# Supplementary material for: Genomic comparison of early-passage conditionally reprogrammed breast cancer cells to their corresponding primary tumors
Source: PLoS One. 2017 Oct 19;12(10):e0186190. doi: 10.1371/journal.pone.0186190 (PMC5648156; doi:10.1371/journal.pone.0186190)
Supplement: S1 File — (ZIP) [file pone.0186190.s004.zip]

Archive with 11 entries (11 files):
- miRNA -RCC files/Case 1-CRC-20150121_Luciane ON 179191.RCC
- miRNA -RCC files/Case 2-PBT.RCC
- miRNA -RCC files/Case 2-CRC-20150121_Luciane ON 179191.RCC
- miRNA -RCC files/Case 1-PBT.RCC
- miRNA -RCC files/Case 4-CRC-20150121_Luciane ON 179191.RCC
- miRNA -RCC files/Case 3-CRC-20150121_Luciane ON 179191.RCC
- miRNA -RCC files/Case 5-CRC-20150121_Luciane ON 179191.RCC
- miRNA -RCC files/Case 5-PBT.RCC
- miRNA -RCC files/case 6-PBT.RCC
- miRNA -RCC files/Case 6-CRC-20150121_Luciane ON 179191.RCC
- miRNA -RCC files/Case 3-PBT.RCC
