# Supplementary material for: Genomic comparison of early-passage conditionally reprogrammed breast cancer cells to their corresponding primary tumors
Source: PLoS One. 2017 Oct 19;12(10):e0186190. doi: 10.1371/journal.pone.0186190 (PMC5648156; doi:10.1371/journal.pone.0186190)
Supplement: S2 File — (ZIP) [file pone.0186190.s005.zip]

Archive with 6 entries (6 files):
- Case 3-CRC-US12302349_252192429019_S01_CGH_1105_Oct12_2_1.txt
- Case 1-CRC-US12302349_252192429058_S01_CGH_1105_Oct12_2_1.txt
- Case 3-PBT-US12302349_252192429019_S01_CGH_1105_Oct12_2_2.txt
- Case 2-PBT-US12302349_252192429019_S01_CGH_1105_Oct12_2_4.txt
- Case 1-PBT-US12302349_252192429879_S01_CGH_1105_Oct12_2_1.txt
- Case 2-CRC-US12302349_252192429019_S01_CGH_1105_Oct12_2_3.txt
