# Supplementary material for: Genomic comparison of early-passage conditionally reprogrammed breast cancer cells to their corresponding primary tumors
Source: PLoS One. 2017 Oct 19;12(10):e0186190. doi: 10.1371/journal.pone.0186190 (PMC5648156; doi:10.1371/journal.pone.0186190)
Supplement: S2 File — (ZIP) [file pone.0186190.s005.zip › Case 3-CRC-US12302349_252192429019_S01_CGH_1105_Oct12_2_1.txt]

TYPE	text	text	text	integer	text	float	float	text	integer	text	text	integer	integer	integer	integer	float	float	float	float	float	float	text	text	text	text	text	text	text	text	text	text	text	integer	integer	integer	text	integer	boolean
FEPARAMS	Protocol_Name	Protocol_date	Scan_ScannerName	Scan_NumChannels	Scan_Date	Scan_MicronsPerPixelX	Scan_MicronsPerPixelY	Scan_OriginalGUID	Scan_NumScanPass	Grid_Name	Grid_Date	Grid_NumSubGridRows	Grid_NumSubGridCols	Grid_NumRows	Grid_NumCols	Grid_RowSpacing	Grid_ColSpacing	Grid_OffsetX	Grid_OffsetY	Grid_NomSpotWidth	Grid_NomSpotHeight	Grid_GenomicBuild	FeatureExtractor_Barcode	FeatureExtractor_Sample	FeatureExtractor_ScanFileName	FeatureExtractor_ArrayName	FeatureExtractor_ScanFileGUID	FeatureExtractor_DesignFileName	FeatureExtractor_ExtractionTime	FeatureExtractor_UserName	FeatureExtractor_ComputerName	FeatureExtractor_Version	FeatureExtractor_IsXDRExtraction	FeatureExtractor_ColorMode	FeatureExtractor_QCReportType	DyeNorm_NormFilename	DyeNorm_NormNumProbes	Grid_IsGridFile
DATA	CGH_1105_Oct12 (Read Only)	12-Oct-2012 22:30	Agilent Technologies Scanner G2505C US12302349	2	06-16-2015 11:21:22	3	3	c97d29f2-b798-4c57-81ba-8b9650329e61	1	021924_D_F_20111015	15-Oct-2011 00:00	1	1	384	164	36.6617	31.745	0	18.3309	30	30	hg19:GRCh37:Feb2009	252192429019_2_1		Z:\Instruments & Services\Agilent Microarray\Luciane\6-16-15\\US12302349_252192429019_S01.tif	US12302349_252192429019_S01	c4e56640-59e6-4ea0-bd20-6b95a8128a54	021924_D_F_20111015.xml	16-Jun-2015 11:42:02	zoux	LCCIS-MJ01E5RG	11.5.1.1	0	1	4		0	0
*
TYPE	float	float	float	integer	integer	float	float	float	integer	integer	float	float	integer	float	float	float	integer	float	float	integer	integer	float	float	float	integer	float	float	integer	integer	integer	integer	integer	float	float	float	integer	integer	integer	integer	integer	float	float	float	integer	float	float	float	float	float	float	float	integer	integer	float	float	integer	integer	float	float	float	float	float	float	float	float	float	float	float	float	integer	float	float	float	float	integer	float	float	float	float	integer	float	float	float	float	integer	float	float	float	float	float	float	float	integer	float	float	float	integer	float	float	float	float	float	integer	integer	integer	integer	float	float	float	float	integer	float	float	float	float	float	float	float	float	float	float	float	float	float	float	float	float	float	float	float	float	float	float	float	integer	integer	integer	integer	float	float	integer	text	integer	integer	float	float	float	float	text	text	text	float	float	float	float	float	integer	integer	boolean	float	float	float	boolean	float	boolean	float	boolean	float	boolean	float	boolean	float	boolean	float	boolean	float	boolean	float	boolean	float	boolean	float	boolean	float	boolean
STATS	gDarkOffsetAverage	gDarkOffsetMedian	gDarkOffsetStdDev	gDarkOffsetNumPts	gSaturationValue	rDarkOffsetAverage	rDarkOffsetMedian	rDarkOffsetStdDev	rDarkOffsetNumPts	rSaturationValue	gAvgSig2BkgNegCtrl	rAvgSig2BkgNegCtrl	gNumSatFeat	gLocalBGInlierNetAve	gLocalBGInlierAve	gLocalBGInlierSDev	gLocalBGInlierNum	gGlobalBGInlierAve	gGlobalBGInlierSDev	gGlobalBGInlierNum	rNumSatFeat	rLocalBGInlierNetAve	rLocalBGInlierAve	rLocalBGInlierSDev	rLocalBGInlierNum	rGlobalBGInlierAve	rGlobalBGInlierSDev	rGlobalBGInlierNum	gNumFeatureNonUnifOL	gNumPopnOL	gNumNonUnifBGOL	gNumPopnBGOL	gOffsetUsed	gGlobalFeatInlierAve	gGlobalFeatInlierSDev	gGlobalFeatInlierNum	rNumFeatureNonUnifOL	rNumPopnOL	rNumNonUnifBGOL	rNumPopnBGOL	rOffsetUsed	rGlobalFeatInlierAve	rGlobalFeatInlierSDev	rGlobalFeatInlierNum	AllColorPrcntSat	AnyColorPrcntSat	AnyColorPrcntFeatNonUnifOL	AnyColorPrcntBGNonUnifOL	AnyColorPrcntFeatPopnOL	AnyColorPrcntBGPopnOL	TotalPrcntFeatOL	gNumNegBGSubFeat	gNonCtrlNumNegFeatBGSubSig	gLinearDyeNormFactor	gRMSLowessDNF	rNumNegBGSubFeat	rNonCtrlNumNegFeatBGSubSig	rLinearDyeNormFactor	rRMSLowessDNF	gSpatialDetrendRMSFit	gSpatialDetrendRMSFilteredMinusFit	gSpatialDetrendSurfaceArea	gSpatialDetrendVolume	gSpatialDetrendAveFit	rSpatialDetrendRMSFit	rSpatialDetrendRMSFilteredMinusFit	rSpatialDetrendSurfaceArea	rSpatialDetrendVolume	rSpatialDetrendAveFit	gNonCtrlNumSatFeat	gNonCtrl99PrcntNetSig	gNonCtrl50PrcntNetSig	gNonCtrl1PrcntNetSig	gNonCtrlMedPrcntCVBGSubSig	rNonCtrlNumSatFeat	rNonCtrl99PrcntNetSig	rNonCtrl50PrcntNetSig	rNonCtrl1PrcntNetSig	rNonCtrlMedPrcntCVBGSubSig	gNegCtrlNumInliers	gNegCtrlAveNetSig	gNegCtrlSDevNetSig	gNegCtrlAveBGSubSig	gNegCtrlSDevBGSubSig	rNegCtrlNumInliers	rNegCtrlAveNetSig	rNegCtrlSDevNetSig	rNegCtrlAveBGSubSig	rNegCtrlSDevBGSubSig	gAveNumPixOLLo	gAveNumPixOLHi	gPixCVofHighSignalFeat	gNumHighSignalFeat	rAveNumPixOLLo	rAveNumPixOLHi	rPixCVofHighSignalFeat	rNumHighSignalFeat	NonCtrlAbsAveLogRatio	NonCtrlSDevLogRatio	NonCtrlSNRLogRatio	AddErrorEstimateGreen	AddErrorEstimateRed	TotalNumFeatures	NonCtrlNumUpReg	NonCtrlNumDownReg	NumIsNorm	ROIHeight	ROIWidth	CentroidDiffX	CentroidDiffY	NumFoundFeat	MaxNonUnifEdges	MaxSpotNotFoundEdges	gMultDetrendRMSFit	rMultDetrendRMSFit	gMultDetrendSurfaceAverage	rMultDetrendSurfaceAverage	DerivativeOfLogRatioSD	gNonCtrl50PrcntBGSubSig	rNonCtrl50PrcntBGSubSig	gMedPrcntCVProcSignal	rMedPrcntCVProcSignal	geQCMedPrcntCVProcSignal	reQCMedPrcntCVProcSignal	gOutlierFlagger_Auto_FeatB_Term	rOutlierFlagger_Auto_FeatB_Term	gOutlierFlagger_Auto_FeatC_Term	rOutlierFlagger_Auto_FeatC_Term	gOutlierFlagger_Auto_BgndB_Term	rOutlierFlagger_Auto_BgndB_Term	gOutlierFlagger_Auto_BgndC_Term	rOutlierFlagger_Auto_BgndC_Term	OutlierFlagger_FeatChiSq	OutlierFlagger_BgndChiSq	GriddingStatus	IsGoodGrid	NumGeneNonUnifOL	TotalNumberOfReplicatedGenes	gPercentileIntensityProcessedSignal	rPercentileIntensityProcessedSignal	ExtractionStatus	QCMetricResults	gNonCtrlNumWellAboveBG	rNonCtrlNumWellAboveBG	UpRandomnessRatio	DownRandomnessRatio	UpRandomnessSDRatio	DownRandomnessSDRatio	UpRegQualityRatioResult	DownRegQualityRatioResult	ImageDepth	AFHold	gPMTVolts	rPMTVolts	GlassThickness	RestrictionControl	gDDN	rDDN	GridHasBeenOptimized	gNegCtrlSpread	rNegCtrlSpread	Metric_IsGoodGrid	Metric_IsGoodGrid_IsInRange	Metric_AnyColorPrcntFeatNonUnifOL	Metric_AnyColorPrcntFeatNonUnifOL_IsInRange	Metric_DerivativeLR_Spread	Metric_DerivativeLR_Spread_IsInRange	Metric_gRepro	Metric_gRepro_IsInRange	Metric_g_BGNoise	Metric_g_BGNoise_IsInRange	Metric_g_Signal2Noise	Metric_g_Signal2Noise_IsInRange	Metric_g_SignalIntensity	Metric_g_SignalIntensity_IsInRange	Metric_rRepro	Metric_rRepro_IsInRange	Metric_r_BGNoise	Metric_r_BGNoise_IsInRange	Metric_r_Signal2Noise	Metric_r_Signal2Noise_IsInRange	Metric_r_SignalIntensity	Metric_r_SignalIntensity_IsInRange	Metric_RestrictionControl	Metric_RestrictionControl_IsInRange
DATA	5.44037	5.44037	1.54756	0	65529	5.59193	5.59193	1.53316	0	65529	2.34523	1.01584	0	13.6884	19.1288	1.15979	62726	19.1288	1.15979	62726	0	73.3041	78.8961	2.0677	62138	78.8961	2.0677	62138	11	64	0	250	5.44037	102.134	394.725	62902	1	65	0	838	5.59193	222.465	800.696	62910	0	0	0.017467	0	0.203252	1.66571	0.0186198	647	141	29.0384	0	643	87	12.4978	0	0.512482	3.27781	1.00192	1.61115	37.1443	1.04348	3.76109	1.00042	1.91251	80.2032	0	199.281	63.5131	34.9317	10.9672	0	420.718	149.199	84.3192	11.1375	730	31.8429	3.45355	0.119433	3.38411	728	74.5891	3.98884	-0.0346664	3.75859	0.11741	0.81874	0.0515859	202	0.144245	0.685817	0.0472713	198	0.193564	0.0983167	2.61661	98.2693	46.974	62976	10473	9925	12189	3.70976	6.34816	0.820157	0.752827	62749	0	0	0.0170075	0.0389853	51.8117	85.8776	0.738213	31.8127	74.5683	10.4791	10.1398	0	0	174.167	386.875	100.248	288.881	54.7186	232.77	45.8803	334.573	2.32072	1.29429	0	1	10	55077	1447.7	1461.59	1	ExtractionEvaluate	48036	56955	1.06154	0.96187	0.210469	0.205512	Random	Random	16 Bit	0	403	437	985.807	-1	0	-10	0	10.4099	11.931	1	1	0.017467	1	0.738213	0	0.109672	1	3.38411	1	9.40061	0	31.8127	0	0.111375	1	3.75859	1	19.8394	0	74.5683	1	-1	0
*
TYPE	integer	integer	integer	integer	integer	text	text	float	float	float	float	float	float	float	float	float	float	float	float	float	float	float	boolean	boolean	boolean	boolean	boolean	boolean	boolean	boolean	boolean	boolean	boolean	float	float	boolean	boolean	boolean	boolean	float	float	float
FEATURES	FeatureNum	Row	Col	SubTypeMask	ControlType	ProbeName	SystematicName	PositionX	PositionY	LogRatio	LogRatioError	PValueLogRatio	gProcessedSignal	rProcessedSignal	gProcessedSigError	rProcessedSigError	gMedianSignal	rMedianSignal	gBGMedianSignal	rBGMedianSignal	gBGPixSDev	rBGPixSDev	gIsSaturated	rIsSaturated	gIsFeatNonUnifOL	rIsFeatNonUnifOL	gIsBGNonUnifOL	rIsBGNonUnifOL	gIsFeatPopnOL	rIsFeatPopnOL	gIsBGPopnOL	rIsBGPopnOL	IsManualFlag	gBGSubSignal	rBGSubSignal	gIsPosAndSignif	rIsPosAndSignif	gIsWellAboveBG	rIsWellAboveBG	SpotExtentX	gBGMeanSignal	rBGMeanSignal
DATA	1	1	1	0	1	HsCGHBrightCorner	HsCGHBrightCorner	562.175	4478.42	4.505130401e-002	6.856395178e-002	5.111360188e-001	1.555191e+003	1.725183e+003	1.850117e+002	1.808378e+002	90	197	18	76	6.934580e+000	1.835445e+001	0	0	0	0	0	0	0	0	0	0	0	52.5163	119.593	1	1	1	1	25.7804	18.3862	76.7626
DATA	2	1	2	66	1	DarkCorner	DarkCorner	582.438	4478.41	0.000000000e+000	6.654510463e-001	1.000000000e+000	9.951778e+001	5.379671e+001	1.001884e+002	5.415921e+001	32	83.5	18	76	6.860871e+000	1.814110e+001	0	0	0	0	0	0	0	0	0	0	0	-6.97612	-2.28435	0	0	0	0	27.7085	18.3531	76.9574
DATA	3	1	3	66	1	DarkCorner	DarkCorner	604.152	4478.5	0.000000000e+000	6.655991583e-001	1.000000000e+000	9.948992e+001	5.372802e+001	1.001603e+002	5.409005e+001	34	74.5	17	76	6.784128e+000	1.812167e+001	0	0	0	0	0	0	0	0	0	0	0	-4.83058	-5.39214	0	0	0	0	26.6546	18.0069	77.1375
DATA	4	1	4	0	0	A_14_P128532	chr19:8068628-8068687	625.333	4478.52	7.518499382e-002	7.102598511e-002	2.898019652e-001	1.292899e+003	1.537268e+003	1.635306e+002	1.629420e+002	81.5	185.5	17	77	6.907225e+000	1.822338e+001	0	0	0	0	0	0	0	0	0	0	0	43.6956	106.96	1	1	1	1	24.4106	18.175	77.3921
DATA	5	1	5	0	0	A_14_P105322	chr9:71601402-71601461	646.709	4478.18	1.724660898e-001	7.848627783e-002	2.799157581e-002	8.696327e+002	1.293606e+003	1.325979e+002	1.401594e+002	70	172.5	17	77	6.924996e+000	1.828482e+001	0	0	0	0	0	0	0	0	0	0	0	29.4006	90.1243	1	1	1	1	25.1049	18.0837	77.5605
DATA	6	1	6	0	0	A_14_P128090	chr5:15032877-15032936	668.02	4477.86	3.748912333e-001	1.184046673e-001	1.544518455e-003	3.263928e+002	7.738056e+002	1.052526e+002	9.428844e+001	52.5	133	18	77	6.951316e+000	1.871796e+001	0	0	0	0	0	0	0	0	0	0	0	11.0384	53.9841	1	1	0	1	22.9591	18.2872	77.9205
DATA	7	1	7	0	0	A_16_P02073591	chr9:19993767-19993826	689.036	4478.09	-3.075855900e-001	7.462021729e-002	3.755741490e-005	2.173001e+003	1.070223e+003	2.392210e+002	1.197815e+002	105.5	153.5	17	77	6.965763e+000	1.888125e+001	0	0	0	0	0	0	0	0	0	0	0	73.5098	74.7759	1	1	1	1	25.1049	18.1911	77.8735
DATA	8	1	8	0	0	A_14_P135539	chr19:48047281-48047336	710.286	4478.09	-3.826418319e-002	6.390865551e-002	5.493513426e-001	2.974152e+003	2.723322e+003	3.137785e+002	2.775785e+002	138	278	17	78	6.924118e+000	1.919061e+001	0	0	0	0	0	0	0	0	0	0	0	100.643	190.569	1	1	1	1	25.3321	18.169	78.904
DATA	9	1	9	0	0	A_14_P118924	chr6:111126175-111126234	731.073	4478.18	6.542034357e-001	1.211545880e-001	6.673705338e-008	2.480543e+002	1.118794e+003	1.030072e+002	1.240683e+002	46	157	18	79	6.820321e+000	1.896861e+001	0	0	0	0	0	0	0	0	0	0	0	8.39646	78.4123	1	1	0	1	25.3321	18.236	79.8743
DATA	10	1	10	0	0	A_16_P17264851	chr5:114739019-114739078	752.396	4478.43	2.891878566e-001	1.460657864e-001	4.772075824e-002	2.668546e+002	5.193529e+002	1.034478e+002	7.458913e+001	47.5	112	18	80	6.856900e+000	1.904016e+001	0	0	0	0	0	0	0	0	0	0	0	9.03548	36.4611	1	1	0	1	24.4106	18.2876	80.6434
DATA	11	1	11	0	0	A_14_P129144	chr6:10181231-10181290	773.27	4478.25	-1.212734129e-003	7.660789732e-002	9.873696909e-001	1.076249e+003	1.073248e+003	1.468521e+002	1.198982e+002	76	157	18	80	6.883373e+000	1.921472e+001	0	0	0	0	0	0	0	0	0	0	0	36.4535	75.4697	1	1	1	1	27.0811	18.2173	80.5868
DATA	12	1	12	0	0	A_16_P38515598	chr8:103769626-103769685	794.964	4477.75	-2.061098579e-001	6.931618213e-002	2.944494381e-003	2.372604e+003	1.476099e+003	2.574234e+002	1.569588e+002	115.5	186	18	80	6.975644e+000	1.951165e+001	0	0	0	0	0	0	0	0	0	0	0	80.395	103.972	1	1	1	1	25.1049	18.2728	81.0743
DATA	13	1	13	0	0	A_14_P126756	chr19:48941148-48941207	815.864	4478.71	9.734000535e-002	9.318652686e-002	2.962209837e-001	6.307158e+002	7.891757e+002	1.181015e+002	9.520749e+001	61	132	18	80	7.002507e+000	1.908011e+001	0	0	0	0	0	0	0	0	0	0	0	21.3763	55.694	1	1	1	1	26.0017	18.4797	80.9659
DATA	14	1	14	0	0	A_16_P03384707	chr18:60215400-60215459	837.185	4478.15	-6.775208190e-002	8.171322979e-002	4.070225990e-001	9.907049e+002	8.476025e+002	1.406288e+002	1.000549e+002	71	148	18	80	7.008210e+000	1.948583e+001	0	0	0	0	0	0	0	0	0	0	0	33.5913	59.9209	1	1	1	1	27.501	18.3969	81.0762
DATA	15	1	15	0	0	A_14_P123652	chr10:107217757-107217816	858.54	4477.82	1.622179366e-001	8.708813705e-002	6.250631416e-002	6.753797e+002	9.812189e+002	1.204775e+002	1.115543e+002	58	150	18	81	7.095201e+000	1.961970e+001	0	0	0	0	0	0	0	0	0	0	0	22.909	69.4928	1	1	1	1	23.9365	18.3249	81.7914
DATA	16	1	16	0	0	A_14_P111489	chr18:13105047-13105103	879.175	4477.4	-1.668712230e-001	1.007562301e-001	9.768383387e-002	7.533523e+002	5.130113e+002	1.249827e+002	7.374468e+001	64	112	17	81	7.036901e+000	1.985105e+001	0	0	0	0	0	0	0	0	0	0	0	25.5643	36.3975	1	1	1	1	25.7804	18.2414	81.8406
DATA	17	1	17	0	0	A_14_P126461	chr7:44178443-44178494	900.889	4477.72	-1.074553620e-001	6.727550343e-002	1.102114388e-001	2.157433e+003	1.684542e+003	2.376627e+002	1.765557e+002	116	197	17	82	6.895599e+000	1.974299e+001	0	0	0	0	0	0	0	0	0	0	0	73.2359	119.76	1	1	1	1	24.8756	18.1224	82.3405
DATA	18	1	18	0	0	A_14_P201543	chrX:49611764-49611823	921.864	4477.64	1.877300296e-002	7.847216339e-002	8.109261809e-001	9.817131e+002	1.025080e+003	1.398864e+002	1.152916e+002	69.5	150	18	82	7.098086e+000	1.943768e+001	0	0	0	0	0	0	0	0	0	0	0	33.3382	73.0173	1	1	1	1	22.4545	18.5297	82.7564
DATA	19	1	19	0	0	A_14_P103232	chr2:229542588-229542647	942.655	4477.6	-2.126396519e-001	1.728152061e-001	2.185304146e-001	3.859379e+002	2.365254e+002	1.068284e+002	5.773078e+001	51.5	98.5	18	83	6.853429e+000	2.000762e+001	0	0	0	0	0	0	0	0	0	0	0	13.1113	16.8809	1	1	0	0	25.1049	18.2949	83.663
DATA	20	1	20	0	0	A_14_P116743	chr10:119168883-119168942	964.109	4477.4	-2.082147236e-001	8.108590417e-002	1.023376677e-002	1.245923e+003	7.713942e+002	1.594912e+002	9.334179e+001	82	132	18	83	6.870502e+000	1.995716e+001	0	0	0	0	0	0	0	0	0	0	0	42.3455	55.1663	1	1	1	1	25.5572	18.4169	83.9484
DATA	21	1	21	0	0	A_14_P124410	chr1:152957573-152957632	985.274	4476.69	1.312946114e-001	8.235711570e-002	1.108888100e-001	7.815178e+002	1.057386e+003	1.265383e+002	1.180345e+002	65	158	18	83	6.968004e+000	2.008170e+001	0	0	0	0	0	0	0	0	0	0	0	26.575	75.7658	1	1	1	1	23.696	18.3622	84.0186
DATA	22	1	22	0	0	A_14_P101349	chrX:76715175-76715234	1006.76	4476.95	6.966022283e-002	7.156028548e-002	3.303306602e-001	1.244395e+003	1.460893e+003	1.593160e+002	1.551828e+002	79	187	17	83	6.935889e+000	2.043285e+001	0	0	0	0	0	0	0	0	0	0	0	42.3316	104.905	1	1	1	1	21.6755	18.267	84.1407
DATA	23	1	23	0	0	A_14_P121110	chr6:27092923-27092982	1027.7	4476.91	4.859430778e-002	6.652126370e-002	4.650797967e-001	1.832164e+003	2.049079e+003	2.084612e+002	2.114604e+002	100	225	18	83	6.991307e+000	2.000889e+001	0	0	0	0	0	0	0	0	0	0	0	62.3532	147.449	1	1	1	1	24.1747	18.3724	83.9732
DATA	24	1	24	0	0	A_14_P128199	chr3:180816220-180816279	1048.61	4476.7	1.337612863e-001	7.916019462e-002	9.107496642e-002	8.594868e+002	1.169501e+003	1.313996e+002	1.280400e+002	66	172.5	18	83	6.906104e+000	2.014297e+001	0	0	0	0	0	0	0	0	0	0	0	29.2641	84.3311	1	1	1	1	22.4545	18.4158	83.9884
DATA	25	1	25	0	0	A_14_P114730	chr17:26938778-26938837	1069.65	4476.84	9.026275021e-002	1.483856666e-001	5.429896421e-001	3.249795e+002	4.000541e+002	1.045288e+002	6.561692e+001	50	112	18	83	6.878012e+000	2.034169e+001	0	0	0	0	0	0	0	0	0	0	0	11.0698	28.91	1	1	0	1	23.696	18.3171	84.0696
DATA	26	1	26	0	0	A_14_P112459	chr1:28905091-28905150	1091	4476.17	2.876944273e-001	9.670945942e-002	2.931487059e-003	4.907332e+002	9.517871e+002	1.107585e+002	1.084106e+002	52.5	153	18	83	6.888495e+000	2.019293e+001	0	0	0	0	0	0	0	0	0	0	0	16.7251	68.925	1	1	0	1	24.4106	18.3633	83.9536
DATA	27	1	27	0	0	A_14_P102268	chr18:27828604-27828663	1112.21	4476.36	-1.558069403e-001	7.093654423e-002	2.806139182e-002	1.779496e+003	1.243054e+003	2.037559e+002	1.346614e+002	103	175	18	82	6.909795e+000	1.968035e+001	0	0	0	0	0	0	0	0	0	0	0	60.6757	90.2189	1	1	1	1	25.7804	18.3734	83.8565
DATA	28	1	28	0	0	A_14_P115379	chr1:173383016-173383075	1133.04	4476.41	-1.603710836e-001	1.110902560e-001	1.488485146e-001	6.356298e+002	4.393728e+002	1.178195e+002	6.782785e+001	59	111	17	83	6.875886e+000	1.960157e+001	0	0	0	0	0	0	0	0	0	0	0	21.6833	31.9589	1	1	1	1	24.4106	18.1735	83.7253
DATA	29	1	29	0	0	A_16_P15712572	chr2:77156736-77156795	1154	4476.82	3.484164298e-001	1.009531591e-001	5.579587470e-004	4.305588e+002	9.603928e+002	1.081038e+002	1.090025e+002	54	152	17	82	6.843565e+000	1.907219e+001	0	0	0	0	0	0	0	0	0	0	0	14.6941	70.0158	1	1	0	1	27.2919	18.2443	83.1457
DATA	30	1	30	0	0	A_16_P20919612	chr18:72280538-72280597	1175.37	4476.27	-5.609745811e-002	6.570060439e-002	3.931965670e-001	2.270986e+003	1.995800e+003	2.477801e+002	2.061034e+002	117	231	18	82	6.884482e+000	1.863162e+001	0	0	0	0	0	0	0	0	0	0	0	77.549	145.818	1	1	1	1	25.1049	18.3934	82.7581
DATA	31	1	31	0	0	A_14_P137001	chr19:54754462-54754515	1196.49	4476.78	1.794180342e-002	1.010342794e-001	8.590517749e-001	5.916987e+002	6.166553e+002	1.153843e+002	8.022947e+001	59	125	17	82	6.874324e+000	1.907499e+001	0	0	0	0	0	0	0	0	0	0	0	20.2142	45.1595	1	1	1	1	23.9365	18.2284	82.8061
DATA	32	1	32	0	0	A_14_P112154	chr4:22176592-22176651	1218	4476.84	3.166012153e-001	1.510660694e-001	3.610172594e-002	2.437241e+002	5.052423e+002	1.019617e+002	7.193515e+001	43	122	17	81	6.836995e+000	1.920625e+001	0	0	0	0	0	0	0	0	0	0	0	8.33071	37.0861	1	1	0	1	25.5572	18.1162	82.2915
DATA	33	1	33	0	0	A_14_P120160	chr7:50238182-50238241	1239.38	4477	3.272223370e-001	1.050531909e-001	1.840538782e-003	4.061945e+002	8.628918e+002	1.069671e+002	1.002777e+002	50.5	143	17	80	6.793135e+000	1.907465e+001	0	0	0	0	0	0	0	0	0	0	0	13.8913	63.4859	1	1	0	1	24.8756	18.0975	82.1369
DATA	34	1	34	0	0	A_16_P18142144	chr7:140982399-140982458	1260.95	4476.81	5.509608593e-002	1.306804255e-001	6.733101990e-001	3.932629e+002	4.464564e+002	1.064295e+002	6.775750e+001	51	115	17	81	6.811581e+000	1.896301e+001	0	0	0	0	0	0	0	0	0	0	0	13.4569	32.9228	1	1	0	1	25.3321	18.1438	81.7715
DATA	35	1	35	0	0	A_14_P124949	chr19:55098935-55098992	1281.81	4476.43	1.058334896e-001	7.550179490e-002	1.609944719e-001	9.952169e+002	1.269846e+003	1.402625e+002	1.367902e+002	73	174	17	80	6.845601e+000	1.894311e+001	0	0	0	0	0	0	0	0	0	0	0	34.0751	93.8478	1	1	1	1	25.1049	18.1327	81.5026
DATA	36	1	36	0	0	A_14_P104256	chr7:32258210-32258269	1302.97	4476.82	9.032848467e-002	8.391901783e-002	2.817587725e-001	7.667555e+002	9.440291e+002	1.250526e+002	1.071738e+002	63	153.5	17	81	6.968778e+000	1.911402e+001	0	0	0	0	0	0	0	0	0	0	0	26.2663	69.9327	1	1	1	1	26.6546	18.2679	81.6785
DATA	37	1	37	0	0	A_14_P112455	chr1:186863228-186863287	1323.6	4476.94	1.619309501e-001	7.392542811e-002	2.849063694e-002	1.035661e+003	1.503656e+003	1.430885e+002	1.586586e+002	76	196.5	17	81	6.973205e+000	1.925854e+001	0	0	0	0	0	0	0	0	0	0	0	35.4974	111.641	1	1	1	1	24.6442	18.2031	81.2958
DATA	38	1	38	0	0	A_14_P101507	chr1:38261301-38261360	1343.98	4476.6	-6.094843804e-002	2.479953399e-001	8.058645788e-001	2.148150e+002	1.866879e+002	1.009851e+002	5.385353e+001	47	92	17	81	6.948045e+000	1.935560e+001	0	0	0	0	0	0	0	0	0	0	0	7.36728	13.8908	1	1	0	0	25.7804	18.1996	81.3065
DATA	39	1	39	0	0	A_14_P138414	chr1:159374865-159374924	1366.26	4476.49	5.996800230e-002	8.959817304e-002	5.033045185e-001	6.899511e+002	7.921115e+002	1.203513e+002	9.388220e+001	61	139	17	80	6.928578e+000	1.921745e+001	0	0	0	0	0	0	0	0	0	0	0	23.6776	59.08	1	1	1	1	23.4529	18.1999	80.8786
DATA	40	1	40	0	0	A_14_P123554	chr2:190620041-190620100	1387.17	4476.4	-1.818789541e-002	6.610775969e-002	7.832202282e-001	2.010921e+003	1.928444e+003	2.239426e+002	1.992913e+002	104	233	17	80	6.881675e+000	1.879793e+001	0	0	0	0	0	0	0	0	0	0	0	69.0525	144.158	1	1	1	1	25.7804	18.2115	80.1883
DATA	41	1	41	0	0	A_14_P200870	chr8:81422563-81422622	1408.2	4476.45	-6.075340981e-001	1.110250211e-001	4.448676083e-008	1.210812e+003	2.989115e+002	1.560809e+002	5.839524e+001	75.5	98	17	79	6.864800e+000	1.873202e+001	0	0	0	0	0	0	0	0	0	0	0	41.6028	22.3958	1	1	1	1	23.696	18.1586	79.598
DATA	42	1	42	0	0	A_16_P19643948	chr12:95241679-95241738	1429.66	4476.5	6.244647389e-001	8.672483212e-002	5.997904271e-013	1.026704e+003	4.324240e+003	1.422311e+002	4.353107e+002	71	398	17	78	6.956260e+000	1.864382e+001	0	0	0	0	0	0	0	0	0	0	0	35.299	324.746	1	1	1	1	25.3321	18.0728	78.9687
DATA	43	1	43	0	0	A_16_P03786541	chrX:144853176-144853235	1450.84	4476.43	2.030750961e-001	6.687060514e-002	2.390750661e-003	1.994336e+003	3.183270e+003	2.223732e+002	3.222198e+002	106	320	17	78	6.906955e+000	1.856382e+001	0	0	0	0	0	0	0	0	0	0	0	68.6111	239.603	1	1	1	1	26.0017	17.9188	78.2169
DATA	44	1	44	0	0	A_14_P130084	chr17:39923458-39923517	1472.08	4476.35	2.420327531e-001	9.959722681e-002	1.509401545e-002	4.753923e+002	8.300130e+002	1.091943e+002	9.680618e+001	55	142	17	77.5	6.873356e+000	1.888434e+001	0	0	0	0	0	0	0	0	0	0	0	16.3656	62.6166	1	1	0	1	26.0017	17.8495	78.0334
DATA	45	1	45	0	0	A_14_P137136	chr14:89061396-89061455	1492.66	4476.49	1.846754239e-001	7.105630868e-002	9.349546626e-003	1.218191e+003	1.863764e+003	1.564976e+002	1.928922e+002	80	216	17	77	6.802690e+000	1.899235e+001	0	0	0	0	0	0	0	0	0	0	0	41.9624	140.916	1	1	1	1	25.3321	17.9519	77.7701
DATA	46	1	46	0	0	A_16_P21506960	chrX:83350079-83350138	1514.15	4476.42	-3.348931755e-001	8.248430435e-002	4.905513788e-005	1.498557e+003	6.930748e+002	1.791516e+002	8.522634e+001	88	132	17	76	6.754710e+000	1.878395e+001	0	0	0	0	0	0	0	0	0	0	0	51.655	52.5215	1	1	1	1	24.4106	17.9245	77.0691
DATA	47	1	47	0	0	A_16_P02052945	chr9:5988479-5988538	1535.38	4476.56	-3.877531935e-001	9.029699768e-002	1.753258946e-005	1.292071e+003	5.290943e+002	1.622360e+002	7.244509e+001	82	120	17	76	6.877279e+000	1.886525e+001	0	0	0	0	0	0	0	0	0	0	0	44.5664	40.1859	1	1	1	1	24.4106	18.0703	76.6548
DATA	48	1	48	0	0	A_16_P18182607	chr7:157560846-157560905	1556.09	4476.57	2.670958096e-001	7.990652842e-002	8.299651649e-004	7.685641e+002	1.421595e+003	1.245805e+002	1.504911e+002	65	186.5	17	75	6.900440e+000	1.873254e+001	0	0	0	0	0	0	0	0	0	0	0	26.5269	108.209	1	1	1	1	25.7804	18.0674	76.4673
DATA	49	1	49	0	0	A_14_P126518	chr19:11457936-11457995	1577.6	4476.24	2.858494825e-002	8.430553574e-002	7.345617318e-001	7.986774e+002	8.530144e+002	1.264045e+002	9.850816e+001	66	144	17	75	6.908811e+000	1.831806e+001	0	0	0	0	0	0	0	0	0	0	0	27.5866	65.0728	1	1	1	1	25.1049	17.9224	75.9577
DATA	50	1	50	0	0	A_14_P139103	chr8:22421514-22421564	1598.7	4475.91	-2.458690372e-001	9.108166544e-002	6.945731461e-003	9.829868e+002	5.580571e+002	1.387366e+002	7.437344e+001	74	124	17	75	6.806065e+000	1.830673e+001	0	0	0	0	0	0	0	0	0	0	0	33.9775	42.6632	1	1	1	1	24.8756	17.8725	75.9959
DATA	51	1	51	0	0	A_14_P130386	chr13:114169616-114169675	1619.48	4475.84	-1.966560758e-002	8.914610942e-002	8.254041121e-001	7.527270e+002	7.194024e+002	1.234421e+002	8.707615e+001	61	139	17	75	6.766784e+000	1.833684e+001	0	0	0	0	0	0	0	0	0	0	0	26.0364	55.1152	1	1	1	1	22.4545	17.7961	75.5198
DATA	52	1	52	0	0	A_18_P24996351	chr6:80796771-80796830	1641.23	4475.23	1.448492194e-001	7.724913923e-002	6.078009438e-002	8.900155e+002	1.242358e+003	1.322039e+002	1.335332e+002	68	174	17	75	6.497036e+000	1.824079e+001	0	0	0	0	0	0	0	0	0	0	0	30.8099	95.3841	1	1	1	1	24.4106	17.4623	75.2535
DATA	53	1	53	0	0	A_14_P118338	chr1:52632041-52632100	1662.3	4475.6	1.077542566e-002	7.233208967e-002	8.815760588e-001	1.226656e+003	1.257471e+003	1.568150e+002	1.349018e+002	79.5	173	17	74	6.466284e+000	1.833299e+001	0	0	0	0	0	0	0	0	0	0	0	42.4913	96.7551	1	1	1	1	26.0017	17.4453	75.4059
DATA	54	1	54	0	0	A_14_P136415	chrX:48385313-48385372	1683.72	4475.32	-3.024269402e-001	8.766854500e-002	5.612866413e-004	1.172563e+003	5.843988e+002	1.525733e+002	7.610079e+001	80	126	17	74	6.464411e+000	1.832152e+001	0	0	0	0	0	0	0	0	0	0	0	40.6485	45.061	1	1	1	1	25.1049	17.3919	75.1272
DATA	55	1	55	0	0	A_14_P132538	chr14:102774031-102774090	1704.41	4475.53	3.955135233e-001	1.221602059e-001	1.205132634e-003	2.925209e+002	7.272278e+002	1.018450e+002	8.749202e+001	47.5	138	17	74	6.437826e+000	1.848686e+001	0	0	0	0	0	0	0	0	0	0	0	10.1475	56.1908	1	1	0	1	24.4106	17.3651	75.1391
DATA	56	1	56	0	0	A_14_P136494	chr17:77073408-77073467	1726.5	4475.83	5.414359099e-001	1.421058404e-001	1.389167313e-004	2.014373e+002	7.007704e+002	9.954349e+001	8.524458e+001	42	132	17	74	6.387759e+000	1.852431e+001	0	0	0	0	0	0	0	0	0	0	0	6.9928	54.2659	1	1	0	1	25.3321	17.2007	75.2809
DATA	57	1	57	0	0	A_16_P36610291	chr3:196753835-196753894	1746.98	4475.88	2.210023601e-001	8.945739536e-002	1.349333140e-002	5.862084e+002	9.751118e+002	1.136937e+002	1.088803e+002	52.5	152.5	17	75	6.278931e+000	1.845645e+001	0	0	0	0	0	0	0	0	0	0	0	20.3642	75.6605	1	1	1	1	21.6755	17.1669	75.5431
DATA	58	1	58	0	0	A_14_P126232	chr19:10370663-10370722	1767.61	4475.7	8.695381110e-002	1.304719056e-001	5.051195483e-001	3.712635e+002	4.535614e+002	1.041835e+002	6.629127e+001	51	112	17	75	6.333553e+000	1.848858e+001	0	0	0	0	0	0	0	0	0	0	0	12.9068	35.2613	1	1	0	1	22.7082	17.2896	75.7093
DATA	59	1	59	0	0	A_14_P124775	chr10:79551837-79551896	1788.55	4475.68	-2.673215198e-001	7.876754814e-002	6.892932367e-004	1.474440e+003	7.967197e+002	1.766401e+002	9.314381e+001	86.5	139	17	75	6.343605e+000	1.853473e+001	0	0	0	0	0	0	0	0	0	0	0	51.2957	62.0619	1	1	1	1	24.4106	17.3511	75.7805
DATA	60	1	60	0	0	A_14_P130314	chr15:50311064-50311123	1810.14	4475.49	-1.760147942e-001	8.529088712e-002	3.904617457e-002	1.006050e+003	6.708181e+002	1.398877e+002	8.257653e+001	75.5	133.5	17	76	6.302806e+000	1.828315e+001	0	0	0	0	0	0	0	0	0	0	0	35.0278	52.3585	1	1	1	1	25.7804	17.3099	76.3317
DATA	61	1	61	0	0	A_16_P00736723	chr3:73547624-73547683	1830.84	4475.62	1.524125089e-001	8.748842980e-002	8.149310119e-002	6.469217e+002	9.188915e+002	1.167001e+002	1.036999e+002	58.5	148.5	17	77	6.356010e+000	1.855908e+001	0	0	0	0	0	0	0	0	0	0	0	22.5399	71.8586	1	1	1	1	23.9365	17.3373	76.9722
DATA	62	1	62	0	0	A_18_P15712741	chr6:80272323-80272382	1851.82	4475.42	-3.364180194e-001	7.316653237e-002	4.266134558e-006	2.686324e+003	1.238056e+003	2.856270e+002	1.327752e+002	130	172	17	77	6.365564e+000	1.874451e+001	0	0	0	0	0	0	0	0	0	0	0	93.6682	96.9991	1	1	1	1	25.7804	17.3293	77.4415
DATA	63	1	63	0	0	A_14_P110318	chr16:69173776-69173835	1874.33	4475.79	6.559389789e-001	1.692866137e-001	1.067454227e-004	1.380103e+002	6.249574e+002	9.795854e+001	7.872580e+001	39.5	129.5	17	77	6.468298e+000	1.907913e+001	0	0	0	0	0	0	0	0	0	0	0	4.81579	49.0642	1	1	0	1	25.3321	17.3703	78.1194
DATA	64	1	64	0	0	A_14_P105545	chr19:56416358-56416408	1894.32	4475.32	-3.911514136e-001	8.045240091e-002	1.162651922e-006	1.892259e+003	7.688278e+002	2.125966e+002	9.052768e+001	104	133	17	77	6.470694e+000	1.906482e+001	0	0	0	0	0	0	0	0	0	0	0	66.0803	60.4613	1	1	1	1	23.4529	17.5497	78.1345
DATA	65	1	65	0	0	A_14_P200974	chr20:61044718-61044777	1916.36	4475.22	7.411000105e-002	1.194708143e-001	5.350478713e-001	4.204654e+002	4.987010e+002	1.055647e+002	6.901275e+001	52	119	17	77	6.501728e+000	1.865230e+001	0	0	0	0	0	0	0	0	0	0	0	14.6949	39.292	1	1	0	1	26.8687	17.5405	77.7568
DATA	66	1	66	0	0	A_14_P138747	chr11:33777376-33777433	1937.32	4474.68	-6.914103305e-001	4.123466247e-001	9.358753422e-002	2.324421e+002	4.730472e+001	9.950367e+001	4.785476e+001	42.5	84	17	77	6.575570e+000	1.883272e+001	0	0	0	0	0	0	0	0	0	0	0	8.13029	3.70882	1	0	0	0	24.8756	17.5391	78.2099
DATA	67	1	67	0	0	A_14_P100193	chr11:105850435-105850492	1958.6	4474.46	-7.138267696e-002	7.454844532e-002	3.382977611e-001	1.215381e+003	1.031169e+003	1.552983e+002	1.135484e+002	79	157	17	77	6.601881e+000	1.859350e+001	0	0	0	0	0	0	0	0	0	0	0	42.5445	81.524	1	1	1	1	24.1747	17.5243	78.061
DATA	68	1	68	0	0	A_14_P134886	chr1:214170635-214170692	1979.65	4474.82	1.318281865e-001	9.408874071e-002	1.611827381e-001	5.695009e+002	7.714763e+002	1.121447e+002	9.057624e+001	58.5	141	17	77	6.814915e+000	1.879158e+001	0	0	0	0	0	0	0	0	0	0	0	19.9492	61.0991	1	1	1	1	25.7804	17.805	78.4212
DATA	69	1	69	0	0	A_16_P15008404	chr1:3354713-3354772	2000.3	4474.95	3.672609980e-001	7.861021190e-002	2.983902211e-006	8.317944e+002	1.937658e+003	1.274312e+002	1.994745e+002	64	226	17	78	6.790603e+000	1.901275e+001	0	0	0	0	0	0	0	0	0	0	0	29.1579	153.711	1	1	1	1	25.3321	17.8807	78.9997
DATA	70	1	70	0	0	A_14_P122196	chr1:198405793-198405852	2022.2	4474.62	-4.077424255e-001	8.097568357e-002	4.769298528e-007	1.931236e+003	7.552539e+002	2.158737e+002	8.911538e+001	106	135	17	78	6.513261e+000	1.854867e+001	0	0	0	0	0	0	0	0	0	0	0	67.753	60.0122	1	1	1	1	23.9365	17.5654	79.1163
DATA	71	1	71	0	0	A_16_P36362266	chr3:90254003-90254062	2043	4474.74	5.635866897e-001	9.361401190e-002	1.740682033e-009	4.737840e+002	1.734471e+003	1.074069e+002	1.797618e+002	53	214.5	17	79	6.438629e+000	1.851447e+001	0	0	0	0	0	0	0	0	0	0	0	16.6334	138.039	1	1	0	1	24.8756	17.6147	79.8928
DATA	72	1	72	0	0	A_14_P110687	chr1:200613435-200613492	2064.04	4474.36	4.859280393e-001	1.080575650e-001	6.893947303e-006	3.287411e+002	1.006426e+003	1.017726e+002	1.111423e+002	46	156.5	17	79	6.852756e+000	1.846742e+001	0	0	0	0	0	0	0	0	0	0	0	11.5504	80.2178	1	1	0	1	25.3321	17.8949	79.4862
DATA	73	1	73	0	0	A_16_P01619268	chr6:154491524-154491583	2085.19	4474.38	6.619433777e-002	8.247630115e-002	4.222139712e-001	7.873166e+002	9.169460e+002	1.243468e+002	1.030769e+002	63	145.5	17	79	6.939511e+000	1.866068e+001	0	0	0	0	0	0	0	0	0	0	0	27.6827	73.1967	1	1	1	1	25.7804	17.8998	79.7682
DATA	74	1	74	0	0	A_16_P03340613	chr18:31266730-31266789	2106.16	4474.67	-3.953751625e-001	8.384358701e-002	2.409664032e-006	1.606206e+003	6.462879e+002	1.872161e+002	7.992009e+001	94	124	17	79	6.872477e+000	1.869780e+001	0	0	0	0	0	0	0	0	0	0	0	56.5138	51.668	1	1	1	1	25.7804	18.0103	79.5677
DATA	75	1	75	0	0	A_14_P103890	chr8:10512999-10513046	2128	4474.48	1.258257829e-002	8.583277965e-002	8.834524182e-001	7.637120e+002	7.861623e+002	1.227567e+002	9.156641e+001	66	147	17	78	6.830153e+000	1.864074e+001	0	0	0	0	0	0	0	0	0	0	0	26.8916	62.9421	1	1	1	1	26.2212	17.9773	79.2167
DATA	76	1	76	0	0	A_16_P36094905	chr2:225837040-225837099	2148.73	4474.47	-7.694487489e-002	6.601532079e-002	2.437920475e-001	2.186728e+003	1.831681e+003	2.388337e+002	1.890726e+002	113.5	223.5	17	79	6.387516e+000	1.927499e+001	0	0	0	0	0	0	0	0	0	0	0	77.0523	146.849	1	1	1	1	25.7804	17.642	79.3824
DATA	77	1	77	0	0	A_14_P114765	chr2:112663913-112663972	2170.37	4474.49	-7.220025912e-002	1.343392778e-001	5.909587983e-001	4.219477e+002	3.573208e+002	1.048375e+002	5.889517e+001	51	106	17	79	6.713197e+000	1.920996e+001	0	0	0	0	0	0	0	0	0	0	0	14.8786	28.6865	1	1	0	1	25.3321	17.9371	79.6911
DATA	78	1	78	0	0	A_14_P101864	chr8:59342642-59342701	2191.26	4474.6	1.554439348e-002	1.223172893e-001	8.988750597e-001	4.303087e+002	4.459894e+002	1.051179e+002	6.461625e+001	52.5	115.5	17	79	6.420559e+000	1.899715e+001	0	0	0	0	0	0	0	0	0	0	0	15.1836	35.8513	1	1	0	1	23.696	17.6395	79.637
DATA	79	1	79	0	0	A_14_P136182	chr1:180399333-180399392	2212.38	4474.31	-1.486885698e-001	7.140927654e-002	3.732397804e-002	1.617551e+003	1.148602e+003	1.880145e+002	1.239907e+002	94	173	17	78	6.410390e+000	1.908419e+001	0	0	0	0	0	0	0	0	0	0	0	57.1176	92.4448	1	1	1	1	25.3321	17.5642	79.3601
DATA	80	1	80	0	0	A_14_P125668	chr18:11075418-11075477	2233.23	4474.3	2.841078207e-001	9.240933931e-002	2.108916157e-003	5.122936e+002	9.854322e+002	1.086134e+002	1.090248e+002	55	165	17	78	6.769054e+000	1.883077e+001	0	0	0	0	0	0	0	0	0	0	0	18.1018	79.4067	1	1	1	1	26.0017	18.013	79.3464
DATA	81	1	81	0	0	A_14_P133627	chr1:162703368-162703427	2254.67	4474.39	-3.058512796e-001	9.536111453e-002	1.339892539e-003	9.560067e+002	4.727262e+002	1.352766e+002	6.637164e+001	71	114	17	78	6.819527e+000	1.860379e+001	0	0	0	0	0	0	0	0	0	0	0	33.8027	38.1378	1	1	1	1	27.2919	18.0178	79.297
DATA	82	1	82	0	0	A_16_P38010306	chr7:44501992-44502051	2276	4474.2	-1.518971942e-001	6.793208877e-002	2.535076217e-002	2.147096e+003	1.513402e+003	2.350487e+002	1.583337e+002	113	207	17	78	6.821766e+000	1.889093e+001	0	0	0	0	0	0	0	0	0	0	0	75.9698	122.231	1	1	1	1	28.1191	18.0883	79.1957
DATA	83	1	83	0	0	A_14_P127281	chr1:103746487-103746546	2297.41	4473.93	-2.908721858e-001	1.003216569e-001	3.738826219e-003	8.474717e+002	4.337635e+002	1.277386e+002	6.358171e+001	71	109.5	18	79	6.807236e+000	1.874712e+001	0	0	0	0	0	0	0	0	0	0	0	30.0064	35.0702	1	1	1	1	26.0017	18.1731	79.4081
DATA	84	1	84	0	0	A_14_P104891	chr16:20363995-20364048	2317.8	4474.33	4.182571929e-002	1.133936374e-001	7.122364036e-001	4.613780e+002	5.080221e+002	1.060834e+002	6.883026e+001	54	117	17	79	6.750619e+000	1.917565e+001	0	0	0	0	0	0	0	0	0	0	0	16.345	41.1158	1	1	0	1	23.696	18.0734	79.7506
DATA	85	1	85	0	0	A_14_P101880	chr4:89317977-89318030	2339.39	4473.92	-4.075663422e-001	8.380993884e-002	1.156295414e-006	1.649466e+003	6.453229e+002	1.905778e+002	7.947983e+001	95	129	18	79	6.787661e+000	1.890651e+001	0	0	0	0	0	0	0	0	0	0	0	58.4749	52.2779	1	1	1	1	27.2919	18.1774	80.0664
DATA	86	1	86	0	0	A_16_P17656789	chr6:103405041-103405100	2360.28	4473.48	-7.727395488e-002	7.482963731e-002	3.017606528e-001	1.192651e+003	9.982499e+002	1.527242e+002	1.100632e+002	82	158	18	80	6.862374e+000	1.902175e+001	0	0	0	0	0	0	0	0	0	0	0	42.3082	80.939	1	1	1	1	24.8756	18.3066	80.2873
DATA	87	1	87	0	0	A_16_P21631988	chrX:150707741-150707800	2381.66	4473.44	2.227893980e-001	2.017097168e-001	2.693741250e-001	1.844060e+002	3.080098e+002	9.710683e+001	5.562217e+001	44	99	18	80	6.815374e+000	1.924313e+001	0	0	0	0	0	0	0	0	0	0	0	6.54554	24.9956	1	1	0	1	21.4095	18.3822	80.3679
DATA	88	1	88	0	0	A_18_P12967894	chr18:77605639-77605698	2402.57	4473.85	-3.310708090e-001	1.793768906e-001	6.493991235e-002	3.965890e+002	1.850418e+002	1.032151e+002	4.983896e+001	50	90	18	79	6.827023e+000	1.929773e+001	0	0	0	0	0	0	0	0	0	0	0	14.0841	15.0291	1	1	0	0	21.4095	18.4522	80.0183
DATA	89	1	89	0	0	A_14_P126900	chr2:116499272-116499331	2424.07	4474.12	1.174087384e-001	1.005071620e-001	2.427410728e-001	5.079748e+002	6.656576e+002	1.079420e+002	8.104998e+001	56	133	18	78	6.788885e+000	1.927758e+001	0	0	0	0	0	0	0	0	0	0	0	18.0492	54.1081	1	1	1	1	26.2212	18.2928	79.3872
DATA	90	1	90	0	0	A_14_P102780	chr18:9732860-9732919	2445.1	4473.4	-1.248604893e-001	8.589174286e-002	1.460305928e-001	8.969036e+002	6.727989e+002	1.307824e+002	8.162044e+001	64.5	132	18	78	6.875638e+000	1.922296e+001	0	0	0	0	0	0	0	0	0	0	0	31.8885	54.7242	1	1	1	1	25.7804	18.3687	79.1109
DATA	91	1	91	0	0	A_14_P110348	chr14:74815180-74815229	2466.3	4473.53	6.164780763e-002	1.330527866e-001	6.431253678e-001	3.625641e+002	4.178617e+002	1.018100e+002	6.227783e+001	52	111	18	78	6.976767e+000	1.884368e+001	0	0	0	0	0	0	0	0	0	0	0	12.897	34.0109	1	1	0	1	26.6546	18.3665	78.9876
DATA	92	1	92	0	0	A_14_P119358	chr22:41175104-41175162	2487.38	4473.32	-2.707789129e-001	1.315427563e-001	3.954350507e-002	5.427722e+002	2.909636e+002	1.094869e+002	5.455761e+001	58	102	18	78	6.983951e+000	1.907451e+001	0	0	0	0	0	0	0	0	0	0	0	19.3173	23.6963	1	1	1	1	23.9365	18.339	79.1097
DATA	93	1	93	0	0	A_14_P118111	chr16:12571576-12571633	2508.55	4473.67	-5.374929489e-002	9.189769171e-002	5.586271419e-001	7.154261e+002	6.321432e+002	1.189628e+002	7.825290e+001	61	131	18	78	6.933237e+000	1.912387e+001	0	0	0	0	0	0	0	0	0	0	0	25.4727	51.5121	1	1	1	1	24.8756	18.2076	78.6386
DATA	94	1	94	0	0	A_14_P118420	chr19:14528090-14528149	2529.82	4473.38	-6.871927112e-003	6.341222718e-002	9.137028973e-001	2.932329e+003	2.886296e+003	3.082378e+002	2.922883e+002	143	307	17	77	6.780674e+000	1.859539e+001	0	0	0	0	0	0	0	0	0	0	0	104.456	235.311	1	1	1	1	25.1049	17.9576	78.0751
DATA	95	1	95	0	0	A_14_P133144	chr17:40264705-40264750	2550.86	4473	-3.019149369e-001	1.438455639e-001	3.582725595e-002	5.003896e+002	2.496855e+002	1.073330e+002	5.241272e+001	58.5	101	17	77	6.775844e+000	1.864779e+001	0	0	0	0	0	0	0	0	0	0	0	17.8334	20.3646	1	1	1	1	23.696	17.9886	77.7045
DATA	96	1	96	0	0	A_14_P123263	chr6:116513243-116513302	2572.04	4473.13	5.725784942e-003	6.439367202e-002	9.291467276e-001	2.353639e+003	2.384875e+003	2.537830e+002	2.428956e+002	118	265	17	77	6.780636e+000	1.870209e+001	0	0	0	0	0	0	0	0	0	0	0	83.9133	194.59	1	1	1	1	25.1049	17.8938	77.8518
DATA	97	1	97	0	0	A_14_P123703	chr10:71146129-71146188	2593.23	4473.06	9.480568685e-002	6.425664480e-002	1.400990500e-001	2.441796e+003	3.037491e+003	2.619666e+002	3.072200e+002	121	329	17	77	6.841712e+000	1.913951e+001	0	0	0	0	0	0	0	0	0	0	0	87.0893	247.921	1	1	1	1	24.1747	18.0687	77.7915
DATA	98	1	98	0	0	A_14_P132537	chr6:100932320-100932379	2614.73	4473.19	4.979131902e-001	1.385216913e-001	3.250424371e-004	2.118143e+002	6.666048e+002	9.718823e+001	8.101212e+001	41	131.5	17	77	6.899199e+000	1.871493e+001	0	0	0	0	0	0	0	0	0	0	0	7.55707	54.4243	1	1	0	1	20.591	18.1997	77.3454
DATA	99	1	99	0	0	A_14_P132559	chr13:99053785-99053840	2635.5	4473.32	2.199810404e-001	8.743401002e-002	1.187064586e-002	5.969923e+002	9.907174e+002	1.120522e+002	1.092410e+002	59	155.5	17	77	6.873346e+000	1.865434e+001	0	0	0	0	0	0	0	0	0	0	0	21.3055	80.9043	1	1	1	1	27.0811	18.1817	77.2544
DATA	100	1	100	0	0	A_16_P00403341	chr2:72620563-72620622	2657	4472.81	-8.086922544e-002	7.191659997e-002	2.608068208e-001	1.367453e+003	1.135124e+003	1.663866e+002	1.224863e+002	85	180	17	77	6.848281e+000	1.896408e+001	0	0	0	0	0	0	0	0	0	0	0	48.8194	92.7092	1	1	1	1	25.5572	18.0837	77.4287
DATA	101	1	101	0	0	A_14_P200255	chr9:100618167-100618226	2678.06	4472.66	7.560239850e-002	6.511152460e-002	2.455924576e-001	2.044651e+003	2.433445e+003	2.253583e+002	2.476570e+002	106	281	17	76	6.836829e+000	1.877146e+001	0	0	0	0	0	0	0	0	0	0	0	73.0158	198.766	1	1	1	1	24.6442	17.9755	76.8551
DATA	102	1	102	0	0	A_16_P41867000	chrY:9072086-9072145	2699.57	4472.58	-8.501605109e-001	3.369853844e-001	1.164110501e-002	3.236890e+002	4.570540e+001	1.001194e+002	4.601337e+001	48	76	17	76	6.839493e+000	1.877419e+001	0	0	0	0	0	0	0	0	0	0	0	11.5619	-4.83849	1	0	0	0	21.1402	17.9336	76.6476
DATA	103	1	103	0	0	A_14_P114744	chr6:126540735-126540794	2720.48	4472.4	1.603123085e-001	1.164078187e-001	1.684624955e-001	3.866373e+002	5.592629e+002	1.023098e+002	7.242281e+001	48	123	17	75	6.922690e+000	1.826144e+001	0	0	0	0	0	0	0	0	0	0	0	13.8132	45.6823	1	1	0	1	24.4106	17.9605	76.0364
DATA	104	1	104	0	0	A_16_P02019913	chr8:128828456-128828515	2741.6	4472.19	5.409802317e-002	6.390811198e-002	3.972755643e-001	2.531907e+003	2.867779e+003	2.703233e+002	2.904466e+002	131	317	17	75	6.956382e+000	1.799538e+001	0	0	0	0	0	0	0	0	0	0	0	90.4725	234.231	1	1	1	1	23.696	17.9443	75.8861
DATA	105	1	105	0	0	A_14_P201637	chr2:44418154-44418213	2762.56	4472.97	-3.776866956e-001	1.029026087e-001	2.422360183e-004	9.132594e+002	3.827432e+002	1.315653e+002	5.985726e+001	72	111	17	75	6.914971e+000	1.810344e+001	0	0	0	0	0	0	0	0	0	0	0	32.6337	31.2588	1	1	1	1	29.1201	17.9225	76.1595
DATA	106	1	106	0	0	A_14_P100037	chr19:5825458-5825503	2783.98	4472.44	-1.099288513e-001	7.430559179e-002	1.390292821e-001	1.274794e+003	9.897174e+002	1.587994e+002	1.091526e+002	84	161	17	75	6.903497e+000	1.810996e+001	0	0	0	0	0	0	0	0	0	0	0	45.5595	80.8132	1	1	1	1	26.2212	18.0535	76.3751
DATA	107	1	107	0	0	A_14_P104973	chr13:90223460-90223519	2804.73	4472.41	1.571314174e-001	8.287911719e-002	5.797182156e-002	7.058725e+002	1.013579e+003	1.181017e+002	1.113253e+002	63	156	18	76	7.191622e+000	1.805109e+001	0	0	0	0	0	0	0	0	0	0	0	25.2281	82.7418	1	1	1	1	24.1747	18.5539	76.963
DATA	108	1	108	0	0	A_16_P03115093	chr16:11173868-11173927	2826.18	4472.42	6.822769489e-002	8.132718797e-002	4.015094409e-001	7.976386e+002	9.333271e+002	1.238051e+002	1.040778e+002	65	151.5	18	76	7.100293e+000	1.847940e+001	0	0	0	0	0	0	0	0	0	0	0	28.5079	76.1674	1	1	1	1	25.7804	18.492	77.2085
DATA	109	1	109	0	0	A_14_P127622	chr10:74804840-74804899	2847.15	4472.62	-3.254581324e-001	7.369337461e-002	1.003664019e-005	2.340665e+003	1.106321e+003	2.524950e+002	1.198420e+002	124	165	18	76	7.169072e+000	1.862159e+001	0	0	0	0	0	0	0	0	0	0	0	83.6508	90.254	1	1	1	1	24.4106	18.4693	77.5029
DATA	110	1	110	0	0	A_14_P133313	chr4:85417374-85417433	2868	4472.25	5.297988647e-001	9.930306682e-002	9.545443844e-008	3.834301e+002	1.298629e+003	1.021633e+002	1.378001e+002	51	183	18	77	7.291850e+000	1.851446e+001	0	0	0	0	0	0	0	0	0	0	0	13.7026	105.897	1	1	0	1	23.9365	18.5405	77.5899
DATA	111	1	111	0	0	A_14_P110661	chr12:103138394-103138453	2889.46	4472.81	2.329938436e-001	8.331548672e-002	5.165540868e-003	6.633871e+002	1.134386e+003	1.156354e+002	1.224530e+002	58.5	169	18	77	7.090492e+000	1.874505e+001	0	0	0	0	0	0	0	0	0	0	0	23.7027	92.4616	1	1	1	1	25.3321	18.2409	78.0253
DATA	112	1	112	0	0	A_18_P16311616	chr7:144134110-144134169	2910.61	4472.56	2.111718624e-001	6.715502464e-002	1.663464608e-003	1.859661e+003	3.024166e+003	2.087021e+002	3.059159e+002	102	335	17	78	7.087221e+000	1.829838e+001	0	0	0	0	0	0	0	0	0	0	0	66.4363	246.358	1	1	1	1	25.1049	18.0529	78.0392
DATA	113	1	113	0	0	A_16_P15543755	chr2:7450678-7450737	2932.15	4472.35	5.166723553e-002	9.030585346e-002	5.672297986e-001	6.527342e+002	7.351968e+002	1.150532e+002	8.681327e+001	60	138	17	78	7.025647e+000	1.821673e+001	0	0	0	0	0	0	0	0	0	0	0	23.3144	59.8544	1	1	1	1	25.1049	18.1448	78.3222
DATA	114	1	114	0	0	A_14_P109164	chr3:122578912-122578971	2952.78	4472.59	-3.184332178e-001	9.863209145e-002	1.244434157e-003	9.041091e+002	4.342978e+002	1.309806e+002	6.340527e+001	70.5	112	17	78	6.928798e+000	1.833612e+001	0	0	0	0	0	0	0	0	0	0	0	32.2838	35.3352	1	1	1	1	23.2073	18.021	78.9152
DATA	115	1	115	0	0	A_16_P19580587	chr12:68352437-68352496	2974.11	4472.26	2.314112499e-001	6.709830764e-002	5.630025763e-004	2.063581e+003	3.515870e+003	2.270910e+002	3.546134e+002	111	371	17	79	6.967002e+000	1.838969e+001	0	0	0	0	0	0	0	0	0	0	0	73.666	285.845	1	1	1	1	24.4106	18.2377	79.2077
DATA	116	1	116	0	0	A_16_P19623555	chr12:86560507-86560566	2995.28	4472.07	-4.694257914e-002	8.217173197e-002	5.678138810e-001	8.883712e+002	7.973553e+002	1.299415e+002	9.218653e+001	65	146	18	78	6.991709e+000	1.826088e+001	0	0	0	0	0	0	0	0	0	0	0	31.7025	64.7752	1	1	1	1	24.6442	18.4196	79.0159
DATA	117	1	117	0	0	A_14_P136320	chr15:94086657-94086716	3017	4472.22	2.124966666e-001	9.154993807e-002	2.028138416e-002	5.463624e+002	8.912048e+002	1.094800e+002	1.004326e+002	55	149	18	78	6.982733e+000	1.901619e+001	0	0	0	0	0	0	0	0	0	0	0	19.4889	72.3376	1	1	1	1	23.9365	18.5011	78.9889
DATA	118	1	118	0	0	A_16_P00654199	chr3:15410270-15410329	3037.67	4472.15	5.219495546e-002	6.424775450e-002	4.165614351e-001	2.366371e+003	2.668565e+003	2.549627e+002	2.708513e+002	120	284	18	78	6.959588e+000	1.947495e+001	0	0	0	0	0	0	0	0	0	0	0	84.371	216.413	1	1	1	1	24.1747	18.4205	79.2695
DATA	119	1	119	0	0	A_14_P122242	chr7:150817735-150817785	3058.86	4472.16	-7.203211214e-001	9.122087174e-002	2.869575624e-015	8.654889e+003	1.647936e+003	8.706833e+002	1.711990e+002	345	209	18	78	6.857102e+000	1.942071e+001	0	0	0	0	0	0	0	0	0	0	0	308.421	133.515	1	1	1	1	26.4388	18.3474	79.3373
DATA	120	1	120	0	0	A_14_P108576	chr11:33127415-33127474	3080.11	4472.31	-1.128072290e-001	8.636909704e-002	1.915163895e-001	8.715244e+002	6.721595e+002	1.289367e+002	8.169763e+001	64	132.5	18	78	6.798118e+000	1.924000e+001	0	0	0	0	0	0	0	0	0	0	0	31.0386	54.4027	1	1	1	1	26.6546	18.3711	79.3129
DATA	121	1	121	0	0	A_14_P201620	chr15:102182355-102182413	3100.69	4471.95	-2.767759720e-001	7.624107061e-002	2.831205686e-004	1.661404e+003	8.784139e+002	1.914213e+002	9.938420e+001	96	151	18	79	6.587896e+000	1.903555e+001	0	0	0	0	0	0	0	0	0	0	0	59.1355	71.0208	1	1	1	1	25.3321	18.3992	79.4826
DATA	122	1	122	0	0	A_14_P116937	chr8:53024720-53024779	3122.09	4472.38	5.526651395e-002	6.940720281e-002	4.258781284e-001	1.350854e+003	1.534175e+003	1.652308e+002	1.603213e+002	81	203.5	18	79	6.741737e+000	1.845934e+001	0	0	0	0	0	0	0	0	0	0	0	48.0456	123.9	1	1	1	1	27.501	18.4031	79.8504
DATA	123	1	123	0	0	A_14_P123600	chr1:153615636-153615695	3143.25	4471.98	-1.302527700e-001	7.445641965e-002	8.022488071e-002	1.319830e+003	9.778342e+002	1.627436e+002	1.083183e+002	85.5	154.5	18	79	6.612091e+000	1.849255e+001	0	0	0	0	0	0	0	0	0	0	0	46.9089	78.8742	1	1	1	1	26.6546	18.3493	79.8339
DATA	124	1	124	0	0	A_14_P122432	chr5:70952652-70952711	3164.85	4471.95	-1.092139810e-001	1.008662413e-001	2.789147493e-001	6.564881e+002	5.105201e+002	1.157188e+002	6.916025e+001	61	121	18	79	6.714740e+000	1.825221e+001	0	0	0	0	0	0	0	0	0	0	0	23.3133	41.1268	1	1	1	1	26.8687	18.3017	80.0192
DATA	125	1	125	0	0	A_14_P138552	chr17:40490782-40490841	3185.48	4472.19	-2.512399860e-001	1.235194834e-001	4.195048082e-002	5.803168e+002	3.254057e+002	1.116464e+002	5.693210e+001	56	110	18	79	6.840990e+000	1.850574e+001	0	0	0	0	0	0	0	0	0	0	0	20.5899	26.181	1	1	1	1	18.5412	18.4219	80.0878
DATA	126	1	126	0	0	A_14_P128658	chr19:33976629-33976688	3206.87	4471.67	2.179369686e-001	9.066466708e-002	1.622699616e-002	5.585530e+002	9.225742e+002	1.106047e+002	1.034407e+002	59	152.5	18	79	6.854792e+000	1.864349e+001	0	0	0	0	0	0	0	0	0	0	0	19.8	74.1223	1	1	1	1	26.2212	18.3887	80.1729
DATA	127	1	127	0	0	A_14_P129194	chr21:47931308-47931362	3227.76	4471.52	8.355458302e-003	7.721535374e-002	9.138292681e-001	9.783239e+002	9.973283e+002	1.367580e+002	1.101881e+002	72	158	18	80	7.074330e+000	1.906283e+001	0	0	0	0	0	0	0	0	0	0	0	34.6461	80.0144	1	1	1	1	23.4529	18.6138	80.4671
DATA	128	1	128	0	0	A_18_P14264841	chr3:84854143-84854202	3248.96	4471.25	-2.214131280e-001	8.535888996e-002	9.489179927e-003	1.060121e+003	6.367108e+002	1.427916e+002	7.909107e+001	74	124	18	80	7.155862e+000	1.934162e+001	0	0	0	0	0	0	0	0	0	0	0	37.5033	51.0057	1	1	1	1	23.696	18.7097	80.6439
DATA	129	1	129	0	0	A_14_P124257	chr22:50634317-50634371	3269.84	4471.46	3.732881020e-001	8.325035076e-002	7.328336518e-006	6.555827e+002	1.548516e+003	1.160605e+002	1.618243e+002	60	207.5	18	80	7.100768e+000	1.952390e+001	0	0	0	0	0	0	0	0	0	0	0	23.1652	123.86	1	1	1	1	23.696	18.6259	81.0839
DATA	130	1	130	0	0	A_14_P102851	chr14:24798823-24798882	3291.14	4471.45	-1.699068849e-001	8.621504729e-002	4.875435667e-002	9.585420e+002	6.481929e+002	1.355833e+002	8.010493e+001	70	126.5	18	80	7.148673e+000	1.951725e+001	0	0	0	0	0	0	0	0	0	0	0	33.8287	51.7627	1	1	1	1	24.1747	18.7585	80.4881
DATA	131	1	131	0	0	A_14_P112651	chr13:70872350-70872409	3312.65	4471.14	1.900087566e-001	6.956356208e-002	6.305805210e-003	1.338473e+003	2.073091e+003	1.647229e+002	2.126027e+002	86	249.5	18	79	7.156026e+000	1.942431e+001	0	0	0	0	0	0	0	0	0	0	0	47.1763	165.268	1	1	1	1	24.1747	18.7737	80.4451
DATA	132	1	132	0	0	A_14_P109233	chr22:24574559-24574618	3333.66	4471.41	-2.360660254e-002	1.362464431e-001	8.624439264e-001	3.930760e+002	3.722802e+002	1.038719e+002	6.013606e+001	50	110	18	79	7.023267e+000	1.927450e+001	0	0	0	0	0	0	0	0	0	0	0	13.8352	29.6279	1	1	0	1	25.3321	18.8212	80.2881
DATA	133	1	133	0	0	A_14_P136782	chr3:121605050-121605109	3354.93	4471.53	-1.357657668e-001	6.381174480e-002	3.337039128e-002	4.490882e+003	3.285231e+003	4.592949e+002	3.319124e+002	194.5	342	18	79	6.892426e+000	1.924402e+001	0	0	0	0	0	0	0	0	0	0	0	157.834	260.988	1	1	1	1	25.3321	18.5452	80.4843
DATA	134	1	134	0	0	A_14_P103011	chr1:23885141-23885198	3376.37	4471.19	3.083527597e-001	8.335770504e-002	2.163216527e-004	6.568425e+002	1.336023e+003	1.166798e+002	1.417619e+002	62	180	18	80	6.883405e+000	1.915828e+001	0	0	0	0	0	0	0	0	0	0	0	23.05	105.938	1	1	1	1	23.696	18.4535	80.724
DATA	135	1	135	0	0	A_14_P116787	chr16:82201853-82201912	3397.13	4471.34	-2.106976441e-001	1.010326375e-001	3.702924854e-002	7.575753e+002	4.663674e+002	1.227547e+002	6.655970e+001	61	120	18	79	6.851825e+000	1.909312e+001	0	0	0	0	0	0	0	0	0	0	0	26.5425	36.9113	1	1	1	1	22.9591	18.3379	80.6435
DATA	136	1	136	0	0	A_14_P132623	chr10:96361629-96361688	3418.09	4471.42	-2.591412938e-001	1.528188359e-001	8.993479600e-002	4.508422e+002	2.482466e+002	1.067409e+002	5.366762e+001	52.5	99.5	18	79	7.050528e+000	1.884776e+001	0	0	0	0	0	0	0	0	0	0	0	15.7691	19.6099	1	1	0	1	24.6442	18.7336	80.568
DATA	137	1	137	0	0	A_14_P139336	chr16:2767953-2768009	3439.74	4471.43	3.539786994e-002	6.353764702e-002	5.774478544e-001	2.823261e+003	3.063013e+003	2.985016e+002	3.099900e+002	134.5	323	18	80	6.934647e+000	1.885746e+001	0	0	0	0	0	0	0	0	0	0	0	98.5696	241.461	1	1	1	1	24.6442	18.6615	80.7578
DATA	138	1	138	0	0	A_14_P106476	chr22:31635829-31635888	3460.96	4471.08	-5.251891413e-001	1.182364162e-001	8.918621710e-006	9.127840e+002	2.723823e+002	1.332723e+002	5.499753e+001	66	110	18	80	7.083108e+000	1.912623e+001	0	0	0	0	0	0	0	0	0	0	0	31.8099	21.4274	1	1	1	1	24.6442	18.736	80.7794
DATA	139	1	139	0	0	A_16_P19929823	chr13:100358898-100358957	3481.71	4471.33	-3.952652762e-002	7.852835404e-002	6.147246589e-001	1.009617e+003	9.217863e+002	1.402130e+002	1.038710e+002	70	156	18	80	6.940369e+000	1.908238e+001	0	0	0	0	0	0	0	0	0	0	0	35.1163	72.3636	1	1	1	1	24.8756	18.6246	80.9131
DATA	140	1	140	0	0	A_14_P135596	chr5:122165586-122165645	3503.25	4470.95	9.754163601e-002	1.710442142e-001	5.684935861e-001	2.640757e+002	3.305751e+002	1.010076e+002	5.826971e+001	45.5	106	18	80	6.918214e+000	1.936998e+001	0	0	0	0	0	0	0	0	0	0	0	9.16628	25.8934	1	1	0	1	25.1049	18.6807	81.0588
DATA	141	1	141	0	0	A_14_P134966	chr5:63496727-63496786	3524.15	4471.09	1.840828488e-001	9.060673497e-002	4.218722010e-002	5.891841e+002	9.001894e+002	1.140919e+002	1.020595e+002	59	147	18	80	6.939265e+000	1.927596e+001	0	0	0	0	0	0	0	0	0	0	0	20.4077	70.3553	1	1	1	1	22.7082	18.7378	81.0173
DATA	142	1	142	0	0	A_14_P122473	chr4:140375952-140376011	3545.22	4470.98	-1.506378886e-001	7.175565926e-002	3.578894567e-002	1.627878e+003	1.150758e+003	1.899676e+002	1.247628e+002	87	168	18	80	6.939641e+000	1.942966e+001	0	0	0	0	0	0	0	0	0	0	0	56.2609	89.7336	1	1	1	1	27.2919	18.7457	80.85
DATA	143	1	143	0	0	A_14_P115397	chr15:68379002-68379061	3566.42	4471.25	-2.680485597e-001	8.420009560e-002	1.455207033e-003	1.221614e+003	6.590001e+002	1.567048e+002	8.171298e+001	78	131.5	18	80	6.988410e+000	1.930234e+001	0	0	0	0	0	0	0	0	0	0	0	42.121	51.2674	1	1	1	1	25.1049	18.6555	80.5779
DATA	144	1	144	0	0	A_16_P19909810	chr13:92494334-92494393	3588	4470.8	-3.547279432e-001	1.059584297e-001	8.145490550e-004	8.712076e+002	3.849406e+002	1.314151e+002	6.186698e+001	64	109	18	78	7.089959e+000	1.908835e+001	0	0	0	0	0	0	0	0	0	0	0	29.9662	29.873	1	1	1	1	28.1191	18.5561	79.7325
DATA	145	1	145	0	0	A_14_P132544	chr5:126890565-126890624	3608.57	4470.76	5.248131483e-002	7.268804130e-002	4.702898363e-001	1.164222e+003	1.313763e+003	1.525827e+002	1.400596e+002	72	179.5	18	79	6.885226e+000	1.941937e+001	0	0	0	0	0	0	0	0	0	0	0	39.9469	101.711	1	1	1	1	24.1747	18.3457	79.8327
DATA	146	1	146	0	0	A_14_P136218	chr1:185576415-185576474	3630.06	4470.64	-2.025640434e-001	8.474953514e-002	1.684152239e-002	1.081413e+003	6.783091e+002	1.465387e+002	8.348659e+001	72.5	134.5	18	78	7.103002e+000	1.928292e+001	0	0	0	0	0	0	0	0	0	0	0	37.0074	52.3808	1	1	1	1	24.8756	18.5889	79.5551
DATA	147	1	147	0	0	A_16_P17986178	chr7:75885084-75885143	3650.85	4470.64	7.986159912e-002	7.128631609e-002	2.625887017e-001	1.233357e+003	1.482349e+003	1.582504e+002	1.560593e+002	79.5	195	18	79	6.979626e+000	1.920988e+001	0	0	0	0	0	0	0	0	0	0	0	42.0944	114.184	1	1	1	1	24.6442	18.7145	79.5777
DATA	148	1	148	0	0	A_14_P124456	chr5:149488198-149488255	3672.17	4470.43	1.454956879e-001	9.765205787e-002	1.362400734e-001	5.420357e+002	7.577459e+002	1.132490e+002	9.019577e+001	55	137	18	78	7.013929e+000	1.930151e+001	0	0	0	0	0	0	0	0	0	0	0	18.4473	58.2147	1	1	1	1	25.1049	18.6941	79.0585
DATA	149	1	149	0	0	A_14_P126370	chrX:78426665-78426724	3693.31	4470.82	-3.421591147e-001	7.948183019e-002	1.670822218e-005	1.763991e+003	8.023007e+002	2.026392e+002	9.403732e+001	98	140	18	77	7.019671e+000	1.932763e+001	0	0	0	0	0	0	0	0	0	0	0	59.8573	61.4753	1	1	1	1	26.0017	18.7455	78.2185
DATA	150	1	150	0	0	A_16_P18096605	chr7:121873770-121873829	3714.44	4470.56	-4.403501381e-002	6.682934450e-002	5.099488519e-001	1.955385e+003	1.766841e+003	2.196396e+002	1.834026e+002	104	216	18	77	7.108936e+000	1.908185e+001	0	0	0	0	0	0	0	0	0	0	0	66.1519	135.015	1	1	1	1	25.7804	18.7795	77.8845
DATA	151	1	151	0	0	A_14_P110602	chr6:27860929-27860978	3735.55	4470.72	-7.757282912e-001	1.270433741e-001	1.021517103e-009	1.227045e+003	2.056516e+002	1.585117e+002	5.343692e+001	77.5	99.5	18	77	7.114523e+000	1.904761e+001	0	0	0	0	0	0	0	0	0	0	0	41.3809	15.672	1	1	1	0	23.696	18.761	77.7409
DATA	152	1	152	0	0	A_14_P135118	chr12:66441586-66441645	3756.93	4470.44	-5.414961643e-001	1.694531432e-001	1.395641033e-003	5.687271e+002	1.634586e+002	1.156302e+002	5.209283e+001	56	92	18	77	6.867710e+000	1.902760e+001	0	0	0	0	0	0	0	0	0	0	0	19.117	12.4212	1	1	1	0	25.5572	18.4667	77.6143
DATA	153	1	153	0	0	A_14_P103944	chr19:3524057-3524112	3777.97	4470.63	2.703599700e-001	7.019854996e-002	1.174631092e-004	1.510259e+003	2.814567e+003	1.816956e+002	2.857940e+002	86.5	288	18	76	6.601601e+000	1.886694e+001	0	0	0	0	0	0	0	0	0	0	0	50.5943	213.273	1	1	1	1	26.2212	18.3416	76.9398
DATA	154	1	154	0	0	A_14_P202452	chrX:40587990-40588049	3799.23	4470.26	-1.211277919e-001	8.682240071e-002	1.629792268e-001	9.309981e+002	7.044027e+002	1.376355e+002	8.623620e+001	70.5	133.5	18	76	6.623314e+000	1.871061e+001	0	0	0	0	0	0	0	0	0	0	0	31.0801	53.2196	1	1	1	1	25.3321	18.3855	76.854
DATA	155	1	155	0	0	A_14_P202365	chr1:168761660-168761719	3820.63	4470.39	-2.268393256e-001	7.114981423e-002	1.431650393e-003	2.154298e+003	1.277811e+003	2.382469e+002	1.371774e+002	108	176	18	75	6.825514e+000	1.854383e+001	0	0	0	0	0	0	0	0	0	0	0	71.6552	96.2549	1	1	1	1	24.8756	18.3573	76.1322
DATA	156	1	156	0	0	A_14_P134843	chr9:73001534-73001593	3841.39	4470.05	-1.979919624e-001	7.705072201e-002	1.018067411e-002	1.434740e+003	9.094551e+002	1.761027e+002	1.038051e+002	83	146	18	75	6.948764e+000	1.874960e+001	0	0	0	0	0	0	0	0	0	0	0	47.5478	68.3051	1	1	1	1	26.4388	18.5601	75.9203
DATA	157	1	157	0	0	A_14_P126083	chr20:62664413-62664464	3862.57	4470.02	7.356883466e-002	7.585022514e-002	3.320851679e-001	1.033897e+003	1.224746e+003	1.455942e+002	1.323622e+002	70	171	18	75	6.885242e+000	1.887203e+001	0	0	0	0	0	0	0	0	0	0	0	34.1316	91.7052	1	1	1	1	22.7082	18.3768	75.9653
DATA	158	1	158	0	0	A_14_P121009	chr13:20356966-20357024	3883.72	4469.57	-7.758493202e-001	1.524273554e-001	3.581368432e-007	8.928574e+002	1.496004e+002	1.362490e+002	5.252854e+001	64.5	90	18	75	6.863683e+000	1.886671e+001	0	0	0	0	0	0	0	0	0	0	0	29.359	11.1668	1	1	1	0	23.696	18.4237	76.2306
DATA	159	1	159	0	0	A_16_P19459065	chr12:12172284-12172343	3904.93	4469.54	1.285281800e-002	6.486926282e-002	8.429400855e-001	2.361499e+003	2.432431e+003	2.577718e+002	2.484323e+002	112	254.5	18	75	6.888977e+000	1.879037e+001	0	0	0	0	0	0	0	0	0	0	0	77.3315	180.998	1	1	1	1	26.2212	18.4167	76.184
DATA	160	1	160	0	0	A_14_P118221	chr12:106639219-106639278	3925.91	4469.78	5.588524176e-001	1.129807097e-001	7.558261082e-007	3.090078e+002	1.118979e+003	1.082814e+002	1.228358e+002	43.5	161	18	76	6.850790e+000	1.863829e+001	0	0	0	0	0	0	0	0	0	0	0	10.0764	83.0027	1	1	0	1	22.7082	18.3437	76.9268
DATA	161	1	161	0	0	A_14_P117290	chr5:172339020-172339079	3947.51	4469.42	2.298180506e-001	9.156819014e-002	1.207987780e-002	5.916523e+002	1.004349e+003	1.198617e+002	1.125686e+002	55.5	156	18	76	6.646708e+000	1.854706e+001	0	0	0	0	0	0	0	0	0	0	0	19.2075	74.254	1	1	1	1	24.4106	18.2491	76.9902
DATA	162	1	162	66	1	DarkCorner	DarkCorner	3968.41	4469.66	0.000000000e+000	6.821668973e-001	1.000000000e+000	1.040072e+002	5.066024e+001	1.047080e+002	5.105414e+001	33	83.5	18	76	7.055671e+000	1.866386e+001	0	0	0	0	0	0	0	0	0	0	0	-2.02671	1.70649	0	0	0	0	28.7238	18.5894	76.3108
DATA	163	1	163	0	1	HsCGHBrightCorner	HsCGHBrightCorner	3990.16	4469.24	7.371203230e-002	7.119671796e-002	3.005152564e-001	1.317849e+003	1.561629e+003	1.686296e+002	1.643345e+002	80	191	18	76	6.920015e+000	1.843785e+001	0	0	0	0	0	0	0	0	0	0	0	42.3899	114.692	1	1	1	1	24.1747	18.352	76.5708
DATA	164	1	164	0	1	HsCGHBrightCorner	HsCGHBrightCorner	4011.65	4469.54	1.235457704e-001	7.238300800e-002	8.785295017e-002	1.205567e+003	1.602275e+003	1.603466e+002	1.682547e+002	78.5	190	17	76	6.903302e+000	1.869182e+001	0	0	0	0	0	0	0	0	0	0	0	38.5897	117.28	1	1	1	1	23.4529	18.0084	76.4952
DATA	165	2	1	0	1	HsCGHBrightCorner	HsCGHBrightCorner	572.772	4484.54	1.003379685e-001	7.086504332e-002	1.568041529e-001	1.288515e+003	1.623407e+003	1.632733e+002	1.711271e+002	82	187	18	76	7.114069e+000	1.820079e+001	0	0	0	0	0	0	0	0	0	0	0	43.4843	112.725	1	1	1	1	25.5572	18.6583	76.9265
DATA	166	2	2	66	1	DarkCorner	DarkCorner	593.409	4484.45	0.000000000e+000	6.657928292e-001	1.000000000e+000	9.957732e+001	5.370522e+001	1.002483e+002	5.406710e+001	36	77.5	18	76	6.833779e+000	1.831326e+001	0	0	0	0	0	0	0	0	0	0	0	-3.17104	-6.41746	0	0	0	0	26.6546	18.2637	77.0175
DATA	167	2	3	0	0	A_16_P17993421	chr7:78854486-78854544	614.885	4484.56	-3.008385990e-001	7.385536360e-002	4.634209629e-005	2.253565e+003	1.127279e+003	2.466368e+002	1.249930e+002	112	168	18	77	6.813817e+000	1.813788e+001	0	0	0	0	0	0	0	0	0	0	0	76.0955	78.467	1	1	1	1	26.2212	18.185	77.2353
DATA	168	2	4	0	0	A_16_P18208585	chr8:8223659-8223718	636.073	4484.53	3.307354275e-001	8.067052570e-002	4.134540300e-005	7.729528e+002	1.655345e+003	1.265416e+002	1.740966e+002	62	202	18	77	6.962940e+000	1.820523e+001	0	0	0	0	0	0	0	0	0	0	0	26.1078	115.376	1	1	1	1	25.3321	18.2357	77.3868
DATA	169	2	5	0	0	A_16_P20013728	chr14:38428459-38428518	656.983	4483.78	-4.545086237e-002	9.999975137e-002	6.494619734e-001	6.600398e+002	5.944553e+002	1.199460e+002	8.021586e+001	61	124.5	18	77	6.968777e+000	1.836164e+001	0	0	0	0	0	0	0	0	0	0	0	22.3025	41.4844	1	1	1	1	24.8756	18.3416	77.5378
DATA	170	2	6	0	0	A_14_P132685	chr4:39977394-39977453	678.685	4484.37	6.053142361e-002	9.355288015e-002	5.176131952e-001	6.538537e+002	7.516436e+002	1.195870e+002	9.241928e+001	60.5	133	18	77	7.187643e+000	1.903862e+001	0	0	0	0	0	0	0	0	0	0	0	22.0987	52.5369	1	1	1	1	24.8756	18.5188	77.8428
DATA	171	2	7	0	0	A_14_P132583	chr7:40041485-40041544	699.615	4483.9	-1.142257770e-001	7.790179688e-002	1.425722718e-001	1.199467e+003	9.220670e+002	1.562236e+002	1.067035e+002	81	148	17	78	6.952061e+000	1.917765e+001	0	0	0	0	0	0	0	0	0	0	0	40.5536	64.5391	1	1	1	1	23.9365	18.3272	78.4533
DATA	172	2	8	0	0	A_14_P126258	chr6:27808662-27808721	720.705	4484.18	1.305877223e-001	6.614053699e-002	4.833653675e-002	1.970212e+003	2.661342e+003	2.209761e+002	2.714808e+002	105	275	17	79	6.849940e+000	1.912717e+001	0	0	0	0	0	0	0	0	0	0	0	66.6308	186.575	1	1	1	1	26.6546	18.1709	79.5286
DATA	173	2	9	0	0	A_14_P120594	chr19:19635164-19635223	741.712	4484.25	4.328841104e-001	1.290514841e-001	7.955108037e-004	2.702023e+002	7.321045e+002	1.036195e+002	9.069148e+001	44.5	134.5	18	80	6.768043e+000	1.911986e+001	0	0	0	0	0	0	0	0	0	0	0	9.14079	51.407	1	1	0	1	26.0017	18.321	80.4889
DATA	174	2	10	0	0	A_14_P107107	chr18:67957981-67958040	763.167	4483.92	7.884667757e-003	6.625835877e-002	9.052762757e-001	1.963765e+003	1.999743e+003	2.203707e+002	2.069919e+002	103	221	18	80	6.855335e+000	1.905508e+001	0	0	0	0	0	0	0	0	0	0	0	66.4577	140.645	1	1	1	1	26.8687	18.3332	80.5559
DATA	175	2	11	0	1	SRN_30282	SRN_30282	784.101	4483.74	-2.662961281e-001	5.737794383e-001	6.425697457e-001	1.154967e+002	6.255665e+001	1.006276e+002	5.371821e+001	44	87	18	80	6.865301e+000	1.930935e+001	0	0	0	0	0	0	0	0	0	0	0	3.91	4.40699	1	1	0	0	27.9146	18.3007	80.7686
DATA	176	2	12	0	0	A_14_P102561	chr18:55250393-55250452	805.468	4484.08	-2.296533208e-001	6.972048383e-002	9.880250498e-004	2.487524e+003	1.465933e+003	2.680751e+002	1.559671e+002	127	181	18	80	6.949004e+000	1.916868e+001	0	0	0	0	0	0	0	0	0	0	0	84.2375	103.46	1	1	1	1	26.2212	18.4225	80.8857
DATA	177	2	13	0	0	A_14_P101526	chr1:156847074-156847133	825.673	4484.13	2.893890278e-001	1.685025012e-001	8.590306205e-002	2.172537e+002	4.230153e+002	1.022351e+002	6.246705e+001	44.5	115	18	80	7.011082e+000	1.926674e+001	0	0	0	0	0	0	0	0	0	0	0	7.35946	29.9062	1	1	0	1	24.1747	18.5427	81.2671
DATA	178	2	14	0	0	A_16_P03488216	chr20:14078008-14078067	847.937	4484.02	8.762201254e-002	1.276161344e-001	4.923310033e-001	3.972463e+002	4.860510e+002	1.074725e+002	7.195936e+001	57	116	18	81	7.237631e+000	1.921867e+001	0	0	0	0	0	0	0	0	0	0	0	13.4619	34.4282	1	1	0	1	27.501	18.6727	81.4635
DATA	179	2	15	0	0	A_14_P129302	chr5:121791982-121792041	868.672	4483.69	1.901316852e-001	8.546142773e-002	2.609694297e-002	6.883021e+002	1.066377e+003	1.212519e+002	1.190685e+002	61.5	154.5	18	81	7.226076e+000	1.957477e+001	0	0	0	0	0	0	0	0	0	0	0	23.3345	75.6684	1	1	1	1	26.8687	18.533	81.4628
DATA	180	2	16	0	0	A_14_P104414	chr1:84679890-84679948	890.125	4483.37	-1.937316851e-002	7.573322660e-002	7.980990629e-001	1.132575e+003	1.083163e+003	1.509418e+002	1.205305e+002	75	152	17	81	6.988639e+000	1.978763e+001	0	0	0	0	0	0	0	0	0	0	0	38.4119	77.0042	1	1	1	1	23.4529	18.2499	81.9397
DATA	181	2	17	0	0	A_14_P106475	chr12:32261275-32261334	910.885	4483.65	2.013083218e-001	7.219983772e-002	5.300014574e-003	1.160393e+003	1.844648e+003	1.530181e+002	1.918633e+002	76	208	17	82	7.116961e+000	1.953928e+001	0	0	0	0	0	0	0	0	0	0	0	39.3687	131.396	1	1	1	1	24.1747	18.3636	82.4586
DATA	182	2	18	0	0	A_14_P101755	chr7:10975798-10975857	932.127	4483.43	1.803180161e-001	1.433307429e-001	2.083717226e-001	3.075520e+002	4.658397e+002	1.043408e+002	7.031014e+001	50.5	112	18	82	7.028680e+000	1.965242e+001	0	0	0	0	0	0	0	0	0	0	0	10.4387	33.2469	1	1	0	1	26.4388	18.533	83.0209
DATA	183	2	19	0	0	A_14_P121492	chr16:48059634-48059693	954.273	4483.11	-2.553310987e-001	1.161823246e-001	2.797220395e-002	6.817351e+002	3.786906e+002	1.207464e+002	6.659445e+001	63.5	108	18	83	7.002876e+000	1.969876e+001	0	0	0	0	0	0	0	0	0	0	0	23.1494	27.0826	1	1	1	1	22.1978	18.6759	83.8028
DATA	184	2	20	0	0	A_14_P104614	chr21:48022922-48022981	974.648	4483	3.010799843e-001	1.549762382e-001	5.204644390e-002	2.427707e+002	4.855973e+002	1.025348e+002	7.148017e+001	45.5	113.5	18	83	6.967447e+000	1.992622e+001	0	0	0	0	0	0	0	0	0	0	0	8.24703	34.7958	1	1	0	1	24.4106	18.4115	83.8446
DATA	185	2	21	0	0	A_14_P138151	chr11:46095612-46095671	995.96	4483.26	8.546290009e-002	8.372297939e-002	3.073577935e-001	7.843903e+002	9.549819e+002	1.267636e+002	1.089018e+002	64	154	18	83	6.959831e+000	2.045272e+001	0	0	0	0	0	0	0	0	0	0	0	26.6564	68.5756	1	1	1	1	23.696	18.3994	83.938
DATA	186	2	22	0	0	A_14_P121453	chr12:53455167-53455216	1016.98	4483.07	3.884745919e-002	9.086231984e-002	6.689845909e-001	6.979273e+002	7.632338e+002	1.215669e+002	9.248641e+001	59	137	18	83	7.015893e+000	2.045456e+001	0	0	0	0	0	0	0	0	0	0	0	23.7287	54.919	1	1	1	1	24.6442	18.3243	84.0442
DATA	187	2	23	0	0	A_16_P01575674	chr6:124947686-124947745	1037.92	4483.2	-1.520932415e-001	9.244216406e-002	9.991209446e-002	8.543389e+002	6.019175e+002	1.311419e+002	7.962404e+001	66.5	124	18	83	6.976059e+000	2.001300e+001	0	0	0	0	0	0	0	0	0	0	0	29.0586	43.4032	1	1	1	1	23.696	18.5015	83.988
DATA	188	2	24	0	0	A_16_P19157688	chr11:14034589-14034648	1059.67	4482.78	5.772297236e-003	9.399723594e-002	9.510333072e-001	6.804294e+002	6.895335e+002	1.204947e+002	8.637095e+001	63	131	18	83	6.884836e+000	2.015716e+001	0	0	0	0	0	0	0	0	0	0	0	23.1552	49.8272	1	1	1	1	23.9365	18.4171	84.0314
DATA	189	2	25	0	0	A_16_P21213297	chr21:24273103-24273162	1080.05	4483.03	4.455108516e-001	1.616875251e-001	5.862369339e-003	1.940529e+002	5.412913e+002	1.012801e+002	7.499237e+001	46	122	18	83	6.916826e+000	2.033260e+001	0	0	0	0	0	0	0	0	0	0	0	6.60637	39.1982	1	1	0	1	25.5572	18.5002	84.131
DATA	190	2	26	0	0	A_16_P17096957	chr5:39739415-39739474	1101.43	4482.86	-6.695861925e-002	7.016240963e-002	3.399128341e-001	1.573759e+003	1.348900e+003	1.861143e+002	1.444905e+002	92	188	18	83	6.934406e+000	1.970227e+001	0	0	0	0	0	0	0	0	0	0	0	53.6037	97.8949	1	1	1	1	23.2073	18.5267	84.1256
DATA	191	2	27	0	0	A_14_P202124	chr4:187630364-187630423	1122.52	4482.38	-4.700243737e-002	1.518431134e-001	7.569061814e-001	3.695608e+002	3.316527e+002	1.059555e+002	6.140678e+001	51	104	18	83	6.928903e+000	1.980589e+001	0	0	0	0	0	0	0	0	0	0	0	12.5943	24.1203	1	1	0	1	26.0017	18.3142	83.8715
DATA	192	2	28	0	0	A_18_P16690136	chr8:136427573-136427632	1143.33	4482.43	2.761389315e-001	9.105296442e-002	2.423534275e-003	5.579869e+002	1.053812e+003	1.138640e+002	1.173217e+002	58	158	18	83	6.924684e+000	1.945596e+001	0	0	0	0	0	0	0	0	0	0	0	19.0247	76.8092	1	1	1	1	24.8756	18.292	83.5705
DATA	193	2	29	0	0	A_14_P107469	chr7:94228985-94229044	1164.97	4482.67	3.221257908e-002	7.607394815e-002	6.719759300e-001	1.043849e+003	1.124217e+003	1.440081e+002	1.236346e+002	76	162	18	82	6.853049e+000	1.859186e+001	0	0	0	0	0	0	0	0	0	0	0	35.6072	82.1312	1	1	1	1	26.4388	18.434	83.1793
DATA	194	2	30	0	0	A_16_P18153238	chr7:145612111-145612170	1185.67	4482.25	6.522074414e-002	8.577437036e-002	4.470300685e-001	7.543265e+002	8.765569e+002	1.245850e+002	1.015832e+002	67	147	18	82	6.849241e+000	1.854753e+001	0	0	0	0	0	0	0	0	0	0	0	25.7453	64.1745	1	1	1	1	23.696	18.4303	82.774
DATA	195	2	31	0	0	A_14_P119429	chr5:145894932-145894991	1206.9	4483.15	2.364954393e-001	3.715299357e-001	5.244214075e-001	9.844961e+001	1.697108e+002	9.911299e+001	5.205202e+001	35	95	18	81	6.950260e+000	1.908288e+001	0	0	0	0	0	0	0	0	0	0	0	-3.58187	12.4548	0	1	0	0	21.4095	18.3755	82.6136
DATA	196	2	32	0	0	A_14_P101494	chr8:42623074-42623133	1227.95	4482.75	-1.697130647e-001	1.022073777e-001	9.681841274e-002	7.290777e+002	4.932428e+002	1.229945e+002	7.102396e+001	63.5	113	17	81	6.844203e+000	1.911926e+001	0	0	0	0	0	0	0	0	0	0	0	24.9079	36.2776	1	1	1	1	21.6755	18.2434	82.148
DATA	197	2	33	0	0	A_14_P105851	chr5:176409575-176409634	1249.42	4483.24	5.095648569e-001	2.695462301e-001	5.869720031e-002	9.834554e+001	3.179212e+002	9.940271e+001	6.008203e+001	41	106	17	80	6.786904e+000	1.888498e+001	0	0	0	0	0	0	0	0	0	0	0	3.02395	23.4386	0	1	0	1	25.1049	18.0979	81.9399
DATA	198	2	34	0	0	A_18_P11352039	chr12:15550885-15550944	1270.51	4482.37	1.244279218e-001	7.057651097e-002	7.789681406e-002	1.269871e+003	1.691170e+003	1.609829e+002	1.766029e+002	81.5	203.5	17	81	6.839989e+000	1.886957e+001	0	0	0	0	0	0	0	0	0	0	0	43.4328	124.948	1	1	1	1	24.4106	18.15	81.7801
DATA	199	2	35	0	0	A_14_P106407	chr11:13331507-13331564	1292	4482.85	-3.103251120e-001	6.980318291e-002	8.759970011e-006	3.941947e+003	1.929237e+003	4.064103e+002	1.994874e+002	171	229	17	81	6.803189e+000	1.902465e+001	0	0	0	0	0	0	0	0	0	0	0	134.893	142.878	1	1	1	1	23.9365	18.1577	81.5893
DATA	200	2	36	0	0	A_14_P138759	chr18:37493451-37493510	1313.56	4482.62	3.860080176e-001	7.762244408e-002	6.596147172e-007	9.455818e+002	2.299890e+003	1.367819e+002	2.354970e+002	69	253.5	17	81	6.983623e+000	1.908924e+001	0	0	0	0	0	0	0	0	0	0	0	32.3773	170.72	1	1	1	1	24.4106	18.2984	81.655
DATA	201	2	37	0	0	A_14_P101419	chr8:120628587-120628646	1334.29	4482.6	1.370662165e-002	1.166193535e-001	9.064377006e-001	4.784496e+002	4.937906e+002	1.097547e+002	7.064492e+001	56	120	17	80	6.933240e+000	1.923916e+001	0	0	0	0	0	0	0	0	0	0	0	16.3917	36.736	1	1	0	1	23.696	18.2506	81.1102
DATA	202	2	38	0	0	A_14_P135475	chr15:42359233-42359292	1355.33	4482.4	1.033395802e-002	8.698092846e-002	9.054281275e-001	7.724080e+002	7.910078e+002	1.253443e+002	9.379716e+001	63	139	17	80	7.117980e+000	1.930651e+001	0	0	0	0	0	0	0	0	0	0	0	26.4789	58.9801	1	1	1	1	25.1049	18.4459	80.8309
DATA	203	2	39	0	0	A_16_P00073017	chr1:58043100-58043159	1376.89	4482.53	1.784986824e-001	6.842468953e-002	9.088999953e-003	1.532558e+003	2.311616e+003	1.822659e+002	2.365687e+002	93	247.5	17	80	6.860033e+000	1.913773e+001	0	0	0	0	0	0	0	0	0	0	0	52.5687	172.767	1	1	1	1	25.7804	18.2156	80.6618
DATA	204	2	40	0	0	A_16_P19901122	chr13:88789851-88789910	1397.53	4482.44	2.076258272e-001	8.735976527e-002	1.746943956e-002	6.334745e+002	1.021774e+003	1.171951e+002	1.138337e+002	60	160	18	79	6.827259e+000	1.873454e+001	0	0	0	0	0	0	0	0	0	0	0	21.7421	76.5352	1	1	1	1	25.5572	18.2693	80.0068
DATA	205	2	41	1028	1	SM_05	SM_05	1419.75	4482.35	0.000000000e+000	6.752360220e-001	1.000000000e+000	9.787484e+001	4.972415e+001	9.853434e+001	5.012207e+001	37	80	17	79	6.996267e+000	1.864092e+001	0	0	0	0	0	0	0	0	0	0	0	-0.562087	1.88426	0	0	0	0	23.696	18.1398	79.3162
DATA	206	2	42	0	0	A_16_P16121172	chr3:7778946-7779005	1440.09	4482.51	9.397304048e-002	1.187766399e-001	4.288422104e-001	4.240165e+002	5.264484e+002	1.072177e+002	7.256967e+001	50.5	119	17	78	6.966522e+000	1.856304e+001	0	0	0	0	0	0	0	0	0	0	0	14.5711	39.6147	1	1	0	1	24.8756	18.1141	78.5672
DATA	207	2	43	0	0	A_14_P135178	chr8:145742205-145742254	1461.54	4482.61	-4.642293539e-001	7.870207262e-002	3.666747390e-009	3.167499e+003	1.087645e+003	3.316866e+002	1.196373e+002	146.5	157.5	17	77	6.928494e+000	1.859959e+001	0	0	0	0	0	0	0	0	0	0	0	108.918	82.0335	1	1	1	1	26.0017	17.8972	77.856
DATA	208	2	44	0	0	A_14_P124858	chr4:163164462-163164521	1482.5	4482.5	2.184574298e-001	7.237742200e-002	2.541895006e-003	1.127182e+003	1.864023e+003	1.495939e+002	1.929202e+002	79.5	216	17	77	6.894420e+000	1.894724e+001	0	0	0	0	0	0	0	0	0	0	0	38.7846	140.903	1	1	1	1	24.4106	18.0516	77.8544
DATA	209	2	45	0	0	A_14_P116151	chr7:110602839-110602898	1503.33	4481.9	-7.842290093e-003	1.075680779e-001	9.418814238e-001	5.463504e+002	5.365732e+002	1.124457e+002	7.308191e+001	57	120	17	77	6.825906e+000	1.901097e+001	0	0	0	0	0	0	0	0	0	0	0	18.8126	40.6464	1	1	1	1	26.2212	17.9382	77.4998
DATA	210	2	46	0	0	A_16_P19963753	chr13:113172605-113172664	1524.13	4482.52	-1.855698070e-001	7.318266315e-002	1.122205093e-002	1.630575e+003	1.063582e+003	1.903572e+002	1.173145e+002	95.5	155.5	17	76	6.864613e+000	1.876648e+001	0	0	0	0	0	0	0	0	0	0	0	56.1779	80.7527	1	1	1	1	25.7804	18.0917	76.8921
DATA	211	2	47	0	0	A_16_P19427171	chr11:133531291-133531350	1545.92	4482.77	5.422896821e-001	1.043665677e-001	2.036118085e-007	3.521811e+002	1.227597e+003	1.042871e+002	1.323223e+002	50	175	18	75	6.878064e+000	1.836808e+001	0	0	0	0	0	0	0	0	0	0	0	12.1416	93.4225	1	1	0	1	24.1747	18.2654	76.2142
DATA	212	2	48	0	0	A_16_P18175100	chr7:154690552-154690611	1566.77	4482.21	5.768636770e-001	1.013130022e-001	1.241872543e-008	3.765768e+002	1.421403e+003	1.050683e+002	1.504423e+002	51	177	17	75	6.913064e+000	1.834902e+001	0	0	0	0	0	0	0	0	0	0	0	12.9922	108.399	1	1	0	1	24.4106	18.1119	76.1223
DATA	213	2	49	0	0	A_16_P17414202	chr5:177956879-177956938	1588.49	4482.52	-1.670043994e-003	1.326621551e-001	9.899559364e-001	4.058117e+002	4.042542e+002	1.060915e+002	6.365627e+001	49.5	108	17	75	6.910341e+000	1.818270e+001	0	0	0	0	0	0	0	0	0	0	0	14.0101	30.9001	1	1	0	1	26.2212	17.9768	75.7554
DATA	214	2	50	0	0	A_14_P113346	chr22:46204739-46204798	1609.18	4481.56	-4.400254426e-002	8.707524752e-002	6.133205481e-001	8.122383e+002	7.339744e+002	1.272419e+002	8.829177e+001	64	139	17	75	6.772317e+000	1.835757e+001	0	0	0	0	0	0	0	0	0	0	0	28.0638	56.2153	1	1	1	1	25.7804	17.9717	75.6272
DATA	215	2	51	0	1	SRN_30434	SRN_30434	1631.08	4481.62	-1.554831071e-001	8.802309384e-002	7.733044047e-002	9.203962e+002	6.434158e+002	1.343532e+002	8.085362e+001	64	129	17	75	6.738497e+000	1.846707e+001	0	0	0	0	0	0	0	0	0	0	0	31.8235	49.3901	1	1	1	1	24.4106	17.9188	75.6822
DATA	216	2	52	0	0	A_14_P110627	chr14:80677928-80677978	1651.28	4481.75	-3.335156969e-002	6.496975487e-002	6.077135551e-001	2.352931e+003	2.179002e+003	2.548134e+002	2.233117e+002	114.5	250	17	74	6.482478e+000	1.817287e+001	0	0	0	0	0	0	0	0	0	0	0	81.4078	167.611	1	1	1	1	25.3321	17.5428	75.1743
DATA	217	2	53	0	0	A_14_P105972	chr3:173740084-173740143	1672.25	4481.39	-4.199019516e-002	7.815121929e-002	5.910644277e-001	1.033072e+003	9.378651e+002	1.422147e+002	1.057058e+002	74.5	142	17	74	6.502339e+000	1.824370e+001	0	0	0	0	0	0	0	0	0	0	0	35.7696	72.2899	1	1	1	1	26.0017	17.4257	75.484
DATA	218	2	54	0	0	A_14_P104156	chr7:100843516-100843567	1694.1	4481.32	7.150619563e-002	6.535140129e-002	2.738760494e-001	2.041565e+003	2.406963e+003	2.263145e+002	2.455652e+002	106	278	17	74	6.457057e+000	1.840342e+001	0	0	0	0	0	0	0	0	0	0	0	70.741	185.928	1	1	1	1	26.0017	17.5198	75.0312
DATA	219	2	55	0	0	A_14_P108714	chr11:4853983-4854042	1715.08	4481.61	1.719756781e-002	1.173404202e-001	8.834782798e-001	4.642496e+002	4.830022e+002	1.080777e+002	6.848758e+001	54	114.5	17	74	6.451368e+000	1.853571e+001	0	0	0	0	0	0	0	0	0	0	0	16.0973	37.3883	1	1	0	1	26.2212	17.4829	75.0946
DATA	220	2	56	0	0	A_16_P17299478	chr5:129483137-129483196	1736.23	4481.54	2.833405467e-001	9.479993255e-002	2.800511305e-003	4.975109e+002	9.553074e+002	1.094838e+002	1.071174e+002	53	150	17	74	6.302028e+000	1.836573e+001	0	0	0	0	0	0	0	0	0	0	0	17.2632	74.0998	1	1	1	1	24.4106	17.1927	75.3493
DATA	221	2	57	0	0	A_18_P17126482	chrX:32641074-32641133	1756.93	4481.76	-1.535744335e-001	7.710508514e-002	4.639794874e-002	1.261891e+003	8.860277e+002	1.594435e+002	1.009408e+002	74	154	17	75	6.284571e+000	1.835895e+001	0	0	0	0	0	0	0	0	0	0	0	43.8166	68.8645	1	1	1	1	26.0017	17.2633	75.4231
DATA	222	2	58	0	0	A_14_P118891	chr22:36662026-36662084	1778.64	4481.24	-1.045901107e-001	7.219003676e-002	1.473888615e-001	1.446633e+003	1.137020e+003	1.743857e+002	1.235211e+002	87	174	17	75	6.352093e+000	1.858369e+001	0	0	0	0	0	0	0	0	0	0	0	50.2727	88.5482	1	1	1	1	25.1049	17.3971	75.9306
DATA	223	2	59	0	0	A_16_P17853611	chr7:14247513-14247572	1799.43	4481.55	1.958367460e-001	7.384925076e-002	8.005334148e-003	1.011545e+003	1.587895e+003	1.403646e+002	1.659343e+002	74	208.5	17	75	6.259533e+000	1.840910e+001	0	0	0	0	0	0	0	0	0	0	0	35.1767	123.906	1	1	1	1	25.1049	17.3604	75.7919
DATA	224	2	60	0	0	A_14_P112152	chr4:186178095-186178154	1820.73	4481.53	-4.694885087e-001	8.594314665e-002	4.687351818e-008	1.838956e+003	6.238540e+002	2.080227e+002	7.875899e+001	101	124	17	76	6.319682e+000	1.841325e+001	0	0	0	0	0	0	0	0	0	0	0	63.998	48.7758	1	1	1	1	24.4106	17.3309	76.7809
DATA	225	2	61	0	0	A_14_P116195	chr19:46843260-46843319	1842.11	4481.52	5.282084170e-001	1.327557421e-001	6.926425875e-005	2.248516e+002	7.587601e+002	9.973582e+001	8.977347e+001	45.5	139	17	77	6.375894e+000	1.858968e+001	0	0	0	0	0	0	0	0	0	0	0	7.831	59.4383	1	1	0	1	22.7082	17.3007	77.0563
DATA	226	2	62	0	0	A_14_P135366	chr18:58517547-58517606	1863.25	4481.32	-7.251410010e-002	7.768743571e-002	3.506091828e-001	1.083697e+003	9.170513e+002	1.455029e+002	1.034572e+002	75	151	17	77	6.411577e+000	1.905662e+001	0	0	0	0	0	0	0	0	0	0	0	37.7714	71.972	1	1	1	1	24.6442	17.469	77.9357
DATA	227	2	63	0	1	SRN_50490	SRN_50490	1883.89	4481.26	-6.953044286e-001	8.887987932e-002	5.159232991e-015	4.199078e+004	8.469339e+003	4.200199e+003	8.482820e+002	1528.5	729.5	17	78	6.498885e+000	1.893026e+001	0	0	0	0	0	0	0	0	0	0	0	1464.63	665.891	1	1	1	1	24.4106	17.5595	78.3224
DATA	228	2	64	0	0	A_14_P122768	chr14:102235694-102235753	1905.99	4481.16	1.252698495e-001	1.669812367e-001	4.531323670e-001	2.614279e+002	3.488364e+002	1.004080e+002	5.910616e+001	45.5	105.5	17	77	6.511836e+000	1.896181e+001	0	0	0	0	0	0	0	0	0	0	0	9.12582	27.4787	1	1	0	1	27.9146	17.5634	78.1196
DATA	229	2	65	0	0	A_14_P130894	chr11:82758698-82758757	1926.64	4480.89	-1.492562173e-001	6.383301527e-002	1.937536104e-002	5.131257e+003	3.638878e+003	5.221895e+002	3.669921e+002	219	360	17	77	6.498622e+000	1.891834e+001	0	0	0	0	0	0	0	0	0	0	0	179.257	287.136	1	1	1	1	26.2212	17.6739	78.2852
DATA	230	2	66	0	0	A_18_P15117890	chr5:20693570-20693629	1947.96	4481.14	1.732062809e-002	7.252330902e-002	8.112386235e-001	1.191404e+003	1.239880e+003	1.535086e+002	1.327922e+002	75	182	17	77	6.722485e+000	1.880999e+001	0	0	0	0	0	0	0	0	0	0	0	41.6508	98.0121	1	1	1	1	25.5572	17.6081	78.4387
DATA	231	2	67	0	0	A_14_P200350	chr12:57434942-57435000	1968.52	4481	3.111870471e-001	1.441289397e-001	3.084334431e-002	2.516110e+002	5.151298e+002	9.994791e+001	7.004895e+001	48	119	17	77	6.797675e+000	1.858766e+001	0	0	0	0	0	0	0	0	0	0	0	8.80274	40.7882	1	1	0	1	22.4545	17.8175	78.151
DATA	232	2	68	0	0	A_14_P130979	chr10:74542787-74542846	1990.47	4480.47	1.157042997e-001	9.136092201e-002	2.053510052e-001	6.106771e+002	7.971057e+002	1.143240e+002	9.273321e+001	58	144	17	78	6.791430e+000	1.885646e+001	0	0	0	0	0	0	0	0	0	0	0	21.3829	63.2219	1	1	1	1	24.4106	17.8784	78.5611
DATA	233	2	69	0	0	A_14_P100630	chr1:70303897-70303956	2011.04	4480.96	2.402146353e-001	9.560855631e-002	1.198857176e-002	5.003381e+002	8.699178e+002	1.087743e+002	9.902443e+001	53.5	144.5	18	79	6.739755e+000	1.903346e+001	0	0	0	0	0	0	0	0	0	0	0	17.5309	69.111	1	1	1	1	28.1191	18.0007	79.3245
DATA	234	2	70	0	0	A_16_P36797540	chr4:81798518-81798577	2031.81	4480.68	1.094865356e-001	7.560182247e-002	1.475612170e-001	9.556182e+002	1.229620e+003	1.358171e+002	1.317232e+002	68	168	17	79	6.447191e+000	1.883959e+001	0	0	0	0	0	0	0	0	0	0	0	33.5086	97.8391	1	1	1	1	25.5572	17.6669	79.6705
DATA	235	2	71	0	0	A_16_P15883074	chr2:154164613-154164672	2053.32	4480.73	2.606413594e-001	6.802522534e-002	1.273437593e-004	2.008095e+003	3.659533e+003	2.227664e+002	3.689797e+002	104	371	17	79	6.449237e+000	1.851250e+001	0	0	0	0	0	0	0	0	0	0	0	70.4657	291.65	1	1	1	1	25.7804	17.6999	79.716
DATA	236	2	72	0	0	A_14_P113211	chr9:138392136-138392195	2075.17	4480.08	-2.408156382e-001	1.950435329e-001	2.169509817e-001	3.301190e+002	1.896072e+002	1.018550e+002	5.076436e+001	51	91	17	79	6.895901e+000	1.843821e+001	0	0	0	0	0	0	0	0	0	0	0	11.594	15.1338	1	1	0	0	24.4106	17.9913	79.2999
DATA	237	2	73	0	0	A_14_P138956	chr16:15656291-15656350	2095.79	4480.48	-1.179641388e-001	1.076613739e-001	2.732118298e-001	6.055463e+002	4.615122e+002	1.137515e+002	6.588510e+001	61	119	17	78	6.902457e+000	1.860228e+001	0	0	0	0	0	0	0	0	0	0	0	21.281	36.8912	1	1	1	1	25.7804	18.0023	79.2296
DATA	238	2	74	0	0	A_16_P16871604	chr4:137118362-137118421	2116.9	4480.33	-2.187304439e-001	1.047711208e-001	3.682509453e-002	7.174805e+002	4.335904e+002	1.200274e+002	6.391102e+001	66	110.5	17	79	6.807149e+000	1.875161e+001	0	0	0	0	0	0	0	0	0	0	0	25.2335	34.7087	1	1	1	1	26.0017	18.0035	79.4861
DATA	239	2	75	0	0	A_16_P01388843	chr5:166951793-166951852	2137.86	4480.28	3.481492054e-002	7.547760064e-002	6.446109155e-001	1.019810e+003	1.104929e+003	1.401631e+002	1.200299e+002	70	164	17	78	6.746850e+000	1.882499e+001	0	0	0	0	0	0	0	0	0	0	0	35.892	88.5716	1	1	1	1	21.9382	18.0584	79.0652
DATA	240	2	76	0	0	A_16_P20154283	chr14:97978392-97978451	2159.44	4480.47	-1.054016494e-001	1.089925182e-001	3.335170537e-001	5.839966e+002	4.581511e+002	1.124421e+002	6.550852e+001	57.5	116	17	79	6.651231e+000	1.915709e+001	0	0	0	0	0	0	0	0	0	0	0	20.568	36.7773	1	1	1	1	25.5572	17.9675	79.66
DATA	241	2	77	0	0	A_14_P136359	chr2:116330274-116330333	2179.82	4480.63	-1.190066365e-001	6.993167476e-002	8.880116192e-002	1.676878e+003	1.274955e+003	1.932352e+002	1.358007e+002	94	184.5	17	79	6.678383e+000	1.908402e+001	0	0	0	0	0	0	0	0	0	0	0	59.0971	102.476	1	1	1	1	25.7804	17.9129	79.577
DATA	242	2	78	0	1	SRN_30558	SRN_30558	2201.73	4480.63	-6.782368105e-002	9.485052892e-002	4.745728712e-001	6.951331e+002	5.946266e+002	1.184884e+002	7.560949e+001	63	132	17	79	6.392720e+000	1.910681e+001	0	0	0	0	0	0	0	0	0	0	0	24.5157	47.8567	1	1	1	1	24.1747	17.6133	79.5388
DATA	243	2	79	0	0	A_14_P122294	chr3:84777412-84777471	2222.42	4480.52	1.982612642e-001	2.304256259e-001	3.895612796e-001	1.650834e+002	2.605942e+002	9.730036e+001	5.343133e+001	44	98	17	78	6.748701e+000	1.859747e+001	0	0	0	0	0	0	0	0	0	0	0	5.82608	20.998	1	1	0	1	24.4106	18.0939	79.0741
DATA	244	2	80	0	0	A_16_P19125946	chr11:653155-653214	2243.58	4480.56	3.489945236e-001	1.720855433e-001	4.255725024e-002	1.913482e+002	4.273846e+002	9.771746e+001	6.322383e+001	47	112	17	78	6.846367e+000	1.861578e+001	0	0	0	0	0	0	0	0	0	0	0	6.75752	34.4783	1	1	0	1	24.4106	18.1585	79.4801
DATA	245	2	81	0	1	SRN_50360	SRN_50360	2265.5	4480.32	-1.958262775e-001	6.397344041e-002	2.205579016e-003	1.451952e+005	9.249661e+004	1.451983e+004	9.249778e+003	5252	7857.5	17	78	6.819605e+000	1.881342e+001	0	0	0	0	0	0	0	0	0	0	0	5131.3	7470.55	1	1	1	1	27.0811	18.1743	79.1291
DATA	246	2	82	0	0	A_16_P37999166	chr7:40095110-40095169	2286.18	4479.24	1.307806345e-001	8.492339123e-002	1.235643550e-001	6.895162e+002	9.318051e+002	1.179376e+002	1.041352e+002	63	148	18	78	6.809273e+000	1.885638e+001	0	0	0	0	0	0	0	0	0	0	0	24.3872	75.3304	1	1	1	1	24.6442	18.1201	79.2336
DATA	247	2	83	0	0	A_16_P15203883	chr1:87873004-87873063	2307.43	4480.13	-2.320939343e-001	7.251805198e-002	1.371899646e-003	1.851309e+003	1.084888e+003	2.083722e+002	1.180107e+002	105	161	17	79	6.688379e+000	1.892157e+001	0	0	0	0	0	0	0	0	0	0	0	65.5118	87.8043	1	1	1	1	25.7804	18.0512	79.4432
DATA	248	2	84	0	0	A_14_P122870	chr12:10269497-10269556	2328.19	4480.14	9.089879653e-002	6.893009550e-002	1.872661382e-001	1.374838e+003	1.694924e+003	1.674399e+002	1.757276e+002	88	209	18	79	6.788278e+000	1.902472e+001	0	0	0	0	0	0	0	0	0	0	0	48.6808	137.31	1	1	1	1	26.2212	18.2022	79.8859
DATA	249	2	85	0	0	A_16_P16215727	chr3:48371494-48371553	2350.21	4479.36	1.394667501e-001	1.033053797e-001	1.770020633e-001	4.763071e+002	6.566800e+002	1.067214e+002	8.037973e+001	52.5	130.5	18	79	6.861378e+000	1.900587e+001	0	0	0	0	0	0	0	0	0	0	0	16.8778	53.2475	1	1	0	1	25.1049	18.2992	79.863
DATA	250	2	86	0	0	A_14_P105546	chr17:47655292-47655351	2370.88	4479.59	8.223160560e-002	7.036403249e-002	2.425407976e-001	1.249145e+003	1.509539e+003	1.572082e+002	1.578984e+002	81	202.5	18	79	6.807402e+000	1.928746e+001	0	0	0	0	0	0	0	0	0	0	0	44.2873	122.511	1	1	1	1	24.1747	18.4235	80.3807
DATA	251	2	87	0	0	A_14_P114653	chr2:65477909-65477968	2392.02	4479.57	7.625305229e-002	9.158210722e-002	4.050593341e-001	6.233279e+002	7.429672e+002	1.139545e+002	8.752855e+001	56.5	138	18	80	6.608731e+000	1.931623e+001	0	0	0	0	0	0	0	0	0	0	0	22.1123	60.3478	1	1	1	1	26.0017	18.3424	80.2543
DATA	252	2	88	0	0	A_16_P16111335	chr3:3653346-3653405	2413.1	4479.65	-5.437750502e-002	9.752638263e-002	5.771400114e-001	6.476703e+002	5.714477e+002	1.152608e+002	7.350782e+001	59	116	18	79	6.834340e+000	1.916755e+001	0	0	0	0	0	0	0	0	0	0	0	22.9885	46.4526	1	1	1	1	23.2073	18.459	79.9538
DATA	253	2	89	0	0	A_14_P108641	chr16:1820324-1820379	2433.98	4480.02	-1.571801722e-001	8.525509386e-002	6.523480666e-002	9.557139e+002	6.654995e+002	1.349644e+002	8.101579e+001	68.5	133.5	18	78	6.832566e+000	1.945870e+001	0	0	0	0	0	0	0	0	0	0	0	33.9386	54.1387	1	1	1	1	23.2073	18.4707	79.4283
DATA	254	2	90	0	0	A_14_P113761	chr5:131008260-131008319	2455.45	4479.49	1.813105699e-001	7.941676661e-002	2.242881523e-002	7.790162e+002	1.182652e+003	1.230415e+002	1.269589e+002	67.5	181.5	18	78	7.138950e+000	1.912853e+001	0	0	0	0	0	0	0	0	0	0	0	27.6805	96.2718	1	1	1	1	24.4106	18.6821	79.4122
DATA	255	2	91	0	0	A_14_P117821	chrX:34481748-34481807	2477	4479.5	-2.582164595e-001	1.254726507e-001	3.959491389e-002	5.704633e+002	3.147830e+002	1.109756e+002	5.585749e+001	55	104	18	78	7.033436e+000	1.913875e+001	0	0	0	0	0	0	0	0	0	0	0	20.2804	25.6407	1	1	1	1	26.2212	18.5482	79.0116
DATA	256	2	92	0	0	A_14_P104417	chr2:11389766-11389815	2497.81	4479.61	1.086917336e-001	6.318625586e-002	8.539974741e-002	3.662456e+003	4.703966e+003	3.784031e+002	4.726518e+002	169.5	459.5	18	78	6.973051e+000	1.918473e+001	0	0	0	0	0	0	0	0	0	0	0	130.263	383.382	1	1	1	1	25.1049	18.4039	78.9412
DATA	257	2	93	0	0	A_14_P119212	chr6:161582823-161582882	2519.28	4479.06	5.854427968e-002	7.477797901e-002	4.336811263e-001	1.013043e+003	1.159237e+003	1.389453e+002	1.247517e+002	68	177.5	17	78	6.868556e+000	1.877489e+001	0	0	0	0	0	0	0	0	0	0	0	36.0505	94.5258	1	1	1	1	24.4106	18.1575	78.9133
DATA	258	2	94	0	0	A_14_P135297	chr10:74506622-74506681	2540.35	4479.37	-5.800185352e-001	9.057845758e-002	1.518616432e-010	2.090181e+003	5.497502e+002	2.296187e+002	7.172780e+001	112	123	17	77	6.777334e+000	1.917626e+001	0	0	0	0	0	0	0	0	0	0	0	74.4109	44.8491	1	1	1	1	24.4106	18.1346	78.2117
DATA	259	2	95	0	0	A_14_P202101	chr1:71318416-71318475	2561.75	4479.39	-2.894410774e-001	6.781606918e-002	1.972060313e-005	5.605640e+003	2.878618e+003	5.685602e+002	2.915224e+002	234	312	17	77	6.751646e+000	1.882749e+001	0	0	0	0	0	0	0	0	0	0	0	199.644	234.938	1	1	1	1	25.1049	17.9719	77.7481
DATA	260	2	96	0	0	A_18_P17380348	chrY:7613581-7613640	2581.79	4478.96	-7.786943022e-001	3.710995729e-001	3.587482635e-002	2.747269e+002	4.573060e+001	9.887286e+001	4.619461e+001	46.5	78	17	77	6.845566e+000	1.908784e+001	0	0	0	0	0	0	0	0	0	0	0	9.78851	3.09537	1	0	0	0	17.9125	18.0393	77.7549
DATA	261	2	97	0	0	A_14_P130939	chr13:94540422-94540477	2604	4479.17	7.653337428e-002	7.867852134e-002	3.306848906e-001	8.609069e+002	1.026809e+003	1.281656e+002	1.125235e+002	68	172	17	77	6.845547e+000	1.921365e+001	0	0	0	0	0	0	0	0	0	0	0	30.6848	83.8559	1	1	1	1	24.8756	18.2033	77.61
DATA	262	2	98	0	0	A_14_P121057	chr1:40128786-40128845	2625.08	4478.98	3.509120090e-001	7.006818521e-002	5.495558817e-007	2.910177e+003	6.528771e+003	3.061041e+002	6.544966e+002	141	578	18	76	7.092834e+000	1.861316e+001	0	0	0	0	0	0	0	0	0	0	0	103.762	533.303	1	1	1	1	23.9365	18.5042	77.0113
DATA	263	2	99	0	0	A_14_P130347	chr4:27025347-27025406	2646.11	4479.45	-3.133162551e-001	9.272181067e-002	7.272359046e-004	1.016110e+003	4.938834e+002	1.390287e+002	6.749451e+001	75.5	114.5	18	76	6.832270e+000	1.888864e+001	0	0	0	0	0	0	0	0	0	0	0	36.2379	40.3516	1	1	1	1	25.7804	18.1814	76.9217
DATA	264	2	100	0	0	A_14_P110273	chr4:152201339-152201398	2667.93	4479.25	4.829137710e-001	1.403805199e-001	5.816409455e-004	2.111321e+002	6.419009e+002	9.718254e+001	7.896939e+001	43.5	131	18	77	6.870628e+000	1.878188e+001	0	0	0	0	0	0	0	0	0	0	0	7.53199	52.4512	1	1	0	1	26.0017	18.2525	76.8844
DATA	265	2	101	0	0	A_14_P120470	chr11:47269963-47270016	2688.4	4478.83	-1.380065933e-001	6.693993047e-002	3.924122737e-002	2.278667e+003	1.658343e+003	2.468131e+002	1.720948e+002	115	214	18	76	6.821417e+000	1.816512e+001	0	0	0	0	0	0	0	0	0	0	0	81.3134	135.513	1	1	1	1	26.8687	18.0973	76.3347
DATA	266	2	102	0	0	A_16_P15630632	chr2:43046238-43046297	2709.76	4479.25	1.482678445e-001	8.646572917e-002	8.638953083e-002	6.471615e+002	9.105012e+002	1.147995e+002	1.020077e+002	60	157	18	75	6.896398e+000	1.826059e+001	0	0	0	0	0	0	0	0	0	0	0	23.0972	74.4053	1	1	1	1	26.2212	18.1486	76.2593
DATA	267	2	103	0	0	A_14_P113820	chr16:2092056-2092101	2731.28	4478.74	-5.260685733e-002	1.727116612e-001	7.606757362e-001	3.011304e+002	2.667766e+002	9.946424e+001	5.317401e+001	48	96	18	75	6.977535e+000	1.797315e+001	0	0	0	0	0	0	0	0	0	0	0	10.75	21.799	1	1	0	1	26.6546	18.1705	75.7165
DATA	268	2	104	0	0	A_18_P12230151	chr15:53238405-53238464	2752.04	4478.74	1.294389726e-001	1.240797281e-001	2.968594060e-001	3.665046e+002	4.937629e+002	1.016227e+002	6.748496e+001	52	121	18	75	6.912423e+000	1.785752e+001	0	0	0	0	0	0	0	0	0	0	0	13.0855	40.3427	1	1	0	1	23.696	18.0561	75.7767
DATA	269	2	105	0	0	A_14_P134348	chrX:36367299-36367358	2773.35	4478.56	-1.106847390e-001	1.178539097e-001	3.476439855e-001	5.179129e+002	4.013950e+002	1.079999e+002	6.105825e+001	58	108	17	75	6.883495e+000	1.802264e+001	0	0	0	0	0	0	0	0	0	0	0	18.4937	32.7902	1	1	1	1	24.8756	18.0584	76.0824
DATA	270	2	106	0	0	A_14_P120445	chr8:140713512-140713571	2794.48	4478.55	-4.953526822e-001	8.826023493e-002	1.995272446e-008	1.738009e+003	5.555197e+002	1.979576e+002	7.213792e+001	96	125	17.5	76	6.925242e+000	1.792057e+001	0	0	0	0	0	0	0	0	0	0	0	62.0652	45.3707	1	1	1	1	26.2212	18.2127	76.7131
DATA	271	2	107	0	0	A_14_P133620	chr1:152659667-152659720	2815.3	4478.44	4.307016556e-002	6.820540394e-002	5.277284756e-001	1.480406e+003	1.634749e+003	1.757719e+002	1.698325e+002	92.5	206.5	18	76	7.152403e+000	1.827637e+001	0	0	0	0	0	0	0	0	0	0	0	52.8681	133.477	1	1	1	1	24.8756	18.6274	76.7675
DATA	272	2	108	0	0	A_14_P139611	chr1:36909594-36909648	2836.12	4478.35	3.324682376e-002	6.293832638e-002	5.973296592e-001	3.283530e+003	3.544768e+003	3.417535e+002	3.574553e+002	151	372	18	77	7.172353e+000	1.847797e+001	0	0	0	0	0	0	0	0	0	0	0	117.261	289.333	1	1	1	1	24.1747	18.606	77.5781
DATA	273	2	109	0	0	A_14_P124604	chr1:22352654-22352713	2857.76	4478.56	2.651414353e-001	7.496890675e-002	4.051820457e-004	9.354302e+002	1.722475e+003	1.331598e+002	1.783012e+002	68.5	222.5	18	77	7.237024e+000	1.867179e+001	0	0	0	0	0	0	0	0	0	0	0	33.4032	140.538	1	1	1	1	23.2073	18.7366	77.7566
DATA	274	2	110	0	0	A_16_P15884526	chr2:154938385-154938444	2878.5	4478.46	-1.800509385e-002	1.522473480e-001	9.058599721e-001	3.354286e+002	3.218067e+002	1.005378e+002	5.621055e+001	48	105	18	77	7.386312e+000	1.875755e+001	0	0	0	0	0	0	0	0	0	0	0	11.9768	26.2446	1	1	0	1	23.9365	18.7159	77.8788
DATA	275	2	111	0	0	A_14_P124551	chr14:103986623-103986673	2899.87	4478.28	2.000105175e-001	9.063595095e-002	2.733180974e-002	5.623175e+002	8.912348e+002	1.102129e+002	1.003457e+002	55	162	17	77	7.073985e+000	1.832648e+001	0	0	0	0	0	0	0	0	0	0	0	20.0757	72.6453	1	1	1	1	22.7082	18.162	77.9592
DATA	276	2	112	0	0	A_14_P113840	chr1:22580233-22580292	2920.65	4478.54	3.411090100e-001	7.050132485e-002	1.309314884e-006	2.019428e+003	4.429324e+003	2.230912e+002	4.453288e+002	108	442	17	78	7.103862e+000	1.873415e+001	0	0	0	0	0	0	0	0	0	0	0	72.0815	360.84	1	1	1	1	24.4106	18.1795	78.6186
DATA	277	2	113	0	0	A_16_P18843555	chr10:14829939-14829998	2942.43	4478.11	1.289876873e-001	6.454064800e-002	4.565709639e-002	2.465931e+003	3.318705e+003	2.641973e+002	3.350664e+002	123	345.5	17	78	7.006711e+000	1.799725e+001	0	0	0	0	0	0	0	0	0	0	0	88.0026	270.181	1	1	1	1	22.7082	18.1408	78.6008
DATA	278	2	114	0	0	A_14_P120692	chr9:79312247-79312306	2963.62	4478.12	-1.125999726e-001	6.323089067e-002	7.494923855e-002	4.744859e+003	3.661199e+003	4.838740e+002	3.690233e+002	212.5	368.5	18	79	6.952519e+000	1.827277e+001	0	0	0	0	0	0	0	0	0	0	0	169.284	297.857	1	1	1	1	24.4106	18.2745	79.1842
DATA	279	2	115	0	0	A_14_P134785	chr19:10385601-10385651	2984.39	4478.19	-9.570869142e-002	8.273173932e-002	2.473312955e-001	9.331500e+002	7.485879e+002	1.330823e+002	8.798518e+001	71.5	138	18	79	6.938409e+000	1.860157e+001	0	0	0	0	0	0	0	0	0	0	0	33.2811	60.8568	1	1	1	1	25.3321	18.4044	79.7304
DATA	280	2	116	0	-1	NC2_00070181	NC2_00070181	3006.46	4478.18	0.000000000e+000	6.822128324e-001	1.000000000e+000	9.428765e+001	4.596317e+001	9.492298e+001	4.638510e+001	35	83	18	78	7.169446e+000	1.903127e+001	0	0	0	0	0	0	0	0	0	0	0	-0.635555	2.6193	0	0	0	0	25.3321	18.6825	79.2858
DATA	281	2	117	1028	1	SM_07	SM_07	3026.65	4478.44	0.000000000e+000	6.825723806e-001	1.000000000e+000	9.432986e+001	4.600082e+001	9.509310e+001	4.631079e+001	38.5	76.5	18	78	7.179033e+000	1.943525e+001	0	0	0	0	0	0	0	0	0	0	0	1.75502	-4.67446	0	0	0	0	27.501	18.6178	79.3237
DATA	282	2	118	0	0	A_14_P105396	chr21:37796230-37796289	3048.54	4478.02	4.880760155e-001	1.316779091e-001	2.100686389e-004	2.311124e+002	7.110487e+002	9.777906e+001	8.488117e+001	45	138	18	78	6.942944e+000	1.958096e+001	0	0	0	0	0	0	0	0	0	0	0	8.23201	57.6521	1	1	0	1	24.6442	18.436	79.2233
DATA	283	2	119	0	0	A_14_P128909	chr21:19756025-19756084	3069.24	4477.94	-5.324438570e-002	7.340919491e-002	4.682621878e-001	1.222979e+003	1.081869e+003	1.548962e+002	1.177179e+002	80	168	18	78	6.926749e+000	1.933977e+001	0	0	0	0	0	0	0	0	0	0	0	43.5386	87.633	1	1	1	1	25.1049	18.5727	79.2952
DATA	284	2	120	0	0	A_14_P105071	chr16:57511305-57511361	3090.71	4478.24	-1.144948360e-001	7.099800177e-002	1.068208540e-001	1.536085e+003	1.180104e+003	1.806745e+002	1.268231e+002	91.5	170	18	78	6.904539e+000	1.915984e+001	0	0	0	0	0	0	0	0	0	0	0	54.65	95.4897	1	1	1	1	24.8756	18.616	79.4989
DATA	285	2	121	0	0	A_14_P109369	chr17:32977608-32977667	3111.16	4478.2	-2.292074817e-002	6.671151183e-002	7.311620901e-001	1.819485e+003	1.725948e+003	2.053398e+002	1.787491e+002	103.5	223.5	18	79	6.547054e+000	1.853934e+001	0	0	0	0	0	0	0	0	0	0	0	64.6918	139.507	1	1	1	1	24.8756	18.3172	79.3447
DATA	286	2	122	0	0	A_18_P15977500	chr7:9006498-9006557	3132.37	4477.76	-1.512174574e-001	6.758418107e-002	2.525575148e-002	2.217301e+003	1.565335e+003	2.413204e+002	1.633100e+002	115	204	18	79	6.525640e+000	1.868226e+001	0	0	0	0	0	0	0	0	0	0	0	78.7836	126.375	1	1	1	1	24.1747	18.3043	79.7452
DATA	287	2	123	0	0	A_14_P119686	chr16:31288300-31288353	3153.59	4478.12	-2.621290883e-001	8.171671706e-002	1.337647013e-003	1.271388e+003	6.952630e+002	1.589040e+002	8.370548e+001	81	134	18	79	6.554262e+000	1.833791e+001	0	0	0	0	0	0	0	0	0	0	0	45.1369	56.0627	1	1	1	1	25.7804	18.3475	80.0556
DATA	288	2	124	0	0	A_16_P17568597	chr6:64471193-64471252	3174.5	4478.25	5.044924433e-002	7.506304377e-002	5.015253579e-001	1.013766e+003	1.138642e+003	1.392078e+002	1.230580e+002	73	161.5	18	79	6.826812e+000	1.831461e+001	0	0	0	0	0	0	0	0	0	0	0	35.9603	91.6984	1	1	1	1	23.4529	18.5013	80.0341
DATA	289	2	125	0	0	A_16_P41239072	chr20:275774-275833	3195.48	4478.23	-2.165897979e-001	6.733560956e-002	1.297322324e-003	3.048499e+003	1.851383e+003	3.194548e+002	1.909456e+002	139.5	223.5	18	80	6.591946e+000	1.855434e+001	0	0	0	0	0	0	0	0	0	0	0	108.04	148.899	1	1	1	1	24.4106	18.283	80.3561
DATA	290	2	126	0	0	A_16_P38909067	chr9:140852852-140852911	3217.24	4478.24	4.023915819e-001	8.033662578e-002	5.476517190e-007	7.721912e+002	1.950367e+003	1.228777e+002	2.005734e+002	61	238	18	80	6.934508e+000	1.865698e+001	0	0	0	0	0	0	0	0	0	0	0	27.3393	156.633	1	1	1	1	26.2212	18.6005	80.1727
DATA	291	2	127	0	0	A_16_P19116964	chr10:132580596-132580655	3238.14	4477.55	1.788011958e-001	7.914577922e-002	2.387483260e-002	7.928020e+002	1.196647e+003	1.242533e+002	1.285164e+002	64	178	18	80	6.978816e+000	1.921577e+001	0	0	0	0	0	0	0	0	0	0	0	28.0424	95.9605	1	1	1	1	22.4545	18.696	80.5876
DATA	292	2	128	0	0	A_14_P122696	chr6:166659302-166659361	3259.63	4477.85	-7.977769430e-002	9.526919556e-002	4.023720726e-001	6.998175e+002	5.823809e+002	1.186265e+002	7.480147e+001	61	125	18	80	7.155601e+000	1.947345e+001	0	0	0	0	0	0	0	0	0	0	0	24.7247	46.6302	1	1	1	1	22.7082	18.7358	81.0496
DATA	293	2	129	0	0	A_14_P101838	chr3:167437972-167438031	3281.17	4477.67	9.207911017e-002	4.398937044e-001	8.341974462e-001	9.525667e+001	1.177537e+002	9.592550e+001	4.847050e+001	38	85	18	80	7.081218e+000	1.958441e+001	0	0	0	0	0	0	0	0	0	0	0	0.802635	9.41308	0	1	0	0	24.8756	18.7802	80.7744
DATA	294	2	130	0	0	A_14_P131735	chr8:94936398-94936457	3302.07	4476.98	-2.235479450e-001	7.562955450e-002	3.118310475e-003	1.519003e+003	9.078427e+002	1.796989e+002	1.022733e+002	84.5	158	18	79	7.216685e+000	1.970614e+001	0	0	0	0	0	0	0	0	0	0	0	53.5408	72.4521	1	1	1	1	24.1747	18.9086	80.3753
DATA	295	2	131	0	0	A_16_P00639849	chr3:5030941-5031000	3322.56	4477.08	-1.456149124e-001	1.041091847e-001	1.619104711e-001	6.594662e+002	4.716042e+002	1.165800e+002	6.670406e+001	61	114	18	79	7.049737e+000	1.947194e+001	0	0	0	0	0	0	0	0	0	0	0	23.2143	37.5756	1	1	1	1	21.1402	18.8664	80.2756
DATA	296	2	132	0	0	A_16_P41862419	chrY:6716801-6716860	3344.5	4477.5	-4.963882496e-001	5.361113252e-001	3.544952667e-001	1.472149e+002	4.694220e+001	9.739829e+001	4.734757e+001	42	83	18	79	6.998298e+000	1.928264e+001	0	0	0	0	0	0	0	0	0	0	0	5.17444	2.30866	1	0	0	0	27.9146	18.8989	80.3508
DATA	297	2	133	0	0	A_16_P01648198	chr7:5151444-5151503	3365.11	4477.45	3.774496941e-001	9.322675101e-002	5.149689997e-005	4.798284e+002	1.144289e+003	1.076976e+002	1.238356e+002	53	168	18	79	6.939443e+000	1.926038e+001	0	0	0	0	0	0	0	0	0	0	0	16.8412	90.8474	1	1	0	1	25.5572	18.7157	80.4185
DATA	298	2	134	0	0	A_14_P132264	chr1:109472445-109472504	3386.46	4477.35	-3.391125292e-001	7.387108097e-002	4.419752171e-006	2.507589e+003	1.148534e+003	2.687109e+002	1.242621e+002	125	169	18	80	6.848562e+000	1.933748e+001	0	0	0	0	0	0	0	0	0	0	0	87.8747	91.0121	1	1	1	1	24.4106	18.4746	80.9656
DATA	299	2	135	0	0	A_14_P123758	chr11:75439258-75439317	3407.44	4477.44	6.366977108e-002	6.756365857e-002	3.460047151e-001	1.577575e+003	1.826668e+003	1.850501e+002	1.887473e+002	94	228	18	79	7.043148e+000	1.902799e+001	0	0	0	0	0	0	0	0	0	0	0	55.1934	144.473	1	1	1	1	24.8756	18.6883	80.8875
DATA	300	2	136	0	0	A_14_P123448	chr11:70049370-70049416	3429.15	4477.5	0.000000000e+000	6.353800923e-001	1.000000000e+000	9.625044e+001	5.530163e+001	9.689900e+001	4.793918e+001	37	82.5	18	80	6.949819e+000	1.893510e+001	0	0	0	0	0	0	0	0	0	0	0	-0.502522	4.36497	0	1	0	0	26.6546	18.725	80.7099
DATA	301	2	137	0	0	A_14_P139131	chr16:68712060-68712116	3450.06	4477.14	-1.192877474e-001	1.471717121e-001	4.176330558e-001	4.030103e+002	3.062163e+002	1.051028e+002	5.669654e+001	51.5	102.5	18	80	6.948221e+000	1.881901e+001	0	0	0	0	0	0	0	0	0	0	0	14.0501	24.1207	1	1	0	1	23.2073	18.7377	80.8375
DATA	302	2	138	0	0	A_16_P02895687	chr14:38346804-38346863	3471.36	4477.11	-1.225648440e-001	6.825234052e-002	7.253262900e-002	1.958382e+003	1.476837e+003	2.186574e+002	1.552319e+002	106	195	18	80	6.946888e+000	1.912162e+001	0	0	0	0	0	0	0	0	0	0	0	68.1448	116.085	1	1	1	1	26.2212	18.7091	80.7878
DATA	303	2	139	0	0	A_16_P00823570	chr3:139688200-139688259	3492.39	4477.25	-5.040258485e-001	1.043087039e-001	1.351279512e-006	1.131294e+003	3.544457e+002	1.493129e+002	5.960323e+001	78	104	18	80	6.940959e+000	1.926211e+001	0	0	0	0	0	0	0	0	0	0	0	39.287	27.8014	1	1	1	1	25.3321	18.7835	80.6491
DATA	304	2	140	0	0	A_18_P16668991	chr8:126131762-126131821	3513.52	4477.4	-5.479220590e-001	8.391974401e-002	6.615733722e-011	3.076540e+003	8.712455e+002	3.227798e+002	9.948382e+001	147	148	18	80	6.918293e+000	1.910336e+001	0	0	0	0	0	0	0	0	0	0	0	106.618	68.1873	1	1	1	1	26.6546	18.7207	80.7269
DATA	305	2	141	0	0	A_14_P129283	chr2:216733008-216733067	3534.88	4477	-2.642539807e-001	8.037212985e-002	1.009445769e-003	1.378584e+003	7.502038e+002	1.690617e+002	8.913492e+001	81	136	18	80	6.969483e+000	1.921325e+001	0	0	0	0	0	0	0	0	0	0	0	47.6722	58.5792	1	1	1	1	22.9591	18.7908	81.2463
DATA	306	2	142	0	0	A_16_P40104000	chr13:113135829-113135888	3555.53	4476.55	7.423418210e-002	7.217339360e-002	3.036896341e-001	1.167119e+003	1.384680e+003	1.524475e+002	1.466320e+002	75.5	188.5	18	80	6.955714e+000	1.927941e+001	0	0	0	0	0	0	0	0	0	0	0	40.2722	107.876	1	1	1	1	24.4106	18.7221	80.6152
DATA	307	2	143	0	0	A_16_P20683181	chr17:54453634-54453693	3577.31	4476.67	5.995360618e-002	7.795316938e-002	4.418352973e-001	9.304456e+002	1.068180e+003	1.353619e+002	1.172562e+002	71.5	165	18	79	7.153883e+000	1.894176e+001	0	0	0	0	0	0	0	0	0	0	0	32.0275	83.0161	1	1	1	1	25.3321	18.7909	79.797
DATA	308	2	144	0	0	A_14_P100786	chr22:35706637-35706696	3598.81	4476.88	-2.258996881e-001	9.207919660e-002	1.415445480e-002	9.351653e+002	5.558898e+002	1.358662e+002	7.376017e+001	68.5	123	18	79	7.105810e+000	1.930909e+001	0	0	0	0	0	0	0	0	0	0	0	32.1091	43.0963	1	1	1	1	26.6546	18.6781	79.6096
DATA	309	2	145	0	0	A_16_P20739086	chr17:77027391-77027450	3619.14	4476.72	6.299298452e-001	8.985357751e-002	2.372538169e-012	6.963853e+002	2.970157e+003	1.208775e+002	3.009651e+002	62	316	18	78	7.175967e+000	1.937105e+001	0	0	0	0	0	0	0	0	0	0	0	23.8522	229.718	1	1	1	1	25.7804	18.7574	79.5953
DATA	310	2	146	0	0	A_14_P107441	chr12:107002609-107002667	3640.02	4476.42	-4.746047160e-001	9.193795230e-002	2.440271789e-007	1.494351e+003	5.010117e+002	1.792861e+002	6.988316e+001	87	117	18	78	6.952186e+000	1.935286e+001	0	0	0	0	0	0	0	0	0	0	0	51.0509	38.6523	1	1	1	1	26.2212	18.8083	79.408
DATA	311	2	147	0	0	A_14_P101553	chr15:31853246-31853305	3661.71	4476.38	-1.377647879e-001	7.888875069e-002	8.075582150e-002	1.171663e+003	8.531749e+002	1.536107e+002	9.831173e+001	73	147	18	78	7.015395e+000	1.930943e+001	0	0	0	0	0	0	0	0	0	0	0	39.9141	65.6473	1	1	1	1	24.6442	18.8208	79.4979
DATA	312	2	148	0	1	SRN_50197	SRN_50197	3682.92	4476.53	-3.008541097e-001	6.801827561e-002	9.727828818e-006	6.805317e+003	3.404037e+003	6.877854e+002	3.439090e+002	274.5	345	18	78	7.023471e+000	1.926168e+001	0	0	0	0	0	0	0	0	0	0	0	231.164	261.234	1	1	1	1	25.1049	18.7853	78.8909
DATA	313	2	149	0	0	A_14_P113758	chr8:72870606-72870665	3703.6	4476	1.667395868e-001	6.870671708e-002	1.523135033e-002	1.481801e+003	2.175352e+003	1.787171e+002	2.230089e+002	86	245	18	77	7.116422e+000	1.910455e+001	0	0	0	0	0	0	0	0	0	0	0	50.1898	166.502	1	1	1	1	22.4545	18.8004	77.7681
DATA	314	2	150	0	0	A_14_P137305	chr9:33046145-33046204	3725.34	4476.08	-1.001475802e-001	1.579574658e-001	5.260703000e-001	3.739039e+002	2.969015e+002	1.069769e+002	5.750196e+001	50.5	104.5	18	77	7.141414e+000	1.935350e+001	0	0	0	0	0	0	0	0	0	0	0	12.6243	22.6613	1	1	0	1	24.1747	18.8536	77.9937
DATA	315	2	151	0	0	A_18_P10632095	chr10:10995215-10995274	3746.2	4476.39	-4.940590917e-001	9.026535209e-002	4.414623536e-008	1.697859e+003	5.443052e+002	1.973250e+002	7.403337e+001	97	113.5	18	77	6.877290e+000	1.896989e+001	0	0	0	0	0	0	0	0	0	0	0	57.1443	41.4314	1	1	1	1	25.1049	18.5292	77.5656
DATA	316	2	152	0	0	A_14_P202085	chr1:93825215-93825274	3767.63	4476.17	-3.295748109e-002	8.039191522e-002	6.818351852e-001	9.787318e+002	9.072066e+002	1.405587e+002	1.033563e+002	66	148.5	18	77	6.595937e+000	1.912062e+001	0	0	0	0	0	0	0	0	0	0	0	32.8311	68.8565	1	1	1	1	21.6755	18.3604	77.3893
DATA	317	2	153	0	0	A_14_P115356	chr13:53034329-53034388	3788.63	4476.42	-1.438162246e-001	1.006709872e-001	1.531259443e-001	7.311441e+002	5.250332e+002	1.248720e+002	7.226951e+001	62	117	18	76	6.622133e+000	1.912489e+001	0	0	0	0	0	0	0	0	0	0	0	24.4424	39.7366	1	1	1	1	25.7804	18.4376	77.0491
DATA	318	2	154	0	0	A_14_P135538	chr22:46844473-46844532	3810.17	4476.32	-4.079709472e-001	1.860432835e-001	2.831588594e-002	4.416573e+002	1.726293e+002	1.107788e+002	5.271661e+001	49.5	94	18	76	6.939475e+000	1.866135e+001	0	0	0	0	0	0	0	0	0	0	0	14.7117	13.0264	1	1	0	0	26.4388	18.6754	76.6228
DATA	319	2	155	0	1	SRN_30094	SRN_30094	3831.81	4476.56	-7.183129615e-001	3.684791405e-001	5.124775627e-002	2.823658e+002	5.401311e+001	1.058136e+002	5.025212e+001	45.5	89.5	18	75	6.859695e+000	1.863507e+001	0	0	0	0	0	0	0	0	0	0	0	9.37037	4.06343	1	1	0	0	26.4388	18.4686	76.0329
DATA	320	2	156	0	0	A_14_P104636	chr6:57467120-57467174	3851.97	4476.64	-6.584219733e-001	8.783554039e-002	6.575617635e-014	6.030337e+003	1.324096e+003	6.116569e+002	1.415725e+002	227	179	18	75	7.028316e+000	1.881672e+001	0	0	0	0	0	0	0	0	0	0	0	199.398	99.327	1	1	1	1	26.0017	18.6359	75.8483
DATA	321	2	157	0	0	A_14_P106960	chr17:62206386-62206445	3873	4475.69	-1.535921405e-001	7.106532804e-002	3.067363749e-002	1.793439e+003	1.259199e+003	2.066866e+002	1.355797e+002	93	172	18	75	6.928424e+000	1.891415e+001	0	0	0	0	0	0	0	0	0	0	0	59.0744	94.1675	1	1	1	1	23.4529	18.4058	76.2406
DATA	322	2	158	0	1	SRN_30371	SRN_30371	3894.44	4475.38	-2.401884619e-001	6.813311489e-002	4.230317582e-004	3.297130e+003	1.896477e+003	3.454737e+002	1.962353e+002	146	220	18	75	7.086167e+000	1.891125e+001	0	0	0	0	0	0	0	0	0	0	0	108.163	141.378	1	1	1	1	24.4106	18.6386	76.2423
DATA	323	2	159	0	1	SRN_30267	SRN_30267	3915.77	4475.94	-3.185307324e-002	7.111705305e-002	6.542279546e-001	1.453065e+003	1.350306e+003	1.784534e+002	1.441921e+002	81.5	175	18	76	7.074964e+000	1.873238e+001	0	0	0	0	0	0	0	0	0	0	0	47.4676	100.346	1	1	1	1	24.4106	18.6301	77.0351
DATA	324	2	160	0	0	A_14_P107889	chr14:93814549-93814608	3937.34	4475.92	-2.136825242e-001	1.536523794e-001	1.643200747e-001	4.553715e+002	2.784090e+002	1.135763e+002	5.738046e+001	50	101	18	76	6.977487e+000	1.835483e+001	0	0	0	0	0	0	0	0	0	0	0	14.8108	20.6222	1	1	0	1	24.6442	18.5821	77.0311
DATA	325	2	161	0	0	A_16_P16479707	chr3:162619082-162619141	3958.35	4476.16	-4.906185570e-001	1.635691793e-001	2.704621679e-003	5.751248e+002	1.858418e+002	1.192869e+002	5.113359e+001	58	91.5	18	76	7.003959e+000	1.859998e+001	0	0	0	0	0	0	0	0	0	0	0	18.6235	13.7216	1	1	1	0	28.1191	18.6719	76.7001
DATA	326	2	162	66	1	DarkCorner	DarkCorner	3978.51	4476.81	0.000000000e+000	6.822435841e-001	1.000000000e+000	1.042612e+002	5.072078e+001	1.049637e+002	5.106255e+001	32	76	18	76	6.945657e+000	1.896921e+001	0	0	0	0	0	0	0	0	0	0	0	-2.59311	-4.80265	0	0	0	0	25.3321	18.5066	76.6981
DATA	327	2	163	66	1	DarkCorner	DarkCorner	4000.71	4475.73	0.000000000e+000	6.824739031e-001	1.000000000e+000	1.047723e+002	5.090046e+001	1.054783e+002	5.124344e+001	34	69	17	76	6.870086e+000	1.884458e+001	0	0	0	0	0	0	0	1	0	0	0	-4.43242	-10.1561	0	0	0	0	26.6546	18.1563	76.7813
DATA	328	2	164	0	1	HsCGHBrightCorner	HsCGHBrightCorner	4021.92	4475.62	4.965640996e-002	7.032426160e-002	4.801219846e-001	1.422384e+003	1.594679e+003	1.773860e+002	1.675520e+002	83	195	17	77	6.854423e+000	1.880066e+001	0	0	0	0	0	0	0	0	0	0	0	45.4144	116.572	1	1	1	1	24.4106	17.8101	77.0411
DATA	329	3	1	66	1	DarkCorner	DarkCorner	561.961	4490.41	0.000000000e+000	6.658571833e-001	1.000000000e+000	9.969054e+001	5.374305e+001	1.003623e+002	5.410518e+001	36	75	18	76	7.140695e+000	1.828542e+001	0	0	0	0	0	0	0	0	0	0	0	-3.60229	-8.9767	0	0	0	0	24.4106	18.6912	76.7657
DATA	330	3	2	66	1	DarkCorner	DarkCorner	581.947	4490.18	0.000000000e+000	6.659710530e-001	1.000000000e+000	9.966134e+001	5.368626e+001	1.003329e+002	5.404802e+001	38	80	18	76	7.008973e+000	1.810064e+001	0	0	0	0	0	0	0	0	0	0	0	-1.27344	-5.8357	0	0	0	0	21.1402	18.5959	76.7284
DATA	331	3	3	0	0	A_14_P127882	chr4:55124472-55124531	604.931	4490.64	3.332668445e-001	7.989096869e-002	3.025733100e-005	8.026169e+002	1.728921e+003	1.284659e+002	1.811205e+002	66	210.5	17	76	6.777708e+000	1.825281e+001	0	0	0	0	0	0	0	0	0	0	0	27.0783	120.402	1	1	1	1	26.0017	18.1793	77.0697
DATA	332	3	4	0	0	A_14_P110859	chr3:44777967-44778026	625.298	4490.11	2.783050464e-001	1.103948431e-001	1.170229100e-002	4.003363e+002	7.598538e+002	1.079693e+002	9.316666e+001	53	134	18	77	6.907605e+000	1.854846e+001	0	0	0	0	0	0	0	0	0	0	0	13.5109	52.9771	1	1	0	1	23.2073	18.2463	77.7042
DATA	333	3	5	0	0	A_14_P122730	chr16:88706527-88706583	646.914	4490.34	-2.874364326e-001	7.135850750e-002	5.623871510e-005	2.695226e+003	1.390461e+003	2.875616e+002	1.491033e+002	126.5	178	18	77	6.988594e+000	1.851357e+001	0	0	0	0	0	0	0	0	0	0	0	90.9858	97.0813	1	1	1	1	25.7804	18.3053	77.578
DATA	334	3	6	0	0	A_14_P202445	chr3:184300348-184300392	667.979	4490.81	-4.534462959e-001	2.161296567e-001	3.590257636e-002	3.920361e+002	1.380002e+002	1.076164e+002	5.549620e+001	52	90	18	77	7.208746e+000	1.906033e+001	0	0	0	0	0	0	0	0	0	0	0	13.2376	9.64943	1	1	0	0	22.9591	18.5816	77.6969
DATA	335	3	7	0	-1	NC2_00100816	NC2_00100816	688.233	4490.55	-2.832139519e-001	6.591571504e-001	6.674424430e-001	1.023552e+002	5.332074e+001	1.007109e+002	5.368003e+001	43	81	18	77	7.169732e+000	1.909859e+001	0	0	0	0	0	0	0	0	0	0	0	3.45727	-6.02851	1	0	0	0	25.7804	18.6553	77.9485
DATA	336	3	8	0	0	A_14_P113900	chr3:125803478-125803537	710.407	4490.39	8.302792819e-002	7.060242520e-002	2.395978552e-001	1.317265e+003	1.594781e+003	1.654779e+002	1.682433e+002	80	188	17	78	6.952451e+000	1.942403e+001	0	0	0	0	0	0	0	0	0	0	0	44.5087	111.839	1	1	1	1	24.4106	18.2024	78.8448
DATA	337	3	9	0	0	A_14_P130960	chr14:67853697-67853756	731.698	4489.84	3.600633861e-001	9.675388671e-002	1.980931614e-004	4.718344e+002	1.081068e+003	1.106782e+002	1.206278e+002	59	161	18	79	6.764567e+000	1.912657e+001	0	0	0	0	0	0	0	0	0	0	0	15.9488	75.9263	1	1	0	1	21.9382	18.3014	79.7593
DATA	338	3	10	0	0	A_14_P104072	chr1:227330649-227330708	752.929	4490.11	-1.380507956e-001	6.759726737e-002	4.112632712e-002	2.276845e+003	1.656848e+003	2.487123e+002	1.740858e+002	111	192	18	80	6.868649e+000	1.915112e+001	0	0	0	0	0	0	0	0	0	0	0	76.9834	116.56	1	1	1	1	25.3321	18.3182	80.5191
DATA	339	3	11	0	0	A_14_P137059	chr12:54675533-54675592	773.619	4490.29	4.437585777e-002	1.059696625e-001	6.753915278e-001	5.421939e+002	6.005242e+002	1.138038e+002	8.031926e+001	58.5	124	18	80	6.844128e+000	1.907227e+001	0	0	0	0	0	0	0	0	0	0	0	18.3379	42.3178	1	1	1	1	26.2212	18.2746	80.8834
DATA	340	3	12	0	0	A_18_P24746657	chr6:6935568-6935627	795.016	4490.66	6.969558410e-001	1.008004773e-001	4.704720920e-012	4.190206e+002	2.085409e+003	1.084503e+002	2.152300e+002	53	228	18	80	6.947783e+000	1.891422e+001	0	0	0	0	0	0	0	0	0	0	0	14.1761	147.22	1	1	0	1	26.2212	18.5369	80.9832
DATA	341	3	13	0	0	A_14_P136614	chr19:11832072-11832131	816.375	4490.12	-9.829364122e-003	8.206303035e-002	9.046588316e-001	9.139787e+002	8.935250e+002	1.354661e+002	1.039661e+002	71	145	18	80	6.909388e+000	1.905819e+001	0	0	0	0	0	0	0	0	0	0	0	30.934	63.1852	1	1	1	1	26.8687	18.6375	80.8369
DATA	342	3	14	0	0	A_14_P137748	chr7:23089198-23089257	837.032	4489.95	8.805999780e-002	1.055611344e-001	4.041634912e-001	5.186351e+002	6.352167e+002	1.126058e+002	8.276660e+001	55.5	130.5	18	81	7.013514e+000	1.926189e+001	0	0	0	0	0	0	0	0	0	0	0	17.5598	44.997	1	1	1	1	27.2919	18.6295	81.2467
DATA	343	3	15	0	0	A_14_P110662	chr17:72249220-72249269	858.656	4490.13	2.500975007e-001	6.726799948e-002	2.008644163e-004	2.395917e+003	4.261567e+003	2.595912e+002	4.294346e+002	120.5	380	18	81	7.248745e+000	1.976871e+001	0	0	0	0	0	0	0	0	0	0	0	81.1481	302.457	1	1	1	1	26.4388	18.6378	81.8153
DATA	344	3	16	0	0	A_14_P135497	chr10:7604634-7604690	879.492	4489.82	-1.388958785e-001	9.386178298e-002	1.389288773e-001	8.211176e+002	5.963613e+002	1.292972e+002	7.969254e+001	63.5	126	17	81	7.026945e+000	1.968577e+001	0	0	0	0	0	0	0	0	0	0	0	27.8218	42.4021	1	1	1	1	27.0811	18.3179	81.5243
DATA	345	3	17	0	0	A_14_P107515	chr19:18583598-18583655	900.618	4490.58	8.052665114e-002	8.009934803e-002	3.147357298e-001	8.771708e+002	1.055871e+003	1.329063e+002	1.180324e+002	70.5	156	17	81	7.182494e+000	1.934655e+001	0	0	0	0	0	0	0	0	0	0	0	29.7294	75.2278	1	1	1	1	24.8756	18.4264	81.9066
DATA	346	3	18	0	0	A_14_P105403	chr5:125634901-125634960	921.641	4490.06	2.628155071e-001	7.755081121e-002	7.016183717e-004	8.742616e+002	1.601242e+003	1.326811e+002	1.685600e+002	67	196.5	18	82	7.176414e+000	1.966076e+001	0	0	0	0	0	0	0	0	0	0	0	29.6439	114.296	1	1	1	1	24.8756	18.6105	82.698
DATA	347	3	19	0	0	A_14_P115021	chr9:136695940-136695999	942.966	4489.59	6.959967692e-002	6.888250178e-002	3.122981468e-001	1.478801e+003	1.735839e+003	1.783830e+002	1.813654e+002	88	205	18	83	7.078224e+000	1.953118e+001	0	0	0	0	0	0	0	0	0	0	0	50.1649	124.142	1	1	1	1	26.0017	18.75	83.1948
DATA	348	3	20	0	0	A_14_P115755	chr6:109197384-109197443	964.098	4489.21	-5.052160793e-001	1.466197132e-001	5.694596311e-004	6.533280e+002	2.041339e+002	1.192119e+002	5.275072e+001	58	93	18	83	7.071675e+000	1.982269e+001	0	0	0	0	0	0	0	0	0	0	0	22.1725	14.6276	1	1	1	0	26.2212	18.7408	83.9294
DATA	349	3	21	0	0	A_18_P19550117	chr13:19296544-19296603	985.255	4488.83	6.194189529e-001	9.361605214e-002	3.675812867e-011	5.293894e+002	2.203912e+003	1.128563e+002	2.265229e+002	56	232	18	83	7.201432e+000	2.043758e+001	0	0	0	0	0	0	0	0	0	0	0	17.9745	158.24	1	1	1	1	22.7082	18.6966	84.0426
DATA	350	3	22	0	0	A_14_P109456	chrX:106028399-106028458	1006.48	4488.7	2.680552985e-003	1.039429507e-001	9.794258795e-001	5.808042e+002	5.844001e+002	1.153199e+002	7.838566e+001	57	125	18	83	6.978040e+000	2.038349e+001	0	0	0	0	0	0	0	0	0	0	0	19.7289	42.0463	1	1	1	1	23.4529	18.4454	83.8292
DATA	351	3	23	0	0	A_14_P201138	chr12:31821242-31821301	1027.55	4488.9	1.696893038e-001	8.684680050e-002	5.071393607e-002	6.715667e+002	9.926096e+002	1.201139e+002	1.121170e+002	60.5	156.5	18	83	7.083319e+000	2.027148e+001	0	0	0	0	0	0	0	0	0	0	0	22.8211	71.5681	1	1	1	1	23.9365	18.5311	84.1582
DATA	352	3	24	0	0	A_16_P02447379	chr11:55879559-55879618	1049.19	4489.13	5.729276166e-002	6.929714582e-002	4.083677615e-001	1.441169e+003	1.644400e+003	1.751532e+002	1.724704e+002	90	193.5	18	82	6.933438e+000	2.013359e+001	0	0	0	0	0	0	0	0	0	0	0	48.9943	118.825	1	1	1	1	24.4106	18.4573	83.945
DATA	353	3	25	0	0	A_14_P107721	chr1:19660868-19660927	1069.62	4489.02	1.941450605e-002	1.076766216e-001	8.569140579e-001	5.389631e+002	5.636034e+002	1.131589e+002	7.662161e+001	55	122	18	82	6.718997e+000	1.993998e+001	0	0	0	0	0	0	0	0	0	0	0	18.3309	40.8102	1	1	1	1	21.6755	18.43	83.7696
DATA	354	3	26	0	0	A_14_P124228	chr12:93774825-93774884	1090.87	4489	2.673097286e-001	8.483732653e-002	1.627958183e-003	6.627161e+002	1.226414e+003	1.195109e+002	1.331301e+002	59	175	18	83	6.979525e+000	1.993717e+001	0	0	0	0	0	0	0	0	0	0	0	22.5504	88.9972	1	1	1	1	22.7082	18.4969	84.2656
DATA	355	3	27	0	0	A_14_P117403	chr17:7293012-7293071	1112.04	4488.68	-4.174227053e-001	9.198257465e-002	5.677333995e-006	1.333808e+003	5.101180e+002	1.663470e+002	7.261865e+001	84	118	18	83	6.976289e+000	1.975967e+001	0	0	0	0	0	0	0	0	0	0	0	45.4089	37.0969	1	1	1	1	24.1747	18.4563	84.3984
DATA	356	3	28	0	0	A_14_P112687	chr9:131194233-131194291	1133.31	4488.88	4.754453476e-001	8.985914662e-002	1.216449033e-007	5.466813e+002	1.633727e+003	1.134039e+002	1.713182e+002	52.5	198.5	18	83	6.919830e+000	1.938119e+001	0	0	0	0	0	0	0	0	0	0	0	18.62	119.076	1	1	1	1	23.696	18.2759	83.6818
DATA	357	3	29	0	0	A_14_P104970	chr13:26788177-26788236	1153.9	4489.23	7.338776203e-003	9.365799740e-002	9.375439372e-001	6.812477e+002	6.928573e+002	1.204337e+002	8.630205e+001	60	129	18	83	6.761197e+000	1.884028e+001	0	0	0	0	0	0	0	0	0	0	0	23.2134	50.6114	1	1	1	1	24.1747	18.3345	83.5379
DATA	358	3	30	0	0	A_16_P36214511	chr3:30759894-30759953	1175.34	4489.02	2.964220660e-002	9.130931061e-002	7.454572640e-001	6.946337e+002	7.437005e+002	1.211526e+002	9.036963e+001	63.5	128	18	82	6.734087e+000	1.843501e+001	0	0	0	0	0	0	0	0	0	0	0	23.6821	54.4465	1	1	1	1	26.0017	18.417	82.8841
DATA	359	3	31	0	0	A_16_P31222296	chr4:3144521-3144580	1196.38	4488.71	1.049256963e-001	8.781142953e-002	2.321269091e-001	6.911698e+002	8.800562e+002	1.209100e+002	1.018296e+002	63	152	18	81	6.697264e+000	1.844447e+001	0	0	0	0	0	0	0	0	0	0	0	23.5769	64.5698	1	1	1	1	25.3321	18.4243	82.6524
DATA	360	3	32	0	0	A_14_P106231	chr5:138439097-138439156	1217.96	4488.69	-8.490209022e-002	8.739981549e-002	3.313382628e-001	8.644978e+002	7.109872e+002	1.315490e+002	8.756309e+001	70.5	128	17	81	6.904025e+000	1.907778e+001	0	0	0	0	0	0	0	0	0	0	0	29.5051	52.2851	1	1	1	1	24.8756	18.2912	82.6065
DATA	361	3	33	0	0	A_14_P132792	chrX:105167104-105167162	1239.56	4489.39	-1.264222830e-001	6.700362520e-002	5.918753262e-002	2.308745e+003	1.725654e+003	2.512483e+002	1.799402e+002	118	207	18	81	6.845339e+000	1.910589e+001	0	0	0	0	0	0	0	0	0	0	0	78.8328	127.21	1	1	1	1	24.4106	18.3276	82.3382
DATA	362	3	34	1028	1	SM_07	SM_07	1260.37	4489	-3.676063590e-001	6.118095061e-001	5.479392263e-001	1.178162e+002	5.053573e+001	9.975001e+001	5.087626e+001	41.5	75	18	80	6.813705e+000	1.882568e+001	0	0	0	0	0	0	0	0	0	0	0	4.0252	-3.39593	1	0	0	0	29.1201	18.2536	81.6641
DATA	363	3	35	0	0	A_14_P136823	chr3:18968764-18968823	1281.59	4489.07	2.004846199e-001	1.212116680e-001	9.812664763e-002	3.695476e+002	5.863474e+002	1.056705e+002	7.755381e+001	50	123.5	18	80	6.814385e+000	1.911034e+001	0	0	0	0	0	0	0	0	0	0	0	12.6325	43.417	1	1	0	1	26.0017	18.2898	81.7102
DATA	364	3	36	0	0	A_16_P02051603	chr9:4856324-4856383	1302.6	4489.09	1.400790030e-001	7.888870787e-002	7.579004034e-002	8.552596e+002	1.180802e+003	1.307839e+002	1.284829e+002	68.5	165.5	18	81	7.143654e+000	1.919986e+001	0	0	0	0	0	0	0	0	0	0	0	29.2521	87.6325	1	1	1	1	25.7804	18.542	81.7146
DATA	365	3	37	0	0	A_16_P15048277	chr1:20130969-20131028	1323.19	4489.36	4.074359767e-001	1.052077792e-001	1.076454810e-004	3.787157e+002	9.677191e+002	1.058953e+002	1.091703e+002	54	148	18	81	7.171368e+000	1.946323e+001	0	0	0	0	0	0	0	0	0	0	0	12.9598	71.9812	1	1	0	1	25.7804	18.4921	81.5984
DATA	366	3	38	0	0	A_14_P109329	chr11:17190929-17190988	1344.73	4488.89	1.099398798e-001	1.134535006e-001	3.325300803e-001	4.463472e+002	5.749270e+002	1.084395e+002	7.646757e+001	52.5	123	18	81	7.129997e+000	1.920001e+001	0	0	0	0	0	0	0	0	0	0	0	15.2841	42.8608	1	1	0	1	22.4545	18.5507	80.9794
DATA	367	3	39	0	0	A_14_P132561	chr6:110434581-110434640	1366.12	4489.24	2.037725230e-002	9.698912422e-002	8.335909347e-001	6.265572e+002	6.566561e+002	1.169693e+002	8.271580e+001	56	133	17	80	6.879732e+000	1.922810e+001	0	0	0	0	0	0	0	0	0	0	0	21.4668	49.0692	1	1	1	1	23.4529	18.2501	80.5358
DATA	368	3	40	0	0	A_14_P129015	chr16:19903390-19903449	1387.13	4488.58	2.839348574e-001	7.484034078e-002	1.483146815e-004	1.002878e+003	1.928338e+003	1.407143e+002	1.992583e+002	74	219	18	79	6.854926e+000	1.892738e+001	0	0	0	0	0	0	0	0	0	0	0	34.3835	144.409	1	1	1	1	25.7804	18.3529	79.9293
DATA	369	3	41	0	0	A_14_P102958	chr17:27408391-27408450	1408.45	4488.84	1.465388202e-003	6.337532005e-002	9.815526542e-001	3.069493e+003	3.079868e+003	3.224119e+002	3.120307e+002	145	315.5	18	79	6.857902e+000	1.877050e+001	0	0	0	0	0	0	0	0	0	0	0	105.298	231.183	1	1	1	1	25.3321	18.2898	79.7684
DATA	370	3	42	0	0	A_14_P109451	chr2:214354693-214354752	1429.84	4488.84	2.390426373e-003	8.125881693e-002	9.765316637e-001	8.996856e+002	9.046513e+002	1.334681e+002	1.033429e+002	65.5	151	17	78	7.053449e+000	1.850535e+001	0	0	0	0	0	0	0	0	0	0	0	30.8828	68.0612	1	1	1	1	23.696	18.1137	78.712
DATA	371	3	43	0	0	A_14_P132008	chr3:149458747-149458806	1451.04	4488.31	4.738605481e-002	7.253801447e-002	5.135898177e-001	1.183348e+003	1.319771e+003	1.539773e+002	1.410775e+002	80.5	182	17	78	6.961187e+000	1.841236e+001	0	0	0	0	0	0	0	0	0	0	0	40.6481	99.5106	1	1	1	1	24.8756	17.9992	78.2321
DATA	372	3	44	0	0	A_18_P14866479	chr4:120136208-120136267	1471.75	4488.49	-1.624531232e-001	9.547760485e-002	8.885312576e-002	8.022484e+002	5.518941e+002	1.270050e+002	7.429469e+001	65.5	123	17	77	6.919686e+000	1.880694e+001	0	0	0	0	0	0	0	0	0	0	0	27.5738	41.7057	1	1	1	1	23.9365	18.0472	77.6094
DATA	373	3	45	0	0	A_14_P104026	chr8:27685663-27685722	1492.8	4488.69	6.956658344e-002	6.720938258e-002	3.006350572e-001	1.662592e+003	1.951427e+003	1.931953e+002	2.013538e+002	95	224	17	76	6.865426e+000	1.913823e+001	0	0	0	0	0	0	0	0	0	0	0	57.1797	147.8	1	1	1	1	24.6442	18.0843	77.1637
DATA	374	3	46	0	0	A_14_P134653	chr16:66965995-66966051	1513.59	4488.64	3.481817360e-001	8.936059791e-002	9.764615804e-005	5.515287e+002	1.229560e+003	1.127457e+002	1.325522e+002	55	172.5	17	76	6.776993e+000	1.893141e+001	0	0	0	0	0	0	0	0	0	0	0	18.9804	93.3303	1	1	1	1	25.3321	18.049	76.7998
DATA	375	3	47	0	0	A_16_P03700202	chrX:45808221-45808280	1535.04	4488.71	4.055149220e-001	8.387297734e-002	1.332328342e-006	6.661548e+002	1.694689e+003	1.187207e+002	1.765235e+002	61.5	211	18	76	6.899236e+000	1.880249e+001	0	0	0	0	0	0	0	0	0	0	0	22.9403	128.928	1	1	1	1	25.3321	18.308	76.6432
DATA	376	3	48	0	0	A_14_P103584	chr15:50211038-50211097	1556.49	4488.43	9.835749768e-003	8.909687211e-002	9.120970033e-001	7.310574e+002	7.478030e+002	1.224240e+002	8.956678e+001	63	140	18	75	6.892323e+000	1.843719e+001	0	0	0	0	0	0	0	0	0	0	0	25.1934	57.0163	1	1	1	1	26.2212	18.417	76.1445
DATA	377	3	49	0	0	A_14_P103082	chr10:32872082-32872141	1577.66	4488.5	-1.688014763e-001	6.958427839e-002	1.527230502e-002	1.994802e+003	1.352378e+003	2.223120e+002	1.439052e+002	105	186	17	75	6.903277e+000	1.816267e+001	0	0	0	0	0	0	0	0	0	0	0	68.7898	103.34	1	1	1	1	25.3321	18.1713	75.8682
DATA	378	3	50	0	0	A_14_P126903	chr1:198495929-198495988	1598.58	4488.09	2.182687180e-001	1.085047925e-001	4.426164627e-002	4.203852e+002	6.948901e+002	1.066936e+002	8.507646e+001	48	134.5	17	74	6.828602e+000	1.825502e+001	0	0	0	0	0	0	0	0	0	0	0	14.5074	53.2105	1	1	0	1	27.0811	18.0827	75.1941
DATA	379	3	51	0	0	A_16_P18194984	chr8:3006205-3006264	1620.28	4488.1	2.349140335e-001	1.144149462e-001	4.005549515e-002	3.810728e+002	6.545186e+002	1.051420e+002	8.174696e+001	49	129	18	75	6.748115e+000	1.834773e+001	0	0	0	0	0	0	0	0	0	0	0	13.16	50.2304	1	1	0	1	26.2212	18.1603	75.5148
DATA	380	3	52	0	0	A_16_P17057882	chr5:22652213-22652272	1640.9	4488.09	1.004990121e-001	6.774087594e-002	1.379203732e-001	1.560969e+003	1.967402e+003	1.842711e+002	2.027199e+002	94	223.5	17	75	6.744663e+000	1.834586e+001	0	0	0	0	0	0	0	0	0	0	0	53.9435	151.302	1	1	1	1	26.2212	17.9604	75.7573
DATA	381	3	53	0	0	A_14_P201337	chr2:15749259-15749318	1662.22	4487.72	3.025367284e-001	7.563410603e-002	6.334140660e-005	9.554954e+002	1.917632e+003	1.367655e+002	1.978681e+002	70	227.5	17	74	6.549780e+000	1.818987e+001	0	0	0	0	0	0	0	0	0	0	0	33.0447	147.783	1	1	1	1	26.0017	17.5637	75.1862
DATA	382	3	54	0	0	A_14_P109853	chr15:90419825-90419884	1683.29	4487.87	-5.983500999e-001	9.268094325e-002	1.074918215e-010	2.070579e+003	5.220857e+002	2.289868e+002	7.137481e+001	102	119	17	74	6.788357e+000	1.840898e+001	0	0	0	0	0	0	0	0	0	0	0	71.6578	40.3198	1	1	1	1	25.3321	17.8549	75.1552
DATA	383	3	55	0	0	A_14_P111653	chr1:69662698-69662757	1704.7	4488.17	4.149664438e-002	1.015167299e-001	6.827109831e-001	5.593525e+002	6.154351e+002	1.125948e+002	7.839712e+001	58	132.5	17	74	6.441379e+000	1.849918e+001	0	0	0	0	0	0	0	0	0	0	0	19.3711	47.6309	1	1	1	1	27.501	17.5729	74.9656
DATA	384	3	56	0	0	A_18_P11042963	chr11:30896464-30896523	1725.55	4487.3	-7.115205886e-003	6.410534906e-002	9.116223816e-001	2.600644e+003	2.558383e+003	2.777887e+002	2.603896e+002	127	276	17	74	6.353110e+000	1.840328e+001	0	0	0	0	0	0	0	0	0	0	0	90.1381	198.383	1	1	1	1	24.4106	17.4458	75.1799
DATA	385	3	57	0	0	A_16_P37911472	chr7:5105331-5105390	1746.19	4487.7	-1.141759325e-001	7.423068226e-002	1.240185182e-001	1.332543e+003	1.024484e+003	1.651585e+002	1.132944e+002	84	162	17	75	6.282848e+000	1.833033e+001	0	0	0	0	0	0	0	0	0	0	0	46.2161	79.6027	1	1	1	1	22.9591	17.3452	75.4453
DATA	386	3	58	0	0	A_18_P21404221	chr19:53982120-53982179	1768	4488.3	1.828586877e-001	3.959319593e-001	6.441933985e-001	9.685547e+001	1.475648e+002	9.750811e+001	5.047466e+001	35	87	17	75	6.302785e+000	1.864184e+001	0	0	0	0	0	0	0	0	0	0	0	-1.24859	11.4904	0	1	0	0	21.6755	17.4742	75.807
DATA	387	3	59	0	0	A_14_P102430	chr5:111478146-111478205	1789.46	4487.44	1.850470312e-001	7.258648820e-002	1.079296045e-002	1.088018e+003	1.666032e+003	1.460458e+002	1.734292e+002	73.5	214.5	17	75	6.283545e+000	1.840244e+001	0	0	0	0	0	0	0	0	0	0	0	37.7931	129.976	1	1	1	1	26.2212	17.366	75.8214
DATA	388	3	60	0	0	A_14_P128668	chr19:16148942-16148988	1810	4487.37	-3.916251391e-003	6.650803828e-002	9.530445971e-001	1.856625e+003	1.839958e+003	2.096386e+002	1.901757e+002	105	220.5	17	75	6.274478e+000	1.805988e+001	0	0	0	0	0	0	0	0	0	0	0	64.538	143.816	1	1	1	1	25.7804	17.4948	76.2431
DATA	389	3	61	0	0	A_14_P132412	chr6:70500317-70500376	1830.65	4487.7	-3.341116404e-001	7.329754736e-002	5.157124805e-006	2.619641e+003	1.213752e+003	2.794461e+002	1.305199e+002	128	170.5	17	76	6.333215e+000	1.848532e+001	0	0	0	0	0	0	0	0	0	0	0	91.1228	95.052	1	1	1	1	25.1049	17.3604	76.7313
DATA	390	3	62	0	0	A_14_P119457	chr16:85831290-85831349	1851.79	4487.53	1.707522379e-001	6.981522710e-002	1.445417304e-002	1.311160e+003	1.942709e+003	1.632234e+002	2.000902e+002	81.5	237.5	17	77	6.345652e+000	1.896096e+001	0	0	0	0	0	0	0	0	0	0	0	45.6429	152.423	1	1	1	1	25.7804	17.4372	77.5916
DATA	391	3	63	0	0	A_14_P134073	chr4:156631641-156631700	1874	4487.5	7.729455357e-002	7.318863426e-002	2.909223020e-001	1.096653e+003	1.310279e+003	1.464997e+002	1.394785e+002	72	179	17	78	6.455401e+000	1.914564e+001	0	0	0	0	0	0	0	0	0	0	0	38.2056	103.004	1	1	1	1	26.2212	17.6793	78.3984
DATA	392	3	64	0	0	A_14_P139721	chr1:38031093-38031152	1894.44	4487.25	-4.929612909e-001	1.369617159e-001	3.191198286e-004	6.908333e+002	2.220302e+002	1.191386e+002	5.264014e+001	58	97	17	77	6.577533e+000	1.915379e+001	0	0	0	0	0	0	0	0	0	0	0	24.0856	17.4847	1	1	1	0	25.1049	17.6297	78.3074
DATA	393	3	65	0	0	A_16_P01415626	chr6:6167357-6167416	1916.86	4487.23	2.443635285e-001	7.405617873e-002	9.678657693e-004	1.003735e+003	1.761906e+003	1.395758e+002	1.825171e+002	70	222	17	77	6.495041e+000	1.888567e+001	0	0	0	0	0	0	0	0	0	0	0	35.0226	139.013	1	1	1	1	25.5572	17.6134	78.2236
DATA	394	3	66	0	0	A_14_P139923	chr15:48577308-48577367	1937.35	4487.67	-2.093102654e-001	7.627238895e-002	6.064990414e-003	1.441929e+003	8.904995e+002	1.737403e+002	1.009520e+002	91	148.5	17	77	6.792317e+000	1.860429e+001	0	0	0	0	0	0	0	0	0	0	0	50.3456	70.3831	1	1	1	1	25.1049	17.9711	77.9117
DATA	395	3	67	0	0	A_14_P202353	chr3:185656201-185656260	1958.77	4486.79	-2.670439984e-001	7.659180698e-002	4.892262173e-004	1.620358e+003	8.761267e+002	1.887679e+002	9.964905e+001	91	149	17	77	6.585566e+000	1.841615e+001	0	0	0	0	0	0	0	0	0	0	0	56.6249	69.3616	1	1	1	1	27.0811	17.5853	77.8543
DATA	396	3	68	0	0	A_14_P133367	chr9:35362007-35362066	1979.56	4487.03	-6.865735236e-001	1.067803839e-001	1.277954805e-010	1.549847e+003	3.189447e+002	1.827153e+002	5.712805e+001	88.5	102	17	77	6.753681e+000	1.863288e+001	0	0	0	0	0	0	0	0	0	0	0	54.1987	25.293	1	1	1	1	26.4388	17.8611	78.1103
DATA	397	3	69	0	0	A_14_P111032	chr5:131978493-131978552	2000.42	4486.95	2.409166082e-001	7.359757631e-002	1.062502226e-003	1.027367e+003	1.789132e+003	1.410870e+002	1.850648e+002	71	226	17	78	6.754828e+000	1.897100e+001	0	0	0	0	0	0	0	0	0	0	0	35.9541	142.113	1	1	1	1	27.0811	18.0309	79.1713
DATA	398	3	70	0	0	A_14_P128521	chr2:80052315-80052374	2022.07	4487.12	-3.226112786e-001	7.139901842e-002	6.230063811e-006	3.107853e+003	1.478595e+003	3.254604e+002	1.552225e+002	142	198	18	79	6.780626e+000	1.911265e+001	0	0	0	0	0	0	0	0	0	0	0	108.843	117.643	1	1	1	1	26.2212	18.0601	79.7365
DATA	399	3	71	0	0	A_16_P02038928	chr8:141731364-141731423	2043.04	4487.05	-4.388748207e-001	7.859766250e-002	2.352987607e-008	2.647566e+003	9.637667e+002	2.818142e+002	1.072992e+002	127.5	159.5	17	79	6.767778e+000	1.863237e+001	0	0	0	0	0	0	0	0	0	0	0	92.7918	76.8006	1	1	1	1	25.5572	18.0479	79.5856
DATA	400	3	72	0	0	A_14_P107689	chr8:42552632-42552690	2064.33	4486.99	-5.101660567e-002	1.051582674e-001	6.275762048e-001	5.798350e+002	5.155702e+002	1.125670e+002	6.982794e+001	56	119	17	79	6.890448e+000	1.851160e+001	0	0	0	0	0	0	0	0	0	0	0	20.3372	41.1481	1	1	1	1	27.9146	18.0353	79.5093
DATA	401	3	73	0	0	A_14_P138475	chr17:26651903-26651962	2085.36	4486.4	3.940439850e-001	8.345823367e-002	2.341677141e-006	6.581587e+002	1.630702e+003	1.167306e+002	1.697156e+002	61.5	204	17	79	6.920115e+000	1.837423e+001	0	0	0	0	0	0	0	0	0	0	0	23.1029	130.334	1	1	1	1	23.696	18.0751	79.4388
DATA	402	3	74	0	0	A_16_P20078471	chr14:67146757-67146816	2106.37	4486.54	-1.023973453e-002	8.062186929e-002	8.989329657e-001	9.019022e+002	8.808860e+002	1.319680e+002	9.982301e+001	70	148	17	78	6.834259e+000	1.862795e+001	0	0	0	0	0	0	0	0	0	0	0	31.6811	70.5078	1	1	1	1	24.4106	18.0564	78.9788
DATA	403	3	75	0	0	A_14_P202285	chr18:47323813-47323872	2128.18	4486.66	-3.896192263e-001	1.019133530e-001	1.318142795e-004	9.640546e+002	3.930813e+002	1.362419e+002	6.118568e+001	69.5	106	17	79	6.814758e+000	1.842620e+001	0	0	0	0	0	0	0	0	0	0	0	33.8889	31.5093	1	1	1	1	25.3321	18.0931	79.1282
DATA	404	3	76	0	0	A_14_P110466	chr10:74713043-74713102	2148.72	4486.67	-3.486543612e-001	1.081853161e-001	1.269657650e-003	8.129334e+002	3.642509e+002	1.259511e+002	5.932534e+001	62	109	17	79	6.684856e+000	1.899755e+001	0	0	0	0	0	0	0	0	0	0	0	28.5963	29.2372	1	1	1	1	24.8756	18.0572	79.3697
DATA	405	3	77	0	0	A_14_P132255	chr2:206659450-206659509	2170	4486.6	-2.623465503e-001	6.998919582e-002	1.779759088e-004	2.635951e+003	1.440757e+003	2.805782e+002	1.514751e+002	131	188	17	79	6.398613e+000	1.912340e+001	0	0	0	0	0	0	0	0	0	0	0	92.7906	115.798	1	1	1	1	25.3321	17.7071	79.7555
DATA	406	3	78	0	0	A_14_P121359	chr7:92030059-92030118	2190.67	4486.5	-4.403665466e-001	7.560278827e-002	5.720175514e-009	4.182118e+003	1.517154e+003	4.291038e+002	1.587420e+002	183	196	17	79	6.711314e+000	1.914472e+001	0	0	0	0	0	0	0	0	0	0	0	147.321	122.091	1	1	1	1	24.4106	17.9984	80.1669
DATA	407	3	79	0	0	A_14_P100580	chr3:52610586-52610645	2212.4	4486.67	-3.470112240e-002	8.509389311e-002	6.834219564e-001	8.200995e+002	7.571212e+002	1.262616e+002	8.892786e+001	64	139	17	79	6.736769e+000	1.901246e+001	0	0	0	0	0	0	0	0	0	0	0	28.9089	61.0066	1	1	1	1	25.5572	18.1027	79.429
DATA	408	3	80	0	0	A_14_P129656	chrX:146198335-146198394	2233.59	4486.44	-4.398317253e-002	8.271852034e-002	5.949192618e-001	8.812781e+002	7.963973e+002	1.302681e+002	9.226715e+001	69	143	17	78	6.764622e+000	1.858036e+001	0	0	0	0	0	0	0	0	0	0	0	31.0876	64.2467	1	1	1	1	25.5572	18.1199	79.462
DATA	409	3	81	0	0	A_14_P138597	chr8:118979589-118979648	2254.78	4486.48	-6.222928754e-001	1.099199492e-001	1.502060980e-008	1.229106e+003	2.932895e+002	1.558785e+002	5.500855e+001	79	108	17	78	6.775230e+000	1.862468e+001	0	0	0	0	0	0	0	0	0	0	0	43.3861	23.6874	1	1	1	1	27.0811	18.1074	79.1082
DATA	410	3	82	0	0	A_14_P108155	chr1:117546640-117546699	2276	4486.5	1.973955710e-001	7.721425675e-002	1.057416013e-002	8.460346e+002	1.332857e+003	1.278154e+002	1.411597e+002	65	178	17	78	6.702780e+000	1.844518e+001	0	0	0	0	0	0	0	0	0	0	0	29.8837	107.766	1	1	1	1	26.2212	18.1194	78.7142
DATA	411	3	83	0	0	A_16_P00190329	chr1:170967269-170967328	2296.46	4486.04	-3.323826298e-001	1.541957295e-001	3.111576095e-002	4.787894e+002	2.227214e+002	1.070461e+002	5.150547e+001	53	99	18	78	6.728541e+000	1.882433e+001	0	0	0	0	0	0	0	0	0	0	0	16.9234	18.0254	1	1	1	0	26.8687	18.2153	79.3035
DATA	412	3	84	0	0	A_14_P102983	chr7:88707806-88707865	2318.33	4486.39	-3.210011652e-001	1.553137598e-001	3.875379555e-002	4.680122e+002	2.234889e+002	1.065164e+002	5.149415e+001	52.5	97	17	80	6.769815e+000	1.904150e+001	0	0	0	0	0	0	0	0	0	0	0	16.5525	18.1068	1	1	0	0	27.2919	18.1577	80.0738
DATA	413	3	85	0	0	A_18_P11101723	chr11:50290317-50290376	2339.47	4486.04	3.610848884e-001	7.332008619e-002	8.445770707e-007	1.310662e+003	3.010064e+003	1.622393e+002	3.045539e+002	81.5	315	18	80	6.849814e+000	1.904035e+001	0	0	0	0	0	0	0	0	0	0	0	46.3859	244.097	1	1	1	1	23.2073	18.266	80.202
DATA	414	3	86	0	0	A_14_P202023	chr17:27771342-27771401	2360.61	4485.35	-1.774684484e-001	8.235795176e-002	3.117412355e-002	1.071708e+003	7.122100e+002	1.435831e+002	8.495304e+001	79.5	134.5	18	80	6.869099e+000	1.919614e+001	0	0	0	0	0	0	0	0	0	0	0	37.9554	57.8044	1	1	1	1	24.8756	18.4691	80.4474
DATA	415	3	87	0	0	A_14_P113825	chr1:160009319-160009378	2381.34	4485.3	-1.650525742e-001	7.376929076e-002	2.525917643e-002	1.458663e+003	9.974760e+002	1.743470e+002	1.099573e+002	91	152	18	80	6.942981e+000	1.956612e+001	0	0	0	0	0	0	0	0	0	0	0	51.6898	81.0245	1	1	1	1	22.7082	18.7605	80.5108
DATA	416	3	88	0	0	A_16_P16233900	chr3:55859685-55859744	2402.85	4485.3	2.734691034e-001	7.548162857e-002	2.912183052e-004	9.172973e+002	1.721786e+003	1.323771e+002	1.782779e+002	73	218	18	80	6.579335e+000	1.930834e+001	0	0	0	0	0	0	0	0	0	0	0	32.5245	139.974	1	1	1	1	24.4106	18.4327	80.3349
DATA	417	3	89	0	0	A_16_P17305677	chr5:132588636-132588695	2423.08	4485.65	1.562741022e-001	1.215184687e-001	1.984391857e-001	3.681861e+002	5.276445e+002	1.022557e+002	7.013159e+001	51	121	18	79	6.593724e+000	1.938394e+001	0	0	0	0	0	0	0	0	0	0	0	13.061	42.9273	1	1	0	1	24.4106	18.429	79.7789
DATA	418	3	90	0	0	A_14_P125362	chrX:118985959-118986018	2445	4485.05	6.045887725e-002	6.633189339e-002	3.620529786e-001	1.754463e+003	2.016522e+003	1.996759e+002	2.068697e+002	104	245	18	78	7.043192e+000	1.914034e+001	0	0	0	0	0	0	0	0	0	0	0	62.2772	164.168	1	1	1	1	24.8756	18.7098	79.4313
DATA	419	3	91	0	0	A_16_P35860931	chr2:133458395-133458454	2466.22	4485.78	-4.986074986e-002	1.285728060e-001	6.981628040e-001	4.312486e+002	3.844740e+002	1.046005e+002	6.005558e+001	50	113	18	78	7.230701e+000	1.911259e+001	0	0	0	0	0	0	0	0	0	0	0	15.3142	31.3226	1	1	0	1	24.4106	18.8191	79.2124
DATA	420	3	92	0	0	A_14_P110969	chr4:93202223-93202282	2487.92	4485.81	6.294306794e-001	2.312376179e-001	6.488653994e-003	9.461175e+001	4.030656e+002	9.534453e+001	6.124135e+001	39	112.5	18	78	7.155933e+000	1.936368e+001	0	0	0	0	0	0	0	0	0	0	0	1.51385	32.8572	0	1	0	1	26.6546	18.7473	79.126
DATA	421	3	93	0	0	A_14_P115292	chr9:130699312-130699371	2508.34	4485.64	-2.441592450e-001	6.703979101e-002	2.705229555e-004	4.014459e+003	2.288062e+003	4.125804e+002	2.334010e+002	176	273	18	78	6.974784e+000	1.906643e+001	0	0	0	0	0	0	0	0	0	0	0	142.698	186.613	1	1	1	1	24.8756	18.2491	79.3289
DATA	422	3	94	0	0	A_14_P135258	chr2:31348131-31348190	2530	4485.5	1.043173537e-001	7.187163665e-002	1.466574397e-001	1.125488e+003	1.431062e+003	1.473850e+002	1.503365e+002	78	197.5	18	77	6.778324e+000	1.890501e+001	0	0	0	0	0	0	0	0	0	0	0	40.0258	116.773	1	1	1	1	22.4545	18.1923	78.7336
DATA	423	3	95	0	0	A_16_P15983794	chr2:195588003-195588062	2551.15	4485.54	-7.955977777e-003	6.568938569e-002	9.035998540e-001	1.988832e+003	1.952729e+003	2.204586e+002	2.006274e+002	109	242	17	77	6.725080e+000	1.890695e+001	0	0	0	0	0	0	0	0	0	0	0	70.7585	159.41	1	1	1	1	24.4106	18.0627	77.7071
DATA	424	3	96	0	0	A_16_P02634606	chr12:62980927-62980986	2572.19	4485	-1.518537105e-001	1.180054156e-001	1.981511856e-001	5.446778e+002	3.839600e+002	1.095708e+002	5.993905e+001	57.5	102.5	17	77	6.771411e+000	1.891064e+001	0	0	0	0	0	0	0	0	0	0	0	19.3876	31.3547	1	1	1	1	23.696	18.03	77.6887
DATA	425	3	97	0	0	A_14_P119679	chrX:123357926-123357985	2593.25	4485.43	-5.078499929e-002	7.018321021e-002	4.693075955e-001	1.444303e+003	1.284912e+003	1.728972e+002	1.364806e+002	88.5	185.5	17	77	6.865314e+000	1.926688e+001	0	0	0	0	0	0	0	0	0	0	0	51.4256	104.964	1	1	1	1	25.3321	18.2411	77.723
DATA	426	3	98	0	0	A_14_P113094	chrX:138231171-138231230	2614.68	4484.94	5.564682992e-002	7.563423460e-002	4.618913740e-001	9.799615e+002	1.113925e+003	1.364883e+002	1.205167e+002	73.5	173	18	76	7.105109e+000	1.873509e+001	0	0	0	0	0	0	0	0	0	0	0	34.9068	91.0174	1	1	1	1	23.696	18.6074	77.0756
DATA	427	3	99	0	0	A_14_P135455	chr19:8920926-8920985	2636	4484.81	-4.138622507e-001	8.463785844e-002	1.009381741e-006	1.609038e+003	6.204463e+002	1.868416e+002	7.723133e+001	95.5	130.5	18	76	7.059701e+000	1.886123e+001	0	0	0	0	0	0	0	0	0	0	0	57.3343	50.706	1	1	1	1	21.6755	18.5728	76.72
DATA	428	3	100	0	0	A_14_P106171	chr11:68492835-68492894	2656.85	4485.5	-9.349405155e-002	6.438372089e-002	1.464632262e-001	2.939549e+003	2.370209e+003	3.089106e+002	2.414399e+002	138	275.5	18	76	6.866836e+000	1.877875e+001	0	0	0	0	0	0	0	0	0	0	0	104.764	193.743	1	1	1	1	26.6546	18.3227	76.6967
DATA	429	3	101	0	0	A_14_P136946	chr19:44316779-44316838	2678.11	4485.14	1.272493912e-001	6.926071573e-002	6.617268557e-002	1.321648e+003	1.771598e+003	1.627214e+002	1.830291e+002	84	222.5	18	76	6.811953e+000	1.868533e+001	0	0	0	0	0	0	0	0	0	0	0	47.1174	144.822	1	1	1	1	25.1049	18.3359	76.422
DATA	430	3	102	0	0	A_14_P139722	chr12:13132577-13132636	2698.96	4484.92	-1.576320461e-001	7.414557733e-002	3.350488642e-002	1.401646e+003	9.750037e+002	1.692698e+002	1.077974e+002	87	162	18	76	6.897433e+000	1.847673e+001	0	0	0	0	0	0	0	0	0	0	0	49.982	79.7047	1	1	1	1	22.7082	18.2569	76.5786
DATA	431	3	103	0	0	A_16_P03635519	chr22:46689866-46689925	2720.71	4485.4	1.577526566e-001	8.416544693e-002	6.088684701e-002	6.816685e+002	9.802253e+002	1.168351e+002	1.082697e+002	60	154	18	75	6.957470e+000	1.815875e+001	0	0	0	0	0	0	0	0	0	0	0	24.3112	80.1321	1	1	1	1	23.2073	18.3354	75.8763
DATA	432	3	104	0	0	A_14_P201224	chr18:68302106-68302165	2741.33	4484.67	-1.518253640e-002	6.672236820e-002	8.199977081e-001	1.789604e+003	1.728122e+003	2.025488e+002	1.788253e+002	98.5	214.5	18	74	6.997881e+000	1.777485e+001	0	0	0	0	0	0	0	0	0	0	0	63.841	141.254	1	1	1	1	24.8756	18.3615	75.3337
DATA	433	3	105	0	0	A_14_P107399	chr11:69482738-69482797	2762.81	4484.95	2.280657896e-001	2.090883276e-001	2.753772309e-001	1.751137e+002	2.960643e+002	9.645854e+001	5.469458e+001	43	104	18	74	6.847249e+000	1.773508e+001	0	0	0	0	0	0	0	0	0	0	0	6.24743	24.1969	1	1	0	1	26.4388	18.2822	75.4455
DATA	434	3	106	0	0	A_16_P15884682	chr2:155018992-155019051	2783.76	4484.7	-7.742701597e-002	1.142242917e-001	4.978663627e-001	5.203821e+002	4.354070e+002	1.081824e+002	6.333745e+001	56	114	18	75	6.886238e+000	1.799786e+001	0	0	0	0	0	0	0	0	0	0	0	18.5676	35.5778	1	1	1	1	23.2073	18.214	76.1566
DATA	435	3	107	0	0	A_14_P123459	chr1:211004039-211004098	2804.93	4484.7	8.320762996e-002	6.949728927e-002	2.311979124e-001	1.313467e+003	1.590842e+003	1.620078e+002	1.656040e+002	84	207	18	76	7.173471e+000	1.821486e+001	0	0	0	0	0	0	0	0	0	0	0	46.8678	129.957	1	1	1	1	25.3321	18.6986	76.8491
DATA	436	3	108	0	0	A_14_P132781	chr3:71448410-71448469	2826.14	4484.51	-2.046758853e-001	6.796302789e-002	2.598945463e-003	2.575670e+003	1.607735e+003	2.744717e+002	1.672316e+002	124	207	18	76	7.130628e+000	1.854393e+001	0	0	0	0	0	0	0	0	0	0	0	91.9094	131.295	1	1	1	1	25.7804	18.7443	77.0878
DATA	437	3	109	0	0	A_16_P18577258	chr9:21470816-21470875	2846.87	4484.67	9.578142234e-003	7.546492653e-002	8.990023141e-001	1.032909e+003	1.055942e+003	1.402278e+002	1.151952e+002	74	163	18	77	7.149046e+000	1.848022e+001	0	0	0	0	0	0	0	0	0	0	0	36.8562	86.2022	1	1	1	1	27.0811	18.8472	77.5915
DATA	438	3	110	0	0	A_14_P126145	chr17:34959437-34959496	2868.48	4484.48	-1.695332151e-001	1.022973518e-001	9.746711510e-002	6.885414e+002	4.660117e+002	1.172033e+002	6.552379e+001	63.5	117.5	18	77	7.392880e+000	1.860152e+001	0	0	0	0	0	0	0	0	0	0	0	24.5673	38.0259	1	1	1	1	27.0811	19.056	77.5979
DATA	439	3	111	0	0	A_16_P03367608	chr18:49171603-49171662	2889.3	4484.76	1.661914434e-001	6.490746097e-002	1.045407104e-002	2.592811e+003	3.801564e+003	2.760889e+002	3.829393e+002	127	385.5	18	78	7.375907e+000	1.873515e+001	0	0	0	0	0	0	0	0	0	0	0	92.4982	310.058	1	1	1	1	26.2212	18.6909	78.2252
DATA	440	3	112	0	0	A_14_P110505	chr14:77786448-77786507	2910.63	4484	1.195531073e-001	1.000658624e-001	2.321869946e-001	5.085860e+002	6.697573e+002	1.076390e+002	8.131388e+001	54	136	18	78	7.367515e+000	1.866988e+001	0	0	0	0	0	0	0	0	0	0	0	18.1426	54.5935	1	1	1	1	24.4106	18.5198	78.5237
DATA	441	3	113	0	0	A_14_P138770	chr1:19503080-19503139	2931.94	4484.58	2.289214729e-002	1.047452498e-001	8.270000628e-001	5.261198e+002	5.545960e+002	1.085016e+002	7.214182e+001	56	126	18	78	7.252631e+000	1.845665e+001	0	0	0	0	0	0	0	0	0	0	0	18.7628	45.1801	1	1	1	1	24.4106	18.5198	78.6903
DATA	442	3	114	0	0	A_14_P116761	chr6:155126517-155126576	2952.89	4484.21	1.361108191e-002	7.855703208e-002	8.624441568e-001	9.215674e+002	9.509073e+002	1.322918e+002	1.057063e+002	69	156	18	79	6.930341e+000	1.837843e+001	0	0	0	0	0	0	0	0	0	0	0	32.8588	77.4129	1	1	1	1	24.4106	18.1842	79.255
DATA	443	3	115	0	0	A_14_P120300	chr5:113831998-113832057	2974.16	4484.16	1.782210392e-001	1.734822948e-001	3.042719579e-001	2.297514e+002	3.463214e+002	9.768038e+001	5.774151e+001	43	109	18	79	7.001212e+000	1.888235e+001	0	0	0	0	0	0	0	0	0	0	0	8.18944	28.1732	1	1	0	1	21.1402	18.4274	79.5115
DATA	444	3	116	0	0	A_14_P103791	chr5:140514837-140514893	2995.75	4484.32	2.744035986e-001	8.180964578e-002	7.960295098e-004	6.873960e+002	1.293036e+003	1.172414e+002	1.373227e+002	61.5	183.5	18	79	7.032821e+000	1.892984e+001	0	0	0	0	0	0	0	0	0	0	0	24.4928	105.105	1	1	1	1	25.1049	18.6385	79.6745
DATA	445	3	117	0	0	A_14_P136407	chr20:60884125-60884184	3016.43	4484.54	-2.192097816e-001	9.706126177e-002	2.391647746e-002	8.069443e+002	4.871176e+002	1.246579e+002	6.718948e+001	67	116	18	78	7.197299e+000	1.932699e+001	0	0	0	0	0	0	0	0	0	0	0	28.7404	39.5631	1	1	1	1	23.696	18.731	79.3468
DATA	446	3	118	0	0	A_14_P137273	chr19:18309300-18309344	3037.73	4484.45	-1.133330403e-001	7.667707629e-002	1.393927008e-001	1.166683e+003	8.987103e+002	1.504911e+002	1.011055e+002	78	150	18	78	7.231773e+000	1.951295e+001	0	0	0	0	0	0	0	0	0	0	0	41.5344	72.9254	1	1	1	1	24.1747	18.6751	78.9479
DATA	447	3	119	0	0	A_14_P104353	chr21:31869196-31869255	3059.08	4484.1	2.895554150e-001	8.330651585e-002	5.093632497e-004	6.508724e+002	1.267801e+003	1.152431e+002	1.349925e+002	58	184	18	78	6.953781e+000	1.938427e+001	0	0	0	0	0	0	0	0	0	0	0	23.1604	102.773	1	1	1	1	23.2073	18.6289	79.1723
DATA	448	3	120	0	0	A_14_P131878	chr20:17409866-17409925	3080	4484.17	-2.097224021e-002	8.222072201e-002	7.986671497e-001	8.621593e+002	8.215146e+002	1.284060e+002	9.435562e+001	66.5	151.5	18	78	6.930360e+000	1.946558e+001	0	0	0	0	0	0	0	0	0	0	0	30.6613	66.5281	1	1	1	1	25.3321	18.6842	79.1537
DATA	449	3	121	0	0	A_14_P108865	chr1:3582025-3582084	3100.93	4484.54	1.013753197e-001	8.021560995e-002	2.063070534e-001	8.048020e+002	1.016399e+003	1.246752e+002	1.117558e+002	65	164	18	79	6.796559e+000	1.898219e+001	0	0	0	0	0	0	0	0	0	0	0	28.6026	82.2234	1	1	1	1	26.0017	18.7032	79.4863
DATA	450	3	122	0	0	A_14_P137495	chr21:23595873-23595932	3122.34	4484.6	1.297445312e-001	1.034803782e-001	2.099117858e-001	4.793247e+002	6.462110e+002	1.066630e+002	7.962130e+001	57	128.5	18	79	6.432853e+000	1.862465e+001	0	0	0	0	0	0	0	0	0	0	0	17.0233	52.2161	1	1	1	1	25.1049	18.4241	79.4495
DATA	451	3	123	0	0	A_16_P39955749	chr13:53380120-53380179	3143.78	4484.34	7.599594537e-002	8.773800319e-002	3.863974492e-001	6.772542e+002	8.067662e+002	1.169586e+002	9.315426e+001	56	150	18	79	6.613214e+000	1.842173e+001	0	0	0	0	0	0	0	0	0	0	0	24.0355	65.1093	1	1	1	1	25.7804	18.308	79.925
DATA	452	3	124	0	0	A_14_P112692	chr21:31852088-31852147	3164.87	4484.05	3.062505451e-001	1.007798254e-001	2.375161231e-003	4.244438e+002	8.591535e+002	1.044419e+002	9.775466e+001	52	146	18	79	6.561848e+000	1.820004e+001	0	0	0	0	0	0	0	0	0	0	0	15.0518	69.249	1	1	0	1	27.2919	18.3369	80.0653
DATA	453	3	125	0	0	A_16_P15607303	chr2:33294723-33294782	3185.35	4484.52	-4.907388370e-001	9.340766979e-002	1.490479511e-007	1.425871e+003	4.606184e+002	1.716214e+002	6.558733e+001	85	118	18	79	6.832750e+000	1.854034e+001	0	0	0	0	0	0	0	0	0	0	0	50.5196	37.0798	1	1	1	1	24.4106	18.431	80.1869
DATA	454	3	126	0	0	A_14_P130621	chr17:67537852-67537911	3206.69	4484.24	4.654989560e-002	8.094945453e-002	5.652582192e-001	8.330637e+002	9.273167e+002	1.268044e+002	1.038523e+002	68.5	151	18	80	6.844901e+000	1.859142e+001	0	0	0	0	0	0	0	0	0	0	0	29.4893	74.5444	1	1	1	1	25.3321	18.7026	80.1534
DATA	455	3	127	0	0	A_14_P134321	chr7:101409273-101409332	3228.1	4484.49	-2.025409763e-001	7.535194927e-002	7.189585850e-003	1.464362e+003	9.185601e+002	1.749342e+002	1.031018e+002	89.5	151.5	18	79	6.969341e+000	1.880644e+001	0	0	0	0	0	0	0	0	0	0	0	51.7826	73.7338	1	1	1	1	26.2212	18.7972	79.9482
DATA	456	3	128	0	0	A_16_P00130430	chr1:98511642-98511701	3248.68	4483.7	-5.475292746e-001	1.092025107e-001	5.334074650e-007	1.087336e+003	3.082014e+002	1.449097e+002	5.611489e+001	76	106.5	18	80	7.025796e+000	1.968437e+001	0	0	0	0	0	0	0	0	0	0	0	38.4137	24.7028	1	1	1	1	24.8756	18.7061	80.5235
DATA	457	3	129	0	0	A_14_P130444	chr19:9260899-9260958	3270.02	4483.94	1.944759784e-001	1.009338132e-001	5.400861764e-002	4.707461e+002	7.366525e+002	1.068334e+002	8.736378e+001	53	144	18	80	7.003439e+000	1.955383e+001	0	0	0	0	0	0	0	0	0	0	0	16.6112	58.952	1	1	0	1	24.8756	18.7857	80.544
DATA	458	3	130	0	0	A_14_P119704	chr18:59712412-59712471	3291.56	4483.97	-2.437852515e-001	7.864872799e-002	1.937351199e-003	1.386146e+003	7.907219e+002	1.686240e+002	9.200830e+001	85	141	18	80	7.200171e+000	1.956631e+001	0	0	0	0	0	0	0	0	0	0	0	48.8525	63.1752	1	1	1	1	29.1201	18.9473	80.3486
DATA	459	3	131	0	0	A_16_P15870952	chr2:149198443-149198502	3312.15	4483.94	9.618159491e-002	8.163061126e-002	2.386953719e-001	7.830410e+002	9.771609e+002	1.239940e+002	1.084839e+002	63	160	18	79	7.119681e+000	1.957377e+001	0	0	0	0	0	0	0	0	0	0	0	27.5628	77.9439	1	1	1	1	22.9591	18.987	80.0619
DATA	460	3	132	0	0	A_14_P139851	chr20:23514351-23514410	3333.77	4483.6	2.538925832e-001	8.398713455e-002	2.502873978e-003	6.544350e+002	1.174246e+003	1.164081e+002	1.265575e+002	64	167	18	79	7.067095e+000	1.924687e+001	0	0	0	0	0	0	0	0	0	0	0	23.0048	93.4979	1	1	1	1	25.7804	18.9912	80.1041
DATA	461	3	133	0	0	A_16_P21567728	chrX:117671382-117671441	3355.4	4483.75	-7.143729944e-002	1.022232576e-001	4.846544866e-001	6.209384e+002	5.267581e+002	1.146783e+002	7.078931e+001	59	118	18	79	6.993444e+000	1.928804e+001	0	0	0	0	0	0	0	0	0	0	0	21.795	41.8661	1	1	1	1	25.1049	18.9383	80.4528
DATA	462	3	134	0	0	A_14_P201423	chr8:94737899-94737958	3375.63	4483.23	1.457057895e-002	1.136228615e-001	8.979619489e-001	4.804909e+002	4.968848e+002	1.078432e+002	6.865366e+001	50	119	18	79	6.925233e+000	1.903340e+001	0	0	0	0	0	0	0	0	0	0	0	16.8418	39.4214	1	1	0	1	25.5572	18.7083	80.6241
DATA	463	3	135	0	0	A_14_P127032	chr6:75350910-75350969	3397.03	4483.5	1.920031222e-001	7.119624542e-002	7.000608885e-003	1.183054e+003	1.840804e+003	1.528009e+002	1.901015e+002	77	218	18	79	6.928934e+000	1.926835e+001	0	0	0	0	0	0	0	0	0	0	0	41.3998	145.765	1	1	1	1	25.7804	18.7015	81.0757
DATA	464	3	136	0	0	A_14_P123147	chr3:52559871-52559921	3418.07	4483.27	-1.248360764e-001	6.721046092e-002	6.325559797e-002	2.174290e+003	1.631103e+003	2.380296e+002	1.699023e+002	114	206	18	79	6.889052e+000	1.921701e+001	0	0	0	0	0	0	0	0	0	0	0	75.9624	128.908	1	1	1	1	26.0017	18.7568	80.6112
DATA	465	3	137	0	0	A_16_P40958529	chr18:13496910-13496969	3439.21	4483.44	-2.297059590e-001	7.174071430e-002	1.365285699e-003	1.978617e+003	1.165885e+003	2.203752e+002	1.259514e+002	107.5	163.5	18	80	6.980549e+000	1.899564e+001	0	0	0	0	0	0	0	0	0	0	0	69.0039	91.9567	1	1	1	1	25.7804	18.8954	80.8095
DATA	466	3	138	0	0	A_16_P21200296	chr21:18679576-18679635	3460.67	4483.21	2.532505911e-001	9.486489263e-002	7.594338194e-003	5.059063e+002	9.064016e+002	1.095912e+002	1.024505e+002	55	156	18	80	6.955991e+000	1.913996e+001	0	0	0	0	0	0	0	0	0	0	0	17.6108	71.34	1	1	1	1	24.4106	18.7674	80.8227
DATA	467	3	139	0	0	A_16_P16970043	chr4:178907110-178907169	3482.19	4483.41	6.506153202e-002	1.051799752e-001	5.361974478e-001	5.129409e+002	5.958389e+002	1.100883e+002	7.642353e+001	53	127	18	80	7.019127e+000	1.912858e+001	0	0	0	0	0	0	0	0	0	0	0	17.8204	46.7957	1	1	1	1	25.7804	18.8681	80.4586
DATA	468	3	140	0	0	A_14_P122592	chr13:107144093-107144152	3502.8	4483.3	-6.281834455e-002	6.531439494e-002	3.361580899e-001	2.362921e+003	2.044706e+003	2.556550e+002	2.100197e+002	120	240.5	18	80	6.953266e+000	1.904318e+001	0	0	0	0	0	0	0	0	0	0	0	81.9313	160.245	1	1	1	1	24.6442	18.7302	80.7363
DATA	469	3	141	0	0	A_14_P134954	chr13:38722982-38723041	3524.13	4483.37	1.916980923e-001	1.145815228e-001	9.432180092e-002	3.957690e+002	6.153750e+002	1.055109e+002	7.808533e+001	53	134	18	80	7.003901e+000	1.918981e+001	0	0	0	0	0	0	0	0	0	0	0	13.6936	48.1189	1	1	0	1	26.2212	18.8486	80.9939
DATA	470	3	142	0	0	A_14_P124654	chr5:137649293-137649352	3545.79	4483	2.105636179e-001	7.641137836e-002	5.857422337e-003	8.950599e+002	1.453502e+003	1.327410e+002	1.531276e+002	70	196	18	80	7.021811e+000	1.936615e+001	0	0	0	0	0	0	0	0	0	0	0	30.9002	113.388	1	1	1	1	27.2919	18.915	81.3049
DATA	471	3	143	0	0	A_16_P15659273	chr2:54702976-54703035	3566.41	4483.11	-3.068399122e-002	7.138157903e-002	6.672984456e-001	1.357798e+003	1.265177e+003	1.675957e+002	1.354204e+002	82	182	18	80	6.968787e+000	1.926010e+001	0	0	0	0	0	0	0	0	0	0	0	46.7701	98.4723	1	1	1	1	25.7804	18.7777	80.3652
DATA	472	3	144	0	0	A_14_P139190	chr20:19410274-19410333	3587.96	4483.38	1.550793822e-004	7.247255619e-002	9.982926592e-001	1.238624e+003	1.239066e+003	1.582455e+002	1.330270e+002	81	170	18	79	7.148478e+000	1.883722e+001	0	0	0	0	0	0	0	0	0	0	0	42.5602	96.2061	1	1	1	1	25.3321	18.7842	79.9401
DATA	473	3	145	0	0	A_14_P100149	chr21:28592949-28593008	3608.84	4483.09	1.771124910e-001	8.835080272e-002	4.500040205e-002	6.300496e+002	9.472993e+002	1.171185e+002	1.064354e+002	55	155	18	79	7.134052e+000	1.943460e+001	0	0	0	0	0	0	0	0	0	0	0	21.5964	73.3738	1	1	1	1	25.7804	18.8355	79.6333
DATA	474	3	146	0	0	A_14_P200504	chr18:13826044-13826094	3629.57	4482.67	-2.517624280e-001	6.858444238e-002	2.417558368e-004	3.149163e+003	1.763733e+003	3.301036e+002	1.829588e+002	146.5	220.5	18	79	7.033682e+000	1.944528e+001	0	0	0	0	0	0	0	0	0	0	0	107.675	136.275	1	1	1	1	24.8756	18.8853	79.9414
DATA	475	3	147	0	0	A_14_P131913	chr12:28544289-28544341	3651.42	4482.86	-3.343072113e-001	8.915291945e-002	1.769630429e-004	1.209916e+003	5.603352e+002	1.564928e+002	7.428726e+001	77	121	18	78	7.046861e+000	1.932568e+001	0	0	0	0	0	0	0	0	0	0	0	41.2533	43.1807	1	1	1	1	25.7804	18.9597	79.7268
DATA	476	3	148	0	0	A_14_P128728	chr21:36201563-36201622	3672.27	4482.53	-1.539176396e-001	6.338931609e-002	1.517680872e-002	8.229470e+003	5.773701e+003	8.289432e+002	5.794371e+002	315	528	18	78	7.064911e+000	1.947071e+001	0	0	0	0	0	0	0	0	0	0	0	279.826	443.789	1	1	1	1	25.7804	18.9642	79.3304
DATA	477	3	149	0	0	A_14_P111880	chr2:219250620-219250679	3693.6	4482.65	-6.149430611e-002	8.324241202e-002	4.600663056e-001	9.264959e+002	8.041725e+002	1.361886e+002	9.418531e+001	66	142	18	77	7.030933e+000	1.899633e+001	0	0	0	0	0	0	0	0	0	0	0	31.4112	61.6471	1	1	1	1	24.4106	18.8374	77.9923
DATA	478	3	150	0	0	A_16_P36670143	chr4:23806994-23807053	3714.75	4482.77	2.905903374e-003	8.543576139e-002	9.728670005e-001	8.129286e+002	8.183862e+002	1.289662e+002	9.546992e+001	63	150	18	77	6.982933e+000	1.924195e+001	0	0	0	0	0	0	0	0	0	0	0	27.4778	62.5676	1	1	1	1	24.4106	18.8356	77.6986
DATA	479	3	151	0	0	A_14_P201977	chr4:47175035-47175094	3736.35	4482.3	-2.339534839e-002	9.296684726e-002	8.013096014e-001	7.154974e+002	6.779735e+002	1.233152e+002	8.382808e+001	59	128	18	77	6.966430e+000	1.926614e+001	0	0	0	0	0	0	0	0	0	0	0	24.1083	51.6862	1	1	1	1	24.8756	18.7911	77.6652
DATA	480	3	152	0	0	A_14_P110944	chr9:126429299-126429357	3756.57	4482.32	4.019191615e-002	9.373307816e-002	6.680752062e-001	6.578310e+002	7.216162e+002	1.203216e+002	8.747002e+001	56.5	130	18	77	6.865823e+000	1.937040e+001	0	0	0	0	0	0	0	0	0	0	0	22.0968	54.8664	1	1	1	1	24.4106	18.7971	77.8583
DATA	481	3	153	0	0	A_16_P15438659	chr1:213015796-213015855	3777.93	4482.95	-7.157986627e-002	1.011851980e-001	4.793089918e-001	6.617704e+002	5.612126e+002	1.208258e+002	7.488165e+001	61.5	120	18	76	6.922242e+000	1.932045e+001	0	0	0	0	0	0	0	0	0	0	0	22.1533	42.5492	1	1	1	1	25.7804	18.8652	77.1176
DATA	482	3	154	0	0	A_14_P200843	chr10:89263612-89263671	3799.6	4482.46	-5.824847872e-001	1.402543267e-001	3.280571026e-005	7.808522e+002	2.042133e+002	1.280195e+002	5.375341e+001	60	93	18	76	6.933969e+000	1.892345e+001	0	0	0	0	0	0	0	0	0	0	0	26.0478	15.4365	1	1	1	0	24.1747	18.8223	76.8485
DATA	483	3	155	0	0	A_16_P18058850	chr7:106332112-106332171	3821.07	4482.44	-1.488831623e-001	7.247524715e-002	3.995031301e-002	1.615859e+003	1.146886e+003	1.909891e+002	1.250628e+002	85.5	160.5	18	75	6.556641e+000	1.864846e+001	0	0	0	0	0	0	0	0	0	0	0	53.7063	86.4348	1	1	1	1	25.5572	18.3351	75.9807
DATA	484	3	156	0	0	A_14_P105914	chr4:121392289-121392348	3840.66	4482.47	2.201503044e-001	1.485325084e-001	1.382952960e-001	2.836486e+002	4.709024e+002	1.060317e+002	6.869131e+001	48	112	18	75	6.909801e+000	1.889784e+001	0	0	0	0	0	0	0	0	0	0	0	9.39537	35.3915	1	1	0	1	19.1492	18.6091	75.8946
DATA	485	3	157	0	0	A_18_P13078500	chr2:978269-978328	3862.43	4482.26	6.090077806e-002	6.650969754e-002	3.598412440e-001	1.854537e+003	2.133715e+003	2.119280e+002	2.191896e+002	99.5	246	18	75	6.940055e+000	1.895952e+001	0	0	0	0	0	0	0	0	0	0	0	61.1877	159.862	1	1	1	1	24.6442	18.6158	76.1186
DATA	486	3	158	0	0	A_14_P138399	chr17:79658203-79658262	3883.97	4482.16	2.188894660e-001	8.677852346e-002	1.165596822e-002	6.606519e+002	1.093609e+003	1.223512e+002	1.203842e+002	61.5	161	18	75	7.072258e+000	1.919277e+001	0	0	0	0	0	0	0	0	0	0	0	21.7099	81.6785	1	1	1	1	25.3321	18.7201	76.0333
DATA	487	3	159	0	0	A_14_P101366	chr12:71092070-71092129	3905	4482.43	-6.885695964e-003	1.390561838e-001	9.605069980e-001	4.037445e+002	3.973937e+002	1.110039e+002	6.424541e+001	50	109	18	76	7.070207e+000	1.908043e+001	0	0	0	0	0	0	0	0	0	0	0	13.2138	29.5886	1	1	0	1	26.6546	18.6642	76.9704
DATA	488	3	160	0	0	A_14_P136299	chr21:47361721-47361776	3926.12	4482.25	-3.190488754e-001	7.930704748e-002	5.747188866e-005	1.736231e+003	8.328345e+002	2.023037e+002	9.747096e+001	93	143.5	18	77	7.019613e+000	1.849460e+001	0	0	0	0	0	0	0	0	0	0	0	56.5858	61.8139	1	1	1	1	25.3321	18.7125	77.3665
DATA	489	3	161	0	0	A_14_P116921	chr12:111070234-111070288	3947.9	4481.65	3.492078541e-001	1.041494044e-001	7.995484692e-004	4.217952e+002	9.425611e+002	1.125040e+002	1.070785e+002	51	149	18	76	6.920721e+000	1.853579e+001	0	0	0	0	0	0	0	0	0	0	0	13.6858	69.7252	1	1	0	1	24.1747	18.6979	77.1278
DATA	490	3	162	0	0	A_14_P122439	chr1:156962968-156963027	3968.77	4481.82	4.149695600e-002	6.370459043e-002	5.147904812e-001	2.925284e+003	3.218585e+003	3.107209e+002	3.258697e+002	135	315	18	76	7.107387e+000	1.891940e+001	0	0	0	0	0	0	0	0	0	0	0	94.4971	237.333	1	1	1	1	25.7804	18.696	76.7067
DATA	491	3	163	66	1	DarkCorner	DarkCorner	3989.58	4482.13	-4.325450356e-001	5.875832223e-001	4.616439286e-001	1.375176e+002	5.079409e+001	1.061310e+002	5.113635e+001	39	74	18	76	7.112982e+000	1.851195e+001	0	0	0	0	0	0	0	0	0	0	0	4.42219	-2.2003	1	0	0	0	20.8674	18.6611	76.7821
DATA	492	3	164	66	1	DarkCorner	DarkCorner	4010.04	4482.15	0.000000000e+000	6.826719305e-001	1.000000000e+000	1.050122e+002	5.095770e+001	1.057198e+002	5.130107e+001	34	81	17	76	6.865737e+000	1.875125e+001	0	0	0	0	0	0	0	0	0	0	0	-0.969852	-1.19916	0	0	0	0	25.3321	18.0476	76.8634
DATA	493	4	1	66	1	DarkCorner	DarkCorner	572.667	4496.69	0.000000000e+000	6.661959493e-001	1.000000000e+000	9.974992e+001	5.365306e+001	1.004221e+002	5.401459e+001	35	75	18	76	7.045360e+000	1.823633e+001	0	0	0	0	0	0	0	0	0	0	0	-2.84922	-5.56037	0	0	0	0	23.9365	18.8222	76.8041
DATA	494	4	2	0	0	A_16_P00081650	chr1:64011592-64011651	594.268	4496.62	-2.034212602e-001	2.239346139e-001	3.636691530e-001	2.802362e+002	1.754296e+002	1.042301e+002	4.947288e+001	52	95	18	76	6.820506e+000	1.798047e+001	0	0	0	0	0	0	0	0	0	0	0	9.44646	12.222	1	1	0	0	25.1049	18.3461	77.0109
DATA	495	4	3	0	0	A_16_P00250456	chr1:214037496-214037555	614.632	4496.54	-2.834099664e-002	6.588593682e-002	6.670847542e-001	2.155636e+003	2.019456e+003	2.377824e+002	2.090109e+002	113	224	18	77	6.754933e+000	1.840780e+001	0	0	0	0	0	0	0	0	0	0	0	72.6849	140.862	1	1	1	1	25.1049	18.2891	77.6606
DATA	496	4	4	0	0	A_14_P118877	chr7:101049440-101049499	635.923	4496.6	2.559667014e-001	9.468741954e-002	6.865867325e-003	5.325519e+002	9.601268e+002	1.135921e+002	1.100647e+002	55	150	18	77	6.969665e+000	1.866184e+001	0	0	0	0	0	0	0	0	0	0	0	17.962	67.0609	1	1	1	1	24.4106	18.299	77.8386
DATA	497	4	5	0	0	A_16_P37280941	chr5:94416311-94416370	657.152	4496.5	-2.917610147e-001	6.521252656e-001	6.545860868e-001	1.045045e+002	5.337942e+001	1.008467e+002	5.373911e+001	42.5	81	17	77	6.954210e+000	1.881762e+001	0	0	0	0	0	0	0	0	0	0	0	3.52584	-2.98613	1	0	0	0	26.6546	18.2832	77.6512
DATA	498	4	6	0	0	A_14_P109921	chr18:36864525-36864584	678.846	4496.15	-1.387352268e-001	6.608806573e-002	3.579505825e-002	2.766950e+003	2.010324e+003	2.943025e+002	2.080715e+002	132.5	221	18	77	7.233273e+000	1.909866e+001	0	0	0	0	0	0	0	0	0	0	0	93.3857	140.804	1	1	1	1	24.4106	18.6822	77.6478
DATA	499	4	7	0	0	A_14_P135479	chr17:1985617-1985676	699.304	4496.65	9.983718278e-003	7.736188738e-002	8.973163801e-001	1.037627e+003	1.061756e+003	1.442766e+002	1.189294e+002	72	156	17	78	6.934923e+000	1.926813e+001	0	0	0	0	0	0	0	0	0	0	0	35.0287	74.4797	1	1	1	1	23.4529	18.356	78.3036
DATA	500	4	8	0	0	A_14_P123787	chr22:41936727-41936779	720.745	4496.34	1.463292847e-002	9.697607952e-002	8.800607984e-001	6.464666e+002	6.686195e+002	1.192525e+002	8.563168e+001	62	126	17	79	6.893391e+000	1.908909e+001	0	0	0	0	0	0	0	0	0	0	0	21.8314	46.9731	1	1	1	1	23.4529	18.3753	79.7395
DATA	501	4	9	0	0	A_14_P102812	chr3:98300538-98300597	741.788	4496.31	2.280608763e-002	7.348775220e-002	7.563034653e-001	1.191681e+003	1.255932e+003	1.556810e+002	1.364803e+002	78.5	170.5	18	79	6.821472e+000	1.922975e+001	0	0	0	0	0	0	0	0	0	0	0	40.2563	88.3738	1	1	1	1	24.4106	18.2638	80.2778
DATA	502	4	10	0	0	A_14_P109188	chr15:75312024-75312075	763.259	4495.91	-2.382405052e-001	7.229106852e-002	9.822112346e-004	2.045616e+003	1.181908e+003	2.277574e+002	1.296655e+002	108	156.5	18	80	6.829757e+000	1.914914e+001	0	0	0	0	0	0	0	0	0	0	0	69.1292	83.2984	1	1	1	1	24.1747	18.3152	80.4882
DATA	503	4	11	0	0	A_14_P135532	chr5:134296200-134296259	784.473	4496.31	1.757549974e-001	7.820422375e-002	2.461543208e-002	8.747146e+002	1.311056e+003	1.329419e+002	1.415017e+002	66.5	169	18	80	6.940278e+000	1.868665e+001	0	0	0	0	0	0	0	0	0	0	0	29.5684	92.564	1	1	1	1	25.1049	18.4612	80.976
DATA	504	4	12	0	0	A_14_P126711	chr15:52202996-52203055	805.184	4496.08	1.147798557e-001	1.028515366e-001	2.644323749e-001	5.254013e+002	6.843385e+002	1.130292e+002	8.664776e+001	53	130.5	18	80	6.926715e+000	1.889820e+001	0	0	0	0	0	0	0	0	0	0	0	17.7667	48.3965	1	1	1	1	23.4529	18.6652	80.8309
DATA	505	4	13	0	0	A_16_P00154158	chr1:117014640-117014699	826.317	4495.73	2.476233916e-001	7.518701686e-002	9.897197635e-004	9.863002e+002	1.744345e+003	1.404824e+002	1.823249e+002	73	204	18	81	7.046048e+000	1.918632e+001	0	0	0	0	0	0	0	0	0	0	0	33.3651	123.573	1	1	1	1	26.2212	18.8351	81.4615
DATA	506	4	14	0	0	A_16_P19664056	chr12:103806016-103806075	847.692	4495.6	7.679516859e-001	9.677117671e-002	2.092302129e-015	7.683831e+002	4.503285e+003	1.261114e+002	4.534319e+002	63	411	18	81	7.220797e+000	1.929387e+001	0	0	0	0	0	0	0	0	0	0	0	26.003	319.602	1	1	1	1	24.4106	18.7325	81.8012
DATA	507	4	15	0	0	A_14_P110565	chr3:186959297-186959356	868.031	4495.31	-3.596669406e-001	9.389402573e-002	1.278506146e-004	1.113927e+003	4.866200e+002	1.496686e+002	6.646721e+001	80	127	18	81	7.073134e+000	1.954015e+001	0	0	0	0	0	0	0	0	0	0	0	37.711	34.596	1	1	1	1	26.6546	18.4058	81.8184
DATA	508	4	16	0	0	A_14_P133128	chr6:41530170-41530229	889.906	4495.81	-2.300464838e-001	7.475360639e-002	2.088173593e-003	1.705661e+003	1.004260e+003	1.976833e+002	1.134413e+002	96	154.5	18	81	7.161715e+000	1.948057e+001	0	0	0	0	0	0	0	0	0	0	0	57.7623	71.5438	1	1	1	1	27.501	18.479	81.8492
DATA	509	4	17	0	0	A_14_P130082	chr2:108272055-108272114	911.217	4496.19	-3.612172174e-001	8.585169353e-002	2.582617389e-005	1.443581e+003	6.283822e+002	1.755518e+002	8.198177e+001	89	123	18	82	7.178020e+000	1.946635e+001	0	0	0	0	0	0	0	0	0	0	0	48.9034	44.8563	1	1	1	1	27.7085	18.5643	82.3122
DATA	510	4	18	0	0	A_14_P201250	chr12:44130156-44130215	932.81	4495.38	-3.452889577e-002	7.301199764e-002	6.362696514e-001	1.295404e+003	1.196400e+003	1.635547e+002	1.306741e+002	79	161	18	82	7.175584e+000	1.964094e+001	0	0	0	0	0	0	0	0	0	0	0	43.9052	85.5638	1	1	1	1	25.7804	18.8162	82.9361
DATA	511	4	19	0	0	A_14_P201771	chr13:48809347-48809406	953.558	4495.84	-1.129696815e-001	9.371886383e-002	2.280449582e-001	7.941046e+002	6.122207e+002	1.275491e+002	8.061572e+001	67	129.5	18	84	7.114819e+000	1.991307e+001	0	0	0	0	0	0	0	0	0	0	0	26.9236	43.874	1	1	1	1	29.7045	18.6862	84.2727
DATA	512	4	20	0	0	A_14_P104597	chr6:71394031-71394090	975.203	4495.54	-1.999986942e-001	7.090888468e-002	4.794848225e-003	2.011048e+003	1.268889e+003	2.244926e+002	1.372604e+002	105	166.5	18	83	7.157565e+000	2.039161e+001	0	0	0	0	0	0	0	0	0	0	0	68.2139	91.1179	1	1	1	1	25.7804	18.8089	83.8999
DATA	513	4	21	0	1	PC_00000004	PC_00000004	996.17	4495.26	1.325556564e-001	7.034148613e-002	5.950288275e-002	1.303282e+003	1.768455e+003	1.641048e+002	1.843991e+002	85	207	18	83	7.012864e+000	2.000426e+001	0	0	0	0	0	0	0	0	0	0	0	44.2264	127.245	1	1	1	1	22.9591	18.56	83.7692
DATA	514	4	22	0	0	A_14_P135740	chr5:52855758-52855817	1017.08	4494.73	2.292163517e-001	1.369613271e-001	9.421230114e-002	3.075115e+002	5.212880e+002	1.043122e+002	7.372504e+001	49.5	121	18	83	6.960285e+000	2.051721e+001	0	0	0	0	0	0	0	0	0	0	0	10.4403	37.582	1	1	0	1	23.4529	18.5131	83.9689
DATA	515	4	23	0	0	A_14_P125702	chr12:29886898-29886957	1038.12	4494.75	1.556726622e-001	3.872630595e-001	6.876974957e-001	1.062216e+002	1.520146e+002	1.001984e+002	5.420008e+001	43.5	97.5	18	83	7.081555e+000	2.006765e+001	0	0	0	0	0	0	0	0	0	0	0	3.60787	10.9825	1	1	0	0	22.9591	18.5341	84.0459
DATA	516	4	24	0	0	A_14_P122648	chr22:39224115-39224174	1058.98	4495.33	8.653250299e-002	6.944210903e-002	2.127240354e-001	1.402659e+003	1.711925e+003	1.720294e+002	1.788898e+002	88.5	199.5	18	82	7.044125e+000	1.992102e+001	0	0	0	0	0	0	0	0	0	0	0	47.6596	123.952	1	1	1	1	25.7804	18.6873	83.9772
DATA	517	4	25	0	0	A_14_P107119	chr18:18539853-18539912	1080.33	4494.54	-3.434343900e-001	7.237149446e-002	2.080563446e-006	3.230445e+003	1.464967e+003	3.380331e+002	1.553866e+002	147	191.5	18	83	6.947292e+000	1.997689e+001	0	0	0	0	0	0	0	0	0	0	0	109.825	106.288	1	1	1	1	22.9591	18.5295	84.1765
DATA	518	4	26	0	0	A_14_P115803	chr1:210743015-210743074	1101.3	4494.84	9.452525948e-002	9.917107398e-002	3.405122930e-001	5.632788e+002	7.002428e+002	1.143377e+002	8.703631e+001	57.5	133	18	83	7.094331e+000	1.991625e+001	0	0	0	0	0	0	0	0	0	1	0	19.1577	50.9169	1	1	1	1	24.6442	18.7104	84.6271
DATA	519	4	27	0	0	A_16_P40989344	chr18:29221716-29221775	1122.35	4494.81	-1.664639264e-001	8.256960682e-002	4.379540958e-002	1.104138e+003	7.525914e+002	1.486006e+002	9.123741e+001	76	136	18	83	6.788989e+000	1.968298e+001	0	0	0	0	0	0	0	0	0	0	0	37.5707	54.8424	1	1	1	1	24.1747	18.333	84.3046
DATA	520	4	28	0	0	A_14_P107692	chr6:13367440-13367499	1144.15	4495	1.048608231e-001	9.747273422e-002	2.820182956e-001	5.724587e+002	7.287943e+002	1.147110e+002	8.921615e+001	59	135	18	83	6.777154e+000	1.975059e+001	0	0	0	0	0	0	0	0	0	0	0	19.4884	53.2307	1	1	1	1	23.9365	18.3189	84.2532
DATA	521	4	29	0	0	A_14_P110889	chr2:220386588-220386647	1164.45	4494.62	3.878344337e-001	8.325764503e-002	3.189179222e-006	6.904973e+002	1.686539e+003	1.209924e+002	1.762989e+002	63	202	18	82	7.035554e+000	1.845462e+001	0	0	0	0	0	0	0	0	0	0	0	23.5191	123.439	1	1	1	1	21.9382	18.6847	82.8472
DATA	522	4	30	0	0	A_14_P128634	chr17:58501670-58501722	1185.81	4494.72	6.191771634e-002	6.853080331e-002	3.662595418e-001	1.511580e+003	1.743206e+003	1.808597e+002	1.816946e+002	84.5	208.5	18	81	6.918394e+000	1.825132e+001	0	0	0	0	0	0	0	0	0	0	0	51.5115	127.876	1	1	1	1	23.696	18.4907	82.6103
DATA	523	4	31	0	0	A_16_P40415565	chr15:58622268-58622327	1207.11	4494.52	-4.778199753e-002	6.787430464e-002	4.814466568e-001	1.792825e+003	1.606038e+003	2.049221e+002	1.685442e+002	97.5	192.5	18	81	6.869172e+000	1.893142e+001	0	0	0	0	0	0	0	0	0	0	0	61.1288	118.077	1	1	1	1	25.3321	18.3982	82.348
DATA	524	4	32	0	0	A_14_P115085	chr8:98817661-98817717	1228.19	4494.83	-1.396305097e-001	7.413463496e-002	5.963641567e-002	1.433774e+003	1.039562e+003	1.743513e+002	1.157951e+002	88	159	18	81	6.853451e+000	1.927104e+001	0	0	0	0	0	0	0	0	0	0	0	48.9102	76.6043	1	1	1	1	24.4106	18.3135	82.3413
DATA	525	4	33	0	0	A_16_P20368816	chr15:100666579-100666638	1249.85	4494.72	-5.080167735e-001	9.321926772e-002	5.045567674e-008	1.568816e+003	4.870296e+002	1.855860e+002	7.043918e+001	92.5	118	18	80	6.648188e+000	1.885281e+001	0	0	0	0	0	0	0	0	0	0	0	53.5468	35.9713	1	1	1	1	27.501	18.2556	81.7975
DATA	526	4	34	0	0	A_14_P200658	chr4:70917090-70917149	1271.1	4494.84	3.361267174e-001	1.440133779e-001	1.959590510e-002	2.530851e+002	5.487737e+002	1.022761e+002	7.476207e+001	45	122	18	80	6.863931e+000	1.905792e+001	0	0	0	0	0	0	0	0	0	0	0	8.64288	40.6247	1	1	0	1	26.2212	18.2876	81.6642
DATA	527	4	35	0	0	A_14_P120077	chr2:237075191-237075245	1291.81	4495.28	-8.631161729e-002	6.744322829e-002	2.006271014e-001	1.993412e+003	1.634126e+003	2.225920e+002	1.710840e+002	104	208	18	81	6.973279e+000	1.935703e+001	0	0	0	0	0	0	0	0	0	0	0	68.1085	121.248	1	1	1	1	24.4106	18.3003	82.0486
DATA	528	4	36	0	0	A_14_P138854	chr19:2849385-2849444	1313.29	4495.24	2.770085695e-001	1.078668467e-001	1.022693528e-002	4.060082e+002	7.683221e+002	1.069925e+002	9.196463e+001	52	145	18	81	7.235215e+000	1.942501e+001	0	0	0	0	0	0	0	0	0	0	0	13.88	57.1389	1	1	0	1	21.6755	18.6182	81.9717
DATA	529	4	37	0	0	A_14_P138166	chr15:63617463-63617522	1333.7	4495.4	2.035618686e-001	9.115026775e-002	2.553207453e-002	5.840266e+002	9.332424e+002	1.148886e+002	1.060774e+002	56	153.5	18	81	7.179146e+000	1.935229e+001	0	0	0	0	0	0	0	0	0	0	0	19.9765	69.5578	1	1	1	1	26.0017	18.6092	81.2379
DATA	530	4	38	0	0	A_16_P01129765	chr4:168139439-168139498	1355.27	4494.52	1.488461584e-001	1.782485862e-001	4.036905795e-001	2.421949e+002	3.412017e+002	1.017908e+002	6.079543e+001	47	107	17	80	6.786091e+000	1.936920e+001	0	0	0	0	0	0	0	0	0	0	0	8.29003	25.4867	1	1	0	1	24.4106	18.1825	80.5377
DATA	531	4	39	0	0	A_14_P115767	chr7:117420524-117420583	1376.43	4494.63	-3.548749814e-001	7.883005506e-002	6.738906291e-006	1.892542e+003	8.359314e+002	2.134962e+002	9.750972e+001	101.5	140.5	18	80	7.036385e+000	1.917892e+001	0	0	0	0	0	0	0	0	0	0	0	64.8169	62.5845	1	1	1	1	23.696	18.5994	80.4771
DATA	532	4	40	0	0	A_14_P104180	chr8:74860448-74860507	1396.91	4494.87	1.189305735e-001	1.621139960e-001	4.631784767e-001	2.793864e+002	3.673972e+002	1.026315e+002	6.212022e+001	44	108.5	18	79	7.080995e+000	1.899587e+001	0	0	0	0	0	0	0	0	0	0	0	9.57389	27.5677	1	1	0	1	22.7082	18.5469	79.9473
DATA	533	4	41	0	0	A_14_P200264	chr9:139641471-139641530	1419.52	4494.55	-3.330667356e-001	2.441842137e-001	1.725682682e-001	2.935432e+002	1.363344e+002	1.029604e+002	5.179864e+001	45	92	17	79	7.003701e+000	1.854019e+001	0	0	0	0	0	0	0	0	0	0	0	10.066	10.2542	1	1	0	0	22.4545	18.1974	79.3214
DATA	534	4	42	0	0	A_16_P02887096	chr14:32518666-32518725	1440.37	4494.43	-2.139047889e-002	8.464518060e-002	8.004941887e-001	8.449479e+002	8.043396e+002	1.298705e+002	9.463531e+001	68	141	17	78	7.032480e+000	1.845519e+001	0	0	0	0	0	0	0	0	0	0	0	28.9925	60.631	1	1	1	1	23.696	18.0084	78.0947
DATA	535	4	43	0	0	A_16_P02796731	chr13:65971853-65971912	1461.52	4494.79	9.559105440e-003	7.403469806e-002	8.972654197e-001	1.147475e+003	1.173011e+003	1.512699e+002	1.274141e+002	79	170	17	77	6.915726e+000	1.825650e+001	0	0	0	0	0	0	0	0	0	0	0	39.3961	88.625	1	1	1	1	24.4106	18.0806	77.3897
DATA	536	4	44	0	0	A_14_P102351	chr21:43607477-43607536	1482.54	4494.56	1.817813540e-002	9.413073504e-002	8.468682524e-001	6.577763e+002	6.858930e+002	1.184458e+002	8.466674e+001	62	128	17	77	6.906011e+000	1.888041e+001	0	0	0	0	0	0	0	0	0	0	0	22.5983	51.9355	1	1	1	1	24.4106	18.074	77.4578
DATA	537	4	45	0	0	A_14_P125428	chr15:38747615-38747674	1503.59	4494.79	-5.055677435e-001	8.660911082e-002	5.303742063e-009	2.043292e+003	6.379148e+002	2.268065e+002	8.076041e+001	105	132.5	17	76	6.838164e+000	1.886767e+001	0	0	0	0	0	0	0	0	0	0	0	70.2418	48.4115	1	1	1	1	25.3321	18.1133	76.791
DATA	538	4	46	0	0	A_16_P17574468	chr6:67029691-67029750	1524.78	4494.47	2.254425537e-001	7.416126627e-002	2.366596651e-003	1.010344e+003	1.697900e+003	1.410151e+002	1.768356e+002	69	212	18	76	6.782126e+000	1.881269e+001	0	0	0	0	0	0	0	0	0	0	0	34.7566	129.135	1	1	1	1	25.3321	18.2526	76.6099
DATA	539	4	47	0	0	A_16_P21084638	chr20:15797054-15797113	1545.3	4494.44	-3.846085187e-001	1.129967522e-001	6.647654893e-004	8.176327e+002	3.372483e+002	1.278673e+002	5.974247e+001	67	101	18	75	7.122121e+000	1.844758e+001	0	0	0	0	0	0	0	0	0	0	0	28.1453	25.7046	1	1	1	1	24.8756	18.5799	76.2527
DATA	540	4	48	0	0	A_14_P200328	chr11:125771834-125771893	1566.67	4494.62	2.005529469e-001	1.738928173e-001	2.487817101e-001	2.322682e+002	3.685894e+002	1.009535e+002	6.147773e+001	47	108	18	76	6.894835e+000	1.829131e+001	0	0	0	0	0	0	0	0	0	0	0	8.00061	28.1564	1	1	0	1	24.4106	18.368	76.4533
DATA	541	4	49	0	0	A_18_P14179324	chr3:55890134-55890193	1588.02	4493.73	8.133878102e-002	1.248213709e-001	5.146324923e-001	3.998134e+002	4.821655e+002	1.059966e+002	6.881656e+001	50	113.5	18	75	6.919091e+000	1.816915e+001	0	0	0	0	0	0	0	0	0	0	0	13.7828	36.9091	1	1	0	1	25.1049	18.2565	75.6072
DATA	542	4	50	0	0	A_16_P00892159	chr3:187988945-187989004	1609.33	4494.14	-1.694053016e-001	7.497346696e-002	2.385001677e-002	1.433698e+003	9.706267e+002	1.737221e+002	1.087258e+002	88.5	144.5	18	75	6.842539e+000	1.863659e+001	0	0	0	0	0	0	0	0	0	0	0	49.4554	74.4661	1	1	1	1	25.7804	18.1117	75.6004
DATA	543	4	51	0	0	A_14_P100120	chr12:81503370-81503429	1630.4	4494.42	1.472609754e-001	8.286036454e-002	7.553227085e-002	7.405400e+002	1.039464e+003	1.228653e+002	1.148677e+002	62	158.5	17	76	6.701303e+000	1.834159e+001	0	0	0	0	0	0	0	0	0	0	0	25.5617	79.9206	1	1	1	1	24.4106	18.0755	75.8407
DATA	544	4	52	0	0	A_16_P02353731	chr10:119320504-119320563	1651.64	4494	-9.504111179e-002	7.706014271e-002	2.174501264e-001	1.157359e+003	9.298803e+002	1.516317e+002	1.050076e+002	76	152	17	74	6.774368e+000	1.791329e+001	0	0	0	0	0	0	0	0	0	0	0	39.9794	71.6439	1	1	1	1	24.8756	17.9838	75.3848
DATA	545	4	53	0	0	A_14_P111925	chr17:57350236-57350295	1672.95	4493.78	-1.641400559e-001	1.014184977e-001	1.055671703e-001	7.190097e+002	4.927138e+002	1.214618e+002	6.926445e+001	64	114	17	74	6.817712e+000	1.802355e+001	0	0	0	0	0	0	0	0	0	0	0	24.8556	38.0413	1	1	1	1	25.1049	17.8602	75.0132
DATA	546	4	54	0	0	A_14_P110772	chr7:142580425-142580484	1693.86	4493.87	1.760672778e-002	1.011195610e-001	8.617727892e-001	5.787375e+002	6.026822e+002	1.136634e+002	7.741033e+001	57	124	17	74	6.788587e+000	1.846339e+001	0	0	0	0	0	0	0	0	0	0	0	20.0203	46.6281	1	1	1	1	25.1049	17.8603	74.9627
DATA	547	4	55	0	0	A_16_P01457090	chr6:35681450-35681509	1715.25	4493.52	4.343931037e-002	7.362657215e-002	5.551939933e-001	1.115016e+003	1.232311e+003	1.482831e+002	1.324251e+002	76.5	172	17	74	6.338567e+000	1.856267e+001	0	0	0	0	0	0	0	0	0	0	0	38.6015	95.5356	1	1	1	1	24.4106	17.4817	75.0482
DATA	548	4	56	0	0	A_14_P122029	chr13:103581697-103581756	1736.44	4493.94	1.218447065e-001	7.429101188e-002	1.009843332e-001	1.017963e+003	1.347648e+003	1.410850e+002	1.431860e+002	74	188	17	74	6.315981e+000	1.840884e+001	0	0	0	0	0	0	0	0	0	0	0	35.2651	104.696	1	1	1	1	23.9365	17.4358	75.3229
DATA	549	4	57	0	0	A_14_P106310	chr17:80624672-80624731	1757.33	4494	-1.536264600e-001	7.466689021e-002	3.963900706e-002	1.401243e+003	9.837550e+002	1.707742e+002	1.095861e+002	84	150	17	74	6.255966e+000	1.826309e+001	0	0	0	0	0	0	0	0	0	0	0	48.5775	76.5782	1	1	1	1	23.4529	17.4794	75.426
DATA	550	4	58	0	0	A_16_P19743745	chr13:23300362-23300421	1778.21	4493.16	2.553399565e-001	7.161780562e-002	3.634209815e-004	1.218372e+003	2.193411e+003	1.560690e+002	2.245735e+002	74	241	17	75	6.254581e+000	1.830266e+001	0	0	0	0	0	0	0	0	0	0	0	42.2728	171.059	1	1	1	1	25.1049	17.3773	75.727
DATA	551	4	59	0	0	A_14_P107083	chr17:63685275-63685334	1799.39	4493.43	5.623486357e-002	7.819368317e-002	4.720337218e-001	9.187846e+002	1.045800e+003	1.339461e+002	1.151107e+002	65.5	164.5	17	75	6.209824e+000	1.804690e+001	0	0	0	0	0	0	0	0	0	0	0	31.9006	81.722	1	1	1	1	24.8756	17.459	76.1426
DATA	552	4	60	0	0	A_14_P122115	chr9:111823029-111823085	1821.03	4493.47	1.367796580e-002	6.699447964e-002	8.382241196e-001	1.736578e+003	1.792142e+003	1.991049e+002	1.855319e+002	97.5	211	17	76	6.284670e+000	1.804435e+001	0	0	0	0	0	0	0	0	0	0	0	60.3399	140.321	1	1	1	1	26.2212	17.4196	76.3574
DATA	553	4	61	0	0	A_14_P131403	chr5:39021168-39021227	1841.74	4493.47	-1.232377521e-001	7.633124641e-002	1.064163108e-001	1.232511e+003	9.280112e+002	1.570441e+002	1.044407e+002	82	152.5	17	76	6.320597e+000	1.869523e+001	0	0	0	0	0	0	0	0	0	0	0	42.8563	72.7964	1	1	1	1	24.6442	17.3199	77.1107
DATA	554	4	62	0	0	A_14_P112898	chr14:77926098-77926157	1863.1	4493.5	-1.918449362e-001	6.971312279e-002	5.924699154e-003	2.084269e+003	1.340012e+003	2.299993e+002	1.422796e+002	108.5	185.5	17	77	6.375728e+000	1.942811e+001	0	0	0	0	0	0	0	0	0	0	0	72.5272	105.314	1	1	1	1	26.2212	17.4651	77.9824
DATA	555	4	63	0	0	A_16_P01034545	chr4:98865081-98865140	1883.98	4493.76	-2.384392464e-001	1.001485720e-001	1.727249897e-002	8.035989e+002	4.640877e+002	1.261047e+002	6.657707e+001	65	118.5	17	78	6.564462e+000	1.965937e+001	0	0	0	0	0	0	0	0	0	0	0	27.9828	36.5408	1	1	1	1	25.7804	17.6961	78.7093
DATA	556	4	64	0	0	A_14_P131084	chrX:97855629-97855688	1905.07	4493.47	2.459680013e-001	7.140743516e-002	5.719657557e-004	1.218820e+003	2.147373e+003	1.558371e+002	2.199609e+002	83.5	237.5	17	77	6.531993e+000	1.866243e+001	0	0	0	0	0	0	0	0	0	0	0	42.4745	169.376	1	1	1	1	26.0017	17.7499	78.0273
DATA	557	4	65	0	0	A_14_P109942	chr3:141896333-141896392	1926.67	4492.8	-2.090830990e-001	6.824161911e-002	2.184975763e-003	2.594111e+003	1.602896e+003	2.769623e+002	1.671993e+002	127	208	17	77	6.560611e+000	1.876155e+001	0	0	0	0	0	0	0	0	0	0	0	90.4787	126.65	1	1	1	1	23.9365	17.6613	77.7881
DATA	558	4	66	0	0	A_14_P105716	chr6:154726548-154726607	1947.65	4493.27	3.581344822e-001	9.124794345e-002	8.678383099e-005	5.117876e+002	1.167412e+003	1.096382e+002	1.260291e+002	55	172	17	77	6.831146e+000	1.849088e+001	0	0	0	0	0	0	0	0	0	0	0	17.8625	92.4045	1	1	1	1	24.6442	17.9643	77.9557
DATA	559	4	67	0	0	A_16_P18603030	chr9:32721784-32721843	1969.06	4493.23	4.812771495e-002	9.157748775e-002	5.992072329e-001	6.534726e+002	7.300542e+002	1.168645e+002	8.704527e+001	61	139	17	77	6.847059e+000	1.831413e+001	0	0	0	0	0	0	0	0	0	0	0	22.8248	57.8855	1	1	1	1	22.9591	17.916	78.1715
DATA	560	4	68	0	0	A_14_P201665	chr3:33320428-33320487	1990.57	4492.7	3.463685345e-002	8.478854476e-002	6.829002858e-001	7.702188e+002	8.341630e+002	1.237091e+002	9.590638e+001	65	140	17	78	6.753337e+000	1.891832e+001	0	0	0	0	0	0	0	0	0	0	0	26.9248	66.2484	1	1	1	1	26.6546	17.976	78.6799
DATA	561	4	69	0	0	A_14_P124650	chr13:26635563-26635622	2011.04	4493.29	1.090595081e-001	7.819956340e-002	1.631272489e-001	8.683721e+002	1.116260e+003	1.300012e+002	1.212139e+002	63	165	18	79	6.744361e+000	1.917629e+001	0	0	0	0	0	0	0	0	0	0	0	30.3754	88.7975	1	1	1	1	23.4529	18.1711	79.643
DATA	562	4	70	0	0	A_14_P139724	chrX:115454837-115454896	2032.5	4493	2.766898022e-001	7.103351464e-002	9.811741561e-005	1.327666e+003	2.510607e+003	1.642312e+002	2.554542e+002	82	277	18	79	6.795034e+000	1.905787e+001	0	0	0	0	0	0	0	0	0	0	0	46.4779	200.033	1	1	1	1	25.3321	18.1456	79.6213
DATA	563	4	71	0	0	A_16_P02091219	chr9:32759696-32759755	2053.02	4493.21	5.992127288e-002	1.136175402e-001	5.979196201e-001	4.561432e+002	5.236275e+002	1.068306e+002	7.043059e+001	52	122	18	78	6.827449e+000	1.853666e+001	0	0	0	0	0	0	0	0	0	0	0	15.9792	41.7837	1	1	0	1	24.6442	18.246	79.1328
DATA	564	4	72	0	0	A_14_P103788	chr3:100029234-100029293	2075.04	4492.65	4.750712347e-001	8.537431792e-002	2.628019780e-008	6.392966e+002	1.908858e+003	1.157737e+002	1.965942e+002	59	229	17	78	6.873917e+000	1.832102e+001	0	0	0	0	0	0	0	0	0	0	0	22.414	152.551	1	1	1	1	25.3321	18.0534	79.0499
DATA	565	4	73	0	0	A_14_P133561	chr19:30195435-30195494	2095.92	4492.45	2.777719879e-001	9.202652461e-002	2.541212044e-003	5.226858e+002	9.908608e+002	1.097028e+002	1.096523e+002	54.5	158	17	78	6.982530e+000	1.843422e+001	0	0	0	0	0	0	0	0	0	0	0	18.3392	79.3005	1	1	1	1	23.696	18.1238	79.0589
DATA	566	4	74	0	0	A_16_P02113823	chr9:80956995-80957054	2116.89	4493	5.892663798e-002	8.860233531e-002	5.060065682e-001	6.830640e+002	7.823265e+002	1.181378e+002	9.121107e+001	60.5	137.5	17	78	6.783992e+000	1.849160e+001	0	0	0	0	0	0	0	0	0	0	0	23.9817	62.7031	1	1	1	1	25.5572	18.1545	79.0841
DATA	567	4	75	0	0	A_14_P106473	chr2:63921609-63921668	2138.43	4492.18	-9.512539662e-002	7.730887937e-002	2.185253209e-001	1.122396e+003	9.016144e+002	1.478951e+002	1.015990e+002	75.5	145	18	79	6.775565e+000	1.828965e+001	0	0	0	0	0	0	0	0	0	0	0	39.4393	72.3602	1	1	1	1	24.1747	18.1135	78.8761
DATA	568	4	76	0	0	A_14_P137927	chr1:204188216-204188275	2159.5	4492.83	-1.610212844e-001	1.153182370e-001	1.626178333e-001	5.764514e+002	3.978702e+002	1.121906e+002	6.140159e+001	58	111	17	78	6.329477e+000	1.902427e+001	0	0	0	0	0	0	0	0	0	0	0	20.2681	31.9762	1	1	1	1	24.4106	17.752	79.1823
DATA	569	4	77	0	0	A_14_P101793	chr5:45519525-45519584	2180.3	4492.85	3.938107463e-001	1.086487184e-001	2.893822084e-004	3.476790e+002	8.609723e+002	1.022736e+002	9.795051e+001	51	149	17	79	6.367704e+000	1.857509e+001	0	0	0	0	0	0	0	0	0	0	0	12.2328	69.2835	1	1	0	1	22.9591	17.7442	79.713
DATA	570	4	78	0	0	A_14_P100994	chr16:11441572-11441629	2201.52	4492.54	7.880542106e-002	6.693534294e-002	2.390612463e-001	1.651718e+003	1.980347e+003	1.911000e+002	2.034551e+002	94	237	17	79	6.302746e+000	1.904905e+001	0	0	0	0	0	0	0	0	0	0	0	58.1573	159.557	1	1	1	1	24.4106	17.7082	79.6097
DATA	571	4	79	0	0	A_14_P125324	chr7:138963583-138963642	2223.36	4492.62	4.094100825e-001	1.442410800e-001	4.534406470e-003	2.231406e+002	5.727811e+002	9.860321e+001	7.383465e+001	45	121	17	79	6.788705e+000	1.890383e+001	0	0	0	0	0	0	0	0	0	0	0	7.86227	46.2068	1	1	0	1	24.4106	18.0752	80.1838
DATA	572	4	80	0	0	A_14_P109492	chr19:48035912-48035971	2243.71	4492.46	-1.786204159e-001	6.625038057e-002	7.014780797e-003	3.017861e+003	2.000225e+003	3.166816e+002	2.053655e+002	140	230	17	78	6.800647e+000	1.857325e+001	0	0	0	0	0	0	0	0	0	0	0	106.404	161.538	1	1	1	1	24.4106	18.0977	79.2363
DATA	573	4	81	0	0	A_18_P22769496	chr3:17372773-17372832	2264.9	4492.49	2.750628291e-001	9.989375371e-002	5.895207034e-003	4.442913e+002	8.370101e+002	1.057079e+002	9.574453e+001	54	146	17	78	6.716088e+000	1.852801e+001	0	0	0	0	0	0	0	0	0	0	0	15.6752	67.6725	1	1	0	1	23.4529	18.1698	78.9036
DATA	574	4	82	0	0	A_16_P16825731	chr4:116913694-116913753	2286.1	4492.4	4.377787718e-001	8.409022779e-002	1.928922931e-007	6.525203e+002	1.788022e+003	1.159561e+002	1.847344e+002	59	222	18	78	6.717955e+000	1.894090e+001	0	0	0	0	0	0	0	0	0	0	0	23.0371	144.716	1	1	1	1	25.7804	18.2057	79.2062
DATA	575	4	83	0	0	A_14_P110794	chr16:4464594-4464653	2307.49	4492.02	-9.556820934e-002	7.811138252e-002	2.211460633e-001	1.084872e+003	8.705836e+002	1.447229e+002	9.864806e+001	76	153	18	79	6.759370e+000	1.889702e+001	0	0	0	0	0	0	0	0	0	0	0	38.3279	70.5319	1	1	1	1	21.4095	18.1729	79.6577
DATA	576	4	84	0	0	A_16_P17295788	chr5:127822042-127822101	2328.79	4492.16	-8.314772747e-002	7.119861231e-002	2.428761953e-001	1.441667e+003	1.190467e+003	1.730552e+002	1.277504e+002	87	180	18	80	6.763241e+000	1.904070e+001	0	0	0	0	0	0	0	0	0	0	0	50.9643	96.5431	1	1	1	1	25.1049	18.2187	80.327
DATA	577	4	85	0	0	A_16_P00965500	chr4:43851921-43851980	2350.12	4492.04	1.527545483e-001	7.064578706e-002	3.059814806e-002	1.203690e+003	1.711075e+003	1.537568e+002	1.772622e+002	80	205	18	80	6.883255e+000	1.888637e+001	0	0	0	0	0	0	0	0	0	0	0	42.5785	138.89	1	1	1	1	23.9365	18.4079	80.4225
DATA	578	4	86	0	0	A_14_P201038	chr10:115312804-115312863	2371.11	4491.57	-2.927494277e-001	8.039019529e-002	2.709423847e-004	1.427521e+003	7.275002e+002	1.718101e+002	8.621566e+001	88	128	18	80	7.039731e+000	1.960818e+001	0	0	0	0	0	0	0	0	0	0	0	50.5291	59.1007	1	1	1	1	26.4388	18.8332	80.5132
DATA	579	4	87	0	0	A_14_P120714	chr19:39025966-39026018	2392.39	4491.77	-1.276602383e-001	8.550024645e-002	1.354115716e-001	9.121951e+002	6.798726e+002	1.321037e+002	8.221467e+001	66.5	132.5	18	80	6.529254e+000	1.955201e+001	0	0	0	0	0	0	0	0	0	0	0	32.3064	55.2779	1	1	1	1	26.2212	18.5865	80.4633
DATA	580	4	88	0	0	A_14_P125766	chr15:41028550-41028609	2413.44	4491.85	-3.612323076e-001	7.317650269e-002	7.955652510e-007	3.072341e+003	1.337326e+003	3.217346e+002	1.414853e+002	146.5	186	18	79	6.599799e+000	1.936603e+001	0	0	0	0	0	0	0	0	0	0	0	108.87	108.817	1	1	1	1	24.6442	18.5178	79.9528
DATA	581	4	89	0	0	A_16_P16056445	chr2:224706790-224706849	2435.02	4491.31	2.635081673e-001	1.767745282e-001	1.360545823e-001	2.041367e+002	3.744805e+002	9.759968e+001	5.944010e+001	47	105.5	18	78	6.670428e+000	1.915309e+001	0	0	0	0	0	0	0	0	0	0	0	7.23821	30.492	1	1	0	1	24.8756	18.4067	79.3801
DATA	582	4	90	0	0	A_16_P02991999	chr14:107152092-107152151	2455.45	4491.69	-2.614763892e-001	1.364269560e-001	5.528830563e-002	5.128133e+002	2.808555e+002	1.083072e+002	5.400665e+001	54	101	18	79	7.160293e+000	1.923321e+001	0	0	0	0	0	0	0	0	0	0	0	18.1915	22.8839	1	1	1	1	25.1049	18.7563	79.4685
DATA	583	4	91	0	0	A_14_P125513	chr9:99479475-99479534	2476.58	4491.9	2.400827826e-001	1.201778193e-001	4.574598259e-002	3.412802e+002	5.931901e+002	1.012755e+002	7.512660e+001	49	128	18	78	7.154466e+000	1.901959e+001	0	0	0	0	0	0	0	0	0	0	0	12.1123	48.3629	1	1	0	1	23.9365	18.7621	79.1474
DATA	584	4	92	0	0	A_18_P20322080	chr15:50864843-50864902	2497.42	4492.17	-1.880100689e-001	8.605336286e-002	2.890292871e-002	9.804206e+002	6.359198e+002	1.367342e+002	7.852887e+001	68.5	134	18	78	7.009820e+000	1.929809e+001	0	0	0	0	0	0	0	0	0	0	0	34.8112	51.8762	1	1	1	1	24.4106	18.4363	79.3442
DATA	585	4	93	0	0	A_14_P110077	chr20:19703475-19703534	2518.89	4491.37	-6.566019614e-001	9.602833941e-002	8.053913820e-012	2.111644e+003	4.656062e+002	2.316548e+002	6.548904e+001	112.5	117.5	18	78	6.849539e+000	1.873489e+001	0	0	0	0	0	0	0	0	0	0	0	75.02	37.9998	1	1	1	1	26.4388	18.3111	79.0591
DATA	586	4	94	0	0	A_14_P130838	chr7:37972807-37972866	2540.44	4491.18	-1.336837384e-001	7.707728170e-002	8.284504571e-002	1.187351e+003	8.727610e+002	1.521940e+002	9.867197e+001	80	148	18	77	6.712877e+000	1.899529e+001	0	0	0	0	0	0	0	0	0	0	0	42.2027	71.2608	1	1	1	1	25.3321	18.242	78.4056
DATA	587	4	95	0	0	A_14_P126159	chr4:141554795-141554854	2561.74	4491.57	2.848989658e-001	7.692734212e-002	2.126609403e-004	8.483908e+002	1.634914e+003	1.274992e+002	1.698431e+002	63.5	207	17	77	6.715062e+000	1.939323e+001	0	0	0	0	0	0	0	0	0	0	0	30.1659	133.547	1	1	1	1	25.7804	18.0442	78.2899
DATA	588	4	96	0	0	A_16_P03387295	chr18:61916643-61916702	2582.77	4491.47	-4.432179906e-001	7.688345255e-002	8.175307132e-009	3.323582e+003	1.197811e+003	3.457067e+002	1.283097e+002	159	178	18	77	6.846357e+000	1.937464e+001	0	0	0	0	0	0	0	0	0	0	0	118.222	97.8748	1	1	1	1	24.8756	18.2774	77.5005
DATA	589	4	97	0	0	A_14_P103358	chr2:239078371-239078430	2604.04	4491	1.505923124e-001	8.691045795e-002	8.314374563e-002	6.403904e+002	9.058101e+002	1.146492e+002	1.015859e+002	61	156	18	76.5	7.173955e+000	1.941434e+001	0	0	0	0	0	0	0	0	0	0	0	22.7889	74.0336	1	1	1	1	23.4529	18.7498	77.3078
DATA	590	4	98	0	0	A_14_P102155	chr9:100613698-100613757	2624.84	4491.76	2.049276103e-001	1.033940633e-001	4.747861087e-002	4.428917e+002	7.099458e+002	1.048848e+002	8.458046e+001	51	138	18	77	7.135402e+000	1.904179e+001	0	0	0	0	0	0	0	0	0	0	0	15.7643	58.0412	1	1	0	1	24.1747	18.7419	77.3177
DATA	591	4	99	0	1	SRN_50429	SRN_50429	2646.37	4491.18	-1.000867718e+000	1.118054055e-001	3.495029771e-019	2.962750e+004	2.956837e+003	2.964274e+003	2.992355e+002	1093	319	18	76	7.135335e+000	1.886943e+001	0	0	0	0	0	0	0	0	0	0	0	1054.97	241.767	1	1	1	1	25.1049	18.6258	76.7535
DATA	592	4	100	0	0	A_14_P110450	chr3:84959321-84959380	2667.46	4490.88	-4.196556771e-002	7.907050588e-002	5.956017044e-001	9.684946e+002	8.792890e+002	1.356703e+002	9.921766e+001	72.5	145.5	18	76	6.984059e+000	1.879650e+001	0	0	0	0	0	0	0	0	0	0	0	34.4969	71.9023	1	1	1	1	23.4529	18.4033	76.5191
DATA	593	4	101	0	0	A_14_P113128	chr6:137539744-137539796	2688.69	4491.04	-3.342641420e-001	6.911898332e-002	1.324322623e-006	7.926698e+003	3.671370e+003	7.983408e+002	3.700027e+002	333	378.5	18	75	6.908164e+000	1.868055e+001	0	0	0	0	0	0	0	0	0	0	0	282.405	300.24	1	1	1	1	24.4106	18.4489	76.2993
DATA	594	4	102	0	0	A_14_P123747	chr2:235003618-235003677	2709.86	4491.02	-2.288369528e-001	8.792391750e-002	9.250090150e-003	9.934300e+002	5.865436e+002	1.374324e+002	7.451649e+001	71	131	18	75	6.964288e+000	1.816976e+001	0	0	0	0	0	0	0	0	0	0	0	35.4007	47.9667	1	1	1	1	23.696	18.364	76.052
DATA	595	4	103	0	0	A_14_P102395	chr3:53892586-53892636	2730.59	4491.31	-7.470518334e-002	6.557212363e-002	2.545852870e-001	2.273915e+003	1.914560e+003	2.464205e+002	1.968958e+002	119	229	18	74	6.951961e+000	1.796215e+001	0	0	0	0	0	0	0	0	0	0	0	81.0417	156.564	1	1	1	1	24.8756	18.3461	75.6999
DATA	596	4	104	0	0	A_14_P134710	chr2:102357105-102357164	2752.32	4491.3	-4.618856200e-001	1.113642622e-001	3.360945905e-005	9.001834e+002	3.107745e+002	1.308309e+002	5.548734e+001	71	101.5	18	74	6.955975e+000	1.729580e+001	0	0	0	0	0	0	0	0	0	0	0	32.0871	25.4107	1	1	1	1	24.8756	18.5816	75.0206
DATA	597	4	105	0	0	A_14_P132294	chr12:123350783-123350842	2773.04	4490.94	2.809270710e-001	8.358544149e-002	7.767292534e-004	6.446327e+002	1.230947e+003	1.147440e+002	1.314007e+002	61	182	18	74	6.967540e+000	1.781448e+001	0	0	0	0	0	0	0	0	0	0	0	22.9815	100.63	1	1	1	1	24.6442	18.4115	75.2101
DATA	598	4	106	0	0	A_16_P17712767	chr6:127202157-127202216	2794.42	4490.56	4.442859640e-002	6.241838525e-002	4.765966738e-001	4.198150e+003	4.650360e+003	4.304104e+002	4.673044e+002	188	464	18	76	7.081524e+000	1.800166e+001	0	0	0	0	0	0	0	0	0	0	0	149.685	380.07	1	1	1	1	27.0811	18.6036	76.3325
DATA	599	4	107	0	0	A_14_P107023	chr1:74672597-74672656	2816.05	4490.89	3.217514871e-001	8.201580924e-002	8.743780006e-005	6.767088e+002	1.419559e+003	1.165674e+002	1.492232e+002	61.5	199.5	18	76	7.273162e+000	1.847892e+001	0	0	0	0	0	0	0	0	0	0	0	24.1278	115.987	1	1	1	1	27.2919	18.9849	77.2822
DATA	600	4	108	0	0	A_14_P126787	chr10:28409496-28409555	2836.38	4490.85	-9.144465014e-002	6.441445660e-002	1.557156330e-001	2.898109e+003	2.347848e+003	3.049573e+002	2.392518e+002	140	265	18	77	7.353471e+000	1.854518e+001	0	0	0	0	0	0	0	0	0	0	0	103.331	191.77	1	1	1	1	25.7804	19.1394	77.745
DATA	601	4	109	0	0	A_14_P125682	chr4:167105093-167105152	2858.08	4491.17	7.124319887e-003	9.959478668e-002	9.429735136e-001	5.796162e+002	5.892028e+002	1.112193e+002	7.477180e+001	56	130	18	77	7.413549e+000	1.843112e+001	0	0	0	0	0	0	0	0	0	0	0	20.6642	48.1062	1	1	1	1	27.501	19.1668	77.7061
DATA	602	4	110	0	0	A_16_P19935132	chr13:102459721-102459780	2879.33	4491.01	3.014217197e-001	1.115823450e-001	6.906094154e-003	3.567735e+002	7.141908e+002	1.014116e+002	8.498195e+001	47	136	18	77	7.393469e+000	1.859747e+001	0	0	0	0	0	0	0	0	0	0	0	12.7186	58.2832	1	1	0	1	27.9146	19.1107	77.6805
DATA	603	4	111	0	0	A_14_P133895	chrX:19433306-19433365	2899.85	4490.98	5.046925251e-001	1.031095546e-001	9.844517887e-007	3.533192e+002	1.129431e+003	1.013017e+002	1.219818e+002	54	177.5	18	78	7.347877e+000	1.865446e+001	0	0	0	0	0	0	0	0	0	0	0	12.5939	92.1228	1	1	0	1	26.8687	18.8255	78.4866
DATA	604	4	112	0	0	A_14_P125829	chr11:48189422-48189481	2920.7	4490.77	-2.532291784e-001	1.014864232e-001	1.258852542e-002	7.816226e+002	4.362827e+002	1.229865e+002	6.347700e+001	66.5	116.5	18	78	7.249473e+000	1.847202e+001	0	0	0	0	0	0	0	0	0	0	0	27.8565	35.5649	1	1	1	1	23.4529	18.694	78.3684
DATA	605	4	113	0	0	A_14_P133253	chr1:236180524-236180573	2942.85	4490.81	-3.484633015e-001	1.139175304e-001	2.221449830e-003	7.370529e+002	3.303964e+002	1.202211e+002	5.674835e+001	62.5	107.5	18	78	7.205614e+000	1.832739e+001	0	0	0	0	0	0	0	0	0	0	0	26.2618	26.9152	1	1	1	1	24.4106	18.5592	79.0844
DATA	606	4	114	0	0	A_16_P16113964	chr3:4791992-4792051	2963.53	4490.41	-2.301707392e-001	7.163468351e-002	1.313020223e-003	1.951975e+003	1.148956e+003	2.170867e+002	1.238256e+002	109	173	18	79	7.147550e+000	1.838079e+001	0	0	0	0	0	0	0	0	0	0	0	69.5354	93.5316	1	1	1	1	25.3321	18.5738	79.1586
DATA	607	4	115	0	0	A_16_P18155017	chr7:146289632-146289691	2984.69	4490.65	-1.722160379e-001	1.019144529e-001	9.106436812e-002	6.966836e+002	4.686186e+002	1.178326e+002	6.581036e+001	61	120	18	79	7.103825e+000	1.885754e+001	0	0	0	0	0	0	0	0	0	0	0	24.8094	38.1196	1	1	1	1	24.1747	18.6373	79.8316
DATA	608	4	116	0	0	A_14_P125674	chr8:130455991-130456050	3005.89	4490.58	-1.653969450e-001	7.026898999e-002	1.858417146e-002	1.803376e+003	1.232223e+003	2.038604e+002	1.316140e+002	99	184	18	78	7.026419e+000	1.912247e+001	0	0	0	0	0	0	0	0	0	0	0	64.1962	100.152	1	1	1	1	25.5572	18.6768	79.1583
DATA	609	4	117	0	0	A_14_P134401	chr13:32731443-32731502	3026.95	4490.05	9.673498625e-003	8.979700896e-002	9.142128145e-001	6.934684e+002	7.090881e+002	1.176981e+002	8.467833e+001	60	138	18	78	7.268241e+000	1.942769e+001	0	0	0	0	0	0	0	0	0	0	0	24.6771	57.5809	1	1	1	1	22.7082	18.8104	79.1673
DATA	610	4	118	0	0	A_14_P106380	chr1:54199792-54199845	3047.81	4490.35	4.899315181e-002	7.897986675e-002	5.350441228e-001	8.779318e+002	9.827746e+002	1.294628e+002	1.086496e+002	66	157	18	78	7.012775e+000	1.932743e+001	0	0	0	0	0	0	0	0	0	0	0	31.2256	79.7328	1	1	1	1	24.4106	18.9163	78.7667
DATA	611	4	119	0	0	A_18_P13556858	chr2:189068304-189068363	3069.33	4490.1	-3.826903722e-001	8.656073885e-002	9.821709442e-006	1.386275e+003	5.743266e+002	1.681660e+002	7.381865e+001	87	124.5	18	78	6.984744e+000	1.953104e+001	0	0	0	0	0	0	0	0	0	0	0	49.2807	46.5474	1	1	1	1	23.2073	18.6837	79.0308
DATA	612	4	120	0	0	A_14_P120066	chr21:46761632-46761691	3090.81	4490.28	-9.407796224e-002	8.569875475e-002	2.723026949e-001	8.653929e+002	6.968437e+002	1.286952e+002	8.373283e+001	69	140	18	78	6.879196e+000	1.954090e+001	0	0	0	0	0	0	0	0	0	0	0	30.7449	56.4169	1	1	1	1	24.6442	18.7463	78.9701
DATA	613	4	121	0	0	A_16_P15618474	chr2:38085399-38085458	3111.66	4490.5	2.175043487e-002	6.644075242e-002	7.433911760e-001	1.777762e+003	1.869063e+003	2.017171e+002	1.925979e+002	100.5	232.5	18	78	6.801686e+000	1.894898e+001	0	0	0	0	0	0	0	0	0	0	0	63.117	151.155	1	1	1	1	25.3321	18.7072	79.1464
DATA	614	4	122	0	0	A_16_P02648927	chr12:73015398-73015457	3132.61	4490.39	3.451841576e-001	8.260139148e-002	2.929036828e-005	6.661746e+002	1.474933e+003	1.163432e+002	1.546587e+002	60	195.5	18	78	6.529991e+000	1.849958e+001	0	0	0	0	0	0	0	0	0	0	0	23.6354	119.142	1	1	1	1	24.8756	18.4703	79.4879
DATA	615	4	123	0	0	A_14_P101529	chr3:45688578-45688637	3153.69	4490.63	-4.697452262e-003	7.416389340e-002	9.494967171e-001	1.115782e+003	1.103778e+003	1.468396e+002	1.198065e+002	76	168	18	79	6.614080e+000	1.821276e+001	0	0	0	0	0	0	0	0	0	0	0	39.556	89.0519	1	1	1	1	24.8756	18.3656	80.0559
DATA	616	4	124	0	1	SRN_20663	SRN_20663	3175.38	4490.12	-5.831621558e-001	1.120215192e-001	1.931576711e-007	1.092870e+003	2.853686e+002	1.451560e+002	5.468599e+001	75	109	18	78	6.843777e+000	1.831309e+001	0	0	0	0	0	0	0	0	0	0	0	38.7131	22.9922	1	1	1	1	24.4106	18.4582	79.2734
DATA	617	4	125	0	0	A_16_P01947940	chr8:77822930-77822989	3196.23	4490.36	-1.493849130e-001	1.204765951e-001	2.149940175e-001	5.316257e+002	3.768956e+002	1.094049e+002	6.002062e+001	57	114.5	18	79	6.877216e+000	1.856200e+001	0	0	0	0	0	0	0	0	0	0	0	18.8149	30.3264	1	1	1	1	28.7238	18.7307	79.7282
DATA	618	4	126	0	0	A_14_P131004	chr2:54021531-54021589	3217.29	4490.41	-1.017921013e-001	6.930827138e-002	1.419179303e-001	1.688276e+003	1.335523e+003	1.940707e+002	1.415073e+002	97.5	192	18	79	6.936727e+000	1.863013e+001	0	0	0	0	0	0	0	0	0	0	0	59.6932	107.311	1	1	1	1	25.1049	18.8128	79.6328
DATA	619	4	127	0	0	A_14_P126582	chr6:101049694-101049753	3238.35	4490.26	-7.317663531e-001	1.040776453e-001	2.051089381e-012	1.922393e+003	3.565133e+002	2.147906e+002	5.886904e+001	103	106	18	79	7.010446e+000	1.902970e+001	0	0	0	0	0	0	0	0	0	0	0	67.9028	28.6041	1	1	1	1	25.1049	18.826	79.9181
DATA	620	4	128	0	0	A_14_P130600	chr1:23856826-23856885	3260.18	4489.63	-3.025150960e-002	1.414409199e-001	8.306399442e-001	3.768568e+002	3.514996e+002	1.030474e+002	5.862694e+001	48.5	108.5	18	80	7.179476e+000	1.960464e+001	0	0	0	0	0	0	0	0	0	0	0	13.2972	28.1566	1	1	0	1	24.1747	18.8391	80.4574
DATA	621	4	129	0	1	SRN_30855	SRN_30855	3280.45	4490.05	-5.391265125e-001	8.844214501e-002	1.088846763e-009	2.031248e+003	5.869978e+002	2.246767e+002	7.519237e+001	110	120.5	18	80	7.196255e+000	1.934263e+001	0	0	0	0	0	0	0	0	0	0	0	71.5887	46.9504	1	1	1	1	25.3321	18.819	80.3269
DATA	622	4	130	0	0	A_14_P202349	chrX:64953018-64953072	3302.38	4489.77	-2.776675429e-001	1.151132938e-001	1.585988345e-002	6.694891e+002	3.532449e+002	1.171545e+002	5.885269e+001	58.5	105	19	79	7.136678e+000	1.958982e+001	0	0	0	0	0	0	0	0	0	0	0	23.5658	28.2055	1	1	1	1	26.2212	19.0615	79.9017
DATA	623	4	131	0	0	A_16_P21439581	chrX:36050188-36050247	3322.98	4489.69	3.089655993e-001	7.689362436e-002	5.867147720e-005	8.722249e+002	1.776618e+003	1.299008e+002	1.838122e+002	69	213	18	79	7.144254e+000	1.938496e+001	0	0	0	0	0	0	0	0	0	0	0	30.6631	141.622	1	1	1	1	24.6442	19.0115	79.7766
DATA	624	4	132	0	0	A_14_P125250	chr6:50740399-50740458	3343.87	4489.81	2.986449479e-001	1.792111790e-001	9.562551843e-002	1.951118e+002	3.880864e+002	9.835000e+001	6.113114e+001	42	110	19	79	7.053910e+000	1.915469e+001	0	0	0	0	0	0	0	0	0	0	0	6.84972	30.8825	1	1	0	1	24.4106	19.0343	80.3323
DATA	625	4	133	0	0	A_14_P127280	chr4:67743365-67743424	3365.18	4489.67	1.318164275e-001	7.192003406e-002	6.682943440e-002	1.127920e+003	1.527899e+003	1.484627e+002	1.599495e+002	76	206	18	80	7.009464e+000	1.888825e+001	0	0	0	0	0	0	0	0	0	0	0	39.5398	121.362	1	1	1	1	25.1049	18.9292	80.706
DATA	626	4	134	0	0	A_14_P115451	chr5:59965756-59965815	3386.62	4489.6	-4.043980392e-002	8.414713812e-002	6.308118882e-001	8.532536e+002	7.773889e+002	1.289519e+002	9.105476e+001	67	141	18	79	6.929823e+000	1.890963e+001	0	0	0	0	0	0	0	0	0	0	0	29.8648	61.6312	1	1	1	1	25.3321	18.8528	80.7884
DATA	627	4	135	0	0	A_14_P136458	chr7:25673259-25673318	3407.94	4489.58	1.129074656e-001	1.145663634e-001	3.243686247e-001	4.265750e+002	5.532264e+002	1.058224e+002	7.291772e+001	50	128.5	18	79	6.950220e+000	1.903716e+001	0	0	0	0	0	0	0	0	0	0	0	14.9062	43.7744	1	1	0	1	24.4106	18.8589	80.5696
DATA	628	4	136	0	0	A_14_P129113	chr14:64966934-64966993	3428.94	4489.21	-1.776416022e-001	8.407973076e-002	3.461997715e-002	1.038064e+003	6.895768e+002	1.420762e+002	8.378867e+001	67	132.5	19	79	6.927557e+000	1.928290e+001	0	0	0	0	0	0	0	0	0	0	0	36.2141	54.4549	1	1	1	1	24.4106	19.0863	80.4261
DATA	629	4	137	0	0	A_16_P19748040	chr13:25108919-25108978	3449.86	4489.26	1.476234926e-001	6.943687268e-002	3.350241565e-002	1.340262e+003	1.882839e+003	1.655485e+002	1.942302e+002	84.5	224	18	80	6.948944e+000	1.906319e+001	0	0	0	0	0	0	0	0	0	0	0	46.6738	148.386	1	1	1	1	25.5572	18.8793	80.6693
DATA	630	4	138	0	0	A_16_P02353731	chr10:119320504-119320563	3471.39	4489.3	-1.302758801e-001	7.595014003e-002	8.629362343e-002	1.266012e+003	9.379118e+002	1.597100e+002	1.052665e+002	83	155	18	80	7.077988e+000	1.914596e+001	0	0	0	0	0	0	0	0	0	0	0	44.004	73.759	1	1	1	1	25.1049	19.003	80.4803
DATA	631	4	139	0	0	A_16_P15995706	chr2:200436538-200436597	3492.45	4489.4	1.193299798e-001	6.847363941e-002	8.138354478e-002	1.452065e+003	1.911243e+003	1.749332e+002	1.970344e+002	84	220	18	80	7.023217e+000	1.896494e+001	0	0	0	0	0	0	0	0	0	0	0	50.3718	149.982	1	1	1	1	26.2212	18.7673	80.7271
DATA	632	4	140	0	0	A_14_P113707	chr17:66519844-66519903	3513.85	4489.5	6.990211869e-003	1.233116330e-001	9.547942370e-001	4.387911e+002	4.459109e+002	1.071532e+002	6.551832e+001	52.5	116	18	80	6.960454e+000	1.871854e+001	0	0	0	0	0	0	0	0	0	0	0	15.1899	34.9144	1	1	0	1	26.6546	18.7077	80.973
DATA	633	4	141	0	0	A_14_P200725	chr8:77904183-77904242	3534.43	4488.98	-9.890739187e-002	7.050711525e-002	1.606764446e-001	1.585412e+003	1.262510e+003	1.863622e+002	1.351068e+002	88	167	18	81	6.977164e+000	1.920709e+001	0	0	0	0	0	0	0	0	0	0	0	54.7712	98.6342	1	1	1	1	24.8756	18.9901	81.4461
DATA	634	4	142	0	0	A_14_P128738	chr12:21446986-21447045	3556.44	4488.94	1.104811410e-001	1.557563367e-001	4.781256976e-001	2.922004e+002	3.768443e+002	1.024405e+002	6.120321e+001	45.5	110	18	80	6.960937e+000	1.923471e+001	0	0	0	0	0	0	0	0	0	0	0	10.0712	29.3703	1	1	0	1	24.6442	18.9591	80.482
DATA	635	4	143	0	0	A_16_P38874278	chr9:127749112-127749171	3578.12	4489.16	5.342930457e-001	1.767415141e-001	2.502660953e-003	1.528210e+002	5.229692e+002	9.960107e+001	7.121773e+001	42	124	18	80	6.990698e+000	1.884920e+001	0	0	0	0	0	0	0	0	0	0	0	5.25457	40.6604	1	1	0	1	25.1049	18.7973	80.5404
DATA	636	4	144	0	0	A_14_P116786	chr19:55606279-55606330	3598.1	4489.4	-3.184818180e-001	7.011955781e-002	5.572761677e-006	3.922717e+003	1.884105e+003	4.044858e+002	1.945409e+002	174.5	217	18	79	7.075883e+000	1.881166e+001	0	0	0	0	0	0	0	0	0	0	0	134.566	146.155	1	1	1	1	25.7804	18.7269	79.8105
DATA	637	4	145	0	0	A_14_P117554	chr16:3641064-3641123	3619.18	4488.8	6.087452349e-002	9.905585885e-002	5.388536411e-001	5.750296e+002	6.615532e+002	1.143966e+002	8.207248e+001	59	129	18	79	6.992437e+000	1.993701e+001	0	0	0	0	0	0	0	0	0	0	0	19.6773	51.1908	1	1	1	1	24.4106	18.8299	80.1398
DATA	638	4	146	0	0	A_16_P00009054	chr1:7527447-7527506	3639.61	4488.89	-2.292721913e-001	1.246236774e-001	6.580991136e-002	5.803183e+002	3.422899e+002	1.148805e+002	5.951884e+001	56.5	108	18	79	7.028793e+000	1.934165e+001	0	0	0	0	0	0	0	0	0	0	0	19.8079	26.422	1	1	1	1	29.7045	19.0035	80.6422
DATA	639	4	147	0	0	A_16_P36827177	chr4:94113103-94113162	3661.64	4488.51	2.074577955e-001	7.689575306e-002	6.977636811e-003	8.891508e+002	1.433617e+003	1.333837e+002	1.514472e+002	68	194	19	78	7.125686e+000	1.932381e+001	0	0	0	0	0	0	0	0	0	0	0	30.2639	110.366	1	1	1	1	24.4106	19.1469	79.6882
DATA	640	4	148	0	0	A_14_P101170	chr1:67816733-67816792	3682.78	4488.42	-1.450966156e-001	7.211282831e-002	4.421173534e-002	1.603471e+003	1.148059e+003	1.888189e+002	1.248064e+002	90.5	169	18	78	7.321837e+000	1.934104e+001	0	0	0	0	0	0	0	0	0	0	0	54.423	88.1504	1	1	1	1	25.1049	19.2213	78.4736
DATA	641	4	149	0	0	A_14_P109669	chrX:124028161-124028218	3703.96	4488.63	-5.180432746e-002	7.219020959e-002	4.729985512e-001	1.363478e+003	1.210163e+003	1.690892e+002	1.305910e+002	84.5	174	18	77	7.044155e+000	1.890766e+001	0	0	0	0	0	0	0	0	0	0	0	46.1406	92.6711	1	1	1	1	25.5572	19.0794	77.8044
DATA	642	4	150	0	0	A_14_P113418	chr12:56708494-56708553	3725.23	4488.66	2.276099533e-001	1.224435541e-001	6.304173302e-002	3.554237e+002	6.002834e+002	1.064203e+002	7.762533e+001	47.5	126.5	18	77	6.982560e+000	1.940993e+001	0	0	0	0	0	0	0	0	0	0	0	11.9908	45.8425	1	1	0	1	23.696	18.9216	78.0337
DATA	643	4	151	0	0	A_14_P119948	chr13:80658137-80658196	3746.46	4488.56	1.591549600e-001	9.089614940e-002	7.995385104e-002	6.161111e+002	8.888204e+002	1.179911e+002	1.016654e+002	54	145.5	18	78	6.892350e+000	1.934253e+001	0	0	0	0	0	0	0	0	0	0	0	20.7198	67.6886	1	1	1	1	24.4106	18.8155	78.2399
DATA	644	4	152	0	0	A_16_P39851048	chr12:125824873-125824932	3767.93	4488.28	5.586705211e-003	7.789780439e-002	9.428260198e-001	1.012671e+003	1.025782e+003	1.429973e+002	1.138954e+002	70	159	18	77	6.942672e+000	1.926714e+001	0	0	0	0	0	0	0	0	0	0	0	33.9436	77.8948	1	1	1	1	25.1049	18.8935	77.722
DATA	645	4	153	0	0	A_14_P201559	chr4:41261127-41261186	3788.73	4488.61	-2.550656302e-001	1.083506521e-001	1.856882991e-002	7.518329e+002	4.178839e+002	1.261519e+002	6.488396e+001	60	111.5	18	76	6.884561e+000	1.900910e+001	0	0	0	0	0	0	0	0	0	0	0	25.1163	31.6439	1	1	1	1	24.1747	18.998	76.7476
DATA	646	4	154	0	0	A_14_P116950	chr5:49953195-49953254	3810.27	4488.48	3.716736346e-002	1.070273280e-001	7.283886045e-001	5.376184e+002	5.856546e+002	1.150024e+002	7.686526e+001	54.5	124.5	18	76	6.557280e+000	1.909999e+001	0	0	0	0	0	0	0	0	0	0	0	17.8961	44.2165	1	1	1	1	26.6546	18.5284	76.4924
DATA	647	4	155	0	0	A_16_P21582579	chrX:125583430-125583489	3831.1	4488.5	-1.407019230e-001	7.260661910e-002	5.263952371e-002	1.581015e+003	1.143494e+003	1.881632e+002	1.247743e+002	90	168	18	75	6.859295e+000	1.890769e+001	0	0	0	0	0	0	0	0	0	0	0	52.4408	86.0817	1	1	1	1	26.2212	18.501	76.0237
DATA	648	4	156	0	0	A_14_P200934	chr10:43301547-43301606	3852.4	4488.41	4.867407599e-001	9.351403100e-002	1.939940527e-007	4.921536e+002	1.509529e+003	1.136233e+002	1.590433e+002	53	190	18	75	6.954554e+000	1.942465e+001	0	0	0	0	0	0	0	0	0	0	0	16.2629	113.293	1	1	0	1	27.501	18.6454	75.964
DATA	649	4	157	0	0	A_14_P111497	chr6:27293406-27293465	3873.5	4488.32	-5.351918456e-001	1.126529448e-001	2.026113602e-006	1.072469e+003	3.127468e+002	1.485638e+002	5.917297e+001	71	102	18	75	7.100153e+000	1.879100e+001	0	0	0	0	0	0	0	0	0	0	0	35.3026	23.4008	1	1	1	1	27.0811	18.7579	76.1772
DATA	650	4	158	0	0	A_16_P17215500	chr5:93282984-93283043	3894.32	4488.42	1.446628163e-001	1.111675092e-001	1.931541424e-001	4.583116e+002	6.394751e+002	1.129306e+002	8.141258e+001	51	128	18	76	6.530301e+000	1.892256e+001	0	0	0	0	0	0	0	0	0	0	0	15.027	47.7025	1	1	0	1	26.0017	18.3725	76.3513
DATA	651	4	159	0	0	A_14_P122788	chr6:114290787-114290846	3915.48	4488.59	-3.568891426e-001	1.105426869e-001	1.244330792e-003	8.549375e+002	3.758765e+002	1.343516e+002	6.298805e+001	65	109	18	76	6.966532e+000	1.865261e+001	0	0	0	0	0	0	0	0	0	0	0	27.916	27.9514	1	1	1	1	24.6442	18.6839	77.3115
DATA	652	4	160	0	0	A_14_P110074	chr9:25909346-25909405	3936.73	4488.15	-7.650793156e-002	7.046148095e-002	2.775621168e-001	1.621519e+003	1.359609e+003	1.926816e+002	1.451086e+002	88	183	18	77	6.955604e+000	1.829672e+001	0	0	0	0	0	0	0	0	0	0	0	52.7222	100.78	1	1	1	1	24.4106	18.7179	77.2937
DATA	653	4	161	0	0	A_16_P01454867	chr6:33977355-33977414	3958.81	4487.68	-3.084322841e-002	1.302573533e-001	8.128221535e-001	4.555616e+002	4.243301e+002	1.140510e+002	6.625082e+001	48	106	18	76	6.982378e+000	1.884457e+001	0	0	0	0	0	0	0	0	0	0	0	14.7447	31.347	1	1	0	1	25.5572	18.7218	76.5135
DATA	654	4	162	0	0	A_14_P125049	chr14:50267437-50267495	3979.17	4487.74	-1.005635672e-002	6.432869669e-002	8.757747292e-001	2.684643e+003	2.623193e+003	2.882724e+002	2.672383e+002	121.5	278	18	77	7.094784e+000	1.924811e+001	0	0	0	0	0	0	0	0	0	0	0	86.5138	193.179	1	1	1	1	27.501	18.6251	77.2986
DATA	655	4	163	66	1	DarkCorner	DarkCorner	4000.76	4488	0.000000000e+000	6.826445332e-001	1.000000000e+000	1.048084e+002	5.086699e+001	1.055146e+002	5.120975e+001	33.5	76	18	76	6.901385e+000	1.870814e+001	0	0	0	0	0	0	0	0	0	0	0	-2.65384	-2.72938	0	0	0	0	23.4529	18.308	76.9637
DATA	656	4	164	66	1	DarkCorner	DarkCorner	4022.18	4488.11	0.000000000e+000	6.828974960e-001	1.000000000e+000	1.053191e+002	5.103909e+001	1.060287e+002	5.138300e+001	32	80	17	76	6.838060e+000	1.861585e+001	0	0	0	0	0	0	0	0	0	0	0	-3.2181	-1.52217	0	0	0	0	27.501	17.8244	76.8776
DATA	657	5	1	66	1	DarkCorner	DarkCorner	562.07	4503.33	0.000000000e+000	6.607549873e-001	1.000000000e+000	9.983998e+001	5.362218e+001	1.005325e+002	5.186511e+001	39	79	18	76	7.143378e+000	1.846789e+001	0	0	0	0	0	0	0	0	0	0	0	0.671463	1.43706	0	0	0	0	25.5572	18.892	76.8259
DATA	658	5	2	0	0	A_14_P114774	chr8:42978102-42978160	583.613	4502.84	5.055844252e-001	1.670235783e-001	2.469741172e-003	1.678930e+002	5.377955e+002	1.018712e+002	6.749156e+001	44	115.5	18	76	7.019417e+000	1.806046e+001	0	0	0	0	0	0	0	0	0	0	0	5.65465	37.485	1	1	0	1	26.4388	18.6933	76.6184
DATA	659	5	3	0	0	A_16_P16926056	chr4:159985733-159985792	603.932	4503.37	1.528785850e-001	8.440502422e-002	7.010217479e-002	7.350339e+002	1.045168e+003	1.244760e+002	1.175764e+002	66	157	18	76	6.733087e+000	1.824062e+001	0	0	0	0	0	0	0	0	0	0	0	24.7613	72.9421	1	1	1	1	26.0017	18.4573	76.7392
DATA	660	5	4	0	0	A_18_P13858484	chr21:15372467-15372526	626.185	4503	-8.230530949e-002	1.254388948e-001	5.117349065e-001	4.977321e+002	4.118038e+002	1.120798e+002	6.774062e+001	53.5	113.5	18	77	7.116588e+000	1.834595e+001	0	0	0	0	0	0	0	0	0	0	0	16.7731	28.7769	1	1	0	1	24.8756	18.7195	77.829
DATA	661	5	5	0	0	A_16_P01231350	chr5:53322946-53323005	646.373	4502.72	-6.826145210e-002	1.204032494e-001	5.707547587e-001	5.169314e+002	4.417448e+002	1.129176e+002	6.954993e+001	54.5	110.5	18	77	7.204567e+000	1.891645e+001	0	0	0	0	0	0	0	0	0	0	0	17.4255	30.9074	1	1	1	1	26.8687	18.6715	77.9974
DATA	662	5	6	0	0	A_14_P101256	chr3:54913017-54913076	667.932	4502.56	1.685422158e-001	8.166717345e-002	3.903957772e-002	7.842559e+002	1.156112e+003	1.273668e+002	1.274506e+002	64.5	160	18	77	7.227219e+000	1.913440e+001	0	0	0	0	0	0	0	0	0	0	0	26.4454	81.0032	1	1	1	1	26.0017	18.6218	77.3442
DATA	663	5	7	0	0	A_14_P124206	chr19:56003963-56004013	689.036	4503.22	2.830882426e-001	1.458447121e-001	5.225522852e-002	2.700604e+002	5.182617e+002	1.039059e+002	7.452929e+001	50	123	18	77.5	7.238319e+000	1.916784e+001	0	0	0	0	0	0	0	0	0	0	0	9.10863	36.3692	1	1	0	1	24.4106	18.8114	78.276
DATA	664	5	8	0	0	A_14_P112279	chrX:43901877-43901936	710.254	4502.8	1.500242499e-001	1.073099878e-001	1.620993944e-001	4.754685e+002	6.716546e+002	1.109983e+002	8.585777e+001	54	131	18	78	7.133188e+000	1.896949e+001	0	0	0	0	0	0	0	0	0	0	0	16.0424	47.202	1	1	0	1	25.7804	18.6378	78.5211
DATA	665	5	9	0	0	A_14_P131668	chr20:31227023-31227079	731.967	4502.85	-4.262592308e-001	1.137215157e-001	1.780567362e-004	8.864799e+002	3.322077e+002	1.338358e+002	6.288658e+001	67	106	18	79	6.993316e+000	1.927096e+001	0	0	0	0	0	0	0	0	0	0	0	29.9195	23.3845	1	1	1	1	26.0017	18.5342	79.6977
DATA	666	5	10	0	0	A_14_P119693	chr17:48245153-48245212	752.852	4502.5	3.412912311e-001	7.300902282e-002	2.944631632e-006	1.345318e+003	2.951998e+003	1.677652e+002	2.999754e+002	80	293	18	80	6.770538e+000	1.942303e+001	0	0	0	0	0	0	0	0	0	0	0	45.4219	208.115	1	1	1	1	25.3321	18.2381	80.5077
DATA	667	5	11	0	0	A_14_P124864	chr19:31915028-31915087	773.644	4502.86	-5.068917325e-002	1.086521505e-001	6.408382508e-001	5.832689e+002	5.190147e+002	1.159430e+002	7.434007e+001	59	124	18	81	6.850869e+000	1.901359e+001	0	0	0	0	0	0	0	0	0	0	0	19.6984	36.6527	1	1	1	1	25.3321	18.6011	81.2958
DATA	668	5	12	0	0	A_14_P124055	chr20:23332391-23332448	795.07	4502.4	-5.228669622e-001	9.628805305e-002	5.627921650e-008	1.499618e+003	4.498975e+002	1.803370e+002	6.962319e+001	90	114	18	80	6.612988e+000	1.907078e+001	0	0	0	0	0	0	0	0	0	0	0	50.6655	31.8243	1	1	1	1	25.7804	18.5488	81.1576
DATA	669	5	13	0	0	A_14_P121880	chr2:27278229-27278284	815.636	4501.95	2.681844677e-001	9.073607862e-002	3.120067153e-003	5.725803e+002	1.061747e+003	1.153416e+002	1.186894e+002	56	159	18	80	7.074272e+000	1.925216e+001	0	0	0	0	0	0	0	0	0	0	0	19.3524	75.2272	1	1	1	1	24.8756	18.9844	81.3045
DATA	670	5	14	0	0	A_16_P17389708	chr5:167598490-167598549	837.074	4502.02	3.654860594e-002	9.633386979e-002	7.043944288e-001	6.357767e+002	6.915972e+002	1.185766e+002	8.710267e+001	59	129.5	18	81	7.050620e+000	1.904125e+001	0	0	0	0	0	0	0	0	0	0	0	21.4958	49.0912	1	1	1	1	24.4106	18.6722	82.2948
DATA	671	5	15	0	0	A_14_P104325	chr7:152116972-152117031	858.333	4502.39	-2.043927617e-001	1.872680388e-001	2.750771310e-001	3.464921e+002	2.164216e+002	1.058893e+002	5.467736e+001	47.5	94	18	81	7.266543e+000	1.953843e+001	0	0	0	0	0	0	0	0	0	0	0	11.7187	15.3915	1	1	0	0	27.2919	18.5243	81.9872
DATA	672	5	16	0	0	A_14_P200919	chr14:106009295-106009354	879.404	4501.96	2.347886714e-001	7.241614511e-002	1.186047401e-003	1.164357e+003	1.999285e+003	1.534958e+002	2.067716e+002	75	228	18	81	7.166701e+000	1.960816e+001	0	0	0	0	0	0	0	0	0	0	0	39.3958	142.441	1	1	1	1	22.7082	18.4409	81.9848
DATA	673	5	17	0	0	A_18_P16132459	chr7:77366489-77366548	901.254	4501.85	4.178242334e-002	9.536221839e-002	6.612816000e-001	6.417343e+002	7.065415e+002	1.188023e+002	8.811481e+001	61	130.5	18	81	7.123774e+000	1.937957e+001	0	0	0	0	0	0	0	0	0	0	0	21.7216	50.437	1	1	1	1	27.501	18.499	81.6542
DATA	674	5	18	0	0	A_14_P118775	chr16:57279738-57279797	921.817	4502.08	1.461393241e-002	9.636895196e-002	8.794664259e-001	6.494211e+002	6.716458e+002	1.191904e+002	8.527954e+001	59	131	18	81	7.170373e+000	1.929746e+001	0	0	0	0	0	0	0	0	0	0	0	21.9894	48.0387	1	1	1	1	26.8687	18.6513	82.3114
DATA	675	5	19	0	0	A_14_P109205	chr11:23445008-23445067	943	4502	2.738569127e-001	7.825138373e-002	4.657698605e-004	8.470410e+002	1.591334e+003	1.309797e+002	1.675533e+002	66	204	18	83	7.088157e+000	1.965519e+001	0	0	0	0	0	0	0	0	0	0	0	28.6922	114.043	1	1	1	1	25.5572	18.9031	83.4075
DATA	676	5	20	0	0	A_16_P16864437	chr4:133938977-133939036	964.016	4502.15	1.406295448e-001	8.264366596e-002	8.882339609e-002	7.709734e+002	1.065783e+003	1.261638e+002	1.187371e+002	64	158	18	84	7.141526e+000	2.050505e+001	0	0	0	0	0	0	0	0	0	0	0	26.1255	76.5337	1	1	1	1	27.2919	18.819	84.4296
DATA	677	5	21	0	0	A_16_P01358429	chr5:145594964-145595023	985.483	4501.41	3.750027450e-001	7.808716965e-002	1.568059976e-006	9.104211e+002	2.158962e+003	1.351002e+002	2.221263e+002	69	245	18	84	7.192013e+000	2.044880e+001	0	0	0	0	0	0	0	0	0	1	0	30.8662	155.337	1	1	1	1	25.3321	18.7432	84.523
DATA	678	5	22	0	0	A_16_P21512302	chrX:86709753-86709812	1007.28	4501.68	-1.490165211e-002	9.188185975e-002	8.711619485e-001	7.278981e+002	7.033458e+002	1.235062e+002	8.754438e+001	62	127	18	83	7.081960e+000	2.013761e+001	0	0	0	0	0	0	0	0	0	0	0	24.688	50.7159	1	1	1	1	26.2212	18.7963	83.7889
DATA	679	5	23	0	0	A_16_P38083186	chr7:81369202-81369261	1027	4501.45	1.056364712e-002	1.002802065e-001	9.161049941e-001	6.088607e+002	6.238520e+002	1.168507e+002	8.123185e+001	60	128	18	83	6.689704e+000	2.056110e+001	0	0	0	0	0	0	0	1	0	0	0	20.6594	45.0699	1	1	1	1	26.2212	18.341	83.8189
DATA	680	5	24	0	0	A_16_P36863139	chr4:109770011-109770070	1048.96	4501.47	3.152227768e-001	9.465220190e-002	8.674406982e-004	5.034577e+002	1.040365e+003	1.116813e+002	1.162687e+002	52	149	18	83	6.823403e+000	1.976727e+001	0	0	0	0	0	0	0	0	0	0	0	17.0906	75.3261	1	1	1	1	23.2073	18.4798	83.7563
DATA	681	5	25	0	0	A_16_P00608496	chr2:226329408-226329467	1070.14	4501.43	-7.021698320e-002	1.082255296e-001	5.164661072e-001	5.943203e+002	5.055960e+002	1.160224e+002	7.238523e+001	60	115	18	83	7.067053e+000	1.937524e+001	0	0	0	0	0	0	0	0	0	0	0	20.1842	36.6851	1	1	1	1	25.7804	18.9622	83.6912
DATA	682	5	26	0	0	A_14_P107756	chr4:175734964-175735023	1090.56	4501.06	2.841277203e-001	9.076377457e-002	1.745631776e-003	5.606799e+002	1.078556e+003	1.142938e+002	1.196049e+002	57	165	18	83	7.127504e+000	1.965664e+001	0	0	0	0	0	0	0	0	0	0	0	19.0509	78.4166	1	1	1	1	22.9591	18.8378	84.1495
DATA	683	5	27	0	0	A_14_P102592	chr11:8189871-8189930	1112.24	4501.22	3.996614177e-001	9.663460326e-002	3.537197532e-005	4.566195e+002	1.146082e+003	1.095234e+002	1.256803e+002	54.5	169	18	83	7.111455e+000	1.947459e+001	0	0	0	0	0	0	0	0	0	1	0	15.5223	83.5141	1	1	0	1	25.5572	18.7761	84.5386
DATA	684	5	28	0	0	A_14_P106560	chr9:140590918-140590977	1133.5	4501.19	1.348062260e-001	1.051803440e-001	1.999593238e-001	4.910584e+002	6.697912e+002	1.109603e+002	8.446909e+001	55	125	18	83	7.036550e+000	1.995884e+001	0	0	0	0	0	0	0	0	0	1	0	16.701	48.9145	1	1	0	1	24.4106	18.4498	84.8291
DATA	685	5	29	0	0	A_14_P132378	chrX:36116887-36116946	1154	4501.44	8.087571011e-001	1.097038134e-001	1.678504869e-013	3.236178e+002	2.083481e+003	1.045913e+002	2.145839e+002	46	238	18	82	7.201452e+000	1.893766e+001	0	0	0	0	0	0	0	0	0	0	0	11.0112	152.487	1	1	0	1	23.9365	18.7173	83.616
DATA	686	5	30	0	0	A_14_P108126	chr16:29694091-29694150	1175.84	4501.11	4.728898444e-001	1.041782269e-001	5.645768205e-006	3.722371e+002	1.105884e+003	1.061450e+002	1.218824e+002	51.5	163	18	82	6.727960e+000	1.821648e+001	0	0	0	0	0	0	0	0	0	0	0	12.6724	81.1196	1	1	0	1	22.1978	18.5108	82.8833
DATA	687	5	31	0	0	A_14_P131907	chr16:4395628-4395686	1196.29	4501.51	9.225562285e-002	8.944110736e-002	3.023214988e-001	6.756050e+002	8.355039e+002	1.201534e+002	9.795194e+001	63	142	18	81	7.148563e+000	1.834278e+001	0	0	0	0	0	0	0	0	0	0	0	23.0105	61.4225	1	1	1	1	23.9365	18.7123	82.2165
DATA	688	5	32	0	0	A_14_P137752	chr5:148595001-148595060	1217.81	4501.15	2.480125156e-001	8.393119356e-002	3.127192837e-003	6.845706e+002	1.211799e+003	1.206134e+002	1.314796e+002	64	169	18	80	6.764088e+000	1.874461e+001	0	0	0	0	0	0	0	0	0	0	0	23.3291	89.2845	1	1	1	1	24.4106	18.3562	81.5441
DATA	689	5	33	0	0	A_18_P17879568	chr1:164204822-164204881	1239.15	4501.47	-2.857628089e-001	8.310528267e-002	5.848088939e-004	1.335493e+003	6.916381e+002	1.663939e+002	8.587153e+001	81	133.5	17	81	6.581651e+000	1.894307e+001	0	0	0	0	0	0	0	0	0	0	0	45.534	51.0775	1	1	1	1	22.9591	18.1618	81.8814
DATA	690	5	34	0	0	A_14_P110291	chr14:21216494-21216553	1260.4	4501.21	-1.549450276e-001	7.080863311e-002	2.865341188e-002	1.783243e+003	1.248146e+003	2.040584e+002	1.347496e+002	98	175	18	80	6.611986e+000	1.895469e+001	0	0	0	0	0	0	0	0	0	0	0	60.8347	92.3812	1	1	1	1	24.6442	18.2346	81.8482
DATA	691	5	35	0	0	A_14_P109531	chr3:110462939-110462998	1281.48	4501.09	5.702726507e-002	1.137233313e-001	6.160501245e-001	4.734641e+002	5.399012e+002	1.098679e+002	7.404200e+001	56	121.5	17	80	6.898430e+000	1.910138e+001	0	0	0	0	0	0	0	0	0	0	0	16.1611	40.05	1	1	0	1	22.7082	18.203	82.0748
DATA	692	5	36	0	0	A_14_P200778	chr9:119457939-119457998	1303	4500.91	1.008332283e-001	8.425414480e-002	2.313943859e-001	7.537831e+002	9.507791e+002	1.244975e+002	1.076821e+002	67	154.5	18	80	7.151196e+000	1.927071e+001	0	0	0	0	0	0	0	0	0	0	0	25.7446	70.6897	1	1	1	1	24.6442	18.5662	81.8321
DATA	693	5	37	0	0	A_16_P18472901	chr8:124922842-124922901	1323.86	4501.29	-9.711525459e-003	7.919049342e-002	9.023961447e-001	9.765323e+002	9.549378e+002	1.390821e+002	1.079954e+002	68	149	17	81	7.186142e+000	1.982110e+001	0	0	0	0	0	0	0	0	0	0	0	33.3694	71.1618	1	1	1	1	26.0017	18.4191	81.5545
DATA	694	5	38	0	0	A_18_P11812988	chr13:78855342-78855401	1345	4501	4.706148539e-001	7.990606475e-002	3.871287104e-009	9.781422e+002	2.890792e+003	1.391521e+002	2.934271e+002	71	296	17.5	80	6.803353e+000	1.918636e+001	0	0	0	0	0	0	0	0	0	0	0	33.4448	215.9	1	1	1	1	25.5572	18.2731	80.7028
DATA	695	5	39	0	0	A_14_P130601	chr12:31241495-31241554	1365.72	4501.29	2.454046785e-001	9.889136737e-002	1.308093576e-002	4.831169e+002	8.500743e+002	1.100871e+002	9.872938e+001	54	145	18	80	7.081664e+000	1.948356e+001	0	0	0	0	0	0	0	0	0	0	0	16.5277	63.632	1	1	0	1	25.5572	18.6238	80.6997
DATA	696	5	40	0	0	A_16_P39703412	chr12:64762088-64762147	1387.1	4500.95	2.974628949e-001	7.327899871e-002	4.921585837e-005	1.144979e+003	2.271227e+003	1.512691e+002	2.325826e+002	77	249	18	79	6.980363e+000	1.899308e+001	0	0	0	0	0	0	0	0	0	0	0	39.1957	170.393	1	1	1	1	26.2212	18.5108	80.3183
DATA	697	5	41	0	0	A_14_P112854	chr2:232576013-232576062	1408.73	4501.27	4.053290713e-001	2.074786882e-001	5.074927178e-002	1.494229e+002	3.799673e+002	9.992261e+001	6.278479e+001	42	108	18	79	6.866544e+000	1.901883e+001	0	0	0	0	0	0	0	0	0	0	0	5.11811	28.5732	1	1	0	1	26.2212	18.3674	79.5721
DATA	698	5	42	0	0	A_16_P18342224	chr8:69836784-69836843	1429.89	4500.75	-2.474247194e-001	8.375940407e-002	3.136907851e-003	1.205697e+003	6.820456e+002	1.558368e+002	8.449361e+001	80.5	131.5	18	78	7.078093e+000	1.835866e+001	0	0	0	0	0	0	0	0	0	0	0	41.3261	51.4012	1	1	1	1	24.4106	18.2919	78.6141
DATA	699	5	43	0	0	A_14_P121392	chr17:73698605-73698664	1450.93	4500.89	2.712677268e-001	8.287518291e-002	1.063341262e-003	6.938181e+002	1.295727e+003	1.206239e+002	1.387991e+002	57	177	17	78	7.005817e+000	1.832162e+001	0	0	0	0	0	0	0	0	0	0	0	23.7954	97.8706	1	1	1	1	24.6442	18.2096	78.0337
DATA	700	5	44	0	0	A_14_P110908	chr14:76437972-76438023	1472.07	4500.93	4.999859576e-002	7.517871763e-002	5.060100950e-001	1.049346e+003	1.177382e+003	1.439978e+002	1.277784e+002	72	167	17	77	6.912336e+000	1.853183e+001	0	0	0	0	0	0	0	0	0	0	0	36.0113	89.1313	1	1	1	1	24.6442	18.1255	77.31
DATA	701	5	45	0	0	A_16_P16612455	chr4:21026194-21026253	1492.49	4500.69	1.458756497e-001	9.604452989e-002	1.288044237e-001	5.549840e+002	7.765263e+002	1.130999e+002	9.211161e+001	55	138	17	76	6.973859e+000	1.884564e+001	0	0	0	0	0	0	0	0	0	0	0	19.0582	58.91	1	1	1	1	24.4106	18.1192	76.8855
DATA	702	5	46	0	0	A_16_P21474131	chrX:53588530-53588589	1514.17	4500.7	-6.100817931e-002	6.505699608e-002	3.483651543e-001	2.476115e+003	2.151606e+003	2.664772e+002	2.207658e+002	122	245	18	76	6.722196e+000	1.871411e+001	0	0	0	0	0	0	0	0	0	0	0	85.0865	163.6	1	1	1	1	26.2212	18.3856	76.6555
DATA	703	5	47	0	0	A_14_P126747	chr1:220170634-220170692	1534.88	4500.84	-2.416525780e-001	7.486064894e-002	1.246449829e-003	1.700595e+003	9.748737e+002	1.964860e+002	1.092549e+002	96	152.5	18	75	6.960520e+000	1.833404e+001	0	0	0	0	0	0	0	0	0	0	0	58.474	74.2875	1	1	1	1	23.696	18.5346	76.1148
DATA	704	5	48	0	0	A_16_P01906920	chr8:43172080-43172139	1556.75	4500.63	-2.451538033e-001	1.397400428e-001	7.936948690e-002	5.060985e+002	2.877937e+002	1.106077e+002	5.701081e+001	54.5	104	18	76	7.041796e+000	1.829750e+001	0	0	0	0	0	0	0	0	0	0	0	17.4143	21.9797	1	1	1	1	26.0017	18.7903	76.35
DATA	705	5	49	0	0	A_14_P134195	chr1:227964015-227964074	1577.73	4500.68	-1.727902259e-001	7.555427253e-002	2.219767210e-002	1.408115e+003	9.459057e+002	1.717201e+002	1.065781e+002	82	157	18	75	7.104139e+000	1.833906e+001	0	0	0	0	0	0	0	0	0	0	0	48.4838	72.3983	1	1	1	1	26.4388	18.6637	75.8659
DATA	706	5	50	0	0	A_16_P36150419	chr3:4505621-4505680	1599	4500.4	4.895339632e-001	9.429303403e-002	2.084678571e-007	4.625774e+002	1.427968e+003	1.085625e+002	1.509707e+002	56	198	18	75	6.899609e+000	1.840903e+001	0	0	0	0	0	0	0	0	0	0	0	15.9388	109.528	1	1	0	1	25.7804	18.3082	75.6043
DATA	707	5	51	0	1	PC_00000004	PC_00000004	1620.08	4500.12	2.667571050e-002	6.947662349e-002	7.010137899e-001	1.425728e+003	1.516046e+003	1.730872e+002	1.592957e+002	88	198.5	18	75	6.715065e+000	1.809571e+001	0	0	0	0	0	0	0	0	0	0	0	49.1609	116.528	1	1	1	1	23.696	18.077	75.4007
DATA	708	5	52	0	0	A_18_P24678991	chr5:166891330-166891389	1640.81	4500.5	-2.046560356e-001	1.071000377e-001	5.601913425e-002	6.960074e+002	4.344680e+002	1.202674e+002	6.533463e+001	59.5	115	17	76	6.666585e+000	1.805087e+001	0	0	0	0	0	0	0	0	0	0	0	24.0144	33.466	1	1	1	1	25.3321	17.8902	76.1492
DATA	709	5	53	0	0	A_14_P201592	chr4:83382000-83382059	1662	4500.02	2.229505742e-001	7.112306178e-002	1.720207664e-003	1.232312e+003	2.059071e+003	1.574525e+002	2.115869e+002	80.5	238	17	74	6.835140e+000	1.819075e+001	0	0	0	0	0	0	0	0	0	0	0	42.5509	158.93	1	1	1	1	25.5572	17.9213	75.2108
DATA	710	5	54	0	0	A_14_P112524	chr2:198465923-198465982	1683.3	4499.83	2.164013201e-002	8.009098653e-002	7.870107396e-001	9.015289e+002	9.475885e+002	1.331120e+002	1.064926e+002	69	153	17	74	6.812914e+000	1.838656e+001	0	0	0	0	0	0	0	0	0	0	0	31.152	73.292	1	1	1	1	26.4388	17.768	75.2684
DATA	711	5	55	0	0	A_14_P128379	chr3:87446138-87446197	1704.35	4500.17	2.122365118e-001	1.084436552e-001	5.033415104e-002	4.216365e+002	6.873449e+002	1.065658e+002	8.411890e+001	49	124	17	74	6.312147e+000	1.833165e+001	0	0	0	0	0	0	0	0	0	0	0	14.5792	53.2748	1	1	0	1	27.2919	17.4199	75.2324
DATA	712	5	56	0	0	A_14_P125675	chr1:22416798-22416857	1725.08	4499.76	2.677999077e-001	1.245342253e-001	3.152262449e-002	3.247431e+002	6.016443e+002	1.030469e+002	7.721512e+001	44	121	17	74	6.303303e+000	1.869121e+001	0	0	0	0	0	0	0	0	0	0	0	11.2373	46.7232	1	1	0	1	23.696	17.4782	74.7084
DATA	713	5	57	0	0	A_14_P138945	chr12:54396400-54396459	1746.72	4500.22	-8.400828915e-003	6.436613896e-002	8.961579760e-001	2.484544e+003	2.436946e+003	2.669844e+002	2.484342e+002	125	271.5	17	74	6.272421e+000	1.851151e+001	0	0	0	0	0	0	0	0	0	0	0	86.0331	189.653	1	1	1	1	24.6442	17.4513	75.1845
DATA	714	5	58	0	0	A_14_P200160	chr5:179268490-179268545	1767.81	4500.47	-2.945841788e-001	1.080396051e-001	6.398446923e-003	7.690696e+002	3.902847e+002	1.243082e+002	6.201909e+001	60.5	107.5	17	74	6.316054e+000	1.800323e+001	0	0	0	0	0	0	0	0	0	0	0	26.6493	30.4346	1	1	1	1	22.1978	17.4143	75.2399
DATA	715	5	59	0	0	A_14_P104717	chr4:73495623-73495682	1789.08	4499.87	7.882712606e-002	6.327295732e-002	2.128281066e-001	3.216900e+003	3.857134e+003	3.361650e+002	3.887019e+002	153	382	17	75	6.523532e+000	1.753149e+001	0	0	0	0	0	0	0	0	0	0	0	111.56	301.354	1	1	1	1	24.6442	17.7947	75.5589
DATA	716	5	60	0	0	A_14_P109135	chr5:36609296-36609355	1810.68	4499.86	-6.390468680e-001	1.112003320e-001	9.094432854e-009	1.259695e+003	2.892134e+002	1.592999e+002	5.605049e+001	77.5	96	17	75	6.237809e+000	1.772393e+001	0	0	0	0	0	0	0	0	0	0	0	43.7182	22.6406	1	1	1	1	25.5572	17.419	75.8098
DATA	717	5	61	0	0	A_14_P122750	chr10:8774517-8774576	1831.5	4499.68	5.133329201e-002	1.157519702e-001	6.574210299e-001	4.533152e+002	5.101919e+002	1.074658e+002	6.999746e+001	52	122.5	17	75	6.345985e+000	1.813719e+001	0	0	0	0	0	0	0	0	0	0	0	15.7442	40.0136	1	1	0	1	30	17.3273	76.598
DATA	718	5	62	0	0	A_16_P35566263	chr2:7870507-7870566	1852.67	4499.61	-3.697567665e-001	1.789260535e-001	3.877808368e-002	4.251373e+002	1.814565e+002	1.062412e+002	5.116038e+001	53	93	17	77	6.323763e+000	1.926661e+001	0	0	0	0	0	0	0	0	0	0	0	14.7766	14.258	1	1	0	0	27.2919	17.3029	77.8023
DATA	719	5	63	0	0	A_14_P109445	chr5:11985141-11985200	1873.44	4499.49	1.595536205e-001	6.748947378e-002	1.807266191e-002	1.631193e+003	2.355369e+003	1.899306e+002	2.403280e+002	99	253	17	77	6.405623e+000	1.966003e+001	0	0	0	0	0	0	0	0	0	0	0	56.7379	185.407	1	1	1	1	24.4106	17.6993	77.9448
DATA	720	5	64	0	0	A_14_P108873	chr15:85682172-85682231	1894.97	4499.57	-3.005085274e-001	1.001340690e-001	2.690399616e-003	8.786325e+002	4.398441e+002	1.310404e+002	6.485448e+001	68	116.5	17	78	6.596594e+000	1.933747e+001	0	0	0	0	0	0	0	0	0	0	0	30.5843	34.6872	1	1	1	1	26.0017	17.7915	78.4627
DATA	721	5	65	0	0	A_14_P115212	chr18:57121007-57121066	1915.98	4499.15	-1.140057822e-001	7.752680765e-002	1.414172760e-001	1.157370e+003	8.901565e+002	1.511017e+002	1.009329e+002	78.5	153.5	18	77	6.837759e+000	1.892987e+001	0	0	0	0	0	0	0	0	0	0	0	40.3188	70.3209	1	1	1	1	22.9591	18.0561	78.6268
DATA	722	5	66	0	0	A_14_P113630	chr2:209673966-209674025	1937.63	4499.58	-2.186964827e-001	8.251707009e-002	8.041601606e-003	1.163255e+003	7.030374e+002	1.515090e+002	8.484106e+001	76.5	134.5	17	76	6.538614e+000	1.875261e+001	0	0	0	0	0	0	0	0	0	0	0	40.5524	55.6407	1	1	1	1	24.4106	17.6042	77.3844
DATA	723	5	67	0	0	A_14_P202351	chr3:133492907-133492966	1958.47	4499.16	3.365908306e-002	6.674237546e-002	6.140410709e-001	1.738467e+003	1.878562e+003	1.990760e+002	1.937471e+002	94.5	230	17	77	6.949043e+000	1.840800e+001	0	0	0	0	0	0	0	0	0	0	0	60.6526	148.919	1	1	1	1	24.1747	17.8742	77.6689
DATA	724	5	68	0	0	A_16_P18932068	chr10:56457621-56457680	1979.75	4499.34	1.756956175e-001	7.408686624e-002	1.771694130e-002	9.950511e+002	1.491218e+003	1.389109e+002	1.564534e+002	72	197.5	18	78	6.810591e+000	1.891449e+001	0	0	0	0	0	0	0	0	0	0	0	34.741	118.415	1	1	1	1	24.8756	17.9973	78.7443
DATA	725	5	69	0	0	A_14_P201142	chr3:40529849-40529908	2000.96	4499.57	-1.140967939e-001	6.700182360e-002	8.858850840e-002	2.157607e+003	1.659111e+003	2.365043e+002	1.725092e+002	109.5	214.5	18	78	6.783534e+000	1.858326e+001	0	0	0	0	0	0	0	0	0	0	0	75.3839	131.967	1	1	1	1	25.3321	18.2915	79.0503
DATA	726	5	70	0	0	A_16_P21590652	chrX:129983767-129983826	2021.93	4499.53	-4.421284820e-002	7.808114086e-002	5.712290518e-001	1.023724e+003	9.246340e+002	1.408826e+002	1.038044e+002	71	154.5	18	79	6.678598e+000	1.923507e+001	0	0	0	0	0	0	0	0	0	0	0	35.7939	73.6621	1	1	1	1	25.3321	18.2486	79.4822
DATA	727	5	71	0	0	A_14_P122414	chr10:81839279-81839338	2043.29	4499.39	-3.541745573e-001	7.116080415e-002	6.454342350e-007	4.415124e+003	1.953297e+003	4.519810e+002	2.009295e+002	192	226.5	18	79	6.755900e+000	1.900786e+001	0	0	0	0	0	0	0	0	0	0	0	154.49	155.855	1	1	1	1	25.1049	18.1967	79.1493
DATA	728	5	72	66	-1	(-)3xSLv1	NegativeControl	2064.33	4499.2	0.000000000e+000	6.821655480e-001	1.000000000e+000	9.599425e+001	4.672055e+001	9.664108e+001	4.703536e+001	37	77	18	79	6.870307e+000	1.835771e+001	0	0	0	0	0	0	0	0	0	0	0	-0.69775	-1.53518	0	0	0	0	22.4545	18.3855	79.1138
DATA	729	5	73	0	0	A_14_P119688	chr7:52793551-52793610	2085.03	4498.78	1.055631987e-002	7.222340039e-002	8.837934678e-001	1.212810e+003	1.242651e+003	1.550299e+002	1.328455e+002	83	181	17	79	6.865975e+000	1.803921e+001	0	0	0	0	0	0	0	0	0	0	0	42.502	99.4399	1	1	1	1	26.2212	18.014	79.2069
DATA	730	5	74	0	0	A_16_P19784491	chr13:40092710-40092769	2106.71	4499.01	2.775767727e-001	1.457781386e-001	5.689659726e-002	2.565050e+002	4.860406e+002	9.984945e+001	6.754159e+001	48.5	114	18	78	6.828257e+000	1.825163e+001	0	0	0	0	0	0	0	0	0	0	0	8.99539	38.9524	1	1	0	1	27.7085	18.3618	79.0923
DATA	731	5	75	0	0	A_14_P202158	chr8:133078157-133078216	2127.87	4498.89	-3.410894950e-001	7.824147535e-002	1.303920591e-005	1.813014e+003	8.266308e+002	2.053497e+002	9.500850e+001	103	148	17	79	6.723570e+000	1.834294e+001	0	0	0	0	0	0	0	0	0	0	0	63.6274	66.3399	1	1	1	1	27.2919	18.0223	79.3432
DATA	732	5	76	0	0	A_14_P133551	chr1:78183673-78183732	2149	4498.51	-2.732248921e-001	9.286113793e-002	3.257890452e-003	9.640242e+002	5.138816e+002	1.362998e+002	6.948673e+001	71	119.5	18	79	6.585801e+000	1.841617e+001	0	0	0	0	0	0	0	0	0	0	0	33.8579	41.295	1	1	1	1	23.9365	18.1305	79.0074
DATA	733	5	77	0	0	A_14_P122778	chr19:18024285-18024344	2169.89	4499.35	8.356569739e-002	7.195434768e-002	2.454910421e-001	1.148547e+003	1.392242e+003	1.498831e+002	1.468504e+002	78.5	188.5	17	79	6.307442e+000	1.915291e+001	0	0	0	0	0	0	0	0	0	0	0	40.3623	112.033	1	1	1	1	25.7804	17.8887	79.592
DATA	734	5	78	0	0	A_16_P03412400	chr19:823554-823605	2191.19	4498.41	3.367844441e-002	6.765472635e-002	6.186258331e-001	1.583554e+003	1.711241e+003	1.852957e+002	1.773696e+002	91	217	17	79	6.307114e+000	1.905471e+001	0	0	0	0	0	0	0	0	0	0	0	55.6951	137.866	1	1	1	1	25.7804	17.7086	79.5188
DATA	735	5	79	0	0	A_14_P139217	chrX:62875495-62875549	2212.17	4498.69	-2.961236499e-001	8.720088904e-002	6.840864205e-004	1.150081e+003	5.815736e+002	1.499100e+002	7.452107e+001	77	129	17	79	6.604176e+000	1.929756e+001	0	0	0	0	0	0	0	0	0	0	0	40.4755	46.9125	1	1	1	1	25.7804	18.014	80.6203
DATA	736	5	80	0	0	A_16_P02714432	chr12:120594053-120594112	2233.15	4498.6	-1.401259194e-001	8.680232501e-002	1.064600618e-001	9.043625e+002	6.549628e+002	1.319554e+002	8.034833e+001	69	127.5	17	78	6.365329e+000	1.907773e+001	0	0	0	0	0	0	0	0	0	0	0	31.8496	52.8936	1	1	1	1	24.8756	17.6159	79.4011
DATA	737	5	81	0	1	SRN_12295	SRN_12295	2254.31	4498.33	-9.439531558e-001	2.074100394e-001	5.335477035e-006	6.467284e+002	7.358153e+001	1.157719e+002	4.956224e+001	63	84	17	78	6.720550e+000	1.872724e+001	0	0	0	0	0	0	0	0	0	0	0	22.7923	5.94888	1	1	1	0	20.591	18.0547	79.3147
DATA	738	5	82	0	0	A_14_P109945	chr1:20984262-20984321	2275.5	4498.5	-2.777149948e-001	7.405983003e-002	1.769237889e-004	1.918277e+003	1.012037e+003	2.144917e+002	1.113497e+002	105	162	17	78	6.744261e+000	1.897111e+001	0	0	0	0	0	0	0	0	0	0	0	67.6478	81.9106	1	1	1	1	24.4106	18.1704	79.0228
DATA	739	5	83	0	0	A_16_P19164487	chr11:16873547-16873606	2296.96	4498.48	-2.123570650e-001	8.859394935e-002	1.653126208e-002	9.616588e+002	5.897446e+002	1.358110e+002	7.503360e+001	70.5	122.5	17	78	6.758621e+000	1.944254e+001	0	0	0	0	0	0	0	0	0	0	0	33.9351	47.7818	1	1	1	1	25.3321	18.1193	79.1813
DATA	740	5	84	0	1	SRN_30983	SRN_30983	2318.38	4498.98	9.322049933e-002	8.001435771e-002	2.439999203e-001	8.196166e+002	1.015854e+003	1.261107e+002	1.116565e+002	65	164	18	79	6.429317e+000	1.894054e+001	0	0	0	0	0	0	0	0	0	0	0	28.9393	82.3911	1	1	1	1	22.4545	17.9619	79.5575
DATA	741	5	85	0	0	A_16_P16684587	chr4:55179152-55179211	2340	4497.98	7.185883168e-002	1.142346159e-001	5.293189218e-001	4.420852e+002	5.216327e+002	1.054827e+002	6.974852e+001	51	125	18	80	6.764671e+000	1.869420e+001	0	0	0	0	0	0	0	0	0	0	0	15.6212	42.3441	1	1	0	1	24.8756	18.2292	80.3331
DATA	742	5	86	0	0	A_14_P116200	chr13:39587254-39587313	2360.31	4498.22	-1.139121392e-001	6.686228572e-002	8.844034280e-002	2.160767e+003	1.662248e+003	2.363288e+002	1.725422e+002	112.5	217	18	80	7.020126e+000	1.915134e+001	0	0	0	0	0	0	0	0	0	0	0	76.393	135.052	1	1	1	1	24.8756	18.8732	80.6831
DATA	743	5	87	0	0	A_16_P18427080	chr8:106118824-106118883	2381.75	4498.13	-2.879255002e-001	8.642713164e-002	8.640260256e-004	1.151603e+003	5.934404e+002	1.497095e+002	7.522136e+001	79	124	18	80	6.819923e+000	1.930764e+001	0	0	0	0	0	0	0	0	0	0	0	40.7392	48.2555	1	1	1	1	24.6442	18.8993	80.4083
DATA	744	5	88	0	0	A_16_P15637375	chr2:45686809-45686868	2402.86	4498.31	9.352230642e-002	7.485292528e-002	2.115136269e-001	9.856925e+002	1.222542e+003	1.373206e+002	1.306875e+002	71	176.5	18	79	6.896845e+000	1.926523e+001	0	0	0	0	0	0	0	0	0	0	0	34.889	99.49	1	1	1	1	24.1747	18.8122	79.8197
DATA	745	5	89	0	0	A_14_P116556	chr2:182392073-182392132	2423.8	4498.48	-1.260302732e-001	1.265742205e-001	3.193946951e-001	4.823787e+002	3.608759e+002	1.070437e+002	5.858583e+001	54	110.5	18	78	6.892514e+000	1.908300e+001	0	0	0	0	0	0	0	0	0	0	0	17.083	29.3897	1	1	1	1	25.7804	18.8199	79.046
DATA	746	5	90	0	0	A_14_P124918	chr22:30074260-30074318	2444.36	4498.2	-3.600083512e-001	9.957684175e-002	2.999047055e-004	9.529434e+002	4.159669e+002	1.349158e+002	6.210912e+001	74.5	117	18	78	7.040067e+000	1.898560e+001	0	0	0	0	0	0	0	0	0	0	0	33.7664	33.898	1	1	1	1	23.9365	18.7683	79.3509
DATA	747	5	91	0	0	A_14_P118634	chr20:43520556-43520615	2466.05	4498.09	-1.691524652e-001	6.742857520e-002	1.212048401e-002	2.401653e+003	1.626888e+003	2.584390e+002	1.690923e+002	117	211.5	18	79	7.198757e+000	1.924853e+001	0	0	0	0	0	0	0	0	0	0	0	85.1459	132.663	1	1	1	1	26.0017	18.8702	79.6728
DATA	748	5	92	0	0	A_14_P201233	chr1:90513418-90513477	2486.56	4497.66	3.976641870e-001	9.188063765e-002	1.504338851e-005	4.864045e+002	1.215239e+003	1.070862e+002	1.299630e+002	55	183.5	18	78	7.328511e+000	1.927694e+001	0	0	0	0	0	0	0	0	0	0	0	17.2538	99.1476	1	1	1	1	19.1492	18.7651	78.8719
DATA	749	5	93	0	0	A_14_P200556	chr19:52272356-52272406	2508.36	4497.66	-3.405894037e-001	8.681786075e-002	8.744087171e-005	1.255611e+003	5.731464e+002	1.576650e+002	7.351864e+001	86	124	18	79	6.948056e+000	1.906328e+001	0	0	0	0	0	0	0	0	0	0	0	44.5609	46.7865	1	1	1	1	25.5572	18.4626	79.739
DATA	750	5	94	0	0	A_14_P131877	chr20:18413413-18413472	2529.74	4497.26	-2.512408076e-001	1.075238339e-001	1.945969266e-002	7.103874e+002	3.983405e+002	1.188694e+002	6.086779e+001	67	112	18	78	6.781259e+000	1.903952e+001	0	0	0	0	0	0	0	0	0	0	0	25.2241	32.5314	1	1	1	1	24.4106	18.3024	79.2016
DATA	751	5	95	0	0	A_14_P123846	chr15:90452628-90452687	2551.23	4497.25	-5.356910803e-001	8.531554707e-002	3.408922063e-010	2.432264e+003	7.084671e+002	2.612176e+002	8.447258e+001	125	137	18	77	6.710455e+000	1.937197e+001	0	0	0	0	0	0	0	0	0	0	0	86.4012	57.8828	1	1	1	1	24.4106	18.1925	79.174
DATA	752	5	96	0	0	A_14_P139657	chr17:4442248-4442307	2572.6	4497.65	4.818396826e-002	9.507545425e-002	6.122971643e-001	5.994834e+002	6.698247e+002	1.125295e+002	8.124878e+001	58	133	17	77	6.875120e+000	1.933632e+001	0	0	0	0	0	0	0	0	0	0	0	21.303	54.747	1	1	1	1	25.1049	18.2664	78.4517
DATA	753	5	97	0	0	A_14_P117287	chr17:29645615-29645674	2593.04	4497.42	-2.388585376e-001	7.040368536e-002	6.920754993e-004	2.243877e+003	1.294615e+003	2.437453e+002	1.373820e+002	111	188.5	18	77	6.975977e+000	1.988948e+001	0	0	0	0	0	0	0	0	0	0	0	79.7689	105.843	1	1	1	1	24.6442	18.5985	77.8303
DATA	754	5	98	0	0	A_16_P01818472	chr7:137495879-137495938	2615.03	4497.43	7.333911453e-002	6.562804216e-002	2.637820546e-001	1.903255e+003	2.253389e+003	2.127889e+002	2.299784e+002	108	265	18	76	7.311904e+000	1.949785e+001	0	0	0	0	0	0	0	0	0	0	0	67.6846	184.275	1	1	1	1	26.2212	18.8527	77.314
DATA	755	5	99	0	0	A_14_P123381	chr5:13830687-13830744	2635.77	4497.46	-1.266749496e-001	6.391346337e-002	4.748192312e-002	3.955326e+003	2.954658e+003	4.068116e+002	2.990179e+002	176	315	18	77	7.059036e+000	1.924121e+001	0	0	0	0	0	0	0	0	0	0	0	140.705	241.669	1	1	1	1	25.3321	18.6791	77.4885
DATA	756	5	100	0	1	SRN_20703	SRN_20703	2656.82	4497.33	-1.265555063e-001	7.151853852e-002	7.680240001e-002	1.520676e+003	1.136269e+003	1.793562e+002	1.225651e+002	90	172	18	76	7.000083e+000	1.903350e+001	0	0	0	0	0	0	0	0	0	0	0	54.1127	92.9501	1	1	1	1	25.1049	18.4116	76.5545
DATA	757	5	101	0	0	A_14_P110771	chrX:11384867-11384926	2678	4497.5	2.940277482e-001	9.100196431e-002	1.233560337e-003	5.213090e+002	1.025942e+003	1.084313e+002	1.124114e+002	52	166	18	76	6.945642e+000	1.867985e+001	0	0	0	0	0	0	0	0	0	0	0	18.5551	83.9326	1	1	1	1	26.2212	18.5643	76.2607
DATA	758	5	102	0	0	A_16_P37209144	chr5:65271952-65272011	2699.31	4497.34	3.434221400e-002	9.049180254e-002	7.043118872e-001	6.637415e+002	7.183584e+002	1.159338e+002	8.527062e+001	58	143	18	75	7.028836e+000	1.816402e+001	0	0	0	0	0	0	0	0	0	0	0	23.6307	58.7698	1	1	1	1	25.3321	18.3923	76.1128
DATA	759	5	103	0	0	A_14_P139739	chr13:31775839-31775898	2720.18	4497.37	4.760537456e-001	8.576653066e-002	2.847280145e-008	6.164702e+002	1.844870e+003	1.132783e+002	1.901218e+002	58	235	18	74	7.002649e+000	1.836381e+001	0	0	0	0	0	0	0	0	0	0	0	21.952	150.926	1	1	1	1	25.7804	18.4572	75.9856
DATA	760	5	104	0	0	A_14_P138838	chr3:145938580-145938639	2741.36	4497.42	-1.960891360e-001	8.406449181e-002	1.966895888e-002	1.044602e+003	6.650613e+002	1.412113e+002	8.083487e+001	77.5	131.5	18	74	6.818231e+000	1.796426e+001	0	0	0	0	0	0	0	0	0	0	0	37.2034	54.4027	1	1	1	1	24.4106	18.3202	75.5925
DATA	761	5	105	0	0	A_14_P100725	chr1:112633589-112633648	2762.52	4497.04	1.280824374e-001	6.649989827e-002	5.409754280e-002	1.739523e+003	2.336214e+003	1.982042e+002	2.380985e+002	97.5	275.5	18	74	7.150375e+000	1.779687e+001	0	0	0	0	0	0	0	0	0	0	0	61.964	191.072	1	1	1	1	22.9591	18.7214	75.1519
DATA	762	5	106	0	0	A_16_P18074722	chr7:113086408-113086467	2783.63	4497.3	5.509182701e-002	6.430009242e-002	3.915596578e-001	2.341731e+003	2.658453e+003	2.527082e+002	2.697896e+002	120.5	300	18	75	7.067854e+000	1.798747e+001	0	0	0	0	0	0	0	0	0	0	0	83.4207	217.385	1	1	1	1	25.1049	18.7555	75.6719
DATA	763	5	107	0	0	A_16_P17126300	chr5:56107595-56107654	2804.97	4497.05	1.256157118e-001	1.129466688e-001	2.660657727e-001	4.200432e+002	5.609313e+002	1.038610e+002	7.252853e+001	52	122	18	76	7.007751e+000	1.832985e+001	0	0	0	0	0	0	0	0	0	0	0	14.9647	45.8551	1	1	0	1	25.7804	18.6754	76.609
DATA	764	5	108	0	1	SRN_50541	SRN_50541	2825.96	4496.69	-3.948047505e-001	7.134992677e-002	3.141557641e-008	2.292735e+004	9.237388e+003	2.294702e+003	9.248831e+002	844.5	828.5	19	77	7.428639e+000	1.865097e+001	0	0	0	0	0	0	0	0	0	0	0	816.877	754.881	1	1	1	1	22.7082	19.3476	77.392
DATA	765	5	109	0	0	A_16_P20849548	chr18:44396913-44396972	2847.55	4496.91	6.728040311e-002	6.941393507e-002	3.324136766e-001	1.334571e+003	1.558196e+003	1.638087e+002	1.624708e+002	84.5	204.5	19	78	7.354219e+000	1.865450e+001	0	0	0	0	0	0	0	0	0	0	0	47.547	127.288	1	1	1	1	25.5572	19.3401	77.4535
DATA	766	5	110	0	0	A_16_P38970775	chr10:23521165-23521224	2868.45	4496.42	-4.634044225e-002	8.079009233e-002	5.662448348e-001	9.238265e+002	8.303286e+002	1.325032e+002	9.493904e+001	69	154	19	77	7.453775e+000	1.844566e+001	0	0	0	0	0	0	0	0	0	0	0	32.9133	67.7974	1	1	1	1	24.4106	19.2514	77.5495
DATA	767	5	111	0	0	A_16_P18070040	chr7:111149107-111149166	2889.3	4496.68	2.626647798e-002	9.004288994e-002	7.705077976e-001	6.759482e+002	7.180917e+002	1.165935e+002	8.530858e+001	56.5	140	18	77	7.354868e+000	1.833542e+001	0	0	0	0	0	0	0	0	0	0	0	24.0788	58.605	1	1	1	1	25.7804	18.924	77.6054
DATA	768	5	112	0	0	A_18_P26795797	chrX:1569377-1569421	2910.54	4496.68	9.991243619e-002	6.671487211e-002	1.342362668e-001	1.671559e+003	2.103944e+003	1.922728e+002	2.153815e+002	99.5	255	18	78	7.256433e+000	1.876558e+001	0	0	0	0	0	0	0	0	0	0	0	59.5358	171.611	1	1	1	1	25.3321	18.7955	78.6062
DATA	769	5	113	0	0	A_14_P104635	chr3:66396780-66396836	2931.8	4496.91	-2.757652611e-002	1.370696568e-001	8.405529661e-001	3.864592e+002	3.626829e+002	1.025926e+002	5.866309e+001	48	108	18	78	7.262723e+000	1.822017e+001	0	0	0	0	0	0	0	0	0	0	0	13.7614	29.5647	1	1	0	1	25.3321	18.7317	78.6242
DATA	770	5	114	0	0	A_16_P39937710	chr13:45982931-45982990	2953.02	4496.78	-1.219734572e-001	7.258028162e-002	9.285394221e-002	1.421205e+003	1.073207e+003	1.709797e+002	1.168187e+002	86	166	18	79	7.240462e+000	1.834787e+001	0	0	0	0	0	0	0	0	0	0	0	50.5962	87.4242	1	1	1	1	24.8756	18.6162	79.1936
DATA	771	5	115	0	0	A_14_P111725	chr12:114791887-114791946	2974.34	4496.75	-2.315585541e-001	6.650092015e-002	4.976180007e-004	4.166624e+003	2.444701e+003	4.273741e+002	2.487925e+002	175	283	18	78	7.224430e+000	1.881468e+001	0	0	0	0	0	0	0	0	0	0	0	148.293	198.999	1	1	1	1	25.1049	18.5211	78.9338
DATA	772	5	116	0	0	A_14_P131991	chr3:192988490-192988549	2995.31	4496.61	-2.859040695e-001	7.086186952e-002	5.467971319e-005	2.637107e+003	1.365286e+003	2.803394e+002	1.441372e+002	134	192	18	78	7.089580e+000	1.896763e+001	0	0	0	0	0	0	0	0	0	0	0	93.8263	111.046	1	1	1	1	24.4106	18.6819	78.9509
DATA	773	5	117	0	0	A_14_P132348	chr9:95736939-95736987	3016.5	4496.68	-1.259397832e-001	1.809280737e-001	4.863809139e-001	3.117339e+002	2.332622e+002	1.001291e+002	5.179980e+001	46	97.5	18	77	7.256501e+000	1.932642e+001	0	0	0	0	0	0	0	0	0	0	0	11.0868	18.9563	1	1	0	1	27.0811	18.7853	78.8777
DATA	774	5	118	0	0	A_16_P15351883	chr1:176630819-176630878	3037.55	4496.29	-3.967116566e-001	7.664275157e-002	2.265544687e-007	2.511016e+003	1.007251e+003	2.685390e+002	1.108541e+002	123	163	18	78	7.065543e+000	1.960610e+001	0	0	0	0	0	0	0	0	0	0	0	89.2691	81.7793	1	1	1	1	25.1049	18.9377	79.2437
DATA	775	5	119	0	0	A_14_P117440	chr11:10874344-10874403	3059.16	4496.27	1.717367063e-001	1.114000893e-001	1.231657605e-001	4.093742e+002	6.079350e+002	1.036641e+002	7.644086e+001	50	133	18	78	7.010189e+000	1.922588e+001	0	0	0	0	0	0	0	0	0	0	0	14.5463	49.3095	1	1	0	1	24.1747	18.8454	79.1274
DATA	776	5	120	0	0	A_14_P106580	chr16:1574104-1574157	3079.89	4496.87	-1.546626447e-001	1.732777284e-001	3.720870519e-001	3.389533e+002	2.373981e+002	1.011451e+002	5.210725e+001	46	98	18	78	6.982374e+000	1.947876e+001	0	0	0	0	0	0	0	0	0	0	0	12.0367	19.2363	1	1	0	1	22.7082	18.7839	78.4886
DATA	777	5	121	0	1	SRN_30199	SRN_30199	3100.82	4496.33	-3.136784993e-001	7.615398043e-002	3.805146320e-005	1.864714e+003	9.055944e+002	2.094346e+002	1.017711e+002	100	154	18	78	6.887206e+000	1.940244e+001	0	0	0	0	0	0	0	0	0	0	0	66.1827	73.2993	1	1	1	1	24.1747	18.8801	79
DATA	778	5	122	0	0	A_14_P135514	chr12:123055434-123055493	3121.8	4496.43	-7.154929035e-002	6.762354220e-002	2.900312914e-001	1.815864e+003	1.540048e+003	2.051271e+002	1.608686e+002	99	207	18	79	6.839025e+000	1.851927e+001	0	0	0	0	0	0	0	0	0	0	0	64.4057	124.511	1	1	1	1	22.9591	18.7023	79.4986
DATA	779	5	123	0	0	A_14_P108263	chr15:51806637-51806696	3143.72	4496.55	1.329446498e-001	1.227662565e-001	2.788489438e-001	3.734021e+002	5.071324e+002	1.025268e+002	6.883664e+001	47.5	123	18	79	6.589625e+000	1.861868e+001	0	0	0	0	0	0	0	0	0	0	0	13.2338	40.9498	1	1	0	1	25.3321	18.4979	80.0592
DATA	780	5	124	0	0	A_14_P108125	chr4:170506572-170506631	3164.73	4496.38	-6.137560841e-002	6.537352043e-002	3.478102922e-001	2.283700e+003	1.982729e+003	2.475566e+002	2.036770e+002	120	238	18	80	6.954357e+000	1.834180e+001	0	0	0	0	0	0	0	0	0	0	0	80.8752	159.898	1	1	1	1	24.8756	18.7213	80.1768
DATA	781	5	125	0	0	A_14_P105813	chr3:37665417-37665476	3185.65	4496.37	-8.549487013e-002	6.523832632e-002	1.900265266e-001	2.475934e+003	2.033500e+003	2.654228e+002	2.086363e+002	122.5	241	18	79	6.560811e+000	1.859976e+001	0	0	0	0	0	0	0	0	0	0	0	87.6093	163.777	1	1	1	1	24.8756	18.2653	79.9521
DATA	782	5	126	0	1	SRN_30303	SRN_30303	3206.88	4496.19	2.175456570e-001	7.938271221e-002	6.135204843e-003	7.714825e+002	1.273127e+003	1.229435e+002	1.356189e+002	62.5	185	18	79	6.979966e+000	1.858357e+001	0	0	0	0	0	0	0	0	0	0	0	27.2738	102.394	1	1	1	1	24.4106	18.9101	79.564
DATA	783	5	127	0	0	A_18_P14614982	chr4:17689813-17689872	3228.11	4496.56	1.077099086e-001	7.053282509e-002	1.267388710e-001	1.227102e+003	1.572500e+003	1.556914e+002	1.640664e+002	82	210	18	79	6.967587e+000	1.837669e+001	0	0	0	0	0	0	0	0	0	0	0	43.3368	126.29	1	1	1	1	25.1049	19.0466	79.4885
DATA	784	5	128	0	0	A_14_P120664	chr11:64701911-64701968	3248.86	4496.39	-5.740709695e-002	6.236251683e-002	3.572914337e-001	5.235392e+003	4.587141e+003	5.322536e+002	4.611023e+002	217	439	18	79	7.122725e+000	1.958819e+001	0	0	0	0	0	0	0	0	0	0	0	184.708	367.857	1	1	1	1	23.9365	18.8795	80.1504
DATA	785	5	129	0	0	A_16_P15742167	chr2:90233964-90234023	3270.31	4495.67	2.184716217e-001	7.258888061e-002	2.614955427e-003	1.077837e+003	1.782481e+003	1.443519e+002	1.843263e+002	71	224	18	80	7.342201e+000	1.974261e+001	0	0	0	0	0	0	0	0	0	0	0	37.9865	142.713	1	1	1	1	24.8756	18.8681	80.6136
DATA	786	5	130	0	0	A_14_P133121	chr9:30552335-30552394	3291.49	4496.07	-4.938720493e-001	1.041322934e-001	2.108502449e-006	1.098907e+003	3.524430e+002	1.460098e+002	5.876271e+001	72	107	18	79	7.222228e+000	1.954681e+001	0	0	0	0	0	0	0	0	0	0	0	38.6814	28.1728	1	1	1	1	25.3321	18.9507	79.9295
DATA	787	5	131	0	0	A_18_P12103562	chr14:91851270-91851329	3312.46	4495.52	-1.441850351e-001	6.971473795e-002	3.861984788e-002	1.808560e+003	1.297621e+003	2.048754e+002	1.380455e+002	99	182	18.5	79	7.292118e+000	1.961782e+001	0	0	0	0	0	0	0	0	0	0	0	63.5849	103.552	1	1	1	1	24.4106	19.1	79.8316
DATA	788	5	132	0	0	A_14_P106454	chr15:92326618-92326677	3333.61	4495.57	-3.068807982e-001	6.816715644e-002	6.735296300e-006	7.013172e+003	3.459662e+003	7.079095e+002	3.491685e+002	281	360	19	79	7.199436e+000	1.935752e+001	0	0	0	0	0	0	0	0	0	0	0	246.237	275.608	1	1	1	1	24.4106	19.1465	80.1914
DATA	789	5	133	0	0	A_14_P126013	chr19:45150226-45150285	3354.72	4496.06	1.542557509e-001	6.597362558e-002	1.937984400e-002	1.989745e+003	2.838267e+003	2.211513e+002	2.877351e+002	104	300	19	79	7.025957e+000	1.905400e+001	0	0	0	0	0	0	0	0	0	0	0	69.7595	225.707	1	1	1	1	23.696	19.2289	80.5606
DATA	790	5	134	0	0	A_14_P120847	chr15:22925956-22926015	3376.6	4495.55	3.789617052e-001	1.491364462e-001	1.105232061e-002	2.228626e+002	5.333336e+002	9.920484e+001	7.132318e+001	46	122	18	79	7.030205e+000	1.866245e+001	0	0	0	0	0	0	0	0	0	0	0	7.80179	42.3305	1	1	0	1	23.696	18.9315	80.4441
DATA	791	5	135	0	0	A_14_P126678	chr5:74633995-74634054	3396.83	4495.44	-5.280726781e-001	1.171717007e-001	6.580399385e-006	9.281799e+002	2.751436e+002	1.341195e+002	5.484326e+001	71	101.5	18	79	6.812456e+000	1.899132e+001	0	0	0	0	0	0	0	0	0	0	0	32.4445	21.7982	1	1	1	1	24.1747	18.8732	80.4445
DATA	792	5	136	0	0	A_14_P135025	chr4:151549845-151549904	3418.44	4495.56	3.955487133e-002	1.102830715e-001	7.198444027e-001	4.894890e+002	5.361642e+002	1.086311e+002	7.165518e+001	53	120	18	79	6.999838e+000	1.930573e+001	0	0	0	0	0	0	0	0	0	0	0	17.0811	42.3929	1	1	1	1	24.4106	19.0161	80.4082
DATA	793	5	137	0	0	A_16_P16410032	chr3:132628311-132628370	3439.56	4495.02	1.198516271e-001	1.093295610e-001	2.729730057e-001	4.544455e+002	5.988712e+002	1.072458e+002	7.652068e+001	55	131	19	79	6.990908e+000	1.924103e+001	0	0	0	0	0	0	0	0	0	0	0	15.8315	47.2548	1	1	0	1	24.4106	19.078	80.209
DATA	794	5	138	0	-1	NC2_00025283	NC2_00025283	3461	4495.5	0.000000000e+000	6.812380068e-001	1.000000000e+000	9.667350e+001	4.741310e+001	9.739021e+001	4.773258e+001	35.5	81.5	18	79	6.987334e+000	1.923654e+001	0	0	0	0	0	0	0	0	0	0	0	1.2399	-0.591794	0	0	0	0	26.2212	18.9198	80.2394
DATA	795	5	139	1028	1	SM_06	SM_06	3482	4495.5	-6.589206457e-001	4.314858502e-001	1.267369661e-001	2.166382e+002	4.751320e+001	9.988686e+001	4.783336e+001	45.5	75.5	18	80	7.097651e+000	1.906235e+001	0	0	0	0	0	0	0	0	0	0	0	7.51854	-2.52486	1	0	0	0	26.2212	19.0685	80.5771
DATA	796	5	140	0	0	A_14_P126561	chr13:94197542-94197598	3502.84	4495.62	-2.441875398e-001	6.637508953e-002	2.342389979e-004	5.318545e+003	3.031135e+003	5.407540e+002	3.068805e+002	221	317.5	18	80	7.104018e+000	1.876554e+001	0	0	0	0	0	0	0	0	0	0	0	184.219	237.667	1	1	1	1	26.0017	18.7841	80.9568
DATA	797	5	141	0	0	A_14_P123483	chr1:116528079-116528138	3524.24	4495.32	2.015237183e-001	7.396115088e-002	6.435526817e-003	1.009733e+003	1.605944e+003	1.406455e+002	1.676271e+002	74	210	18	80	7.020941e+000	1.893130e+001	0	0	0	0	0	0	0	0	0	0	0	34.9014	125.634	1	1	1	1	26.2212	18.9052	80.8211
DATA	798	5	142	0	0	A_16_P01697016	chr7:39290651-39290710	3545.45	4495.16	2.584223942e-001	7.029716444e-002	2.367872818e-004	1.405336e+003	2.548019e+003	1.713971e+002	2.593125e+002	85	281	19	80	6.977921e+000	1.914911e+001	0	0	0	0	0	0	0	0	0	0	0	48.4701	198.876	1	1	1	1	25.3321	19.088	81.1433
DATA	799	5	143	0	0	A_14_P107478	chr9:112686070-112686129	3566.69	4495.48	1.877060695e-001	1.116219179e-001	9.264183184e-002	4.151588e+002	6.396175e+002	1.067488e+002	8.013057e+001	51	124	19	79	7.042563e+000	1.909579e+001	0	0	0	0	0	0	0	0	0	0	0	14.2859	49.8065	1	1	0	1	26.6546	19.0508	80.0933
DATA	800	5	144	0	0	A_16_P35563512	chr2:6872681-6872740	3587.79	4495.49	3.100951033e-001	7.509997910e-002	3.641906316e-005	1.002404e+003	2.047095e+003	1.405904e+002	2.103495e+002	75	250	18	80	6.869910e+000	1.912092e+001	0	0	0	0	0	0	0	0	0	0	0	34.412	159.026	1	1	1	1	25.7804	18.7703	80.371
DATA	801	5	145	0	0	A_16_P03798223	chrY:6985224-6985283	3609	4495.2	0.000000000e+000	6.828353925e-001	1.000000000e+000	9.815778e+001	4.817798e+001	9.919638e+001	4.850262e+001	38.5	81	18	79	7.006717e+000	1.933037e+001	0	0	0	0	0	0	0	0	0	0	0	2.95959	-3.04192	0	0	0	0	28.1191	18.8284	79.9864
DATA	802	5	146	0	1	SRN_30421	SRN_30421	3630.37	4495	-1.707669799e-002	1.741097213e-001	9.218686933e-001	3.000365e+002	2.884679e+002	1.035177e+002	5.653828e+001	45	104.5	18	80	7.027670e+000	1.981089e+001	0	0	0	0	0	0	0	0	0	0	0	10.2485	22.2976	1	1	0	1	29.1201	18.8523	80.9829
DATA	803	5	147	0	0	A_16_P02872668	chr14:22107419-22107478	3651.82	4495.09	-3.686671529e-001	1.046369231e-001	4.262104400e-004	9.178460e+002	3.927378e+002	1.352533e+002	6.260269e+001	69	115	19	79	7.077251e+000	1.932588e+001	0	0	0	0	0	0	0	0	0	0	0	31.2663	30.2791	1	1	1	1	27.501	19.2027	80.2976
DATA	804	5	148	0	0	A_14_P102528	chr3:158540438-158540497	3672.15	4495	-5.336784185e-004	6.229279971e-002	9.931644016e-001	4.636145e+003	4.630451e+003	4.741940e+002	4.656172e+002	188.5	441	19	78	7.360980e+000	1.926439e+001	0	0	0	0	0	0	0	0	0	0	0	157.511	356.105	1	1	1	1	25.5572	19.5876	79.0102
DATA	805	5	149	0	0	A_14_P114051	chr16:24012401-24012460	3693.38	4495.08	-2.199752802e-001	7.704540269e-002	4.301809049e-003	1.468293e+003	8.847843e+002	1.775893e+002	1.011421e+002	85	147	19	78	7.333292e+000	1.945829e+001	0	0	0	0	0	0	0	0	0	0	0	49.7407	67.8641	1	1	1	1	26.4388	19.536	78.5798
DATA	806	5	150	0	0	A_16_P19373370	chr11:112375234-112375293	3714.54	4495.29	4.431639739e-002	9.439634365e-002	6.387326191e-001	6.432164e+002	7.123173e+002	1.190644e+002	8.653433e+001	57	128	18	77	7.045353e+000	1.941498e+001	0	0	0	0	0	0	0	0	0	0	0	21.7248	54.489	1	1	1	1	23.696	18.8828	78.1247
DATA	807	5	151	0	0	A_16_P18834919	chr10:11435658-11435717	3735.92	4495.17	6.693912884e-002	7.378352720e-002	3.642816065e-001	1.112166e+003	1.297504e+003	1.499031e+002	1.387907e+002	77	188.5	18	78	6.901841e+000	1.961326e+001	0	0	0	0	0	0	0	0	0	0	0	37.4468	98.9776	1	1	1	1	24.6442	18.8627	78.5551
DATA	808	5	152	0	0	A_14_P113982	chr12:58186836-58186894	3757.48	4494.67	-5.274430106e-002	1.134019187e-001	6.418530979e-001	5.439484e+002	4.817407e+002	1.145697e+002	6.901014e+001	55	117.5	18	78	6.979755e+000	1.962049e+001	0	0	0	0	0	0	0	0	0	0	0	18.2556	36.6434	1	1	1	1	25.3321	19.0233	78.1451
DATA	809	5	153	0	0	A_14_P112144	chr2:172952326-172952384	3778.07	4494.96	1.447021238e-001	6.743994607e-002	3.190138012e-002	1.681184e+003	2.345943e+003	1.962076e+002	2.397699e+002	97	264	18	78	6.901643e+000	1.941446e+001	0	0	0	0	0	0	0	0	0	0	0	56.24	177.953	1	1	1	1	24.6442	19.0894	77.9295
DATA	810	5	154	0	0	A_16_P16755557	chr4:86638814-86638873	3799.52	4494.65	2.649126479e-002	7.668264949e-002	7.297439046e-001	1.038268e+003	1.103572e+003	1.452058e+002	1.210303e+002	74	164	18	76	6.901216e+000	1.939753e+001	0	0	0	0	0	0	0	0	0	0	0	34.6127	83.4662	1	1	1	1	25.3321	18.9109	76.6577
DATA	811	5	155	0	0	A_18_P24671437	chr5:165064532-165064591	3820.47	4494.85	-6.165169310e-002	8.275013213e-002	4.562509422e-001	9.576238e+002	8.308894e+002	1.398145e+002	9.689035e+001	70	142	18	76	6.500691e+000	1.927807e+001	0	0	0	0	0	0	0	0	0	0	0	31.8119	62.6607	1	1	1	1	25.3321	18.3734	76.6818
DATA	812	5	156	0	0	A_16_P20298110	chr15:71751215-71751274	3841.58	4494.51	6.403553430e-001	9.819538777e-002	6.973015347e-011	4.430161e+002	1.935418e+003	1.114282e+002	1.998932e+002	49	224	18	75	6.950026e+000	1.901536e+001	0	0	0	0	0	0	0	0	0	0	0	14.6633	145.522	1	1	0	1	24.4106	18.5846	75.4725
DATA	813	5	157	0	1	SRN_50546	SRN_50546	3863	4494.5	1.700271661e-001	6.335439259e-002	7.280215374e-003	7.832125e+004	1.158529e+005	7.832797e+003	1.158539e+004	2641	8857	18	75	7.012764e+000	1.902060e+001	0	0	0	0	0	0	0	0	0	0	0	2582.41	8684.24	1	1	1	1	26.2212	18.7372	76.3485
DATA	814	5	158	0	0	A_14_P117523	chr16:68723501-68723560	3884.12	4494.54	-6.045321878e-002	1.120893040e-001	5.896585925e-001	5.698769e+002	4.958243e+002	1.177475e+002	7.062614e+001	54	113	18	76	6.955082e+000	1.919628e+001	0	0	0	0	0	0	0	0	0	0	0	18.7166	37.053	1	1	1	1	25.7804	18.7561	76.7896
DATA	815	5	159	0	0	A_14_P135381	chr9:131847544-131847597	3905.37	4494.25	4.299980327e-001	1.023541275e-001	2.656429161e-005	4.077787e+002	1.097546e+003	1.112027e+002	1.207958e+002	52	155	18	77	6.469049e+000	1.884965e+001	0	0	0	0	0	0	0	0	0	0	0	13.3387	81.7628	1	1	0	1	24.4106	18.2821	77.2568
DATA	816	5	160	0	0	A_14_P120155	chr2:113540293-113540351	3926.5	4494.32	-1.670916075e-001	1.235469002e-001	1.762298589e-001	5.698038e+002	3.878232e+002	1.184887e+002	6.376278e+001	56	110	18	77	6.591837e+000	1.817473e+001	0	0	0	0	0	0	0	0	0	0	0	18.5611	28.8006	1	1	1	1	30	18.2394	77.5516
DATA	817	5	161	0	0	A_14_P123343	chr5:157167181-157167240	3947.6	4494.41	1.831495235e-001	7.712378902e-002	1.756095753e-002	9.304260e+002	1.418507e+003	1.397955e+002	1.506638e+002	64.5	187	18	76	6.934536e+000	1.837395e+001	0	0	0	0	0	0	0	0	0	0	0	30.1783	105.007	1	1	1	1	27.501	18.7197	76.7612
DATA	818	5	162	0	0	A_16_P01816849	chr7:136470800-136470859	3968.65	4494.05	-4.895260613e-001	8.529962354e-002	9.529312265e-009	2.191142e+003	7.098137e+002	2.428850e+002	8.736747e+001	108.5	128	18	76	7.046250e+000	1.920122e+001	0	0	0	0	0	0	0	0	0	0	0	70.7575	52.375	1	1	1	1	24.8756	18.691	76.943
DATA	819	5	163	0	0	A_16_P38877582	chr9:129136380-129136439	3990.52	4493.88	5.730860047e-002	7.359067954e-002	4.361281341e-001	1.182866e+003	1.349722e+003	1.583602e+002	1.443256e+002	72	178	18	76	6.991208e+000	1.895422e+001	0	0	0	0	0	0	0	0	0	0	0	38.0179	99.2544	1	1	1	1	23.4529	18.3038	76.8869
DATA	820	5	164	66	1	DarkCorner	DarkCorner	4010.71	4493.89	0.000000000e+000	6.833610337e-001	1.000000000e+000	1.050574e+002	5.093024e+001	1.058655e+002	5.127342e+001	38	75	17	76	6.878290e+000	1.852100e+001	0	0	0	0	0	0	0	0	0	0	0	1.47332	-4.74958	0	0	0	0	21.4095	18.0706	76.7129
DATA	821	6	1	0	0	A_18_P10687256	chr10:30961768-30961827	572.179	4509.25	4.096641484e-001	8.119579099e-002	4.526054855e-007	7.936810e+002	2.038497e+003	1.281121e+002	2.108550e+002	68	224	18	76	7.182213e+000	1.828217e+001	0	0	0	0	0	0	0	0	0	0	0	26.708	142.152	1	1	1	1	25.3321	18.9264	76.8588
DATA	822	6	2	0	0	A_14_P133587	chr9:139901669-139901726	594.197	4509.11	-3.183967192e-001	6.826640272e-002	3.100724155e-006	1.121605e+004	5.388195e+003	1.126102e+003	5.415021e+002	420	450	18	76	6.708142e+000	1.788769e+001	0	0	0	0	0	0	0	0	0	0	0	377.547	376.196	1	1	1	1	26.8687	18.4536	76.0345
DATA	823	6	3	0	0	A_16_P15351436	chr1:176459441-176459500	614.375	4508.85	1.342331503e-001	9.214479863e-002	1.451817672e-001	6.250502e+002	8.514283e+002	1.183547e+002	1.007010e+002	60.5	143	18	77	7.140604e+000	1.839010e+001	0	0	0	0	0	0	0	0	0	0	0	21.0464	59.5141	1	1	1	1	23.696	18.7564	77.8011
DATA	824	6	4	0	0	A_14_P128899	chr10:49609715-49609774	636.473	4509.11	1.061668768e-001	8.611821895e-002	2.176489355e-001	7.330119e+002	9.360044e+002	1.243721e+002	1.079084e+002	64	147	18	77	7.072189e+000	1.890844e+001	0	0	0	0	0	0	0	0	0	0	0	24.6885	65.5188	1	1	1	1	25.7804	19.008	77.9443
DATA	825	6	5	0	0	A_14_P123023	chr14:62050287-62050346	657.442	4508.56	2.064613765e-001	8.808459491e-002	1.908334574e-002	6.409886e+002	1.031126e+003	1.191506e+002	1.162242e+002	61.5	147.5	18	77	7.182136e+000	1.928583e+001	0	0	0	0	0	0	0	0	0	0	0	21.5967	72.269	1	1	1	1	24.4106	18.7216	77.6619
DATA	826	6	6	0	0	A_14_P133801	chr1:169357484-169357543	678.679	4508.41	-1.019435582e-001	9.478902996e-002	2.821605819e-001	7.744506e+002	6.124211e+002	1.268050e+002	8.135316e+001	65	130	18	77	7.253986e+000	1.947111e+001	0	0	0	0	0	0	0	0	0	0	0	26.1018	42.9838	1	1	1	1	25.1049	18.6959	77.9057
DATA	827	6	7	0	0	A_14_P108420	chr10:62092603-62092662	699.818	4508.62	-6.177180654e-002	7.093557119e-002	3.838548126e-001	1.512244e+003	1.311747e+003	1.815073e+002	1.416539e+002	86.5	176	18	77	7.269234e+000	1.895706e+001	0	0	0	0	0	0	0	0	0	0	0	50.9825	92.2076	1	1	1	1	25.1049	18.7488	78.1266
DATA	828	6	8	0	0	A_14_P107923	chr15:73614452-73614505	720.95	4508.67	3.696051205e-002	8.012992411e-002	6.446140198e-001	9.209479e+002	1.002757e+003	1.362033e+002	1.136019e+002	64	149	18	78	7.140205e+000	1.918442e+001	0	0	0	0	0	0	0	0	0	0	0	31.0576	70.5967	1	1	1	1	26.0017	18.8679	78.8288
DATA	829	6	9	0	0	A_14_P137041	chr4:62936981-62937040	742.373	4508.53	3.134291502e-001	8.733198443e-002	3.320267189e-004	6.112236e+002	1.257851e+003	1.174694e+002	1.366127e+002	59	162	17	80	6.877067e+000	1.975540e+001	0	0	0	0	0	0	0	0	0	0	0	20.6195	88.6969	1	1	1	1	24.4106	18.1177	80.1306
DATA	830	6	10	0	0	A_14_P107342	chr1:196518386-196518445	762.864	4508.21	-2.382154330e-001	9.341697569e-002	1.077158201e-002	9.158203e+002	5.291695e+002	1.358063e+002	6.743290e+001	69.5	120.5	18	81	6.824179e+000	1.997011e+001	0	0	0	0	0	0	0	0	0	0	0	30.9058	37.3716	1	1	1	1	26.8687	18.2791	81.6699
DATA	831	6	11	0	0	A_14_P131494	chr9:117879236-117879295	785.019	4508.12	3.700305355e-001	2.660981403e-001	1.643530959e-001	1.216536e+002	2.852039e+002	1.009798e+002	6.029859e+001	43.5	102	18	81	6.497768e+000	1.960347e+001	0	0	0	0	0	0	0	0	0	0	0	4.10686	20.1773	1	1	0	1	23.9365	18.5044	81.8257
DATA	832	6	12	0	0	A_14_P123000	chr21:46357449-46357502	804.647	4508.47	1.342349408e-001	9.384737937e-002	1.526155504e-001	6.012821e+002	8.190552e+002	1.168710e+002	9.757884e+001	59	138.5	19	80	6.847427e+000	1.892563e+001	0	0	0	0	0	0	0	0	0	0	0	20.304	58.0423	1	1	1	1	24.4106	19.2399	81.3756
DATA	833	6	13	0	0	A_14_P109233	chr22:24574559-24574618	826.127	4508.41	5.868998019e-001	2.235860309e-001	8.666435985e-003	1.116368e+002	4.312283e+002	1.008013e+002	6.828347e+001	43	107	18	80	6.722408e+000	1.856585e+001	0	0	0	0	0	0	0	0	0	0	0	3.77108	30.6137	1	1	0	1	26.4388	18.6131	81.5149
DATA	834	6	14	0	0	A_14_P110701	chr6:55751122-55751181	847.933	4508.48	2.501819000e-001	1.102280627e-001	2.322729548e-002	4.103104e+002	7.299522e+002	1.082252e+002	9.011559e+001	51	127	18	82	6.970334e+000	1.879079e+001	0	0	0	0	0	0	0	0	0	0	0	13.8652	51.9184	1	1	0	1	26.2212	18.5835	82.5119
DATA	835	6	15	0	0	A_18_P16145884	chr7:80878634-80878693	868.63	4508.17	-6.025154558e-002	6.523800998e-002	3.557128246e-001	2.471409e+003	2.151261e+003	2.666458e+002	2.214992e+002	121	241	18	82	7.290632e+000	1.956093e+001	0	0	0	0	0	0	0	0	0	0	0	83.546	153.28	1	1	1	1	24.8756	18.4589	82.558
DATA	836	6	16	0	0	A_16_P21384352	chrX:12333112-12333171	890	4507.87	3.285620312e-001	1.121514176e-001	3.393670314e-003	3.695844e+002	7.875456e+002	1.066734e+002	9.473452e+001	51	141	18	81	7.181128e+000	1.963505e+001	0	0	0	0	0	0	0	0	0	0	0	12.4988	56.2182	1	1	0	1	27.2919	18.5024	81.9463
DATA	837	6	17	0	0	A_14_P130104	chr1:47173401-47173460	910.849	4507.79	-2.377537970e-001	7.907310265e-002	2.640486242e-003	1.422128e+003	8.225925e+002	1.738682e+002	9.761403e+001	85	139	18	80	7.153831e+000	1.946204e+001	0	0	0	0	0	0	0	0	0	0	0	48.1127	58.8308	1	1	1	1	24.4106	18.5759	81.4669
DATA	838	6	18	0	0	A_14_P201369	chr6:72003258-72003317	932.781	4507.72	-1.741384581e-001	8.559278641e-002	4.190127893e-002	1.036015e+003	6.937893e+002	1.439820e+002	8.697250e+001	72	128	18	83	7.093451e+000	1.919886e+001	0	0	0	0	0	0	0	0	0	0	0	35.0642	49.7193	1	1	1	1	27.0811	18.7297	83.2116
DATA	839	6	19	0	0	A_16_P01198581	chr5:25281032-25281091	953.725	4508.33	-7.156247546e-002	7.999757914e-002	3.710234073e-001	1.045426e+003	8.866063e+002	1.446385e+002	1.029568e+002	72	149	18	84	7.375818e+000	2.025327e+001	0	0	0	0	0	0	0	0	0	1	0	35.3941	63.669	1	1	1	1	24.1747	19.1755	84.5923
DATA	840	6	20	0	0	A_14_P127002	chr18:23380213-23380272	974.676	4508.09	-1.097846687e-002	1.283577739e-001	9.318398824e-001	4.399595e+002	4.289772e+002	1.091708e+002	6.759358e+001	50	113	18	84	7.311600e+000	2.066578e+001	0	0	0	0	0	0	0	0	0	1	0	14.9017	30.8662	1	1	0	1	27.501	18.8531	85.0082
DATA	841	6	21	0	0	A_14_P138106	chr17:16892401-16892460	995.464	4506.95	-5.586177965e-001	9.264120422e-002	1.640545986e-009	1.866958e+003	5.158420e+002	2.117246e+002	7.334609e+001	100	123	18	84	7.215635e+000	2.054325e+001	0	0	0	0	0	0	0	0	0	1	0	63.2686	37.1843	1	1	1	1	24.8756	18.842	84.5682
DATA	842	6	22	0	0	A_16_P00422430	chr2:86592838-86592897	1016.96	4507.29	3.431483650e-002	6.249634484e-002	5.829577609e-001	4.223354e+003	4.570590e+003	4.339717e+002	4.600108e+002	181	412	18	83	6.634014e+000	2.047862e+001	0	0	0	0	0	0	0	0	0	0	0	143.179	330.183	1	1	1	1	25.3321	18.2428	83.8569
DATA	843	6	23	0	0	A_16_P35944905	chr2:166711889-166711948	1038.02	4507.26	1.360783152e-001	9.016528617e-002	1.312452399e-001	6.415856e+002	8.776734e+002	1.186253e+002	1.019746e+002	61	148	18	83	6.971629e+000	2.015422e+001	0	0	0	0	0	0	0	0	0	0	0	21.7603	63.5361	1	1	1	1	24.8756	18.5059	83.7988
DATA	844	6	24	0	0	A_14_P117145	chr1:231837316-231837375	1059.11	4507.7	7.006676752e-002	1.189734533e-001	5.559097453e-001	4.318415e+002	5.074475e+002	1.086865e+002	6.832603e+001	52.5	119.5	19	82	7.128292e+000	1.919888e+001	0	0	0	0	0	0	0	0	0	0	0	14.6522	36.8152	1	1	0	1	22.7082	19.1176	83.0629
DATA	845	6	25	0	1	SRN_30329	SRN_30329	1080.63	4507.12	-3.263556143e-001	8.789392471e-002	2.047664886e-004	1.253856e+003	5.914146e+002	1.601844e+002	7.855257e+001	78	123	19	83	7.177953e+000	1.929344e+001	0	0	0	0	0	0	0	0	0	0	0	42.5652	42.9966	1	1	1	1	24.1747	19.1218	83.6159
DATA	846	6	26	0	0	A_14_P104668	chr8:22087590-22087642	1101.38	4507.05	4.577610849e-002	6.840981679e-002	5.034027858e-001	1.548681e+003	1.720830e+003	1.841535e+002	1.796499e+002	90	203	18	83	7.164825e+000	1.998432e+001	0	0	0	0	0	0	0	0	0	0	0	52.5978	125.371	1	1	1	1	25.1049	18.8837	84.1302
DATA	847	6	27	0	0	A_14_P125828	chr1:153431594-153431653	1122.93	4507.27	1.543102958e-001	6.766298029e-002	2.257378619e-002	1.645401e+003	2.347373e+003	1.923352e+002	2.403147e+002	95	255	18	84	7.310623e+000	2.031094e+001	0	0	0	0	0	0	0	0	0	1	0	55.9081	171.403	1	1	1	1	26.0017	18.6644	84.7851
DATA	848	6	28	0	0	A_14_P135731	chr6:53853420-53853479	1144.26	4506.74	-8.756281599e-002	8.130139763e-002	2.814736157e-001	1.019916e+003	8.336841e+002	1.425163e+002	9.792146e+001	74	142	18	82	7.427609e+000	1.872991e+001	0	0	0	0	0	0	0	0	0	0	0	34.6739	61.0046	1	1	1	1	22.7082	18.753	83.6739
DATA	849	6	29	0	0	A_14_P129489	chr16:28543104-28543163	1164.66	4507.25	-4.387752369e-001	1.490400700e-001	3.239910527e-003	5.954700e+002	2.168127e+002	1.159579e+002	5.564875e+001	60	98	18	83	7.078282e+000	1.854808e+001	0	0	0	0	0	0	0	0	0	0	0	20.2525	15.9002	1	1	1	0	25.7804	18.8037	83.6105
DATA	850	6	30	0	0	A_16_P02776734	chr13:51321955-51322014	1185.95	4507	-4.204806530e-002	7.392032218e-002	5.694718034e-001	1.244182e+003	1.129369e+003	1.592789e+002	1.239755e+002	82.5	164	18	80	7.002514e+000	1.812378e+001	0	0	0	0	0	0	0	0	0	0	0	42.3383	83.0058	1	1	1	1	24.8756	18.9138	81.8661
DATA	851	6	31	0	0	A_16_P01085278	chr4:136587298-136587357	1207.12	4507.18	2.220622137e-001	8.879993887e-002	1.239473041e-002	6.109862e+002	1.018811e+003	1.166759e+002	1.139437e+002	61	157	18	80	6.996958e+000	1.815267e+001	0	0	0	0	0	0	0	0	0	0	0	20.8014	75.0495	1	1	1	1	23.4529	18.8651	81.1917
DATA	852	6	32	0	0	A_16_P41646318	chrX:36978080-36978139	1228.06	4507.06	4.876043773e-002	8.149513956e-002	5.496242582e-001	8.582001e+002	9.601719e+002	1.312816e+002	1.086798e+002	67	147	18	80	6.584218e+000	1.880144e+001	0	0	0	0	0	0	0	0	0	0	0	29.2334	70.8854	1	1	1	1	24.4106	18.3462	81.5039
DATA	853	6	33	0	0	A_16_P02368291	chr10:128980532-128980591	1250.2	4507.65	1.317081349e-001	7.298379359e-002	7.113389042e-002	1.104345e+003	1.495592e+003	1.485125e+002	1.579472e+002	76	187	18	80	6.495543e+000	1.900494e+001	0	0	0	0	0	0	0	0	0	0	0	37.6363	110.683	1	1	1	1	24.8756	18.1988	81.2997
DATA	854	6	34	0	0	A_14_P120203	chr10:91451180-91451239	1271.38	4507.4	2.449815972e-001	6.949494138e-002	4.232084559e-004	1.528176e+003	2.686303e+003	1.822147e+002	2.733683e+002	90.5	281	18	80	6.560850e+000	1.874439e+001	0	0	0	0	0	0	0	0	0	0	0	52.1103	199.244	1	1	1	1	25.3321	18.2599	81.1739
DATA	855	6	35	0	0	A_14_P121122	chr10:11245206-11245265	1292.59	4507.27	1.778853273e-001	8.227263558e-002	3.060703397e-002	7.484231e+002	1.127282e+003	1.242545e+002	1.235481e+002	63	169	18	80	7.277538e+000	1.907741e+001	0	0	0	0	0	0	0	0	0	0	0	25.5354	83.7984	1	1	1	1	26.6546	18.804	81.6764
DATA	856	6	36	0	0	A_16_P15322374	chr1:163743695-163743754	1313.96	4507.26	1.957829998e-001	9.035970470e-002	3.025720162e-002	5.990988e+002	9.403326e+002	1.158268e+002	1.067104e+002	58	150	18	80	7.100400e+000	1.933337e+001	0	0	0	0	0	0	0	0	0	0	0	20.4522	70.0608	1	1	1	1	24.8756	18.5984	81.5358
DATA	857	6	37	0	0	A_14_P201816	chr8:131308474-131308531	1335.1	4507.4	-7.422686884e-001	2.180065685e-001	6.621260944e-004	5.097220e+002	9.227088e+001	1.114180e+002	5.117053e+001	55	89	17	81	6.801644e+000	1.956185e+001	0	0	0	0	0	0	0	0	0	0	0	17.4107	6.89045	1	1	1	0	26.0017	18.251	81.4331
DATA	858	6	38	0	0	A_14_P135000	chr11:95711795-95711854	1355.77	4506.77	-7.550129853e-002	7.564890393e-002	3.182556916e-001	1.204139e+003	1.011988e+003	1.558935e+002	1.129769e+002	76	159.5	18	79	6.756253e+000	1.951426e+001	0	0	0	0	0	0	0	0	0	0	0	41.1563	75.7316	1	1	1	1	25.7804	18.3138	80.3565
DATA	859	6	39	0	0	A_16_P18328789	chr8:64028340-64028399	1376.88	4506.58	1.936967886e-001	7.728067422e-002	1.219652844e-002	8.799936e+002	1.374600e+003	1.324205e+002	1.463100e+002	69	185	18	79	7.147246e+000	1.905382e+001	0	0	0	0	0	0	0	0	0	0	0	30.0957	103.097	1	1	1	1	24.6442	18.4671	79.8904
DATA	860	6	40	0	0	A_14_P109613	chr16:88900248-88900307	1397.15	4506.4	4.008161062e-001	2.719772220e-001	1.405591471e-001	1.116159e+002	2.808938e+002	9.952017e+001	5.735588e+001	41	103	18	79	7.054494e+000	1.930846e+001	0	0	0	0	0	0	0	0	0	0	0	3.81952	21.1124	1	1	0	1	22.9591	18.4953	79.8254
DATA	861	6	41	0	0	A_14_P202444	chr1:31657920-31657976	1419.07	4506.82	-3.570130278e-001	7.283305762e-002	9.496284909e-007	3.276448e+003	1.440092e+003	3.422272e+002	1.524054e+002	146	187	18	78	6.865814e+000	1.847823e+001	0	0	0	0	0	0	0	0	0	0	0	112.186	108.499	1	1	1	1	25.3321	18.4428	78.7055
DATA	862	6	42	0	0	A_14_P129316	chr4:128776459-128776518	1440.11	4506.61	-1.147471889e-001	9.227287087e-002	2.136602012e-001	8.031163e+002	6.166393e+002	1.273021e+002	7.924814e+001	64	121	18	78	7.004720e+000	1.816348e+001	0	0	0	0	0	0	0	0	0	0	0	27.5163	46.5608	1	1	1	1	25.7804	18.3893	78.0644
DATA	863	6	43	0	0	A_16_P19307708	chr11:83645252-83645311	1461.22	4506.14	-1.611559570e-001	9.860377812e-002	1.021792742e-001	7.585902e+002	5.234211e+002	1.244878e+002	7.215827e+001	63	121	17	78	7.112745e+000	1.853892e+001	0	0	0	0	0	0	0	0	0	0	0	26.0084	39.6078	1	1	1	1	24.1747	18.217	77.9665
DATA	864	6	44	0	0	A_14_P123038	chr13:105833992-105834051	1482.56	4506.85	-7.980665368e-002	6.592687740e-002	2.260744783e-001	2.299335e+003	1.913355e+003	2.502023e+002	1.976483e+002	117	215	17	76	6.901633e+000	1.866686e+001	0	0	0	0	0	0	0	0	0	0	0	78.8771	145.126	1	1	1	1	24.6442	18.0071	76.6593
DATA	865	6	45	0	0	A_16_P02444256	chr11:47493957-47494016	1503.08	4506.51	-1.192380693e-001	1.165634026e-001	3.063333681e-001	5.562622e+002	4.227090e+002	1.131952e+002	6.505453e+001	57.5	108	18	76	6.856662e+000	1.887621e+001	0	0	0	0	0	0	0	0	0	0	0	19.0949	32.1295	1	1	1	1	25.7804	18.5837	76.8031
DATA	866	6	46	0	0	A_16_P00566891	chr2:198807217-198807276	1524.51	4506.24	-1.395600039e-001	7.353100635e-002	5.769937711e-002	1.458269e+003	1.057494e+003	1.759856e+002	1.166939e+002	88	156	18	76	6.814144e+000	1.850461e+001	0	0	0	0	0	0	0	0	0	0	0	50.0928	80.5553	1	1	1	1	25.7804	18.6712	76.5907
DATA	867	6	47	0	0	A_14_P131989	chr17:27041316-27041374	1545.5	4506.5	-4.639181255e-002	6.392050034e-002	4.679775675e-001	2.931423e+003	2.634430e+003	3.092342e+002	2.680038e+002	138	283	18	75	6.985511e+000	1.827641e+001	0	0	0	0	0	0	0	0	0	0	0	100.76	201.124	1	1	1	1	24.4106	18.8201	76.1632
DATA	868	6	48	0	0	A_14_P109608	chr10:85913032-85913091	1567.24	4506.64	-1.369440957e-001	1.235991864e-001	2.678751087e-001	5.227209e+002	3.813518e+002	1.114127e+002	6.218666e+001	55	106	18	77	7.068171e+000	1.805570e+001	0	0	0	0	0	0	0	0	0	0	0	17.9791	29.1798	1	1	1	1	25.7804	18.9891	76.5831
DATA	869	6	49	0	0	A_14_P133915	chr18:71952223-71952282	1588.14	4506.29	-6.402416624e-001	8.843706890e-002	4.502854890e-013	3.838938e+003	8.789606e+002	3.962842e+002	1.006407e+002	168.5	144.5	18	76	6.919049e+000	1.850302e+001	0	0	0	0	0	0	0	0	0	0	0	132.135	67.3959	1	1	1	1	25.7804	18.6051	76.4545
DATA	870	6	50	0	0	A_14_P134105	chr7:87329804-87329863	1609.52	4506.27	-1.295701823e-001	8.721864452e-002	1.373905348e-001	9.069437e+002	6.729923e+002	1.337117e+002	8.319635e+001	69	133	18	75	6.790341e+000	1.820169e+001	0	0	0	0	0	0	0	0	0	0	0	31.2382	51.7147	1	1	1	1	25.3321	18.124	75.874
DATA	871	6	51	0	0	A_16_P15780329	chr2:110895981-110896040	1630.87	4506.84	-1.013905839e-001	1.319247134e-001	4.421611991e-001	4.587691e+002	3.632483e+002	1.083789e+002	6.083860e+001	54	108.5	17	75	6.390101e+000	1.817913e+001	0	0	0	0	0	0	0	0	0	0	0	15.8114	27.9751	1	1	0	1	22.1978	17.6853	76.3737
DATA	872	6	52	0	0	A_14_P109158	chr11:116728540-116728594	1651.02	4506.57	-2.665794828e-001	9.198849150e-002	3.755917681e-003	9.947973e+002	5.384621e+002	1.397287e+002	7.260768e+001	73.5	116.5	17	75	7.021506e+000	1.842057e+001	0	0	0	0	0	0	0	0	0	0	0	34.3094	41.5509	1	1	1	1	22.7082	18.2378	76.2658
DATA	873	6	53	0	0	A_14_P136435	chr3:100428290-100428336	1673.07	4506.07	-3.134314894e-001	7.139409597e-002	1.132673959e-005	2.977723e+003	1.446947e+003	3.134980e+002	1.526402e+002	139	183.5	17	75	6.839674e+000	1.846446e+001	0	0	0	0	0	0	0	0	0	0	0	102.78	111.891	1	1	1	1	26.2212	18.0637	75.8275
DATA	874	6	54	0	0	A_16_P18202452	chr8:5721369-5721428	1693.93	4506.15	2.357954370e-001	6.703783536e-002	4.358809011e-004	2.229411e+003	3.836946e+003	2.435205e+002	3.867484e+002	114	371	17	74	6.338042e+000	1.828698e+001	0	0	0	0	0	0	0	0	0	0	0	77.0037	297.315	1	1	1	1	26.4388	17.1607	75.5525
DATA	875	6	55	0	0	A_14_P121575	chrX:120841367-120841426	1715.14	4506.07	2.753460938e-001	7.910783698e-002	5.002127760e-004	7.895795e+002	1.488476e+003	1.257773e+002	1.565211e+002	64	193	17	74	6.090433e+000	1.864268e+001	0	0	0	0	0	0	0	0	0	0	0	27.2918	115.573	1	1	1	1	26.4388	17.2966	75.2029
DATA	876	6	56	0	0	A_16_P18482472	chr8:128955481-128955540	1736.48	4506.05	-4.410653293e-001	7.525436174e-002	4.601058308e-009	4.736557e+003	1.715527e+003	4.836542e+002	1.782247e+002	206.5	213	17	74	6.290775e+000	1.859474e+001	0	0	0	0	0	0	0	0	0	0	0	163.838	133.474	1	1	1	1	25.5572	17.4838	75.0081
DATA	877	6	57	0	0	A_14_P134067	chr2:214619035-214619094	1757.24	4505.85	7.965621933e-002	7.907714958e-002	3.137796556e-001	8.753235e+002	1.051538e+003	1.312233e+002	1.156808e+002	67.5	161.5	17	74	6.430953e+000	1.819583e+001	0	0	0	0	0	0	0	0	0	0	0	30.2997	81.9717	1	1	1	1	26.8687	17.66	75.347
DATA	878	6	58	0	0	A_16_P19858217	chr13:71028436-71028495	1778.52	4505.94	-1.455824147e-001	7.523599601e-002	5.298904364e-002	1.345547e+003	9.623131e+002	1.662794e+002	1.075916e+002	87.5	152	17	74	6.655364e+000	1.760573e+001	0	0	0	0	0	0	0	0	0	0	0	46.6102	75.1656	1	1	1	1	27.2919	17.9106	75.3762
DATA	879	6	59	0	0	A_14_P113746	chr1:197522122-197522181	1799.29	4505.71	8.148767008e-002	6.985811115e-002	2.434228686e-001	1.324007e+003	1.597268e+003	1.644981e+002	1.667917e+002	84	203	17	74	6.219988e+000	1.713634e+001	0	0	0	0	0	0	0	0	0	0	0	45.8982	124.996	1	1	1	1	24.8756	17.427	75.4588
DATA	880	6	60	0	0	A_14_P121191	chr16:3165058-3165111	1820.47	4506.24	-6.625285899e-002	1.607014152e-001	6.801393161e-001	3.430286e+002	2.944947e+002	1.034101e+002	5.625822e+001	50	102	17	75	6.164461e+000	1.801249e+001	0	0	0	0	0	0	0	0	0	0	0	11.8994	23.0916	1	1	0	1	25.7804	17.4202	76.0937
DATA	881	6	61	0	1	SRN_50476	SRN_50476	1841.69	4505.72	8.334498171e-002	6.190421486e-002	1.781884206e-001	3.032429e+004	3.673970e+004	3.033996e+003	3.674282e+003	1104.5	2952	17	76	6.348019e+000	1.870206e+001	0	0	0	0	0	0	0	0	0	0	0	1052.77	2886.07	1	1	1	1	25.3321	17.2296	77.2916
DATA	882	6	62	0	0	A_16_P02546865	chr11:129570431-129570490	1863.05	4505.55	4.002238532e-001	8.882842755e-002	6.619095907e-006	5.449170e+002	1.369475e+003	1.116086e+002	1.450362e+002	58.5	181.5	17	76	6.316788e+000	1.979759e+001	0	0	0	0	0	0	0	0	0	0	0	18.9325	107.778	1	1	1	1	25.3321	17.4722	77.9727
DATA	883	6	63	0	0	A_14_P139162	chr13:89513072-89513131	1883.92	4505.34	2.459451737e-001	8.304284699e-002	3.059795189e-003	6.838476e+002	1.204771e+003	1.189507e+002	1.295667e+002	62	171	17	77	6.427879e+000	1.952454e+001	0	0	0	0	0	0	0	0	0	0	0	23.7774	94.9836	1	1	1	1	24.6442	17.7006	78.061
DATA	884	6	64	0	0	A_16_P02777239	chr13:51672708-51672767	1905	4505.72	7.785715070e-002	6.745162062e-002	2.483909083e-001	1.592440e+003	1.905110e+003	1.865968e+002	1.963644e+002	94	227	18	77	6.538911e+000	1.919315e+001	0	0	0	0	0	0	0	0	0	0	0	55.4075	150.472	1	1	1	1	24.8756	17.8587	78.7315
DATA	885	6	65	0	0	A_18_P17243403	chrX:99661210-99661269	1926.42	4505.02	1.134437010e-001	1.584417987e-001	4.739937939e-001	2.821750e+002	3.664057e+002	1.011934e+002	5.999486e+001	47	107	18	77	6.872507e+000	1.877147e+001	0	0	0	0	0	0	0	0	0	0	0	9.82626	28.9892	1	1	0	1	25.3321	18	78.0984
DATA	886	6	66	0	0	A_14_P121867	chr10:54531400-54531459	1947.38	4505.23	-2.309929170e-001	9.520784105e-002	1.525801118e-002	8.693148e+002	5.107215e+002	1.303364e+002	6.969527e+001	69	121.5	17	76	6.921259e+000	1.830108e+001	0	0	0	0	0	0	0	0	0	0	0	30.2938	40.477	1	1	1	1	24.6442	17.8922	76.7942
DATA	887	6	67	0	0	A_14_P102613	chr4:14516573-14516632	1968.95	4505.45	3.000852178e-001	7.234214328e-002	3.351898404e-005	1.223700e+003	2.442082e+003	1.561768e+002	2.487547e+002	81	269	17	77	6.950459e+000	1.859822e+001	0	0	0	0	0	0	0	0	0	0	0	42.6745	193.883	1	1	1	1	25.7804	17.9861	77.9133
DATA	888	6	68	0	0	A_14_P121533	chr18:2550022-2550081	1990.26	4505.31	2.227457642e-001	6.834168760e-002	1.116892131e-003	1.630164e+003	2.722558e+003	1.896755e+002	2.763279e+002	90	298	18	79	6.800893e+000	1.878443e+001	0	0	0	0	0	0	0	0	0	0	0	56.8926	216.506	1	1	1	1	25.3321	18.4895	78.8559
DATA	889	6	69	0	0	A_14_P123933	chr3:12146369-12146428	2011.85	4505.17	-2.718306394e-004	7.113973084e-002	9.969512263e-001	1.304244e+003	1.303427e+003	1.624761e+002	1.386213e+002	81	178.5	18	79	6.780024e+000	1.918976e+001	0	0	0	0	0	0	0	0	0	0	0	45.5531	103.821	1	1	1	1	24.4106	18.3729	79.3027
DATA	890	6	70	0	0	A_14_P126998	chr14:81389537-81389596	2032.14	4505.16	-1.421602555e-001	6.758596436e-002	3.543089478e-002	2.189824e+003	1.578516e+003	2.394326e+002	1.647333e+002	110	199	18	79	6.744928e+000	1.941050e+001	0	0	0	0	0	0	0	0	0	0	0	76.5378	125.922	1	1	1	1	25.1049	18.3947	79.5495
DATA	891	6	71	0	1	SRN_20617	SRN_20617	2053.19	4505.21	-1.252989202e+000	2.046066141e-001	9.131569966e-010	9.178547e+002	5.126072e+001	1.333631e+002	4.732265e+001	70	82	18	79	6.772791e+000	1.917331e+001	0	0	0	0	0	0	0	0	0	0	0	32.1036	4.09547	1	1	1	0	22.7082	18.3858	79.6772
DATA	892	6	72	0	0	A_16_P38293839	chr8:6502461-6502520	2074.49	4505.14	1.423079326e-001	6.976686265e-002	4.137383341e-002	1.296254e+003	1.798863e+003	1.617096e+002	1.859184e+002	83	226	18	79	6.971884e+000	1.853797e+001	0	0	0	0	0	0	0	0	0	0	0	45.3726	143.935	1	1	1	1	24.4106	18.2751	79.1887
DATA	893	6	73	0	0	A_14_P125401	chr14:61265545-61265604	2096.33	4504.84	1.192202523e-002	6.931709539e-002	8.634433721e-001	1.432359e+003	1.472224e+003	1.727689e+002	1.545138e+002	86	199	18	79	6.974542e+000	1.809199e+001	0	0	0	0	0	0	0	0	0	0	0	50.176	117.972	1	1	1	1	25.1049	18.4305	79.173
DATA	894	6	74	0	0	A_14_P138948	chr3:11765281-11765340	2117.46	4504.62	-3.597379422e-001	8.234775482e-002	1.250904695e-005	1.562689e+003	6.825504e+002	1.836808e+002	8.278126e+001	91	137	18	79	6.863217e+000	1.807348e+001	0	0	0	0	0	0	0	0	0	0	0	54.7824	54.77	1	1	1	1	24.4106	18.4119	78.7979
DATA	895	6	75	0	0	A_14_P136395	chr3:102218968-102219027	2138.42	4504.75	-8.963399220e-002	6.484161343e-002	1.668633932e-001	2.696406e+003	2.193569e+003	2.863771e+002	2.242887e+002	130.5	244	18	79	6.655863e+000	1.819932e+001	0	0	0	0	0	0	0	0	0	0	0	94.5917	176.26	1	1	1	1	24.8756	18.2355	79.3931
DATA	896	6	76	0	0	A_14_P138306	chr3:181762961-181763020	2159.75	4504.57	6.568461193e-001	9.891533956e-002	3.126464192e-011	4.110230e+002	1.865144e+003	1.047927e+002	1.922754e+002	50	224	18	79	6.561396e+000	1.904094e+001	0	0	0	0	0	0	0	0	0	0	0	14.4296	150.067	1	1	0	1	24.8756	18.1623	79.0714
DATA	897	6	77	0	0	A_14_P105364	chr16:88590554-88590613	2180.51	4504.92	-6.001483886e-001	9.764712845e-002	7.941444562e-010	1.648331e+003	4.139006e+002	1.909192e+002	6.236797e+001	96	114	17	79	6.110135e+000	1.938270e+001	0	0	0	0	0	0	0	0	0	0	0	57.9043	33.3449	1	1	1	1	25.7804	17.6831	79.7364
DATA	898	6	78	0	0	A_14_P102201	chr5:125774098-125774157	2201.76	4504.44	6.012205465e-002	6.485410085e-002	3.539081004e-001	2.155355e+003	2.475374e+003	2.360545e+002	2.518853e+002	114	280	17	79	6.666220e+000	1.964196e+001	0	0	0	0	0	0	0	0	0	0	0	75.7728	199.661	1	1	1	1	23.9365	18.2029	80.3275
DATA	899	6	79	0	0	A_14_P118240	chr11:18487158-18487217	2222.74	4504.74	6.435806670e-002	6.884836218e-002	3.499017334e-001	1.409392e+003	1.634518e+003	1.706406e+002	1.699491e+002	83	214	17	79	6.340662e+000	1.930688e+001	0	0	0	0	0	0	0	0	0	0	0	49.5796	131.998	1	1	1	1	24.4106	17.551	80.3647
DATA	900	6	80	0	1	SRN_20167	SRN_20167	2244.15	4504.42	-1.144716540e+000	2.386533087e-001	1.614081371e-006	6.444025e+002	4.617859e+001	1.157306e+002	4.648975e+001	59.5	70	17	78	6.246934e+000	1.847632e+001	0	0	0	0	0	0	0	0	0	0	0	22.6852	-7.41225	1	0	1	0	26.8687	17.6139	79.0089
DATA	901	6	81	0	0	A_14_P130607	chr11:35006200-35006259	2264.93	4504.53	1.030671663e-001	6.458703932e-002	1.105363309e-001	2.329484e+003	2.953431e+003	2.519806e+002	2.989719e+002	121	317	17	78	6.757066e+000	1.917630e+001	0	0	0	0	0	0	0	0	0	0	0	82.058	239.038	1	1	1	1	25.7804	17.98	79.1128
DATA	902	6	82	0	0	A_14_P107849	chr15:96313856-96313915	2285.88	4504.91	-4.718330080e-002	1.120837224e-001	6.737807921e-001	5.217939e+002	4.680752e+002	1.092747e+002	6.590091e+001	55.5	117	17	78	6.528946e+000	1.909030e+001	0	0	0	0	0	0	0	0	0	0	0	18.3916	37.9246	1	1	1	1	22.1978	18.094	78.6725
DATA	903	6	83	0	0	A_14_P139958	chr9:37423984-37424041	2307.71	4504.5	5.452751819e-002	3.223793770e-001	8.656858631e-001	1.372471e+002	1.556075e+002	9.692032e+001	4.888591e+001	41	93	18	79	6.723453e+000	1.937079e+001	0	0	0	0	0	0	0	0	0	0	0	4.84096	12.6203	1	1	0	0	27.0811	18.2193	79.5349
DATA	904	6	84	0	0	A_14_P124408	chr1:11097910-11097969	2328.67	4504.62	-3.885393753e-001	7.988175291e-002	1.150767458e-006	1.910735e+003	7.810183e+002	2.137830e+002	9.079373e+001	102.5	142	18	79	6.327409e+000	1.864359e+001	0	0	0	0	0	0	0	0	0	0	0	67.436	63.4036	1	1	1	1	24.8756	17.9305	79.4591
DATA	905	6	85	0	1	SRN_30439	SRN_30439	2350.45	4504.11	-7.035064556e-002	1.176358164e-001	5.498148211e-001	4.999125e+002	4.251511e+002	1.080761e+002	6.282787e+001	55.5	109	18	80	6.463037e+000	1.906347e+001	0	0	0	0	0	0	0	0	0	0	0	17.6558	34.5447	1	1	1	1	25.3321	18.1992	80.3875
DATA	906	6	86	0	0	A_14_P139159	chr7:70973354-70973413	2371.4	4504.37	-5.488638121e-002	7.756278274e-002	4.791700201e-001	1.043692e+003	9.197840e+002	1.416475e+002	1.029376e+002	70.5	151.5	18	81	7.002641e+000	1.945248e+001	0	0	0	0	0	0	0	0	0	0	0	36.8814	74.7995	1	1	1	1	24.4106	18.8741	80.9827
DATA	907	6	87	0	0	A_14_P109195	chr1:107066388-107066447	2392.48	4504.2	2.822377899e-001	7.952419860e-002	3.865787361e-004	7.546800e+002	1.445442e+003	1.218833e+002	1.517425e+002	66.5	187.5	18	79	6.917281e+000	1.951808e+001	0	0	0	0	0	0	0	0	0	0	0	26.6844	117.64	1	1	1	1	25.1049	19.004	79.7341
DATA	908	6	88	0	0	A_16_P00432097	chr2:102116853-102116912	2413.31	4504.18	1.599365850e-002	7.405694363e-002	8.290155490e-001	1.094969e+003	1.136045e+003	1.453942e+002	1.226198e+002	79.5	177.5	18	78	6.813749e+000	1.949724e+001	0	0	0	0	0	0	0	0	0	0	0	38.7381	92.5272	1	1	1	1	25.1049	18.7807	79.1569
DATA	909	6	89	0	0	A_14_P115688	chr16:14464480-14464539	2434.66	4504.23	-7.238070428e-001	9.968887814e-002	3.852062975e-013	2.303542e+003	4.351001e+002	2.494053e+002	6.340127e+001	119	111	18	78	6.905760e+000	1.886583e+001	0	0	0	0	0	0	0	0	0	0	0	81.5397	35.4626	1	1	1	1	25.1049	18.8084	79.0749
DATA	910	6	90	0	0	A_14_P137806	chr11:113955796-113955855	2455.76	4504.21	-2.857083271e-002	8.298915127e-002	7.306418160e-001	8.538783e+002	7.995123e+002	1.281459e+002	9.228255e+001	70	143	18	78	7.162068e+000	1.883423e+001	0	0	0	0	0	0	0	0	0	0	0	30.2412	65.2058	1	1	1	1	27.7085	19.0051	79.2475
DATA	911	6	91	0	0	A_16_P38441356	chr8:72388353-72388412	2476.37	4503.8	-2.531283302e-001	6.838391433e-002	2.142635378e-004	3.165817e+003	1.767492e+003	3.306725e+002	1.826522e+002	148	221	19	79	7.300300e+000	1.921357e+001	0	0	0	0	0	0	0	0	0	0	0	112.183	144.231	1	1	1	1	25.3321	19.1188	79.5072
DATA	912	6	92	0	0	A_14_P115074	chr12:118460016-118460075	2497.62	4504.47	3.148217500e-001	7.078900026e-002	8.694590041e-006	1.550436e+003	3.200926e+003	1.820755e+002	3.233857e+002	89	346	18	78	7.145787e+000	1.923973e+001	0	0	0	0	0	0	0	0	0	0	0	54.9629	261.356	1	1	1	1	25.3321	18.7926	78.9326
DATA	913	6	93	0	0	A_14_P124193	chr3:10351378-10351437	2519.19	4503.83	5.099819906e-002	1.172284671e-001	6.635388006e-001	4.346606e+002	4.888194e+002	1.048434e+002	6.713088e+001	50.5	114.5	18	78	6.586130e+000	1.908827e+001	0	0	0	0	0	0	0	0	0	0	0	15.4172	39.9302	1	1	0	1	23.2073	18.2936	79.477
DATA	914	6	94	0	0	A_18_P15638920	chr6:49302531-49302590	2540.75	4503.44	1.073355797e-001	7.978906425e-002	1.785471933e-001	8.109642e+002	1.038334e+003	1.251814e+002	1.135638e+002	66	161	17	77	6.683911e+000	1.873391e+001	0	0	0	0	0	0	0	0	0	0	0	28.779	84.8535	1	1	1	1	25.1049	18.1728	79.0336
DATA	915	6	95	0	0	A_14_P111736	chr8:60043564-60043623	2561.36	4503.23	-3.788362355e-001	8.757733924e-002	1.520250888e-005	1.327472e+003	5.548674e+002	1.634249e+002	7.205997e+001	90	124	18	78	6.783898e+000	1.922384e+001	0	0	0	0	0	0	0	0	0	0	0	47.1289	45.3603	1	1	1	1	24.6442	18.2917	79.1834
DATA	916	6	96	0	0	A_14_P101659	chr4:23515063-23515122	2582.93	4503.73	-2.923414400e-001	7.056903560e-002	3.433448557e-005	2.845035e+003	1.451263e+003	3.000367e+002	1.522300e+002	138	200	17	77	6.500541e+000	1.979555e+001	0	0	0	0	0	0	0	0	0	0	0	101.04	118.684	1	1	1	1	26.4388	18.1962	78.7695
DATA	917	6	97	0	0	A_14_P115682	chr19:14572768-14572827	2604.24	4503.56	-2.863206130e-001	1.073427395e-001	7.645209433e-003	7.462330e+002	3.859702e+002	1.210013e+002	6.000800e+001	62	111	18	77	7.380826e+000	1.962907e+001	0	0	0	0	0	0	0	0	0	0	0	26.5126	31.5726	1	1	1	1	23.9365	18.7769	77.8496
DATA	918	6	98	0	0	A_14_P128782	chr16:12739839-12739898	2624.96	4503.2	1.276095499e-001	7.351208090e-002	8.258167308e-002	1.021186e+003	1.369980e+003	1.396210e+002	1.444953e+002	66.5	187	18	77	7.174515e+000	1.924310e+001	0	0	0	0	0	0	0	0	0	0	0	36.295	112.086	1	1	1	1	22.9591	18.78	77.6788
DATA	919	6	99	0	0	A_14_P135111	chr17:30475953-30476012	2646.78	4503.43	4.096985046e-001	1.018457465e-001	5.752607614e-005	3.831918e+002	9.842711e+002	1.026104e+002	1.086168e+002	52	163	18	76	7.247374e+000	1.931138e+001	0	0	0	0	0	0	0	0	0	0	0	13.6234	80.5431	1	1	0	1	26.2212	18.8259	77.1721
DATA	920	6	100	0	0	A_16_P01858979	chr8:8982291-8982350	2667.5	4503.68	1.722092303e-001	6.818969881e-002	1.155523616e-002	1.489621e+003	2.214547e+003	1.767648e+002	2.261668e+002	91.5	265.5	18	75	6.844188e+000	1.904904e+001	0	0	0	0	0	0	0	0	0	0	0	52.9724	181.237	1	1	1	1	27.0811	18.5317	76.4335
DATA	921	6	101	0	0	A_16_P18196956	chr8:3710810-3710869	2688.68	4503.53	2.294963924e-001	9.099374929e-002	1.166526809e-002	5.459694e+002	9.261145e+002	1.096906e+002	1.033730e+002	58	152	18	76	6.955908e+000	1.901689e+001	0	0	0	0	0	0	0	0	0	0	0	19.4205	75.7953	1	1	1	1	25.3321	18.4255	76.539
DATA	922	6	102	0	0	A_16_P39656744	chr12:45408646-45408705	2709.52	4503.46	-2.588850483e-001	8.570636510e-002	2.522704704e-003	1.109393e+003	6.112238e+002	1.461324e+002	7.645329e+001	79	130	18	75	7.252364e+000	1.860634e+001	0	0	0	0	0	0	0	0	0	0	0	39.4706	50.0231	1	1	1	1	24.4106	18.7591	76.7056
DATA	923	6	103	0	0	A_16_P18384356	chr8:87954412-87954471	2731.36	4503.25	-3.868386220e-001	1.026890236e-001	1.651625767e-004	9.328501e+002	3.828012e+002	1.332115e+002	5.979039e+001	71	115	18	74	6.613984e+000	1.819594e+001	0	0	0	0	0	0	0	0	0	0	0	33.1967	31.3261	1	1	1	1	25.1049	18.3702	76.0848
DATA	924	6	104	0	0	A_18_P11734158	chr13:51422995-51423054	2751.86	4503.29	3.288916336e-001	7.831035598e-002	2.670935921e-005	8.042789e+002	1.715135e+003	1.245363e+002	1.775582e+002	69	222	18	74	6.935932e+000	1.850659e+001	0	0	0	0	0	0	0	0	0	0	0	28.6254	140.339	1	1	1	1	25.7804	18.335	76.0041
DATA	925	6	105	0	0	A_14_P136631	chr20:61758593-61758652	2773.16	4503.31	3.218525222e-001	1.104311393e-001	3.562487900e-003	3.560205e+002	7.470119e+002	1.015188e+002	8.769885e+001	48	144	18	74	7.146090e+000	1.802484e+001	0	0	0	0	0	0	0	0	0	0	0	12.6727	61.112	1	1	0	1	25.7804	18.7269	75.6954
DATA	926	6	106	0	0	A_14_P128178	chr12:71032473-71032532	2793.86	4503.2	9.933828576e-002	8.866048190e-002	2.625285453e-001	6.447882e+002	8.105044e+002	1.148669e+002	9.317202e+001	61	150	18	75	6.799773e+000	1.828350e+001	0	0	0	0	0	0	0	0	0	0	0	22.9537	66.2901	1	1	1	1	23.696	18.7406	75.8551
DATA	927	6	107	0	0	A_16_P00236389	chr1:203954724-203954783	2815.32	4503.19	3.236547414e-002	1.200761751e-001	7.875132560e-001	4.282596e+002	4.613947e+002	1.042600e+002	6.513059e+001	53	119	18	77	7.173103e+000	1.876264e+001	0	0	0	0	0	0	0	0	0	0	0	15.2462	37.7253	1	1	0	1	24.6442	19	77.6444
DATA	928	6	108	0	0	A_14_P122752	chr21:41711303-41711362	2836.81	4503.02	1.567524741e-001	9.490272816e-002	9.859221047e-002	5.369647e+002	7.703679e+002	1.091740e+002	8.971842e+001	57	138.5	19	78	7.981454e+000	1.881191e+001	0	0	0	0	0	0	0	0	0	0	0	19.1166	62.9645	1	1	1	1	23.9365	19.9927	77.4948
DATA	929	6	109	0	0	A_14_P120343	chr6:30038261-30038319	2857.56	4502.87	1.653276303e-002	7.109343886e-002	8.161110337e-001	1.257803e+003	1.306608e+003	1.576600e+002	1.385234e+002	79	186.5	19	78	7.789359e+000	1.877430e+001	0	0	0	0	0	0	0	0	0	0	0	44.7785	106.748	1	1	1	1	25.1049	19.7407	77.8869
DATA	930	6	110	0	0	A_14_P108190	chr6:45233425-45233484	2878.54	4502.82	-1.492026660e-001	7.427618146e-002	4.456309191e-002	1.372718e+003	9.735958e+002	1.669756e+002	1.076912e+002	83	155	19	77	7.446378e+000	1.854526e+001	0	0	0	0	0	0	0	0	0	0	0	48.866	79.5039	1	1	1	1	25.7804	19.2684	77.7483
DATA	931	6	111	0	0	A_14_P136983	chr11:62475483-62475540	2900.34	4502.97	6.139400051e-001	1.410830779e-001	1.351350549e-005	1.833289e+002	7.536522e+002	9.682969e+001	8.832174e+001	43	132	18	78	7.170315e+000	1.865130e+001	0	0	0	0	0	0	0	0	0	0	0	6.52521	61.5098	1	1	0	1	26.0017	18.8373	78.6091
DATA	932	6	112	0	0	A_16_P35564679	chr2:7304200-7304259	2920.96	4502.23	2.479567027e-001	7.713363503e-002	1.306091841e-003	8.343600e+002	1.476761e+003	1.265023e+002	1.546986e+002	68	198	18	78	7.218758e+000	1.821184e+001	0	0	0	0	0	0	0	0	0	0	0	29.695	120.452	1	1	1	1	25.5572	18.7364	78.4539
DATA	933	6	113	0	0	A_14_P130222	chr15:41476350-41476409	2942.4	4502.88	2.689989964e-001	9.484765011e-002	4.566576726e-003	4.877413e+002	9.061259e+002	1.068900e+002	1.016698e+002	53	152	18	79	7.378931e+000	1.842662e+001	0	0	0	0	0	0	0	0	0	0	0	17.3537	73.8621	1	1	1	1	24.6442	19.0955	79.0844
DATA	934	6	114	0	0	A_16_P17517929	chr6:40001847-40001906	2963.43	4502.72	2.610925890e-001	8.357555972e-002	1.783920216e-003	6.515207e+002	1.188559e+003	1.153069e+002	1.274985e+002	59	180	18	79	7.281443e+000	1.886938e+001	0	0	0	0	0	0	0	0	0	0	0	23.1754	96.815	1	1	1	1	25.7804	18.5261	79.0994
DATA	935	6	115	0	0	A_16_P18453971	A_16_P18453971	2984.77	4502.27	-2.173815841e-001	9.625472992e-002	2.392079403e-002	8.177697e+002	4.957348e+002	1.254713e+002	6.775017e+001	64	122	18	78	7.245581e+000	1.894792e+001	0	0	0	0	0	0	0	0	0	0	0	29.0816	40.3482	1	1	1	1	24.8756	18.5594	78.7129
DATA	936	6	116	0	0	A_14_P106874	chr7:115994602-115994661	3006.33	4502.67	-2.949250315e-001	7.756840468e-002	1.434583613e-004	1.625940e+003	8.244789e+002	1.884141e+002	9.451848e+001	93	140	18	77	7.166909e+000	1.939137e+001	0	0	0	0	0	0	0	0	0	0	0	57.7979	67.0494	1	1	1	1	24.8756	18.5799	78.7899
DATA	937	6	117	0	0	A_18_P10895419	chr10:112514627-112514686	3026.93	4502.53	-1.618465856e-001	6.405362883e-002	1.151281274e-002	5.203540e+003	3.584696e+003	5.289974e+002	3.614419e+002	224.5	364.5	18	78	7.033974e+000	1.919730e+001	0	0	0	0	0	0	0	0	0	0	0	184.901	291.265	1	1	1	1	26.0017	18.8691	79.0121
DATA	938	6	118	0	0	A_14_P112904	chr1:63744045-63744104	3048.04	4502.59	3.205139929e-001	9.711599762e-002	9.657420281e-004	4.489512e+002	9.391028e+002	1.053285e+002	1.047043e+002	51	162	18	78	7.079529e+000	1.935458e+001	0	0	0	0	0	0	0	0	0	0	0	15.9454	76.2325	1	1	0	1	25.3321	18.9266	78.9157
DATA	939	6	119	0	0	A_14_P128493	chr9:96714297-96714356	3068.98	4502.44	-2.061597687e-001	9.030501125e-002	2.243465385e-002	9.110888e+002	5.667623e+002	1.318649e+002	7.321447e+001	69	122	18	78	7.063512e+000	1.954258e+001	0	0	0	0	0	0	0	0	0	0	0	32.3432	45.9613	1	1	1	1	25.3321	18.9011	78.9071
DATA	940	6	120	0	0	A_14_P200750	chrX:64719091-64719150	3090.67	4502.24	2.534492774e-001	6.986346958e-002	2.858689999e-004	1.418960e+003	2.543428e+003	1.709745e+002	2.585404e+002	87.5	273	18	78	6.864773e+000	1.968306e+001	0	0	0	0	0	0	0	0	0	0	0	50.3439	206.031	1	1	1	1	24.4106	18.7215	78.6212
DATA	941	6	121	0	0	A_14_P138666	chr3:197276849-197276908	3111.58	4502.62	6.124638166e-002	9.662331772e-002	5.261672920e-001	5.771018e+002	6.645059e+002	1.115364e+002	8.107592e+001	58	137	18	78	6.997026e+000	1.914736e+001	0	0	0	0	0	0	0	0	0	0	0	20.4616	53.7695	1	1	1	1	25.7804	18.7564	79.0385
DATA	942	6	122	0	0	A_16_P00707109	chr3:53975639-53975698	3132.84	4502.38	3.482022784e-001	7.178739107e-002	1.231719300e-006	1.575863e+003	3.513345e+003	1.842702e+002	3.543992e+002	91.5	355	18	79	7.039126e+000	1.850441e+001	0	0	0	0	0	0	0	0	0	0	0	55.8363	283.947	1	1	1	1	26.0017	18.8513	79.4301
DATA	943	6	123	0	0	A_14_P118068	chr21:40188918-40188977	3153.53	4502.39	2.078780620e-001	7.939207678e-002	8.835019089e-003	7.728420e+002	1.247294e+003	1.229159e+002	1.331371e+002	63	178	18	79	6.883731e+000	1.880374e+001	0	0	0	0	0	0	0	0	0	0	0	27.3634	100.683	1	1	1	1	24.4106	18.6024	80.5385
DATA	944	6	124	0	0	A_14_P130803	chr5:84984575-84984634	3174.75	4502.34	-2.227743530e-001	7.706268761e-002	3.842382081e-003	1.411499e+003	8.450963e+002	1.705096e+002	9.651743e+001	84	151	18	79	6.578734e+000	1.866741e+001	0	0	0	0	0	0	0	0	0	0	0	49.9355	68.1283	1	1	1	1	26.0017	18.2379	79.7642
DATA	945	6	125	0	0	A_14_P131665	chr17:77082786-77082845	3195.97	4502.35	-5.828027094e-002	6.518605156e-002	3.712895483e-001	2.333742e+003	2.040669e+003	2.522495e+002	2.093393e+002	112	242	18	79	6.882207e+000	1.866549e+001	0	0	0	0	0	0	0	0	0	0	0	82.4898	164.287	1	1	1	1	26.4388	18.6962	79.3231
DATA	946	6	126	0	0	A_14_P103659	chr12:70761703-70761762	3217.38	4502.11	-1.265797548e-001	6.858012961e-002	6.493278120e-002	1.890497e+003	1.412525e+003	2.119507e+002	1.487893e+002	101.5	192	18	79	6.967261e+000	1.880767e+001	0	0	0	0	0	0	0	0	0	0	0	66.7607	113.553	1	1	1	1	25.5572	18.9789	79.5888
DATA	947	6	127	0	0	A_14_P115404	chr9:19597233-19597292	3238.6	4502.25	7.485700089e-002	7.408792183e-002	3.123129669e-001	1.039440e+003	1.234970e+003	1.414444e+002	1.320755e+002	75	186	19	79	7.122789e+000	1.930920e+001	0	0	0	0	0	0	0	0	0	0	0	36.669	99.1331	1	1	1	1	24.8756	19.1085	79.5599
DATA	948	6	128	0	0	A_14_P134449	chr1:218458692-218458746	3259.5	4502.58	-8.592071635e-002	6.318354108e-002	1.738745166e-001	4.064831e+003	3.335199e+003	4.176732e+002	3.368005e+002	177.5	334.5	18	80	7.376091e+000	1.991787e+001	0	0	0	0	0	0	0	0	0	0	0	143.241	267.321	1	1	1	1	24.4106	18.8426	80.6296
DATA	949	6	129	0	0	A_14_P201573	chr7:19780689-19780748	3280.9	4502.15	1.110119543e-001	7.417250645e-002	1.344784922e-001	1.011224e+003	1.305748e+003	1.395302e+002	1.387658e+002	71.5	176	18	80	7.240639e+000	1.965596e+001	0	0	0	0	0	0	0	0	0	0	0	35.5949	104.487	1	1	1	1	26.6546	18.8683	80.3546
DATA	950	6	130	0	0	A_14_P107900	chr8:27667902-27667961	3302.2	4502.35	1.662525769e-001	8.176081792e-002	4.201195988e-002	7.374740e+002	1.081432e+003	1.212628e+002	1.179341e+002	63	165	18	79	7.137873e+000	1.951177e+001	0	0	0	0	0	0	0	0	0	0	0	25.9266	86.3944	1	1	1	1	24.8756	18.874	79.8176
DATA	951	6	131	0	0	A_14_P110611	chr8:11702093-11702150	3322.98	4502.53	1.117217208e-001	8.316742443e-002	1.791635024e-001	7.409764e+002	9.583543e+002	1.215741e+002	1.067957e+002	62	154	19	79	7.352102e+000	1.902546e+001	0	0	0	0	0	0	0	0	0	0	0	26.0163	76.4343	1	1	1	1	24.4106	19.5129	80.1055
DATA	952	6	132	0	0	A_14_P104840	chr2:220697197-220697256	3344.05	4501.81	-2.700786317e-001	7.228104219e-002	1.865941356e-004	2.159267e+003	1.159385e+003	2.365124e+002	1.251821e+002	112.5	167	19	79	7.200716e+000	1.953618e+001	0	0	0	0	0	0	0	0	0	0	0	75.716	92.3028	1	1	1	1	25.5572	18.9834	80.4888
DATA	953	6	133	0	0	A_14_P137913	chr12:66247288-66247347	3365.24	4501.9	3.679024926e-001	7.385725533e-002	6.317026595e-007	1.269992e+003	2.962808e+003	1.595922e+002	3.000320e+002	80	313	18	79	6.990547e+000	1.826269e+001	0	0	0	0	0	0	0	0	0	0	0	44.4685	235.452	1	1	1	1	26.4388	18.8826	80.0158
DATA	954	6	134	0	0	A_14_P119492	chr13:73284847-73284906	3386.48	4501.38	-4.047223537e-001	9.552301742e-002	2.266176970e-005	1.141071e+003	4.493558e+002	1.496294e+002	6.530447e+001	74	115	18	79	6.879361e+000	1.820372e+001	0	0	0	0	0	0	0	0	0	0	0	39.8953	35.642	1	1	1	1	24.4106	18.9496	79.9651
DATA	955	6	135	0	0	A_18_P26461684	chr9:22519885-22519944	3408.34	4501.3	8.567675339e-002	1.154782219e-001	4.581297716e-001	4.350861e+002	5.299708e+002	1.062660e+002	7.115583e+001	49	123	19	78	6.934658e+000	1.850345e+001	0	0	0	0	0	0	0	0	0	0	0	15.1869	41.9523	1	1	0	1	23.9365	19.2578	79.4892
DATA	956	6	136	0	0	A_16_P35945513	chr2:166911282-166911341	3428.28	4501.22	-1.495748951e-001	8.198023221e-002	6.807289002e-002	1.056265e+003	7.485105e+002	1.434787e+002	8.868830e+001	77	144	19	78	7.016194e+000	1.974529e+001	0	0	0	0	0	0	0	0	0	0	0	36.8113	59.1407	1	1	1	1	24.1747	19.1459	79.5866
DATA	957	6	137	0	0	A_16_P15020264	chr1:8255222-8255281	3449.7	4501.52	7.851704212e-002	1.096594579e-001	4.739864507e-001	4.739578e+002	5.678802e+002	1.082117e+002	7.414263e+001	50	125	19	78	7.041171e+000	1.974061e+001	0	0	0	0	0	0	0	0	0	0	0	16.4877	44.7769	1	1	0	1	25.3321	19.067	79.504
DATA	958	6	138	0	0	A_14_P138269	chr7:111044035-111044094	3471.07	4501.47	4.394871112e-003	6.159133489e-002	9.431149464e-001	1.021065e+004	1.031450e+004	1.025706e+003	1.032556e+003	397.5	885	18	79	7.083047e+000	1.924155e+001	0	0	0	0	0	0	0	0	0	0	0	354.539	811.568	1	1	1	1	26.0017	19.0252	80.4718
DATA	959	6	139	0	0	A_16_P19971650	chr14:20660354-20660413	3492.18	4501.25	-1.702030724e-001	8.960552467e-002	5.750259787e-002	9.009422e+002	6.088269e+002	1.328616e+002	7.744974e+001	67	127	18	80	7.208481e+000	1.892377e+001	0	0	0	0	0	0	0	0	0	0	0	31.2231	47.8007	1	1	1	1	24.1747	18.9654	80.9407
DATA	960	6	140	0	0	A_16_P21243214	chr21:36289849-36289908	3513.32	4501.19	-5.593165202e-002	7.171212581e-002	4.354221165e-001	1.375715e+003	1.209475e+003	1.688188e+002	1.301161e+002	86	180.5	18	80	7.217693e+000	1.861088e+001	0	0	0	0	0	0	0	0	0	0	0	47.5807	94.7502	1	1	1	1	22.9591	18.868	81.0704
DATA	961	6	141	0	0	A_14_P102619	chr20:23421007-23421066	3534.74	4501	-1.116634566e-001	7.778248774e-002	1.511201623e-001	1.153637e+003	8.920836e+002	1.514050e+002	1.013440e+002	77	148	19	80	7.128004e+000	1.911923e+001	0	0	0	0	0	0	0	0	0	0	0	39.8149	69.7255	1	1	1	1	22.9591	19.2424	80.5181
DATA	962	6	142	0	0	A_14_P101730	chr15:81429054-81429113	3556.37	4501.33	-3.447226814e-001	1.565786932e-001	2.769401011e-002	4.901251e+002	2.216074e+002	1.098227e+002	5.305162e+001	52	99	19	80	6.984899e+000	1.896548e+001	0	0	0	0	0	0	0	0	0	0	0	16.8768	17.2802	1	1	0	0	20.8674	19.1604	80.5508
DATA	963	6	143	0	0	A_14_P128004	chr10:110729064-110729123	3578.08	4501.13	1.818009091e-001	1.316717675e-001	1.673672721e-001	3.328611e+002	5.058992e+002	1.039824e+002	6.995755e+001	48.5	118	18	79	6.884531e+000	1.932059e+001	0	0	0	0	0	0	0	0	0	0	0	11.4347	39.3524	1	1	0	1	21.1402	18.9783	80.0355
DATA	964	6	144	0	0	A_16_P00247158	chr1:211657153-211657212	3598.08	4501.24	5.393355973e-001	1.307461987e-001	3.706420181e-005	2.311371e+002	8.002123e+002	1.014050e+002	9.353499e+001	44.5	142.5	18	79	7.085788e+000	1.924099e+001	0	0	0	0	0	0	0	0	0	0	0	7.9221	62.1043	1	1	0	1	24.1747	18.9043	79.9172
DATA	965	6	145	0	0	A_14_P200311	chr11:66358614-66358669	3618.86	4501.24	-3.914224026e-001	1.359666596e-001	3.991766604e-003	6.250550e+002	2.538025e+002	1.170626e+002	5.410290e+001	60	95.5	18	79	7.103602e+000	1.947684e+001	0	0	0	0	0	0	0	0	0	0	0	21.3709	19.6499	1	1	1	1	21.9382	18.7723	80.5346
DATA	966	6	146	0	0	A_16_P02666597	chr12:85581679-85581738	3640.11	4501.15	-8.606765334e-002	7.780042670e-002	2.686131518e-001	1.123344e+003	9.213937e+002	1.498896e+002	1.042038e+002	74	148	18	80	7.115684e+000	2.019385e+001	0	0	0	0	0	0	0	0	0	0	0	38.3077	71.1557	1	1	1	1	24.4106	19.0458	81.2841
DATA	967	6	147	0	0	A_14_P106836	chr1:85097299-85097344	3661.84	4501.2	2.017206974e-001	7.258425284e-002	5.450557720e-003	1.112089e+003	1.769539e+003	1.492319e+002	1.835592e+002	77	222	19	79	7.075974e+000	1.964390e+001	0	0	0	0	0	0	0	0	0	0	0	37.8187	136.295	1	1	1	1	24.8756	19.4102	80.0853
DATA	968	6	148	0	0	A_14_P134892	chr14:89123734-89123793	3682.69	4501.69	2.442354398e-001	6.912742337e-002	4.106869536e-004	1.595916e+003	2.800565e+003	1.882227e+002	2.842976e+002	90	295	19	79	7.089839e+000	1.913242e+001	0	0	0	0	0	0	0	0	0	0	0	54.1206	215.156	1	1	1	1	23.9365	19.6339	79.2584
DATA	969	6	149	0	0	A_14_P139381	chr14:46365556-46365615	3704.12	4500.95	5.178155394e-001	9.244996021e-002	2.130746864e-008	5.019988e+002	1.653934e+003	1.119658e+002	1.725156e+002	54	212	18	78	7.007456e+000	1.942209e+001	0	0	0	0	0	0	0	0	0	0	0	16.9744	126.718	1	1	1	1	27.501	19.0443	78.4222
DATA	970	6	150	0	0	A_16_P00196223	chr1:175535442-175535501	3725.61	4500.46	6.872420228e-002	7.033809178e-002	3.285418076e-001	1.329601e+003	1.557563e+003	1.666008e+002	1.633404e+002	83	197	18	78	6.980989e+000	1.940342e+001	0	0	0	0	0	0	0	0	0	0	0	44.822	119.003	1	1	1	1	25.1049	18.8671	78.4307
DATA	971	6	151	0	0	A_14_P134830	chr19:45896043-45896102	3745.3	4500.84	1.475294510e-001	1.828032896e-001	4.196438036e-001	2.382032e+002	3.345623e+002	1.034609e+002	5.959692e+001	43	106	18	78	7.062103e+000	1.962137e+001	0	0	0	0	0	0	0	0	0	0	0	8.00651	25.4963	1	1	0	1	27.2919	18.9729	78.4947
DATA	972	6	152	0	0	A_14_P102403	chr15:33500963-33501022	3767.24	4500.44	1.552070889e-001	9.455583143e-002	1.007075124e-001	5.765943e+002	8.242851e+002	1.163155e+002	9.613141e+001	54	148	18	79	6.882924e+000	1.951747e+001	0	0	0	0	0	0	0	0	0	0	0	19.3159	62.6331	1	1	1	1	23.9365	18.9172	78.7334
DATA	973	6	153	0	0	A_16_P00011128	chr1:8971760-8971819	3788.53	4500.26	2.695203752e-001	1.566858164e-001	8.540836756e-002	2.490068e+002	4.631605e+002	1.043730e+002	6.786844e+001	44	113	18	77	6.791503e+000	1.913804e+001	0	0	0	0	0	0	0	0	0	0	0	8.31367	35.0918	1	1	0	1	24.6442	18.944	77.1604
DATA	974	6	154	0	0	A_14_P109421	chr14:55764254-55764313	3810.12	4500.41	-2.010124490e-001	8.102128291e-002	1.310205071e-002	1.239941e+003	7.805282e+002	1.603792e+002	9.256241e+001	77	138	18	77	6.556755e+000	1.956512e+001	0	0	0	0	0	0	0	0	0	0	0	41.2515	58.9627	1	1	1	1	24.1747	18.4314	76.958
DATA	975	6	155	0	0	A_14_P114592	chr2:159028726-159028785	3830.67	4500.51	3.308317335e-001	1.391274433e-001	1.741134618e-002	2.717686e+002	5.821448e+002	1.056319e+002	7.667264e+001	48	126	18	75.5	6.619855e+000	1.970057e+001	0	0	0	0	0	0	0	0	0	0	0	9.0099	43.8507	1	1	0	1	24.4106	18.3567	76.4639
DATA	976	6	156	0	0	A_16_P40143769	chr14:33519847-33519906	3852.4	4500.59	1.163003589e-001	9.512570032e-002	2.214820955e-001	6.010304e+002	7.855916e+002	1.187929e+002	9.314861e+001	58	141	18	75	6.971992e+000	1.868418e+001	0	0	0	0	0	0	0	0	0	0	0	19.85	58.9939	1	1	1	1	27.501	18.5596	76.4697
DATA	977	6	157	0	0	A_14_P130546	chr14:30780774-30780833	3873.6	4500.59	1.087664238e-001	6.709461488e-002	1.049982971e-001	1.741679e+003	2.237354e+003	2.022743e+002	2.292988e+002	89	241.5	18	76	6.967557e+000	1.911249e+001	0	0	0	0	0	0	0	0	0	0	0	57.3009	167.503	1	1	1	1	27.501	18.8338	76.6188
DATA	978	6	158	0	0	A_14_P202401	chr3:112080885-112080944	3894.28	4500.61	-5.110915398e-001	1.572322485e-001	1.151813555e-003	6.199771e+002	1.911103e+002	1.204424e+002	5.385993e+001	53.5	95	18	77	6.739460e+000	1.888343e+001	0	0	0	0	0	0	0	0	0	0	0	20.3183	14.2647	1	1	1	0	26.0017	18.4049	77.82
DATA	979	6	159	0	0	A_18_P17047259	chrX:4490526-4490585	3915.84	4500.38	6.038678596e-003	6.965536240e-002	9.309150127e-001	1.514148e+003	1.535349e+003	1.835160e+002	1.616319e+002	84	190	18	77	6.526755e+000	1.836897e+001	0	0	0	0	0	0	0	0	0	0	0	49.4169	114.235	1	1	1	1	26.0017	18.2622	77.7571
DATA	980	6	160	0	1	SRN_50796	SRN_50796	3937.25	4500.39	2.556384699e-002	6.148310004e-002	6.775661906e-001	3.093538e+004	3.281099e+004	3.095290e+003	3.281490e+003	1037.5	2501.5	18	77	6.915140e+000	1.820245e+001	0	0	0	0	0	0	0	0	0	0	0	1005.33	2433.43	1	1	1	1	25.1049	18.6368	77.4697
DATA	981	6	161	0	0	A_14_P139218	chr9:107809963-107810022	3958.12	4500.22	4.437156013e-001	1.089294279e-001	4.632723752e-005	3.617438e+002	1.004886e+003	1.106607e+002	1.126172e+002	48	152	18	77	6.545355e+000	1.852945e+001	0	0	0	0	0	0	0	0	0	0	0	11.7056	74.2913	1	1	0	1	23.9365	18.3539	77.2014
DATA	982	6	162	0	0	A_14_P100681	chr15:55664930-55664989	3979.34	4500.24	5.621677934e-001	1.828172176e-001	2.104838263e-003	1.508970e+002	5.506155e+002	1.061306e+002	7.505563e+001	42	118	18	77	7.132228e+000	1.959762e+001	0	0	0	0	0	0	0	0	0	0	0	4.86093	40.5747	1	1	0	1	25.3321	18.6483	77.1908
DATA	983	6	163	0	0	A_14_P103743	chr11:82584281-82584340	4000.55	4500.14	8.906327629e-002	6.393773498e-002	1.636292210e-001	2.904536e+003	3.565660e+003	3.090338e+002	3.602196e+002	126	333	18	76	6.941685e+000	1.874954e+001	0	0	0	0	0	0	0	0	0	0	0	93.1336	261.887	1	1	1	1	25.3321	18.3049	76.5972
DATA	984	6	164	66	1	DarkCorner	DarkCorner	4021.08	4500.78	0.000000000e+000	6.830478198e-001	1.000000000e+000	1.053189e+002	5.099412e+001	1.060286e+002	5.133773e+001	34	79	17	76	6.854937e+000	1.826158e+001	0	0	0	0	0	0	0	0	0	0	0	-0.844537	-4.79063	0	0	0	0	20.591	17.8214	76.5678
DATA	985	7	1	0	0	A_14_P130479	chr1:212629027-212629086	561.964	4515.38	-7.982243521e-002	7.231773217e-002	2.696911744e-001	1.448199e+003	1.205052e+003	1.763590e+002	1.319992e+002	87.5	167	18	77	7.209442e+000	1.861045e+001	0	0	0	0	0	0	0	0	0	0	0	48.6939	84.0736	1	1	1	1	25.3321	18.7703	77.5272
DATA	986	7	2	0	0	A_14_P122524	chr1:153944813-153944872	583.942	4514.85	-1.272517980e-001	9.703565813e-002	1.897253257e-001	7.702192e+002	5.745959e+002	1.267080e+002	7.872378e+001	63	127	18	76	7.105078e+000	1.845734e+001	0	0	0	0	0	0	0	0	0	0	0	25.9068	40.1329	1	1	1	1	24.1747	18.7592	76.4439
DATA	987	7	3	0	0	A_14_P102506	chr3:132402931-132402990	604.019	4515.02	-3.421433503e-001	9.099280081e-002	1.698355988e-004	1.205360e+003	5.482434e+002	1.569914e+002	7.677659e+001	81	122	18	77	6.915867e+000	1.785082e+001	0	0	0	0	0	0	0	0	0	0	0	40.5534	38.338	1	1	1	1	23.696	18.732	76.9535
DATA	988	7	4	0	0	A_14_P114627	chr1:169256516-169256575	624.907	4514.81	-2.204374418e-001	1.100249787e-001	4.512130188e-002	6.813042e+002	4.101131e+002	1.214615e+002	5.973852e+001	64	112	18	77	7.021446e+000	1.939910e+001	0	0	0	0	0	0	0	0	0	0	0	22.9291	28.7141	1	1	1	1	24.6442	18.7309	78.4906
DATA	989	7	5	0	0	A_16_P16698512	chr4:61512658-61512717	646.5	4514.81	2.025000500e-001	7.369744499e-002	6.001096651e-003	1.070277e+003	1.706067e+003	1.468331e+002	1.788311e+002	76	200	18	77	7.008252e+000	1.909526e+001	0	0	0	0	0	0	0	0	0	0	0	36.0307	119.614	1	1	1	1	24.4106	18.9955	77.5532
DATA	990	7	6	0	0	A_14_P121761	chr1:193070295-193070354	667.412	4515.16	2.339385063e-001	1.009406333e-001	2.047188030e-002	4.834694e+002	8.285286e+002	1.115224e+002	9.864188e+001	54	143.5	18	78	7.169521e+000	1.931346e+001	0	0	0	0	0	0	0	0	0	0	0	16.2801	58.1732	1	1	0	1	23.9365	18.9624	78.0345
DATA	991	7	7	0	0	A_14_P137795	chr5:129098482-129098541	689.255	4515	7.153178941e-002	6.540392706e-002	2.740898357e-001	2.113373e+003	2.491770e+003	2.340012e+002	2.548457e+002	111.5	243.5	18	77	7.379555e+000	1.944670e+001	0	0	0	0	0	0	0	0	0	0	0	71.1882	175.213	1	1	1	1	24.8756	18.8508	78.4984
DATA	992	7	8	0	0	A_14_P100394	chr21:48067866-48067924	709.745	4514.53	4.879742583e-002	1.699234234e-001	7.739798293e-001	2.946901e+002	3.297335e+002	1.046638e+002	6.274138e+001	46	103	18	78	7.229259e+000	1.952666e+001	0	0	0	0	0	0	0	0	0	0	0	9.93	23.2179	1	1	0	1	23.4529	18.7094	78.9382
DATA	993	7	9	0	0	A_16_P39802028	chr12:105455352-105455411	731.218	4514.73	-2.610779308e-001	1.735183332e-001	1.324236261e-001	4.091755e+002	2.243013e+002	1.084173e+002	5.781981e+001	51	99	17	79	6.964871e+000	1.933518e+001	0	0	0	0	0	0	0	0	0	0	0	13.7919	15.8196	1	1	0	0	24.8756	18.2154	79.7594
DATA	994	7	10	0	0	A_16_P00741979	chr3:77401479-77401538	752.763	4514.83	1.873152822e-001	8.375970836e-002	2.532943053e-002	7.264127e+002	1.118146e+003	1.238970e+002	1.238270e+002	59	164	18	80	6.960627e+000	1.995972e+001	0	0	0	0	0	0	0	0	0	0	0	24.4925	78.9922	1	1	1	1	25.7804	18.414	80.9299
DATA	995	7	11	0	0	A_18_P17317862	chrX:133943572-133943631	773.698	4514.68	2.630539317e-001	8.937115667e-002	3.246419288e-003	5.948541e+002	1.090095e+003	1.166421e+002	1.212622e+002	58	160	18	80	6.851225e+000	1.982589e+001	0	0	0	0	0	0	0	0	0	0	0	20.0636	77.1354	1	1	1	1	26.2212	18.4295	81.5831
DATA	996	7	12	0	0	A_14_P132134	chr12:53646933-53646986	795.196	4514.76	-1.760429164e-001	7.404649381e-002	1.743211496e-002	1.572816e+003	1.048661e+003	1.865415e+002	1.175095e+002	90	159	18	80	6.680938e+000	1.920683e+001	0	0	0	0	0	0	0	0	0	0	0	53.0663	74.3334	1	1	1	1	24.4106	18.9604	80.9731
DATA	997	7	13	0	0	A_14_P133628	chr1:149900781-149900840	816.723	4514.74	-4.053610986e-003	1.295727649e-001	9.750427019e-001	4.336023e+002	4.295739e+002	1.092397e+002	6.816849e+001	52.5	113.5	19	81	6.862100e+000	1.799121e+001	0	0	0	0	0	0	0	0	0	0	0	14.6347	30.5042	1	1	0	1	23.4529	19.1281	81.8797
DATA	998	7	14	0	0	A_14_P124828	chr14:40116705-40116764	836.891	4514.27	1.936501130e-001	8.777574433e-002	2.737058119e-002	6.490950e+002	1.013814e+003	1.194101e+002	1.143270e+002	63	151.5	18	81	7.205168e+000	1.829445e+001	0	0	0	0	0	0	0	0	0	0	0	21.9163	72.1088	1	1	1	1	25.3321	19.1336	81.958
DATA	999	7	15	0	0	A_14_P115286	chr1:70257745-70257804	858.607	4514.54	-4.357893050e-002	7.584975308e-002	5.656005378e-001	1.165869e+003	1.054559e+003	1.537247e+002	1.179097e+002	76.5	154.5	18	81	6.880608e+000	1.942598e+001	0	0	0	0	0	0	0	0	0	0	0	39.378	75.1512	1	1	1	1	24.8756	18.2942	82.2817
DATA	1000	7	16	0	0	A_14_P118545	chr20:62228876-62228935	880.151	4514.64	5.785709298e-002	6.757601466e-002	3.918993642e-001	1.659441e+003	1.895915e+003	1.938273e+002	1.967638e+002	91	214	18	81	7.232003e+000	1.998475e+001	0	0	0	0	0	0	0	0	0	0	0	56.0689	135.369	1	1	1	1	24.6442	18.5508	82.2571
DATA	1001	7	17	0	0	A_14_P125617	chrX:125064844-125064903	900.667	4514.76	2.544643306e-001	8.477368410e-002	2.684853081e-003	6.738337e+002	1.210646e+003	1.206861e+002	1.319749e+002	61	171	18	81	7.467615e+000	1.911955e+001	0	0	0	0	0	0	0	0	0	0	0	22.7753	86.6021	1	1	1	1	24.4106	18.3943	81.656
DATA	1002	7	18	0	0	A_14_P200986	chr7:96314795-96314854	922	4514.5	-2.751815689e-001	8.161418764e-002	7.469576103e-004	1.395044e+003	7.402977e+002	1.716912e+002	9.072273e+001	85	138	18	82	7.621043e+000	1.921429e+001	0	0	0	0	0	0	0	0	0	0	0	47.1713	53.0577	1	1	1	1	26.2212	18.8395	82.9743
DATA	1003	7	19	0	0	A_16_P19591862	chr12:73085988-73086047	943.214	4514.71	8.701525770e-003	7.366975382e-002	9.059762932e-001	1.193534e+003	1.217689e+003	1.557379e+002	1.325399e+002	78	167	18	85	7.418604e+000	2.009944e+001	0	0	0	0	0	0	0	0	0	1	0	40.3723	87.4485	1	1	1	1	25.1049	18.9837	85.4095
DATA	1004	7	20	0	0	A_14_P105032	chr2:207395594-207395653	964.4	4513.97	-2.185931702e-001	1.240740922e-001	7.810385267e-002	5.868020e+002	3.547304e+002	1.159433e+002	6.251793e+001	56	110.5	18	84	7.081560e+000	2.033774e+001	0	0	0	0	0	0	0	0	0	1	0	19.8586	25.5231	1	1	1	1	27.0811	18.9814	84.5604
DATA	1005	7	21	0	0	A_14_P117386	chr1:91447869-91447928	985.263	4513.3	-1.556567670e-001	9.897848423e-002	1.158039978e-001	7.634664e+002	5.334984e+002	1.257729e+002	7.459720e+001	67.5	125	18	84	7.233086e+000	2.024939e+001	0	0	0	0	0	0	0	0	0	1	0	25.8495	38.4583	1	1	1	1	25.1049	19.18	84.5598
DATA	1006	7	22	0	0	A_14_P101683	chr21:19183854-19183913	1007.22	4513.87	1.123450622e-001	9.062663156e-002	2.151058675e-001	6.510096e+002	8.432036e+002	1.192510e+002	9.907762e+001	62	134	18	83	7.277065e+000	1.980717e+001	0	0	0	0	0	0	0	0	0	0	0	22.05	60.9196	1	1	1	1	24.6442	18.7393	83.4518
DATA	1007	7	23	0	0	A_14_P135385	chr6:39507749-39507808	1027.48	4513.51	9.050027737e-002	8.873764845e-002	3.077932641e-001	6.922652e+002	8.526539e+002	1.215157e+002	9.983077e+001	63	146	18	82	7.018239e+000	1.956926e+001	0	0	0	0	0	0	0	0	0	0	0	23.4578	61.7217	1	1	1	1	26.2212	18.702	83.6068
DATA	1008	7	24	0	0	A_16_P16103405	chr3:527296-527355	1049.2	4514.19	4.220396643e-002	8.523066849e-002	6.204776720e-001	7.887599e+002	8.692582e+002	1.272312e+002	1.011923e+002	66	145	18	81	7.504030e+000	1.875742e+001	0	0	0	0	0	0	0	0	0	0	0	26.7376	63.0667	1	1	1	1	26.2212	19.4174	81.803
DATA	1009	7	25	0	0	A_16_P18327405	chr8:63427076-63427135	1069.69	4513.75	2.017741381e-001	9.874999479e-002	4.102447246e-002	5.106057e+002	8.125681e+002	1.120894e+002	9.631092e+001	53.5	143.5	19	82	7.220691e+000	1.909767e+001	0	0	0	0	0	0	0	0	0	0	0	17.3169	59.0711	1	1	1	1	26.4388	19.273	82.9746
DATA	1010	7	26	0	0	A_14_P139810	chr6:117245810-117245869	1090.98	4513.05	-1.361287305e-001	8.510880031e-002	1.097168455e-001	9.863920e+002	7.209760e+002	1.402709e+002	8.865805e+001	72	140.5	19	82	7.178373e+000	1.962198e+001	0	0	0	0	0	0	0	0	0	0	0	33.4707	52.5202	1	1	1	1	25.3321	19.2752	82.8991
DATA	1011	7	27	0	0	A_16_P39066666	chr10:67454101-67454160	1112.57	4513.85	1.034707213e-001	8.840375636e-002	2.418265589e-001	6.862845e+002	8.709132e+002	1.210308e+002	1.011667e+002	61	147	18	83	7.473810e+000	2.092540e+001	0	0	0	0	0	0	0	0	0	0	0	23.2963	63.5907	1	1	1	1	25.7804	18.9038	84.3881
DATA	1012	7	28	0	0	A_14_P123165	chr4:154335300-154335359	1133.37	4513.17	2.483928259e-001	7.385123159e-002	7.698270083e-004	1.056714e+003	1.872192e+003	1.452387e+002	1.941393e+002	75	216	18	83	7.642002e+000	2.023337e+001	0	0	0	0	0	0	0	0	0	1	0	35.8901	136.979	1	1	1	1	24.8756	18.9363	84.8134
DATA	1013	7	29	0	0	A_14_P125263	chr6:148056029-148056088	1154.31	4513.63	4.354434097e-001	7.698639896e-002	1.548437876e-008	1.195249e+003	3.257630e+003	1.555814e+002	3.297707e+002	81	320	18	82	7.136928e+000	1.887744e+001	0	0	0	0	0	0	0	0	0	0	0	40.6126	238.88	1	1	1	1	24.1747	18.9291	82.6672
DATA	1014	7	30	0	0	A_14_P133487	chr3:37821468-37821527	1175.8	4513.23	-1.106007882e-001	7.172752441e-002	1.230839601e-001	1.544489e+003	1.197247e+003	1.837472e+002	1.301913e+002	93.5	161.5	18	82	7.078364e+000	1.845132e+001	0	0	0	0	0	0	0	0	0	0	0	52.5078	87.9851	1	1	1	1	25.1049	18.9852	82.6967
DATA	1015	7	31	0	0	A_14_P138995	chr6:169653664-169653723	1196.56	4513.37	2.293143265e-002	6.601671835e-002	7.283224126e-001	1.960981e+003	2.067306e+003	2.198944e+002	2.129362e+002	105	236	18	80	6.963418e+000	1.916079e+001	0	0	0	0	0	0	0	0	0	0	0	66.6992	152.259	1	1	1	1	24.4106	19.0823	81.579
DATA	1016	7	32	0	0	A_16_P18145767	chr7:142328008-142328067	1217.74	4513.26	3.453313685e-001	7.128194161e-002	1.268770995e-006	1.806807e+003	4.001687e+003	2.062383e+002	4.033953e+002	100	380	18	80	6.984349e+000	1.828647e+001	0	0	0	0	0	0	0	0	0	0	0	61.4875	295.382	1	1	1	1	24.4106	18.7845	80.9256
DATA	1017	7	33	0	0	A_14_P129083	chr3:28025781-28025840	1239.1	4513.6	2.766031266e-001	6.744942712e-002	4.115524185e-005	2.961112e+003	5.598322e+003	3.123473e+002	5.621325e+002	136	488	18	80	6.515051e+000	1.850045e+001	0	0	0	0	0	0	0	0	0	0	0	100.819	414.192	1	1	1	1	25.7804	18.3697	80.9735
DATA	1018	7	34	0	0	A_16_P01799905	chr7:124607233-124607292	1260.38	4513.45	-2.137885272e-001	8.646534285e-002	1.341588250e-002	1.064029e+003	6.503766e+002	1.455668e+002	8.245752e+001	75	129	18	80	6.373689e+000	1.971193e+001	0	0	0	0	0	0	0	0	0	0	0	36.2478	48.2257	1	1	1	1	24.6442	18.3195	81.5637
DATA	1019	7	35	0	0	A_14_P121399	chr9:87549058-87549116	1281.58	4513.55	4.942953687e-002	1.251044692e-001	6.927645994e-001	4.195644e+002	4.701410e+002	1.077865e+002	6.905112e+001	54.5	117.5	18	80	6.911602e+000	1.923677e+001	0	0	0	0	0	0	0	0	0	0	0	14.3007	34.9402	1	1	0	1	24.4106	18.8877	81.4177
DATA	1020	7	36	0	0	A_14_P131954	chr9:137701489-137701548	1303.33	4513.5	-2.218634268e-001	6.878341209e-002	1.257366689e-003	2.638271e+003	1.582909e+003	2.818706e+002	1.661384e+002	125.5	203.5	18	80	7.060191e+000	1.932978e+001	0	0	0	0	0	0	0	0	0	0	0	89.9763	117.911	1	1	1	1	24.4106	18.5859	81.4845
DATA	1021	7	37	0	0	A_14_P114521	chr2:233613670-233613729	1323.28	4513.24	7.067977287e-002	1.079741344e-001	5.127258945e-001	5.022008e+002	5.909588e+002	1.111635e+002	7.763816e+001	50	132	18	81	7.186814e+000	1.975772e+001	0	0	0	0	0	0	0	0	0	0	0	17.1368	44.1125	1	1	1	1	24.8756	18.9655	81.815
DATA	1022	7	38	0	0	A_14_P112319	chrX:21670446-21670505	1344.88	4512.98	-3.443964365e-001	1.369885918e-001	1.193528450e-002	5.907363e+002	2.672990e+002	1.153815e+002	5.690696e+001	58	100	17	81	7.092734e+000	1.994590e+001	0	0	0	0	0	0	0	0	0	0	0	20.1703	19.9979	1	1	1	1	22.9591	18.6889	82.073
DATA	1023	7	39	0	0	A_14_P112680	chr1:62175025-62175081	1366.7	4513.66	8.297276682e-002	9.142835371e-002	3.641335736e-001	6.501284e+002	7.869949e+002	1.184888e+002	9.330242e+001	62	136	17	80	6.625818e+000	1.955477e+001	0	0	0	0	0	0	0	0	0	0	0	22.2098	59.0215	1	1	1	1	23.9365	17.9731	80.8064
DATA	1024	7	40	0	0	A_14_P122694	chr13:95090854-95090907	1387.27	4513.2	-2.468043656e-003	7.503991875e-002	9.737625121e-001	1.120458e+003	1.114109e+003	1.495155e+002	1.221208e+002	73	166	18	79	7.191209e+000	1.939200e+001	0	0	0	0	0	0	0	0	0	0	0	38.3013	83.7311	1	1	1	1	26.4388	18.4048	80.1429
DATA	1025	7	41	0	1	SRN_20721	SRN_20721	1408.67	4512.95	-5.426592711e-001	8.845956978e-002	8.540290590e-010	2.132225e+003	6.111865e+002	2.350574e+002	7.890144e+001	109	124	18	79	7.142484e+000	1.840838e+001	0	0	0	0	0	0	0	0	0	0	0	72.9336	46.0366	1	1	1	1	25.3321	18.5039	79.4142
DATA	1026	7	42	0	0	A_16_P18041282	chr7:98708711-98708770	1429.71	4512.95	6.767894152e-002	1.051111204e-001	5.196532934e-001	5.222250e+002	6.102905e+002	1.118189e+002	7.876184e+001	56	126	18	77	7.109405e+000	1.812196e+001	0	0	0	0	0	0	1	0	0	0	0	17.8738	46.0716	1	1	1	1	26.2212	18.7299	78.3549
DATA	1027	7	43	0	0	A_14_P105670	chr12:51375051-51375110	1451.47	4512.81	-6.311390231e-002	1.729912403e-001	7.152318016e-001	3.193021e+002	2.761136e+002	1.038415e+002	5.683319e+001	50	97	17.5	78	7.127948e+000	1.816936e+001	0	0	0	0	0	0	0	0	0	0	0	10.9356	20.8917	1	1	0	1	25.7804	18.3639	77.9128
DATA	1028	7	44	0	0	A_14_P117436	chr2:232904052-232904111	1472.05	4512.84	-1.106426001e-001	9.043704356e-002	2.211706366e-001	8.285171e+002	6.421831e+002	1.289034e+002	8.112300e+001	66	126.5	17	77	7.110626e+000	1.825418e+001	0	0	0	0	0	0	0	0	0	0	0	28.3927	48.6951	1	1	1	1	22.4545	18.2543	77.5275
DATA	1029	7	45	0	0	A_14_P119459	chr12:14849143-14849201	1493.07	4513.12	2.421870818e-001	6.985862245e-002	5.266596845e-004	1.440846e+003	2.516545e+003	1.746435e+002	2.564682e+002	88	270	18	77	6.731938e+000	1.889354e+001	0	0	0	0	0	0	0	0	0	0	0	49.4064	191.251	1	1	1	1	26.0017	18.361	77.0992
DATA	1030	7	46	0	0	A_14_P109301	chr8:98078238-98078291	1514.37	4512.46	-1.864129752e-001	7.829286518e-002	1.726710895e-002	1.295504e+003	8.433850e+002	1.628163e+002	9.771679e+001	81	147	18	76	6.643470e+000	1.904231e+001	0	0	0	0	0	0	0	0	0	0	0	44.455	64.2316	1	1	1	1	25.1049	18.583	76.5546
DATA	1031	7	47	0	0	A_14_P102831	chr16:56473623-56473674	1535.37	4512.98	-3.097057275e-001	7.474060306e-002	3.416850985e-005	2.105093e+003	1.031729e+003	2.324405e+002	1.143212e+002	109	156	19	76	7.081851e+000	1.815111e+001	0	0	0	0	0	0	0	0	0	0	0	72.2783	78.7523	1	1	1	1	24.4106	19.4198	77.1824
DATA	1032	7	48	0	0	A_14_P114077	chrX:92699348-92699407	1556.2	4512.58	-2.430676058e-001	7.847057641e-002	1.951184784e-003	1.435251e+003	8.200874e+002	1.740698e+002	9.560332e+001	80	144	18	76	7.092472e+000	1.862152e+001	0	0	0	0	0	0	0	0	0	0	0	49.3137	62.7286	1	1	1	1	23.696	18.8045	76.953
DATA	1033	7	49	0	0	A_14_P136583	chr12:53344326-53344385	1577.71	4512.5	-1.447641817e-001	6.441222752e-002	2.461036746e-002	3.952421e+003	2.832037e+003	4.073129e+002	2.874167e+002	175.5	302	18	76	7.085284e+000	1.842329e+001	0	0	0	0	0	0	0	0	0	0	0	135.895	217.098	1	1	1	1	25.3321	18.9538	76.2
DATA	1034	7	50	0	0	A_14_P128794	chr1:43776590-43776649	1599.14	4512.4	-1.556192858e-001	7.609748779e-002	4.085495109e-002	1.331876e+003	9.307749e+002	1.655686e+002	1.051526e+002	79.5	155	18	76	6.593470e+000	1.834989e+001	0	0	0	0	0	0	0	0	0	0	0	45.8253	71.5054	1	1	1	1	25.7804	18.1801	76.5103
DATA	1035	7	51	0	0	A_14_P108069	chr4:140625364-140625423	1620.8	4511.88	-6.275125055e-002	3.868624648e-001	8.711439657e-001	1.340240e+002	1.159929e+002	9.919132e+001	5.018075e+001	41	90	18	76	6.667723e+000	1.863411e+001	0	0	0	0	0	0	0	0	0	0	0	4.61482	8.92982	1	1	0	0	23.4529	17.9431	76.3338
DATA	1036	7	52	0	0	A_14_P129471	chr5:141059389-141059437	1641.5	4512.28	-7.345263953e-001	9.782534363e-002	5.978626571e-014	2.866565e+003	5.282450e+002	3.030167e+002	7.186051e+001	138	123	18	75	7.017956e+000	1.848316e+001	0	0	0	0	0	0	0	0	0	0	0	98.7658	40.7535	1	1	1	1	25.3321	18.3302	76.3222
DATA	1037	7	53	0	0	A_16_P01321008	chr5:118507580-118507639	1662.07	4512.25	-1.826065846e-001	6.949099971e-002	8.594579691e-003	2.088550e+003	1.371634e+003	2.307693e+002	1.455256e+002	109.5	182	18	77	7.382351e+000	1.826652e+001	0	0	0	0	0	0	0	0	0	0	0	72.0088	106.035	1	1	1	1	26.2212	18.9243	77.7069
DATA	1038	7	54	0	0	A_14_P134950	chr17:41925051-41925110	1683.56	4511.77	6.231692572e-001	2.297976955e-001	6.691555543e-003	9.966376e+001	4.185106e+002	9.858265e+001	6.407634e+001	41	106	17	75	6.785515e+000	1.871951e+001	0	0	0	0	0	0	0	0	0	0	0	3.43884	32.4193	1	1	0	1	22.4545	17.8292	76.3338
DATA	1039	7	55	0	0	A_14_P137286	chr16:50259060-50259119	1704.81	4512.12	1.908212591e-001	7.591053937e-002	1.194499836e-002	9.207354e+002	1.428750e+003	1.344764e+002	1.508564e+002	72	190	17	74	6.123948e+000	1.968467e+001	0	0	0	0	0	0	0	0	0	0	0	31.7907	110.909	1	1	1	1	25.1049	17.1093	76.0228
DATA	1040	7	56	0	0	A_14_P105617	chr13:36877385-36877444	1725.77	4512.04	3.387304923e-001	2.701490790e-001	2.098910583e-001	1.198683e+002	2.614777e+002	9.867266e+001	5.494341e+001	42	99	17	74	5.848568e+000	1.880192e+001	0	0	0	0	0	0	0	0	0	0	0	4.14172	20.3381	1	1	0	1	22.9591	17.0347	75.4198
DATA	1041	7	57	0	0	A_14_P129847	chr5:134442297-134442356	1747.18	4512.02	2.488769268e-001	9.882106012e-002	1.178691303e-002	4.743052e+002	8.412689e+002	1.087579e+002	9.696905e+001	53.5	143	17	74	6.297622e+000	1.871425e+001	0	0	0	0	0	0	0	0	0	0	0	16.4003	65.5672	1	1	0	1	27.0811	17.5285	74.8307
DATA	1042	7	58	0	0	A_16_P02046045	chr9:1079463-1079522	1767.47	4511.73	6.300160771e-002	6.843281343e-002	3.572412972e-001	1.484779e+003	1.716577e+003	1.777931e+002	1.782790e+002	88	202	17	74	6.410855e+000	1.747187e+001	0	0	0	0	0	0	0	0	0	0	0	51.3773	134.036	1	1	1	1	23.4529	17.7167	75.2726
DATA	1043	7	59	0	0	A_14_P139528	chr3:131404737-131404796	1789.85	4512.23	3.737907866e-001	1.393486299e-001	7.309282677e-003	2.479124e+002	5.862584e+002	1.008254e+002	7.579074e+001	44.5	122.5	17	75	6.241504e+000	1.797425e+001	0	0	0	0	0	0	0	0	0	0	0	8.5845	45.874	1	1	0	1	23.4529	17.4623	75.825
DATA	1044	7	60	1028	1	SM_09	SM_09	1810.75	4511.75	-3.184759664e-001	6.751617011e-001	6.371386198e-001	9.915364e+001	4.762475e+001	9.815602e+001	4.794566e+001	42	80.5	17	75	6.596868e+000	1.809863e+001	0	0	0	0	0	0	0	0	0	0	0	3.43608	-0.275095	1	0	0	0	23.4529	17.9342	75.925
DATA	1045	7	61	0	0	A_16_P41685915	chrX:57926505-57926564	1831.62	4512	-3.744219596e-002	1.002413455e-001	7.087611021e-001	6.224644e+002	5.710476e+002	1.157485e+002	7.450543e+001	58	124	17	75	6.351619e+000	1.843544e+001	0	0	0	0	0	0	0	0	0	0	0	21.5859	44.8507	1	1	1	1	29.1201	17.2331	76.3622
DATA	1046	7	62	0	0	A_14_P136844	chr16:89849284-89849338	1852.62	4512	-3.153667334e-001	2.631151890e-001	2.306881505e-001	2.609411e+002	1.262338e+002	1.009460e+002	4.940673e+001	46	93	17	75	6.448644e+000	1.917142e+001	0	0	0	0	0	0	0	0	0	0	0	9.05556	9.93285	1	1	0	0	29.1201	17.3208	76.6729
DATA	1047	7	63	0	0	A_14_P126892	chr21:34561055-34561114	1873.77	4512.25	4.349716221e-002	8.474883172e-002	6.077779052e-001	7.688559e+002	8.498497e+002	1.241256e+002	9.744576e+001	65	145.5	17	77	6.255499e+000	1.964012e+001	0	0	0	0	0	0	0	0	0	0	0	26.7008	66.9955	1	1	1	1	22.1978	17.4768	78.5984
DATA	1048	7	64	0	0	A_18_P16933677	chr9:100043492-100043551	1894.75	4511.5	-2.004865145e-002	7.735053228e-002	7.954869808e-001	1.025077e+003	9.788309e+002	1.413787e+002	1.088422e+002	72.5	156	18	78	6.739928e+000	1.981397e+001	0	0	0	0	0	0	0	0	0	0	0	35.6282	77.2943	1	1	1	1	23.4529	18.2842	79.0376
DATA	1049	7	65	0	0	A_14_P113133	chr1:203052336-203052392	1916.33	4511.61	2.373835751e-001	6.829807979e-002	5.095235882e-004	1.721359e+003	2.973411e+003	1.977292e+002	3.011131e+002	95.5	310.5	18	78	6.582300e+000	1.911410e+001	0	0	0	0	0	0	0	0	0	0	0	59.873	235.223	1	1	1	1	27.2919	17.7074	79.1238
DATA	1050	7	66	0	0	A_14_P110861	chr18:65180036-65180095	1937.5	4511.68	1.843240296e-001	6.853595879e-002	7.156987815e-003	1.489221e+003	2.276582e+003	1.778483e+002	2.325463e+002	91	246	18	77	6.929210e+000	1.876022e+001	0	0	0	0	0	0	0	0	0	0	0	51.8367	180.411	1	1	1	1	27.0811	17.9922	78.8974
DATA	1051	7	67	0	0	A_14_P130741	chrX:73473460-73473519	1958.6	4511.78	8.380088341e-002	1.130235537e-001	4.584229498e-001	4.499712e+002	5.457398e+002	1.070666e+002	7.225108e+001	52.5	119.5	18	76	6.990854e+000	1.880738e+001	0	0	0	0	0	0	0	0	0	0	0	15.6739	43.3214	1	1	0	1	22.4545	18.3461	77.1818
DATA	1052	7	68	0	0	A_14_P104740	chr19:16108722-16108781	1979.67	4511.46	1.116198528e-001	7.145325177e-002	1.182554632e-001	1.172867e+003	1.516591e+003	1.522501e+002	1.588558e+002	79.5	203.5	18	78	6.909939e+000	1.823695e+001	0	0	0	0	0	0	0	0	0	0	0	40.8863	120.583	1	1	1	1	24.6442	18.472	77.6012
DATA	1053	7	69	0	0	A_14_P201478	chr4:140639077-140639136	2000.42	4511.83	-8.428147320e-002	7.183534906e-002	2.406919532e-001	1.414010e+003	1.164584e+003	1.714799e+002	1.256582e+002	85	171	18	79	6.730934e+000	1.966595e+001	0	0	0	0	0	0	0	0	0	0	0	49.326	92.7462	1	1	1	1	24.8756	18.3124	79.1932
DATA	1054	7	70	0	0	A_14_P102690	chr21:45287659-45287718	2021.43	4511.43	4.775715310e-002	9.067469098e-002	5.984111795e-001	6.652745e+002	7.426053e+002	1.175685e+002	8.795014e+001	58	139	18	78	6.750790e+000	1.969343e+001	0	0	0	0	0	0	0	0	0	0	0	23.2254	59.2308	1	1	1	1	24.4106	18.2642	79.0522
DATA	1055	7	71	0	0	A_14_P109754	chr5:83172699-83172758	2043.47	4511.72	-2.449764757e-001	9.812360598e-002	1.253864067e-002	8.362463e+002	4.757269e+002	1.279682e+002	6.690668e+001	66	120.5	18	79	6.687061e+000	1.981666e+001	0	0	0	0	0	0	0	0	0	0	0	29.2155	38.0065	1	1	1	1	25.3321	18.6166	79.2572
DATA	1056	7	72	0	0	A_14_P132064	chr19:10070230-10070289	2064.26	4511.14	5.192175902e-001	8.893077801e-002	5.268979389e-009	5.619195e+002	1.857341e+003	1.119175e+002	1.915835e+002	55	229	18	79	6.884241e+000	1.859012e+001	0	0	0	0	0	0	0	0	0	0	0	19.647	148.596	1	1	1	1	25.1049	18.3947	79.0759
DATA	1057	7	73	0	0	A_16_P01766547	chr7:100980697-100980756	2085.33	4511.5	1.400081475e-001	7.582748855e-002	6.483361562e-002	9.289152e+002	1.282284e+003	1.341049e+002	1.365394e+002	74	180	18	78	6.571939e+000	1.823571e+001	0	0	0	0	0	0	0	0	0	0	0	32.5007	102.742	1	1	1	1	23.9365	18.5397	78.684
DATA	1058	7	74	0	0	A_14_P126053	chr3:125897691-125897750	2106.66	4511.09	3.021091384e-001	9.238043647e-002	1.074441830e-003	5.106380e+002	1.023817e+003	1.093081e+002	1.125894e+002	52.5	161.5	18	77	6.969264e+000	1.821049e+001	0	0	0	0	0	0	0	0	0	0	0	17.88	82.1471	1	1	1	1	22.9591	18.4891	77.9891
DATA	1059	7	75	0	0	A_14_P115244	chr18:35493375-35493434	2127.66	4511.32	1.713641932e-002	8.946897010e-002	8.481066361e-001	7.025438e+002	7.308190e+002	1.194307e+002	8.677117e+001	63	135	18	78	6.646254e+000	1.831323e+001	0	0	0	0	0	0	0	0	0	0	0	24.6163	58.7197	1	1	1	1	23.4529	18.272	79.0464
DATA	1060	7	76	0	0	A_16_P00912999	chr4:6082813-6082872	2149.09	4510.78	7.865744357e-002	6.706285033e-002	2.408393534e-001	1.636545e+003	1.961487e+003	1.899899e+002	2.016355e+002	92.5	233	18	79	6.491513e+000	1.820398e+001	0	0	0	0	0	0	0	0	0	0	0	57.3878	157.807	1	1	1	1	24.6442	18.2873	79.3602
DATA	1061	7	77	0	0	A_16_P38056960	chr7:70115602-70115661	2170.24	4511.82	-1.109775229e-001	8.982120728e-002	2.166303120e-001	8.143117e+002	6.306860e+002	1.262290e+002	7.844853e+001	65.5	124.5	18	80	6.317264e+000	1.985825e+001	0	0	0	0	0	0	0	0	0	0	0	28.5713	50.8108	1	1	1	1	24.6442	18.0611	79.1935
DATA	1062	7	78	0	0	A_18_P13244028	chr2:65200582-65200641	2191.29	4510.8	-2.102119439e-001	7.911888444e-002	7.885992945e-003	1.274154e+003	7.852536e+002	1.597566e+002	9.131135e+001	81	136	18	79	6.433289e+000	1.979031e+001	0	0	0	0	0	0	0	0	0	0	0	44.7422	63.3362	1	1	1	1	24.8756	18.2178	80.1948
DATA	1063	7	79	0	0	A_14_P138433	chr19:47764135-47764186	2212.12	4510.98	2.371689160e-004	9.492122920e-002	9.980064184e-001	6.417059e+002	6.420565e+002	1.157291e+002	7.930122e+001	59	134	17	78	6.510536e+000	1.892024e+001	0	0	0	0	0	0	0	0	0	0	0	22.5484	51.8486	1	1	1	1	23.9365	18.097	79.3577
DATA	1064	7	80	0	0	A_14_P121747	chr7:44686742-44686801	2233.61	4511.11	-6.327070927e-002	1.181740781e-001	5.923714906e-001	4.948915e+002	4.277986e+002	1.082224e+002	6.317669e+001	53	113	17	79	6.726333e+000	1.836783e+001	0	0	0	0	0	0	0	0	0	0	0	17.4013	34.5875	1	1	1	1	26.8687	18.0919	79.5855
DATA	1065	7	81	0	0	A_16_P02770448	chr13:46706237-46706296	2254.64	4510.83	-4.037878879e-001	7.954458767e-002	3.849650040e-007	2.069450e+003	8.167084e+002	2.282021e+002	9.395021e+001	106.5	141.5	17	77.5	6.216044e+000	1.934419e+001	0	0	0	0	0	0	0	0	0	0	0	72.8164	66.1022	1	1	1	1	25.7804	17.5399	79.3003
DATA	1066	7	82	0	0	A_14_P103511	chr8:142205751-142205810	2276.13	4510.67	-1.877649499e-001	1.079738022e-001	8.203717795e-002	6.551865e+002	4.252066e+002	1.163185e+002	6.292791e+001	57	110	17	77	6.462967e+000	1.901972e+001	0	0	0	0	0	0	0	0	0	0	0	23.0695	34.4518	1	1	1	1	26.4388	17.9415	77.932
DATA	1067	7	83	0	0	A_14_P104378	chr3:134204653-134204702	2296.88	4510.67	-3.480407611e-001	7.042889342e-002	7.743135224e-007	5.130069e+003	2.301879e+003	5.219212e+002	2.348065e+002	218	265	17	78	6.681837e+000	1.891968e+001	0	0	0	0	0	0	0	0	0	0	0	180.747	186.693	1	1	1	1	25.7804	18.0173	78.8459
DATA	1068	7	84	0	0	A_14_P134048	chr17:60023741-60023800	2318.06	4510.71	4.601142459e-001	7.572910496e-002	1.233776969e-009	1.941830e+003	5.601774e+003	2.166128e+002	5.620873e+002	106	538	18	78	6.627540e+000	1.914219e+001	0	0	0	0	0	0	0	0	0	0	0	68.4591	454.772	1	1	1	1	23.696	18.1677	79.2864
DATA	1069	7	85	0	0	A_14_P109239	chr17:6013291-6013349	2339.78	4510.41	1.483879902e-002	8.998905838e-002	8.690261624e-001	6.914038e+002	7.154356e+002	1.182457e+002	8.519393e+001	62	137.5	18	80	6.396312e+000	1.897484e+001	0	0	0	0	0	0	0	0	0	0	0	24.3918	58.1349	1	1	1	1	26.6546	17.9733	80.3579
DATA	1070	7	86	0	0	A_16_P00930657	chr4:19370059-19370118	2360.75	4510.43	5.187662800e-001	9.658772455e-002	7.832993767e-008	4.185304e+002	1.381953e+003	1.046058e+002	1.457181e+002	50	195	18	80	6.417134e+000	1.913071e+001	0	0	0	0	0	0	0	0	0	0	0	14.774	112.392	1	1	0	1	24.1747	18.1618	79.7799
DATA	1071	7	87	0	1	SRN_20373	SRN_20373	2381.58	4510.4	-6.033592098e-001	9.595469733e-002	3.216666763e-010	1.764413e+003	4.397856e+002	2.007773e+002	6.376925e+001	102.5	115.5	18	79	7.042387e+000	1.905447e+001	0	0	0	0	0	0	0	0	0	0	0	62.3195	35.7957	1	1	1	1	24.8756	18.8758	79.0968
DATA	1072	7	88	0	0	A_16_P17392721	chr5:168729607-168729665	2402.85	4510.36	-3.314064102e-001	7.857294661e-002	2.466774879e-005	1.714868e+003	7.995107e+002	1.964104e+002	9.231089e+001	99	137	18	77	6.872287e+000	1.937646e+001	0	0	0	0	0	0	0	0	0	0	0	60.6048	65.1251	1	1	1	1	24.6442	18.9572	78.4913
DATA	1073	7	89	0	0	A_14_P125869	chr2:28999809-28999867	2423.89	4510.38	-1.183275709e-001	1.187779059e-001	3.191488040e-001	5.213798e+002	3.970330e+002	1.089844e+002	6.084767e+001	54	110	18	78	6.875897e+000	1.872677e+001	0	0	0	0	0	0	0	0	0	0	0	18.4361	32.3639	1	1	1	1	22.4545	19.1178	77.9809
DATA	1074	7	90	0	1	SRN_20044	SRN_20044	2444.96	4510.47	-1.242803227e-001	6.830190581e-002	6.882400089e-002	1.918168e+003	1.440808e+003	2.143439e+002	1.512697e+002	106.5	202	19	78	7.151104e+000	1.783053e+001	0	0	0	0	0	0	0	0	0	0	0	67.8624	117.525	1	1	1	1	24.4106	19.0785	77.9022
DATA	1075	7	91	0	0	A_16_P38360542	chr8:32859696-32859755	2465.71	4510.71	2.943731653e-001	8.011988475e-002	2.386344555e-004	7.349963e+002	1.447632e+003	1.205947e+002	1.519112e+002	60	191	18	77	7.157825e+000	1.870438e+001	0	0	0	0	0	0	0	0	0	0	0	26.0157	118.155	1	1	1	1	24.8756	18.9544	78.1743
DATA	1076	7	92	0	0	A_14_P127813	chr1:92420533-92420592	2487.56	4510.63	-6.114632247e-003	1.079120206e-001	9.548135493e-001	5.228164e+002	5.155070e+002	1.089250e+002	6.910617e+001	56	120	18	78	7.228074e+000	1.854204e+001	0	0	0	0	0	0	0	0	0	0	0	18.5152	42.0995	1	1	1	1	24.4106	19.0501	79.2956
DATA	1077	7	93	0	0	A_16_P36569206	chr3:180261965-180262024	2508.77	4510.02	-2.554770845e-001	6.667739726e-002	1.273438988e-004	5.385303e+003	2.990426e+003	5.469333e+002	3.025602e+002	229	323	19	77	6.865062e+000	1.910159e+001	0	0	0	0	0	0	0	0	0	0	0	190.823	244.33	1	1	1	1	24.4106	19.0031	77.823
DATA	1078	7	94	0	0	A_14_P118869	chr15:93665770-93665829	2529.62	4510.1	3.661291713e-001	1.120199965e-001	1.081471033e-003	3.351229e+002	7.786338e+002	1.011744e+002	9.042689e+001	50	134	17	77	6.570584e+000	1.913318e+001	0	0	0	0	0	0	0	0	0	0	0	11.8799	63.6463	1	1	0	1	24.4106	18.0608	78.592
DATA	1079	7	95	0	0	A_14_P132543	chr8:133584392-133584451	2551	4509.53	-1.845270776e-001	7.580213352e-002	1.491956454e-002	1.373548e+003	8.980837e+002	1.672432e+002	1.008877e+002	87	151	18	78	6.489939e+000	1.868107e+001	0	0	0	0	0	0	0	0	0	0	0	48.7163	73.437	1	1	1	1	25.3321	18.1604	79.3037
DATA	1080	7	96	0	0	A_14_P128070	chr6:90097171-90097224	2572.23	4509.6	7.434568685e-003	1.040559405e-001	9.430413628e-001	5.427233e+002	5.520940e+002	1.097368e+002	7.182881e+001	57	116	18	79	6.422125e+000	2.016656e+001	0	0	0	0	0	0	0	0	0	0	0	19.2567	45.1609	1	1	1	1	27.2919	18.3558	79.9781
DATA	1081	7	97	0	0	A_14_P124618	chr1:78401620-78401679	2593.28	4509.63	-1.726421803e-001	8.143372146e-002	3.400325566e-002	1.090183e+003	7.325834e+002	1.448269e+002	8.646885e+001	76	137	18	78	6.988452e+000	1.980011e+001	0	0	0	0	0	0	0	0	0	0	0	38.696	59.9422	1	1	1	1	25.1049	18.6651	78.4224
DATA	1082	7	98	0	0	A_16_P35872087	chr2:137951387-137951446	2614.63	4509.22	1.434939021e-001	6.735875375e-002	3.314740316e-002	1.591883e+003	2.215160e+003	1.855352e+002	2.262267e+002	95	253	18	77	7.472357e+000	1.919508e+001	0	0	0	0	0	0	0	0	0	0	0	56.527	181.289	1	1	1	1	24.1747	18.9681	78.1216
DATA	1083	7	99	0	0	A_18_P15975171	chr7:8660565-8660624	2636	4509.4	2.783009182e-001	7.201094694e-002	1.112244817e-004	1.184765e+003	2.248708e+003	1.520311e+002	2.295109e+002	78.5	267	18	77	7.090225e+000	1.978010e+001	0	0	0	0	0	0	0	0	0	0	0	42.0834	184.07	1	1	1	1	22.9591	18.8991	77.6087
DATA	1084	7	100	0	1	SRN_50132	SRN_50132	2657.16	4509.25	-3.598477713e-001	6.976771703e-002	2.498713576e-007	2.251026e+004	9.829528e+003	2.253040e+003	9.840244e+002	842.5	884.5	19	75	7.158252e+000	1.900368e+001	0	0	0	0	0	0	0	0	0	0	0	799.828	804.694	1	1	1	1	24.1747	19.0602	76.4707
DATA	1085	7	101	0	0	A_16_P03293496	chr17:75043235-75043294	2677.65	4509.29	2.405227532e-001	7.702663995e-002	1.792661940e-003	8.390441e+002	1.459848e+003	1.269108e+002	1.530333e+002	63	196	18	76	6.931153e+000	1.880773e+001	0	0	0	0	0	0	0	0	0	0	0	29.8203	119.518	1	1	1	1	24.1747	18.6109	77.2828
DATA	1086	7	102	0	0	A_14_P106519	chr21:48018850-48018909	2698.9	4509.46	4.212582679e-001	9.214257723e-002	4.835314873e-006	4.785967e+002	1.262490e+003	1.065504e+002	1.343368e+002	55	182	18	75.5	7.043744e+000	1.858013e+001	0	0	0	0	0	0	0	0	0	0	0	17.0134	103.363	1	1	1	1	24.6442	18.5208	76.5433
DATA	1087	7	103	0	0	A_14_P133618	chr4:185638260-185638319	2720.16	4509.61	-1.735563498e-001	1.610295121e-001	2.811265106e-001	3.761398e+002	2.522278e+002	1.023416e+002	5.238238e+001	48.5	99.5	18	76	6.604597e+000	1.835604e+001	0	0	0	0	0	0	0	0	0	0	0	13.3738	20.6496	1	1	0	1	26.0017	18.2206	77.2289
DATA	1088	7	104	0	0	A_16_P17903954	chr7:34360422-34360481	2741.54	4509.28	-2.581786917e-001	6.973554506e-002	2.136926277e-004	2.635515e+003	1.454410e+003	2.802044e+002	1.525167e+002	134	199	18	75	7.419155e+000	1.845095e+001	0	0	0	0	0	0	0	0	0	0	0	93.7267	119.056	1	1	1	1	25.3321	18.9629	76.7903
DATA	1089	7	105	0	0	A_14_P101978	chr1:201700840-201700894	2762.33	4509.28	-1.200314348e-001	6.933575641e-002	8.342287700e-002	1.736030e+003	1.316818e+003	1.979663e+002	1.394598e+002	95.5	184.5	18	74.5	6.748513e+000	1.865411e+001	0	0	0	0	0	0	0	0	0	0	0	61.7467	107.775	1	1	1	1	24.8756	18.2666	76.1755
DATA	1090	7	106	0	0	A_14_P134932	chr10:74095139-74095184	2783.65	4509.2	-1.938087891e-001	7.628663240e-002	1.106833028e-002	1.365952e+003	8.742321e+002	1.664598e+002	9.875578e+001	83	149	18	75	6.829605e+000	1.857598e+001	0	0	0	0	0	0	0	0	0	0	0	48.5894	71.5356	1	1	1	1	24.1747	18.7287	76.5694
DATA	1091	7	107	0	0	A_16_P38427797	chr8:66747137-66747196	2804.93	4509.14	2.539475305e-002	6.474733293e-002	6.949007555e-001	2.187991e+003	2.319746e+003	2.385841e+002	2.364810e+002	110	268	19	77	6.818979e+000	1.906754e+001	0	0	0	0	0	0	0	0	0	0	0	77.8364	189.764	1	1	1	1	25.1049	19.2992	77.3872
DATA	1092	7	108	0	0	A_14_P105500	chr11:113074982-113075041	2826.89	4509.22	2.210407796e-001	2.581298690e-001	3.918229232e-001	1.408251e+002	2.342723e+002	9.616293e+001	5.158857e+001	42	99	19	78	7.638329e+000	1.916020e+001	0	0	0	0	0	0	0	0	0	0	0	5.00985	19.1577	1	1	0	1	22.7082	19.5911	78.0082
DATA	1093	7	109	0	0	A_14_P114201	chr4:71230201-71230260	2847.4	4509.41	-1.180899545e-001	7.260329002e-002	1.038412802e-001	1.409395e+003	1.073848e+003	1.700400e+002	1.168144e+002	85	169	19	78	8.261920e+000	1.944714e+001	0	0	0	0	0	0	0	0	0	0	0	50.1374	87.7814	1	1	1	1	27.501	20.2432	78.2245
DATA	1094	7	110	0	0	A_16_P03133116	chr16:28012283-28012342	2868.53	4509.34	-1.037486935e-003	6.761638061e-002	9.877579616e-001	1.624762e+003	1.620886e+003	1.882791e+002	1.684897e+002	99	207	19	78	7.190453e+000	1.963614e+001	0	0	0	0	0	0	0	0	0	0	0	57.7962	132.438	1	1	1	1	25.3321	19.222	78.6406
DATA	1095	7	111	0	0	A_14_P116475	chr4:84222198-84222257	2889.8	4509.41	3.476635280e-001	1.186278461e-001	3.381909355e-003	3.108301e+002	6.921283e+002	1.000926e+002	8.311824e+001	49.5	139.5	18	78	7.114605e+000	1.895441e+001	0	0	0	0	0	0	0	0	0	0	0	11.0557	56.523	1	1	0	1	25.5572	18.9631	78.0915
DATA	1096	7	112	0	0	A_14_P138995	chr6:169653664-169653723	2910.33	4509.44	1.989712576e-001	6.903973960e-002	3.951828310e-003	1.404978e+003	2.221472e+003	1.696895e+002	2.268698e+002	88	252	19	77	6.955940e+000	1.838648e+001	0	0	0	0	0	0	0	0	0	0	0	49.9658	181.318	1	1	1	1	25.3321	19.0032	77.5073
DATA	1097	7	113	0	-1	NC2_00025489	NC2_00025489	2932	4509.2	0.000000000e+000	6.848433259e-001	1.000000000e+000	9.453557e+001	4.577140e+001	9.548031e+001	4.607983e+001	40	80	18	78	7.318281e+000	1.820493e+001	0	0	0	0	0	0	0	0	0	0	0	2.72361	-0.491537	0	0	0	0	28.1191	18.8336	78.3573
DATA	1098	7	114	0	0	A_16_P20032564	chr14:47605306-47605365	2952.85	4508.71	2.319378936e-001	6.858330125e-002	7.200152213e-004	1.583288e+003	2.700833e+003	1.847402e+002	2.739915e+002	92	291.5	18	78	7.196186e+000	1.889503e+001	0	0	0	0	0	0	0	0	0	0	0	56.2883	220.144	1	1	1	1	25.1049	18.6765	78.7616
DATA	1099	7	115	0	0	A_14_P104714	chr8:62201904-62201963	2974.18	4508.86	-5.713146867e-002	8.769070335e-002	5.147165994e-001	7.862813e+002	6.893606e+002	1.234857e+002	8.295594e+001	65	136	17	77	7.285559e+000	1.789602e+001	0	0	0	0	0	0	0	0	0	0	0	27.9452	56.1477	1	1	1	1	24.8756	18.5291	77.9434
DATA	1100	7	116	0	0	A_16_P15533888	chr2:3950749-3950808	2995.71	4508.62	-3.143072428e-002	6.488940150e-002	6.281206280e-001	2.297688e+003	2.137274e+003	2.487280e+002	2.186606e+002	119	244	17	77	7.057265e+000	1.932924e+001	0	0	0	0	0	0	0	0	0	0	0	81.637	173.934	1	1	1	1	24.8756	18.1305	77.8899
DATA	1101	7	117	0	0	A_14_P122630	chr2:219093458-219093517	3016.44	4508.5	-4.039185504e-001	8.221675284e-002	8.976208180e-007	1.757229e+003	6.932817e+002	1.998923e+002	8.332520e+001	100	136	18	77	6.835352e+000	1.929829e+001	0	0	0	0	0	0	0	0	0	0	0	62.412	56.372	1	1	1	1	24.4106	18.3921	78.6048
DATA	1102	7	118	0	0	A_16_P01829228	chr7:145971019-145971078	3037.53	4508.52	2.922398486e-001	8.768966009e-002	8.601990107e-004	5.700256e+002	1.117208e+003	1.110654e+002	1.209222e+002	59	166.5	19	78	6.968096e+000	1.917044e+001	0	0	0	0	0	0	0	0	0	0	0	20.2371	90.7588	1	1	1	1	25.3321	19.0992	78.8885
DATA	1103	7	119	0	1	SRN_30524	SRN_30524	3059.11	4508.15	-1.971620256e-001	6.574370396e-002	2.709124977e-003	3.815403e+003	2.423139e+003	3.932779e+002	2.467003e+002	176	274	18	78	6.923030e+000	1.953661e+001	0	0	0	0	0	0	0	0	0	0	0	135.393	196.649	1	1	1	1	24.4106	18.9463	79.2209
DATA	1104	7	120	0	0	A_14_P110983	chr1:151821756-151821815	3080.16	4508.52	1.399897708e-001	1.804225876e-001	4.378084156e-001	2.308140e+002	3.186045e+002	9.817198e+001	5.625348e+001	43	105	18	79	6.782927e+000	1.935326e+001	0	0	0	0	0	0	0	0	0	0	0	8.18592	25.8298	1	1	0	1	26.4388	18.7422	79.8618
DATA	1105	7	121	0	0	A_14_P120096	chr12:95881153-95881212	3101	4508.64	3.215733736e-001	8.584086383e-002	1.795640619e-004	5.956572e+002	1.249021e+003	1.125344e+002	1.332462e+002	57	184	18	79	6.868257e+000	1.893885e+001	0	0	0	0	0	0	0	0	0	0	0	21.1126	101.151	1	1	1	1	22.9591	18.4292	79.1508
DATA	1106	7	122	0	0	A_14_P122293	chr14:100735192-100735251	3122.35	4508.69	1.224758078e-001	1.112083277e-001	2.707579919e-001	4.339685e+002	5.753525e+002	1.049348e+002	7.395500e+001	55	121.5	18	78	7.330648e+000	1.894860e+001	0	0	0	0	0	0	0	0	0	0	0	15.3714	46.5403	1	1	0	1	24.1747	18.8804	79.3059
DATA	1107	7	123	0	0	A_14_P201307	chr15:55964635-55964688	3143.35	4508.69	-2.564260546e-001	8.336196512e-002	2.097585936e-003	1.192900e+003	6.609643e+002	1.528759e+002	8.082695e+001	80	131	18	79	7.235439e+000	1.795132e+001	0	0	0	0	0	0	0	0	0	0	0	42.2234	53.4009	1	1	1	1	24.8756	19.0427	79.3497
DATA	1108	7	124	0	0	A_16_P20231485	chr15:44214776-44214835	3164.43	4508.71	2.049086193e-001	7.248386291e-002	4.699292842e-003	1.075455e+003	1.723856e+003	1.439484e+002	1.785681e+002	74	224	18	78	6.416791e+000	1.889003e+001	0	0	0	0	0	0	0	0	0	0	0	38.037	139.098	1	1	1	1	23.696	18.2984	79.6213
DATA	1109	7	125	0	0	A_14_P102892	chr7:129585420-129585479	3186.5	4508.52	1.629847074e-002	1.527531896e-001	9.150285126e-001	3.246141e+002	3.370279e+002	1.011161e+002	5.754754e+001	50	107	18	78	6.493515e+000	1.862661e+001	0	0	0	0	0	0	0	0	0	0	0	11.4712	27.1567	1	1	0	1	23.9365	18.3623	78.9918
DATA	1110	7	126	0	0	A_16_P17618996	chr6:87615740-87615799	3207.16	4508.57	5.684019841e-002	8.895270311e-002	5.228271658e-001	6.757853e+002	7.702805e+002	1.172767e+002	9.008375e+001	61	147	19	78.5	6.969831e+000	1.911590e+001	0	0	0	0	0	0	0	0	0	0	0	23.8598	61.9827	1	1	1	1	23.696	19.1474	78.774
DATA	1111	7	127	0	0	A_16_P19319348	chr11:88758551-88758610	3228.28	4508.2	4.166481133e-002	7.296785264e-002	5.679980871e-001	1.126332e+003	1.239741e+003	1.479536e+002	1.325056e+002	76	176	18	78	7.062860e+000	1.915381e+001	0	0	0	0	0	0	0	0	0	0	0	39.7303	99.6133	1	1	1	1	24.6442	19.1458	78.6554
DATA	1112	7	128	0	0	A_16_P21219751	chr21:26960945-26961004	3249.16	4508.18	1.363847221e-001	6.867193894e-002	4.702967864e-002	1.406723e+003	1.925721e+003	1.703276e+002	1.981885e+002	85	229	19	80	7.341797e+000	1.916514e+001	0	0	0	0	0	0	0	0	0	0	0	49.5704	154.502	1	1	1	1	24.6442	19.079	79.5403
DATA	1113	7	129	0	0	A_14_P114170	chr20:25287497-25287554	3270.25	4508.39	-2.768601383e-002	6.564063043e-002	6.731843962e-001	2.083021e+003	1.954374e+003	2.294193e+002	2.009907e+002	110	237	19	80	7.411503e+000	1.938974e+001	0	0	0	0	0	0	0	0	0	0	0	73.3199	156.557	1	1	1	1	25.1049	19.0794	80.6596
DATA	1114	7	130	0	0	A_14_P127512	chrX:148250026-148250085	3291.41	4508.26	1.602114394e-001	6.404137058e-002	1.236032760e-002	3.588833e+003	5.189969e+003	3.715672e+002	5.211204e+002	165	482	18	80	7.280656e+000	1.982713e+001	0	0	0	0	0	0	0	0	0	0	0	126.176	415.073	1	1	1	1	24.8756	18.992	80.328
DATA	1115	7	131	0	0	A_14_P132891	chr14:69673529-69673588	3312.73	4508.04	2.301806072e-001	7.010035822e-002	1.024950944e-003	1.335933e+003	2.269684e+003	1.647269e+002	2.317992e+002	85	255	19	78	7.256831e+000	1.821687e+001	0	0	0	0	0	0	0	0	0	0	0	46.9109	181.212	1	1	1	1	25.3321	19.7209	79.2121
DATA	1116	7	132	0	0	A_18_P14264151	chr3:82540102-82540161	3333.52	4508.16	-4.108491604e-002	7.794454224e-002	5.981210493e-001	1.021789e+003	9.295577e+002	1.405439e+002	1.042330e+002	68.5	147.5	19	79	7.033800e+000	1.914192e+001	0	0	0	0	0	0	0	0	0	0	0	35.833	74.0898	1	1	1	1	23.9365	18.9795	80.1953
DATA	1117	7	133	0	0	A_16_P02761878	chr13:40860857-40860916	3355.95	4507.98	-8.733725179e-002	1.179415835e-001	4.589889029e-001	5.138173e+002	4.202149e+002	1.094506e+002	6.323019e+001	55	107.5	19	79.5	7.155731e+000	1.872528e+001	0	0	0	0	0	0	0	0	0	0	0	17.9927	33.4291	1	1	1	1	28.1191	18.865	80.6028
DATA	1118	7	134	0	0	A_14_P127927	chr5:70834859-70834918	3376.6	4507.97	3.231611756e-001	1.087099145e-001	2.951997690e-003	3.722233e+002	7.833660e+002	1.036906e+002	9.152570e+001	52.5	137	19	79	6.956510e+000	1.800887e+001	0	0	0	0	0	0	0	0	0	0	0	13.0157	62.2062	1	1	0	1	26.4388	19.0643	80.116
DATA	1119	7	135	0	0	A_16_P15326798	chr1:165504256-165504315	3397.4	4507.76	-2.490504058e-001	8.506914960e-002	3.415638165e-003	1.134485e+003	6.393641e+002	1.492148e+002	7.960301e+001	79	129	19	78	7.127586e+000	1.818127e+001	0	0	0	0	0	0	0	0	0	0	0	39.6102	50.6757	1	1	1	1	25.1049	19.4	78.8512
DATA	1120	7	136	0	0	A_16_P01056612	chr4:114876387-114876446	3418.16	4507.6	7.745926996e-002	8.011264567e-002	3.336043145e-001	8.415886e+002	1.005910e+003	1.284798e+002	1.112476e+002	65	162	19	77	7.014995e+000	1.934480e+001	0	0	0	0	0	0	0	0	0	0	0	29.3372	79.5743	1	1	1	1	25.3321	19.1646	79.0615
DATA	1121	7	137	0	0	A_14_P201638	chr5:148201371-148201430	3439.02	4507.65	1.757513007e-001	8.934715416e-002	4.917617484e-002	6.067473e+002	9.094088e+002	1.146198e+002	1.026484e+002	57	151	18	77	6.992951e+000	2.048665e+001	0	0	0	0	0	0	0	0	0	0	0	21.1151	71.7979	1	1	1	1	24.8756	18.9639	79.0831
DATA	1122	7	138	0	0	A_14_P201073	chr6:105308411-105308470	3461	4507.8	-6.752317971e-001	2.713145416e-001	1.281960804e-002	3.616020e+002	7.638341e+001	1.039204e+002	4.831693e+001	50.5	90.5	19	78	7.264300e+000	2.023686e+001	0	0	0	0	0	0	0	0	0	0	0	12.5603	6.01756	1	1	0	0	28.1191	19.2949	79.6026
DATA	1123	7	139	0	0	A_16_P01468291	chr6:43424544-43424603	3482.33	4507.42	-4.074738353e-001	2.268047025e-001	7.240157445e-002	3.382461e+002	1.323607e+002	1.033031e+002	4.961064e+001	49	90	17	79	6.714757e+000	1.885543e+001	0	0	0	0	0	0	0	0	0	0	0	11.7271	10.405	1	1	0	0	24.8756	18.4302	80.2472
DATA	1124	7	140	0	0	A_16_P16532205	chr3:184799629-184799688	3503.16	4507.54	-3.670762321e-002	8.202073254e-002	6.544846455e-001	9.090687e+002	8.353896e+002	1.335244e+002	9.630465e+001	70	143	18	80	7.070543e+000	1.811748e+001	0	0	0	0	0	0	0	0	0	0	0	31.4562	65.5306	1	1	1	1	25.7804	18.8188	80.4149
DATA	1125	7	141	0	0	A_14_P100192	chr13:24334216-24334267	3523.93	4507.7	1.194057650e-001	1.017451358e-001	2.405644578e-001	5.122892e+002	6.744053e+002	1.105808e+002	8.278953e+001	54	132	18.5	79.5	7.183009e+000	1.909591e+001	0	0	0	0	0	0	0	0	0	0	0	17.6905	52.7871	1	1	1	1	25.5572	19.025	80.5219
DATA	1126	7	142	0	0	A_16_P21464716	chrX:48372386-48372445	3545.46	4507.65	6.538871417e-002	1.923806747e-001	7.339376197e-001	2.415485e+002	2.807974e+002	1.011397e+002	5.572350e+001	45	101.5	19	80	7.118815e+000	1.949612e+001	0	0	0	0	0	0	0	0	0	0	0	8.32301	21.9275	1	1	0	1	24.4106	19.0797	80.6312
DATA	1127	7	143	0	1	SRN_30812	SRN_30812	3566.51	4507.49	-2.814877943e-002	6.388153363e-002	6.594734083e-001	2.829135e+003	2.651581e+003	2.995477e+002	2.695112e+002	130	286	19	79	7.014171e+000	1.904230e+001	0	0	0	0	0	0	0	0	0	0	0	97.2668	206.58	1	1	1	1	24.4106	18.9875	79.7328
DATA	1128	7	144	0	0	A_14_P133199	chr1:58938411-58938470	3587.67	4507.38	-3.839616793e-001	7.733309359e-002	6.868793538e-007	2.307598e+003	9.532316e+002	2.509664e+002	1.068885e+002	113	152	18	78	7.096776e+000	1.975300e+001	0	0	0	0	0	0	0	0	0	0	0	79.1512	74.087	1	1	1	1	24.8756	19.0874	78.9579
DATA	1129	7	145	0	0	A_16_P01066752	chr4:122639200-122639259	3608.9	4507.52	1.920990771e-001	1.128489171e-001	8.870519506e-002	4.088335e+002	6.362760e+002	1.070208e+002	7.999103e+001	53	133.5	18	78	7.110901e+000	1.940913e+001	0	0	0	0	0	0	0	0	0	0	0	13.9887	49.3319	1	1	0	1	24.6442	18.7085	79.9291
DATA	1130	7	146	0	0	A_14_P123740	chr12:120648310-120648369	3629.72	4507.33	-1.530571331e-001	8.382736196e-002	6.787114977e-002	1.028724e+003	7.231723e+002	1.428756e+002	8.712900e+001	74	138	18	80	6.953474e+000	1.988838e+001	0	0	0	0	0	0	0	0	0	0	0	35.1117	55.9314	1	1	1	1	24.8756	18.4698	81.0685
DATA	1131	7	147	0	0	A_14_P123294	chr3:78605584-78605643	3651.36	4507.26	-2.424403826e-001	7.594559464e-002	1.411494069e-003	1.617843e+003	9.257547e+002	1.898893e+002	1.046146e+002	91.5	148.5	19	80	7.040564e+000	1.992682e+001	0	0	0	0	0	0	0	0	0	0	0	55.0705	71.4134	1	1	1	1	24.8756	19.336	81.215
DATA	1132	7	148	0	0	A_16_P02188800	chr9:135600047-135600104	3672.49	4506.98	-9.455179997e-002	8.388261065e-002	2.596613576e-001	9.499877e+002	7.641281e+002	1.377044e+002	9.069349e+001	70.5	137.5	19	78	6.934297e+000	1.965266e+001	0	0	0	0	0	0	0	0	0	0	0	32.2492	58.7923	1	1	1	1	24.8756	19.4674	79.295
DATA	1133	7	149	0	0	A_14_P120328	chr4:44350757-44350816	3693.12	4507.19	2.984191777e-002	6.587909534e-002	6.505630869e-001	1.972872e+003	2.113202e+003	2.211686e+002	2.169214e+002	108	231	18	79	7.051175e+000	1.912630e+001	0	0	0	0	0	0	0	0	0	0	0	66.7867	162.174	1	1	1	1	23.2073	19.2152	79.5253
DATA	1134	7	150	0	0	A_16_P00369434	chr2:49208081-49208140	3714.81	4506.81	-1.477910121e-001	8.790843267e-002	9.272551009e-002	9.312648e+002	6.626469e+002	1.368431e+002	8.248046e+001	70	132	18	78	6.949106e+000	1.911907e+001	0	0	0	0	0	0	0	0	0	0	0	31.4311	50.7127	1	1	1	1	24.4106	18.8419	79.0635
DATA	1135	7	151	0	0	A_16_P19899355	chr13:88107653-88107712	3736.07	4506.31	4.941219612e-002	6.801067576e-002	4.675103230e-001	1.591156e+003	1.782891e+003	1.882360e+002	1.849661e+002	89	223	18	78	7.284271e+000	1.988329e+001	0	0	0	0	0	0	0	0	0	0	0	53.5394	136.068	1	1	1	1	25.3321	18.8291	78.9245
DATA	1136	7	152	0	0	A_14_P110556	chr6:46563801-46563860	3757.09	4506.75	-2.255833176e-001	8.874543078e-002	1.102470615e-002	1.031290e+003	6.134756e+002	1.442744e+002	7.875489e+001	71	126	18	78	6.978398e+000	1.989311e+001	0	0	0	0	0	0	0	0	0	0	0	34.5909	46.691	1	1	1	1	25.3321	18.722	78.9402
DATA	1137	7	153	0	0	A_14_P123937	chr16:29838538-29838597	3778.62	4507.17	2.486354413e-001	9.672740221e-002	1.015589344e-002	5.094377e+002	9.030807e+002	1.133293e+002	1.029969e+002	54	152	18	78	6.805885e+000	1.937905e+001	0	0	0	0	0	0	0	0	0	0	0	17.0299	68.5359	1	1	1	1	21.9382	18.5887	78.7758
DATA	1138	7	154	0	0	A_14_P100874	chr11:36472131-36472190	3799.69	4506.17	-2.503766753e-001	7.606491534e-002	9.961267267e-004	1.674122e+003	9.406118e+002	1.958158e+002	1.063704e+002	92	151	17	77	6.699146e+000	1.884772e+001	0	0	0	0	0	0	0	0	0	0	0	55.7771	71.1766	1	1	1	1	25.3321	18.1202	77.5964
DATA	1139	7	155	0	0	A_14_P104198	chr2:233416378-233416437	3820.35	4506.73	-8.237431118e-002	8.281025130e-002	3.198648396e-001	9.828231e+002	8.130196e+002	1.415911e+002	9.534761e+001	69	141	18	77	6.954523e+000	1.935920e+001	0	0	0	0	0	0	0	0	0	0	0	32.6318	61.3478	1	1	1	1	24.8756	18.5056	77.5455
DATA	1140	7	156	0	0	A_16_P21464716	chrX:48372386-48372445	3842.18	4506.26	-2.774408809e-002	1.714319556e-001	8.714339642e-001	3.189541e+002	2.992155e+002	1.071625e+002	5.823929e+001	46	102	18	76.5	6.938026e+000	1.881081e+001	0	0	0	0	0	0	0	0	0	0	0	10.5505	22.5083	1	1	0	1	25.5572	18.6692	77.3232
DATA	1141	7	157	0	0	A_14_P115716	chr16:62643246-62643305	3862.6	4506.18	1.382828197e-001	6.736099776e-002	4.008597599e-002	1.712096e+003	2.354025e+003	1.996382e+002	2.406770e+002	90	254	18	75	6.821991e+000	1.840184e+001	0	0	0	0	0	0	0	0	0	0	0	56.4284	176.565	1	1	1	1	25.1049	18.7186	76.3601
DATA	1142	7	158	0	0	A_14_P135339	chrX:22050894-22050953	3884.05	4506.53	1.563222877e-001	6.941233961e-002	2.431708192e-002	1.426104e+003	2.043966e+003	1.759658e+002	2.104865e+002	84	234.5	18	76	6.897830e+000	1.878646e+001	0	0	0	0	0	0	0	0	0	0	0	46.8173	152.837	1	1	1	1	26.2212	18.7404	77.2436
DATA	1143	7	159	0	0	A_14_P104194	chr2:240957863-240957922	3905.61	4506.25	6.500425747e-002	7.955150870e-002	4.138517478e-001	9.232006e+002	1.072261e+003	1.386946e+002	1.184911e+002	64.5	154	18	78	7.233137e+000	1.912711e+001	0	0	0	0	0	0	0	0	0	0	0	30.1843	79.9239	1	1	1	1	23.696	18.7592	78.1748
DATA	1144	7	160	0	-1	NC1_00000031	NC1_00000031	3926.5	4506.68	0.000000000e+000	6.847194927e-001	1.000000000e+000	1.032338e+002	5.024223e+001	1.044093e+002	5.058078e+001	39	77	18	77	6.504462e+000	1.873122e+001	0	0	0	0	0	0	0	0	0	0	0	3.25584	-5.1562	0	0	0	0	27.0811	18.5317	76.9317
DATA	1145	7	161	0	0	A_14_P100462	chr11:133941206-133941265	3947.71	4506.5	4.687030965e-001	8.928047841e-002	1.522788704e-007	5.779618e+002	1.700600e+003	1.193077e+002	1.774690e+002	57	202	18	77	6.908855e+000	1.826362e+001	0	0	0	0	0	0	0	0	0	0	0	18.7392	125.966	1	1	1	1	27.0811	18.8495	77.0167
DATA	1146	7	162	0	0	A_14_P107104	chr15:69019738-69019796	3968.86	4505.93	8.145108579e-002	8.589379189e-002	3.429885903e-001	7.722690e+002	9.315790e+002	1.302068e+002	1.061603e+002	62	149	18	78	7.073570e+000	1.897306e+001	0	0	0	0	0	0	0	0	0	0	0	24.9298	68.7795	1	1	1	1	24.6442	18.9568	77.619
DATA	1147	7	163	0	0	A_14_P104713	chr5:77475271-77475330	3990.2	4506.1	2.058470199e-001	7.808617552e-002	8.385217889e-003	8.949053e+002	1.437554e+003	1.382006e+002	1.525591e+002	68.5	177	18	77	6.729965e+000	1.927745e+001	0	0	0	0	0	0	0	0	0	0	0	28.7567	105.789	1	1	1	1	23.9365	18.3473	76.8468
DATA	1148	7	164	0	0	A_14_P133793	chr6:83878613-83878672	4011.54	4506.32	1.482230973e-001	7.353408401e-002	4.383071499e-002	1.124368e+003	1.581727e+003	1.543954e+002	1.662668e+002	71	195	17	75	6.919728e+000	1.815709e+001	0	0	0	0	0	0	0	0	0	0	0	35.9603	116.013	1	1	1	1	25.3321	18.0813	76.2656
DATA	1149	8	1	0	0	A_14_P101907	chr14:58023813-58023872	572.923	4521.88	-3.226634932e-001	1.254518097e-001	1.011095387e-002	6.670549e+002	3.173204e+002	1.207903e+002	6.244559e+001	62	100.5	18	76	7.186590e+000	1.882939e+001	0	0	0	0	0	0	0	0	0	0	0	22.4168	22.176	1	1	1	1	23.9365	18.8563	77.2307
DATA	1150	8	2	0	0	A_14_P108764	chr11:33902330-33902379	593.743	4521.3	-5.564003090e-001	4.582865839e-001	2.247140679e-001	1.921567e+002	5.336484e+001	1.024839e+002	5.065184e+001	44	84.5	19	74	7.479018e+000	1.848875e+001	0	0	0	0	0	0	0	0	0	0	0	6.45976	2.4524	1	0	0	0	28.1191	19.3089	75.4779
DATA	1151	8	3	0	0	A_14_P118817	chr13:31835180-31835239	615.433	4521.13	1.292581936e-003	6.674195810e-002	9.845484500e-001	1.893421e+003	1.899065e+003	2.144242e+002	1.973411e+002	105	211	19	76	7.187703e+000	1.841591e+001	0	0	0	0	0	0	0	0	0	0	0	63.6714	133.027	1	1	1	1	25.7804	19.3205	77.641
DATA	1152	8	4	0	0	A_14_P117170	chr5:38562280-38562339	636.537	4521.19	3.404635367e-001	1.006097117e-001	7.143729545e-004	4.446502e+002	9.738274e+002	1.099938e+002	1.111524e+002	52	153.5	19	76	7.227331e+000	1.910922e+001	0	0	0	0	0	0	0	0	0	0	0	14.9569	68.3055	1	1	0	1	25.1049	19.4801	76.8462
DATA	1153	8	5	0	0	A_14_P138505	chr20:36965726-36965785	657.577	4520.31	-5.600706311e-001	8.424234197e-002	2.964432690e-011	3.402279e+003	9.369132e+002	3.547798e+002	1.079005e+002	152	147.5	19	76	7.069761e+000	1.862603e+001	0	0	0	0	0	0	0	0	0	0	0	114.488	65.7966	1	1	1	1	24.4106	19.3079	76.9187
DATA	1154	8	6	0	0	A_14_P100185	chr8:55052672-55052731	678.644	4520.59	3.393524281e-001	1.084827585e-001	1.758988615e-003	3.890301e+002	8.498369e+002	1.078037e+002	1.003905e+002	51	137	18	76	7.232619e+000	1.915236e+001	0	0	0	0	0	0	0	0	0	0	0	13.0946	59.7695	1	1	0	1	25.5572	18.9169	76.8883
DATA	1155	8	7	0	0	A_14_P116139	chr12:22779215-22779274	699.678	4520.76	-1.865478426e-001	3.722391178e-001	6.162651662e-001	1.657665e+002	1.078820e+002	1.018684e+002	5.444106e+001	45.5	90.5	18	77	7.663255e+000	1.865945e+001	0	0	0	0	0	0	0	0	0	0	0	5.58123	7.59882	1	1	0	0	26.2212	19.125	78.663
DATA	1156	8	8	0	0	A_14_P131466	chr13:76287311-76287370	720.895	4521.05	4.186193483e-001	1.246158547e-001	7.814629542e-004	2.894711e+002	7.589699e+002	1.045687e+002	9.272948e+001	47.5	136	18	79	7.688266e+000	2.024738e+001	0	0	0	0	0	0	0	0	0	0	0	9.74902	53.5442	1	1	0	1	26.0017	19.604	80.2283
DATA	1157	8	9	0	0	A_14_P128856	chr6:125657840-125657899	742.373	4520.81	9.706854266e-002	7.551636118e-002	1.986534161e-001	1.023649e+003	1.280029e+003	1.434163e+002	1.386154e+002	77	176	17	79	7.435420e+000	1.916786e+001	0	0	0	0	0	0	0	0	0	0	0	34.4872	90.4463	1	1	1	1	25.7804	18.431	80.1296
DATA	1158	8	10	0	0	A_16_P17270463	chr5:117002530-117002589	763.309	4520.84	1.144911959e-001	9.603218941e-002	2.331762399e-001	5.574207e+002	7.255616e+002	1.148496e+002	8.185132e+001	55	130	18	80	7.329511e+000	1.997530e+001	0	0	0	0	0	0	0	0	0	0	0	18.7857	51.3511	1	1	1	1	24.8756	19.0222	81.964
DATA	1159	8	11	0	0	A_16_P18738075	chr9:113948226-113948285	784.377	4520.46	1.705015514e-001	1.260397262e-001	1.761321994e-001	3.694695e+002	5.471169e+002	1.069622e+002	7.618795e+001	51	126.5	19	80	6.958703e+000	1.993234e+001	0	0	0	0	0	0	0	0	0	0	0	12.4561	38.7844	1	1	0	1	26.0017	19.2473	81.0879
DATA	1160	8	12	0	0	A_14_P136943	chr9:130317389-130317448	805.115	4520.83	2.554707896e-001	1.086488286e-001	1.870572040e-002	4.182877e+002	7.532617e+002	1.087180e+002	9.206209e+001	52	134	19	80	6.649886e+000	1.822504e+001	0	0	0	0	0	0	0	0	0	0	0	14.1061	53.4913	1	1	0	1	24.4106	19.5393	81.0112
DATA	1161	8	13	0	0	A_14_P138339	chr17:36914348-36914397	826.814	4520.39	2.152101986e-001	7.748085785e-002	5.476335919e-003	8.858478e+002	1.454016e+003	1.338253e+002	1.547039e+002	66	182	19	80	7.018742e+000	1.831364e+001	0	0	0	0	0	0	0	0	0	0	0	29.8857	103.434	1	1	1	1	25.7804	19.3921	81.1658
DATA	1162	8	14	0	0	A_14_P103650	chr2:97059704-97059763	848	4520.06	2.574269723e-001	1.086534792e-001	1.782432414e-002	4.168881e+002	7.541305e+002	1.085916e+002	9.202705e+001	50	133	18	80	7.028537e+000	1.903841e+001	0	0	0	0	0	0	0	0	0	0	0	14.0699	53.7409	1	1	0	1	22.7082	18.5906	81.2703
DATA	1163	8	15	0	0	A_16_P16791588	chr4:102148200-102148259	868.286	4520.62	-3.984251423e-001	1.353391824e-001	3.241037277e-003	6.536582e+002	2.611714e+002	1.196710e+002	5.876740e+001	61	101	18	81	7.180769e+000	1.931490e+001	0	0	0	0	0	0	0	0	0	0	0	22.0671	18.6463	1	1	1	0	25.1049	18.3381	82.2386
DATA	1164	8	16	0	0	A_14_P110815	chr7:44721480-44721539	890	4520.5	7.963937448e-001	1.971126921e-001	5.338363972e-005	9.953236e+001	6.228136e+002	1.006697e+002	8.148550e+001	41	132	18	81	7.987616e+000	2.100313e+001	0	0	0	0	0	0	0	0	0	0	0	3.26982	44.5509	0	1	0	1	26.2212	19.1317	82.2608
DATA	1165	8	17	0	0	A_14_P104394	chr10:133996915-133996974	911.25	4520.52	2.507213601e-002	7.733969858e-002	7.458002702e-001	1.016038e+003	1.076421e+003	1.426761e+002	1.197376e+002	74	160	18	82	7.818968e+000	1.960932e+001	0	0	0	0	0	0	0	0	0	0	0	34.327	77.1469	1	1	1	1	24.4106	18.862	82.2056
DATA	1166	8	18	66	-1	(-)3xSLv1	NegativeControl	932.4	4520.41	0.000000000e+000	6.718933288e-001	1.000000000e+000	9.945596e+001	5.199144e+001	1.003113e+002	5.247957e+001	42	85	18	83	7.323136e+000	1.993308e+001	0	0	0	0	0	0	0	0	0	0	0	2.05925	2.72912	0	0	0	0	27.501	18.7805	82.4336
DATA	1167	8	19	0	0	A_14_P201336	chr1:55512509-55512568	953.818	4520.35	4.261897019e-001	8.820384454e-002	1.352550905e-006	5.792421e+002	1.545432e+003	1.156389e+002	1.631329e+002	56	191.5	18	85	7.302807e+000	2.029396e+001	0	0	0	0	0	0	0	0	0	1	0	19.5854	111.197	1	1	1	1	25.1049	19.2665	84.5962
DATA	1168	8	20	0	0	A_14_P116327	chr1:7469804-7469863	974.446	4520.64	-1.651649938e-001	1.109654836e-001	1.366360207e-001	6.460085e+002	4.416449e+002	1.190934e+002	6.832499e+001	58	118	18	81	7.098405e+000	1.987344e+001	0	0	0	0	0	0	0	0	0	0	0	21.8508	31.8412	1	1	1	1	25.1049	19.0147	82.0708
DATA	1169	8	21	0	0	A_14_P136942	chrX:151128402-151128461	995.75	4519.98	3.033704294e-003	1.238500320e-001	9.804577864e-001	4.536242e+002	4.568041e+002	1.098093e+002	6.923822e+001	57.5	114.5	18	83	7.199808e+000	1.892675e+001	0	0	0	0	0	0	0	0	0	0	0	15.3509	32.9983	1	1	0	1	27.2919	19.3435	82.5319
DATA	1170	8	22	0	1	SRN_50798	SRN_50798	1017.43	4519.87	-1.361997500e-001	6.310825046e-002	3.091286643e-002	7.637384e+003	5.581422e+003	7.702518e+002	5.605521e+002	290	489.5	18	82	7.299266e+000	1.857282e+001	0	0	0	0	0	0	0	0	0	0	0	258.568	404.034	1	1	1	1	25.7804	19.2943	81.9183
DATA	1171	8	23	0	-1	NC2_00115548	NC2_00115548	1037.72	4519.33	8.780755972e-002	3.791205810e-001	8.168420832e-001	1.179202e+002	1.443430e+002	1.006043e+002	5.379516e+001	43	95	18	81	6.926013e+000	1.845572e+001	0	0	0	0	0	0	0	0	0	0	0	3.99411	10.4689	1	1	0	0	25.1049	19.1662	81.7757
DATA	1172	8	24	1028	1	SM_09	SM_09	1059.22	4520.02	0.000000000e+000	6.645076539e-001	1.000000000e+000	9.920528e+001	5.135983e+001	1.000526e+002	4.853021e+001	39	85	18	81	7.115235e+000	1.950125e+001	0	0	0	0	0	0	0	0	0	0	0	2.02615	1.85386	0	0	0	0	30	19.1176	81.8992
DATA	1173	8	25	0	0	A_14_P102208	chr20:54993913-54993972	1080.44	4519.33	-1.650153876e-001	6.724325116e-002	1.412743468e-002	2.566988e+003	1.755531e+003	2.754245e+002	1.829797e+002	122	210	19	82	7.447203e+000	1.948859e+001	0	0	0	0	0	0	0	0	0	0	0	87.0251	127.872	1	1	1	1	24.8756	19.5807	82.6953
DATA	1174	8	26	0	0	A_14_P100578	chr8:55501294-55501353	1101.39	4519.23	1.039886818e-001	1.013004921e-001	3.046386331e-001	5.394884e+002	6.854421e+002	1.134267e+002	8.573064e+001	55.5	130.5	18.5	81	7.557390e+000	2.040539e+001	0	0	0	0	0	0	0	0	0	0	0	18.298	50.0329	1	1	1	1	25.1049	19.575	82.2917
DATA	1175	8	27	0	0	A_14_P114722	chr3:149368292-149368351	1122.83	4519.36	5.738394500e-002	6.758751972e-002	3.958636689e-001	1.644083e+003	1.876323e+003	1.922917e+002	1.945395e+002	100	223.5	19	82	7.623272e+000	2.065891e+001	0	0	0	0	0	0	0	0	0	0	0	55.7884	137.263	1	1	1	1	25.7804	19.383	83.1676
DATA	1176	8	28	0	0	A_18_P15117935	chr5:21451717-21451776	1143.79	4518.94	-2.243663605e-001	9.370021748e-002	1.664246545e-002	9.203650e+002	5.490270e+002	1.356703e+002	7.511969e+001	68.5	121	18	80	7.758794e+000	2.027142e+001	0	0	0	0	0	0	0	0	0	0	0	31.2468	40.2487	1	1	1	1	23.9365	19.622	81.6588
DATA	1177	8	29	0	0	A_14_P110444	chr16:75604673-75604732	1164.82	4519.16	3.975463533e-001	8.770508778e-002	5.821719582e-006	5.838841e+002	1.458388e+003	1.154808e+002	1.545509e+002	58.5	188.5	18	80	7.378674e+000	1.934278e+001	0	0	0	0	0	0	0	0	0	0	0	19.8322	107.15	1	1	1	1	24.4106	19.2219	81.7695
DATA	1178	8	30	0	0	A_14_P109298	chr2:97541615-97541671	1186.17	4519.46	8.933727993e-002	6.818704360e-002	1.901350611e-001	1.537322e+003	1.888435e+003	1.831690e+002	1.956196e+002	92	217	19	80	7.218685e+000	1.988396e+001	0	0	0	0	0	0	0	0	0	0	0	52.2412	139.062	1	1	1	1	24.4106	19.458	82.0058
DATA	1179	8	31	0	0	A_14_P103022	chr1:14112991-14113050	1206.96	4519.19	-5.343037441e-002	8.781197116e-002	5.428801443e-001	8.247746e+002	7.292978e+002	1.292648e+002	8.895394e+001	67	136	18	79	6.938022e+000	1.849332e+001	0	0	0	0	0	0	0	0	0	0	0	28.0422	53.8196	1	1	1	1	24.4106	18.9759	80.0722
DATA	1180	8	32	0	0	A_14_P101262	chr5:43479974-43480033	1228.49	4519.11	1.068271009e-001	8.034967064e-002	1.836739925e-001	8.410496e+002	1.075595e+003	1.302687e+002	1.189598e+002	66.5	161	18	80	7.027712e+000	1.837203e+001	0	0	0	0	0	0	0	0	0	0	0	28.6108	79.5542	1	1	1	1	25.3321	18.8351	81.6469
DATA	1181	8	33	0	0	A_16_P03524252	chr20:44350693-44350752	1249.71	4519.5	-9.137535795e-002	1.229671969e-001	4.574288532e-001	5.061104e+002	4.100812e+002	1.115714e+002	6.520899e+001	52.5	120	17	79.5	6.362362e+000	1.897846e+001	0	0	0	0	0	0	0	0	0	0	0	17.2252	30.4006	1	1	1	1	27.0811	18.1053	80.9474
DATA	1182	8	34	0	0	A_16_P03254173	chr17:46722902-46722961	1270.93	4519.4	4.089121064e-002	7.022172090e-002	5.603540516e-001	1.364937e+003	1.499698e+003	1.688383e+002	1.582721e+002	82.5	192.5	18	80	6.477113e+000	2.009646e+001	0	0	0	0	0	0	0	0	0	0	0	46.4804	111.426	1	1	1	1	26.2212	18.5315	81.9233
DATA	1183	8	35	0	0	A_14_P126195	chr16:81892733-81892792	1291.98	4519.16	1.845204943e-001	1.114984736e-001	9.794175321e-002	4.243150e+002	6.489465e+002	1.080049e+002	8.221437e+001	54	132	18	79	7.006313e+000	1.924371e+001	0	0	0	0	0	0	0	0	0	0	0	14.4575	48.3219	1	1	0	1	21.9382	18.7983	80.2941
DATA	1184	8	36	0	0	A_14_P105169	chr5:34847437-34847496	1313.73	4519.47	-3.963336373e-001	2.707005819e-001	1.431657097e-001	2.822720e+002	1.133272e+002	1.032027e+002	5.161737e+001	45	91	18	80	6.797296e+000	1.969621e+001	0	0	0	0	0	0	0	0	0	0	0	9.6229	8.45846	1	1	0	0	25.7804	18.8251	82.4869
DATA	1185	8	37	0	0	A_18_P14375740	chr3:124679284-124679343	1334.59	4519.39	1.825121552e-001	6.980245466e-002	8.930705943e-003	1.355268e+003	2.063181e+003	1.679594e+002	2.123486e+002	85	236	18	81	7.211877e+000	1.995204e+001	0	0	0	0	0	0	0	0	0	0	0	46.2285	154.33	1	1	1	1	24.4106	18.9046	83.3526
DATA	1186	8	38	0	0	A_16_P03378832	chr18:56305873-56305932	1355.54	4519.18	-1.637320059e-001	6.692164603e-002	1.442017684e-002	2.636646e+003	1.808506e+003	2.816917e+002	1.876717e+002	121	212	17	81	7.238527e+000	1.974854e+001	0	0	0	0	0	0	0	0	0	0	0	89.9899	135.577	1	1	1	1	25.3321	18.5909	82.5284
DATA	1187	8	39	0	0	A_14_P101298	chr5:122986985-122987044	1376.45	4518.98	7.911742364e-001	1.160738386e-001	9.352643938e-012	2.574691e+002	1.591840e+003	1.023831e+002	1.668601e+002	46	207	17	81	7.223228e+000	1.941641e+001	0	0	0	0	0	0	0	0	0	0	0	8.79281	119.596	1	1	0	1	22.4545	18.4866	82.5914
DATA	1188	8	40	0	0	A_14_P104998	chr2:62147937-62147996	1398.02	4519.46	-1.512479461e-002	9.326111616e-002	8.711665848e-001	6.984463e+002	6.745408e+002	1.211893e+002	8.391101e+001	63	128	17	79	7.122479e+000	1.860664e+001	0	0	0	0	0	0	0	0	0	0	0	23.8658	50.7979	1	1	1	1	25.1049	18.118	80.3371
DATA	1189	8	41	0	0	A_14_P107917	chr8:105352043-105352093	1418.85	4518.97	-1.916148363e-001	1.457992377e-001	1.887662763e-001	4.540601e+002	2.920778e+002	1.088923e+002	5.773648e+001	53	99.5	17.5	79	7.211241e+000	1.908132e+001	0	0	0	0	0	0	0	0	0	0	0	15.5252	22.0426	1	1	0	1	27.2919	18.6022	80.0083
DATA	1190	8	42	0	0	A_14_P127889	chr1:228602911-228602964	1440.33	4519.09	-1.549560819e-001	7.609755284e-002	4.172203285e-002	1.340466e+003	9.382091e+002	1.665905e+002	1.061673e+002	84	150	17	78	7.231349e+000	1.725482e+001	0	0	0	0	0	0	0	0	0	0	0	45.8611	70.9664	1	1	1	1	27.9146	18.4083	79.1222
DATA	1191	8	43	0	0	A_14_P111278	chr8:11291457-11291512	1461.82	4519.42	2.436779757e-001	7.180065719e-002	6.892683676e-004	1.202488e+003	2.107457e+003	1.556666e+002	2.164984e+002	80	234	17	78	7.245781e+000	1.753038e+001	0	0	0	0	0	0	0	0	0	0	0	41.1649	159.776	1	1	1	1	25.7804	18.4207	78.4726
DATA	1192	8	44	0	0	A_16_P19308275	chr11:83867590-83867649	1483.02	4518.73	-6.116693624e-001	9.423818740e-002	8.545315025e-011	2.034292e+003	4.974436e+002	2.261457e+002	7.015614e+001	108	118	17	77	6.698069e+000	1.844428e+001	0	0	0	0	0	0	0	0	0	0	0	69.6895	37.7936	1	1	1	1	26.2212	18.0937	77.9559
DATA	1193	8	45	0	0	A_14_P106102	chr2:137175541-137175600	1503.73	4518.73	1.027462312e-001	8.686502738e-002	2.368780461e-001	6.999110e+002	8.867252e+002	1.210165e+002	1.014873e+002	59.5	150	18	76	6.355119e+000	1.916597e+001	0	0	0	0	0	0	0	0	0	0	0	23.9921	67.5147	1	1	1	1	24.8756	18.2295	77.4618
DATA	1194	8	46	0	0	A_16_P21633637	chrX:151557666-151557725	1525	4518.85	7.933880701e-002	6.373731746e-002	2.132133884e-001	2.830913e+003	3.398329e+003	2.997908e+002	3.433838e+002	135	335	18	76	6.848490e+000	1.819363e+001	0	0	0	0	0	0	0	0	0	0	0	97.1022	259.321	1	1	1	1	27.2919	19.0144	76.9052
DATA	1195	8	47	0	0	A_14_P131882	chr17:65989022-65989072	1545.71	4518.71	1.675685456e-001	6.560947310e-002	1.064841564e-002	2.271088e+003	3.340431e+003	2.475873e+002	3.376399e+002	110.5	326	18	76	6.845996e+000	1.813042e+001	0	0	0	0	0	0	0	0	0	0	0	77.9511	255.442	1	1	1	1	24.8756	19.0161	76.4543
DATA	1196	8	48	0	0	A_14_P127949	chr6:126252422-126252474	1566.89	4518.86	-2.947393076e-001	9.350836597e-002	1.621506982e-003	1.010612e+003	5.126786e+002	1.411448e+002	7.094868e+001	74	121	18	76	7.116146e+000	1.866544e+001	0	0	0	0	0	0	0	0	0	0	0	34.7099	39.2901	1	1	1	1	25.1049	18.847	76.5
DATA	1197	8	49	0	0	A_14_P139460	chr14:21548659-21548718	1587.74	4518.28	3.621272078e-002	8.156991927e-002	6.570809045e-001	8.546450e+002	9.289631e+002	1.303785e+002	1.050012e+002	65	144	18	76	6.874334e+000	1.735287e+001	0	0	0	0	0	0	0	0	0	0	0	29.3745	71.3383	1	1	1	1	26.2212	18.9472	76.1135
DATA	1198	8	50	0	0	A_16_P18931106	chr10:56073480-56073539	1609.37	4518.27	-2.311203822e-001	9.186750397e-002	1.187621249e-002	9.469036e+002	5.561416e+002	1.365548e+002	7.401387e+001	70	127	18	78	6.816013e+000	1.851438e+001	0	0	0	0	0	0	0	0	0	0	0	32.5681	42.8011	1	1	1	1	23.696	18.3458	78.4718
DATA	1199	8	51	0	0	A_18_P14166257	chr3:50502719-50502778	1630.42	4518.33	-1.190500759e-001	1.033355528e-001	2.492911839e-001	6.613825e+002	5.028085e+002	1.184996e+002	7.002322e+001	59	120.5	18	77	7.038923e+000	1.802355e+001	0	0	0	0	0	0	0	0	0	0	0	22.7631	38.7782	1	1	1	1	24.8756	18.2842	77.8907
DATA	1200	8	52	0	1	SRN_30237	SRN_30237	1651.71	4518.42	2.480784378e-001	1.204892358e-001	3.950130837e-002	3.490170e+002	6.179097e+002	1.042727e+002	7.863316e+001	50	122	19	77	7.560853e+000	1.871228e+001	0	0	0	0	0	0	0	0	0	0	0	12.0205	47.7562	1	1	0	1	25.7804	19.3083	78.3472
DATA	1201	8	53	0	0	A_14_P113923	chr2:183698733-183698792	1673.17	4518.53	1.053743376e-001	8.170543988e-002	1.971598117e-001	7.927376e+002	1.010424e+003	1.261967e+002	1.120921e+002	63.5	154.5	17	77	6.895545e+000	1.871460e+001	0	0	0	0	0	0	0	0	0	0	0	27.3217	78.2577	1	1	1	1	25.7804	18.0931	77.961
DATA	1202	8	54	0	0	A_14_P128267	chr21:38076648-38076707	1694.04	4518.58	4.106057704e-001	9.298374451e-002	1.005963179e-005	4.855225e+002	1.249727e+003	1.094775e+002	1.340288e+002	55	176.5	17	74	6.091496e+000	1.988271e+001	0	0	0	0	0	0	0	0	0	0	0	16.745	96.988	1	1	0	1	25.5572	17.6985	76.4062
DATA	1203	8	55	0	0	A_14_P138796	chr8:125325797-125325856	1715.85	4518.19	-2.920081405e-001	7.979413352e-002	2.526891928e-004	1.503469e+003	7.675140e+002	1.794917e+002	9.070154e+001	86	138.5	17	74.5	5.783058e+000	1.842460e+001	0	0	0	0	0	0	0	0	0	0	0	51.8929	59.6864	1	1	1	1	24.4106	17.397	75.9273
DATA	1204	8	56	0	0	A_16_P21631800	chrX:150589900-150589959	1736.24	4518.65	-9.851120730e-002	7.006963223e-002	1.597525043e-001	1.630909e+003	1.299925e+003	1.902617e+002	1.386535e+002	90	185	17	74	5.748191e+000	1.926261e+001	0	0	0	0	0	0	0	0	0	0	0	56.3273	101.291	1	1	1	1	24.1747	17.2158	75.2766
DATA	1205	8	57	0	0	A_14_P106885	chr14:21526410-21526454	1757.46	4517.92	-3.940652994e-001	7.516328301e-002	1.581666248e-007	3.011702e+003	1.215477e+003	3.166843e+002	1.307355e+002	138	174	17	74	6.144365e+000	1.793421e+001	0	0	0	0	0	0	0	0	0	0	0	104.1	94.8902	1	1	1	1	26.2212	17.5758	74.584
DATA	1206	8	58	0	0	A_14_P121523	chr19:52540459-52540518	1778.09	4517.65	9.851952157e-002	7.475565761e-002	1.875414321e-001	1.012353e+003	1.270139e+003	1.407831e+002	1.358006e+002	73	177.5	17	74	6.223567e+000	1.759966e+001	0	0	0	0	0	0	0	0	0	0	0	35.018	99.3432	1	1	1	1	25.3321	17.5579	75.1816
DATA	1207	8	59	0	1	SRN_30723	SRN_30723	1799.73	4517.9	6.089518280e-001	1.028785001e-001	3.236373678e-009	3.574755e+002	1.452774e+003	1.040940e+002	1.529889e+002	51	196	18	73.5	6.771826e+000	1.749477e+001	0	0	0	0	0	0	0	0	0	0	0	12.3741	113.855	1	1	0	1	24.1747	17.9444	74.4972
DATA	1208	8	60	0	0	A_14_P119665	chrX:22518844-22518903	1821.38	4518.03	-4.678644937e-002	9.064821578e-002	6.057621861e-001	7.490522e+002	6.725516e+002	1.231036e+002	8.254913e+001	63	129	18	73	6.400810e+000	1.730970e+001	0	0	0	0	0	0	0	0	0	0	0	25.9477	52.8115	1	1	1	1	26.4388	17.7096	74.4027
DATA	1209	8	61	0	0	A_16_P16185689	chr3:35154088-35154147	1842.15	4517.8	3.483841287e-001	9.028631894e-002	1.140108234e-004	5.307663e+002	1.183825e+003	1.111152e+002	1.276607e+002	58	170	18	74	6.710066e+000	1.965382e+001	0	0	0	0	0	0	0	0	0	0	0	18.3998	93.1265	1	1	1	1	24.4106	18.3184	75.8895
DATA	1210	8	62	0	1	SRN_20315	SRN_20315	1863.47	4517.82	-1.169194445e-001	9.481328565e-002	2.175180719e-001	7.529402e+002	5.752294e+002	1.232258e+002	7.472151e+001	60	128	17	74	6.731354e+000	1.925051e+001	0	0	0	0	0	0	0	0	0	0	0	26.1211	45.3347	1	1	1	1	26.0017	17.645	76.1247
DATA	1211	8	63	0	0	A_16_P02541259	chr11:125957215-125957273	1883.88	4518.19	7.399536962e-002	7.204611970e-002	3.043942923e-001	1.166363e+003	1.383023e+003	1.520091e+002	1.462664e+002	74	185	18	76	6.303609e+000	1.943411e+001	0	0	0	0	0	0	0	0	0	0	0	40.4906	109.192	1	1	1	1	26.2212	17.7188	78.4574
DATA	1212	8	64	0	0	A_14_P136151	chr1:232981531-232981590	1905.54	4517.62	-5.190949406e-001	8.886220479e-002	5.171061380e-009	1.876363e+003	5.678347e+002	2.114107e+002	7.404581e+001	104	121	18	76	6.519542e+000	1.978971e+001	0	0	0	0	0	0	0	0	0	0	0	65.1922	44.9102	1	1	1	1	27.0811	17.8135	77.5162
DATA	1213	8	65	0	1	SRN_20560	SRN_20560	1927.11	4517.61	1.457364798e-001	6.284853037e-002	2.040302725e-002	5.526624e+004	7.730301e+004	5.527481e+003	7.730447e+003	1926	6209	18	76	7.054153e+000	1.951627e+001	0	0	0	0	0	0	0	0	0	0	0	1921.61	6124.74	1	1	1	1	25.7804	18.679	78.6419
DATA	1214	8	66	0	0	A_16_P16940433	chr4:166218171-166218230	1947.56	4517.39	-1.123307822e-002	1.406089835e-001	9.363257245e-001	3.762615e+002	3.666543e+002	1.042808e+002	5.989582e+001	50	112	18	76	7.212999e+000	1.929809e+001	0	0	0	0	0	0	0	0	0	0	0	13.0923	29.0972	1	1	0	1	25.1049	18.7706	78.6598
DATA	1215	8	67	0	0	A_14_P120355	chr1:171064464-171064523	1968.98	4517.73	-1.344495181e-001	7.969229579e-002	9.158257998e-002	1.107651e+003	8.127437e+002	1.473579e+002	9.402638e+001	78	143	19	78	6.925991e+000	2.053898e+001	0	0	0	0	0	0	0	0	0	0	0	38.5689	64.6096	1	1	1	1	21.6755	18.9972	78.7472
DATA	1216	8	68	0	0	A_14_P113724	chr3:65170174-65170233	1990.55	4517.35	-2.523255616e-001	8.740843930e-002	3.892539908e-003	1.070501e+003	5.987720e+002	1.445340e+002	7.624617e+001	75	126	18	77	6.847376e+000	1.943975e+001	0	0	0	0	0	0	0	0	0	0	0	37.3051	47.6771	1	1	1	1	24.4106	18.6048	76.6694
DATA	1217	8	69	0	0	A_14_P132221	chr4:14248638-14248697	2011.47	4517.63	-1.849655413e-002	7.147957090e-002	7.958150210e-001	1.310171e+003	1.255542e+003	1.630422e+002	1.341079e+002	82	180	18	78.5	6.850723e+000	1.999669e+001	0	0	0	0	0	0	0	0	0	0	0	45.6888	100.133	1	1	1	1	24.4106	18.5385	78.4451
DATA	1218	8	70	0	0	A_14_P118858	chr7:121512486-121512540	2032.07	4517.56	-3.756108700e-001	8.784716663e-002	1.905109837e-005	1.331063e+003	5.605156e+002	1.646845e+002	7.318581e+001	83	121	17	79	6.922475e+000	1.913387e+001	0	0	0	0	0	0	0	0	0	0	0	46.4509	44.7699	1	1	1	1	25.5572	18.4022	78.3444
DATA	1219	8	71	0	0	A_16_P02608660	chr12:43469733-43469792	2053.36	4517.69	-4.834427649e-001	8.474881937e-002	1.167406755e-008	2.043583e+003	6.713509e+002	2.261692e+002	8.194332e+001	110	128	18	77	6.931906e+000	1.874784e+001	0	0	0	0	0	0	0	0	0	0	0	71.3675	53.7051	1	1	1	1	24.8756	18.4274	77.2608
DATA	1220	8	72	0	0	A_14_P133799	chr14:64066394-64066452	2075	4518	-3.452336864e-001	1.277935872e-001	6.902859642e-003	6.300366e+002	2.845327e+002	1.155266e+002	5.486707e+001	60	98	19	77	6.635907e+000	1.864009e+001	0	0	0	0	0	0	0	0	0	0	0	22.0181	22.7964	1	1	1	1	22.7082	18.8134	77.3061
DATA	1221	8	73	0	0	A_16_P17001526	chr5:364170-364229	2096.12	4517.25	1.020485985e-001	7.006204803e-002	1.452417378e-001	1.278374e+003	1.616987e+003	1.603250e+002	1.683488e+002	80	212	18	77	6.452311e+000	1.874473e+001	0	0	0	0	0	0	0	0	0	0	0	44.7121	129.727	1	1	1	1	24.1747	18.3025	77.5777
DATA	1222	8	74	0	0	A_16_P01412603	chr6:4008664-4008723	2117.24	4517.27	-1.714887063e-001	6.711551428e-002	1.061488582e-002	2.559055e+003	1.724213e+003	2.735616e+002	1.786557e+002	126	207	18	77	6.614029e+000	1.790906e+001	0	0	0	0	0	0	0	0	0	0	0	89.5689	138.522	1	1	1	1	25.7804	18.3895	77.3232
DATA	1223	8	75	0	0	A_14_P118934	chr20:22773013-22773072	2138.51	4517.34	-1.809086192e-001	7.247923225e-002	1.256003690e-002	1.639804e+003	1.081144e+003	1.903279e+002	1.177773e+002	91	169	18	77	6.803134e+000	1.839912e+001	0	0	0	0	0	0	0	0	0	0	0	57.435	86.9768	1	1	1	1	25.3321	18.5897	78.0313
DATA	1224	8	76	0	0	A_16_P17374075	chr5:161352025-161352084	2159.66	4516.93	5.497570626e-004	7.309790228e-002	9.939993006e-001	1.174164e+003	1.175651e+003	1.520120e+002	1.264864e+002	77	165	17	78	6.276392e+000	1.919248e+001	0	0	0	0	0	0	0	0	0	0	0	41.1568	94.6998	1	1	1	1	26.0017	17.8287	78.3904
DATA	1225	8	77	0	0	A_14_P126755	chr19:13009150-13009209	2180.28	4517.33	-2.125553370e-002	6.747459206e-002	7.527499829e-001	1.710795e+003	1.629080e+003	1.964115e+002	1.694425e+002	98	213	18	78	6.450280e+000	1.849728e+001	0	0	0	0	0	0	0	0	0	0	0	60.0047	131.39	1	1	1	1	25.3321	18.1983	77.977
DATA	1226	8	78	0	0	A_18_P26391921	chr9:4516000-4516059	2202.03	4517.37	2.517090610e-001	1.052202650e-001	1.674721593e-002	4.170934e+002	7.446332e+002	1.050515e+002	8.781275e+001	53	145	18	77	6.845654e+000	1.840928e+001	0	0	0	0	0	0	0	0	0	0	0	14.6395	60.1324	1	1	0	1	26.6546	18.4577	78.0437
DATA	1227	8	79	0	0	A_14_P118074	chr1:182553193-182553250	2223.34	4517.17	2.382099099e-001	8.662382703e-002	5.960705083e-003	6.111118e+002	1.057622e+003	1.140943e+002	1.155288e+002	56	168	17	76	6.745878e+000	1.915251e+001	0	0	0	0	0	0	0	0	0	0	0	21.4646	85.507	1	1	1	1	24.6442	18.0932	77.9915
DATA	1228	8	80	0	1	SRN_31093	SRN_31093	2244.63	4517.18	-4.969631115e-002	8.500957956e-002	5.588189947e-001	8.384353e+002	7.477790e+002	1.276721e+002	8.802331e+001	67	137.5	17	79	6.787253e+000	1.950927e+001	0	0	0	0	0	0	0	0	0	0	0	29.4689	60.5253	1	1	1	1	23.696	17.8045	79.8725
DATA	1229	8	81	0	0	A_16_P20836777	chr18:39389606-39389665	2265.36	4516.89	-1.213958726e-001	6.913447705e-002	7.909893989e-002	1.788018e+003	1.351998e+003	2.030463e+002	1.429367e+002	100	181	17	77	6.893776e+000	1.885618e+001	0	0	0	0	0	0	0	0	0	0	0	62.8875	109.544	1	1	1	1	26.2212	17.8701	77.6949
DATA	1230	8	82	0	0	A_14_P127610	chr3:29804444-29804503	2286.27	4517	-2.502239138e-001	6.808128057e-002	2.375047109e-004	3.310639e+003	1.860749e+003	3.447454e+002	1.917587e+002	149	229	18	80	7.036641e+000	1.938740e+001	0	0	0	0	0	0	0	0	0	0	0	116.514	150.92	1	1	1	1	26.0017	18.3255	78.8944
DATA	1231	8	83	0	0	A_14_P131723	chr8:59043056-59043115	2307.3	4516.68	-9.840428983e-002	6.574505250e-002	1.344568160e-001	2.389363e+003	1.904925e+003	2.575348e+002	1.960377e+002	121.5	231.5	17	77	6.090058e+000	1.909478e+001	0	0	0	0	0	0	0	0	0	0	0	84.1473	154.65	1	1	1	1	25.1049	17.5365	77.2612
DATA	1232	8	84	0	0	A_14_P102265	chr12:120745306-120745365	2328.5	4516.5	6.537484181e-001	8.763686328e-002	8.669185191e-014	1.204273e+003	5.425919e+003	1.540272e+002	5.445598e+002	71	499	17	79	6.721624e+000	1.913337e+001	0	0	0	0	0	0	0	0	0	0	0	42.439	440.906	1	1	1	1	24.4106	17.937	79.3333
DATA	1233	8	85	0	0	A_14_P120019	chr3:9422487-9422546	2350.11	4516.27	3.350840785e-001	7.644898287e-002	1.169985648e-005	9.123915e+002	1.973628e+003	1.324168e+002	2.027011e+002	68	240	18	78	6.501401e+000	1.853363e+001	0	0	0	0	0	0	0	0	0	0	0	32.174	160.518	1	1	1	1	25.3321	18.0863	77.8652
DATA	1234	8	86	0	0	A_18_P12594721	chr17:15497825-15497883	2371.39	4516.45	1.386313763e-001	6.569620460e-002	3.484211813e-002	2.004065e+003	2.757676e+003	2.221750e+002	2.796065e+002	107	318	18	77	6.806150e+000	1.929620e+001	0	0	0	0	0	0	0	0	0	0	0	70.711	224.477	1	1	1	1	24.4106	18.8883	77.6046
DATA	1235	8	87	0	0	A_16_P16894772	chr4:147172384-147172443	2392.13	4516.33	-2.038889567e-002	7.471558363e-002	7.849402425e-001	1.112651e+003	1.061622e+003	1.468609e+002	1.157549e+002	74.5	159	18	76	7.155154e+000	1.945530e+001	0	0	0	0	0	0	0	0	0	0	0	39.2815	86.4828	1	1	1	1	24.1747	19.1032	77.5244
DATA	1236	8	88	0	0	A_16_P36624456	chr4:4564313-4564372	2413.66	4516.57	-3.123873858e-002	7.400197673e-002	6.729273293e-001	1.162030e+003	1.081381e+003	1.506032e+002	1.175558e+002	78	166	18	77	6.834808e+000	1.940786e+001	0	0	0	0	0	0	0	0	0	0	0	41.0472	88.1599	1	1	1	1	25.3321	19.2194	77.7322
DATA	1237	8	89	0	0	A_14_P124772	chr18:48510798-48510857	2434.47	4516.6	4.367154107e-002	7.132900140e-002	5.403690269e-001	1.216779e+003	1.345499e+003	1.548351e+002	1.422193e+002	75	189	19	77	6.789493e+000	1.827448e+001	0	0	0	0	0	0	0	0	0	0	0	43.0041	109.766	1	1	1	1	25.3321	19.0028	77.3518
DATA	1238	8	90	0	0	A_16_P18071554	chr7:111741420-111741479	2455.54	4516.24	-1.295209262e-001	8.561315791e-002	1.303146306e-001	9.124339e+002	6.771431e+002	1.322243e+002	8.188606e+001	69	128	18	77	7.027287e+000	1.798768e+001	0	0	0	0	0	0	0	0	0	0	0	32.2662	55.2748	1	1	1	1	23.4529	18.8798	78.1257
DATA	1239	8	91	0	0	A_14_P106754	chr12:29813762-29813821	2477.66	4516.04	-6.884225646e-002	2.798395726e-001	8.056774702e-001	1.826204e+002	1.558501e+002	9.737163e+001	4.858490e+001	43.5	88.5	18	77	7.072354e+000	1.863608e+001	0	0	0	0	0	0	0	0	0	0	0	6.46156	12.7295	1	1	0	0	23.9365	18.9218	78.8302
DATA	1240	8	92	0	0	A_16_P18381931	chr8:86951925-86951984	2497.54	4516.29	2.648840640e-002	7.410176795e-002	7.207475839e-001	1.079628e+003	1.147526e+003	1.442077e+002	1.236269e+002	75	173	18	77	6.872969e+000	1.886394e+001	0	0	0	0	0	0	0	0	0	0	0	38.2163	93.7751	1	1	1	1	25.3321	18.757	78.5698
DATA	1241	8	93	0	0	A_14_P138801	chr8:49641438-49641497	2519.63	4515.8	1.644371645e-001	6.795049131e-002	1.552240555e-002	1.522098e+003	2.222695e+003	1.797156e+002	2.269741e+002	89	263	18	77	6.351746e+000	1.909808e+001	0	0	0	0	0	0	0	0	0	0	0	53.9083	181.721	1	1	1	1	23.2073	18.2382	78.6126
DATA	1242	8	94	0	1	SRN_12638	SRN_12638	2540.44	4516.1	-1.523664254e-001	7.728179061e-002	4.865875980e-002	1.218401e+003	8.578746e+002	1.548146e+002	9.731987e+001	86	145	18	80	7.043175e+000	1.927139e+001	0	0	0	0	0	0	0	0	0	0	0	43.1695	70.1674	1	1	1	1	25.7804	18.7727	80.9176
DATA	1243	8	95	0	0	A_16_P36287489	chr3:60472496-60472555	2561.41	4515.41	-4.426518014e-002	9.856083053e-002	6.533484609e-001	6.286794e+002	5.677590e+002	1.143057e+002	7.303321e+001	57	124	18	80	6.323469e+000	1.919435e+001	0	0	0	0	0	0	0	0	0	0	0	22.2861	46.4528	1	1	1	1	25.7804	18.8525	80.429
DATA	1244	8	96	0	0	A_16_P02312378	chr10:90488905-90488964	2583.21	4516.11	9.862659099e-002	9.793108891e-002	3.138857832e-001	5.408976e+002	6.787998e+002	1.096961e+002	8.195421e+001	57	126	18.5	79	6.899337e+000	1.977813e+001	0	0	0	0	0	0	0	0	0	0	0	19.1805	55.5583	1	1	1	1	26.8687	18.892	79.1392
DATA	1245	8	97	0	0	A_16_P15323587	chr1:164330973-164331032	2604	4515.69	-1.921290725e-001	7.242667280e-002	7.984153334e-003	1.666779e+003	1.070900e+003	1.920456e+002	1.165167e+002	100	169	19	79	7.401317e+000	1.978818e+001	0	0	0	0	0	0	0	0	0	0	0	59.1293	87.6702	1	1	1	1	26.0017	19.511	79.5275
DATA	1246	8	98	0	0	A_16_P16014825	chr2:208183354-208183413	2624.94	4515.52	-3.803888440e-002	6.384158678e-002	5.512872122e-001	2.811883e+003	2.576074e+003	2.969179e+002	2.616652e+002	140.5	289	18	77	7.712031e+000	1.931416e+001	0	0	0	0	0	0	0	0	0	0	0	99.7882	210.932	1	1	1	1	26.2212	19.2633	77.2745
DATA	1247	8	99	0	0	A_14_P100703	chr20:39658046-39658100	2645.72	4515.41	-5.110658603e-001	1.507051665e-001	6.959656500e-004	6.042629e+002	1.862774e+002	1.128665e+002	4.953297e+001	55.5	92.5	19	77	7.359691e+000	2.012625e+001	0	0	0	0	0	0	0	0	0	0	0	21.451	15.2546	1	1	1	0	24.8756	19.2078	77.9418
DATA	1248	8	100	0	0	A_14_P110204	chr16:61858915-61858973	2666.88	4515.46	2.542935228e-001	7.557125101e-002	7.655737400e-004	9.037983e+002	1.623174e+003	1.313427e+002	1.686804e+002	71	215	18	77	6.966949e+000	1.934724e+001	0	0	0	0	0	0	0	0	0	0	0	32.0934	132.937	1	1	1	1	23.9365	18.6639	78.549
DATA	1249	8	101	0	1	SRN_30852	SRN_30852	2688.66	4515.5	-1.247330199e-001	6.416283550e-002	5.189456438e-002	3.604601e+003	2.704732e+003	3.728393e+002	2.743387e+002	163.5	297.5	19	77	7.444817e+000	1.832235e+001	0	0	0	0	0	0	0	0	0	0	0	128.031	221.524	1	1	1	1	25.3321	19.0857	77.8171
DATA	1250	8	102	0	0	A_16_P03593313	chr21:44333323-44333382	2709.59	4515.44	4.415761205e-001	9.947005619e-002	9.025741865e-006	3.953419e+002	1.092821e+003	1.031332e+002	1.185272e+002	50	170	18	76	7.331954e+000	1.800803e+001	0	0	0	0	0	0	0	0	0	0	0	14.0453	89.502	1	1	0	1	25.5572	18.767	77.0653
DATA	1251	8	103	0	0	A_16_P17056017	chr5:21931232-21931291	2730.82	4516.04	-3.843332952e-001	9.993204662e-002	1.200880125e-004	9.810628e+002	4.049147e+002	1.367338e+002	6.120357e+001	74	120	18	77	7.322969e+000	1.935656e+001	0	0	0	0	0	0	0	0	0	0	0	34.8584	33.1609	1	1	1	1	22.7082	19.1101	78.7156
DATA	1252	8	104	0	1	SRN_30535	SRN_30535	2752.33	4515.48	-4.491631905e-002	7.158096386e-002	5.303382722e-001	1.322671e+003	1.192712e+003	1.629778e+002	1.277993e+002	86	177	18	77	7.220002e+000	1.966057e+001	0	0	0	0	0	0	0	0	0	0	0	47.0068	97.6612	1	1	1	1	24.4106	19.0845	78.4197
DATA	1253	8	105	0	0	A_14_P100860	chr7:35920266-35920325	2773.21	4515.48	1.434908625e-001	3.454702673e-001	6.778861549e-001	1.140338e+002	1.586808e+002	9.589057e+001	4.857656e+001	41	90	19	75	6.910013e+000	1.820407e+001	0	0	0	0	0	0	0	0	0	0	0	4.05318	12.9905	1	1	0	0	27.0811	19.094	76.5726
DATA	1254	8	106	0	0	A_14_P130211	chr11:10327991-10328036	2794.23	4515.28	-8.377696833e-002	9.562476558e-002	3.809750424e-001	6.924367e+002	5.709566e+002	1.177185e+002	7.327291e+001	63.5	128.5	19	77	6.746837e+000	1.917577e+001	0	0	0	0	0	0	0	0	0	0	0	24.6144	46.7293	1	1	1	1	25.3321	19.3636	78.0881
DATA	1255	8	107	0	0	A_14_P127036	chr4:148834195-148834254	2815.27	4515.13	3.774634921e-001	1.026800925e-001	2.368158359e-004	3.858473e+002	9.201930e+002	1.027158e+002	1.028489e+002	52	153	19	78	6.755664e+000	2.000655e+001	0	0	0	0	0	0	0	0	0	0	0	13.7168	75.2881	1	1	0	1	24.1747	18.8038	78.0163
DATA	1256	8	108	0	0	A_16_P37938801	chr7:16441305-16441364	2836.48	4515.14	-3.073874989e-001	7.155217927e-002	1.739148476e-005	2.715945e+003	1.338238e+003	2.877935e+002	1.414947e+002	126	190	19	77	7.059473e+000	1.914249e+001	0	0	0	0	0	0	0	0	0	0	0	96.5527	109.451	1	1	1	1	23.9365	19.0761	77.0951
DATA	1257	8	109	0	0	A_16_P02797320	chr13:66426959-66427018	2857.64	4515.11	8.711189026e-002	7.105441735e-002	2.202030487e-001	1.190328e+003	1.454717e+003	1.524166e+002	1.525640e+002	76.5	200	19	77	7.300320e+000	1.945357e+001	0	0	0	0	0	0	0	0	0	0	0	42.3155	118.926	1	1	1	1	22.9591	19.2683	77.9024
DATA	1258	8	110	0	0	A_16_P16928934	chr4:161314975-161315034	2878.91	4514.89	-5.549897244e-002	1.183553300e-001	6.391280820e-001	4.840827e+002	4.260108e+002	1.067998e+002	6.269541e+001	52	113	18	77	6.843793e+000	1.953845e+001	0	0	0	0	0	0	0	0	0	0	0	17.2081	34.8098	1	1	1	1	22.7082	18.6782	77.6888
DATA	1259	8	111	0	0	A_14_P137166	chr1:163811431-163811490	2899.83	4515.07	2.604933777e-001	7.159736552e-002	2.744334676e-004	1.195340e+003	2.177634e+003	1.528189e+002	2.225736e+002	81	259	18	76	6.773697e+000	1.951191e+001	0	0	0	0	0	0	0	0	0	0	0	42.4861	177.843	1	1	1	1	22.7082	18.5056	77.6444
DATA	1260	8	112	0	0	A_14_P117261	chr2:158858652-158858711	2921.04	4515.25	3.429421436e-002	6.245286058e-002	5.829220090e-001	4.058679e+003	4.392168e+003	4.168900e+002	4.416243e+002	185	435	18	76	6.651180e+000	1.776933e+001	0	0	0	0	0	0	0	0	0	0	0	144.232	358.485	1	1	1	1	25.1049	18.4748	77.8012
DATA	1261	8	113	0	0	A_16_P02190489	chr9:136797528-136797587	2942.5	4514.8	3.468533732e-001	7.165425555e-002	1.294133007e-006	1.597028e+003	3.549490e+003	1.859469e+002	3.579279e+002	92	360	17	75	6.650097e+000	1.820982e+001	0	0	0	0	0	0	0	0	0	0	0	56.7445	289.505	1	1	1	1	23.9365	18.0946	76.8682
DATA	1262	8	114	0	0	A_14_P116136	chr18:49644782-49644841	2963.65	4515.22	-1.975864327e-001	7.319915010e-002	6.948559781e-003	1.611929e+003	1.022726e+003	1.872426e+002	1.121885e+002	93	164.5	18	76	6.999525e+000	1.733580e+001	0	0	0	0	0	0	0	0	0	0	0	57.2569	83.3575	1	1	1	1	24.8756	18.7393	76.6687
DATA	1263	8	115	0	0	A_16_P35350507	chr1:169134233-169134292	2984.88	4514.82	2.189187103e-001	8.038437536e-002	6.461400751e-003	7.391594e+002	1.223649e+003	1.206020e+002	1.307790e+002	64	183	18	75	7.589132e+000	1.726146e+001	0	0	0	0	0	0	0	0	0	0	0	26.2488	99.6537	1	1	1	1	23.9365	19.142	75.71
DATA	1264	8	116	0	0	A_14_P118470	chr15:81593793-81593852	3005.7	4515.07	-3.120461585e-001	1.195324875e-001	9.039536956e-003	6.548448e+002	3.192216e+002	1.156556e+002	5.614694e+001	62	107	18	76	7.401789e+000	1.965574e+001	0	0	0	0	0	0	0	0	0	0	0	23.2461	25.9762	1	1	1	1	25.3321	18.9094	77.5906
DATA	1265	8	117	0	1	PC_00000004	PC_00000004	3027.55	4514.38	8.436376737e-002	7.023665481e-002	2.296984918e-001	1.256394e+003	1.525772e+003	1.577320e+002	1.594282e+002	77	205	19	77	6.925604e+000	1.892869e+001	0	0	0	0	0	0	0	0	0	0	0	44.5852	124.038	1	1	1	1	25.3321	18.9556	78.7337
DATA	1266	8	118	0	0	A_14_P125730	chr8:120770325-120770384	3048.56	4514.49	-1.526248459e-001	6.869986699e-002	2.630914429e-002	1.990244e+003	1.400494e+003	2.207107e+002	1.474973e+002	106.5	197	19	77	7.298998e+000	1.980817e+001	0	0	0	0	0	0	0	0	0	0	0	70.5945	113.746	1	1	1	1	25.1049	19.0755	78.5202
DATA	1267	8	119	0	0	A_14_P134441	chr12:45458230-45458289	3068.98	4514.94	2.866352715e-001	9.128002254e-002	1.688467658e-003	5.228333e+002	1.011576e+003	1.088385e+002	1.112591e+002	56	156	19	77	6.830167e+000	1.989540e+001	0	0	0	0	0	0	0	0	0	0	0	18.5351	82.08	1	1	1	1	24.4106	19.2129	79.1008
DATA	1268	8	120	0	0	A_14_P133034	chr2:32514528-32514587	3090.65	4514.69	-1.708261929e-001	9.244744349e-002	6.462844276e-002	8.285731e+002	5.591195e+002	1.264419e+002	7.264045e+001	64	128	18	79	6.904534e+000	1.902235e+001	0	0	0	0	0	0	0	0	0	0	0	29.3579	45.317	1	1	1	1	24.1747	18.482	78.9889
DATA	1269	8	121	0	0	A_18_P10527395	chr1:223356789-223356848	3111.51	4514.57	-3.612675516e-001	8.938527538e-002	5.306741333e-005	1.216270e+003	5.293737e+002	1.546811e+002	7.041082e+001	80	126	18.5	78	7.267623e+000	1.861723e+001	0	0	0	0	0	0	0	0	0	0	0	43.0691	42.858	1	1	1	1	24.4106	19.1378	79.0162
DATA	1270	8	122	0	0	A_16_P19964231	chr13:113362778-113362837	3132.87	4514.48	6.351551407e-002	6.982491124e-002	3.630125369e-001	1.311204e+003	1.517699e+003	1.622898e+002	1.587282e+002	85	204	18	78	7.316303e+000	1.785103e+001	0	0	0	0	0	0	0	0	0	0	0	46.3995	122.724	1	1	1	1	26.2212	19.2149	78.4876
DATA	1271	8	123	0	0	A_14_P109711	chr19:46268084-46268140	3153.88	4514.65	-1.657565497e-001	6.621143487e-002	1.229915015e-002	2.842975e+003	1.940960e+003	2.999736e+002	1.995974e+002	137	233	18	79	7.338898e+000	1.848738e+001	0	0	0	0	0	0	0	0	0	0	0	100.529	156.757	1	1	1	1	24.1747	18.8936	78.8011
DATA	1272	8	124	0	0	A_14_P125540	chr8:97113866-97113925	3174.96	4514.5	6.084132982e-002	8.542450315e-002	4.763264527e-001	7.290064e+002	8.386344e+002	1.203655e+002	9.594066e+001	62	153	19	78	7.062494e+000	1.927573e+001	0	0	0	0	0	0	0	0	0	0	0	25.758	67.6417	1	1	1	1	25.3321	18.9584	78.7729
DATA	1273	8	125	0	0	A_14_P112483	chr22:38829024-38829083	3196.27	4514.53	-2.707853096e-002	6.571647935e-002	6.803021550e-001	2.054711e+003	1.930510e+003	2.267326e+002	1.986107e+002	106	236	19	78	6.908727e+000	1.955946e+001	0	0	0	0	0	0	0	0	0	0	0	72.5361	155.495	1	1	1	1	25.7804	19.2654	78.324
DATA	1274	8	126	0	0	A_14_P136079	chr7:66671745-66671804	3217.1	4514.6	3.693401685e-001	7.167910921e-002	2.567774025e-007	1.978168e+003	4.630238e+003	2.198583e+002	4.653758e+002	107.5	453	18	78	7.048402e+000	1.937643e+001	0	0	0	0	0	0	0	0	0	0	0	69.77	372.427	1	1	1	1	26.0017	18.9943	78.1396
DATA	1275	8	127	0	0	A_14_P135225	chr9:96353582-96353641	3238.04	4514.29	1.435170133e-001	9.170868136e-002	1.176010187e-001	5.858485e+002	8.152717e+002	1.124982e+002	9.400394e+001	59	154	18	76	6.486829e+000	1.930453e+001	0	0	0	0	0	0	0	0	0	0	0	20.6433	65.4786	1	1	1	1	25.1049	18.2574	76.9231
DATA	1276	8	128	0	0	A_16_P16103405	chr3:527296-527355	3259.66	4514.74	1.274619316e-001	9.126214694e-002	1.625166928e-001	6.011332e+002	8.061812e+002	1.133932e+002	9.325317e+001	57.5	146	19	79	7.101673e+000	1.905918e+001	0	0	0	0	0	0	0	0	0	0	0	21.1581	64.648	1	1	1	1	24.8756	19.204	78.9368
DATA	1277	8	129	0	0	A_14_P106387	chr1:48763881-48763940	3280.72	4514.17	1.902421126e-001	1.303390599e-001	1.444016891e-001	3.261481e+002	5.054253e+002	1.016263e+002	6.898194e+001	46	117	19	80	7.289582e+000	1.916495e+001	0	0	0	0	0	0	0	0	0	0	0	11.4672	40.465	1	1	0	1	24.4106	19.4818	80.2745
DATA	1278	8	130	0	0	A_14_P136122	chr16:89032058-89032117	3302.26	4513.62	-1.683810376e-001	8.415796684e-002	4.541678465e-002	1.013272e+003	6.876144e+002	1.398323e+002	8.330440e+001	68	132	19	77	7.219597e+000	1.788882e+001	0	0	0	0	0	0	0	0	0	0	0	35.5844	54.9576	1	1	1	1	23.2073	19.8346	78.2861
DATA	1279	8	131	0	0	A_14_P101939	chr17:52189051-52189110	3323.08	4514.12	3.383956185e-001	1.085520386e-001	1.824795257e-003	3.667846e+002	7.994785e+002	1.032247e+002	9.279280e+001	48	143	19	78	6.942662e+000	1.925367e+001	0	0	0	0	0	0	0	0	0	0	0	12.8641	63.7923	1	1	0	1	27.501	19.3162	79.6351
DATA	1280	8	132	0	0	A_16_P15307249	chr1:157073644-157073703	3344.06	4514.16	3.614984183e-001	9.604888552e-002	1.674230971e-004	4.534126e+002	1.042298e+003	1.067276e+002	1.144136e+002	51	167	18	79	7.112897e+000	1.939114e+001	0	0	0	0	0	0	0	0	0	0	0	15.8812	83.0221	1	1	0	1	23.696	19.0879	79.8889
DATA	1281	8	133	0	0	A_14_P102679	chr16:27452594-27452653	3365.35	4514.28	3.439606102e-002	6.525239503e-002	5.981079343e-001	2.060325e+003	2.230138e+003	2.276209e+002	2.279692e+002	106	259.5	19	79	6.737676e+000	1.754561e+001	0	0	0	0	0	0	0	0	0	0	0	72.0607	177.313	1	1	1	1	24.8756	18.9306	79.4667
DATA	1282	8	134	0	0	A_14_P202315	chr12:103353097-103353153	3386.37	4513.7	6.507611306e-002	6.406992880e-002	3.097701399e-001	2.517572e+003	2.924544e+003	2.697603e+002	2.962647e+002	126.5	315	19	78	6.950585e+000	1.728364e+001	0	0	0	0	0	0	0	0	0	0	0	87.9265	232.085	1	1	1	1	25.1049	18.9865	79.0162
DATA	1283	8	135	0	0	A_14_P107908	chr7:36713539-36713598	3407.52	4513.94	-1.939682561e-001	8.059162098e-002	1.609279141e-002	1.185307e+003	7.583376e+002	1.531943e+002	8.945737e+001	77	137	18.5	77.5	7.155488e+000	1.763898e+001	0	0	0	0	0	0	0	0	0	0	0	41.3309	60.0643	1	1	1	1	24.6442	18.9887	78.6864
DATA	1284	8	136	0	0	A_16_P01728689	chr7:71200006-71200065	3429.48	4513.67	-6.129607738e-002	1.325029843e-001	6.436500438e-001	4.297207e+002	3.731558e+002	1.062905e+002	6.044562e+001	51.5	109	19	75	6.637911e+000	2.006847e+001	0	0	0	0	0	0	0	0	0	0	0	14.9586	29.4947	1	1	0	1	26.0017	19.1534	77.1506
DATA	1285	8	137	0	0	A_16_P41647032	chrX:37372045-37372104	3449.97	4513.6	3.228861307e-001	7.599058898e-002	2.147002023e-005	9.443767e+002	1.986239e+003	1.356519e+002	2.042587e+002	68.5	232	19	77	7.174344e+000	2.032031e+001	0	0	0	0	0	0	0	0	0	0	0	32.8185	156.684	1	1	1	1	26.0017	19.7436	79.1168
DATA	1286	8	138	0	0	A_14_P120111	chr7:80303325-80303384	3471.21	4513.6	-1.463265528e-001	6.501173162e-002	2.440001116e-002	3.346608e+003	2.389342e+003	3.485910e+002	2.436582e+002	152.5	265.5	19	78	7.212167e+000	2.047887e+001	0	0	0	0	0	0	0	0	0	0	0	116.086	188.086	1	1	1	1	25.7804	19.4672	79.8433
DATA	1287	8	139	0	0	A_14_P131445	chr15:86972012-86972071	3492.68	4513.58	2.646513359e-001	1.167420357e-001	2.339171987e-002	3.564227e+002	6.555664e+002	1.040446e+002	8.116298e+001	50.5	130	18	79	7.197664e+000	1.937362e+001	0	0	0	0	0	0	0	0	0	0	0	12.3395	51.4929	1	1	0	1	25.1049	18.913	80.0551
DATA	1288	8	140	0	0	A_16_P18017537	chr7:88477955-88478014	3513.5	4513.78	2.525279586e-001	7.232914353e-002	4.805463460e-004	1.147451e+003	2.052400e+003	1.508621e+002	2.107680e+002	74	249	19	78	7.161505e+000	1.848954e+001	0	0	0	0	0	0	0	0	0	0	0	39.6463	160.862	1	1	1	1	25.3321	19.6714	79.4029
DATA	1289	8	141	0	0	A_14_P123299	chr6:43272015-43272067	3535.06	4513.9	4.456207483e-002	1.456938430e-001	7.597104275e-001	3.413090e+002	3.781899e+002	1.039186e+002	6.115987e+001	47	112	19	79	7.425065e+000	1.999346e+001	0	0	0	0	0	0	0	0	0	0	0	11.7675	29.5736	1	1	0	1	23.4529	19.5615	80.5909
DATA	1290	8	142	0	0	A_16_P36111539	chr2:232490101-232490160	3556.37	4513.31	-5.817181336e-002	9.545848954e-002	5.422634350e-001	6.973618e+002	6.099389e+002	1.205779e+002	7.772644e+001	59.5	133	19	79.5	7.237493e+000	1.893535e+001	0	0	0	0	0	0	0	0	0	0	0	23.9915	47.5839	1	1	1	1	24.1747	19.0455	79.8155
DATA	1291	8	143	0	0	A_14_P113479	chr16:400651-400710	3577.02	4513.44	-6.138204558e-001	1.060466620e-001	7.114001296e-009	1.361867e+003	3.313708e+002	1.681251e+002	5.856546e+001	84.5	97.5	19	79	7.369494e+000	2.009129e+001	0	0	0	0	0	0	0	0	0	0	0	46.748	25.7922	1	1	1	1	24.8756	19.4267	80.1947
DATA	1292	8	144	0	0	A_14_P108696	chr11:66204328-66204387	3598.13	4513.35	-1.156961691e-002	7.319391751e-002	8.744032078e-001	1.216810e+003	1.184822e+003	1.567532e+002	1.279889e+002	75.5	168	19	77	7.662257e+000	1.903720e+001	0	0	0	0	0	0	0	0	0	0	0	41.6701	91.9985	1	1	1	1	26.2212	19.2955	79.179
DATA	1293	8	145	0	0	A_14_P116168	chr8:56832608-56832667	3619.25	4513.37	2.311714602e-001	7.146259738e-002	1.217026114e-003	1.217508e+003	2.073211e+003	1.569616e+002	2.129242e+002	76	229	17	79	6.694976e+000	1.945155e+001	0	0	0	0	0	0	0	0	0	0	0	41.5911	160.584	1	1	1	1	25.1049	17.9296	80.3465
DATA	1294	8	146	0	0	A_14_P107407	chr13:53508169-53508228	3640.73	4513.48	7.573370546e-001	2.020970336e-001	1.786818558e-004	9.865913e+001	5.642536e+002	9.942970e+001	7.450187e+001	39	119.5	18	80	6.802355e+000	2.100928e+001	0	0	0	0	0	0	0	0	0	0	0	1.56221	43.594	0	1	0	1	25.7804	18.54	81.1686
DATA	1295	8	147	0	0	A_14_P108435	chr11:34651737-34651796	3661.61	4513.37	-3.439433204e-001	8.722201043e-002	8.036507025e-005	1.307415e+003	5.922024e+002	1.643492e+002	7.671881e+001	80.5	124	18	79	6.628900e+000	2.033884e+001	0	0	0	0	0	0	0	0	0	0	0	44.4285	45.6375	1	1	1	1	23.4529	18.4556	79.9917
DATA	1296	8	148	0	0	A_14_P120443	chr14:51116417-51116476	3682.59	4513.47	2.252228604e-001	7.490514490e-002	2.640357567e-003	9.796042e+002	1.645408e+003	1.398874e+002	1.716530e+002	70	215	18	79	6.673812e+000	1.986660e+001	0	0	0	0	0	0	0	0	0	0	0	33.197	126.474	1	1	1	1	25.3321	18.6859	79.6772
DATA	1297	8	149	0	1	SRN_30528	SRN_30528	3703.65	4513.23	-2.084424627e-002	6.921507586e-002	7.632987253e-001	1.556862e+003	1.483904e+003	1.851149e+002	1.562804e+002	91	192	18	81	7.124962e+000	1.919521e+001	0	0	0	0	0	0	0	0	0	0	0	52.6089	113.757	1	1	1	1	24.6442	19.0167	80.5822
DATA	1298	8	150	0	0	A_14_P128819	chr9:95502493-95502552	3725.46	4513.07	-5.703168302e-002	7.566080785e-002	4.509807103e-001	1.181276e+003	1.035905e+003	1.550655e+002	1.146662e+002	76.5	156	18	79	7.003401e+000	1.912888e+001	0	0	0	0	0	0	0	0	0	0	0	39.7947	79.191	1	1	1	1	26.0017	18.4286	79.2545
DATA	1299	8	151	0	0	A_14_P125100	chr16:70503055-70503101	3746.78	4513.05	2.767244827e-001	1.212356290e-001	2.245781259e-002	3.434994e+002	6.496067e+002	1.064630e+002	8.155189e+001	47	127.5	18	79	6.890367e+000	2.049287e+001	0	0	0	0	0	0	0	0	0	0	0	11.5357	49.5221	1	1	0	1	25.7804	18.4867	79.1356
DATA	1300	8	152	0	0	A_14_P136995	chr1:23356988-23357043	3767.71	4512.75	7.105161061e-002	8.560824583e-002	4.065601395e-001	7.587865e+002	8.936578e+002	1.263982e+002	1.021306e+002	63	146	17	79.5	6.750991e+000	1.978349e+001	0	0	0	0	0	0	0	0	0	0	0	25.4016	67.9373	1	1	1	1	24.4106	18.1037	79.3537
DATA	1301	8	153	0	0	A_14_P127296	chr4:169432961-169433012	3788.57	4512.88	-2.623462948e-002	1.401151756e-001	8.514754631e-001	4.002573e+002	3.767945e+002	1.090339e+002	6.176101e+001	48	105.5	17	78	6.200400e+000	1.796724e+001	0	0	0	0	0	0	0	0	0	0	0	13.3553	28.5643	1	1	0	1	25.7804	17.5718	79.2541
DATA	1302	8	154	0	0	A_14_P200718	chr18:14102472-14102527	3809.96	4512.73	-9.070126138e-002	6.939278720e-002	1.911887945e-001	1.746109e+003	1.417001e+003	2.021065e+002	1.501718e+002	99	190	17	77	6.392854e+000	1.795969e+001	0	0	0	0	0	0	0	0	0	0	0	58.0601	107.106	1	1	1	1	24.1747	17.5098	77.5966
DATA	1303	8	155	0	0	A_14_P116346	chr2:206196934-206196993	3831.42	4512.53	-3.978692729e-001	1.064613589e-001	1.860678250e-004	9.549161e+002	3.820286e+002	1.398271e+002	6.282487e+001	71.5	109.5	17	78	6.719668e+000	1.924272e+001	0	0	0	0	0	0	0	0	0	0	0	31.6378	28.7898	1	1	1	1	25.1049	18.2732	78.4535
DATA	1304	8	156	0	0	A_14_P134731	chr6:86215649-86215708	3852.65	4512.26	-5.095100919e-001	1.080047415e-001	2.387851281e-006	1.114581e+003	3.448272e+002	1.514366e+002	6.075837e+001	69	103	18	76	6.891634e+000	1.806595e+001	0	0	0	0	0	0	0	0	0	0	0	36.7919	25.9082	1	1	1	1	25.1049	18.6449	76.9233
DATA	1305	8	157	0	0	A_14_P103265	chr12:60174751-60174810	3873.62	4512.35	1.516891577e-001	8.997240199e-002	9.180504360e-002	6.463588e+002	9.165641e+002	1.215219e+002	1.044915e+002	53	145	18	76	6.256420e+000	1.874833e+001	0	0	0	0	0	0	0	0	0	0	0	21.2557	68.6589	1	1	1	1	25.7804	18.0865	77.1614
DATA	1306	8	158	0	0	A_14_P104241	chr1:27685326-27685374	3894.78	4512.52	-7.373147227e-002	6.658255021e-002	2.681342967e-001	2.186967e+003	1.845486e+003	2.418711e+002	1.912883e+002	105	214	17	76	6.468217e+000	1.916139e+001	0	0	0	0	0	0	0	0	0	0	0	71.6367	137.82	1	1	1	1	27.0811	18.1768	77.8029
DATA	1307	8	159	0	0	A_16_P18738772	chr9:114275121-114275180	3915.71	4512.62	2.808057009e-002	8.344155063e-002	7.364713682e-001	8.595296e+002	9.169411e+002	1.347120e+002	1.046732e+002	66	142	17	78	6.640342e+000	1.898469e+001	0	0	0	0	0	0	0	0	0	0	0	28.0422	68.2667	1	1	1	1	25.3321	18.3208	77.2803
DATA	1308	8	160	0	0	A_14_P128964	chr2:135213715-135213774	3936.67	4512.12	8.892412886e-002	1.595162341e-001	5.772122889e-001	3.071845e+002	3.769844e+002	1.085920e+002	6.233315e+001	49	106	18	76	6.519037e+000	1.871271e+001	0	0	0	0	0	0	0	0	0	0	0	9.98062	27.9784	1	1	0	1	24.1747	18.6289	76.4237
DATA	1309	8	161	0	0	A_14_P106004	chr10:90045229-90045280	3958.3	4511.8	-1.516656272e-001	6.499155439e-002	1.961559831e-002	3.712990e+003	2.618533e+003	3.857556e+002	2.667374e+002	157	279	18	78	7.103997e+000	1.887161e+001	0	0	0	0	0	0	0	0	0	0	0	120.108	193.701	1	1	1	1	22.7082	18.9349	77.5422
DATA	1310	8	162	0	0	A_14_P116805	chr10:62547954-62548013	3979.11	4512.25	-4.385209162e-001	7.972099595e-002	3.782962362e-008	2.593435e+003	9.448315e+002	2.798211e+002	1.073550e+002	124	148	18	77	7.089747e+000	1.920357e+001	0	0	0	0	0	0	0	0	0	0	0	83.5256	69.6718	1	1	1	1	24.4106	19.0334	76.7506
DATA	1311	8	163	0	0	A_14_P109126	chr2:191991824-191991883	4000.7	4511.89	-2.987206628e-001	1.046040341e-001	4.293828796e-003	8.791556e+002	4.419215e+002	1.373808e+002	6.759063e+001	65.5	110	18	76	6.981814e+000	1.820140e+001	0	0	0	0	0	0	0	0	0	0	0	28.1827	32.478	1	1	1	1	22.1978	18.2696	76.5334
DATA	1312	8	164	0	0	A_14_P133106	chr11:9606777-9606836	4021.83	4511.52	3.871753396e-001	7.581486370e-002	3.275689379e-007	1.184235e+003	2.888107e+003	1.589775e+002	2.933336e+002	74	287	17	76	6.870353e+000	1.822917e+001	0	0	0	0	0	0	0	0	0	0	0	37.7844	211.55	1	1	1	1	22.1978	17.7722	76.5372
DATA	1313	9	1	1028	1	SM_05	SM_05	561.462	4526.92	0.000000000e+000	6.681147225e-001	1.000000000e+000	1.000945e+002	5.341046e+001	1.009085e+002	5.377036e+001	40.5	71.5	18	77	7.228306e+000	1.901083e+001	0	0	0	0	0	0	0	0	0	0	0	1.78202	-8.00762	0	0	0	0	17.2609	18.8119	77.9671
DATA	1314	9	2	0	0	A_14_P104452	chr19:11628640-11628696	583.893	4527.61	3.903696878e-001	1.013641467e-001	1.175589913e-004	4.233082e+002	1.039983e+003	1.092773e+002	1.170434e+002	53	152	18	76	7.275226e+000	1.858427e+001	0	0	0	0	0	0	0	0	0	0	0	14.2192	72.7933	1	1	0	1	25.7804	19.0549	76.5271
DATA	1315	9	3	0	0	A_16_P19951141	chr13:108269687-108269746	604.464	4527.37	-1.079558830e-001	1.666995738e-001	5.172388891e-001	3.618934e+002	2.822440e+002	1.070192e+002	6.060926e+001	51.5	100.5	19	73	7.267419e+000	1.804498e+001	0	0	0	0	0	0	0	0	0	0	0	12.16	19.7783	1	1	0	1	25.1049	19.5222	74.8829
DATA	1316	9	4	0	0	A_14_P108951	chr20:12511311-12511370	625.792	4527.45	-4.116835897e-002	7.162021476e-002	5.654165606e-001	1.416577e+003	1.288463e+003	1.737945e+002	1.395375e+002	87	172	19	76	6.996737e+000	1.938346e+001	0	0	0	0	0	0	0	0	0	0	0	47.6121	90.4076	1	1	1	1	25.1049	19.5581	77.2022
DATA	1317	9	5	0	0	A_16_P17541610	chr6:49624464-49624523	646.78	4527.18	2.803182089e-001	1.059848259e-001	8.171746447e-003	4.271855e+002	8.145817e+002	1.093434e+002	9.745461e+001	50.5	141.5	19	75	7.016404e+000	1.884895e+001	0	0	0	0	0	0	0	0	0	0	0	14.3626	57.2305	1	1	0	1	24.1747	19.554	75.7086
DATA	1318	9	6	0	0	A_16_P35353999	chr1:170624938-170624997	667.736	4527.11	1.589495880e-001	1.774646727e-001	3.704296281e-001	2.470354e+002	3.562122e+002	1.036109e+002	6.421035e+001	47	106	18	75	6.773260e+000	1.836234e+001	0	0	0	0	0	0	0	0	0	0	0	8.30821	25.061	1	1	0	1	24.4106	19.0664	75.2399
DATA	1319	9	7	0	0	A_16_P00124386	chr1:94461710-94461769	689.455	4526.85	-1.568749194e-001	1.099863634e-001	1.537781761e-001	6.538358e+002	4.556105e+002	1.199712e+002	7.015431e+001	60	114	18	76	7.389831e+000	1.927135e+001	0	0	0	0	0	0	0	0	0	0	0	21.997	32.1007	1	1	1	1	25.7804	19.2831	77.0515
DATA	1320	9	8	0	0	A_14_P110186	chr12:62102686-62102745	710.14	4527.02	1.883379672e-001	1.090570348e-001	8.417350169e-002	4.210261e+002	6.496014e+002	1.090180e+002	7.505535e+001	52.5	127	19	77	7.408261e+000	1.869766e+001	0	0	0	0	0	0	0	0	0	0	0	14.1687	45.8375	1	1	0	1	25.7804	19.7895	78.4211
DATA	1321	9	9	0	0	A_14_P111344	chr8:67563689-67563746	731.967	4527.05	-3.276075046e-001	7.371231991e-002	8.813487680e-006	2.548319e+003	1.198523e+003	2.739436e+002	1.311209e+002	124	162	18	78	7.669737e+000	1.907301e+001	0	0	0	0	0	0	0	0	0	0	0	85.7854	84.7075	1	1	1	1	26.4388	19.5774	79.6318
DATA	1322	9	10	0	0	A_16_P01969178	chr8:93662532-93662591	752.892	4526.65	-1.513323148e-001	8.826081296e-002	8.641793192e-002	9.450271e+002	6.669787e+002	1.379468e+002	8.525318e+001	70	127.5	20	79	7.579432e+000	1.977911e+001	0	0	0	0	0	0	0	0	0	0	0	31.8243	47.2118	1	1	1	1	27.0811	19.9286	80.6563
DATA	1323	9	11	0	0	A_14_P201315	chrX:105854586-105854645	772.891	4526.8	-1.962861813e-001	9.201259644e-002	3.290394454e-002	9.273160e+002	5.901217e+002	1.367180e+002	7.932829e+001	65	126	20	80	7.681656e+000	1.936793e+001	0	0	0	0	0	0	0	0	0	0	0	31.237	41.8381	1	1	1	1	24.8756	20.3431	80.5021
DATA	1324	9	12	0	0	A_14_P130452	chrX:44634291-44634350	795.527	4526.95	-2.184787555e-001	1.093061621e-001	4.563236564e-002	7.113951e+002	4.301621e+002	1.230715e+002	6.819521e+001	62.5	116.5	20	80	7.393680e+000	1.905330e+001	0	0	0	0	0	0	0	0	0	0	0	23.9718	30.5536	1	1	1	1	25.3321	20.1893	79.4115
DATA	1325	9	13	0	0	A_14_P201842	chrX:66943800-66943859	816.036	4526.75	1.155019812e+000	1.587440617e-001	3.438953709e-013	9.972088e+001	1.424971e+003	1.003928e+002	1.519748e+002	38	190	19	79	6.706978e+000	1.923020e+001	0	0	0	0	0	0	0	0	0	0	0	0.0154557	101.381	0	1	0	1	25.1049	19.3347	79.741
DATA	1326	9	14	0	0	A_14_P137579	chr4:167921523-167921579	836.633	4526.48	6.276377509e-001	1.345069135e-001	3.068034163e-006	2.094731e+002	8.887220e+002	1.025191e+002	1.033428e+002	45	142	19	79	7.050695e+000	1.924372e+001	0	0	0	0	0	0	0	0	0	0	0	7.06364	63.3365	1	1	0	1	25.5572	19.0902	80.7529
DATA	1327	9	15	0	0	A_16_P00046414	chr1:37430557-37430616	858.525	4526.46	1.005996237e-001	8.514212752e-002	2.373845844e-001	7.506665e+002	9.463388e+002	1.252955e+002	1.082893e+002	62	145	18	80	7.190457e+000	1.920342e+001	0	0	0	0	0	0	0	0	0	0	0	25.3226	67.5699	1	1	1	1	26.2212	18.7194	80.9209
DATA	1328	9	16	0	0	A_14_P132448	chr9:128678268-128678327	880	4526.5	-1.394349687e-001	6.300051178e-002	2.688141108e-002	9.765701e+003	7.083836e+003	9.817056e+002	7.103293e+002	374	595	19	81	7.658065e+000	1.891218e+001	0	0	0	0	0	0	0	0	0	0	0	329.55	506.757	1	1	1	1	25.3321	19.2389	81.996
DATA	1329	9	17	0	0	A_14_P112923	chr17:47814320-47814379	900.731	4526.62	3.010909607e-001	7.505862492e-002	6.035704250e-005	1.025606e+003	2.051499e+003	1.434164e+002	2.117466e+002	74.5	229.5	18.5	81	8.097001e+000	1.903211e+001	0	0	0	0	0	0	0	0	0	0	0	34.6219	147.034	1	1	1	1	24.6442	19.5984	81.7913
DATA	1330	9	18	0	0	A_18_P16896621	chr9:86139568-86139627	922.103	4526.4	-5.917910584e-002	6.506975121e-002	3.631011231e-001	2.524961e+003	2.203310e+003	2.716538e+002	2.264627e+002	119	244	18	83	7.935434e+000	2.126053e+001	0	0	0	0	0	0	0	0	0	0	0	85.2708	158.218	1	1	1	1	25.7804	19.5955	83.824
DATA	1331	9	19	0	0	A_14_P129121	chr14:100152577-100152636	943.074	4526.41	-1.027681990e-001	8.979004931e-002	2.524002480e-001	8.499682e+002	6.708640e+002	1.313708e+002	8.502679e+001	68	127	19	86	8.137173e+000	2.138787e+001	0	0	0	0	0	0	0	0	0	1	0	28.7154	48.2681	1	1	1	1	25.1049	20.0858	85.653
DATA	1332	9	20	0	0	A_14_P101746	chr6:15580399-15580458	964.25	4526.43	6.999585982e-002	6.549520155e-002	2.851970428e-001	2.069742e+003	2.431712e+003	2.299223e+002	2.486972e+002	108.5	259.5	18	86	7.227741e+000	2.085477e+001	0	0	0	0	0	0	0	0	0	1	0	69.9517	175.31	1	1	1	1	25.3321	19.5572	85.8155
DATA	1333	9	21	0	0	A_14_P200939	chr7:195029-195085	985.464	4526.18	2.559105727e-003	7.494546871e-002	9.727605383e-001	1.137321e+003	1.144042e+003	1.515002e+002	1.256807e+002	75	168	19	86	7.438720e+000	2.063724e+001	0	0	0	0	0	0	0	0	0	1	0	38.455	82.6416	1	1	1	1	25.3321	20.0037	85.7074
DATA	1334	9	22	0	0	A_14_P136945	chr5:18909548-18909607	1007.2	4526.46	-3.293976100e-001	8.723242879e-002	1.593086553e-004	1.290705e+003	6.045461e+002	1.633052e+002	7.968974e+001	81	125	18	84	7.234888e+000	1.810923e+001	0	0	0	0	0	0	0	0	0	0	0	43.6584	43.7642	1	1	1	1	25.7804	19.363	83.6296
DATA	1335	9	23	0	0	A_14_P137125	chr6:33677306-33677365	1027.5	4526.32	-6.107656684e-001	1.321331024e-001	3.794140689e-006	8.883396e+002	2.176774e+002	1.337628e+002	5.620446e+001	66	97.5	18	82	7.228419e+000	1.794694e+001	0	0	0	0	0	0	0	0	0	0	0	30.0609	15.7891	1	1	1	0	27.0811	19.1583	81.556
DATA	1336	9	24	0	0	A_14_P126545	chr7:135071378-135071437	1049.09	4525.55	-9.740927319e-002	7.934234565e-002	2.195564118e-001	1.103676e+003	8.819266e+002	1.489014e+002	1.022362e+002	73.5	139.5	18	82	7.575154e+000	1.853084e+001	0	0	0	0	0	0	0	0	0	0	0	37.3672	64.0992	1	1	1	1	25.7804	19.0225	82.2097
DATA	1337	9	25	0	0	A_14_P138704	chr22:41677236-41677294	1070.1	4525.77	-1.302883150e-001	6.575244676e-002	4.753549367e-002	2.793207e+003	2.069259e+003	2.966519e+002	2.132632e+002	131.5	229.5	18	82	7.409171e+000	1.938860e+001	0	0	0	0	0	0	0	0	0	0	0	94.6089	150.717	1	1	1	1	26.8687	19.0401	82.2372
DATA	1338	9	26	0	0	A_14_P135715	chr17:73623373-73623420	1090.93	4525.8	1.229186370e-001	7.415921183e-002	9.741913658e-002	1.055003e+003	1.400142e+003	1.452716e+002	1.491834e+002	74	187	19	81	7.985809e+000	1.953776e+001	0	0	0	0	0	0	0	0	0	0	0	35.7498	102.196	1	1	1	1	26.8687	20.0613	81.705
DATA	1339	9	27	0	0	A_14_P109471	chr17:30816980-30817038	1112.57	4525.57	2.479807246e-001	1.124939635e-001	2.749682721e-002	3.952187e+002	6.995492e+002	1.073576e+002	8.679814e+001	50	133	19	79	8.002876e+000	1.936224e+001	0	0	0	0	0	0	0	0	0	0	0	13.399	51.1708	1	1	0	1	24.4106	20.2231	81.7729
DATA	1340	9	28	0	1	SRN_20605	SRN_20605	1133.49	4525.24	-5.340892640e-001	9.569713016e-002	2.390881977e-008	1.552269e+003	4.538138e+002	1.845240e+002	6.847380e+001	92	115	19	79	7.942808e+000	1.994401e+001	0	0	0	0	0	0	0	0	0	0	0	52.6525	33.2653	1	1	1	1	25.7804	20.2288	81.9446
DATA	1341	9	29	0	0	A_14_P136768	chr6:110243469-110243528	1154.17	4525.51	-3.186954438e-001	7.297005206e-002	1.256867173e-005	2.593859e+003	1.245234e+003	2.778957e+002	1.346249e+002	120.5	169.5	19	78	7.931727e+000	2.036432e+001	0	0	0	0	0	0	0	0	0	0	0	88.0216	91.4764	1	1	1	1	25.7804	20.2095	80.5771
DATA	1342	9	30	0	0	A_14_P116447	chr3:10326945-10327000	1175.76	4526	2.073708215e-001	9.825274496e-002	3.480794933e-002	5.106274e+002	8.231424e+002	1.119977e+002	9.685723e+001	54	143	19	78	7.212193e+000	2.012520e+001	0	0	0	0	0	0	0	0	0	0	0	17.3357	60.6092	1	1	1	1	27.2919	19.6639	80.7095
DATA	1343	9	31	0	0	A_14_P135066	chr21:36259789-36259848	1195.8	4525.83	-2.468570751e-001	8.000051226e-002	2.030779091e-003	1.384209e+003	7.840517e+002	1.705482e+002	9.350039e+001	89	137	18	78	7.092923e+000	2.027876e+001	0	0	0	0	0	0	0	0	0	0	0	47.0167	57.8502	1	1	1	1	26.6546	19.1583	79.8792
DATA	1344	9	32	0	0	A_14_P131213	chr12:68716833-68716892	1217.62	4524.66	1.007399135e-001	1.081180135e-001	3.514611814e-001	4.874137e+002	6.146638e+002	1.108565e+002	7.976303e+001	53	126	18	79	6.686731e+000	1.883323e+001	0	0	0	0	0	0	0	0	0	0	0	16.5665	45.4479	1	1	0	1	23.2073	18.7192	80.1269
DATA	1345	9	33	0	0	A_14_P102886	chr12:117170809-117170868	1239.86	4525.63	9.719757957e-002	6.434725631e-002	1.309117449e-001	2.543550e+003	3.181544e+003	2.731321e+002	3.221699e+002	122.5	308.5	19	80	6.631191e+000	1.851451e+001	0	0	0	0	0	0	0	0	0	0	0	86.4898	235.826	1	1	1	1	25.7804	19.2481	81.2099
DATA	1346	9	34	0	1	SRN_30967	SRN_30967	1260.73	4525.63	-1.177428945e-001	1.083667753e-001	2.772480795e-001	6.243075e+002	4.760534e+002	1.174390e+002	6.947097e+001	60.5	113	19	80	6.894957e+000	2.006858e+001	0	0	0	0	0	0	0	0	0	0	0	21.2398	35.3643	1	1	1	1	25.7804	19.4322	81.2674
DATA	1347	9	35	0	0	A_14_P102557	chr18:70799747-70799806	1282	4525.76	-2.868869106e-001	7.262089636e-002	7.799680565e-005	2.320899e+003	1.198862e+003	2.524868e+002	1.300811e+002	115	160	19	80	7.028307e+000	2.062149e+001	0	0	0	0	0	0	0	0	0	0	0	79.0018	89.2611	1	1	1	1	25.7804	19.1907	81.7743
DATA	1348	9	36	0	0	A_18_P15338150	chr5:107787100-107787159	1302.82	4525.94	-5.054922591e-002	9.336097587e-002	5.882053844e-001	7.304785e+002	6.502168e+002	1.233272e+002	8.224879e+001	64	131.5	18.5	81.5	7.147552e+000	1.985506e+001	0	0	0	0	0	0	0	0	0	0	0	24.8779	48.5198	1	1	1	1	23.9365	19.3607	82.6885
DATA	1349	9	37	0	0	A_14_P103091	chr15:26096622-26096681	1323.73	4525.57	2.452126092e-001	7.518846744e-002	1.109002413e-003	9.688023e+002	1.703914e+003	1.387361e+002	1.776495e+002	71	205	18	80	7.016652e+000	1.929277e+001	0	0	0	0	0	0	0	0	0	0	0	33.0141	127.423	1	1	1	1	25.1049	18.9487	81.9103
DATA	1350	9	38	0	0	A_14_P115769	chr5:1799098-1799145	1345.07	4525.36	-6.782797588e-001	9.381125925e-002	4.820715914e-013	2.865676e+003	6.011009e+002	3.032675e+002	7.828222e+001	140	127	18	83	7.376325e+000	1.985328e+001	0	0	0	0	0	0	0	0	0	0	0	97.7126	45.0519	1	1	1	1	25.5572	19.4492	83.6737
[truncated: 18,077,944 more chars]
