# Supplementary material for: Genomic comparison of early-passage conditionally reprogrammed breast cancer cells to their corresponding primary tumors
Source: PLoS One. 2017 Oct 19;12(10):e0186190. doi: 10.1371/journal.pone.0186190 (PMC5648156; doi:10.1371/journal.pone.0186190)
Supplement: S2 File — (ZIP) [file pone.0186190.s005.zip › Case 1-CRC-US12302349_252192429058_S01_CGH_1105_Oct12_2_1.txt]

TYPE	text	text	text	integer	text	float	float	text	integer	text	text	integer	integer	integer	integer	float	float	float	float	float	float	text	text	text	text	text	text	text	text	text	text	text	integer	integer	integer	text	integer	boolean
FEPARAMS	Protocol_Name	Protocol_date	Scan_ScannerName	Scan_NumChannels	Scan_Date	Scan_MicronsPerPixelX	Scan_MicronsPerPixelY	Scan_OriginalGUID	Scan_NumScanPass	Grid_Name	Grid_Date	Grid_NumSubGridRows	Grid_NumSubGridCols	Grid_NumRows	Grid_NumCols	Grid_RowSpacing	Grid_ColSpacing	Grid_OffsetX	Grid_OffsetY	Grid_NomSpotWidth	Grid_NomSpotHeight	Grid_GenomicBuild	FeatureExtractor_Barcode	FeatureExtractor_Sample	FeatureExtractor_ScanFileName	FeatureExtractor_ArrayName	FeatureExtractor_ScanFileGUID	FeatureExtractor_DesignFileName	FeatureExtractor_ExtractionTime	FeatureExtractor_UserName	FeatureExtractor_ComputerName	FeatureExtractor_Version	FeatureExtractor_IsXDRExtraction	FeatureExtractor_ColorMode	FeatureExtractor_QCReportType	DyeNorm_NormFilename	DyeNorm_NormNumProbes	Grid_IsGridFile
DATA	CGH_1105_Oct12 (Read Only)	12-Oct-2012 22:30	Agilent Technologies Scanner G2505C US12302349	2	04-27-2015 12:04:05	3	3	0e09c1f0-6b3c-4e5f-9c31-81c0737f0465	1	021924_D_F_20111015	15-Oct-2011 00:00	1	1	384	164	36.6617	31.745	0	18.3309	30	30	hg19:GRCh37:Feb2009	252192429058_2_1		Z:\Instruments & Services\Agilent Microarray\Luciane\4-27-15\\US12302349_252192429058_S01.tif	US12302349_252192429058_S01	3dfe3d9c-7cf2-47bb-be60-2812122522ee	021924_D_F_20111015.xml	27-Apr-2015 12:17:49	zoux	LCCIS-MJ01E5RG	11.5.1.1	0	1	4		0	0
*
TYPE	float	float	float	integer	integer	float	float	float	integer	integer	float	float	integer	float	float	float	integer	float	float	integer	integer	float	float	float	integer	float	float	integer	integer	integer	integer	integer	float	float	float	integer	integer	integer	integer	integer	float	float	float	integer	float	float	float	float	float	float	float	integer	integer	float	float	integer	integer	float	float	float	float	float	float	float	float	float	float	float	float	integer	float	float	float	float	integer	float	float	float	float	integer	float	float	float	float	integer	float	float	float	float	float	float	float	integer	float	float	float	integer	float	float	float	float	float	integer	integer	integer	integer	float	float	float	float	integer	float	float	float	float	float	float	float	float	float	float	float	float	float	float	float	float	float	float	float	float	float	float	float	integer	integer	integer	integer	float	float	integer	text	integer	integer	float	float	float	float	text	text	text	float	float	float	float	float	integer	integer	boolean	float	float	float	boolean	float	boolean	float	boolean	float	boolean	float	boolean	float	boolean	float	boolean	float	boolean	float	boolean	float	boolean	float	boolean	float	boolean
STATS	gDarkOffsetAverage	gDarkOffsetMedian	gDarkOffsetStdDev	gDarkOffsetNumPts	gSaturationValue	rDarkOffsetAverage	rDarkOffsetMedian	rDarkOffsetStdDev	rDarkOffsetNumPts	rSaturationValue	gAvgSig2BkgNegCtrl	rAvgSig2BkgNegCtrl	gNumSatFeat	gLocalBGInlierNetAve	gLocalBGInlierAve	gLocalBGInlierSDev	gLocalBGInlierNum	gGlobalBGInlierAve	gGlobalBGInlierSDev	gGlobalBGInlierNum	rNumSatFeat	rLocalBGInlierNetAve	rLocalBGInlierAve	rLocalBGInlierSDev	rLocalBGInlierNum	rGlobalBGInlierAve	rGlobalBGInlierSDev	rGlobalBGInlierNum	gNumFeatureNonUnifOL	gNumPopnOL	gNumNonUnifBGOL	gNumPopnBGOL	gOffsetUsed	gGlobalFeatInlierAve	gGlobalFeatInlierSDev	gGlobalFeatInlierNum	rNumFeatureNonUnifOL	rNumPopnOL	rNumNonUnifBGOL	rNumPopnBGOL	rOffsetUsed	rGlobalFeatInlierAve	rGlobalFeatInlierSDev	rGlobalFeatInlierNum	AllColorPrcntSat	AnyColorPrcntSat	AnyColorPrcntFeatNonUnifOL	AnyColorPrcntBGNonUnifOL	AnyColorPrcntFeatPopnOL	AnyColorPrcntBGPopnOL	TotalPrcntFeatOL	gNumNegBGSubFeat	gNonCtrlNumNegFeatBGSubSig	gLinearDyeNormFactor	gRMSLowessDNF	rNumNegBGSubFeat	rNonCtrlNumNegFeatBGSubSig	rLinearDyeNormFactor	rRMSLowessDNF	gSpatialDetrendRMSFit	gSpatialDetrendRMSFilteredMinusFit	gSpatialDetrendSurfaceArea	gSpatialDetrendVolume	gSpatialDetrendAveFit	rSpatialDetrendRMSFit	rSpatialDetrendRMSFilteredMinusFit	rSpatialDetrendSurfaceArea	rSpatialDetrendVolume	rSpatialDetrendAveFit	gNonCtrlNumSatFeat	gNonCtrl99PrcntNetSig	gNonCtrl50PrcntNetSig	gNonCtrl1PrcntNetSig	gNonCtrlMedPrcntCVBGSubSig	rNonCtrlNumSatFeat	rNonCtrl99PrcntNetSig	rNonCtrl50PrcntNetSig	rNonCtrl1PrcntNetSig	rNonCtrlMedPrcntCVBGSubSig	gNegCtrlNumInliers	gNegCtrlAveNetSig	gNegCtrlSDevNetSig	gNegCtrlAveBGSubSig	gNegCtrlSDevBGSubSig	rNegCtrlNumInliers	rNegCtrlAveNetSig	rNegCtrlSDevNetSig	rNegCtrlAveBGSubSig	rNegCtrlSDevBGSubSig	gAveNumPixOLLo	gAveNumPixOLHi	gPixCVofHighSignalFeat	gNumHighSignalFeat	rAveNumPixOLLo	rAveNumPixOLHi	rPixCVofHighSignalFeat	rNumHighSignalFeat	NonCtrlAbsAveLogRatio	NonCtrlSDevLogRatio	NonCtrlSNRLogRatio	AddErrorEstimateGreen	AddErrorEstimateRed	TotalNumFeatures	NonCtrlNumUpReg	NonCtrlNumDownReg	NumIsNorm	ROIHeight	ROIWidth	CentroidDiffX	CentroidDiffY	NumFoundFeat	MaxNonUnifEdges	MaxSpotNotFoundEdges	gMultDetrendRMSFit	rMultDetrendRMSFit	gMultDetrendSurfaceAverage	rMultDetrendSurfaceAverage	DerivativeOfLogRatioSD	gNonCtrl50PrcntBGSubSig	rNonCtrl50PrcntBGSubSig	gMedPrcntCVProcSignal	rMedPrcntCVProcSignal	geQCMedPrcntCVProcSignal	reQCMedPrcntCVProcSignal	gOutlierFlagger_Auto_FeatB_Term	rOutlierFlagger_Auto_FeatB_Term	gOutlierFlagger_Auto_FeatC_Term	rOutlierFlagger_Auto_FeatC_Term	gOutlierFlagger_Auto_BgndB_Term	rOutlierFlagger_Auto_BgndB_Term	gOutlierFlagger_Auto_BgndC_Term	rOutlierFlagger_Auto_BgndC_Term	OutlierFlagger_FeatChiSq	OutlierFlagger_BgndChiSq	GriddingStatus	IsGoodGrid	NumGeneNonUnifOL	TotalNumberOfReplicatedGenes	gPercentileIntensityProcessedSignal	rPercentileIntensityProcessedSignal	ExtractionStatus	QCMetricResults	gNonCtrlNumWellAboveBG	rNonCtrlNumWellAboveBG	UpRandomnessRatio	DownRandomnessRatio	UpRandomnessSDRatio	DownRandomnessSDRatio	UpRegQualityRatioResult	DownRegQualityRatioResult	ImageDepth	AFHold	gPMTVolts	rPMTVolts	GlassThickness	RestrictionControl	gDDN	rDDN	GridHasBeenOptimized	gNegCtrlSpread	rNegCtrlSpread	Metric_IsGoodGrid	Metric_IsGoodGrid_IsInRange	Metric_AnyColorPrcntFeatNonUnifOL	Metric_AnyColorPrcntFeatNonUnifOL_IsInRange	Metric_DerivativeLR_Spread	Metric_DerivativeLR_Spread_IsInRange	Metric_gRepro	Metric_gRepro_IsInRange	Metric_g_BGNoise	Metric_g_BGNoise_IsInRange	Metric_g_Signal2Noise	Metric_g_Signal2Noise_IsInRange	Metric_g_SignalIntensity	Metric_g_SignalIntensity_IsInRange	Metric_rRepro	Metric_rRepro_IsInRange	Metric_r_BGNoise	Metric_r_BGNoise_IsInRange	Metric_r_Signal2Noise	Metric_r_Signal2Noise_IsInRange	Metric_r_SignalIntensity	Metric_r_SignalIntensity_IsInRange	Metric_RestrictionControl	Metric_RestrictionControl_IsInRange
DATA	4.76503	4.76503	1.61833	0	65530	5.30111	5.30111	1.61014	0	65529	3.28323	1.06927	0	12.3012	17.0662	0.905834	62259	17.0662	0.905834	62259	0	76.5396	81.8407	2.47609	61607	81.8407	2.47609	61607	2	87	0	717	4.76503	246.786	1221.78	62887	0	73	0	1369	5.30111	153.244	480.14	62903	0	0	0.00317581	0	0.241362	3.18058	0.00338541	490	32	10.4844	0	1766	1210	36.3811	0	0.980301	5.67872	1.00051	2.582	43.854	1.20484	4.12862	1.00036	2.34269	87.2056	0	513.026	133.933	53.1683	9.67803	0	306.513	108.08	79.7687	12.4817	729	40.1123	6.92588	0.896291	6.79345	729	81.8742	4.55206	-0.0226407	4.2351	0.153884	0.649374	0.0498978	321	0.144881	0.666428	0.0500217	72	0.295688	0.139402	3.06317	71.2254	154.078	62976	14057	15449	6773	3.75059	6.34836	0.691218	0.779949	62625	0	0.0121951	0.0382893	0.0195583	121.804	66.5062	1.29992	94.8757	26.1926	8.0097	11.7562	0	0	199.75	419.634	137.811	335.067	49.1781	240.6	40.3805	359.827	2.31734	1.29638	0	1	2	55077	1547.43	1689.26	1	ExtractionEvaluate	54716	35081	0.848716	0.967671	0.161647	0.165935	Random	Random	16 Bit	0	405	440	992.505	-1	0	-10	1	20.6599	13.6406	1	1	0.00317581	1	1.29992	0	0.0967803	1	6.79345	1	13.9658	0	94.8757	1	0.124817	1	4.2351	1	6.18465	0	26.1926	0	-1	0
*
TYPE	integer	integer	integer	integer	integer	text	text	float	float	float	float	float	float	float	float	float	float	float	float	float	float	float	boolean	boolean	boolean	boolean	boolean	boolean	boolean	boolean	boolean	boolean	boolean	float	float	boolean	boolean	boolean	boolean	float	float	float
FEATURES	FeatureNum	Row	Col	SubTypeMask	ControlType	ProbeName	SystematicName	PositionX	PositionY	LogRatio	LogRatioError	PValueLogRatio	gProcessedSignal	rProcessedSignal	gProcessedSigError	rProcessedSigError	gMedianSignal	rMedianSignal	gBGMedianSignal	rBGMedianSignal	gBGPixSDev	rBGPixSDev	gIsSaturated	rIsSaturated	gIsFeatNonUnifOL	rIsFeatNonUnifOL	gIsBGNonUnifOL	rIsBGNonUnifOL	gIsFeatPopnOL	rIsFeatPopnOL	gIsBGPopnOL	rIsBGPopnOL	IsManualFlag	gBGSubSignal	rBGSubSignal	gIsPosAndSignif	rIsPosAndSignif	gIsWellAboveBG	rIsWellAboveBG	SpotExtentX	gBGMeanSignal	rBGMeanSignal
DATA	1	1	1	0	1	HsCGHBrightCorner	HsCGHBrightCorner	538.258	4460.83	6.767996966e-001	8.906075624e-002	2.977293035e-014	1.953543e+003	9.281597e+003	2.099163e+002	9.411807e+002	215	345	15	82	6.311169e+000	2.002101e+001	0	0	0	0	0	0	0	0	0	0	0	172.755	251.953	1	1	1	1	27.501	15.5675	82.5079
DATA	2	1	2	66	1	DarkCorner	DarkCorner	559.261	4461.38	0.000000000e+000	6.803482238e-001	1.000000000e+000	7.622717e+001	1.549426e+002	7.674081e+001	1.559867e+002	37.5	86	15	81	6.262486e+000	2.006708e+001	0	0	0	0	0	0	0	0	0	0	0	-2.6478	-5.53785	0	0	0	0	27.7085	15.5678	82.4561
DATA	3	1	3	66	1	DarkCorner	DarkCorner	580.5	4460.68	0.000000000e+000	6.804589198e-001	1.000000000e+000	7.615261e+001	1.548933e+002	7.666575e+001	1.559370e+002	37	87	15	81	6.213327e+000	2.004655e+001	0	0	0	0	0	0	0	0	0	0	0	-0.945027	-4.20902	0	0	0	0	27.0811	15.4412	82.46
DATA	4	1	4	0	0	A_14_P128532	chr19:8068628-8068687	601.983	4460.46	-6.507806599e-001	1.006898823e-001	1.024994586e-010	2.768390e+003	6.186523e+002	2.872358e+002	1.677072e+002	282.5	105.5	15	82	6.135659e+000	2.021791e+001	0	0	0	0	0	0	0	0	0	0	0	245.584	16.8082	1	1	1	0	26.2212	15.3234	82.8723
DATA	5	1	5	0	0	A_14_P105322	chr9:71601402-71601461	622.883	4460.68	-1.895998903e-001	1.370032352e-001	1.663866109e-001	7.673897e+002	4.959251e+002	1.083492e+002	1.635188e+002	110	98	14	82	6.223961e+000	2.036176e+001	0	0	0	0	0	0	0	0	0	0	0	68.1559	13.4792	1	1	1	0	26.0017	15.1672	83.5125
DATA	6	1	6	0	0	A_14_P128090	chr5:15032877-15032936	643.821	4460.36	-3.721256454e-001	1.432002938e-001	9.359455858e-003	8.988691e+002	3.815670e+002	1.179683e+002	1.603466e+002	124	100	14	82	6.232910e+000	2.038336e+001	0	0	0	0	0	0	0	0	0	0	0	79.9277	10.3761	1	1	1	0	25.3321	15.1353	83.5862
DATA	7	1	7	0	0	A_16_P02073591	chr9:19993767-19993826	665.542	4460.44	-2.826287987e-001	1.151466262e-001	1.410758677e-002	1.090679e+003	5.689423e+002	1.331060e+002	1.657273e+002	143	107	15	83	6.254909e+000	2.020446e+001	0	0	0	0	0	0	0	0	0	0	0	97.1122	15.4799	1	1	1	0	25.7804	15.1562	83.8211
DATA	8	1	8	0	0	A_14_P135539	chr19:48047281-48047336	686.812	4460.28	-7.887676444e-002	8.096043766e-002	3.299259466e-001	1.574358e+003	1.312885e+003	1.749059e+002	2.035579e+002	178.5	127.5	15	84	6.290275e+000	2.001030e+001	0	0	0	0	0	0	0	0	0	0	0	140.364	35.743	1	1	1	1	27.0811	15.2088	84.4898
DATA	9	1	9	0	0	A_14_P118924	chr6:111126175-111126234	707.375	4460.11	3.141670092e-002	2.887668253e-001	9.133642268e-001	2.569047e+002	2.761778e+002	8.031633e+001	1.578954e+002	63	94.5	15	84	6.324172e+000	2.003821e+001	0	0	0	0	0	0	0	0	0	0	0	22.9349	7.52368	1	1	0	0	27.0811	15.296	85.2431
DATA	10	1	10	0	0	A_16_P17264851	chr5:114739019-114739078	728.81	4460.02	5.963590468e-001	1.123853686e-001	1.118260383e-007	4.577162e+002	1.806988e+003	8.870865e+001	2.382979e+002	80	132	15	85	6.236288e+000	2.037259e+001	0	0	0	0	0	0	0	0	0	0	0	40.9206	49.2613	1	1	1	1	25.7804	15.2559	85.9488
DATA	11	1	11	0	0	A_14_P129144	chr6:10181231-10181290	749.758	4459.92	-7.484953399e-001	1.656106670e-001	6.195415771e-006	1.146228e+003	2.045388e+002	1.374628e+002	1.565771e+002	144.5	94	15	85	6.279832e+000	2.054670e+001	0	0	0	0	0	0	0	0	0	0	0	102.622	5.58019	1	1	1	0	27.501	15.2388	86.1852
DATA	12	1	12	0	0	A_16_P38515598	chr8:103769626-103769685	771.1	4459.6	-1.923873226e-003	6.549963451e-002	9.765676852e-001	3.301487e+003	3.286894e+003	3.387311e+002	3.634492e+002	324	182	15	86	6.263777e+000	2.090902e+001	0	0	0	0	0	0	0	0	0	0	0	296.02	89.7459	1	1	1	1	26.0017	15.3048	86.9018
DATA	13	1	13	0	0	A_14_P126756	chr19:48941148-48941207	791.636	4459.45	-4.494954494e-002	1.041852474e-001	6.661494349e-001	9.379657e+002	8.457411e+002	1.205052e+002	1.765564e+002	125	115	15	87	6.202310e+000	2.119307e+001	0	0	0	0	0	0	0	0	0	0	0	84.2246	23.1111	1	1	1	1	24.6442	15.4882	87.2784
DATA	14	1	14	0	0	A_16_P03384707	chr18:60215400-60215459	813.825	4459.33	3.841601371e-001	1.003470552e-001	1.290235562e-004	6.544481e+002	1.585022e+003	9.994045e+001	2.215811e+002	99	134	15	87	6.270788e+000	2.088899e+001	0	0	0	0	0	0	0	0	0	0	0	58.862	43.3529	1	1	1	1	25.5572	15.5766	87.4739
DATA	15	1	15	0	0	A_14_P123652	chr10:107217757-107217816	834.481	4459.21	-2.285958647e-001	1.000525137e-001	2.232697091e-002	1.262112e+003	7.455931e+002	1.470262e+002	1.717310e+002	150	109	15	87	6.234696e+000	2.106314e+001	0	0	0	0	0	0	0	0	0	0	0	113.692	20.4114	1	1	1	0	24.4106	15.5751	87.8089
DATA	16	1	16	0	0	A_14_P111489	chr18:13105047-13105103	855.724	4459.19	1.343521355e-002	1.104256614e-001	9.031623576e-001	8.011546e+002	8.263263e+002	1.099431e+002	1.752584e+002	112	117	15	88	6.180198e+000	2.130445e+001	0	0	0	0	0	0	0	0	0	0	0	72.286	22.6429	1	1	1	1	25.3321	15.6319	88.2889
DATA	17	1	17	0	0	A_14_P126461	chr7:44178443-44178494	876.328	4459.62	-2.633291826e-001	9.706967472e-002	6.672032444e-003	1.396912e+003	7.617980e+002	1.586319e+002	1.721845e+002	172	108	15	88	6.116008e+000	2.148575e+001	0	0	0	0	0	0	0	0	0	1	0	126.246	20.8936	1	1	1	0	25.1049	15.6916	88.6633
DATA	18	1	18	0	0	A_14_P201543	chrX:49611764-49611823	898	4459.29	-1.336686110e-001	1.081434252e-001	2.164470947e-001	1.014143e+003	7.454706e+002	1.261601e+002	1.770085e+002	128.5	113.5	15	88	6.134076e+000	2.184593e+001	0	0	0	0	0	0	0	0	0	1	0	91.8073	20.4672	1	1	1	0	24.8756	15.4856	88.7603
DATA	19	1	19	0	0	A_14_P103232	chr2:229542588-229542647	919.182	4459.58	1.153247901e+000	1.346157858e-001	1.062538137e-017	2.896025e+002	4.121452e+003	8.031799e+001	4.400119e+002	65	206	15	88	6.152250e+000	2.190450e+001	0	0	0	0	0	0	0	0	0	1	0	26.2617	113.269	1	1	0	1	25.1049	15.364	88.865
DATA	20	1	20	0	0	A_14_P116743	chr10:119168883-119168942	940.177	4458.94	1.235507223e-001	8.533513321e-002	1.476647483e-001	1.104778e+003	1.468336e+003	1.334138e+002	2.127323e+002	142	133	15	88	6.134809e+000	2.220043e+001	0	0	0	0	0	0	0	0	0	1	0	100.348	40.3982	1	1	1	1	27.0811	15.3595	89.1931
DATA	21	1	21	0	0	A_14_P124410	chr1:152957573-152957632	961.2	4458.63	2.238893006e-001	9.559995101e-002	1.918382203e-002	8.065714e+002	1.350617e+003	1.099121e+002	2.046586e+002	113.5	129.5	15	88	6.181248e+000	2.227658e+001	0	0	0	0	0	0	0	0	0	1	0	73.385	37.1998	1	1	1	1	25.7804	15.3436	89.0453
DATA	22	1	22	0	0	A_14_P101349	chrX:76715175-76715234	982.571	4458.64	-2.588691358e-002	8.379920424e-002	7.573854383e-001	1.340883e+003	1.263293e+003	1.534122e+002	1.988741e+002	166	125	15	88	6.139100e+000	2.214332e+001	0	0	0	0	0	0	0	0	0	1	0	122.212	34.8327	1	1	1	1	24.8756	15.2811	88.6008
DATA	23	1	23	0	0	A_14_P121110	chr6:27092923-27092982	1003.89	4458.95	-2.979106425e-001	9.999468044e-002	2.889408405e-003	1.381962e+003	6.959618e+002	1.569527e+002	1.684775e+002	170	110	15	87	6.202407e+000	2.224033e+001	0	0	0	0	0	0	0	0	0	0	0	126.18	19.2104	1	1	1	0	27.0811	15.3583	88.2713
DATA	24	1	24	0	0	A_14_P128199	chr3:180816220-180816279	1024.74	4458.39	4.888818471e-001	8.326972800e-002	4.330087903e-009	1.181169e+003	3.640774e+003	1.395312e+002	3.950180e+002	147.5	186	15	87	6.194582e+000	2.226633e+001	0	0	0	0	0	0	0	0	0	0	0	108.028	100.611	1	1	1	1	24.8756	15.2824	88.2581
DATA	25	1	25	0	0	A_14_P114730	chr17:26938778-26938837	1045.79	4458.86	5.406249497e-001	1.059596629e-001	3.357685803e-007	5.268661e+002	1.829470e+003	9.095984e+001	2.385502e+002	91	136	15	86	6.210270e+000	2.168184e+001	0	0	0	0	0	0	0	0	0	0	0	48.2721	50.6107	1	1	1	1	25.1049	15.1667	87.539
DATA	26	1	26	0	0	A_14_P112459	chr1:28905091-28905150	1067.23	4458.65	-5.127508894e-001	1.886912152e-001	6.579557634e-003	7.305277e+002	2.243292e+002	1.039959e+002	1.545480e+002	109	95	15	86	6.246965e+000	2.137140e+001	0	0	0	0	0	0	0	0	0	0	0	67.05	6.21313	1	1	1	0	26.0017	15.3575	87.0358
DATA	27	1	27	0	0	A_14_P102268	chr18:27828604-27828663	1088.33	4458.6	-3.164811826e-001	1.229067994e-001	1.002491045e-002	1.012918e+003	4.887571e+002	1.253768e+002	1.603663e+002	134	98	15	86	6.283296e+000	2.089206e+001	0	0	0	0	0	0	0	0	0	0	0	93.1313	13.5523	1	1	1	0	24.8756	15.3607	86.7278
DATA	28	1	28	0	0	A_14_P115379	chr1:173383016-173383075	1109.7	4458.37	2.572041068e-001	1.052086598e-001	1.449707693e-002	6.568365e+002	1.187576e+003	9.876481e+001	1.933310e+002	99	127	15	85	6.243036e+000	2.084512e+001	0	0	0	0	0	0	0	0	0	0	0	60.4982	32.9682	1	1	1	1	24.8756	15.3286	86.0379
DATA	29	1	29	0	0	A_16_P15712572	chr2:77156736-77156795	1130.62	4458	8.407827574e-001	1.039468849e-001	6.036403368e-016	7.784088e+002	5.394988e+003	1.071484e+002	5.606049e+002	113	235	15	84	6.308139e+000	2.080144e+001	0	0	0	0	0	0	0	0	0	0	0	71.8184	149.946	1	1	1	1	29.1201	15.5017	85.2798
DATA	30	1	30	0	0	A_16_P20919612	chr18:72280538-72280597	1152	4457.41	-3.559667234e-001	1.131986470e-001	1.663027160e-003	1.203996e+003	5.304670e+002	1.410635e+002	1.611711e+002	153	102	15	84	6.260257e+000	2.097004e+001	0	0	0	0	0	0	0	0	0	0	0	111.277	14.7616	1	1	1	0	25.7804	15.45	85.434
DATA	31	1	31	0	0	A_14_P137001	chr19:54754462-54754515	1173.06	4457.78	4.842687596e-001	9.368857966e-002	2.354508331e-007	7.247621e+002	2.210366e+003	1.031344e+002	2.682692e+002	105	153	15	84	6.176730e+000	2.083783e+001	0	0	0	0	0	0	0	0	0	0	0	67.1023	61.5769	1	1	1	1	27.501	15.2954	85.0987
DATA	32	1	32	0	0	A_14_P112154	chr4:22176592-22176651	1194.98	4457.98	8.850580240e-001	1.227882151e-001	5.677769540e-013	3.315976e+002	2.544892e+003	8.039949e+001	2.963481e+002	73	166.5	15	84	6.093728e+000	2.079712e+001	0	0	0	0	0	0	0	0	0	0	0	30.7565	70.9787	1	1	0	1	23.2073	15.2757	85.2126
DATA	33	1	33	0	0	A_14_P120160	chr7:50238182-50238241	1215.08	4457.93	-3.651015935e-001	1.622318239e-001	2.441766140e-002	7.386437e+002	3.186643e+002	1.039374e+002	1.549929e+002	110	102	15	84	6.036145e+000	2.062155e+001	0	0	0	0	0	0	0	0	0	0	0	68.6229	8.89743	1	1	1	0	26.6546	15.2993	85.0878
DATA	34	1	34	0	0	A_16_P18142144	chr7:140982399-140982458	1237.16	4457.8	-2.976579233e-001	3.441950116e-001	3.871516391e-001	2.986448e+002	1.504863e+002	7.886680e+001	1.520898e+002	69	97	15	84	6.080882e+000	2.041530e+001	0	0	0	0	0	0	0	0	0	0	0	27.7946	3.73968	1	0	0	0	24.6442	15.337	84.8203
DATA	35	1	35	0	0	A_14_P124949	chr19:55098935-55098992	1257.74	4457.44	-3.812197810e-001	1.114158636e-001	6.225534066e-004	1.272082e+003	5.288048e+002	1.466039e+002	1.603021e+002	155	102	15	84	6.279482e+000	2.005677e+001	0	0	0	0	0	0	0	0	0	0	0	118.584	14.7992	1	1	1	0	25.3321	15.4585	84.4358
DATA	36	1	36	0	0	A_14_P104256	chr7:32258210-32258269	1278.85	4457.5	3.827836708e-001	9.147053932e-002	2.854480759e-005	7.828089e+002	1.889903e+003	1.068686e+002	2.420067e+002	114	138	15	83	6.226874e+000	2.050756e+001	0	0	0	0	0	0	0	0	0	0	0	73.0963	52.9494	1	1	1	1	26.6546	15.4792	84.6926
DATA	37	1	37	0	0	A_14_P112455	chr1:186863228-186863287	1300.14	4457.37	-1.151829165e-001	7.796682135e-002	1.395865465e-001	1.767848e+003	1.356007e+003	1.911238e+002	2.029439e+002	202.5	124.5	15	83	6.301098e+000	2.049696e+001	0	0	0	0	0	0	0	0	0	0	0	165.351	38.0339	1	1	1	1	25.7804	15.3834	84.1574
DATA	38	1	38	0	0	A_14_P101507	chr1:38261301-38261360	1320.69	4456.82	4.435508140e-001	2.068492348e-001	3.200730602e-002	2.161382e+002	6.001810e+002	7.567108e+001	1.623265e+002	62.5	105	15	83	6.332814e+000	2.037464e+001	0	0	0	0	0	0	0	0	0	0	0	20.2475	16.853	1	1	0	0	22.7082	15.3576	83.7201
DATA	39	1	39	0	0	A_14_P138414	chr1:159374865-159374924	1342.72	4457.58	5.360506005e-001	8.828324034e-002	1.263735989e-009	9.217011e+002	3.166946e+003	1.172016e+002	3.507086e+002	131	180	14	82	6.280469e+000	2.039493e+001	0	0	0	0	0	0	0	0	0	0	0	86.4925	89.0188	1	1	1	1	24.6442	15.2958	83.4944
DATA	40	1	40	0	0	A_14_P123554	chr2:190620041-190620100	1363.19	4457.07	-1.573726154e-001	7.950544627e-002	4.777164104e-002	1.786101e+003	1.243179e+003	1.926826e+002	1.952102e+002	209	120	15	82	6.237855e+000	2.013783e+001	0	0	0	0	0	0	0	0	0	0	0	167.863	34.9819	1	1	1	1	25.5572	15.3206	82.9667
DATA	41	1	41	0	0	A_14_P200870	chr8:81422563-81422622	1384.76	4456.57	-4.829979987e-001	9.889424686e-002	1.039630911e-006	1.887960e+003	6.208617e+002	2.021200e+002	1.626541e+002	216	103	15	82	6.255559e+000	1.962357e+001	0	0	0	0	0	0	0	0	0	0	0	177.715	17.49	1	1	1	0	23.696	15.3092	83.0123
DATA	42	1	42	0	0	A_16_P19643948	chr12:95241679-95241738	1406.22	4457.3	-4.579819336e-001	1.119788941e-001	4.315682630e-005	1.399292e+003	4.874460e+002	1.573916e+002	1.579084e+002	171	105	15	82	6.191593e+000	1.963308e+001	0	0	0	0	0	0	0	0	0	0	0	131.927	13.7445	1	1	1	0	24.8756	15.2147	82.247
DATA	43	1	43	0	0	A_16_P03786541	chrX:144853176-144853235	1427.24	4456.76	-1.015675085e+000	1.547806309e-001	5.308026793e-011	1.767163e+003	1.704518e+002	1.908015e+002	1.510041e+002	212	94	15	81	6.190248e+000	1.958613e+001	0	0	0	0	0	0	0	0	0	0	0	166.858	4.81129	1	1	1	0	26.2212	15.3139	81.7502
DATA	44	1	44	0	0	A_14_P130084	chr17:39923458-39923517	1448.5	4456.44	-5.854651152e-001	2.425905285e-001	1.580497506e-002	5.732087e+002	1.488839e+002	9.190732e+001	1.498871e+002	98	82	15	80	6.221778e+000	1.946543e+001	0	0	0	0	0	0	0	0	0	0	0	54.2032	-2.7331	1	0	1	0	24.4106	15.3815	81.3325
DATA	45	1	45	0	0	A_14_P137136	chr14:89061396-89061455	1469.21	4456.7	-4.640699876e-001	1.316713218e-001	4.243507494e-004	1.082814e+003	3.719493e+002	1.298896e+002	1.543030e+002	146.5	97.5	15	81	6.210646e+000	1.942512e+001	0	0	0	0	0	0	0	0	0	0	0	102.539	10.5189	1	1	1	0	25.3321	15.413	81.521
DATA	46	1	46	0	0	A_16_P21506960	chrX:83350079-83350138	1490.89	4456.61	-4.871242653e-001	9.652593637e-002	4.498274840e-007	2.013053e+003	6.557390e+002	2.136711e+002	1.633497e+002	228.5	104.5	15	81	6.181269e+000	1.949024e+001	0	0	0	0	0	0	0	0	0	0	0	190.908	18.5624	1	1	1	0	25.7804	15.4913	81.1939
DATA	47	1	47	0	0	A_16_P02052945	chr9:5988479-5988538	1512.23	4456.49	-8.450852805e-003	7.862151696e-002	9.144020144e-001	1.480726e+003	1.452191e+003	1.644466e+002	2.084008e+002	184	135	15	81	6.201333e+000	1.959069e+001	0	0	0	0	0	0	0	0	0	0	0	140.621	41.1457	1	1	1	1	24.8756	15.4108	81.3656
DATA	48	1	48	0	0	A_16_P18182607	chr7:157560846-157560905	1533.33	4456.31	-7.238228937e-001	2.081923730e-001	5.076211710e-004	7.853921e+002	1.483418e+002	1.061691e+002	1.493414e+002	115	80	15	80	6.215000e+000	2.016361e+001	0	0	0	0	0	0	0	0	0	0	0	74.687	-7.68044	1	0	1	0	24.8756	15.3453	81.1366
DATA	49	1	49	0	0	A_14_P126518	chr19:11457936-11457995	1554.15	4456.27	-4.174920785e-001	1.264315823e-001	9.595748932e-004	1.078484e+003	4.124029e+002	1.293117e+002	1.548119e+002	150	102	15	81	6.276969e+000	2.029717e+001	0	0	0	0	0	0	0	0	0	0	0	102.692	11.7048	1	1	1	0	24.4106	15.2934	81.5271
DATA	50	1	50	0	0	A_14_P139103	chr8:22421514-22421564	1574.78	4455.97	1.800221972e-001	8.050661665e-002	2.534411932e-002	1.172842e+003	1.775259e+003	1.372342e+002	2.318294e+002	159	137	15	80	6.212988e+000	2.019497e+001	0	0	0	0	0	0	0	0	0	0	0	111.815	50.4269	1	1	1	1	27.2919	15.304	81.3437
DATA	51	1	51	0	0	A_14_P130386	chr13:114169616-114169675	1596.62	4456.07	-1.364897368e-001	1.166584273e-001	2.420031313e-001	8.492317e+002	6.202067e+002	1.107994e+002	1.613724e+002	125	102.5	15	80	6.223262e+000	2.012511e+001	0	0	0	0	0	0	0	0	0	0	0	81.0673	17.631	1	1	1	0	25.5572	15.3451	80.968
DATA	52	1	52	0	0	A_18_P24996351	chr6:80796771-80796830	1617.45	4456.12	2.545746773e-001	1.024533450e-001	1.296291840e-002	6.700648e+002	1.204180e+003	9.768524e+001	1.914756e+002	108	122	15	80	6.286544e+000	1.945583e+001	0	0	0	0	0	0	0	0	0	0	0	64.0402	34.2568	1	1	1	1	26.6546	15.4223	80.4106
DATA	53	1	53	0	0	A_14_P118338	chr1:52632041-52632100	1638.45	4455.6	-3.673236874e-001	1.121515107e-001	1.055703306e-003	1.210937e+003	5.197540e+002	1.403737e+002	1.575751e+002	158	99	15	79	6.250136e+000	1.946678e+001	0	0	0	0	0	0	0	0	0	0	0	115.864	14.7974	1	1	1	0	27.0811	15.3669	80.0379
DATA	54	1	54	0	0	A_14_P136415	chrX:48385313-48385372	1659.7	4455.25	5.909548422e-002	8.930380014e-002	5.081408261e-001	1.033549e+003	1.184205e+003	1.253479e+002	1.900528e+002	140	122	15	79	6.269833e+000	1.943558e+001	0	0	0	0	0	0	0	0	0	0	0	99.0021	33.7386	1	1	1	1	25.1049	15.3809	79.7742
DATA	55	1	55	0	0	A_14_P132538	chr14:102774031-102774090	1680.83	4455.04	-2.093244061e-002	1.591031212e-001	8.953281795e-001	4.988653e+002	4.753909e+002	8.664725e+001	1.559725e+002	88.5	97	15	79	6.298980e+000	1.946815e+001	0	0	0	0	0	0	0	0	0	0	0	47.8368	13.5531	1	1	1	0	22.9591	15.3649	79.6732
DATA	56	1	56	0	0	A_14_P136494	chr17:77073408-77073467	1702.3	4454.87	9.786654798e-003	1.169525629e-001	9.333104217e-001	7.096214e+002	7.257939e+002	1.002208e+002	1.652495e+002	110	113	15	78	6.235129e+000	1.937479e+001	0	0	0	0	0	0	0	0	0	0	0	68.1177	20.705	1	1	1	0	22.7082	15.2754	79.3279
DATA	57	1	57	0	0	A_16_P36610291	chr3:196753835-196753894	1722.44	4455.62	-4.212717475e-001	2.947255070e-001	1.528979692e-001	3.888338e+002	1.473982e+002	8.068914e+001	1.483914e+002	75.5	81	15	78	6.401051e+000	1.937496e+001	0	0	0	0	0	0	0	1	0	0	0	37.3612	-6.44441	1	0	1	0	27.2919	15.3676	78.9476
DATA	58	1	58	0	0	A_14_P126232	chr19:10370663-10370722	1744.07	4455.28	-4.780071528e-001	2.059547568e-001	2.029046919e-002	6.140288e+002	2.042592e+002	9.359261e+001	1.497053e+002	102	93	14	79	6.254530e+000	1.873732e+001	0	0	0	0	0	0	0	0	0	0	0	59.0556	5.83296	1	1	1	0	26.0017	15.2469	79.0831
DATA	59	1	59	0	0	A_14_P124775	chr10:79551837-79551896	1765.47	4455.2	-4.403565575e-001	1.472839256e-001	2.791162453e-003	8.889473e+002	3.224924e+002	1.135009e+002	1.516984e+002	128	97	14	78	6.234667e+000	1.919942e+001	0	0	0	0	0	0	0	0	0	0	0	85.5743	9.21393	1	1	1	0	22.9591	15.1669	79.085
DATA	60	1	60	0	0	A_14_P130314	chr15:50311064-50311123	1786.71	4455.24	-1.200068753e-002	9.055085981e-002	8.945652523e-001	1.086020e+003	1.056422e+003	1.294837e+002	1.819702e+002	146.5	117	14	79	6.192510e+000	1.928936e+001	0	0	0	0	0	0	0	0	0	0	0	104.636	30.1964	1	1	1	1	26.8687	15.1958	79.7038
DATA	61	1	61	0	0	A_16_P00736723	chr3:73547624-73547683	1807.74	4455	5.065078556e-001	8.464936606e-002	2.182603755e-009	1.072719e+003	3.443449e+003	1.283394e+002	3.748430e+002	140	187	14	79	6.204804e+000	1.931468e+001	0	0	0	0	0	0	0	0	0	0	0	103.436	98.4693	1	1	1	1	26.8687	15.2338	79.9721
DATA	62	1	62	0	0	A_18_P15712741	chr6:80272323-80272382	1829.16	4454.52	-4.880783596e-001	9.420235224e-002	2.204989380e-007	2.131432e+003	6.927765e+002	2.244690e+002	1.634451e+002	243	108.5	15	79	6.178119e+000	1.964022e+001	0	0	0	0	0	0	0	0	0	0	0	205.675	19.8193	1	1	1	0	26.2212	15.2634	79.6066
DATA	63	1	63	0	0	A_14_P110318	chr16:69173776-69173835	1850.37	4455	6.647397339e-001	1.071468053e-001	5.504267061e-010	4.788227e+002	2.212659e+003	8.509876e+001	2.661989e+002	85	149.5	15	79	6.240773e+000	1.937272e+001	0	0	0	0	0	0	0	0	0	0	0	46.2384	63.3176	1	1	1	1	29.1201	15.2478	79.5071
DATA	64	1	64	0	0	A_14_P105545	chr19:56416358-56416408	1871.37	4454.76	6.614959834e-002	7.237235603e-002	3.607076653e-001	1.742189e+003	2.028826e+003	1.878694e+002	2.510995e+002	204	141	15	78	6.221941e+000	1.935697e+001	0	0	0	0	0	0	0	0	0	0	0	168.346	58.0751	1	1	1	1	26.4388	15.3212	79.2191
DATA	65	1	65	0	0	A_14_P200974	chr20:61044718-61044777	1892.5	4454.68	-1.742387859e-001	3.979654489e-001	6.615139426e-001	2.194483e+002	1.469243e+002	7.360911e+001	1.483931e+002	63	89	15	79	6.212251e+000	1.957743e+001	0	0	0	0	0	0	0	0	0	0	0	21.2179	3.41059	1	0	0	0	27.0811	15.4047	79.6368
DATA	66	1	66	0	0	A_14_P138747	chr11:33777376-33777433	1914	4454.68	7.955594497e-001	1.031800269e-001	1.254223794e-014	6.534836e+002	4.081259e+003	9.592464e+001	4.340928e+002	100.5	198.5	15	79	6.210607e+000	1.960545e+001	0	0	0	0	0	0	0	0	0	0	0	63.2197	116.879	1	1	1	1	24.8756	15.2388	79.6842
DATA	67	1	67	0	0	A_14_P100193	chr11:105850435-105850492	1934.92	4453.9	-5.141777966e-001	1.551008638e-001	9.160416878e-004	9.025875e+002	2.762559e+002	1.143378e+002	1.504065e+002	129	90	14	79	6.192228e+000	1.927575e+001	0	0	0	0	0	0	0	0	0	0	0	87.3596	7.91336	1	1	1	0	23.2073	15.1129	80.1049
DATA	68	1	68	0	0	A_14_P134886	chr1:214170635-214170692	1956.25	4454.47	4.530301066e-001	8.596777558e-002	1.365973895e-007	9.277034e+002	2.632930e+003	1.163103e+002	3.019607e+002	132	160	15	79	6.236343e+000	1.914378e+001	0	0	0	0	0	0	0	0	0	0	0	89.8337	75.4236	1	1	1	1	25.1049	15.3138	80.0944
DATA	69	1	69	0	0	A_16_P15008404	chr1:3354713-3354772	1977	4454.22	2.857841498e-001	1.155683442e-001	1.340372338e-002	5.323686e+002	1.028008e+003	8.804624e+001	1.800577e+002	88	119	15	79	6.234562e+000	1.892717e+001	0	0	0	0	0	0	0	0	0	0	0	51.5715	29.4515	1	1	1	1	23.4529	15.3186	79.9111
DATA	70	1	70	0	0	A_14_P122196	chr1:198405793-198405852	1998.74	4453.6	-8.511853678e-001	1.145545502e-001	1.082752062e-013	2.905409e+003	4.092814e+002	2.988791e+002	1.533737e+002	314	97	15	79	6.193253e+000	1.919344e+001	0	0	0	0	0	0	0	0	0	0	0	281.546	11.7267	1	1	1	0	24.8756	15.2962	79.4677
DATA	71	1	71	0	0	A_16_P36362266	chr3:90254003-90254062	2019.93	4453.55	-4.241451548e-001	1.616324128e-001	8.686952229e-003	7.709646e+002	2.903282e+002	1.041906e+002	1.506383e+002	118	95.5	15	79	6.217539e+000	1.939071e+001	0	0	0	0	0	0	0	0	0	0	0	74.7316	8.31836	1	1	1	0	25.5572	15.4355	79.5445
DATA	72	1	72	0	0	A_14_P110687	chr1:200613435-200613492	2041	4453.07	-4.496913812e-002	7.619006399e-002	5.550410665e-001	1.665639e+003	1.501799e+003	1.807019e+002	2.107208e+002	187.5	128.5	15	79	6.295128e+000	2.011974e+001	0	0	0	0	0	0	0	0	0	0	0	161.49	43.0287	1	1	1	1	25.3321	15.5234	79.7117
DATA	73	1	73	0	0	A_16_P01619268	chr6:154491524-154491583	2062.03	4454.23	1.071224434e-001	8.320572895e-002	1.979407255e-001	1.133446e+003	1.450518e+003	1.332454e+002	2.071234e+002	149	126	15	78	6.207187e+000	2.049555e+001	0	0	0	0	0	0	0	0	0	0	0	109.918	41.5491	1	1	1	1	26.6546	15.3818	79.3846
DATA	74	1	74	0	0	A_16_P03340613	chr18:31266730-31266789	2082.93	4453.85	2.013732763e-001	8.215455656e-002	1.423999371e-002	1.087345e+003	1.728783e+003	1.293421e+002	2.274897e+002	144.5	142.5	15	78	6.234015e+000	2.027209e+001	0	0	0	0	0	0	0	0	0	0	0	105.46	49.5146	1	1	1	1	25.1049	15.4548	79.451
DATA	75	1	75	0	0	A_14_P103890	chr8:10512999-10513046	2104.47	4453.88	2.703082945e-001	9.986648767e-002	6.795630363e-003	6.852330e+002	1.276870e+003	9.798378e+001	1.953907e+002	108	123	15	79	6.164284e+000	2.022013e+001	0	0	0	0	0	0	0	0	0	0	0	66.4649	36.5638	1	1	1	1	24.4106	15.3589	79.8114
DATA	76	1	76	0	0	A_16_P36094905	chr2:225837040-225837099	2125.5	4453.5	-1.100151734e+000	1.500243068e-001	2.247940274e-013	2.168428e+003	1.721842e+002	2.278730e+002	1.489245e+002	251	89	15	79	6.153666e+000	1.994627e+001	0	0	0	0	0	0	0	0	0	0	0	210.331	4.92962	1	1	1	0	24.4106	15.3865	79.6827
DATA	77	1	77	0	0	A_14_P114765	chr2:112663913-112663972	2146.19	4453.28	1.020507224e+000	1.207197084e-001	2.826343641e-017	4.234041e+002	4.438766e+003	8.184357e+001	4.678884e+002	84	213.5	15	79	6.118788e+000	1.986386e+001	0	0	0	0	0	0	0	0	0	0	0	41.0674	127.049	1	1	1	1	24.4106	15.3021	79.6556
DATA	78	1	78	0	0	A_14_P101864	chr8:59342642-59342701	2167.32	4453.44	1.516375318e-001	1.009183909e-001	1.329484787e-001	7.534210e+002	1.068256e+003	1.028729e+002	1.825377e+002	110	115	15	79	6.159569e+000	1.961772e+001	0	0	0	0	0	0	0	0	0	0	0	73.0713	30.5657	1	1	1	1	25.3321	15.242	79.8784
DATA	79	1	79	0	0	A_14_P136182	chr1:180399333-180399392	2188.57	4452.96	2.229939479e-001	6.867063254e-002	1.165066880e-003	2.368866e+003	3.958534e+003	2.470288e+002	4.226371e+002	272	199	15	79	6.237672e+000	1.972302e+001	0	0	0	0	0	0	0	0	0	0	0	229.71	113.229	1	1	1	1	22.7082	15.3345	79.9593
DATA	80	1	80	0	0	A_14_P125668	chr18:11075418-11075477	2210.07	4452.73	-1.402563904e-001	1.277891686e-001	2.723962939e-001	7.479885e+002	5.415500e+002	1.024932e+002	1.577099e+002	116	101	15	79	6.247819e+000	1.955917e+001	0	0	0	0	0	0	0	0	0	0	0	72.5179	15.4842	1	1	1	0	26.4388	15.4827	79.8908
DATA	81	1	81	0	0	A_14_P133627	chr1:162703368-162703427	2231	4453.2	-5.380589475e-001	1.111739973e-001	1.299755342e-006	1.584784e+003	4.591040e+002	1.732847e+002	1.551445e+002	191.5	95.5	15	79	6.330927e+000	1.977348e+001	0	0	0	0	0	0	0	0	0	0	0	153.611	13.1201	1	1	1	0	28.1191	15.5569	80.2939
DATA	82	1	82	0	0	A_16_P38010306	chr7:44501992-44502051	2251.9	4453.07	3.068796792e-001	7.021902820e-002	1.240641350e-005	2.548009e+003	5.165123e+003	2.642701e+002	5.373716e+002	290	229	15	80	6.323517e+000	1.986719e+001	0	0	0	0	0	0	0	0	0	0	0	246.901	147.536	1	1	1	1	26.2212	15.6053	80.9509
DATA	83	1	83	0	0	A_14_P127281	chr1:103746487-103746546	2273.55	4452.6	6.468634942e-001	9.579096943e-002	1.449537091e-011	7.193126e+002	3.189930e+003	1.004644e+002	3.517982e+002	114	184	15	80	6.343539e+000	1.964285e+001	0	0	0	0	0	0	0	0	0	0	0	69.674	91.071	1	1	1	1	25.3321	15.6461	80.6718
DATA	84	1	84	0	0	A_14_P104891	chr16:20363995-20364048	2294.82	4452.65	2.279559134e-002	8.783894072e-002	7.952373072e-001	1.106510e+003	1.166141e+003	1.310217e+002	1.887608e+002	145	123	15	80	6.286739e+000	1.944382e+001	0	0	0	0	0	0	0	0	0	0	0	107.135	33.2729	1	1	1	1	26.0017	15.5288	80.4936
DATA	85	1	85	0	0	A_14_P101880	chr4:89317977-89318030	2315.08	4452.51	-8.545313340e-001	1.204278509e-001	1.286100639e-012	2.448563e+003	3.422788e+002	2.547197e+002	1.524115e+002	283	95.5	15	80	6.280942e+000	1.964078e+001	0	0	0	0	0	0	0	0	0	0	0	236.968	9.76032	1	1	1	0	26.2212	15.2662	80.8449
DATA	86	1	86	0	0	A_16_P17656789	chr6:103405041-103405100	2337	4452.46	2.692779926e-002	9.313183241e-002	7.724770282e-001	9.890399e+002	1.052305e+003	1.213046e+002	1.821035e+002	138	116	14	80	6.299295e+000	1.978275e+001	0	0	0	0	0	0	0	0	0	0	0	95.6659	29.9865	1	1	1	1	26.2212	15.2468	80.8322
DATA	87	1	87	0	0	A_16_P21631988	chrX:150707741-150707800	2357.83	4452.02	7.181688376e-001	1.712254073e-001	2.737288407e-005	1.922448e+002	1.004670e+003	7.285718e+001	1.794734e+002	59	112	15	80	6.303547e+000	2.005174e+001	0	0	0	0	0	0	0	0	0	0	0	18.5842	28.6104	1	1	0	1	22.9591	15.231	80.6812
DATA	88	1	88	0	0	A_18_P12967894	chr18:77605639-77605698	2379.15	4452.5	4.482677122e-001	1.546265634e-001	3.743139026e-003	3.006500e+002	8.439737e+002	7.647544e+001	1.711024e+002	66	108	15	80	6.361970e+000	2.005012e+001	0	0	0	0	0	0	0	0	0	0	0	29.046	24.0146	1	1	0	1	26.6546	15.4451	80.8335
DATA	89	1	89	0	0	A_14_P126900	chr2:116499272-116499331	2400.37	4452.43	6.166631456e-001	1.308498249e-001	2.443901541e-006	3.219168e+002	1.331701e+003	7.738002e+001	1.998058e+002	70	120.5	15	80	6.284409e+000	2.001881e+001	0	0	0	0	0	0	0	0	0	0	0	31.0793	37.8626	1	1	0	1	24.1747	15.3026	81.1179
DATA	90	1	90	0	0	A_14_P102780	chr18:9732860-9732919	2421.61	4452.06	-8.336968876e-001	1.481600777e-001	1.833697926e-008	1.458227e+003	2.138593e+002	1.619354e+002	1.506014e+002	181	93	14	81	6.200771e+000	1.996439e+001	0	0	0	0	0	0	0	0	0	0	0	140.678	6.07557	1	1	1	0	24.4106	15.1315	81.657
DATA	91	1	91	0	0	A_14_P110348	chr14:74815180-74815229	2441.92	4451.83	4.262814370e-001	1.821050891e-001	1.923968338e-002	2.525430e+002	6.739331e+002	7.486119e+001	1.637113e+002	63	106.5	14	81	6.263867e+000	1.954342e+001	0	0	0	0	0	0	0	0	0	0	0	24.3447	19.1303	1	1	0	0	20.591	15.1877	81.5757
DATA	92	1	92	0	0	A_14_P119358	chr22:41175104-41175162	2464.04	4451.89	1.011535391e+000	1.211708212e-001	6.942190437e-017	4.025775e+002	4.134137e+003	8.121424e+001	4.395601e+002	76	205	14	80	6.453842e+000	1.950996e+001	0	0	0	0	0	0	0	0	0	0	0	38.774	117.24	1	1	1	1	25.7804	15.1157	81.411
DATA	93	1	93	0	0	A_14_P118111	chr16:12571576-12571633	2484.9	4451.85	7.863044396e-002	1.110253513e-001	4.788082602e-001	7.102208e+002	8.511847e+002	1.001396e+002	1.720140e+002	111	106	14	80	6.239664e+000	1.975895e+001	0	0	0	0	0	0	0	0	0	0	0	68.3445	24.1163	1	1	1	1	26.6546	14.8444	80.9875
DATA	94	1	94	0	0	A_14_P118420	chr19:14528090-14528149	2505.93	4451.89	-1.469218154e-001	7.505453937e-002	5.028470745e-002	2.066008e+003	1.473025e+003	2.183505e+002	2.099656e+002	233.5	124.5	14	79	6.266034e+000	1.974395e+001	0	0	0	0	0	0	0	0	0	0	0	198.627	41.6938	1	1	1	1	27.0811	15.206	80.6072
DATA	95	1	95	0	0	A_14_P133144	chr17:40264705-40264750	2527.84	4451.69	3.413189343e-001	9.268146903e-002	2.307680022e-004	7.637588e+002	1.676004e+003	1.040994e+002	2.247749e+002	115.5	130.5	15	80	6.330895e+000	1.981716e+001	0	0	0	0	0	0	0	0	0	0	0	73.3523	47.3901	1	1	1	1	24.1747	15.4247	81.1514
DATA	96	1	96	0	0	A_14_P123263	chr6:116513243-116513302	2548.69	4451.52	-2.413952463e-001	8.480137597e-002	4.418942057e-003	1.733568e+003	9.943647e+002	1.872601e+002	1.799091e+002	210	113	15	80	6.345562e+000	2.018602e+001	0	0	0	0	0	0	0	0	0	0	0	166.322	28.0876	1	1	1	1	24.6442	15.5738	81.509
DATA	97	1	97	0	0	A_14_P123703	chr10:71146129-71146188	2569.93	4451.73	-7.936288392e-001	1.251674529e-001	2.289659951e-010	1.948466e+003	3.133747e+002	2.073397e+002	1.533356e+002	226	99	15	81	6.299639e+000	2.022870e+001	0	0	0	0	0	0	0	0	0	0	0	186.738	8.84199	1	1	1	0	26.0017	15.5349	81.8985
DATA	98	1	98	0	0	A_14_P132537	chr6:100932320-100932379	2590.5	4451.48	5.439861328e-001	2.528722388e-001	3.145811106e-002	1.506083e+002	5.270296e+002	7.254406e+001	1.592333e+002	54	102	15	81	6.304437e+000	1.992943e+001	0	0	0	0	0	0	0	0	0	0	0	14.418	14.8546	1	1	0	0	25.3321	15.3891	81.9447
DATA	99	1	99	0	0	A_14_P132559	chr13:99053785-99053840	2612.25	4451.6	-1.807628642e-001	1.043030786e-001	8.308606005e-002	1.068497e+003	7.047102e+002	1.283154e+002	1.661258e+002	139.5	102.5	15	81	6.296977e+000	1.998945e+001	0	0	0	0	0	0	0	0	0	0	0	102.166	19.8389	1	1	1	0	23.696	15.3601	81.7711
DATA	100	1	100	0	0	A_16_P00403341	chr2:72620563-72620622	2633.19	4451.28	-1.542651155e-001	1.028583986e-001	1.336710408e-001	1.057176e+003	7.411088e+002	1.274231e+002	1.678555e+002	142	105	15	81	6.239107e+000	2.004621e+001	0	0	0	0	0	0	0	0	0	0	0	100.959	20.8399	1	1	1	0	24.4106	15.2586	81.7907
DATA	101	1	101	0	0	A_14_P200255	chr9:100618167-100618226	2654.65	4450.35	-7.897675995e-001	1.359128253e-001	6.216037510e-009	1.625788e+003	2.638131e+002	1.774993e+002	1.530700e+002	195.5	88.5	15	81	6.271424e+000	1.998865e+001	0	0	0	0	0	0	0	0	0	0	0	155.051	7.41	1	1	1	0	24.8756	15.3239	82.0926
DATA	102	1	102	0	0	A_16_P41867000	chrY:9072086-9072145	2674.37	4451.27	0.000000000e+000	5.171642698e-001	1.000000000e+000	1.317288e+002	1.499568e+002	7.252271e+001	1.509673e+002	57.5	86	15	82	6.289788e+000	1.978276e+001	0	0	0	0	0	0	0	0	0	0	0	12.5482	-1.35519	1	0	0	0	21.4095	15.2849	82.2518
DATA	103	1	103	0	0	A_14_P114744	chr6:126540735-126540794	2696.52	4450.35	4.711444931e-001	9.685152578e-002	1.146851536e-006	6.576811e+002	1.946076e+003	9.709053e+001	2.464131e+002	104	140	15	82	6.244964e+000	1.957579e+001	0	0	0	0	0	0	0	0	0	0	0	62.5566	54.5264	1	1	1	1	24.4106	15.3413	82.1348
DATA	104	1	104	0	0	A_16_P02019913	chr8:128828456-128828515	2717.62	4450.07	-9.665723273e-001	1.162996304e-001	9.485699104e-017	4.469928e+003	4.827565e+002	4.526789e+002	1.588565e+002	458.5	97	15	82	6.268687e+000	1.987466e+001	0	0	0	0	0	0	0	0	0	0	0	424.562	13.5092	1	1	1	0	25.1049	15.2738	82.2964
DATA	105	1	105	0	0	A_14_P201637	chr2:44418154-44418213	2738.93	4450.04	1.120639625e-001	9.127954459e-002	2.195593388e-001	9.559740e+002	1.237400e+003	1.194548e+002	1.956449e+002	136.5	121	15	81	6.292285e+000	1.960561e+001	0	0	0	0	0	0	0	0	0	0	0	90.6679	34.581	1	1	1	1	25.3321	15.3163	82.0281
DATA	106	1	106	0	0	A_14_P100037	chr19:5825458-5825503	2759.85	4450.04	-2.989321268e-001	7.618673666e-002	8.720773243e-005	2.814017e+003	1.413822e+003	2.904008e+002	2.074007e+002	307	128	15	81	6.452850e+000	1.938252e+001	0	0	0	0	0	0	0	0	0	0	0	266.499	39.4592	1	1	1	1	24.4106	15.4206	81.8815
DATA	107	1	107	0	0	A_14_P104973	chr13:90223460-90223519	2781.55	4450.44	-4.335438310e-002	1.235515039e-001	7.256623984e-001	7.159826e+002	6.479599e+002	1.014291e+002	1.651986e+002	108	107	15	82	6.272593e+000	1.948455e+001	0	0	0	0	0	0	0	0	0	0	0	67.7022	18.0585	1	1	1	0	24.4106	15.285	82.1008
DATA	108	1	108	0	0	A_16_P03115093	chr16:11173868-11173927	2802.37	4450.52	-6.871709871e-001	2.161054101e-001	1.473790715e-003	7.354911e+002	1.511494e+002	1.028926e+002	1.522611e+002	111	86	15	81	6.458225e+000	1.957194e+001	0	0	0	0	0	0	0	0	0	0	0	69.4403	1.48276	1	0	1	0	26.6546	15.3295	81.5956
DATA	109	1	109	0	0	A_14_P127622	chr10:74804840-74804899	2823.93	4450.27	-3.640769156e-001	7.592877904e-002	1.626917164e-006	3.643440e+003	1.575559e+003	3.714043e+002	2.191889e+002	390	127.5	15	81	6.499764e+000	1.950927e+001	0	0	0	0	0	0	0	0	0	0	0	343.422	43.7894	1	1	1	1	26.0017	15.3675	81.6273
DATA	110	1	110	0	0	A_14_P133313	chr4:85417374-85417433	2844.83	4450.15	-2.569162010e-001	1.772883228e-001	1.472975478e-001	5.898984e+002	3.264833e+002	9.322709e+001	1.560452e+002	98	92	14	81	6.417886e+000	1.980195e+001	0	0	0	0	0	0	0	0	0	0	0	55.512	9.06138	1	1	1	0	24.4106	15.2272	81.4288
DATA	111	1	111	0	0	A_14_P110661	chr12:103138394-103138453	2865.91	4449.49	-2.833133603e-001	1.244381369e-001	2.280171789e-002	9.512031e+002	4.954044e+002	1.194876e+002	1.606297e+002	131	97.5	14	80	6.448105e+000	1.953109e+001	0	0	0	0	0	0	0	0	0	0	0	89.3588	13.731	1	1	1	0	22.9591	15.2544	81.1089
DATA	112	1	112	0	0	A_18_P16311616	chr7:144134110-144134169	2886.9	4449.76	-5.013433993e-001	9.254249420e-002	6.045846654e-008	2.398490e+003	7.561267e+002	2.505484e+002	1.706836e+002	259	111	14	80	6.067949e+000	1.953020e+001	0	0	0	0	0	0	0	0	0	0	0	224.944	20.927	1	1	1	0	26.8687	14.9352	81.0412
DATA	113	1	113	0	0	A_16_P15543755	chr2:7450678-7450737	2908.37	4450	6.777475794e-002	9.378142974e-002	4.698713035e-001	9.637740e+002	1.126549e+003	1.206397e+002	1.902021e+002	130.5	114	14	80	6.122041e+000	1.966416e+001	0	0	0	0	0	0	0	0	0	0	0	90.2304	31.1324	1	1	1	1	29.1201	15.0383	80.7851
DATA	114	1	114	0	0	A_14_P109164	chr3:122578912-122578971	2929.42	4449.65	-6.698876518e-001	2.206466544e-001	2.397234667e-003	7.128380e+002	1.524415e+002	1.018115e+002	1.539648e+002	105	87	14	81	5.979062e+000	1.932759e+001	0	0	0	0	0	0	0	0	0	0	0	66.6181	3.40816	1	0	1	0	24.8756	15.0137	81.1734
DATA	115	1	115	0	0	A_16_P19580587	chr12:68352437-68352496	2950.03	4449.81	-4.096598905e-001	9.235271710e-002	9.172310775e-006	1.972315e+003	7.679207e+002	2.102449e+002	1.718076e+002	212	100	15	81	6.142164e+000	1.940117e+001	0	0	0	0	0	0	0	0	0	0	0	184.001	21.1608	1	1	1	0	27.2919	15.1783	81.1732
DATA	116	1	116	0	0	A_16_P19623555	chr12:86560507-86560566	2971.42	4449.25	-7.043078216e-001	1.583396584e-001	8.664036082e-006	1.144342e+003	2.260726e+002	1.357127e+002	1.555642e+002	152.5	90	14	81	5.933981e+000	1.939281e+001	0	0	0	0	0	0	0	0	0	0	0	106.556	6.22068	1	1	1	0	24.6442	14.9764	81.6746
DATA	117	1	117	0	0	A_14_P136320	chr15:94086657-94086716	2992.82	4449.39	9.978627242e-001	1.151627380e-001	4.522845266e-018	6.594565e+002	6.562192e+003	9.844534e+001	6.740804e+002	105.5	273	14	81	5.908327e+000	1.950616e+001	0	0	0	0	0	0	0	0	0	0	0	61.2912	180.295	1	1	1	1	25.7804	14.9633	81.3836
DATA	118	1	118	0	0	A_16_P00654199	chr3:15410270-15410329	3014.21	4449.14	-1.185051795e+000	1.555338634e-001	2.551486974e-014	2.414782e+003	1.576980e+002	2.523390e+002	1.551768e+002	258	93	14	80	5.956335e+000	1.958626e+001	0	0	0	0	0	0	0	0	0	0	0	224.004	4.32631	1	1	1	0	25.1049	15.053	81.4027
DATA	119	1	119	0	0	A_14_P122242	chr7:150817735-150817785	3035.17	4449.22	-1.330211162e+000	1.432754968e-001	1.627899361e-020	7.504752e+003	3.508530e+002	7.540534e+002	1.585325e+002	732.5	98	14	80	5.823394e+000	1.974991e+001	0	0	0	0	0	0	0	0	0	0	0	694.86	9.61116	1	1	1	0	26.2212	14.9373	81.3134
DATA	120	1	120	0	0	A_14_P108576	chr11:33127415-33127474	3057.12	4449.53	1.497666271e-001	9.897560502e-002	1.302372363e-001	8.160159e+002	1.152034e+003	1.098341e+002	1.929982e+002	116	119	15	80	6.070323e+000	1.995827e+001	0	0	0	0	0	0	0	0	0	0	0	75.4055	31.5091	1	1	1	1	24.4106	15.1755	80.8825
DATA	121	1	121	0	0	A_14_P201620	chr15:102182355-102182413	3077.45	4449.57	-1.120576426e-001	9.562318120e-002	2.412505045e-001	1.165527e+003	9.004607e+002	1.378748e+002	1.793131e+002	148.5	110	15	80	6.171582e+000	1.993912e+001	0	0	0	0	0	0	0	0	0	0	0	107.502	24.5933	1	1	1	1	24.8756	15.2081	80.8854
DATA	122	1	122	0	0	A_14_P116937	chr8:53024720-53024779	3098.68	4448.9	-4.164637225e-001	8.752188560e-002	1.951381366e-006	2.355501e+003	9.028582e+002	2.468417e+002	1.796246e+002	247	112	15	79	6.367901e+000	1.999146e+001	0	0	0	0	0	0	0	0	0	0	0	216.818	24.6237	1	1	1	1	26.2212	15.3586	80.369
DATA	123	1	123	0	0	A_14_P123600	chr1:153615636-153615695	3119.57	4448.79	2.077977991e-001	7.950328994e-002	8.956747060e-003	1.246696e+003	2.011678e+003	1.449517e+002	2.542665e+002	154	141	15	79	6.285673e+000	1.979369e+001	0	0	0	0	0	0	0	0	0	0	0	114.53	54.7858	1	1	1	1	26.4388	15.3859	80.4568
DATA	124	1	124	0	0	A_14_P122432	chr5:70952652-70952711	3141	4448.84	-2.674943833e-001	1.332590703e-001	4.471496368e-002	8.670641e+002	4.683352e+002	1.140552e+002	1.626284e+002	119	101	15	80	6.532325e+000	1.978391e+001	0	0	0	0	0	0	0	0	0	0	0	79.4936	12.7357	1	1	1	0	26.0017	15.426	80.6725
DATA	125	1	125	0	0	A_14_P138552	chr17:40490782-40490841	3162.62	4449	1.256476391e-001	1.153187557e-001	2.759034393e-001	6.674348e+002	8.913669e+002	9.983859e+001	1.796448e+002	110	112	15	79	6.513556e+000	1.957278e+001	0	0	0	0	0	0	0	0	0	0	0	61.0666	24.2034	1	1	1	1	21.9382	15.3922	80.2841
DATA	126	1	126	0	0	A_14_P128658	chr19:33976629-33976688	3183.3	4448.16	8.894889351e-002	1.428252201e-001	5.334281693e-001	5.260719e+002	6.456453e+002	9.112226e+001	1.689981e+002	90.5	101.5	15	80	6.165041e+000	1.967634e+001	0	0	0	0	0	0	0	0	0	0	0	48.0339	17.508	1	1	1	0	25.1049	15.3597	80.7574
DATA	127	1	127	0	0	A_14_P129194	chr21:47931308-47931362	3204.48	4448.42	-5.098686693e-001	1.365116689e-001	1.877283769e-004	1.136056e+003	3.511812e+002	1.358834e+002	1.602973e+002	145	97.5	15	80	6.176605e+000	1.936694e+001	0	0	0	0	0	0	0	0	0	0	0	103.521	9.50933	1	1	1	0	24.4106	15.4236	80.8981
DATA	128	1	128	0	0	A_18_P14264841	chr3:84854143-84854202	3226.12	4447.93	2.125596209e-002	8.176681222e-002	7.948959342e-001	1.363165e+003	1.431543e+003	1.554478e+002	2.121865e+002	169	128	15	80	6.264544e+000	1.979158e+001	0	0	0	0	0	0	0	0	0	0	0	123.951	38.7097	1	1	1	1	21.9382	15.4965	81.6505
DATA	129	1	129	0	0	A_14_P124257	chr22:50634317-50634371	3246.65	4448.33	-6.819171397e-001	2.180865705e-001	1.767089325e-003	7.489293e+002	1.557843e+002	1.058893e+002	1.573913e+002	111	90	15	80	6.230327e+000	1.944082e+001	0	0	0	0	0	0	0	0	0	0	0	67.967	3.57353	1	0	1	0	26.0017	15.3794	81.5108
DATA	130	1	130	0	0	A_14_P102851	chr14:24798823-24798882	3267.93	4448.49	7.180664437e-002	1.581636609e-001	6.498272692e-001	4.773854e+002	5.632170e+002	8.891306e+001	1.668426e+002	86.5	99	15	80	6.299366e+000	1.959369e+001	0	0	0	0	0	0	0	0	0	0	0	43.2353	15.1882	1	1	1	0	25.3321	15.3581	81.3556
DATA	131	1	131	0	0	A_14_P112651	chr13:70872350-70872409	3289.04	4448.02	-2.019465853e-002	1.047504912e-001	8.471248461e-001	9.131564e+002	8.716668e+002	1.182739e+002	1.797939e+002	121	109	15	79	6.251078e+000	1.921708e+001	0	0	0	0	0	0	0	0	0	0	0	82.5287	23.4759	1	1	1	1	23.4529	15.2603	80.4284
DATA	132	1	132	0	0	A_14_P109233	chr22:24574559-24574618	3309.84	4447.76	-2.269100678e-001	2.307520403e-001	3.254351164e-001	4.394457e+002	2.606124e+002	8.720326e+001	1.595904e+002	80	96	15	79	6.172864e+000	1.920511e+001	0	0	0	0	0	0	0	0	0	0	0	39.635	7.01006	1	1	1	0	24.6442	15.2968	80.3338
DATA	133	1	133	0	0	A_14_P136782	chr3:121605050-121605109	3331.29	4447.71	2.803816657e-001	6.745033574e-002	3.226502457e-005	4.941726e+003	9.424543e+003	4.999035e+002	9.555488e+002	499	343.5	15	80	6.130514e+000	1.957120e+001	0	0	0	0	0	0	0	0	0	0	0	444.782	253.182	1	1	1	1	24.8756	15.2767	80.4682
DATA	134	1	134	0	0	A_14_P103011	chr1:23885141-23885198	3352.62	4448	4.478934815e-002	1.260552850e-001	7.223535335e-001	7.262670e+002	8.051665e+002	1.048561e+002	1.957385e+002	105	112	15	80	6.208378e+000	1.958045e+001	0	0	0	0	0	0	0	0	0	0	0	65.2354	21.6028	1	1	1	1	29.1201	15.4171	80.5445
DATA	135	1	135	0	0	A_14_P116787	chr16:82201853-82201912	3373.62	4448	2.901891751e-001	8.792224654e-002	9.650566973e-004	9.379502e+002	1.829654e+003	1.205854e+002	2.417671e+002	121	135	15	79	6.241398e+000	1.971824e+001	0	0	0	0	0	0	0	0	0	0	0	84.0792	49.0321	1	1	1	1	29.1201	15.2673	80.332
DATA	136	1	136	0	0	A_14_P132623	chr10:96361629-96361688	3394.94	4447.62	8.042063522e-001	1.150001237e-001	2.688946044e-012	4.207290e+002	2.680457e+003	8.681836e+001	3.112558e+002	81	154	15	79	6.241592e+000	1.984297e+001	0	0	0	0	0	0	0	0	0	0	0	37.6363	71.7509	1	1	1	1	27.0811	15.2815	80.3391
DATA	137	1	137	0	0	A_14_P139336	chr16:2767953-2768009	3416	4447.5	5.667234387e-001	8.164858947e-002	3.893144626e-012	2.800136e+003	1.032530e+004	2.901694e+002	1.044607e+003	287.5	364.5	15	80	6.303332e+000	1.991542e+001	0	0	0	0	0	0	0	0	0	0	0	249.981	276.086	1	1	1	1	25.3321	15.33	80.6211
DATA	138	1	138	0	0	A_14_P106476	chr22:31635829-31635888	3436.97	4447.34	-5.913761422e-001	1.533658796e-001	1.152657505e-004	1.079754e+003	2.766615e+002	1.321838e+002	1.609491e+002	133	91	14	79	6.282520e+000	1.962667e+001	0	0	0	0	0	0	0	0	0	0	0	96.2017	7.38988	1	1	1	0	26.2212	15.2468	80.0486
DATA	139	1	139	0	0	A_16_P19929823	chr13:100358898-100358957	3458.41	4447.29	-7.176560525e-001	1.952389342e-001	2.371205525e-004	9.035864e+002	1.731066e+002	1.183304e+002	1.596578e+002	124.5	94	15	79	6.248944e+000	1.949059e+001	0	0	0	0	0	0	0	0	0	0	0	80.3435	4.61908	1	1	1	0	25.3321	15.3136	80.1771
DATA	140	1	140	0	0	A_14_P135596	chr5:122165586-122165645	3479.44	4447.84	2.737503719e-001	3.479531665e-001	4.314312268e-001	1.609329e+002	3.022701e+002	7.822119e+001	1.617247e+002	56	93	14	79	6.208982e+000	1.926550e+001	0	0	0	0	0	0	0	0	0	0	0	14.2825	8.05757	1	1	0	0	17.2609	15.2497	80.3781
DATA	141	1	141	0	0	A_14_P134966	chr5:63496727-63496786	3500.67	4447.39	3.440712135e-001	1.128398738e-001	2.294525415e-003	5.631656e+002	1.243676e+003	9.515583e+001	2.018744e+002	93.5	120.5	14	79	6.207623e+000	1.918736e+001	0	0	0	0	0	0	0	0	0	0	0	49.8798	33.1231	1	1	1	1	27.2919	15.3237	80.3369
DATA	142	1	142	0	0	A_14_P122473	chr4:140375952-140376011	3521.97	4446.89	-9.017693417e-001	1.776885718e-001	3.874978385e-007	1.260818e+003	1.580822e+002	1.476591e+002	1.594077e+002	150	88	15	79	6.263397e+000	1.911764e+001	0	0	0	0	0	0	0	0	0	0	0	111.449	2.42321	1	0	1	0	27.0811	15.3056	80.5317
DATA	143	1	143	0	0	A_14_P115397	chr15:68379002-68379061	3542.93	4446.37	1.173128815e-001	8.277909298e-002	1.564302878e-001	1.228884e+003	1.609993e+003	1.450210e+002	2.264663e+002	151	129	15	80	6.458224e+000	1.937810e+001	0	0	0	0	0	0	0	0	0	0	0	108.416	42.8115	1	1	1	1	25.7804	15.2985	80.6658
DATA	144	1	144	0	0	A_16_P19909810	chr13:92494334-92494393	3564.52	4446.59	6.236429723e-001	1.263944494e-001	8.052078949e-007	3.653659e+002	1.535929e+003	8.536281e+001	2.213497e+002	75	128	15	80	6.498638e+000	1.937340e+001	0	0	0	0	0	0	0	0	0	0	0	32.173	40.8109	1	1	0	1	24.4106	15.3999	80.456
DATA	145	1	145	0	0	A_14_P132544	chr5:126890565-126890624	3585.44	4446.35	-9.985530356e-002	1.056028849e-001	3.443661038e-001	1.008649e+003	8.014654e+002	1.270733e+002	1.784968e+002	129	104	15	80	6.454123e+000	1.960879e+001	0	0	0	0	0	0	0	0	0	0	0	88.6547	21.2819	1	1	1	1	24.8756	15.3588	80.9289
DATA	146	1	146	0	0	A_14_P136218	chr1:185576415-185576474	3606.73	4446.36	-1.324122137e-001	7.748808993e-002	8.748666745e-002	1.956890e+003	1.442628e+003	2.104514e+002	2.151280e+002	208	124	15	80	6.282350e+000	1.955704e+001	0	0	0	0	0	0	0	0	0	0	0	171.688	38.2841	1	1	1	1	26.0017	15.2359	81.2037
DATA	147	1	147	0	0	A_16_P17986178	chr7:75885084-75885143	3627.47	4446.56	5.956038144e-002	9.669931380e-002	5.379381743e-001	9.655879e+002	1.107522e+003	1.238537e+002	1.943226e+002	121.5	116.5	15	81	6.259254e+000	1.952561e+001	0	0	0	0	0	0	0	0	0	0	0	84.5714	29.3756	1	1	1	1	24.4106	15.2578	81.3929
DATA	148	1	148	0	0	A_14_P124456	chr5:149488198-149488255	3649	4446.5	2.838614638e-001	1.287138276e-001	2.742821974e-002	4.965075e+002	9.545249e+002	9.220965e+001	1.860902e+002	85	114	15	81	6.159609e+000	1.977786e+001	0	0	0	0	0	0	0	0	0	0	0	43.4101	25.3061	1	1	1	1	26.2212	15.2001	81.2956
DATA	149	1	149	0	0	A_14_P126370	chrX:78426665-78426724	3669.63	4446.56	2.611098123e-001	7.962034521e-002	1.040148638e-003	1.259866e+003	2.298446e+003	1.480873e+002	2.799386e+002	156	151	15	81	6.199838e+000	1.994661e+001	0	0	0	0	0	0	0	0	0	0	0	109.971	60.9134	1	1	1	1	24.4106	15.2375	81.2887
DATA	150	1	150	0	0	A_16_P18096605	chr7:121873770-121873829	3691.02	4446.49	-1.302844777e-001	8.895427924e-002	1.430238266e-001	1.413727e+003	1.047324e+003	1.614425e+002	1.911039e+002	172	113	15	81	6.209637e+000	1.986404e+001	0	0	0	0	0	0	0	0	0	0	0	123.196	27.7482	1	1	1	1	26.2212	15.4566	81.1121
DATA	151	1	151	0	0	A_14_P110602	chr6:27860929-27860978	3712.4	4446.41	-9.147661182e-002	1.072361479e-001	3.936377018e-001	9.793195e+002	7.933189e+002	1.252512e+002	1.784815e+002	129	104	15	80	6.212915e+000	1.998146e+001	0	0	0	0	0	0	0	0	0	0	0	85.2021	21.0142	1	1	1	0	27.501	15.3206	81.0143
DATA	152	1	152	0	0	A_14_P135118	chr12:66441586-66441645	3733.56	4446.11	-1.985986083e-002	1.585575228e-001	9.003229829e-001	5.410554e+002	5.168707e+002	9.509943e+001	1.680433e+002	90	96	15	80	6.258322e+000	2.007862e+001	0	0	0	0	0	0	0	0	0	0	0	46.9982	13.6901	1	1	1	0	26.4388	15.2671	80.8687
DATA	153	1	153	0	0	A_14_P103944	chr19:3524057-3524112	3754.39	4445.65	-2.250675324e-001	8.775121280e-002	1.032243655e-002	1.673711e+003	9.968112e+002	1.847925e+002	1.884225e+002	196	116	15	80	6.219229e+000	1.990477e+001	0	0	0	0	0	0	0	0	0	0	0	145.163	26.4022	1	1	1	1	24.4106	15.3023	80.9097
DATA	154	1	154	0	0	A_14_P202452	chrX:40587990-40588049	3775.36	4446	-1.437669761e-001	1.031292138e-001	1.633033999e-001	1.110663e+003	7.976554e+002	1.359699e+002	1.786802e+002	134.5	110.5	15	79	6.277905e+000	1.982899e+001	0	0	0	0	0	0	0	0	0	0	0	96.197	21.1283	1	1	1	0	24.8756	15.3528	80.6469
DATA	155	1	155	0	0	A_14_P202365	chr1:168761660-168761719	3796.71	4445.59	-4.130556282e-001	9.137292420e-002	6.167995307e-006	2.138526e+003	8.261502e+002	2.278219e+002	1.799422e+002	216.5	106	15	79	6.312104e+000	1.958573e+001	0	0	0	0	0	0	0	0	0	0	0	184.956	21.8874	1	1	1	1	25.1049	15.2988	80.0033
DATA	156	1	156	0	0	A_14_P134843	chr9:73001534-73001593	3818.62	4445.87	-1.903034284e-001	9.746151655e-002	5.086691742e-002	1.297211e+003	8.369646e+002	1.517027e+002	1.804027e+002	155.5	108.5	14	79	6.287773e+000	1.954030e+001	0	0	0	0	0	0	0	0	0	0	0	112.044	22.1799	1	1	1	1	24.8756	15.1666	80.2638
DATA	157	1	157	0	0	A_14_P126083	chr20:62664413-62664464	3839.07	4445.21	-3.433741494e-001	1.396676634e-001	1.395154314e-002	9.216195e+002	4.180012e+002	1.212269e+002	1.651253e+002	122	93	14	79	6.226512e+000	1.930647e+001	0	0	0	0	0	0	0	0	0	0	0	79.5008	11.0818	1	1	1	0	25.1049	15.1271	79.8727
DATA	158	1	158	0	0	A_14_P121009	chr13:20356966-20357024	3860.27	4445.25	-6.993439041e-001	2.146892517e-001	1.124099401e-003	7.936810e+002	1.585996e+002	1.118751e+002	1.596683e+002	109	85	14	79	6.147411e+000	1.936078e+001	0	0	0	0	0	0	0	0	0	0	0	68.3841	-1.28458	1	0	1	0	23.696	15.1065	79.9203
DATA	159	1	159	0	0	A_16_P19459065	chr12:12172284-12172343	3881.73	4445.37	-9.945284894e-001	1.677607939e-001	3.061738572e-009	1.565183e+003	1.585027e+002	1.752954e+002	1.599228e+002	174.5	89	14	79	5.926745e+000	1.933077e+001	0	0	0	0	0	0	0	0	0	0	0	134.709	2.81478	1	0	1	0	25.1049	14.9299	79.7088
DATA	160	1	160	0	0	A_14_P118221	chr12:106639219-106639278	3902.34	4444.83	1.166464030e-002	1.564758043e-001	9.405759657e-001	5.298505e+002	5.442745e+002	9.513848e+001	1.684861e+002	89	102	14	78	5.948171e+000	1.938752e+001	0	0	0	0	0	0	0	0	0	0	0	45.5528	14.456	1	1	1	0	22.9591	14.8725	79.2093
DATA	161	1	161	0	0	A_14_P117290	chr5:172339020-172339079	3923.66	4445.11	4.734893784e-001	8.452664808e-002	2.123110781e-008	1.107303e+003	3.294245e+003	1.360759e+002	3.659277e+002	134	175	15	78	6.226011e+000	1.905841e+001	0	0	0	0	0	0	0	0	0	0	0	95.1104	87.5693	1	1	1	1	22.9591	15.161	78.7976
DATA	162	1	162	66	1	DarkCorner	DarkCorner	3944.5	4445.06	0.000000000e+000	6.802860700e-001	1.000000000e+000	7.862993e+001	1.581008e+002	7.915977e+001	1.596771e+002	40	87	15	78	6.260965e+000	1.908904e+001	0	0	0	0	0	0	0	0	0	0	0	-0.914773	3.39617	0	0	0	0	22.9591	15.1473	78.7986
DATA	163	1	163	0	1	HsCGHBrightCorner	HsCGHBrightCorner	3966.33	4444.35	6.948948768e-001	9.035430435e-002	1.462432395e-014	1.885360e+003	9.338759e+003	2.045079e+002	9.473111e+002	202.5	329.5	14	78	6.409234e+000	1.944017e+001	0	0	0	0	0	0	0	0	0	0	0	161.654	248.779	1	1	1	1	23.9365	15.1516	79.1584
DATA	164	1	164	0	1	HsCGHBrightCorner	HsCGHBrightCorner	3987.81	4444.3	7.593926485e-001	9.515780550e-002	1.459182421e-015	1.525880e+003	8.768253e+003	1.719585e+002	8.910854e+002	174.5	326.5	14	78	6.130471e+000	1.934805e+001	0	0	0	0	0	0	0	0	0	0	0	130.738	233.877	1	1	1	1	24.4106	14.9185	78.9025
DATA	165	2	1	0	1	HsCGHBrightCorner	HsCGHBrightCorner	548.436	4467.05	7.614679918e-001	9.475199865e-002	9.249225800e-016	1.784577e+003	1.030394e+004	1.942533e+002	1.042143e+003	196.5	369.5	15	82	6.242955e+000	1.999455e+001	0	0	0	0	0	0	0	0	0	0	0	158.005	279.65	1	1	1	1	25.3321	15.4965	82.4486
DATA	166	2	2	66	1	DarkCorner	DarkCorner	570	4466.5	0.000000000e+000	6.805578820e-001	1.000000000e+000	7.614115e+001	1.549612e+002	7.665421e+001	1.560054e+002	41	82	15	81	6.224056e+000	2.017690e+001	0	0	0	0	0	0	0	0	0	0	0	-1.4352	-9.60653	0	0	0	0	26.2212	15.486	82.4095
DATA	167	2	3	0	0	A_16_P17993421	chr7:78854486-78854544	591.14	4466.84	1.954351449e-002	6.529511197e-002	7.647031220e-001	3.339324e+003	3.493028e+003	3.425984e+002	3.825393e+002	333	186	15	82	6.143292e+000	2.012830e+001	0	0	0	0	0	0	0	0	0	0	0	296.275	94.8527	1	1	1	1	25.1049	15.3998	82.7045
DATA	168	2	4	0	0	A_16_P18208585	chr8:8223659-8223718	612.278	4466.33	-7.594705375e-001	2.020344724e-001	1.705163890e-004	8.900187e+002	1.548562e+002	1.173525e+002	1.564457e+002	117	95	15	82	6.188007e+000	2.050220e+001	0	0	0	0	0	0	0	0	0	0	0	79.0499	3.54763	1	0	1	0	24.8756	15.2456	83.363
DATA	169	2	5	0	0	A_16_P20013728	chr14:38428459-38428518	633.236	4466.24	2.173412944e-001	1.025476167e-001	3.405512932e-002	7.288910e+002	1.202275e+003	1.055911e+002	1.968205e+002	108	123.5	14	83	6.457546e+000	2.030398e+001	0	0	0	0	0	0	0	0	0	0	0	64.8144	32.6747	1	1	1	1	24.8756	15.2191	83.5299
DATA	170	2	6	0	0	A_14_P132685	chr4:39977394-39977453	654.863	4466.14	1.331112440e-001	9.819167497e-002	1.752180270e-001	8.509762e+002	1.156189e+003	1.142961e+002	1.939758e+002	119	125	14	83	6.235473e+000	1.995395e+001	0	0	0	0	0	0	0	0	0	0	0	75.7656	31.4382	1	1	1	1	24.1747	15.1143	83.6161
DATA	171	2	7	0	0	A_14_P132583	chr7:40041485-40041544	675.552	4465.95	-8.888881320e-001	1.798676208e-001	7.736415379e-007	1.197203e+003	1.546250e+002	1.419172e+002	1.560980e+002	145.5	94.5	15	84	6.305948e+000	2.001814e+001	0	0	0	0	0	0	0	0	0	0	0	106.724	3.15406	1	0	1	0	25.7804	15.2297	84.4475
DATA	172	2	8	0	0	A_14_P126258	chr6:27808662-27808721	696.729	4466	-6.925134153e-001	1.078813723e-001	1.369814049e-010	2.448441e+003	4.970227e+002	2.563992e+002	1.633197e+002	259	104	15	84	6.710593e+000	1.973791e+001	0	0	0	0	0	0	0	0	0	0	0	218.559	13.5302	1	1	1	0	26.0017	15.6044	84.7203
DATA	173	2	9	0	0	A_14_P120594	chr19:19635164-19635223	718.274	4465.98	-2.500879107e-001	3.649709259e-001	4.932007276e-001	2.746723e+002	1.544283e+002	8.080906e+001	1.557668e+002	64	92	15	84	6.647910e+000	2.030093e+001	0	0	0	0	0	0	0	0	0	0	0	24.553	2.62315	1	0	0	0	23.9365	15.6512	85.247
DATA	174	2	10	0	0	A_14_P107107	chr18:67957981-67958040	739.382	4466.01	-9.771913823e-001	1.690224848e-001	7.406903494e-009	1.464244e+003	1.543199e+002	1.649221e+002	1.553598e+002	161.5	89	15	85	6.267568e+000	2.028370e+001	0	0	0	0	0	0	0	0	0	0	0	131.076	-2.99134	1	0	1	0	27.7085	15.1867	85.898
DATA	175	2	11	0	1	SRN_30282	SRN_30282	760.793	4465.5	1.041988478e+000	1.551519578e-001	1.868804839e-011	1.727024e+002	1.902335e+003	7.772372e+001	2.455339e+002	59.5	141	15	86	6.225887e+000	2.071957e+001	0	0	0	0	0	0	0	0	0	0	0	15.4821	51.899	1	1	0	1	25.7804	15.2388	86.5342
DATA	176	2	12	0	0	A_14_P102561	chr18:55250393-55250452	781.279	4465.69	-4.613817029e-001	1.073480194e-001	1.723467733e-005	1.576516e+003	5.448997e+002	1.748710e+002	1.644107e+002	182	107	15	86	6.175134e+000	2.110269e+001	0	0	0	0	0	0	0	0	0	0	0	141.537	14.8771	1	1	1	0	26.2212	15.4088	87.0762
DATA	177	2	13	0	0	A_14_P101526	chr1:156847074-156847133	803.714	4465.2	1.973108052e-001	2.626726522e-001	4.525526726e-001	2.321882e+002	3.657219e+002	7.903696e+001	1.592319e+002	63	99	15	87	6.272112e+000	2.103845e+001	0	0	0	0	0	0	0	0	0	0	0	20.8785	9.99432	1	1	0	0	20.3108	15.6035	87.2588
DATA	178	2	14	0	0	A_16_P03488216	chr20:14078008-14078067	824.073	4465.53	2.997872886e-001	1.234494029e-001	1.516467094e-002	5.017079e+002	1.000549e+003	9.059431e+001	1.843613e+002	88	117	15	87	6.270564e+000	2.065799e+001	0	0	0	0	0	0	0	0	0	0	0	45.1832	27.365	1	1	1	1	25.3321	15.5835	87.4044
DATA	179	2	15	0	0	A_14_P129302	chr5:121791982-121792041	845	4465.5	-7.294657632e-002	7.906760850e-002	3.562236071e-001	1.645085e+003	1.390727e+003	1.809292e+002	2.080292e+002	194.5	130	15	87	6.193140e+000	2.121983e+001	0	0	0	0	0	0	0	0	0	0	0	148.388	38.0706	1	1	1	1	26.2212	15.6253	87.7374
DATA	180	2	16	0	0	A_14_P104414	chr1:84679890-84679948	866.796	4465.1	-1.988769442e-001	1.452086589e-001	1.708136140e-001	7.139016e+002	4.516078e+002	1.036839e+002	1.610171e+002	102	104	15	88	6.157854e+000	2.175657e+001	0	0	0	0	0	0	0	0	0	1	0	64.4999	12.375	1	1	1	0	23.4529	15.6502	88.5967
DATA	181	2	17	0	0	A_14_P106475	chr12:32261275-32261334	887.34	4465.36	-6.496828920e-001	1.246966645e-001	1.887323487e-007	1.588694e+003	3.559241e+002	1.757129e+002	1.584610e+002	175.5	101	15	88	6.150274e+000	2.153564e+001	0	0	0	0	0	0	0	0	0	1	0	143.768	9.76204	1	1	1	0	24.8756	15.582	88.628
DATA	182	2	18	0	0	A_14_P101755	chr7:10975798-10975857	908.537	4465.2	8.703050338e-001	1.112582290e-001	5.183056843e-015	5.103679e+002	3.786068e+003	9.067345e+001	4.088251e+002	90	185	15	88	6.160515e+000	2.203609e+001	0	0	0	0	0	0	0	0	0	1	0	46.262	103.947	1	1	1	1	25.1049	15.4709	89.2782
DATA	183	2	19	0	0	A_14_P121492	chr16:48059634-48059693	929.625	4465.5	3.000489043e-001	8.944302165e-002	7.946907985e-004	8.760088e+002	1.748064e+003	1.152032e+002	2.330341e+002	128.5	138	15	88	6.152757e+000	2.198561e+001	0	0	0	0	0	0	0	0	0	1	0	79.5404	48.0409	1	1	1	1	24.8756	15.3997	88.9722
DATA	184	2	20	0	0	A_14_P104614	chr21:48022922-48022981	950.873	4464.55	4.836973487e-001	1.432439070e-001	7.335049821e-004	3.328177e+002	1.013687e+003	8.177569e+001	1.843080e+002	68	116	15	89	6.149574e+000	2.226269e+001	0	0	0	0	0	0	0	0	0	1	0	30.2689	27.8901	1	1	0	1	25.7804	15.2731	89.3864
DATA	185	2	21	0	0	A_14_P138151	chr11:46095612-46095671	972.143	4464.93	-1.950600002e-001	1.117220250e-001	8.082128920e-002	1.005700e+003	6.418130e+002	1.251975e+002	1.666255e+002	130	109	15	88	6.177018e+000	2.232365e+001	0	0	0	0	0	0	0	0	0	1	0	91.6258	17.6768	1	1	1	0	25.3321	15.3472	88.7154
DATA	186	2	22	0	0	A_14_P121453	chr12:53455167-53455216	993.209	4464.81	2.312671041e-001	9.154231521e-002	1.152575424e-002	8.702554e+002	1.482224e+003	1.145189e+002	2.134556e+002	122	131	15	88	6.141615e+000	2.232326e+001	0	0	0	0	0	0	0	0	0	1	0	79.4214	40.8679	1	1	1	1	27.7085	15.3149	88.5601
DATA	187	2	23	0	0	A_16_P01575674	chr6:124947686-124947745	1014.78	4464.97	1.090054932e-001	1.004251844e-001	2.777269110e-001	8.262839e+002	1.062025e+003	1.111257e+002	1.866022e+002	110.5	117	15	87	6.221032e+000	2.241971e+001	0	0	0	0	0	0	0	0	0	0	0	75.5427	29.3145	1	1	1	1	25.5572	15.3898	88.1937
DATA	188	2	24	0	0	A_16_P19157688	chr11:14034589-14034648	1035.25	4464.59	3.640576474e-001	8.097203720e-002	6.921412409e-006	1.155077e+003	2.670967e+003	1.372779e+002	3.079446e+002	149	164	15	87	6.200673e+000	2.200994e+001	0	0	0	0	0	0	0	0	0	0	0	105.778	73.8071	1	1	1	1	25.1049	15.2809	88.3001
DATA	189	2	25	0	0	A_16_P21213297	chr21:24273103-24273162	1056.93	4464.58	2.098913069e-001	1.078593288e-001	5.165801407e-002	6.635454e+002	1.075875e+003	9.943086e+001	1.871106e+002	105	121	15	86	6.197163e+000	2.163220e+001	0	0	0	0	0	0	0	0	0	0	0	60.8737	29.764	1	1	1	1	25.7804	15.2316	87.6975
DATA	190	2	26	0	0	A_16_P17096957	chr5:39739415-39739474	1077.79	4464.86	6.350912264e-001	8.788449207e-002	4.958520241e-013	1.420953e+003	6.132970e+003	1.601736e+002	6.320741e+002	172	259	15	86	6.218852e+000	2.131245e+001	0	0	0	0	0	0	0	0	0	0	0	130.585	169.852	1	1	1	1	25.1049	15.3564	86.996
DATA	191	2	27	0	0	A_14_P202124	chr4:187630364-187630423	1099.07	4464.53	6.775608786e-001	9.410480378e-002	6.018304350e-013	8.926824e+002	4.248717e+003	1.158206e+002	4.514927e+002	117.5	212.5	15	85	6.275849e+000	2.069885e+001	0	0	0	0	0	0	0	0	0	0	0	82.1799	117.806	1	1	1	1	25.3321	15.2845	86.3606
DATA	192	2	28	0	0	A_18_P16690136	chr8:136427573-136427632	1120.7	4463.92	-9.023470254e-001	1.778860457e-001	3.923904776e-007	1.210186e+003	1.515322e+002	1.416760e+002	1.532434e+002	156	92	15	85	6.309681e+000	2.104794e+001	0	0	0	0	0	0	0	0	0	0	0	111.604	4.03298	1	0	1	0	26.6546	15.3464	85.7473
DATA	193	2	29	0	0	A_14_P107469	chr7:94228985-94229044	1141.76	4464.22	-1.184747018e-001	9.188660881e-002	1.972737838e-001	1.244192e+003	9.471370e+002	1.445260e+002	1.794209e+002	156	112.5	15	85	6.352098e+000	2.109846e+001	0	0	0	0	0	0	0	0	0	0	0	114.941	26.323	1	1	1	1	26.0017	15.4834	85.6376
DATA	194	2	30	0	0	A_16_P18153238	chr7:145612111-145612170	1162.52	4463.68	-4.720637859e-001	1.748288257e-001	6.930853475e-003	7.625411e+002	2.571577e+002	1.058501e+002	1.543629e+002	107.5	95.5	15	84	6.208069e+000	2.088175e+001	0	0	0	0	0	0	0	0	0	0	0	70.563	7.15538	1	1	1	0	26.4388	15.3396	85.3954
DATA	195	2	31	0	0	A_14_P119429	chr5:145894932-145894991	1183.43	4464.5	-1.085066799e-001	3.489351857e-001	7.558271208e-001	2.412786e+002	1.879369e+002	7.715464e+001	1.532048e+002	62	91.5	15	84	6.143471e+000	2.088220e+001	0	0	0	0	0	0	0	0	0	0	0	22.3663	5.23475	1	1	0	0	24.4106	15.2567	85.1534
DATA	196	2	32	0	0	A_14_P101494	chr8:42623074-42623133	1205.08	4463.4	-6.157389527e-001	1.235671110e-001	6.259537239e-007	1.602449e+003	3.881907e+002	1.761559e+002	1.683696e+002	187	90	15	84	6.039542e+000	2.056965e+001	0	0	0	0	0	0	0	0	0	0	0	148.798	10.8264	1	1	1	0	24.4106	15.3249	84.9676
DATA	197	2	33	0	0	A_14_P105851	chr5:176409575-176409634	1225.93	4463.81	6.560452050e-001	1.075095550e-001	1.046159221e-009	4.872788e+002	2.207104e+003	8.779905e+001	2.678120e+002	85	145	15	84	6.069646e+000	2.015402e+001	0	0	0	0	0	0	0	0	0	0	0	45.3243	61.6207	1	1	1	1	25.5572	15.3263	84.4009
DATA	198	2	34	0	0	A_18_P11352039	chr12:15550885-15550944	1247.6	4463.75	-4.661444141e-001	1.195248253e-001	9.620068060e-005	1.278056e+003	4.369237e+002	1.471398e+002	1.576899e+002	162	97.5	15	84	6.170493e+000	2.057223e+001	0	0	0	0	0	0	0	0	0	0	0	119.085	12.2127	1	1	1	0	24.8756	15.3063	84.697
DATA	199	2	35	0	0	A_14_P106407	chr11:13331507-13331564	1268.34	4463.5	-1.641938114e-001	6.559945548e-002	1.231541605e-002	5.006607e+003	3.430439e+003	5.059246e+002	3.749465e+002	505.5	182.5	15	83	6.230055e+000	1.998496e+001	0	0	0	0	0	0	0	0	0	0	0	467.259	95.9934	1	1	1	1	25.3321	15.4703	84.2709
DATA	200	2	36	0	0	A_14_P138759	chr18:37493451-37493510	1289.73	4463.53	2.185034748e-001	9.029423213e-002	1.552455570e-002	8.882646e+002	1.469081e+003	1.147644e+002	2.108008e+002	126	128	15	83	6.255634e+000	2.044230e+001	0	0	0	0	0	0	0	0	0	0	0	83.0397	41.1547	1	1	1	1	25.7804	15.4029	84.3191
DATA	201	2	37	0	0	A_14_P101419	chr8:120628587-120628646	1310.89	4463.17	-3.529659768e-001	1.308210396e-001	6.974012021e-003	9.584684e+002	4.252182e+002	1.202090e+002	1.568806e+002	126	99	15	83	6.357349e+000	2.065786e+001	0	0	0	0	0	0	0	0	0	0	0	89.7485	11.9255	1	1	1	0	22.9591	15.399	84.1118
DATA	202	2	38	0	0	A_14_P135475	chr15:42359233-42359292	1332.13	4463.42	2.008229595e-001	8.887465324e-002	2.384483224e-002	9.285458e+002	1.474437e+003	1.177639e+002	2.109389e+002	128.5	127	14	82	6.277859e+000	2.050521e+001	0	0	0	0	0	0	0	0	0	0	0	87.0894	41.3949	1	1	1	1	26.0017	15.2351	83.3389
DATA	203	2	39	0	0	A_16_P00073017	chr1:58043100-58043159	1353.23	4462.93	-1.970022226e-001	9.094822723e-002	3.030415642e-002	1.397335e+003	8.877653e+002	1.573382e+002	1.748897e+002	174	114	14	82	6.234093e+000	2.033385e+001	0	0	0	0	0	0	0	0	0	0	0	131.264	24.9517	1	1	1	1	26.8687	15.2906	83
DATA	204	2	40	0	0	A_16_P19901122	chr13:88789851-88789910	1374	4463.24	6.866227926e-002	1.090006302e-001	5.287433117e-001	7.450303e+002	8.726422e+002	1.037510e+002	1.739983e+002	116	111	14	82	6.541097e+000	1.999701e+001	0	0	0	0	0	0	0	0	0	0	0	70.0966	24.5509	1	1	1	1	24.8756	15.4214	83.0139
DATA	205	2	41	1028	1	SM_05	SM_05	1395.35	4463.68	0.000000000e+000	6.847662637e-001	1.000000000e+000	7.160811e+001	1.493795e+002	7.209063e+001	1.503861e+002	42	87	15	82	6.210082e+000	1.935596e+001	0	0	0	0	0	0	0	0	0	0	0	-0.134857	-0.428622	0	0	0	0	18.8476	15.2301	82.6315
DATA	206	2	42	0	0	A_16_P16121172	chr3:7778946-7779005	1416.59	4463.18	1.003634775e+000	1.147052167e-001	2.139447988e-018	7.375780e+002	7.437770e+003	1.030613e+002	7.587966e+002	109.5	287	15	81	6.212517e+000	1.936863e+001	0	0	0	0	0	0	0	0	0	0	0	69.6105	209.681	1	1	1	1	23.696	15.2874	81.6583
DATA	207	2	43	0	0	A_14_P135178	chr8:145742205-145742254	1437.62	4462.42	-6.857277099e-001	1.072091086e-001	1.593223657e-010	2.358502e+003	4.863047e+002	2.465597e+002	1.577501e+002	262	103	15	80	6.182756e+000	1.951957e+001	0	0	0	0	0	0	0	0	0	0	0	222.912	13.7242	1	1	1	0	25.7804	15.2989	81.4023
DATA	208	2	44	0	0	A_14_P124858	chr4:163164462-163164521	1458.79	4462.63	-8.424777634e-001	1.860794244e-001	5.968079199e-006	1.036198e+003	1.489241e+002	1.260483e+002	1.500582e+002	135	88	15	81	6.219533e+000	1.924971e+001	0	0	0	0	0	0	0	0	0	0	0	98.0804	1.76838	1	0	1	0	26.4388	15.33	81.4476
DATA	209	2	45	0	0	A_14_P116151	chr7:110602839-110602898	1480.24	4462.51	5.077700392e-001	1.300667865e-001	9.464795002e-005	3.627364e+002	1.167780e+003	8.032425e+001	1.899273e+002	73.5	119	15	81	6.148938e+000	1.951128e+001	0	0	0	0	0	0	0	0	0	0	0	34.3843	33.0187	1	1	1	1	25.7804	15.4064	81.173
DATA	210	2	46	0	0	A_16_P19963753	chr13:113172605-113172664	1501.65	4462.55	-4.250478817e-001	1.242217012e-001	6.223372259e-004	1.121759e+003	4.215525e+002	1.330603e+002	1.554720e+002	145	99	15	81	6.193079e+000	1.939770e+001	0	0	0	0	0	0	0	0	0	0	0	106.485	11.9301	1	1	1	0	24.1747	15.4354	81.3542
DATA	211	2	47	0	0	A_16_P19427171	chr11:133531291-133531350	1523.12	4462.4	-4.577533236e-001	1.717737788e-001	7.702003901e-003	7.520981e+002	2.621327e+002	1.037497e+002	1.517928e+002	108	96	15	81	6.254765e+000	1.951062e+001	0	0	0	0	0	0	0	0	0	0	0	71.4927	7.4252	1	1	1	0	26.0017	15.4347	81.3645
DATA	212	2	48	0	0	A_16_P18175100	chr7:154690552-154690611	1543.38	4462.24	-5.337751755e-001	2.581144666e-001	3.864203674e-002	5.071941e+002	1.483881e+002	8.756123e+001	1.497907e+002	89.5	88	15	81	6.236938e+000	2.006349e+001	0	0	0	0	0	0	0	0	0	0	0	48.274	3.11189	1	0	1	0	27.9146	15.2869	81.6188
DATA	213	2	49	0	0	A_16_P17414202	chr5:177956879-177956938	1565.05	4461.89	8.503706553e-001	1.159434029e-001	2.227835277e-013	3.938202e+002	2.790414e+003	8.143746e+001	3.164517e+002	80	167	15	80	6.271285e+000	2.033300e+001	0	0	0	0	0	0	0	0	0	0	0	37.5326	79.177	1	1	1	1	20.591	15.3027	81.2985
DATA	214	2	50	0	0	A_14_P113346	chr22:46204739-46204798	1585.54	4462.34	7.053861319e-001	1.004673052e-001	2.202045407e-012	6.279596e+002	3.186529e+003	9.493086e+001	3.518319e+002	102	184	15	80	6.223658e+000	2.014441e+001	0	0	0	0	0	0	0	0	0	0	0	59.9213	90.4807	1	1	1	1	26.2212	15.3194	81.2048
DATA	215	2	51	0	1	SRN_30434	SRN_30434	1607.2	4461.98	-3.771034177e-001	1.430377800e-001	8.379327892e-003	8.619972e+002	3.617449e+002	1.117426e+002	1.533567e+002	121.5	90.5	15	80	6.230936e+000	1.991790e+001	0	0	0	0	0	0	0	0	0	0	0	82.3555	10.2801	1	1	1	0	22.9591	15.3784	80.789
DATA	216	2	52	0	0	A_14_P110627	chr14:80677928-80677978	1627.93	4462.12	6.370516039e-003	1.018952106e-001	9.501485207e-001	8.749072e+002	8.878355e+002	1.126893e+002	1.733825e+002	122.5	112.5	15	80	6.302667e+000	1.947592e+001	0	0	0	0	0	0	0	0	0	0	0	83.6863	25.2479	1	1	1	1	26.6546	15.4716	80.3631
DATA	217	2	53	0	0	A_14_P105972	chr3:173740084-173740143	1649.52	4461.9	4.089425259e-001	8.208693918e-002	6.298833756e-007	1.091126e+003	2.797805e+003	1.301466e+002	3.168972e+002	148.5	164.5	15	79	6.278216e+000	1.949418e+001	0	0	0	0	0	0	0	0	0	0	0	104.489	79.621	1	1	1	1	24.6442	15.3929	79.6953
DATA	218	2	54	0	0	A_14_P104156	chr7:100843516-100843567	1670.52	4461.52	-4.246601916e-001	1.337212329e-001	1.494689985e-003	9.992606e+002	3.758535e+002	1.225029e+002	1.533902e+002	139	93	15	79	6.271580e+000	1.962753e+001	0	0	0	0	0	0	0	0	0	0	0	95.7948	10.7036	1	1	1	0	24.4106	15.4087	79.6608
DATA	219	2	55	0	0	A_14_P108714	chr11:4853983-4854042	1691.32	4461.5	-1.288942198e-001	1.153445645e-001	2.637929464e-001	8.525305e+002	6.336008e+002	1.108125e+002	1.615655e+002	124	107	15	78	6.244614e+000	1.946496e+001	0	0	0	0	0	0	0	0	0	0	0	81.8134	18.0548	1	1	1	0	25.7804	15.2972	79.2428
DATA	220	2	56	0	0	A_16_P17299478	chr5:129483137-129483196	1712.68	4460.98	3.885616692e-001	9.962883319e-002	9.615592640e-005	6.321555e+002	1.546627e+003	9.485499e+001	2.144312e+002	96	134	15	78	6.363530e+000	1.931356e+001	0	0	0	0	0	0	0	0	0	0	0	60.726	44.1007	1	1	1	1	23.2073	15.3432	78.8925
DATA	221	2	57	0	0	A_18_P17126482	chrX:32641074-32641133	1733.81	4461.78	-1.314860396e-001	8.768616183e-002	1.337420868e-001	1.347400e+003	9.954295e+002	1.521386e+002	1.787436e+002	173	111	14	78	6.423472e+000	1.919103e+001	0	0	0	0	0	0	0	0	0	0	0	129.563	28.3965	1	1	1	1	24.4106	15.3159	78.9961
DATA	222	2	58	0	0	A_14_P118891	chr22:36662026-36662084	1754.74	4461.49	-9.481812512e-002	6.878035886e-002	1.680292500e-001	2.672336e+003	2.148191e+003	2.763984e+002	2.610826e+002	293	148	14	79	6.468336e+000	1.921157e+001	0	0	0	0	0	0	0	0	0	0	0	257.198	61.314	1	1	1	1	24.6442	15.3197	79.1398
DATA	223	2	59	0	0	A_16_P17853611	chr7:14247513-14247572	1776.16	4461.31	-7.806073318e-002	1.000575670e-001	4.352977522e-001	9.905280e+002	8.275724e+002	1.215933e+002	1.698347e+002	133.5	108	14	78	6.222644e+000	1.925078e+001	0	0	0	0	0	0	0	0	0	0	0	95.4173	23.6324	1	1	1	1	26.6546	15.2346	79.125
DATA	224	2	60	0	0	A_14_P112152	chr4:186178095-186178154	1797.58	4461	-3.507783798e-001	9.133245259e-002	1.226958511e-004	1.746950e+003	7.789365e+002	1.883709e+002	1.674569e+002	217	112	14	79	6.221539e+000	1.911965e+001	0	0	0	0	0	0	0	0	0	0	0	168.423	22.254	1	1	1	1	26.4388	15.1915	79.6047
DATA	225	2	61	0	0	A_14_P116195	chr19:46843260-46843319	1818.4	4460.84	-2.322943504e-001	3.703674891e-001	5.305283890e-001	2.512825e+002	1.471865e+002	7.476022e+001	1.481782e+002	66	78	15	79	6.130852e+000	1.952108e+001	0	0	0	0	0	0	0	0	0	0	0	24.2446	-5.61951	1	0	0	0	26.8687	15.2767	79.8007
DATA	226	2	62	0	0	A_14_P135366	chr18:58517547-58517606	1839.83	4461.08	1.842004134e-001	9.296685090e-002	4.755137644e-002	8.442506e+002	1.290244e+003	1.098990e+002	1.964433e+002	121.5	118.5	15	78	6.251127e+000	1.952223e+001	0	0	0	0	0	0	0	0	0	0	0	81.5175	36.8885	1	1	1	1	26.6546	15.3592	79.6882
DATA	227	2	63	0	1	SRN_50490	SRN_50490	1860.43	4460.75	-5.513624417e-001	7.981472907e-002	4.914344641e-012	2.443665e+004	6.865611e+003	2.444676e+003	7.023489e+002	2377.5	281	15	78	6.267629e+000	1.907072e+001	0	0	0	0	0	0	0	0	0	0	0	2361.05	196.356	1	1	1	1	26.0017	15.3186	79.1586
DATA	228	2	64	0	0	A_14_P122768	chr14:102235694-102235753	1881.79	4460.5	1.651991140e+000	1.705576544e-001	3.464094041e-022	2.688395e+002	1.206380e+004	7.523447e+001	1.215429e+003	67	431	15	78	6.215423e+000	1.940901e+001	0	0	0	0	0	0	0	0	0	0	0	25.9915	345.127	1	1	0	1	25.3321	15.3599	79.3267
DATA	229	2	65	0	0	A_14_P130894	chr11:82758698-82758757	1903.31	4460.59	-3.088216397e-001	7.114458043e-002	1.419899197e-005	4.488253e+003	2.204224e+003	4.542859e+002	2.655023e+002	455	148	15	79	6.178368e+000	1.958702e+001	0	0	0	0	0	0	0	0	0	0	0	434.185	63.073	1	1	1	1	25.5572	15.2813	79.8074
DATA	230	2	66	0	0	A_18_P15117890	chr5:20693570-20693629	1924.29	4460.26	-5.258589181e-003	7.873788264e-002	9.467520593e-001	1.452472e+003	1.434991e+003	1.613172e+002	2.061260e+002	186	128	15	79	6.217025e+000	1.958906e+001	0	0	0	0	0	0	0	0	0	0	0	140.582	41.0707	1	1	1	1	25.3321	15.2508	79.8525
DATA	231	2	67	0	0	A_14_P200350	chr12:57434942-57435000	1945.35	4460.14	-1.741595601e-001	1.849648477e-001	3.464067254e-001	4.968310e+002	3.326972e+002	8.596637e+001	1.516451e+002	91.5	96	14	79	6.193858e+000	1.913708e+001	0	0	0	0	0	0	0	0	0	0	0	48.1102	9.5235	1	1	1	0	24.1747	15.2346	80.1233
DATA	232	2	68	0	0	A_14_P130979	chr10:74542787-74542846	1966.92	4460.24	-7.301504969e-002	1.233484110e-001	5.538897288e-001	7.235304e+002	6.115638e+002	1.007592e+002	1.600809e+002	111	103	15	80	6.271815e+000	1.924476e+001	0	0	0	0	0	0	0	0	0	0	0	70.0934	17.5075	1	1	1	0	26.2212	15.2563	80.4035
DATA	233	2	69	0	0	A_14_P100630	chr1:70303897-70303956	1988.03	4460.32	7.793396275e-002	1.107308167e-001	4.815482571e-001	7.065668e+002	8.454485e+002	9.952938e+001	1.703876e+002	110.5	109	15	79	6.214310e+000	1.925899e+001	0	0	0	0	0	0	0	0	0	0	0	68.476	24.204	1	1	1	1	27.7085	15.2806	79.5503
DATA	234	2	70	0	0	A_16_P36797540	chr4:81798518-81798577	2009.28	4460.69	1.631280435e-001	8.436837399e-002	5.317200995e-002	1.048022e+003	1.525803e+003	1.260710e+002	2.125241e+002	136	129	15	79	6.223985e+000	1.922292e+001	0	0	0	0	0	0	0	0	0	0	0	101.602	43.6799	1	1	1	1	24.8756	15.3713	79.3089
DATA	235	2	71	0	0	A_16_P15883074	chr2:154164613-154164672	2029.63	4460.07	-2.017967138e-001	8.484103246e-002	1.738194668e-002	1.599967e+003	1.005343e+003	1.746626e+002	1.788612e+002	195	118	15	79	6.252523e+000	1.959477e+001	0	0	0	0	0	0	0	0	0	0	0	155.148	28.7815	1	1	1	1	26.2212	15.4645	79.8606
DATA	236	2	72	0	0	A_14_P113211	chr9:138392136-138392195	2051.28	4460.16	5.503605541e-001	2.292940860e-001	1.638437915e-002	1.642209e+002	5.831618e+002	7.194112e+001	1.590256e+002	56	101	15	78	6.270458e+000	2.015671e+001	0	0	0	0	0	0	0	0	0	0	0	15.928	16.6935	1	1	0	0	27.501	15.3905	79.6504
DATA	237	2	73	0	0	A_14_P138956	chr16:15656291-15656350	2072.46	4459.98	3.476340231e-001	8.411702832e-002	3.584601409e-005	9.695169e+002	2.158686e+003	1.195990e+002	2.617102e+002	144	149	15	78	6.186529e+000	2.038102e+001	0	0	0	0	0	0	0	0	0	0	0	94.0497	61.7875	1	1	1	1	26.2212	15.3502	79.4266
DATA	238	2	74	0	0	A_16_P16871604	chr4:137118362-137118421	2093.54	4459.85	2.406462874e-001	8.901978998e-002	6.865686034e-003	8.785834e+002	1.529077e+003	1.123493e+002	2.127923e+002	131	131.5	15	79	6.182772e+000	2.040117e+001	0	0	0	0	0	0	0	0	0	0	0	85.2374	43.7596	1	1	1	1	25.1049	15.4419	79.8773
DATA	239	2	75	0	0	A_16_P01388843	chr5:166951793-166951852	2114.84	4459.65	3.944132190e-001	8.680275501e-002	5.525252231e-006	8.806762e+002	2.183884e+003	1.125110e+002	2.638214e+002	123	147	15	79	6.199978e+000	2.000657e+001	0	0	0	0	0	0	0	0	0	0	0	85.4445	62.487	1	1	1	1	25.7804	15.3874	79.9391
DATA	240	2	76	0	0	A_16_P20154283	chr14:97978392-97978451	2136.02	4460.07	-2.332836512e-001	2.149610547e-001	2.778167841e-001	4.486992e+002	2.622235e+002	8.316210e+001	1.503643e+002	85	98.5	15	79	6.066470e+000	1.988932e+001	0	0	0	0	0	0	0	0	0	0	0	43.5343	7.50062	1	1	1	0	25.3321	15.2809	79.9302
DATA	241	2	77	0	0	A_14_P136359	chr2:116330274-116330333	2157.14	4459.37	-1.901484083e-001	9.326859030e-002	4.147811507e-002	1.291796e+003	8.337683e+002	1.469381e+002	1.699507e+002	167	106	15	79	6.169935e+000	1.974817e+001	0	0	0	0	0	0	0	0	0	0	0	125.324	23.8438	1	1	1	1	25.7804	15.3142	79.8568
DATA	242	2	78	0	1	SRN_30558	SRN_30558	2178.37	4459.39	5.720360098e-001	1.038857408e-001	3.662545164e-008	5.262108e+002	1.964245e+003	8.759835e+001	2.460276e+002	92	141	15	80	6.198673e+000	1.972250e+001	0	0	0	0	0	0	0	0	0	0	0	51.045	56.1529	1	1	1	1	23.4529	15.3751	80.4385
DATA	243	2	79	0	0	A_14_P122294	chr3:84777412-84777471	2199.16	4459.09	6.387956826e-001	9.847800127e-002	8.774605986e-011	6.299355e+002	2.742154e+003	9.420389e+001	3.116992e+002	99	163	15	79	6.215491e+000	1.990998e+001	0	0	0	0	0	0	0	0	0	0	0	61.0963	78.364	1	1	1	1	27.7085	15.3945	80.5041
DATA	244	2	80	0	0	A_16_P19125946	chr11:653155-653214	2220.76	4459.14	-1.156720310e-001	4.252333846e-001	7.856065585e-001	1.922163e+002	1.472713e+002	7.264852e+001	1.483983e+002	59	86	15	79	6.271974e+000	2.001793e+001	0	0	0	0	0	0	0	0	0	0	0	18.6386	1.805	1	0	0	0	25.7804	15.5852	80.3263
DATA	245	2	81	0	1	SRN_50360	SRN_50360	2241.62	4459	3.712910300e-001	7.020856857e-002	1.233905698e-007	2.216816e+005	5.212196e+005	2.216827e+004	5.212217e+004	21627.5	14991	15	80	6.341076e+000	2.003563e+001	0	0	0	0	0	0	0	0	0	0	0	21489.9	14881.7	1	1	1	1	29.1201	15.5827	80.8281
DATA	246	2	82	0	0	A_16_P37999166	chr7:40095110-40095169	2263.11	4459.02	-1.827750616e-001	1.230029345e-001	1.372948258e-001	8.297103e+002	5.446926e+002	1.086207e+002	1.580901e+002	120	97	15	80	6.378592e+000	1.991086e+001	0	0	0	0	0	0	0	0	0	0	0	80.4058	15.5436	1	1	1	0	25.5572	15.7367	80.9223
DATA	247	2	83	0	0	A_16_P15203883	chr1:87873004-87873063	2284.13	4458.85	2.870591476e-001	7.142282247e-002	5.840809361e-005	1.990354e+003	3.854691e+003	2.110288e+002	4.130809e+002	225.5	193	15	80	6.319623e+000	1.957097e+001	0	0	0	0	0	0	0	0	0	0	0	192.808	109.94	1	1	1	1	27.2919	15.6119	80.6787
DATA	248	2	84	0	0	A_14_P122870	chr12:10269497-10269556	2305.54	4458.69	2.337381336e-001	7.855093186e-002	2.923919392e-003	1.222624e+003	2.094261e+003	1.409629e+002	2.567782e+002	154	144	15	80	6.224990e+000	1.944874e+001	0	0	0	0	0	0	0	0	0	0	0	118.384	59.6949	1	1	1	1	27.0811	15.3982	80.4658
DATA	249	2	85	0	0	A_16_P16215727	chr3:48371494-48371553	2326.21	4458.61	-5.360736642e-002	1.300652694e-001	6.802240413e-001	6.626124e+002	5.856689e+002	9.652855e+001	1.597917e+002	106	102.5	14	80	6.332739e+000	1.973670e+001	0	0	0	0	0	0	0	0	0	0	0	64.1283	16.6835	1	1	1	0	26.0017	15.3107	80.7651
DATA	250	2	86	0	0	A_14_P105546	chr17:47655292-47655351	2347.44	4458.35	-5.207399886e-001	1.145858627e-001	5.505546075e-006	1.458900e+003	4.398306e+002	1.619153e+002	1.551359e+002	179	98	14	80	6.297460e+000	1.995476e+001	0	0	0	0	0	0	0	0	0	0	0	141.115	12.5208	1	1	1	0	24.4106	15.2112	80.9014
DATA	251	2	87	0	0	A_14_P114653	chr2:65477909-65477968	2368.21	4458.28	6.090703393e-001	8.969063876e-002	1.115207586e-011	9.755815e+002	3.965828e+003	1.202334e+002	4.236059e+002	131.5	199	15	80	6.305413e+000	1.965325e+001	0	0	0	0	0	0	0	0	0	0	0	94.3099	112.817	1	1	1	1	25.3321	15.3596	80.2975
DATA	252	2	88	0	0	A_16_P16111335	chr3:3653346-3653405	2388.95	4458.23	2.530885899e-001	1.100722725e-001	2.148821063e-002	5.965679e+002	1.068436e+003	9.221555e+001	1.833378e+002	97.5	117	15	80	6.305042e+000	2.003138e+001	0	0	0	0	0	0	0	0	0	0	0	57.6338	30.3713	1	1	1	1	25.1049	15.4017	80.8524
DATA	253	2	89	0	0	A_14_P108641	chr16:1820324-1820379	2411.43	4458.69	-3.585975016e-001	1.975587311e-001	6.950180307e-002	5.690352e+002	2.491963e+002	9.049820e+001	1.511905e+002	96	89	14	80	6.200786e+000	2.013157e+001	0	0	0	0	0	0	0	0	0	0	0	54.9343	7.07721	1	1	1	0	24.4106	15.1643	81.2007
DATA	254	2	90	0	0	A_14_P113761	chr5:131008260-131008319	2432.36	4457.75	-3.307788091e-002	7.325448090e-002	6.515949673e-001	1.869595e+003	1.732486e+003	1.997840e+002	2.286602e+002	221	130	14	81	6.437235e+000	1.963549e+001	0	0	0	0	0	0	0	0	0	0	0	180.346	49.1665	1	1	1	1	25.1049	15.2344	81.4868
DATA	255	2	91	0	0	A_14_P117821	chrX:34481748-34481807	2453.29	4458.65	6.988990753e-001	1.069470002e-001	6.360783678e-011	4.879491e+002	2.439347e+003	8.572143e+001	2.860384e+002	86.5	151.5	14	80	6.491567e+000	1.949299e+001	0	0	0	0	0	0	0	0	0	0	0	47.0336	69.1593	1	1	1	1	24.8756	15.198	81.373
DATA	256	2	92	0	0	A_14_P104417	chr2:11389766-11389815	2474.66	4457.68	-7.996181112e-001	1.016937986e-001	3.750477030e-015	4.775658e+003	7.575566e+002	4.827478e+002	1.676001e+002	501	106	14	80	6.152028e+000	1.904504e+001	0	0	0	0	0	0	0	0	0	0	0	459.906	21.4601	1	1	1	1	25.3321	14.7086	80.6929
DATA	257	2	93	0	0	A_14_P119212	chr6:161582823-161582882	2495.73	4457.48	2.028921020e-001	1.112098239e-001	6.809038788e-002	6.206249e+002	9.901963e+002	9.400639e+001	1.794370e+002	98	115	14	79	6.406636e+000	1.952349e+001	0	0	0	0	0	0	0	0	0	0	0	59.7128	28.0241	1	1	1	1	24.4106	15.1884	80.4861
DATA	258	2	94	0	0	A_14_P135297	chr10:74506622-74506681	2516.93	4458.03	1.105431348e-001	7.369320375e-002	1.336027107e-001	1.601067e+003	2.065155e+003	1.750111e+002	2.551249e+002	195	147.5	15	79	6.377043e+000	1.965434e+001	0	0	0	0	0	0	0	0	0	0	0	153.902	58.3854	1	1	1	1	26.2212	15.3652	80.6806
DATA	259	2	95	0	0	A_14_P202101	chr1:71318416-71318475	2537.96	4457.37	-9.789686777e-002	6.308693264e-002	1.207155482e-001	7.113509e+003	5.677890e+003	7.148602e+002	5.872541e+002	732	239.5	15	80	6.398730e+000	1.986995e+001	0	0	0	0	0	0	0	0	0	0	0	683.074	160.37	1	1	1	1	25.5572	15.5866	81.196
DATA	260	2	96	0	0	A_18_P17380348	chrY:7613581-7613640	2558.92	4457.55	0.000000000e+000	5.477651301e-001	1.000000000e+000	1.160995e+002	1.490996e+002	7.176538e+001	1.501043e+002	53	82	15	80	6.292508e+000	2.025451e+001	0	0	0	0	0	0	0	0	0	0	0	11.1369	-3.53225	1	0	0	0	23.696	15.6025	81.4857
DATA	261	2	97	0	0	A_14_P130939	chr13:94540422-94540477	2580.64	4457.39	-1.636332596e-001	9.754484393e-002	9.344118776e-002	1.165769e+003	7.997963e+002	1.364446e+002	1.702296e+002	155	112	15	81	6.286269e+000	2.022719e+001	0	0	0	0	0	0	0	0	0	0	0	111.699	22.5407	1	1	1	1	24.8756	15.5906	81.852
DATA	262	2	98	0	0	A_14_P121057	chr1:40128786-40128845	2601.88	4457.38	-5.256660299e-001	8.815301573e-002	2.474834086e-009	3.053806e+003	9.102807e+002	3.135218e+002	1.758371e+002	322	107	15	81	6.308624e+000	1.998271e+001	0	0	0	0	0	0	0	0	0	0	0	292.265	25.6255	1	1	1	1	23.9365	15.4332	81.9868
DATA	263	2	99	0	0	A_14_P130347	chr4:27025347-27025406	2622.47	4457.45	-3.373816023e-001	1.036190701e-001	1.130017774e-003	1.341719e+003	6.169927e+002	1.518303e+002	1.627601e+002	174	102	15	81	6.246623e+000	2.030046e+001	0	0	0	0	0	0	0	0	0	0	0	128.26	17.3494	1	1	1	0	24.4106	15.2783	81.645
DATA	264	2	100	0	0	A_14_P110273	chr4:152201339-152201398	2643.51	4457.03	5.396345814e-001	1.044857337e-001	2.408604340e-007	5.334946e+002	1.848266e+003	8.893405e+001	2.385304e+002	93.5	137.5	15	81	6.280422e+000	2.014001e+001	0	0	0	0	0	0	0	0	0	0	0	50.9345	51.9126	1	1	1	1	26.2212	15.2621	81.7315
DATA	265	2	101	0	0	A_14_P120470	chr11:47269963-47270016	2665.28	4456.98	-1.333888444e-001	7.316468571e-002	6.828346153e-002	2.224844e+003	1.636480e+003	2.336149e+002	2.226507e+002	264.5	127.5	15	82	6.316689e+000	1.986931e+001	0	0	0	0	0	0	0	0	0	0	0	212.131	45.9068	1	1	1	1	25.7804	15.2478	82.1095
DATA	266	2	102	0	0	A_16_P15630632	chr2:43046238-43046297	2685.7	4457.11	-5.864095073e-002	1.414995660e-001	6.785629191e-001	6.092956e+002	5.323375e+002	9.381896e+001	1.602558e+002	98.5	101	15	82	6.266235e+000	1.947500e+001	0	0	0	0	0	0	0	0	0	0	0	58.02	14.9151	1	1	1	0	24.4106	15.3044	82.2691
DATA	267	2	103	0	0	A_14_P113820	chr16:2092056-2092101	2707.46	4456.75	-3.567350418e-001	3.192257254e-001	2.637802123e-001	3.418187e+002	1.503352e+002	7.920010e+001	1.519476e+002	74	92.5	15	82	6.321792e+000	1.963737e+001	0	0	0	0	0	0	0	0	0	0	0	32.5028	3.77276	1	0	0	0	28.1191	15.3699	82.425
DATA	268	2	104	0	0	A_18_P12230151	chr15:53238405-53238464	2728.39	4457.2	3.283691356e-001	9.981432493e-002	1.002587251e-003	6.697841e+002	1.426606e+003	9.800213e+001	2.081323e+002	109.5	121.5	15	81	6.272800e+000	1.963684e+001	0	0	0	0	0	0	0	0	0	0	0	63.6007	39.8672	1	1	1	1	22.9591	15.2921	81.8655
DATA	269	2	105	0	0	A_14_P134348	chrX:36367299-36367358	2749.75	4456.75	-1.255644682e-003	1.093044365e-001	9.908344299e-001	8.071949e+002	8.048645e+002	1.079322e+002	1.717682e+002	118	106.5	15	82	6.307334e+000	1.950757e+001	0	0	0	0	0	0	0	0	0	0	0	76.5337	22.4634	1	1	1	1	25.7804	15.4132	82.1047
DATA	270	2	106	0	0	A_14_P120445	chr8:140713512-140713571	2770.6	4456.43	-1.906153087e-001	8.320347188e-002	2.196608526e-002	1.689642e+003	1.089380e+003	1.835703e+002	1.869580e+002	206	121	15	82	6.397148e+000	1.946870e+001	0	0	0	0	0	0	0	0	0	0	0	159.962	30.3648	1	1	1	1	25.1049	15.3723	82.1184
DATA	271	2	107	0	0	A_14_P133620	chr1:152659667-152659720	2792	4456.5	1.004617195e-001	7.306025475e-002	1.691150462e-001	1.687541e+003	2.126748e+003	1.834206e+002	2.614963e+002	205	142	15	81	6.264336e+000	1.948812e+001	0	0	0	0	0	0	0	0	0	0	0	159.516	59.198	1	1	1	1	26.2212	15.3383	81.7482
DATA	272	2	108	0	0	A_14_P139611	chr1:36909594-36909648	2813.19	4456.24	-1.567673133e-001	6.911954559e-002	2.332551560e-002	3.081955e+003	2.148122e+003	3.164904e+002	2.633571e+002	338	149.5	15	81	6.498829e+000	1.957703e+001	0	0	0	0	0	0	0	0	0	0	0	290.858	59.7118	1	1	1	1	24.4106	15.3844	81.2199
DATA	273	2	109	0	0	A_14_P124604	chr1:22352654-22352713	2834.27	4456.07	-4.872024274e-001	2.717985422e-001	7.305080689e-002	4.653147e+002	1.515460e+002	8.581199e+001	1.525671e+002	88	75.5	15	81	6.474300e+000	2.000259e+001	0	0	0	0	0	0	0	0	0	0	0	43.8427	-6.5144	1	0	1	0	24.6442	15.3596	81.5521
DATA	274	2	110	0	0	A_16_P15884526	chr2:154938385-154938444	2855.49	4455.9	4.485151773e-001	1.523381792e-001	3.237830401e-003	3.146067e+002	8.836558e+002	7.877595e+001	1.764952e+002	73.5	115	14	80	6.449782e+000	1.969861e+001	0	0	0	0	0	0	0	0	0	0	0	29.5934	24.495	1	1	0	1	28.7238	15.2118	81.0209
DATA	275	2	111	0	0	A_14_P124551	chr14:103986623-103986673	2876.23	4456.19	-5.425116012e-001	2.545029244e-001	3.303548424e-002	5.300094e+002	1.519749e+002	8.967724e+001	1.529990e+002	93.5	85	14	80	6.088193e+000	1.920035e+001	0	0	0	0	0	0	0	0	0	0	0	49.774	-1.16208	1	0	1	0	24.4106	14.9399	80.754
DATA	276	2	112	0	0	A_14_P113840	chr1:22580233-22580292	2897.59	4455.18	-8.095350271e-001	1.917520435e-001	2.423801410e-005	9.815212e+002	1.521825e+002	1.220070e+002	1.539613e+002	134	88	14	80	6.070916e+000	1.941544e+001	0	0	0	0	0	0	0	0	0	0	0	92.0096	4.20524	1	0	1	0	25.3321	14.9412	80.8036
DATA	277	2	113	0	0	A_16_P18843555	chr10:14829939-14829998	2919	4455.42	-4.279636407e-001	9.181377308e-002	3.143497234e-006	2.076160e+003	7.749921e+002	2.199426e+002	1.718978e+002	233	105.5	14	80	6.058232e+000	1.944276e+001	0	0	0	0	0	0	0	0	0	0	0	194.282	21.3911	1	1	1	1	24.8756	14.968	80.7418
DATA	278	2	114	0	0	A_14_P120692	chr9:79312247-79312306	2939.81	4455.19	-7.502426817e-002	6.617742734e-002	2.569272727e-001	3.396130e+003	2.857328e+003	3.473125e+002	3.244267e+002	359	162	14	80	6.141094e+000	1.923432e+001	0	0	0	0	0	0	0	0	0	0	0	317.241	78.7555	1	1	1	1	24.4106	15.1619	80.7643
DATA	279	2	115	0	0	A_14_P134785	chr19:10385601-10385651	2961.05	4455.43	-5.611169887e-001	1.626121243e-001	5.592451343e-004	9.312776e+002	2.558363e+002	1.182404e+002	1.559958e+002	125.5	92.5	14	81	5.907795e+000	1.919616e+001	0	0	0	0	0	0	0	0	0	0	0	86.8368	7.04099	1	1	1	0	25.5572	14.901	81.4905
DATA	280	2	116	0	-1	NC2_00070181	NC2_00070181	2982.4	4455.59	0.000000000e+000	6.871909897e-001	1.000000000e+000	7.250172e+001	1.530830e+002	7.317630e+001	1.541145e+002	48	81	14	81	5.956526e+000	1.934826e+001	0	0	0	0	0	0	0	0	0	0	0	4.85353	-1.33743	0	0	0	0	27.501	14.9654	81.5583
DATA	281	2	117	1028	1	SM_07	SM_07	3002.95	4455.48	-5.619470657e-002	4.555453264e-001	9.018244030e-001	1.744780e+002	1.533014e+002	7.517569e+001	1.543343e+002	59.5	84.5	14	81	5.832375e+000	1.957186e+001	0	0	0	0	0	0	0	0	0	0	0	16.2098	-0.0768539	1	0	0	0	26.2212	14.8798	81.4171
DATA	282	2	118	0	0	A_14_P105396	chr21:37796230-37796289	3024	4454.66	0.000000000e+000	5.619589666e-001	1.000000000e+000	1.134445e+002	1.535164e+002	7.413820e+001	1.545509e+002	53	88	14	81	5.974754e+000	1.968401e+001	0	0	0	0	0	0	0	0	0	0	0	10.5191	-0.212735	1	0	0	0	19.1492	15.0774	81.3662
DATA	283	2	119	0	0	A_14_P128909	chr21:19756025-19756084	3045.62	4455	-5.091571656e-001	1.070881802e-001	1.988791854e-006	1.702533e+003	5.271552e+002	1.854040e+002	1.635191e+002	200	100	15	80	5.971056e+000	1.993324e+001	0	0	0	0	0	0	0	0	0	0	0	157.563	14.4232	1	1	1	0	24.4106	15.0709	80.8456
DATA	284	2	120	0	0	A_14_P105071	chr16:57511305-57511361	3067.19	4454.88	-1.895399260e-001	1.017579662e-001	6.251089348e-002	1.160176e+003	7.498666e+002	1.373677e+002	1.722044e+002	152	107	15	80	6.094582e+000	1.967302e+001	0	0	0	0	0	0	0	0	0	0	0	107.158	20.4861	1	1	1	0	23.696	15.2029	80.5133
DATA	285	2	121	0	0	A_14_P109369	chr17:32977608-32977667	3088.14	4455.24	1.002228401e-001	6.891179635e-002	1.458454034e-001	2.220624e+003	2.797035e+003	2.339703e+002	3.199013e+002	246	162	15	80	6.191152e+000	2.003735e+001	0	0	0	0	0	0	0	0	0	0	0	204.715	76.3006	1	1	1	1	26.6546	15.2474	80.8533
DATA	286	2	122	0	0	A_18_P15977500	chr7:9006498-9006557	3109.54	4454.82	-5.803552242e-001	1.282162033e-001	6.000271979e-006	1.367828e+003	3.594812e+002	1.554412e+002	1.595776e+002	160	96	15	80	6.199439e+000	2.004565e+001	0	0	0	0	0	0	0	0	0	0	0	125.842	9.79214	1	1	1	0	25.7804	15.2457	80.718
DATA	287	2	123	0	0	A_14_P119686	chr16:31288300-31288353	3130.5	4454.77	-2.517207053e-001	8.409994714e-002	2.761468212e-003	1.874037e+003	1.049681e+003	2.014797e+002	1.877782e+002	210	115	15	79	6.315712e+000	1.987329e+001	0	0	0	0	0	0	0	0	0	0	0	172.075	28.5518	1	1	1	1	25.7804	15.3643	80.638
DATA	288	2	124	0	0	A_16_P17568597	chr6:64471193-64471252	3151.94	4454.79	-1.058189767e-001	1.139999048e-001	3.532844356e-001	8.842079e+002	6.930034e+002	1.153879e+002	1.706344e+002	124.5	105	15	80	6.557911e+000	1.967780e+001	0	0	0	0	0	0	0	0	0	0	0	81.0246	18.8224	1	1	1	0	24.4106	15.429	80.5707
DATA	289	2	125	0	0	A_16_P41239072	chr20:275774-275833	3172.97	4454.48	-1.085450539e-001	6.844860352e-002	1.127871762e-001	2.973417e+003	2.315852e+003	3.064808e+002	2.793087e+002	306.5	146.5	14	79	6.235062e+000	1.935811e+001	0	0	0	0	0	0	0	0	0	0	0	271.919	62.8121	1	1	1	1	25.7804	15.1932	80.2429
DATA	290	2	126	0	0	A_16_P38909067	chr9:140852852-140852911	3194.28	4454.47	4.558737743e-001	9.887202234e-002	4.012266721e-006	6.519725e+002	1.862529e+003	9.895264e+001	2.431902e+002	100.5	136	15	80	6.173837e+000	1.954800e+001	0	0	0	0	0	0	0	0	0	0	0	59.5015	50.4447	1	1	1	1	25.3321	15.4368	80.8877
DATA	291	2	127	0	0	A_16_P19116964	chr10:132580596-132580655	3214.89	4453.87	2.231052652e-001	1.157528649e-001	5.392635508e-002	6.004220e+002	1.003603e+003	9.575270e+001	1.859786e+002	97	119	15	80	6.214424e+000	1.989616e+001	0	0	0	0	0	0	0	0	0	0	0	54.6856	27.1458	1	1	1	1	24.1747	15.5189	81.3059
DATA	292	2	128	0	0	A_14_P122696	chr6:166659302-166659361	3236.15	4454.18	7.168894316e-001	1.007421778e-001	1.110395796e-012	6.631377e+002	3.455359e+003	9.991749e+001	3.794470e+002	100.5	182	15	81	6.206785e+000	1.970773e+001	0	0	0	0	0	0	0	0	0	0	0	60.276	93.3302	1	1	1	1	24.6442	15.4574	81.9951
DATA	293	2	129	0	0	A_14_P101838	chr3:167437972-167438031	3257.67	4454.4	3.940303295e-001	1.439583667e-001	6.198097945e-003	3.708545e+002	9.188274e+002	8.357226e+001	1.819234e+002	76	105	15	80	6.301634e+000	1.972328e+001	0	0	0	0	0	0	0	0	0	0	0	33.6397	24.7832	1	1	0	1	26.2212	15.3997	81.7604
DATA	294	2	130	0	0	A_14_P131735	chr8:94936398-94936457	3278.74	4454.55	-1.809112224e-001	8.624130121e-002	3.592873529e-002	1.588394e+003	1.047242e+003	1.756748e+002	1.889096e+002	184.5	115	15	80	6.271729e+000	1.934696e+001	0	0	0	0	0	0	0	0	0	0	0	143.79	28.2091	1	1	1	1	25.7804	15.2855	80.7862
DATA	295	2	131	0	0	A_16_P00639849	chr3:5030941-5031000	3299.82	4453.58	1.456352525e-001	3.128545735e-001	6.415701222e-001	2.080799e+002	2.909815e+002	7.803028e+001	1.600851e+002	62.5	96.5	15	79	6.183265e+000	1.906642e+001	0	0	0	0	0	0	0	0	0	0	0	18.7964	7.82842	1	1	0	0	26.4388	15.2098	80.509
DATA	296	2	132	0	0	A_16_P41862419	chrY:6716801-6716860	3321	4454.2	0.000000000e+000	6.856845600e-001	1.000000000e+000	7.484959e+001	1.565710e+002	7.561531e+001	1.576260e+002	45	87	15	80	6.114239e+000	1.971542e+001	0	0	0	0	0	0	0	0	0	0	0	5.66298	-0.713289	0	0	0	0	28.1191	15.2803	80.8064
DATA	297	2	133	0	0	A_16_P01648198	chr7:5151444-5151503	3342	4453.64	3.322513639e-001	9.241112166e-002	3.239417669e-004	8.160737e+002	1.753803e+003	1.111830e+002	2.359312e+002	118	134	14	80	6.132967e+000	1.965576e+001	0	0	0	0	0	0	0	0	0	0	0	73.4194	47.0651	1	1	1	1	25.3321	15.1707	80.5718
DATA	298	2	134	0	0	A_14_P132264	chr1:109472445-109472504	3363.37	4454	-2.487451771e-001	7.920541071e-002	1.686554522e-003	2.243791e+003	1.265428e+003	2.367930e+002	2.024360e+002	246	113	15	79	6.218580e+000	1.960665e+001	0	0	0	0	0	0	0	0	0	0	0	201.46	33.9169	1	1	1	1	29.1201	15.3342	80.4267
DATA	299	2	135	0	0	A_14_P123758	chr11:75439258-75439317	3384.43	4453.68	-3.631076052e-001	1.153826637e-001	1.649629651e-003	1.224076e+003	5.305186e+002	1.439862e+002	1.668493e+002	141	100	14	80	6.212364e+000	1.999526e+001	0	0	0	0	0	0	0	0	0	0	0	109.679	14.2031	1	1	1	0	28.1191	15.2026	80.4894
DATA	300	2	136	0	0	A_14_P123448	chr11:70049370-70049416	3405.5	4453.68	0.000000000e+000	6.747415622e-001	1.000000000e+000	7.817352e+001	1.573080e+002	7.637182e+001	1.583680e+002	51	85	15	80	6.268518e+000	2.001564e+001	0	0	0	0	0	0	0	0	0	0	0	6.99044	-0.993802	1	0	0	0	27.0811	15.3003	80.6698
DATA	301	2	137	0	0	A_14_P139131	chr16:68712060-68712116	3426.21	4453.51	5.284840903e-001	1.896493615e-001	5.325795789e-003	2.264027e+002	7.644792e+002	7.941652e+001	1.760040e+002	63	107	15	79	6.302462e+000	1.981985e+001	0	0	0	0	0	0	0	0	0	0	0	20.2054	20.4224	1	1	0	0	27.0811	15.2794	80.1506
DATA	302	2	138	0	0	A_16_P02895687	chr14:38346804-38346863	3448	4453.26	-6.198704419e-001	1.052903079e-001	3.926727700e-009	2.256137e+003	5.413712e+002	2.381597e+002	1.676808e+002	244.5	101	14	79	6.273955e+000	1.960146e+001	0	0	0	0	0	0	0	0	0	0	0	200.933	14.4471	1	1	1	0	25.7804	15.2589	79.9742
DATA	303	2	139	0	0	A_16_P00823570	chr3:139688200-139688259	3469.07	4453.5	3.713104022e-001	9.461911672e-002	8.699526016e-005	7.636676e+002	1.795621e+003	1.080414e+002	2.397477e+002	111	131	15	79	6.208387e+000	1.895089e+001	0	0	0	0	0	0	0	0	0	0	0	67.8812	47.8702	1	1	1	1	25.7804	15.3157	80.0769
DATA	304	2	140	0	0	A_18_P16668991	chr8:126131762-126131821	3490	4453.29	-3.690259435e-001	7.570311611e-002	1.090033697e-006	3.982788e+003	1.702791e+003	4.055736e+002	2.329751e+002	392.5	132	15	79	6.209350e+000	1.908433e+001	0	0	0	0	0	0	0	0	0	0	0	353.333	45.354	1	1	1	1	25.7804	15.3764	80.1167
DATA	305	2	141	0	0	A_14_P129283	chr2:216733008-216733067	3511.7	4452.67	-9.267751804e-002	8.583841519e-002	2.802873117e-001	1.435266e+003	1.159458e+003	1.627509e+002	1.968998e+002	166.5	117	15	79	6.281140e+000	1.878509e+001	0	0	0	0	0	0	0	0	0	0	0	127.069	30.8557	1	1	1	1	25.1049	15.2908	79.9958
DATA	306	2	142	0	0	A_16_P40104000	chr13:113135829-113135888	3532.5	4453	-7.335006610e-002	1.107535580e-001	5.077906373e-001	9.081363e+002	7.670099e+002	1.189819e+002	1.767799e+002	122.5	106.5	14	79	6.278039e+000	1.923826e+001	0	0	0	0	0	0	0	0	0	0	0	80.2534	20.3949	1	1	1	0	29.1201	15.2032	80.451
DATA	307	2	143	0	0	A_16_P20683181	chr17:54453634-54453693	3553.63	4452.31	3.221770537e-001	8.046341892e-002	6.227537427e-005	1.211414e+003	2.543721e+003	1.435546e+002	3.001828e+002	148	150	15	79	6.503890e+000	1.888826e+001	0	0	0	0	0	0	0	0	0	0	0	106.846	67.5893	1	1	1	1	24.8756	15.366	80.0103
DATA	308	2	144	0	0	A_14_P100786	chr22:35706637-35706696	3574.37	4452.39	-7.202180846e-002	1.273312209e-001	5.716482699e-001	7.499750e+002	6.353675e+002	1.076046e+002	1.716871e+002	103	101	15	79	6.310589e+000	1.940105e+001	0	0	0	0	0	0	0	0	0	0	0	66.0281	16.8708	1	1	1	0	24.8756	15.2684	80.3951
DATA	309	2	145	0	0	A_16_P20739086	chr17:77027391-77027450	3595.97	4452.17	-8.575548083e-001	1.839909862e-001	3.149026703e-006	1.142000e+003	1.585299e+002	1.379063e+002	1.597047e+002	138	90	15	80	6.458369e+000	1.958847e+001	0	0	0	0	0	0	0	0	0	0	0	100.354	1.5476	1	0	1	0	25.3321	15.3505	80.8883
DATA	310	2	146	0	0	A_14_P107441	chr12:107002609-107002667	3617.45	4452.48	-2.409250519e-001	8.187174493e-002	3.253498151e-003	2.030725e+003	1.166074e+003	2.173388e+002	1.977339e+002	217	117	15	80	6.283017e+000	1.949631e+001	0	0	0	0	0	0	0	0	0	0	0	178.135	30.9249	1	1	1	1	24.4106	15.2302	81.3146
DATA	311	2	147	0	0	A_14_P101553	chr15:31853246-31853305	3638.4	4452.59	-5.962941536e-002	7.059887037e-002	3.983214775e-001	2.400766e+003	2.092765e+003	2.522995e+002	2.632922e+002	244	139	15	81	6.271856e+000	1.969974e+001	0	0	0	0	0	0	0	0	0	0	0	210.235	55.4743	1	1	1	1	27.501	15.3686	81.3155
DATA	312	2	148	0	1	SRN_50197	SRN_50197	3659.26	4452.26	-4.905492569e-001	7.706545182e-002	1.948336561e-010	1.099764e+004	3.554268e+003	1.102506e+003	3.897101e+002	990	176	15	81	6.241077e+000	1.999220e+001	0	0	0	0	0	0	0	0	0	0	0	961.412	94.1793	1	1	1	1	24.4106	15.2688	81.3968
DATA	313	2	149	0	0	A_14_P113758	chr8:72870606-72870665	3680.81	4452.44	-4.814023110e-001	1.217827564e-001	7.719048677e-005	1.339161e+003	4.420083e+002	1.548955e+002	1.658823e+002	155	92	15	80	6.247452e+000	1.981038e+001	0	0	0	0	0	0	0	0	0	0	0	116.874	11.7081	1	1	1	0	25.7804	15.2967	81.0289
DATA	314	2	150	0	0	A_14_P137305	chr9:33046145-33046204	3702.03	4452.29	1.831454823e-001	1.634857505e-001	2.626057624e-001	4.125119e+002	6.289006e+002	8.820755e+001	1.718441e+002	80	103	15	80	6.218900e+000	2.011057e+001	0	0	0	0	0	0	0	0	0	0	0	35.943	16.6547	1	1	1	0	25.7804	15.3786	80.7983
DATA	315	2	151	0	0	A_18_P10632095	chr10:10995215-10995274	3723.16	4452.16	1.510635516e-001	8.498921162e-002	7.549522083e-002	1.131929e+003	1.602813e+003	1.375162e+002	2.264350e+002	140.5	127	15	80	6.311136e+000	2.011895e+001	0	0	0	0	0	0	0	0	0	0	0	98.4721	42.4398	1	1	1	1	27.0811	15.3234	80.8649
DATA	316	2	152	0	0	A_14_P202085	chr1:93825215-93825274	3744.09	4452.2	-5.054442459e-002	1.106047672e-001	6.476837439e-001	8.916388e+002	7.936784e+002	1.186021e+002	1.785647e+002	118.5	109	15	80	6.339384e+000	2.017091e+001	0	0	0	0	0	0	0	0	0	0	0	77.4527	21.0139	1	1	1	0	27.501	15.3208	80.805
DATA	317	2	153	0	0	A_14_P115356	chr13:53034329-53034388	3765.25	4452.26	5.173331796e-001	8.335233547e-002	5.414906397e-010	1.329383e+003	4.375052e+003	1.542937e+002	4.658279e+002	160	194.5	15	80	6.279180e+000	2.004487e+001	0	0	0	0	0	0	0	0	0	0	0	115.311	115.839	1	1	1	1	25.3321	15.3613	81.0144
DATA	318	2	154	0	0	A_14_P135538	chr22:46844473-46844532	3786.61	4451.92	9.102373085e-001	1.124700693e-001	5.814048459e-016	5.488510e+002	4.463667e+003	9.572989e+001	4.741523e+002	89	208	15	79	6.350350e+000	1.952163e+001	0	0	0	0	0	0	0	0	0	0	0	47.5382	118.203	1	1	1	1	26.0017	15.3437	80.1117
DATA	319	2	155	0	1	SRN_30094	SRN_30094	3807.86	4451.76	7.480826339e-001	1.162680130e-001	1.241887079e-010	4.115190e+002	2.303947e+003	8.866837e+001	2.804402e+002	77.5	144.5	14	79	6.310754e+000	1.963242e+001	0	0	0	0	0	0	0	0	0	0	0	35.5949	61.0259	1	1	1	1	26.6546	15.1926	79.8879
DATA	320	2	156	0	0	A_14_P104636	chr6:57467120-57467174	3828.78	4451.75	8.754035259e-002	6.370492516e-002	1.693940200e-001	4.684470e+003	5.730609e+003	4.750018e+002	5.949344e+002	444.5	233.5	14	79	6.367492e+000	1.974509e+001	0	0	0	0	0	0	0	0	0	0	0	404.68	151.84	1	1	1	1	27.0811	15.136	80.0251
DATA	321	2	157	0	0	A_14_P106960	chr17:62206386-62206445	3849.96	4451.22	-4.750914114e-001	8.911196507e-002	9.745920150e-008	2.672528e+003	8.950159e+002	2.786108e+002	1.831243e+002	269	113	14	79	6.181234e+000	1.986887e+001	0	0	0	0	0	0	0	0	0	0	0	230.579	23.7258	1	1	1	1	24.8756	15.0706	80.2994
DATA	322	2	158	0	1	SRN_30371	SRN_30371	3871.09	4450.53	-8.394063706e-001	1.058473015e-001	2.185254042e-015	4.723325e+003	6.836621e+002	4.788665e+002	1.736886e+002	454	104	14	79	5.910922e+000	1.914238e+001	0	0	0	0	0	0	0	0	0	0	0	407.018	18.1338	1	1	1	0	22.1978	14.9767	79.9567
DATA	323	2	159	0	1	SRN_30267	SRN_30267	3892.04	4450.95	-9.947695635e-001	1.528058796e-001	7.514004213e-011	1.880738e+003	1.903526e+002	2.039590e+002	1.606969e+002	214	90	14	78	5.866194e+000	1.933207e+001	0	0	0	0	0	0	0	0	0	0	0	161.905	5.05224	1	1	1	0	25.5572	14.8287	79.5746
DATA	324	2	160	0	0	A_14_P107889	chr14:93814549-93814608	3913.54	4451.31	9.434040555e-001	1.425859466e-001	3.680796019e-011	2.294348e+002	2.014018e+003	8.225440e+001	2.568734e+002	64	136	14	78	5.955808e+000	1.877450e+001	0	0	0	0	0	0	0	0	0	0	0	19.7324	53.4969	1	1	0	1	25.5572	14.9222	78.9189
DATA	325	2	161	0	0	A_16_P16479707	chr3:162619082-162619141	3934.28	4450.72	-1.222980469e-001	1.385149898e-001	3.772779690e-001	7.166765e+002	5.407856e+002	1.067132e+002	1.682220e+002	100	96	14	78	6.068284e+000	1.923897e+001	0	0	0	0	0	0	0	0	0	0	0	61.5776	14.3778	1	1	1	0	23.2073	14.9318	78.9217
DATA	326	2	162	66	1	DarkCorner	DarkCorner	3955.36	4451.24	0.000000000e+000	6.785758529e-001	1.000000000e+000	7.859572e+001	1.580670e+002	7.912532e+001	1.591321e+002	37	85	14	78	5.928384e+000	1.916369e+001	0	0	0	0	0	0	0	0	0	0	0	-4.21902	-1.14712	0	0	0	0	27.501	14.8088	78.7137
DATA	327	2	163	66	1	DarkCorner	DarkCorner	3976.43	4450.6	3.789114569e-001	6.175844756e-001	5.395207580e-001	7.866025e+001	1.882204e+002	7.919028e+001	1.600518e+002	38	92	14	78	6.442483e+000	1.942171e+001	0	0	0	0	0	0	0	0	0	0	0	-1.04903	5.01527	0	1	0	0	25.1049	15.1763	78.8378
DATA	328	2	164	0	1	HsCGHBrightCorner	HsCGHBrightCorner	3998.04	4450.13	7.202927412e-001	9.232443621e-002	6.105151657e-015	1.677662e+003	8.810433e+003	1.855416e+002	8.952267e+002	180	322	14	79	6.378475e+000	1.916186e+001	0	0	0	0	0	0	0	0	0	0	0	143.816	235.08	1	1	1	1	24.8756	15.2105	79.3062
DATA	329	3	1	66	1	DarkCorner	DarkCorner	538.667	4473.17	0.000000000e+000	6.805537309e-001	1.000000000e+000	7.619236e+001	1.550551e+002	7.670986e+001	1.560999e+002	41.5	82	15	82	6.222322e+000	2.012436e+001	0	0	0	0	0	0	0	0	0	0	0	0.701973	-5.97721	0	0	0	0	31.2094	15.4615	82.6462
DATA	330	3	2	66	1	DarkCorner	DarkCorner	559.625	4473.48	0.000000000e+000	6.806848774e-001	1.000000000e+000	7.611741e+001	1.550301e+002	7.663031e+001	1.560747e+002	41	88.5	15	81	6.223730e+000	1.996120e+001	0	0	0	0	0	0	0	0	0	0	0	-2.63976	-0.774905	0	0	0	0	21.1402	15.6186	82.5323
DATA	331	3	3	0	0	A_14_P127882	chr4:55124472-55124531	580.911	4472.36	7.844347769e-001	9.805789853e-002	1.247123207e-015	1.124990e+003	6.848309e+003	1.360796e+002	7.023802e+002	140.5	262.5	15	81	6.233851e+000	2.001101e+001	0	0	0	0	0	0	0	0	0	0	0	99.8229	185.886	1	1	1	1	25.5572	15.5069	82.4625
DATA	332	3	4	0	0	A_14_P110859	chr3:44777967-44778026	601.593	4472.59	2.940952617e-001	8.670241337e-002	6.938246399e-004	9.599344e+002	1.889456e+003	1.227340e+002	2.450110e+002	127.5	143.5	15	82	6.177908e+000	2.034608e+001	0	0	0	0	0	0	0	0	0	0	0	85.2697	51.3015	1	1	1	1	25.7804	15.3196	83.1242
DATA	333	3	5	0	0	A_14_P122730	chr16:88706527-88706583	622.897	4472.6	-5.133048977e-001	1.060746004e-001	1.304327506e-006	1.773312e+003	5.438514e+002	1.930850e+002	1.651330e+002	199	102	14	83	6.199267e+000	2.032589e+001	0	0	0	0	0	0	0	0	0	0	0	157.702	14.7721	1	1	1	0	25.7804	15.1267	83.6389
DATA	334	3	6	0	0	A_14_P202445	chr3:184300348-184300392	644.056	4472.43	-2.233992377e-001	1.966401603e-001	2.559224872e-001	5.191526e+002	3.103815e+002	9.228714e+001	1.589099e+002	92	104	14	83	6.161282e+000	2.035826e+001	0	0	0	0	0	0	0	0	0	0	0	46.2232	8.43442	1	1	1	0	25.3321	14.9171	83.6858
DATA	335	3	7	0	-1	NC2_00100816	NC2_00100816	665.224	4472.52	0.000000000e+000	5.922237234e-001	1.000000000e+000	1.034859e+002	1.547286e+002	7.690361e+001	1.557713e+002	52	89	14	83	6.224043e+000	2.025717e+001	0	0	0	0	0	0	0	0	0	0	0	9.22557	-2.69739	1	0	0	0	27.0811	15.1651	84.1949
DATA	336	3	8	0	0	A_14_P113900	chr3:125803478-125803537	686.455	4472.18	-9.159707370e-001	1.760448846e-001	1.960416987e-007	1.274346e+003	1.546381e+002	1.484315e+002	1.558204e+002	154	90	15	84	6.592306e+000	1.986380e+001	0	0	0	0	0	0	0	0	0	0	0	113.75	1.79865	1	0	1	0	25.3321	15.3928	84.4692
DATA	337	3	9	0	0	A_14_P130960	chr14:67853697-67853756	707.241	4472.44	3.331916018e-001	9.932335488e-002	7.947555169e-004	6.960021e+002	1.499002e+003	1.030580e+002	2.160505e+002	104	129.5	15	84	6.295239e+000	1.999231e+001	0	0	0	0	0	0	0	0	0	0	0	62.2098	40.8027	1	1	1	1	25.1049	15.2878	85.0042
DATA	338	3	10	0	0	A_14_P104072	chr1:227330649-227330708	728.935	4472.03	-4.712875152e-001	8.374120171e-002	1.824116575e-008	3.328653e+003	1.124556e+003	3.414090e+002	1.918844e+002	343	120	15	85	6.278472e+000	1.999769e+001	0	0	0	0	0	0	0	0	0	0	0	297.933	30.6321	1	1	1	1	27.0811	15.3229	85.4583
DATA	339	3	11	0	0	A_14_P137059	chr12:54675533-54675592	750.361	4471.97	3.337120935e-001	7.968279133e-002	2.814147465e-005	1.230519e+003	2.653385e+003	1.445197e+002	3.074779e+002	151	164	15	86	6.219603e+000	2.051374e+001	0	0	0	0	0	0	0	0	0	0	0	110.297	72.329	1	1	1	1	26.4388	15.2352	86.1732
DATA	340	3	12	0	0	A_18_P24746657	chr6:6935568-6935627	771.321	4471.64	-2.205021497e-001	9.704840047e-002	2.308141568e-002	1.321395e+003	7.952993e+002	1.522783e+002	1.744296e+002	154.5	110	15	86	6.125441e+000	2.102018e+001	0	0	0	0	0	0	0	0	0	0	0	118.612	21.696	1	1	1	1	24.8756	15.3104	86.9442
DATA	341	3	13	0	0	A_14_P136614	chr19:11832072-11832131	792.254	4471.98	-9.295567486e-001	1.742053338e-001	9.502815838e-008	1.310148e+003	1.540862e+002	1.512460e+002	1.551244e+002	158	83	15	87	6.192673e+000	2.101891e+001	0	0	0	0	0	0	0	0	0	0	0	117.781	-6.67903	1	0	1	0	26.0017	15.5769	87.2347
DATA	342	3	14	0	0	A_14_P137748	chr7:23089198-23089257	813.647	4471.37	-3.952059947e-001	1.060174016e-001	1.931995820e-004	1.453294e+003	5.849888e+002	1.637498e+002	1.656580e+002	176	108.5	15	87	6.295010e+000	2.071912e+001	0	0	0	0	0	0	0	0	0	0	0	130.846	15.9853	1	1	1	0	24.4106	15.5894	87.3459
DATA	343	3	15	0	0	A_14_P110662	chr17:72249220-72249269	834.869	4471.34	-7.587729090e-002	7.431565216e-002	3.072480006e-001	1.975394e+003	1.658733e+003	2.114174e+002	2.269184e+002	225	132	15	87	6.189455e+000	2.062264e+001	0	0	0	0	0	0	0	0	0	0	0	178.132	45.3664	1	1	1	1	26.2212	15.6278	87.5615
DATA	344	3	16	0	0	A_14_P135497	chr10:7604634-7604690	856.073	4471	5.576972398e-001	1.076440792e-001	2.207735361e-007	5.102460e+002	1.842794e+003	9.089117e+001	2.406070e+002	86	138	15	87	6.154414e+000	2.142827e+001	0	0	0	0	0	0	0	0	0	0	0	46.084	50.448	1	1	1	1	24.4106	15.6313	87.915
DATA	345	3	17	0	0	A_14_P107515	chr19:18583598-18583655	876.717	4471.13	1.860525611e-002	1.241859423e-001	8.809084199e-001	6.768073e+002	7.064318e+002	1.010960e+002	1.699403e+002	105	110	15	88	6.157037e+000	2.163878e+001	0	0	0	0	0	0	0	0	0	1	0	61.2247	19.3568	1	1	1	0	24.4106	15.6106	88.6279
DATA	346	3	18	0	0	A_14_P105403	chr5:125634901-125634960	898	4471.07	-4.490664061e-001	1.758764523e-001	1.067056908e-002	8.160271e+002	2.901604e+002	1.108160e+002	1.736012e+002	119	93	15	88	6.151348e+000	2.213646e+001	0	0	0	0	0	0	0	0	0	1	0	73.9404	7.95845	1	1	1	0	25.7804	15.5149	89.4835
DATA	347	3	19	0	0	A_14_P115021	chr9:136695940-136695999	919.281	4471.05	3.481873635e-001	8.861768498e-002	8.526590932e-005	8.772211e+002	1.955674e+003	1.153152e+002	2.490801e+002	118.5	142.5	15	89	6.164696e+000	2.187606e+001	0	0	0	0	0	0	0	0	0	1	0	79.6181	53.6938	1	1	1	1	25.1049	15.3833	89.4683
DATA	348	3	20	0	0	A_14_P115755	chr6:109197384-109197443	940.4	4471.41	2.648676568e-001	1.527339659e-001	8.288675184e-002	3.919971e+002	7.213575e+002	8.438008e+001	1.701494e+002	77.5	108.5	15	89	6.155885e+000	2.206853e+001	0	0	0	0	0	0	0	0	0	1	0	35.639	19.8248	1	1	1	0	27.501	15.3588	89.6167
DATA	349	3	21	0	0	A_18_P19550117	chr13:19296544-19296603	961.485	4471.21	1.311163190e+000	1.396490131e-001	6.057833206e-021	5.406322e+002	1.106790e+004	9.212792e+001	1.117444e+003	90.5	402	15	88	6.141630e+000	2.234374e+001	0	0	0	0	0	0	0	0	0	1	0	49.2346	304.496	1	1	1	1	27.9146	15.3339	89.0308
DATA	350	3	22	0	0	A_14_P109456	chrX:106028399-106028458	982.474	4470.68	1.137512381e-001	1.083557901e-001	2.938129220e-001	7.320815e+002	9.512850e+002	1.044306e+002	1.808157e+002	107	117.5	15	88	6.130490e+000	2.253239e+001	0	0	0	0	0	0	0	0	0	1	0	66.7802	26.2003	1	1	1	1	25.3321	15.2849	89.0097
DATA	351	3	23	0	0	A_14_P201138	chr12:31821242-31821301	1003.89	4470.9	1.578458382e-001	1.171909768e-001	1.780088500e-001	6.222934e+002	8.950371e+002	9.695042e+001	1.777783e+002	100	108	15	88	6.191697e+000	2.252575e+001	0	0	0	0	0	0	0	0	0	1	0	56.865	24.6776	1	1	1	1	27.2919	15.346	88.9361
DATA	352	3	24	0	0	A_16_P02447379	chr11:55879559-55879618	1025.41	4470.7	-1.368664959e-001	8.638750500e-002	1.131181995e-001	1.451549e+003	1.059169e+003	1.630264e+002	1.864383e+002	172	124	15	87	6.375117e+000	2.232569e+001	0	0	0	0	0	0	0	0	0	1	0	132.874	29.236	1	1	1	1	26.8687	15.3585	88.4251
DATA	353	3	25	0	0	A_14_P107721	chr1:19660868-19660927	1045.78	4470.85	1.123047203e+000	1.280255375e-001	1.754328841e-018	3.948461e+002	5.241735e+003	8.395387e+001	5.461221e+002	78	224	15	87	6.186074e+000	2.192108e+001	0	0	0	0	0	0	0	0	0	0	0	36.2046	144.839	1	1	1	1	24.6442	15.2602	88.2313
DATA	354	3	26	0	0	A_14_P124228	chr12:93774825-93774884	1067.53	4470.55	-1.158555231e-001	7.931260640e-002	1.440853370e-001	1.714917e+003	1.313371e+003	1.867600e+002	2.017069e+002	196	123	15	86	6.210130e+000	2.139338e+001	0	0	0	0	0	0	0	0	0	0	0	157.523	36.3335	1	1	1	1	24.4106	15.2424	87.6587
DATA	355	3	27	0	0	A_14_P117403	chr17:7293012-7293071	1088.55	4470.35	5.228400957e-001	8.517755435e-002	8.344182023e-010	1.110739e+003	3.702135e+003	1.333738e+002	4.005510e+002	148	185	15	86	6.265594e+000	2.081499e+001	0	0	0	0	0	0	0	0	0	0	0	102.202	102.533	1	1	1	1	25.5572	15.2721	86.8263
DATA	356	3	28	0	0	A_14_P112687	chr9:131194233-131194291	1109.35	4470.52	-4.849485838e-001	2.735165598e-001	7.622642965e-002	4.634556e+002	1.517258e+002	8.706526e+001	1.527482e+002	84	89	15	85	6.316736e+000	2.102466e+001	0	0	0	0	0	0	0	0	0	0	0	42.717	-0.302411	1	0	1	0	26.6546	15.3347	85.9219
DATA	357	3	29	0	0	A_14_P104970	chr13:26788177-26788236	1130.39	4470.41	-1.110215405e-001	1.132211591e-001	3.268036751e-001	8.815227e+002	6.826718e+002	1.148244e+002	1.671508e+002	119	113	15	85	6.314834e+000	2.101702e+001	0	0	0	0	0	0	0	0	0	0	0	81.3903	18.9493	1	1	1	0	25.5572	15.3896	85.5223
DATA	358	3	30	0	0	A_16_P36214511	chr3:30759894-30759953	1152.25	4470.09	5.807185966e-001	9.556970034e-002	1.229196548e-009	6.990785e+002	2.662224e+003	1.013992e+002	3.067529e+002	105	162	15	84	6.236474e+000	2.109405e+001	0	0	0	0	0	0	0	0	0	0	0	64.6597	73.9859	1	1	1	1	24.6442	15.328	85.384
DATA	359	3	31	0	0	A_16_P31222296	chr4:3144521-3144580	1173.35	4469.18	-2.105983834e-001	1.653043997e-001	2.026621810e-001	6.081384e+002	3.744588e+002	9.526296e+001	1.567431e+002	93	98	15	84	6.127964e+000	2.105544e+001	0	0	0	0	0	0	0	0	0	0	0	56.3423	10.4194	1	1	1	0	24.1747	15.268	85.1476
DATA	360	3	32	0	0	A_14_P106231	chr5:138439097-138439156	1194.86	4470.07	2.837334410e-001	8.049434091e-002	4.236637577e-004	1.151697e+003	2.213460e+003	1.364607e+002	2.685356e+002	154	154	15	84	6.034665e+000	2.081010e+001	0	0	0	0	0	0	0	0	0	0	0	106.893	61.6548	1	1	1	1	28.1191	15.2743	84.951
DATA	361	3	33	0	0	A_14_P132792	chrX:105167104-105167162	1215.45	4470.32	-4.597481838e-001	9.801305877e-002	2.722946277e-006	1.863540e+003	6.465327e+002	2.001684e+002	1.650696e+002	205	102	15	84	6.044816e+000	1.998780e+001	0	0	0	0	0	0	0	0	0	0	0	173.251	18.0281	1	1	1	0	26.2212	15.2821	84.3346
DATA	362	3	34	1028	1	SM_07	SM_07	1235.94	4469.56	6.910412989e-002	4.835286766e-001	8.863562844e-001	1.406360e+002	1.648924e+002	7.429870e+001	1.525979e+002	56	90	15	84	6.062870e+000	2.004953e+001	0	0	0	0	0	0	0	0	0	0	0	13.0957	4.60327	1	1	0	0	24.6442	15.3282	84.1718
DATA	363	3	35	0	0	A_14_P136823	chr3:18968764-18968823	1257.6	4469.51	8.031268875e-001	1.151997629e-001	3.133521996e-012	4.005720e+002	2.545702e+003	8.311946e+001	2.962560e+002	79	160	15	84	6.132782e+000	2.076004e+001	0	0	0	0	0	0	0	0	0	0	0	37.3645	71.1492	1	1	1	1	26.6546	15.3924	84.5541
DATA	364	3	36	0	0	A_16_P02051603	chr9:4856324-4856383	1279.11	4469.61	4.435246590e-001	8.196537037e-002	6.263091159e-008	1.166949e+003	3.240236e+003	1.374919e+002	3.576339e+002	145	178	15	83	6.217273e+000	2.012891e+001	0	0	0	0	0	0	0	0	0	0	0	109.035	90.6611	1	1	1	1	25.7804	15.4774	83.92
DATA	365	3	37	0	0	A_16_P15048277	chr1:20130969-20131028	1299.79	4469.38	-2.741441300e-001	2.439095044e-001	2.610306917e-001	4.185209e+002	2.226245e+002	8.379165e+001	1.528283e+002	83	95	15	82	6.286209e+000	2.027371e+001	0	0	0	0	0	0	0	0	0	0	0	39.1675	6.23578	1	1	1	0	23.696	15.4053	83.4102
DATA	366	3	38	0	0	A_14_P109329	chr11:17190929-17190988	1321.44	4469.54	4.016463829e-001	9.646222146e-002	3.130371689e-005	6.842494e+002	1.725285e+003	9.966855e+001	2.292976e+002	102	142	15	83	6.322104e+000	2.033076e+001	0	0	0	0	0	0	0	0	0	0	0	64.143	48.3782	1	1	1	1	24.4106	15.3489	83.4905
DATA	367	3	39	0	0	A_14_P132561	chr6:110434581-110434640	1342.24	4469.71	5.266513064e-001	1.042827695e-001	4.412931454e-007	5.407258e+002	1.818145e+003	9.032752e+001	2.362649e+002	88	140	15	82	6.300247e+000	2.048557e+001	0	0	0	0	0	0	0	0	0	0	0	50.7692	51.0343	1	1	1	1	25.5572	15.365	83.0085
DATA	368	3	40	0	0	A_14_P129015	chr16:19903390-19903449	1363.89	4469.16	-1.913457900e-001	1.228927445e-001	1.194670554e-001	8.547048e+002	5.501364e+002	1.119095e+002	1.604361e+002	118	106	15	83	6.266449e+000	2.045439e+001	0	0	0	0	0	0	0	0	0	0	0	80.377	15.4595	1	1	1	0	24.6442	15.3539	83.0524
DATA	369	3	41	0	0	A_14_P102958	chr17:27408391-27408450	1384.76	4469.74	5.833695857e-001	8.249404365e-002	1.530944000e-012	2.814971e+003	1.078558e+004	2.905906e+002	1.089017e+003	311	398	15	82	6.461918e+000	1.970512e+001	0	0	0	0	0	0	0	0	0	0	0	265.136	303.375	1	1	1	1	24.4106	15.3627	82.4412
DATA	370	3	42	0	0	A_14_P109451	chr2:214354693-214354752	1406.13	4469	1.614278160e-001	8.343922381e-002	5.303012907e-002	1.096717e+003	1.590459e+003	1.312036e+002	2.188972e+002	140	135	15	81	6.213922e+000	1.958722e+001	0	0	0	0	0	0	0	0	0	0	0	103.454	44.7854	1	1	1	1	27.2919	15.2028	81.8386
DATA	371	3	43	0	0	A_14_P132008	chr3:149458747-149458806	1427.2	4468.57	-2.625843909e-001	9.111039363e-002	3.951014158e-003	1.533393e+003	8.376623e+002	1.693638e+002	1.720191e+002	186	112	15	80	6.193138e+000	1.940787e+001	0	0	0	0	0	0	0	0	0	0	0	144.86	23.6119	1	1	1	1	25.7804	15.28	81.5961
DATA	372	3	44	0	0	A_18_P14866479	chr4:120136208-120136267	1448.4	4468.7	1.196613506e-001	7.156133016e-002	9.449455829e-002	1.790087e+003	2.357954e+003	1.928728e+002	2.795181e+002	214	157	15	81	6.206478e+000	1.924961e+001	0	0	0	0	0	0	0	0	0	0	0	169.362	66.5289	1	1	1	1	26.6546	15.2816	81.5974
DATA	373	3	45	0	0	A_14_P104026	chr8:27685663-27685722	1469.29	4468.78	-9.603284922e-002	7.369013321e-002	1.925071103e-001	2.023626e+003	1.622173e+003	2.146897e+002	2.209163e+002	234.5	137	15	80	6.197248e+000	1.959313e+001	0	0	0	0	0	0	0	0	0	0	0	191.732	45.8112	1	1	1	1	27.0811	15.4886	81.1757
DATA	374	3	46	0	0	A_14_P134653	chr16:66965995-66966051	1490.89	4468.77	7.742060320e-001	1.123125032e-001	5.450504925e-012	4.269828e+002	2.538729e+003	8.336288e+001	2.947863e+002	81	158	15	81	6.167081e+000	1.941848e+001	0	0	0	0	0	0	0	0	0	0	0	40.5137	71.7623	1	1	1	1	25.3321	15.4395	81.2792
DATA	375	3	47	0	0	A_16_P03700202	chrX:45808221-45808280	1512.51	4468.6	6.434197584e-001	9.200299441e-002	2.681780173e-012	9.167512e+002	4.033399e+003	1.162590e+002	4.302198e+002	123	209	15	81	6.252025e+000	1.944140e+001	0	0	0	0	0	0	0	0	0	0	0	87.1071	114.118	1	1	1	1	24.4106	15.4391	81.7897
DATA	376	3	48	0	0	A_14_P103584	chr15:50211038-50211097	1533	4468.4	-2.173346916e-001	1.047115464e-001	3.793501799e-002	1.109555e+003	6.726885e+002	1.319458e+002	1.639901e+002	150.5	112.5	15	81	6.256113e+000	1.994474e+001	0	0	0	0	0	0	0	0	0	0	0	105.564	19.0488	1	1	1	0	26.2212	15.3728	81.6195
DATA	377	3	49	0	0	A_14_P103082	chr10:32872082-32872141	1554	4468.38	-7.648651625e-002	7.231032463e-002	2.901677305e-001	2.090260e+003	1.752725e+003	2.208556e+002	2.303282e+002	236	137.5	15	81	6.289769e+000	2.010478e+001	0	0	0	0	0	0	0	0	0	0	0	199.128	49.6738	1	1	1	1	26.2212	15.3024	81.8041
DATA	378	3	50	0	0	A_14_P126903	chr1:198495929-198495988	1575.33	4467.93	-3.789318690e-001	1.025966695e-001	2.212642609e-004	1.445675e+003	6.041417e+002	1.611588e+002	1.610655e+002	174.5	102	15	80	6.274817e+000	2.015383e+001	0	0	0	0	0	0	0	0	0	0	0	137.897	17.1367	1	1	1	0	24.6442	15.3769	81.4046
DATA	379	3	51	0	0	A_16_P18194984	chr8:3006205-3006264	1596.31	4468.6	-3.369996555e-001	3.271760376e-001	3.029980456e-001	3.220050e+002	1.482050e+002	7.808048e+001	1.495810e+002	69.5	93	15	81	6.135142e+000	2.009679e+001	0	0	0	0	0	0	0	0	0	0	0	30.7533	3.01397	1	0	0	0	27.0811	15.4129	81.3373
DATA	380	3	52	0	0	A_16_P17057882	chr5:22652213-22652272	1617.97	4467.56	-9.978728140e-001	1.666852880e-001	2.143149888e-009	1.473515e+003	1.480750e+002	1.635852e+002	1.491939e+002	185	89	15	80	6.276138e+000	1.981627e+001	0	0	0	0	0	0	0	0	0	0	0	140.896	1.70814	1	0	1	0	26.2212	15.4978	80.4449
DATA	381	3	53	0	0	A_14_P201337	chr2:15749259-15749318	1638.43	4467.54	-7.417978768e-001	1.560799096e-001	2.007378463e-006	1.186201e+003	2.149614e+002	1.382284e+002	1.505137e+002	151	93	15	80	6.276804e+000	1.951327e+001	0	0	0	0	0	0	0	0	0	0	0	113.551	6.11116	1	1	1	0	27.0811	15.4948	79.911
DATA	382	3	54	0	0	A_14_P109853	chr15:90419825-90419884	1659.38	4467.59	2.433127875e-001	7.197480591e-002	7.234691625e-004	1.767480e+003	3.095048e+003	1.904338e+002	3.434476e+002	210	176	15	79	6.304748e+000	1.963347e+001	0	0	0	0	0	0	0	0	0	0	0	169.383	88.0474	1	1	1	1	25.1049	15.5159	79.7855
DATA	383	3	55	0	0	A_14_P111653	chr1:69662698-69662757	1681.33	4467.15	3.798147814e-002	1.034538838e-001	7.135187789e-001	8.231914e+002	8.984260e+002	1.085843e+002	1.737907e+002	116.5	115	15	79	6.256629e+000	1.922462e+001	0	0	0	0	0	0	0	0	0	0	0	78.9759	25.5765	1	1	1	1	24.8756	15.417	79.2139
DATA	384	3	56	0	0	A_18_P11042963	chr11:30896464-30896523	1702.04	4467.15	-7.278537875e-003	6.797605125e-002	9.147294547e-001	2.476078e+003	2.434926e+003	2.575143e+002	2.852968e+002	277.5	158.5	15	78	6.189439e+000	1.941422e+001	0	0	0	0	0	0	0	0	0	0	0	237.792	69.3584	1	1	1	1	24.1747	15.3395	78.6719
DATA	385	3	57	0	0	A_16_P37911472	chr7:5105331-5105390	1723.28	4467.26	-1.738850283e-001	9.292106046e-002	6.130074799e-002	1.277257e+003	8.558410e+002	1.459720e+002	1.714813e+002	159.5	113	14	78	6.389875e+000	1.934309e+001	0	0	0	0	0	0	0	0	0	0	0	122.785	24.3919	1	1	1	1	25.1049	15.2109	78.6355
DATA	386	3	58	0	0	A_18_P21404221	chr19:53982120-53982179	1744.73	4467.51	4.912444660e-001	1.578298288e-001	1.855134975e-003	2.784428e+002	8.629396e+002	7.589212e+001	1.717721e+002	71.5	110	15	79	6.489517e+000	1.913937e+001	0	0	0	0	0	0	0	0	0	0	0	26.7932	24.6066	1	1	0	1	24.4106	15.3593	78.9209
DATA	387	3	59	0	0	A_14_P102430	chr5:111478146-111478205	1765.26	4467.61	-8.429630090e-001	1.352989547e-001	4.653247153e-010	1.763172e+003	2.531230e+002	1.899035e+002	1.505967e+002	211	96	14	78	6.261327e+000	1.932723e+001	0	0	0	0	0	0	0	0	0	0	0	169.81	7.2211	1	1	1	0	26.0017	15.2442	79.0713
DATA	388	3	60	0	0	A_14_P128668	chr19:16148942-16148988	1786.46	4467.21	-6.642428570e-001	1.158146535e-001	9.728498786e-009	1.815674e+003	3.933644e+002	1.947663e+002	1.535062e+002	206	100.5	14	78	6.226742e+000	1.932197e+001	0	0	0	0	0	0	0	0	0	0	0	175.014	11.2275	1	1	1	0	25.3321	15.1406	78.9038
DATA	389	3	61	0	0	A_14_P132412	chr6:70500317-70500376	1808.2	4467.27	-3.229686153e-001	1.022055217e-001	1.577735504e-003	1.327215e+003	6.309178e+002	1.502463e+002	1.611808e+002	165	108	15	79	6.225275e+000	1.938402e+001	0	0	0	0	0	0	0	0	0	0	0	128.038	18.0152	1	1	1	0	24.4106	15.2565	79.5
DATA	390	3	62	0	0	A_14_P119457	chr16:85831290-85831349	1828.83	4466.95	-7.136568820e-001	1.228002977e-001	6.190664154e-009	1.740360e+003	3.364977e+002	1.877239e+002	1.520312e+002	209.5	96.5	15	78	6.193057e+000	1.963459e+001	0	0	0	0	0	0	0	0	0	0	0	168.016	9.61215	1	1	1	0	26.0017	15.452	79.6189
DATA	391	3	63	0	0	A_14_P134073	chr4:156631641-156631700	1850.6	4466.52	-2.744344209e-001	8.143260718e-002	7.514629281e-004	2.035621e+003	1.082088e+003	2.153653e+002	1.835029e+002	227	120	15	78	6.304958e+000	1.928591e+001	0	0	0	0	0	0	0	0	0	0	0	196.662	30.9221	1	1	1	1	26.6546	15.3538	79.4724
DATA	392	3	64	0	0	A_14_P139721	chr1:38031093-38031152	1871.21	4466.35	1.726563075e-001	1.224579482e-001	1.585623514e-001	5.535926e+002	8.238471e+002	8.945958e+001	1.695238e+002	93	105	15	78	6.206461e+000	1.888423e+001	0	0	0	0	0	0	0	0	0	0	0	53.5167	23.5496	1	1	1	1	25.3321	15.2417	78.9793
DATA	393	3	65	0	0	A_16_P01415626	chr6:6167357-6167416	1892.74	4467.02	-1.030880991e-001	9.369950333e-002	2.712454342e-001	1.140410e+003	8.994415e+002	1.339303e+002	1.733020e+002	154	107.5	15	78	6.144765e+000	1.952332e+001	0	0	0	0	0	0	0	0	0	0	0	110.317	25.7148	1	1	1	1	23.696	15.2858	79.4667
DATA	394	3	66	0	0	A_14_P139923	chr15:48577308-48577367	1914.03	4466.85	-3.468433633e-001	9.213935025e-002	1.669930165e-004	1.696957e+003	7.635322e+002	1.836386e+002	1.666243e+002	195	105.5	14	79	6.162579e+000	1.958883e+001	0	0	0	0	0	0	0	0	0	0	0	164.245	21.834	1	1	1	1	27.501	15.2095	79.9272
DATA	395	3	67	0	0	A_14_P202353	chr3:185656201-185656260	1935.2	4466.08	-7.608434917e-001	1.690395728e-001	6.764133127e-006	1.070562e+003	1.856813e+002	1.279953e+002	1.492237e+002	145	88.5	14	79	6.228703e+000	1.950142e+001	0	0	0	0	0	0	0	0	0	0	0	103.667	5.31108	1	1	1	0	23.9365	15.1723	80.2096
DATA	396	3	68	0	0	A_14_P133367	chr9:35362007-35362066	1956.47	4466.42	1.422366733e-001	8.977726535e-002	1.131190325e-001	9.369108e+002	1.299975e+003	1.170263e+002	1.970252e+002	127	118	14	80	6.445037e+000	1.967382e+001	0	0	0	0	0	0	0	0	0	0	0	90.768	37.1863	1	1	1	1	24.4106	15.3158	80.3009
DATA	397	3	69	0	0	A_14_P111032	chr5:131978493-131978552	1977.7	4466.35	-7.157186694e-001	1.398448062e-001	3.088751142e-007	1.358959e+003	2.615096e+002	1.529081e+002	1.503329e+002	171	95	14	79	6.444197e+000	1.939620e+001	0	0	0	0	0	0	0	0	0	0	0	131.709	7.48118	1	1	1	0	24.8756	15.2829	79.9895
DATA	398	3	70	0	0	A_14_P128521	chr2:80052315-80052374	1998.47	4465.9	-1.207430134e-001	6.700381977e-002	7.154038790e-002	3.338077e+003	2.527862e+003	3.410828e+002	2.929392e+002	376	146	15	79	6.194615e+000	1.932765e+001	0	0	0	0	0	0	0	0	0	0	0	323.63	72.3221	1	1	1	1	23.9365	15.2967	79.4712
DATA	399	3	71	0	0	A_16_P02038928	chr8:141731364-141731423	2020.07	4466.32	-2.860995153e-001	7.698797984e-002	2.022749287e-004	2.532869e+003	1.310730e+003	2.627947e+002	1.977259e+002	271	124	15	79	6.272567e+000	1.925339e+001	0	0	0	0	0	0	0	0	0	0	0	245.643	37.4975	1	1	1	1	26.0017	15.46	79.7176
DATA	400	3	72	0	0	A_14_P107689	chr8:42552632-42552690	2040.84	4465.68	-3.214923163e-001	1.161812500e-001	5.654668144e-003	1.069470e+003	5.101244e+002	1.278371e+002	1.565789e+002	146.5	101.5	15	79	6.217541e+000	2.011721e+001	0	0	0	0	0	0	0	0	0	0	0	103.742	14.5939	1	1	1	0	25.5572	15.4453	79.9533
DATA	401	3	73	0	0	A_14_P138475	chr17:26651903-26651962	2061.53	4465.89	-8.354833880e-001	1.873215276e-001	8.189970451e-006	1.006904e+003	1.470635e+002	1.226430e+002	1.487409e+002	134	89	15	79	6.195769e+000	2.037441e+001	0	0	0	0	0	0	0	0	0	0	0	97.6921	4.08292	1	0	1	0	25.7804	15.3604	80.0133
DATA	402	3	74	0	0	A_16_P20078471	chr14:67146757-67146816	2083.07	4465.81	-5.256152272e-001	1.370673869e-001	1.257067516e-004	1.089217e+003	3.247127e+002	1.294810e+002	1.515935e+002	151	95	15	78	6.155684e+000	2.050556e+001	0	0	0	0	0	0	0	0	0	0	0	105.693	9.28713	1	1	1	0	25.5572	15.3956	79.7681
DATA	403	3	75	0	0	A_14_P202285	chr18:47323813-47323872	2104.59	4465.85	1.386776497e-001	1.125219833e-001	2.177812630e-001	6.463766e+002	8.895355e+002	9.528140e+001	1.727648e+002	103	108.5	15	79	6.172118e+000	2.012203e+001	0	0	0	0	0	0	0	0	0	0	0	62.7271	25.4366	1	1	1	1	25.7804	15.4016	79.8743
DATA	404	3	76	0	0	A_14_P110466	chr10:74713043-74713102	2125.47	4465.82	-4.405196622e-001	1.749144314e-001	1.178603422e-002	7.135183e+002	2.587530e+002	9.995656e+001	1.503812e+002	112.5	90.5	15	79	6.162726e+000	1.985569e+001	0	0	0	0	0	0	0	0	0	0	0	69.2448	7.39745	1	1	1	0	26.0017	15.3978	80.1101
DATA	405	3	77	0	0	A_14_P132255	chr2:206659450-206659509	2146.18	4465.58	-1.034087869e-001	6.947523208e-002	1.366384217e-001	2.574125e+003	2.028714e+003	2.667616e+002	2.512221e+002	289.5	140	15	79	6.071207e+000	1.944502e+001	0	0	0	0	0	0	0	0	0	0	0	249.803	57.9844	1	1	1	1	25.7804	15.3627	79.692
DATA	406	3	78	0	0	A_14_P121359	chr7:92030059-92030118	2167.5	4465.27	4.219864594e-001	7.341834401e-002	9.046670274e-009	3.835622e+003	1.013496e+004	3.898992e+002	1.024277e+003	419	370	15	79	6.153802e+000	1.984597e+001	0	0	0	0	0	0	0	0	0	0	0	372.19	289.592	1	1	1	1	24.4106	15.3675	80.2525
DATA	407	3	79	0	0	A_14_P100580	chr3:52610586-52610645	2187.91	4465.2	-3.013390071e-001	1.091478458e-001	5.765409412e-003	1.149455e+003	5.743189e+002	1.345926e+002	1.590032e+002	149.5	102	15	80	6.203762e+000	1.987509e+001	0	0	0	0	0	0	0	0	0	0	0	111.523	16.4047	1	1	1	0	24.6442	15.4329	80.6442
DATA	408	3	80	0	0	A_14_P129656	chrX:146198335-146198394	2210.26	4465.38	6.260336577e-002	8.512569970e-002	4.620821483e-001	1.128949e+003	1.304001e+003	1.328526e+002	1.975035e+002	150	127	15	80	6.247829e+000	2.017443e+001	0	0	0	0	0	0	0	0	0	0	0	109.513	37.2303	1	1	1	1	26.0017	15.6049	80.5205
DATA	409	3	81	0	0	A_14_P138597	chr8:118979589-118979648	2231	4465.5	-2.177636576e-002	7.116744856e-002	7.596139911e-001	2.035570e+003	1.936019e+003	2.152725e+002	2.439371e+002	248.5	140	15	80	6.378404e+000	1.989510e+001	0	0	0	0	0	0	0	0	0	0	0	197.414	55.2497	1	1	1	1	26.2212	15.7084	80.6026
DATA	410	3	82	0	0	A_14_P108155	chr1:117546640-117546699	2252.21	4465.19	-1.528356925e-001	9.650090182e-002	1.132450167e-001	1.156879e+003	8.136771e+002	1.352535e+002	1.693065e+002	151	109.5	15	80	6.385007e+000	2.014616e+001	0	0	0	0	0	0	0	0	0	0	0	112.162	23.2098	1	1	1	1	28.5237	15.7766	80.8342
DATA	411	3	83	0	0	A_16_P00190329	chr1:170967269-170967328	2273.91	4465	9.602431069e-002	1.069570014e-001	3.693005883e-001	7.316026e+002	9.126401e+002	1.013206e+002	1.743461e+002	114	112	15	80	6.344839e+000	2.015712e+001	0	0	0	0	0	0	0	0	0	0	0	70.9044	26.0188	1	1	1	1	26.0017	15.8392	80.9128
DATA	412	3	84	0	0	A_14_P102983	chr7:88707806-88707865	2294.59	4464.76	3.350156977e-001	1.313245919e-001	1.073986838e-002	4.229443e+002	9.147425e+002	8.189164e+001	1.745248e+002	82	115	15	80	6.304394e+000	1.959611e+001	0	0	0	0	0	0	0	0	0	0	0	40.9737	26.0646	1	1	1	1	24.8756	15.516	80.4297
DATA	413	3	85	0	0	A_18_P11101723	chr11:50290317-50290376	2315.5	4464.67	-2.250088500e-003	8.019798467e-002	9.776169517e-001	1.388409e+003	1.381234e+003	1.555593e+002	2.029685e+002	174.5	125	15	80	6.278710e+000	1.950139e+001	0	0	0	0	0	0	0	0	0	0	0	134.444	39.333	1	1	1	1	25.3321	15.5077	80.2917
DATA	414	3	86	0	0	A_14_P202023	chr17:27771342-27771401	2336.93	4464.24	7.609062644e-003	6.956626682e-002	9.129021864e-001	2.168760e+003	2.207092e+003	2.279526e+002	2.661924e+002	243.5	143	14	80	6.334776e+000	1.980518e+001	0	0	0	0	0	0	0	0	0	0	0	209.895	62.8114	1	1	1	1	25.7804	15.3249	80.6664
DATA	415	3	87	0	0	A_14_P113825	chr1:160009319-160009378	2357.83	4464.37	6.330569635e-001	8.771089246e-002	5.293603343e-013	1.392349e+003	5.981432e+003	1.559455e+002	6.164030e+002	177	256.5	15	80	6.336228e+000	1.987243e+001	0	0	0	0	0	0	0	0	0	0	0	134.679	170.104	1	1	1	1	23.696	15.311	80.4485
DATA	416	3	88	0	0	A_16_P16233900	chr3:55859685-55859744	2379.4	4464.35	1.522599610e-001	8.417458918e-002	7.047290059e-002	1.069693e+003	1.518865e+003	1.279894e+002	2.127920e+002	141	133	15	79	6.296778e+000	2.023297e+001	0	0	0	0	0	0	0	0	0	0	0	103.404	43.1618	1	1	1	1	26.4388	15.431	80.4833
DATA	417	3	89	0	0	A_16_P17305677	chr5:132588636-132588695	2400.56	4464.15	-4.127341925e-001	1.194727185e-001	5.510458168e-004	1.165051e+003	4.504129e+002	1.360846e+002	1.558000e+002	153.5	97.5	15	80	6.170806e+000	2.013538e+001	0	0	0	0	0	0	0	0	0	0	0	112.545	12.7897	1	1	1	0	24.6442	15.2604	80.6623
DATA	418	3	90	0	0	A_14_P125362	chrX:118985959-118986018	2421.89	4463.91	-2.571135692e-001	8.074166567e-002	1.450556017e-003	2.027374e+003	1.121554e+003	2.146051e+002	1.867073e+002	230	115	14	80	6.152718e+000	1.999496e+001	0	0	0	0	0	0	0	0	0	0	0	195.702	31.8214	1	1	1	1	23.9365	15.0274	81.2313
DATA	419	3	91	0	0	A_16_P35860931	chr2:133458395-133458454	2442.44	4464.39	1.003820367e+000	1.495331437e-001	1.906248860e-011	1.840745e+002	1.857009e+003	7.279391e+001	2.383385e+002	62	141	14	80	6.478895e+000	1.933652e+001	0	0	0	0	0	0	0	0	0	0	0	17.7557	52.6414	1	1	0	1	24.4106	15.1635	81.26
DATA	420	3	92	0	0	A_14_P110969	chr4:93202223-93202282	2464.04	4464.02	3.123365199e-001	1.669946919e-001	6.143688640e-002	3.213254e+002	6.596014e+002	7.746724e+001	1.634333e+002	73	103	14	81	6.099946e+000	1.950476e+001	0	0	0	0	0	0	0	0	0	0	0	30.9682	18.6815	1	1	0	0	23.4529	14.6603	81.4373
DATA	421	3	93	0	0	A_14_P115292	chr9:130699312-130699371	2485.21	4463.94	-3.180046637e-001	7.416152307e-002	1.802885137e-005	3.415525e+003	1.642301e+003	3.487629e+002	2.222000e+002	373	133	14	80	6.209047e+000	1.894658e+001	0	0	0	0	0	0	0	0	0	0	0	328.886	46.4708	1	1	1	1	27.2919	14.8599	80.1942
DATA	422	3	94	0	0	A_14_P135258	chr2:31348131-31348190	2506.35	4463.44	-2.944737543e-001	1.204631876e-001	1.450480882e-002	9.898173e+002	5.024366e+002	1.215908e+002	1.580096e+002	137	99	14	79	6.330266e+000	1.981422e+001	0	0	0	0	0	0	0	0	0	0	0	95.22	14.2039	1	1	1	0	26.4388	15.162	80.328
DATA	423	3	95	0	0	A_16_P15983794	chr2:195588003-195588062	2527.71	4463.62	5.320256607e-002	7.565993866e-002	4.819434974e-001	1.541151e+003	1.741998e+003	1.695528e+002	2.298582e+002	177	137	15	79	6.391053e+000	1.967167e+001	0	0	0	0	0	0	0	0	0	0	0	148.113	49.1954	1	1	1	1	24.8756	15.4157	80.696
DATA	424	3	96	0	0	A_16_P02634606	chr12:62980927-62980986	2548.51	4463.72	3.925127757e-001	8.445125374e-002	3.354893645e-006	9.756867e+002	2.408924e+003	1.205254e+002	2.838397e+002	136	149	15	80	6.362667e+000	1.985958e+001	0	0	0	0	0	0	0	0	0	0	0	93.6751	67.9596	1	1	1	1	27.501	15.5729	81.1884
DATA	425	3	97	0	0	A_14_P119679	chrX:123357926-123357985	2569.48	4463.97	3.633006591e-001	7.688125139e-002	2.295747315e-006	1.436693e+003	3.316382e+003	1.601815e+002	3.641001e+002	188	179	15	81	6.227107e+000	2.019089e+001	0	0	0	0	0	0	0	0	0	0	0	137.791	93.4585	1	1	1	1	26.2212	15.6215	81.9536
DATA	426	3	98	0	0	A_14_P113094	chrX:138231171-138231230	2591	4463.74	1.278456869e-001	8.240955115e-002	1.208189272e-001	1.157030e+003	1.553067e+003	1.357057e+002	2.162292e+002	152.5	129.5	15	81	6.313070e+000	2.020690e+001	0	0	0	0	0	0	0	0	0	0	0	110.841	43.7185	1	1	1	1	23.4529	15.7003	82.3098
DATA	427	3	99	0	0	A_14_P135455	chr19:8920926-8920985	2612.54	4463.46	-1.408155884e-001	7.717476556e-002	6.805648720e-002	1.884743e+003	1.362814e+003	2.014040e+002	2.031227e+002	217.5	128.5	15	81	6.229910e+000	2.047998e+001	0	0	0	0	0	0	0	0	0	0	0	180.337	38.3195	1	1	1	1	24.4106	15.3627	81.9418
DATA	428	3	100	0	0	A_14_P106171	chr11:68492835-68492894	2633.11	4463.45	-3.203040907e-001	7.049729563e-002	5.532919078e-006	5.566062e+003	2.662220e+003	5.611269e+002	3.059607e+002	570	161	14	81	6.251392e+000	1.995350e+001	0	0	0	0	0	0	0	0	0	0	0	531.945	74.7711	1	1	1	1	24.6442	15.1734	81.7336
DATA	429	3	101	0	0	A_14_P136946	chr19:44316779-44316838	2654.53	4463.3	1.402215390e-001	6.808486782e-002	3.944529995e-002	2.322394e+003	3.207432e+003	2.429014e+002	3.544976e+002	264	176	14	81	6.251305e+000	1.987578e+001	0	0	0	0	0	0	0	0	0	0	0	221.665	89.9761	1	1	1	1	25.3321	15.1581	81.8829
DATA	430	3	102	0	0	A_14_P139722	chr12:13132577-13132636	2675.5	4463.32	-5.319632593e-001	1.091399241e-001	1.092835242e-006	1.660399e+003	4.878083e+002	1.806884e+002	1.588316e+002	200	96	15	82	6.358116e+000	1.962738e+001	0	0	0	0	0	0	0	0	0	0	0	158.275	13.6675	1	1	1	0	27.0811	15.3093	82.0564
DATA	431	3	103	0	0	A_16_P03635519	chr22:46689866-46689925	2696.72	4462.52	8.276448309e-003	2.101310495e-001	9.685817811e-001	3.581674e+002	3.650586e+002	7.985093e+001	1.556745e+002	71	96	15	82	6.349854e+000	1.964839e+001	0	0	0	0	0	0	0	0	0	0	0	34.0938	10.2162	1	1	1	0	23.9365	15.4903	82.455
DATA	432	3	104	0	0	A_14_P201224	chr18:68302106-68302165	2717.59	4462.41	1.639997850e-001	7.926784332e-002	3.855245431e-002	1.252267e+003	1.826824e+003	1.441843e+002	2.373437e+002	157.5	136	15	82	6.355409e+000	1.982797e+001	0	0	0	0	0	0	0	0	0	0	0	119.038	51.0602	1	1	1	1	25.3321	15.3496	82.2698
DATA	433	3	105	0	0	A_14_P107399	chr11:69482738-69482797	2739.21	4463.11	2.732450304e-001	2.879568954e-001	3.426666545e-001	1.867361e+002	3.503268e+002	7.396368e+001	1.557262e+002	60	93	15	81	6.436435e+000	1.943705e+001	0	0	0	0	0	0	0	0	0	0	0	17.7257	9.77807	1	1	0	0	26.8687	15.3807	81.7854
DATA	434	3	106	0	0	A_16_P15884682	chr2:155018992-155019051	2760.55	4462.55	1.191094999e+000	1.294132317e-001	3.454728326e-020	6.332363e+002	9.832428e+003	9.564225e+001	9.949115e+002	96	357	15	82	6.309358e+000	1.936778e+001	0	0	0	0	0	0	0	0	0	0	0	60.0175	274.084	1	1	1	1	24.4106	15.453	81.9972
DATA	435	3	107	0	0	A_14_P123459	chr1:211004039-211004098	2781.37	4462.18	-8.090722767e-001	1.120211471e-001	5.104193999e-013	2.867928e+003	4.451393e+002	2.956404e+002	1.585045e+002	309	99	15	81	6.283314e+000	1.955874e+001	0	0	0	0	0	0	0	0	0	0	0	271.408	12.3925	1	1	1	0	24.1747	15.3691	81.9341
DATA	436	3	108	0	0	A_14_P132781	chr3:71448410-71448469	2802.62	4462.14	-1.586332030e-001	6.596356978e-002	1.617862556e-002	4.546289e+003	3.155178e+003	4.602789e+002	3.503670e+002	470.5	176.5	15	81	6.274435e+000	1.917358e+001	0	0	0	0	0	0	0	0	0	0	0	429.569	87.7186	1	1	1	1	25.3321	15.3463	81.3162
DATA	437	3	109	0	0	A_16_P18577258	chr9:21470816-21470875	2823.06	4462.41	-1.754129997e-001	1.218211019e-001	1.498892054e-001	8.563927e+002	5.718208e+002	1.118886e+002	1.629066e+002	120	99	15	81	6.469894e+000	1.989693e+001	0	0	0	0	0	0	0	0	0	0	0	80.7961	15.8759	1	1	1	0	25.3321	15.372	81.5433
DATA	438	3	110	0	0	A_14_P126145	chr17:34959437-34959496	2845	4462.58	3.350765724e-001	8.900572316e-002	1.667737011e-004	8.591812e+002	1.858495e+003	1.121796e+002	2.405767e+002	119	136	15	80	6.480605e+000	1.990777e+001	0	0	0	0	0	0	0	0	0	0	0	80.9237	51.5231	1	1	1	1	25.3321	15.3558	81.0097
DATA	439	3	111	0	0	A_16_P03367608	chr18:49171603-49171662	2866.55	4462.29	-4.265419289e-002	7.915741293e-002	5.899884357e-001	1.549543e+003	1.404590e+003	1.709708e+002	2.076825e+002	179	122	14	80	6.196957e+000	1.952758e+001	0	0	0	0	0	0	0	0	0	0	0	145.697	38.8844	1	1	1	1	25.3321	15.1385	80.7205
DATA	440	3	112	0	0	A_14_P110505	chr14:77786448-77786507	2887.23	4462.04	4.088141443e-001	1.064287781e-001	1.224346709e-004	5.649327e+002	1.448141e+003	9.181057e+001	2.108051e+002	90.5	124.5	14	80	6.099865e+000	1.941262e+001	0	0	0	0	0	0	0	0	0	0	0	53.0295	40.035	1	1	1	1	24.1747	14.9039	80.7829
DATA	441	3	113	0	0	A_14_P138770	chr1:19503080-19503139	2908.63	4462.25	6.172772374e-001	9.429379995e-002	5.897278213e-011	7.677710e+002	3.180599e+003	1.055963e+002	3.531276e+002	112	171	14	80	6.064605e+000	1.942189e+001	0	0	0	0	0	0	0	0	0	0	0	71.945	87.8007	1	1	1	1	25.1049	14.9073	80.9254
DATA	442	3	114	0	0	A_14_P116761	chr6:155126517-155126576	2929.59	4461.25	-3.125046314e-001	9.417867744e-002	9.059633546e-004	1.582268e+003	7.705048e+002	1.740997e+002	1.718646e+002	187	111	14	80	5.920938e+000	1.908443e+001	0	0	0	0	0	0	0	0	0	0	0	147.999	21.2411	1	1	1	1	23.696	14.9276	81.0097
DATA	443	3	115	0	0	A_14_P120300	chr5:113831998-113832057	2950.11	4461.81	3.413347291e-001	1.726967532e-001	4.809843455e-002	3.071090e+002	6.739493e+002	7.896827e+001	1.679637e+002	69.5	105.5	14	81	5.903187e+000	1.912145e+001	0	0	0	0	0	0	0	0	0	0	0	28.6774	18.5522	1	1	0	0	25.5572	14.8628	81.1736
DATA	444	3	116	0	0	A_14_P103791	chr5:140514837-140514893	2972.17	4462.02	2.923342198e-001	1.042253650e-001	5.034343854e-003	6.498484e+002	1.273932e+003	9.765114e+001	1.999300e+002	104.5	115	14	81	6.441380e+000	1.939358e+001	0	0	0	0	0	0	0	0	0	0	0	60.5682	35.0141	1	1	1	1	24.4106	15.2582	81.3959
DATA	445	3	117	0	0	A_14_P136407	chr20:60884125-60884184	2992.77	4461.65	-8.199106959e-002	1.160945648e-001	4.800365222e-001	8.282009e+002	6.857165e+002	1.104141e+002	1.688538e+002	122	104	14	81	5.975487e+000	1.939124e+001	0	0	0	0	0	0	0	0	0	0	0	77.0508	18.8206	1	1	1	0	26.2212	14.9191	81.5828
DATA	446	3	118	0	0	A_14_P137273	chr19:18309300-18309344	3014.23	4461.15	4.189549616e-002	8.528639258e-002	6.232616148e-001	1.197771e+003	1.319075e+003	1.403543e+002	2.031708e+002	156	123.5	14	81	5.820390e+000	1.956353e+001	0	0	0	0	0	0	0	0	0	0	0	111.218	36.1516	1	1	1	1	26.2212	14.813	81.6523
DATA	447	3	119	0	0	A_14_P104353	chr21:31869196-31869255	3035.53	4461.5	-1.174368342e-001	1.303841259e-001	3.677484551e-001	7.412147e+002	5.655971e+002	1.042442e+002	1.647727e+002	111	104	15	80	5.965562e+000	1.996626e+001	0	0	0	0	0	0	0	0	0	0	0	68.6961	15.4778	1	1	1	0	26.2212	15.0817	81.1989
DATA	448	3	120	0	0	A_14_P131878	chr20:17409866-17409925	3056.43	4461.34	-7.431742037e-002	1.040984931e-001	4.752800722e-001	9.673260e+002	8.151836e+002	1.214517e+002	1.751154e+002	132	108.5	15	80	6.028565e+000	1.998378e+001	0	0	0	0	0	0	0	0	0	0	0	89.4819	22.2757	1	1	1	1	25.3321	15.2338	80.8475
DATA	449	3	121	0	0	A_14_P108865	chr1:3582025-3582084	3077.09	4461.24	-3.959328069e-002	1.491366954e-001	7.906372835e-001	5.744943e+002	5.244359e+002	9.335006e+001	1.638262e+002	92	99.5	15	80	6.312372e+000	2.006814e+001	0	0	0	0	0	0	0	0	0	0	0	53.0427	14.3103	1	1	1	0	25.7804	15.3001	80.7287
DATA	450	3	122	0	0	A_14_P137495	chr21:23595873-23595932	3098.48	4461.26	-4.377381803e-002	1.407087226e-001	7.557281972e-001	6.207159e+002	5.612018e+002	9.637456e+001	1.652561e+002	100	98	15	80	6.220346e+000	2.009999e+001	0	0	0	0	0	0	0	0	0	0	0	57.1975	15.2909	1	1	1	0	25.3321	15.2391	80.9855
DATA	451	3	123	0	0	A_16_P39955749	chr13:53380120-53380179	3119.79	4461.06	2.398147928e-001	1.419384924e-001	9.111056736e-002	4.446791e+002	7.724343e+002	8.622254e+001	1.737723e+002	85	110	15	79	6.282017e+000	2.027165e+001	0	0	0	0	0	0	0	0	0	0	0	40.8943	21.0158	1	1	1	0	26.4388	15.2909	80.807
DATA	452	3	124	0	0	A_14_P112692	chr21:31852088-31852147	3141.29	4460.71	4.090470456e-002	1.455147327e-001	7.786309963e-001	5.420023e+002	5.955330e+002	9.174405e+001	1.668737e+002	91	108	15	80	6.348178e+000	1.997174e+001	0	0	0	0	0	0	0	0	0	0	0	49.7427	16.1795	1	1	1	0	23.4529	15.2601	81.1774
DATA	453	3	125	0	0	A_16_P15607303	chr2:33294723-33294782	3162.21	4460.49	2.818264562e-001	8.458839402e-002	8.630513800e-004	1.022682e+003	1.956892e+003	1.263328e+002	2.503251e+002	135	140	14	80	6.537937e+000	1.951466e+001	0	0	0	0	0	0	0	0	0	0	0	93.6705	53.0906	1	1	1	1	25.7804	15.3109	80.5927
DATA	454	3	126	0	0	A_14_P130621	chr17:67537852-67537911	3184.02	4460.3	1.110628767e-001	1.059716854e-001	2.946188256e-001	7.692654e+002	9.934342e+002	1.069668e+002	1.852247e+002	109	112	14	79	6.224166e+000	1.945820e+001	0	0	0	0	0	0	1	0	0	0	0	70.3124	26.9129	1	1	1	1	24.8756	15.2735	80.394
DATA	455	3	127	0	0	A_14_P134321	chr7:101409273-101409332	3204.25	4460.46	4.335601012e-001	8.233643058e-002	1.396454863e-007	1.161576e+003	3.152156e+003	1.379781e+002	3.519462e+002	140	174	15	80	6.236330e+000	1.946358e+001	0	0	0	0	0	0	0	0	0	0	0	105.967	85.279	1	1	1	1	25.3321	15.5082	80.7797
DATA	456	3	128	0	0	A_16_P00130430	chr1:98511642-98511701	3225.39	4460.39	1.120559350e+000	1.381115510e-001	4.920776391e-016	2.434382e+002	3.213276e+003	7.848922e+001	3.575253e+002	67	168	15	80	6.255431e+000	1.971762e+001	0	0	0	0	0	0	0	0	0	0	0	22.1632	86.8129	1	1	0	1	24.8756	15.4895	81.3614
DATA	457	3	129	0	0	A_14_P130444	chr19:9260899-9260958	3246.76	4460.51	-2.768612224e-001	2.654988443e-001	2.970426298e-001	3.972786e+002	2.100071e+002	8.466993e+001	1.583733e+002	80	92	15	81	6.217750e+000	1.941035e+001	0	0	0	0	0	0	0	0	0	0	0	36.0955	5.66589	1	1	1	0	25.3321	15.5027	82.0704
DATA	458	3	130	0	0	A_14_P119704	chr18:59712412-59712471	3268.3	4460.2	9.265061437e-002	1.026563750e-001	3.667745874e-001	8.291832e+002	1.026363e+003	1.117572e+002	1.877270e+002	113	109	15	80	6.287954e+000	1.947756e+001	0	0	0	0	0	0	0	0	0	0	0	75.179	27.6537	1	1	1	1	24.6442	15.2923	81.7325
DATA	459	3	131	0	0	A_16_P15870952	chr2:149198443-149198502	3289.4	4460.42	1.497357669e-001	1.084126113e-001	1.672280776e-001	7.184423e+002	1.014209e+003	1.039154e+002	1.872402e+002	106	109	15	80	6.473540e+000	1.941045e+001	0	0	0	0	0	0	0	0	0	0	0	65.0078	27.2901	1	1	1	1	24.4106	15.3854	80.7264
DATA	460	3	132	0	0	A_14_P139851	chr20:23514351-23514410	3310.42	4460.12	8.232861856e-002	1.193575715e-001	4.903422823e-001	6.748417e+002	8.157001e+002	1.010649e+002	1.774502e+002	104	106	15	80	6.141237e+000	1.932723e+001	0	0	0	0	0	0	0	0	0	0	0	60.9375	21.9212	1	1	1	1	22.1978	15.3193	80.4984
DATA	461	3	133	0	0	A_16_P21567728	chrX:117671382-117671441	3331.23	4459.95	1.947633063e-001	1.140836362e-001	8.778535380e-002	6.370101e+002	9.974925e+002	9.869492e+001	1.866696e+002	102	109.5	15	79	6.077125e+000	1.970658e+001	0	0	0	0	0	0	0	0	0	0	0	57.4055	26.7739	1	1	1	1	25.7804	15.274	80.3812
DATA	462	3	134	0	0	A_14_P201423	chr8:94737899-94737958	3352.55	4460.27	4.292111237e-001	9.778103667e-002	1.136048284e-005	6.844027e+002	1.838751e+003	1.019305e+002	2.424209e+002	102	138	15	80	6.164863e+000	1.959859e+001	0	0	0	0	0	0	0	0	0	0	0	61.5525	49.2928	1	1	1	1	27.7085	15.3073	80.6018
DATA	463	3	135	0	0	A_14_P127032	chr6:75350910-75350969	3373.58	4460	-1.262364706e-001	1.001476956e-001	2.074879705e-001	1.121315e+003	8.384773e+002	1.352869e+002	1.790143e+002	142	108.5	14	79	6.185010e+000	1.976887e+001	0	0	0	0	0	0	0	0	0	0	0	100.641	22.4517	1	1	1	1	27.2919	15.2253	80.2436
DATA	464	3	136	0	0	A_14_P123147	chr3:52559871-52559921	3395	4460	-4.856070310e-001	9.267209239e-002	1.605271506e-007	2.382115e+003	7.786741e+002	2.499943e+002	1.764566e+002	254	111	14	79	6.266755e+000	1.981519e+001	0	0	0	0	0	0	0	0	0	0	0	213.367	20.8263	1	1	1	0	28.1191	15.213	80.1085
DATA	465	3	137	0	0	A_16_P40958529	chr18:13496910-13496969	3416.33	4460.05	-2.150273257e-001	8.036745371e-002	7.460622672e-003	2.018269e+003	1.230132e+003	2.156611e+002	2.006531e+002	212.5	121	14	79	5.986341e+000	2.002975e+001	0	0	0	0	0	0	0	0	0	0	0	180.414	32.8643	1	1	1	1	26.4388	14.9872	80.6084
DATA	466	3	138	0	0	A_16_P21200296	chr21:18679576-18679635	3437.33	4459.52	2.420815194e-001	1.078321729e-001	2.476914748e-002	6.653743e+002	1.161843e+003	1.011253e+002	1.966702e+002	100	117	14	79	6.261737e+000	1.969801e+001	0	0	0	0	0	0	0	0	0	0	0	59.3576	31.0085	1	1	1	1	25.3321	15.242	79.9798
DATA	467	3	139	0	0	A_16_P16970043	chr4:178907110-178907169	3458.47	4459.31	7.328810943e-001	1.004781627e-001	3.010327815e-013	7.040375e+002	3.806071e+003	1.038216e+002	4.124224e+002	107	182.5	15	79	6.203825e+000	1.942803e+001	0	0	0	0	0	0	0	0	0	0	0	62.6818	101.48	1	1	1	1	25.3321	15.4023	80.0912
DATA	468	3	140	0	0	A_14_P122592	chr13:107144093-107144152	3479.63	4459.48	-1.245949192e-001	9.175878409e-002	1.745104217e-001	1.311205e+003	9.841824e+002	1.517807e+002	1.869906e+002	156	111	15	79	6.178012e+000	1.929617e+001	0	0	0	0	0	0	0	0	0	0	0	116.514	26.2154	1	1	1	1	24.4106	15.4355	80.255
DATA	469	3	141	0	0	A_14_P134954	chr13:38722982-38723041	3500.75	4459.03	2.967768485e-001	1.460085163e-001	4.209298693e-002	4.166829e+002	8.252443e+002	8.720212e+001	1.811037e+002	79	104.5	15	79	6.306056e+000	1.924204e+001	0	0	0	0	0	0	0	0	0	0	0	36.9532	21.9626	1	1	1	1	26.2212	15.3816	80.1743
DATA	470	3	142	0	0	A_14_P124654	chr5:137649293-137649352	3521.33	4459.2	8.731844749e-002	9.155719413e-002	3.402335834e-001	1.028012e+003	1.256946e+003	1.282874e+002	2.028917e+002	132.5	117.5	14	79	6.316614e+000	1.871740e+001	0	0	0	0	0	0	0	0	0	0	0	91.0012	33.4238	1	1	1	1	24.6442	15.239	80.0616
DATA	471	3	143	0	0	A_16_P15659273	chr2:54702976-54703035	3543.09	4458.89	-8.466004372e-001	1.858289656e-001	5.218545676e-006	1.112123e+003	1.583260e+002	1.352073e+002	1.598438e+002	132	88	14	80	5.990411e+000	1.895145e+001	0	0	0	0	0	0	0	0	0	0	0	98.253	3.18769	1	0	1	0	22.7082	14.9119	80.1866
DATA	472	3	144	0	0	A_14_P139190	chr20:19410274-19410333	3564.27	4459.02	-7.084308869e-001	1.553771676e-001	5.129332939e-006	1.230125e+003	2.407234e+002	1.451437e+002	1.613159e+002	147.5	94.5	15	79	6.316858e+000	1.934758e+001	0	0	0	0	0	0	0	0	0	0	0	108.478	6.39139	1	1	1	0	27.2919	15.2915	80.1646
DATA	473	3	145	0	0	A_14_P100149	chr21:28592949-28593008	3585.02	4459.15	-3.375404243e-001	1.171775412e-001	3.969319125e-003	1.167256e+003	5.365692e+002	1.399306e+002	1.683917e+002	143	98	15	80	6.520035e+000	1.944319e+001	0	0	0	0	0	0	0	0	0	0	0	102.752	14.237	1	1	1	0	23.9365	15.3753	80.6154
DATA	474	3	146	0	0	A_14_P200504	chr18:13826044-13826094	3606.48	4458.66	-2.588268089e-001	7.388721532e-002	4.600519362e-004	3.047165e+003	1.679072e+003	3.143727e+002	2.317295e+002	312	126.5	15	80	6.229838e+000	1.957933e+001	0	0	0	0	0	0	0	0	0	0	0	267.736	44.5261	1	1	1	1	26.0017	15.2059	81.226
DATA	475	3	147	0	0	A_14_P131913	chr12:28544289-28544341	3627.8	4458.62	-1.556737516e-001	7.761730867e-002	4.489277338e-002	2.026722e+003	1.416186e+003	2.169683e+002	2.135138e+002	221.5	128	15	80	6.293531e+000	1.965668e+001	0	0	0	0	0	0	0	0	0	0	0	177.761	37.5353	1	1	1	1	26.2212	15.3258	81.1148
DATA	476	3	148	0	0	A_14_P128728	chr21:36201563-36201622	3648.96	4458.13	-3.709928298e-001	7.063245381e-002	1.500961658e-007	1.462133e+004	6.222916e+003	1.464190e+003	6.424954e+002	1332	248	15	81	6.224773e+000	2.035135e+001	0	0	0	0	0	0	0	0	0	0	0	1280.15	164.867	1	1	1	1	24.1747	15.3063	81.9391
DATA	477	3	149	0	0	A_14_P111880	chr2:219250620-219250679	3670.07	4458.5	2.682191749e-001	8.850244163e-002	2.440347774e-003	9.490154e+002	1.759918e+003	1.226639e+002	2.377945e+002	123	131.5	15	81	6.265502e+000	1.998985e+001	0	0	0	0	0	0	0	0	0	0	0	82.9547	46.6085	1	1	1	1	25.3321	15.3493	81.3092
DATA	478	3	150	0	0	A_16_P36670143	chr4:23806994-23807053	3691.71	4458.43	-4.150427028e-001	1.605740124e-001	9.745133465e-003	8.366147e+002	3.217235e+002	1.142785e+002	1.631644e+002	118.5	93	15	81	6.258693e+000	2.010847e+001	0	0	0	0	0	0	0	0	0	0	0	73.0075	8.5179	1	1	1	0	25.1049	15.5196	80.9503
DATA	479	3	151	0	0	A_14_P201977	chr4:47175035-47175094	3712.92	4458.33	5.589565067e-001	1.077739282e-001	2.144214912e-007	5.261973e+002	1.905922e+003	9.406658e+001	2.488426e+002	88.5	140	15	80	6.258078e+000	1.988395e+001	0	0	0	0	0	0	0	0	0	0	0	45.8457	50.4513	1	1	1	1	26.0017	15.3658	80.9696
DATA	480	3	152	0	0	A_14_P110944	chr9:126429299-126429357	3734.34	4458.14	3.031071262e-001	1.081763548e-001	5.079126705e-003	6.317025e+002	1.269462e+003	1.004454e+002	2.042486e+002	100	122	15	80	6.360924e+000	2.019236e+001	0	0	0	0	0	0	0	0	0	0	0	54.9517	33.6005	1	1	1	1	25.1049	15.3076	80.7518
DATA	481	3	153	0	0	A_16_P15438659	chr1:213015796-213015855	3754.19	4458.74	-1.930271858e-001	1.373939398e-001	1.600457380e-001	7.876828e+002	5.050382e+002	1.109919e+002	1.677949e+002	110	99	15	80	6.361203e+000	2.024487e+001	0	0	0	0	0	0	0	0	0	0	0	68.4308	13.3669	1	1	1	0	26.4388	15.4671	80.9529
DATA	482	3	154	0	0	A_14_P200843	chr10:89263612-89263671	3775.89	4458.26	7.612309215e-001	1.040006265e-001	2.489262576e-013	6.227963e+002	3.593991e+003	1.000604e+002	3.934039e+002	98	177.5	15	79	6.320171e+000	1.966926e+001	0	0	0	0	0	0	0	0	0	0	0	54.0242	95.1327	1	1	1	1	24.6442	15.429	80.3875
DATA	483	3	155	0	0	A_16_P18058850	chr7:106332112-106332171	3796.68	4458.12	1.286377223e-001	8.935231607e-002	1.499611901e-001	1.041576e+003	1.400647e+003	1.303793e+002	2.126210e+002	133	121	15	79	6.334106e+000	1.952701e+001	0	0	0	0	0	0	0	0	0	0	0	90.2288	37.0818	1	1	1	1	25.7804	15.3242	79.8236
DATA	484	3	156	0	0	A_14_P105914	chr4:121392289-121392348	3818.79	4457.05	1.737610063e-001	1.211701033e-001	1.515650174e-001	6.095036e+002	9.093631e+002	9.941470e+001	1.839590e+002	93.5	112.5	14	78	6.280688e+000	1.966584e+001	0	0	0	0	0	0	0	0	0	0	0	52.7209	24.0837	1	1	1	1	24.8756	15.1476	79.6623
DATA	485	3	157	0	0	A_18_P13078500	chr2:978269-978328	3839.32	4457.89	-9.153975112e-001	1.761688097e-001	2.034708358e-007	1.306813e+003	1.587873e+002	1.525101e+002	1.598573e+002	153.5	87	14	79	6.225788e+000	1.991344e+001	0	0	0	0	0	0	0	0	0	0	0	112.914	-0.436876	1	0	1	0	27.501	15.1389	80.1315
DATA	486	3	158	0	0	A_14_P138399	chr17:79658203-79658262	3860.46	4457.8	-2.364966739e-002	1.533615407e-001	8.774452671e-001	5.656531e+002	5.356739e+002	9.693246e+001	1.685172e+002	92	99	14	79	6.016588e+000	1.937986e+001	0	0	0	0	0	0	0	0	0	0	0	48.8175	14.1988	1	1	1	0	25.3321	14.9029	80.1893
DATA	487	3	159	0	0	A_14_P101366	chr12:71092070-71092129	3881.33	4457.87	5.786913647e-001	1.983448387e-001	3.527338546e-003	2.041125e+002	7.736791e+002	8.140097e+001	1.774365e+002	57	106	14	79	5.907580e+000	1.933683e+001	0	0	0	0	0	0	0	0	0	0	0	17.5967	20.5198	1	1	0	0	27.0811	14.9567	80.2916
DATA	488	3	160	0	0	A_14_P136299	chr21:47361721-47361776	3903.04	4456.98	2.291296316e-001	7.973577995e-002	4.058081616e-003	1.266759e+003	2.146958e+003	1.492338e+002	2.674913e+002	151	144	14	79	5.814158e+000	1.920528e+001	0	0	0	0	0	0	0	0	0	0	0	109.082	56.9878	1	1	1	1	22.7082	14.8181	79.5881
DATA	489	3	161	0	0	A_14_P116921	chr12:111070234-111070288	3923.7	4457.26	-1.604059956e-001	9.743023175e-002	9.968806737e-002	1.245389e+003	8.607939e+002	1.474613e+002	1.811774e+002	149	109	14	78	5.939286e+000	1.889137e+001	0	0	0	0	0	0	0	0	0	0	0	107.147	22.8672	1	1	1	1	24.8756	14.8647	78.8304
DATA	490	3	162	0	0	A_14_P122439	chr1:156962968-156963027	3945.15	4457.36	-4.413330130e-001	7.929550172e-002	2.611391503e-008	4.154417e+003	1.503755e+003	4.228917e+002	2.190394e+002	377.5	123	14	78	6.178395e+000	1.922181e+001	0	0	0	0	0	0	0	0	0	0	0	357.121	39.9871	1	1	1	1	24.6442	15.0707	78.7518
DATA	491	3	163	66	1	DarkCorner	DarkCorner	3966.4	4457.41	0.000000000e+000	6.786056226e-001	1.000000000e+000	7.856009e+001	1.580237e+002	7.908945e+001	1.590885e+002	36	79	14	78	6.411869e+000	1.947283e+001	0	0	0	0	0	0	0	0	0	0	0	-5.44185	-2.71872	0	0	0	0	27.501	15.1818	79.1145
DATA	492	3	164	66	1	DarkCorner	DarkCorner	3987.04	4456.85	0.000000000e+000	6.784226217e-001	1.000000000e+000	7.861856e+001	1.578279e+002	7.923347e+001	1.588914e+002	44	85	14	78	6.416479e+000	1.931776e+001	0	0	0	0	0	0	0	0	0	0	0	3.15223	-1.86746	0	0	0	0	22.7082	15.2039	79.0211
DATA	493	4	1	66	1	DarkCorner	DarkCorner	548.826	4479	0.000000000e+000	6.808142074e-001	1.000000000e+000	7.610626e+001	1.550818e+002	7.661909e+001	1.561406e+002	39	89	15	82	6.240256e+000	1.957013e+001	0	0	0	0	0	0	0	0	0	0	0	-4.63297	0.563837	0	0	0	0	28.1191	15.4419	82.502
DATA	494	4	2	0	0	A_16_P00081650	chr1:64011592-64011651	570.492	4479.35	-4.742627366e-002	2.572595808e-001	8.537374588e-001	3.190811e+002	2.860716e+002	8.292446e+001	1.586975e+002	73.5	94.5	15	82	6.254074e+000	1.981159e+001	0	0	0	0	0	0	0	0	0	0	0	28.3207	7.76144	1	1	0	0	26.6546	15.4939	82.9225
DATA	495	4	3	0	0	A_16_P00250456	chr1:214037496-214037555	592	4479.06	-6.634392025e-001	9.163415772e-002	4.483995926e-013	4.968456e+003	1.078406e+003	5.026947e+002	1.896898e+002	473	119	15	82	6.262491e+000	2.020197e+001	0	0	0	0	0	0	0	0	0	0	0	441.437	29.2667	1	1	1	1	27.2919	15.3414	83.1143
DATA	496	4	4	0	0	A_14_P118877	chr7:101049440-101049499	612.426	4478.64	-5.255136414e-001	2.612443611e-001	4.426433785e-002	5.196610e+002	1.549553e+002	9.238518e+001	1.559995e+002	88	88.5	15	82	6.079854e+000	2.047856e+001	0	0	0	0	0	0	0	0	0	0	0	46.2176	-3.86291	1	0	1	0	25.7804	15.135	83.7627
DATA	497	4	5	0	0	A_16_P37280941	chr5:94416311-94416370	633.69	4478.52	4.278518035e-001	1.329345695e-001	1.288565754e-003	3.980924e+002	1.066193e+003	8.605788e+001	1.889011e+002	78.5	124.5	14	83	6.094839e+000	2.061374e+001	0	0	0	0	0	0	0	0	0	0	0	35.4461	28.957	1	1	1	1	25.3321	14.942	84.2412
DATA	498	4	6	0	0	A_14_P109921	chr18:36864525-36864584	654.759	4478.38	-4.313893422e-001	9.413694358e-002	4.592910104e-006	2.002345e+003	7.415656e+002	2.142457e+002	1.726049e+002	213	110	14	83	6.494402e+000	2.018255e+001	0	0	0	0	0	0	0	0	0	0	0	178.501	20.1498	1	1	1	0	25.7804	15.264	83.8529
DATA	499	4	7	0	0	A_14_P135479	chr17:1985617-1985676	676	4478.3	7.157184946e-001	9.360231388e-002	2.067224776e-014	1.191531e+003	6.191898e+003	1.413869e+002	6.384855e+002	144	264	14	84	6.312984e+000	2.011614e+001	0	0	0	0	0	0	0	0	0	0	0	106.354	168.335	1	1	1	1	26.2212	15.1796	84.4582
DATA	500	4	8	0	0	A_14_P123787	chr22:41936727-41936779	696.701	4478.39	-5.494761871e-001	2.538074178e-001	3.039277147e-002	5.480645e+002	1.546520e+002	9.371045e+001	1.556941e+002	90	88.5	15	84	6.348576e+000	1.962052e+001	0	0	0	0	0	0	0	0	0	0	0	48.9821	-1.2186	1	0	1	0	27.0811	15.2233	84.7373
DATA	501	4	9	0	0	A_14_P102812	chr3:98300538-98300597	718.103	4478.4	-7.163314440e-002	7.424235944e-002	3.346172312e-001	1.979867e+003	1.678815e+003	2.120398e+002	2.288977e+002	212	137	15	85	6.488092e+000	1.995964e+001	0	0	0	0	0	0	0	0	0	0	0	177.189	45.6952	1	1	1	1	25.7804	15.3698	85.4562
DATA	502	4	10	0	0	A_14_P109188	chr15:75312024-75312075	739.355	4478.21	-1.226518468e-001	6.965310974e-002	7.825608088e-002	2.792066e+003	2.105105e+003	2.893139e+002	2.617081e+002	286	142	15	85	6.291006e+000	2.014175e+001	0	0	0	0	0	0	0	0	0	0	0	250.222	57.3379	1	1	1	1	26.6546	15.3236	85.7183
DATA	503	4	11	0	0	A_14_P135532	chr5:134296200-134296259	760.785	4478.15	8.508032176e-003	9.248803057e-002	9.267054844e-001	1.074918e+003	1.096184e+003	1.314689e+002	1.901500e+002	139	119.5	15	86	6.145386e+000	2.055640e+001	0	0	0	0	0	0	0	0	0	0	0	96.4728	29.8794	1	1	1	1	27.501	15.1847	86.6204
DATA	504	4	12	0	0	A_14_P126711	chr15:52202996-52203055	781.63	4477.94	2.930640367e-001	1.002715681e-001	3.470070478e-003	7.040611e+002	1.382529e+003	1.032967e+002	2.078882e+002	94	129.5	15	86	6.172525e+000	2.056267e+001	0	0	0	0	0	0	0	0	0	0	0	63.2793	37.7135	1	1	1	1	25.1049	15.3944	86.4487
DATA	505	4	13	0	0	A_16_P00154158	chr1:117014640-117014699	803.034	4477.54	9.410407826e-002	8.794515005e-002	2.846051460e-001	1.076002e+003	1.336340e+003	1.314305e+002	2.047458e+002	137	128	15	87	6.223608e+000	2.085211e+001	0	0	0	0	0	0	0	0	0	0	0	96.8526	36.4845	1	1	1	1	26.2212	15.5272	87.2319
DATA	506	4	14	0	0	A_16_P19664056	chr12:103806016-103806075	824.211	4477.88	-1.214263360e-001	9.881250470e-002	2.191258156e-001	1.119958e+003	8.467890e+002	1.349867e+002	1.766172e+002	142	110	15	88	6.267174e+000	2.049022e+001	0	0	0	0	0	0	0	0	0	0	0	100.967	23.1379	1	1	1	1	25.5572	15.6169	87.4965
DATA	507	4	15	0	0	A_14_P110565	chr3:186959297-186959356	845.226	4477.58	-2.462125704e-001	1.244663253e-001	4.791222680e-002	9.250767e+002	5.247654e+002	1.192419e+002	1.635045e+002	125	104	15	88	6.199990e+000	2.083301e+001	0	0	0	0	0	0	0	0	0	0	0	83.5262	14.3518	1	1	1	0	24.8756	15.5873	88.0337
DATA	508	4	16	0	0	A_14_P133128	chr6:41530170-41530229	866.741	4477.22	-1.696988648e-001	9.929165638e-002	8.743338705e-002	1.180080e+003	7.983857e+002	1.398888e+002	1.740922e+002	147	114	15	87	6.179141e+000	2.151619e+001	0	0	0	0	0	0	0	0	0	0	0	106.721	21.856	1	1	1	1	24.6442	15.7726	87.7456
DATA	509	4	17	0	0	A_14_P130082	chr2:108272055-108272114	887.4	4477.41	4.535207398e-002	8.276011224e-002	5.836957839e-001	1.279630e+003	1.420484e+003	1.483223e+002	2.099241e+002	148	129	15	88	6.136602e+000	2.217698e+001	0	0	0	0	0	0	0	0	0	1	0	115.908	38.9214	1	1	1	1	27.501	15.5264	89.0437
DATA	510	4	18	0	0	A_14_P201250	chr12:44130156-44130215	908.44	4477.1	-2.021778353e-001	9.179442671e-002	2.762953634e-002	1.419480e+003	8.911515e+002	1.604873e+002	1.782818e+002	170	105	15	89	6.042789e+000	2.199102e+001	0	0	0	0	0	0	0	0	0	1	0	128.783	24.442	1	1	1	1	23.9365	15.3462	89.7058
DATA	511	4	19	0	0	A_14_P201771	chr13:48809347-48809406	929.937	4477.52	4.278545232e-001	8.559609593e-002	5.776947554e-007	9.736043e+002	2.607576e+003	1.227468e+002	3.029697e+002	131.5	159.5	15	89	6.206513e+000	2.231698e+001	0	0	0	0	0	0	0	0	0	1	0	88.4821	71.5893	1	1	1	1	26.2212	15.4283	89.8077
DATA	512	4	20	0	0	A_14_P104597	chr6:71394031-71394090	951.254	4476.78	1.857691637e-001	7.206146239e-002	9.939508544e-003	1.770543e+003	2.715662e+003	1.921398e+002	3.122376e+002	200	165	15	89	6.152622e+000	2.235089e+001	0	0	0	0	0	0	0	0	0	1	0	161.172	74.6383	1	1	1	1	27.0811	15.2122	89.4209
DATA	513	4	21	0	1	PC_00000004	PC_00000004	972	4476.85	7.082449029e-001	9.105474991e-002	7.354553044e-015	1.910414e+003	9.758259e+003	2.050556e+002	9.878927e+002	216.5	367.5	15	89	6.142505e+000	2.229960e+001	0	0	0	0	0	0	0	0	0	1	0	174.194	268.473	1	1	1	1	26.8687	15.2339	89.0669
DATA	514	4	22	0	0	A_14_P135740	chr5:52855758-52855817	993.204	4477.24	6.394445984e-001	1.294021427e-001	7.751179932e-007	3.336199e+002	1.454443e+003	8.151574e+001	2.116627e+002	73	129	15	89	6.222384e+000	2.230960e+001	0	0	0	0	0	0	0	0	0	1	0	30.4726	40.0564	1	1	0	1	24.4106	15.3682	89.3517
DATA	515	4	23	0	0	A_14_P125702	chr12:29886898-29886957	1014.74	4476.63	2.540394065e-001	1.461020065e-001	8.207325962e-002	4.177547e+002	7.498265e+002	8.519496e+001	1.709241e+002	81.5	110.5	15	88	6.330918e+000	2.259182e+001	0	0	0	0	0	0	0	0	0	1	0	38.2224	20.6746	1	1	1	0	26.6546	15.2982	88.9921
DATA	516	4	24	0	0	A_14_P122648	chr22:39224115-39224174	1035.11	4476.7	3.318089189e-001	8.564227233e-002	1.069056653e-004	9.595746e+002	2.060097e+003	1.212541e+002	2.568724e+002	130	147	15	88	6.450270e+000	2.209309e+001	0	0	0	0	0	0	0	0	0	1	0	87.942	56.8613	1	1	1	1	28.5237	15.3441	88.4238
DATA	517	4	25	0	0	A_14_P107119	chr18:18539853-18539912	1056.92	4477.31	6.374503895e-001	8.535968931e-002	8.153721163e-014	4.169887e+003	1.809567e+004	4.235025e+002	1.816047e+003	425	593	14	87	5.941020e+000	2.139744e+001	0	0	0	0	0	0	0	0	0	0	0	382.851	500.003	1	1	1	1	22.9591	14.9631	88.1498
DATA	518	4	26	0	0	A_14_P115803	chr1:210743015-210743074	1077.93	4476.73	-4.281102339e-002	9.274486993e-002	6.443682611e-001	1.159085e+003	1.050278e+003	1.374454e+002	1.914977e+002	156	116	14	86	6.201845e+000	2.162488e+001	0	0	0	0	0	0	0	0	0	0	0	106.598	29.054	1	1	1	1	26.0017	15.1526	87.6099
DATA	519	4	27	0	0	A_16_P40989344	chr18:29221716-29221775	1099.25	4476.61	-2.381716289e-001	1.083560413e-001	2.794578105e-002	1.106448e+003	6.393806e+002	1.329655e+002	1.657500e+002	143	104	14	85	6.300677e+000	2.084040e+001	0	0	0	0	0	0	0	0	0	0	0	101.934	17.7074	1	1	1	0	25.1049	15.2459	86.248
DATA	520	4	28	0	0	A_14_P107692	chr6:13367440-13367499	1120.07	4476.52	-2.895925348e-001	1.533817703e-001	5.901915167e-002	7.310230e+002	3.752654e+002	1.037454e+002	1.572934e+002	108.5	97.5	14	84	6.351401e+000	2.112236e+001	0	0	0	0	0	0	0	0	0	0	0	67.4615	10.4044	1	1	1	0	26.2212	15.3012	85.487
DATA	521	4	29	0	0	A_14_P110889	chr2:220386588-220386647	1141.54	4476.43	-2.637288605e-001	2.689929801e-001	3.268737840e-001	3.762857e+002	2.050165e+002	8.256023e+001	1.539468e+002	70	94	15	84	6.199348e+000	2.139990e+001	0	0	0	0	0	0	0	0	0	0	0	34.7856	5.69073	1	1	1	0	24.4106	15.2704	85.2963
DATA	522	4	30	0	0	A_14_P128634	chr17:58501670-58501722	1162.34	4475.9	-5.274915954e-002	7.642816785e-002	4.900812745e-001	1.724637e+003	1.527385e+003	1.874196e+002	2.157647e+002	205	130	15	84	6.067352e+000	2.117723e+001	0	0	0	0	0	0	0	0	0	0	0	159.699	42.4455	1	1	1	1	26.2212	15.2546	85.5326
DATA	523	4	31	0	0	A_16_P40415565	chr15:58622268-58622327	1183.57	4475.77	-1.314120830e+000	1.572147653e-001	6.337974663e-017	3.116658e+003	1.512058e+002	3.201555e+002	1.528510e+002	332.5	94	15	84	6.020379e+000	2.113510e+001	0	0	0	0	0	0	0	0	0	0	0	289.092	3.84581	1	0	1	0	26.0017	15.3693	84.921
DATA	524	4	32	0	0	A_14_P115085	chr8:98817661-98817717	1204.71	4475.78	4.945982131e-002	6.816692005e-002	4.681028779e-001	2.367164e+003	2.652700e+003	2.477507e+002	3.057591e+002	255	159	15	84	6.029995e+000	2.003441e+001	0	0	0	0	0	0	0	0	0	0	0	219.946	73.8846	1	1	1	1	27.0811	15.327	84.5259
DATA	525	4	33	0	0	A_16_P20368816	chr15:100666579-100666638	1226.41	4475.88	-3.695976152e-001	9.753847181e-002	1.511030335e-004	1.603349e+003	6.845897e+002	1.761659e+002	1.665973e+002	198	106.5	15	84	6.028842e+000	2.003562e+001	0	0	0	0	0	0	0	0	0	0	0	149.235	19.0893	1	1	1	0	25.7804	15.2057	84.2943
DATA	526	4	34	0	0	A_14_P200658	chr4:70917090-70917149	1247.06	4475.97	-3.649789821e-001	3.171742613e-001	2.498471751e-001	3.492219e+002	1.507032e+002	8.080373e+001	1.524231e+002	74	90	15	84	6.107778e+000	2.038685e+001	0	0	0	0	0	0	0	0	0	0	0	32.558	4.08595	1	0	0	0	28.1191	15.3726	84.2002
DATA	527	4	35	0	0	A_14_P120077	chr2:237075191-237075245	1268.33	4475.62	1.811243630e-001	8.862379167e-002	4.097881454e-002	9.534483e+002	1.446843e+003	1.199282e+002	2.095221e+002	130	130	15	83	6.214498e+000	2.001702e+001	0	0	0	0	0	0	0	0	0	0	0	89.0374	40.4337	1	1	1	1	24.8756	15.4955	83.9889
DATA	528	4	36	0	0	A_14_P138854	chr19:2849385-2849444	1289.89	4475.2	-3.548067344e-001	2.786451331e-001	2.029015720e-001	3.954525e+002	1.746978e+002	8.269467e+001	1.523749e+002	78	92	15	82	6.288231e+000	2.007090e+001	0	0	0	0	0	0	0	0	0	0	0	36.9906	4.88778	1	1	1	0	27.501	15.4243	83.4373
DATA	529	4	37	0	0	A_14_P138166	chr15:63617463-63617522	1310.85	4475.5	7.007804148e-002	9.042047744e-002	4.383254757e-001	1.016078e+003	1.194002e+003	1.248261e+002	1.926704e+002	133	118	14	82	5.974085e+000	2.056904e+001	0	0	0	0	0	0	0	0	0	0	0	95.1987	33.441	1	1	1	1	25.3321	14.9563	83.2157
DATA	530	4	38	0	0	A_16_P01129765	chr4:168139439-168139498	1331.7	4475.52	4.998851119e-001	1.081853215e-001	3.825634103e-006	5.076632e+002	1.604947e+003	8.841929e+001	2.204002e+002	83	135	14	83	5.982561e+000	2.068521e+001	0	0	0	0	0	0	0	0	0	0	0	47.6398	44.9976	1	1	1	1	26.0017	15.0324	83.1693
DATA	531	4	39	0	0	A_14_P115767	chr7:117420524-117420583	1353	4475.7	-1.001904333e-001	7.817207267e-002	1.999600859e-001	1.713501e+003	1.360485e+003	1.859698e+002	2.031739e+002	191	122	15	82	6.314335e+000	1.989819e+001	0	0	0	0	0	0	0	0	0	0	0	161.056	38.1832	1	1	1	1	26.2212	15.333	82.1817
DATA	532	4	40	0	0	A_14_P104180	chr8:74860448-74860507	1374.11	4475.32	4.584737937e-001	9.203795065e-002	6.314027436e-007	7.555802e+002	2.171473e+003	1.044836e+002	2.643381e+002	105	153	14	83	6.259217e+000	2.004330e+001	0	0	0	0	0	0	0	0	0	0	0	71.1285	61.0096	1	1	1	1	24.6442	15.1856	82.8831
DATA	533	4	41	0	0	A_14_P200264	chr9:139641471-139641530	1395.27	4475	2.546819070e-001	3.495078279e-001	4.661929806e-001	1.552841e+002	2.791316e+002	7.370926e+001	1.531445e+002	57	99	14	82	6.397130e+000	1.968814e+001	0	0	0	0	0	0	0	0	0	0	0	14.6404	7.8507	1	1	0	0	25.3321	15.2087	82.4397
DATA	534	4	42	0	0	A_16_P02887096	chr14:32518666-32518725	1416.65	4474.75	3.448996756e-002	1.130096964e-001	7.602178206e-001	7.338689e+002	7.945266e+002	1.027706e+002	1.701179e+002	111	115.5	15	81	6.390087e+000	1.935875e+001	0	0	0	0	0	0	0	0	0	0	0	69.2956	22.3695	1	1	1	1	25.1049	15.3454	81.4101
DATA	535	4	43	0	0	A_16_P02796731	chr13:65971853-65971912	1438.02	4474.42	8.253686462e-001	1.014195047e-001	4.013142432e-016	9.421917e+002	6.302428e+003	1.184821e+002	6.479100e+002	129	259	15	80	6.187623e+000	1.892565e+001	0	0	0	0	0	0	0	0	0	0	0	89.099	177.622	1	1	1	1	24.8756	15.358	81.6489
DATA	536	4	44	0	0	A_14_P102351	chr21:43607477-43607536	1458.6	4475.11	-2.865030489e-001	1.620724264e-001	7.710318266e-002	6.683937e+002	3.455646e+002	9.804771e+001	1.540693e+002	105	96	15	80	6.170383e+000	1.935903e+001	0	0	0	0	0	0	0	0	0	0	0	63.2986	9.74733	1	1	1	0	26.4388	15.271	81.21
DATA	537	4	45	0	0	A_14_P125428	chr15:38747615-38747674	1480.51	4475.1	-9.715027752e-002	7.122618691e-002	1.725774870e-001	2.304470e+003	1.842557e+003	2.413224e+002	2.375925e+002	257.5	132	15	81	6.189380e+000	1.953948e+001	0	0	0	0	0	0	0	0	0	0	0	218.562	52.0228	1	1	1	1	25.7804	15.4959	81.32
DATA	538	4	46	0	0	A_16_P17574468	chr6:67029691-67029750	1501.49	4474.58	-4.828585617e-001	1.228259782e-001	8.450838889e-005	1.235827e+003	4.065362e+002	1.427914e+002	1.552741e+002	163	98.5	15	81	6.165521e+000	1.942809e+001	0	0	0	0	0	0	0	0	0	0	0	117.369	11.4891	1	1	1	0	24.4106	15.5353	82.0205
DATA	539	4	47	0	0	A_16_P21084638	chr20:15797054-15797113	1522.69	4474.55	5.272352078e-001	9.409229751e-002	2.102076718e-008	7.069271e+002	2.380180e+003	1.004998e+002	2.811949e+002	106	151	15	81	6.261030e+000	1.985223e+001	0	0	0	0	0	0	0	0	0	0	0	67.23	67.3249	1	1	1	1	25.3321	15.3757	82.2752
DATA	540	4	48	0	0	A_14_P200328	chr11:125771834-125771893	1543.8	4474.54	8.300433998e-001	1.210006641e-001	6.894487674e-012	3.395629e+002	2.295956e+003	7.900809e+001	2.740335e+002	73	157	15	81	6.301965e+000	1.993854e+001	0	0	0	0	0	0	0	0	0	0	0	32.3358	64.9973	1	1	0	1	25.3321	15.3335	82.0305
DATA	541	4	49	0	0	A_18_P14179324	chr3:55890134-55890193	1564.7	4474.68	3.563090480e-001	9.389032187e-002	1.476733956e-004	7.357227e+002	1.671180e+003	1.024163e+002	2.242174e+002	106	134	15	80.5	6.238774e+000	2.016311e+001	0	0	0	0	0	0	0	0	0	0	0	70.1512	47.3475	1	1	1	1	25.1049	15.2796	81.8281
DATA	542	4	50	0	0	A_16_P00892159	chr3:187988945-187989004	1586.07	4474.53	3.999528486e-001	7.928842367e-002	4.552371057e-007	1.279511e+003	3.213637e+003	1.464066e+002	3.543776e+002	162	178	14	82	5.962841e+000	2.022180e+001	0	0	0	0	0	0	0	0	0	0	0	122.156	91.1218	1	1	1	1	25.3321	15.022	82.2686
DATA	543	4	51	0	0	A_14_P100120	chr12:81503370-81503429	1607.17	4474.24	-1.584479964e-001	9.623125071e-002	9.965393713e-002	1.179286e+003	8.187873e+002	1.376895e+002	1.702294e+002	153	115	15	81	6.202364e+000	2.039316e+001	0	0	0	0	0	0	0	0	0	0	0	112.723	23.2347	1	1	1	1	24.4106	15.4514	81.3347
DATA	544	4	52	0	0	A_16_P02353731	chr10:119320504-119320563	1628	4474.36	-5.869560057e-001	1.507381288e-001	9.865394891e-005	1.033175e+003	2.674349e+002	1.253555e+002	1.515195e+002	143	94	15	80	6.234057e+000	1.976091e+001	0	0	0	0	0	0	0	0	0	0	0	98.8716	7.59427	1	1	1	0	26.2212	15.5239	80.797
DATA	545	4	53	0	0	A_14_P111925	chr17:57350236-57350295	1649.18	4473.82	2.167351284e-002	7.308654102e-002	7.668132324e-001	1.766701e+003	1.857106e+003	1.903695e+002	2.381135e+002	219	131	15	80	6.296515e+000	1.945848e+001	0	0	0	0	0	0	0	0	0	0	0	169.257	52.7752	1	1	1	1	27.0811	15.5687	80.09
DATA	546	4	54	0	0	A_14_P110772	chr7:142580425-142580484	1670.41	4473.86	1.676638349e-001	9.448090126e-002	7.596738569e-002	8.366669e+002	1.230882e+003	1.096232e+002	1.932135e+002	120	117	15	79	6.284799e+000	1.936265e+001	0	0	0	0	0	0	0	0	0	0	0	80.2446	35.002	1	1	1	1	25.7804	15.6375	79.5499
DATA	547	4	55	0	0	A_16_P01457090	chr6:35681450-35681509	1691.5	4473.57	1.596191992e-001	1.028548267e-001	1.206889805e-001	7.292961e+002	1.053230e+003	1.016140e+002	1.823319e+002	105.5	112	15	78	6.385776e+000	1.937825e+001	0	0	0	0	0	0	0	0	0	0	0	70.0196	29.9696	1	1	1	1	24.4106	15.4963	79.0624
DATA	548	4	56	0	0	A_14_P122029	chr13:103581697-103581756	1712.58	4473.37	1.962069439e-001	9.279861223e-002	3.448703872e-002	8.417571e+002	1.322494e+003	1.099192e+002	1.990358e+002	121.5	122.5	15	78	6.366513e+000	1.900841e+001	0	0	0	0	0	0	0	0	0	0	0	80.8979	37.6542	1	1	1	1	25.5572	15.4123	78.513
DATA	549	4	57	0	0	A_14_P106310	chr17:80624672-80624731	1733.41	4473.61	-6.172266443e-001	1.230575939e-001	5.282582706e-007	1.484630e+003	3.584196e+002	1.644030e+002	1.529297e+002	184.5	91	14	78	6.458289e+000	1.906004e+001	0	0	0	0	0	0	0	0	0	0	0	142.819	10.2101	1	1	1	0	24.4106	15.2199	78.77
DATA	550	4	58	0	0	A_16_P19743745	chr13:23300362-23300421	1755.11	4473.25	-4.750167896e-001	1.552157317e-001	2.210674043e-003	8.656979e+002	2.899677e+002	1.116785e+002	1.513896e+002	125	93	14	78	6.471167e+000	1.939566e+001	0	0	0	0	0	0	0	0	0	0	0	83.3566	8.26483	1	1	1	0	24.4106	15.3569	78.7457
DATA	551	4	59	0	0	A_14_P107083	chr17:63685275-63685334	1776.12	4473.69	-4.337868778e-003	7.333548273e-002	9.528318198e-001	1.790736e+003	1.772938e+003	1.924481e+002	2.312853e+002	219	139	15	78	6.201335e+000	1.922359e+001	0	0	0	0	0	0	0	0	0	0	0	172.58	50.5542	1	1	1	1	26.6546	15.4	78.5801
DATA	552	4	60	0	0	A_14_P122115	chr9:111823029-111823085	1797.31	4473.41	4.391381494e-002	6.647405169e-002	5.088586755e-001	2.700756e+003	2.988128e+003	2.791086e+002	3.336592e+002	298.5	169	15	78	6.221451e+000	1.947448e+001	0	0	0	0	0	0	0	0	0	0	0	260.496	85.2439	1	1	1	1	25.5572	15.3005	78.7716
DATA	553	4	61	0	0	A_14_P131403	chr5:39021168-39021227	1818.32	4473.12	4.507274869e-002	6.764067270e-002	5.051837634e-001	2.414287e+003	2.678315e+003	2.514776e+002	3.061938e+002	271	155	15	78	6.206973e+000	1.877083e+001	0	0	0	0	0	0	0	0	0	0	0	233.044	76.4378	1	1	1	1	25.7804	15.345	78.9394
DATA	554	4	62	0	0	A_14_P112898	chr14:77926098-77926157	1839.34	4473.02	-2.374758935e-001	8.073419158e-002	3.266755613e-003	1.940782e+003	1.123313e+003	2.064276e+002	1.860737e+002	225	120.5	15	78	6.262635e+000	1.951834e+001	0	0	0	0	0	0	0	0	0	0	0	187.474	32.0703	1	1	1	1	25.7804	15.4007	79.3135
DATA	555	4	63	0	0	A_16_P01034545	chr4:98865081-98865140	1860.8	4472.98	-7.464326952e-001	1.625644999e-001	4.398408581e-006	1.115903e+003	2.000754e+002	1.318769e+002	1.496379e+002	150	90.5	15	78	6.263305e+000	1.909956e+001	0	0	0	0	0	0	0	0	0	0	0	107.868	5.71391	1	1	1	0	26.4388	15.3177	78.7746
DATA	556	4	64	0	0	A_14_P131084	chrX:97855629-97855688	1882.3	4472.98	-4.389720593e-001	1.389436527e-001	1.581197887e-003	9.598942e+002	3.493424e+002	1.189399e+002	1.523145e+002	134.5	94.5	15	78	6.181409e+000	1.923199e+001	0	0	0	0	0	0	0	0	0	0	0	92.8475	9.97949	1	1	1	0	24.8756	15.3177	79.1069
DATA	557	4	65	0	0	A_14_P109942	chr3:141896333-141896392	1903.32	4472.82	-2.266117118e-001	7.693157126e-002	3.223008062e-003	2.206040e+003	1.309187e+003	2.315020e+002	1.977584e+002	254	125	15	78	6.127010e+000	1.958128e+001	0	0	0	0	0	0	0	0	0	0	0	213.506	37.4079	1	1	1	1	27.2919	15.2571	79.3318
DATA	558	4	66	0	0	A_14_P105716	chr6:154726548-154726607	1924.49	4472.4	7.309362316e-001	9.830785835e-002	1.044288065e-013	7.508297e+002	4.040896e+003	1.027589e+002	4.304033e+002	112	198.5	14	79	6.212290e+000	1.973667e+001	0	0	0	0	0	0	0	0	0	0	0	72.705	115.489	1	1	1	1	26.2212	15.1747	79.8239
DATA	559	4	67	0	0	A_16_P18603030	chr9:32721784-32721843	1945.81	4472.5	1.505463048e-001	8.836987580e-002	8.845715993e-002	9.601981e+002	1.358023e+003	1.188987e+002	2.009856e+002	130.5	127.5	14	79	6.260404e+000	1.989518e+001	0	0	0	0	0	0	0	0	0	0	0	93.0244	38.8173	1	1	1	1	24.4106	15.2391	80.0404
DATA	560	4	68	0	0	A_14_P201665	chr3:33320428-33320487	1967.05	4472.28	1.372608552e-001	7.675865859e-002	7.374158086e-002	1.366157e+003	1.873965e+003	1.535473e+002	2.388830e+002	177	139	14	79	6.443772e+000	1.971095e+001	0	0	0	0	0	0	0	0	0	0	0	132.41	53.5713	1	1	1	1	26.2212	15.2773	80.1568
DATA	561	4	69	0	0	A_14_P124650	chr13:26635563-26635622	1987.6	4472.44	4.087827448e-001	8.792397362e-002	3.331036108e-006	8.479836e+002	2.173553e+003	1.100000e+002	2.630389e+002	121	151	15	79	6.280100e+000	1.988718e+001	0	0	0	0	0	0	0	0	0	0	0	82.2188	62.1377	1	1	1	1	24.8756	15.2728	80.1573
DATA	562	4	70	0	0	A_14_P139724	chrX:115454837-115454896	2009.36	4472.42	-3.431544215e-001	8.959356564e-002	1.280789591e-004	1.800938e+003	8.172303e+002	1.932349e+002	1.691871e+002	224	110	15	78	6.310906e+000	1.931473e+001	0	0	0	0	0	0	0	0	0	0	0	174.674	23.3633	1	1	1	1	24.8756	15.4231	79.2981
DATA	563	4	71	0	0	A_16_P02091219	chr9:32759696-32759755	2029.51	4472.57	4.166933397e-001	1.027091310e-001	4.970212117e-005	5.814964e+002	1.517890e+003	9.102019e+001	2.121031e+002	98	126	15	79	6.227775e+000	1.936724e+001	0	0	0	0	0	0	0	0	0	0	0	56.4149	43.3919	1	1	1	1	24.4106	15.5135	79.5421
DATA	564	4	72	0	0	A_14_P103788	chr3:100029234-100029293	2051.23	4471.37	-3.447901747e-002	9.659140428e-002	7.211236911e-001	9.937961e+002	9.179484e+002	1.215640e+002	1.742745e+002	136.5	110	15	79	6.216005e+000	2.031759e+001	0	0	0	0	0	0	0	0	0	0	0	96.4325	26.2429	1	1	1	1	25.1049	15.3795	79.9951
DATA	565	4	73	0	0	A_14_P133561	chr19:30195435-30195494	2072.06	4472.12	-5.176148541e-001	2.620881356e-001	4.827213197e-002	4.846825e+002	1.471779e+002	8.513963e+001	1.481727e+002	90	84	15	78	6.189129e+000	2.041285e+001	0	0	0	0	0	0	0	0	0	0	0	47.0401	0.272848	1	0	1	0	28.1191	15.3805	79.8842
DATA	566	4	74	0	0	A_16_P02113823	chr9:80956995-80957054	2093.88	4471.93	-1.144448030e-002	1.217419911e-001	9.251043730e-001	6.861257e+002	6.682811e+002	9.801110e+001	1.625632e+002	107	103	15	79	6.184775e+000	2.037092e+001	0	0	0	0	0	0	0	0	0	0	0	66.5983	19.0985	1	1	1	0	26.2212	15.4593	80.0988
DATA	567	4	75	0	0	A_14_P106473	chr2:63921609-63921668	2114.42	4472.46	9.826644837e-002	1.025662354e-001	3.380234615e-001	7.769461e+002	9.742207e+002	1.045665e+002	1.773792e+002	113	109	15	79	6.189386e+000	2.003134e+001	0	0	0	0	0	0	0	0	0	0	0	75.4198	27.8345	1	1	1	1	24.8756	15.5146	79.8896
DATA	568	4	76	0	0	A_14_P137927	chr1:204188216-204188275	2136.35	4471.58	2.311996574e-001	7.996480294e-002	3.836910424e-003	1.156083e+003	1.968741e+003	1.351416e+002	2.464527e+002	153	138	15	80	6.037093e+000	1.972657e+001	0	0	0	0	0	0	0	0	0	0	0	112.22	56.2397	1	1	1	1	25.1049	15.3459	80.2755
DATA	569	4	77	0	0	A_14_P101793	chr5:45519525-45519584	2156.87	4471.38	-6.129979347e-001	2.346267167e-001	8.984275236e-003	6.042357e+002	1.473019e+002	9.246357e+001	1.484518e+002	99	85	15	80	6.092493e+000	1.962277e+001	0	0	0	0	0	0	0	0	0	0	0	58.6496	1.95143	1	0	1	0	26.4388	15.3586	80.2748
DATA	570	4	78	0	0	A_14_P100994	chr16:11441572-11441629	2178.35	4471.37	-3.157757004e-001	8.745675363e-002	3.054309573e-004	1.817813e+003	8.785641e+002	1.947921e+002	1.724099e+002	215	109	15	80	6.194096e+000	1.968243e+001	0	0	0	0	0	0	0	0	0	0	0	176.426	25.082	1	1	1	1	24.8756	15.4533	80.6301
DATA	571	4	79	0	0	A_14_P125324	chr7:138963583-138963642	2199.22	4471.22	3.555559222e-001	1.021452445e-001	4.997586657e-004	6.150008e+002	1.394542e+003	9.318444e+001	2.036415e+002	103	121.5	15	80	6.286482e+000	2.027178e+001	0	0	0	0	0	0	0	0	0	0	0	59.6789	39.7982	1	1	1	1	24.4106	15.5618	81.0364
DATA	572	4	80	0	0	A_14_P109492	chr19:48035912-48035971	2220.16	4471.38	5.394023184e-002	6.474541387e-002	4.047811264e-001	3.366727e+003	3.811958e+003	3.438772e+002	4.090868e+002	373	192	15	79	6.400498e+000	2.015098e+001	0	0	0	0	0	0	0	0	0	0	0	326.637	108.74	1	1	1	1	26.0017	15.7596	80.7117
DATA	573	4	81	0	0	A_18_P22769496	chr3:17372773-17372832	2241.6	4471.32	-1.080012787e-001	1.288322613e-001	4.018570325e-001	7.140155e+002	5.568092e+002	1.000193e+002	1.586280e+002	108.5	102	15	80	6.585577e+000	2.024412e+001	0	0	0	0	0	0	0	0	0	0	0	69.2546	15.8761	1	1	1	0	25.1049	15.9489	81.1839
DATA	574	4	82	0	0	A_16_P16825731	chr4:116913694-116913753	2263.17	4471.33	-3.710461709e-001	1.287532912e-001	3.953625096e-003	9.832360e+002	4.184192e+002	1.207327e+002	1.543905e+002	132.5	93.5	15	80	6.586345e+000	1.998311e+001	0	0	0	0	0	0	0	0	0	0	0	95.3363	11.924	1	1	1	0	26.0017	16.1793	80.8146
DATA	575	4	83	0	0	A_14_P110794	chr16:4464594-4464653	2284.12	4471.06	-1.458973835e-001	1.115245345e-001	1.908024873e-001	9.123163e+002	6.520007e+002	1.150470e+002	1.623568e+002	135	107	15	80	6.312305e+000	2.018514e+001	0	0	0	0	0	0	0	0	0	0	0	88.4261	18.5708	1	1	1	0	24.1747	15.7166	81.1228
DATA	576	4	84	0	0	A_16_P17295788	chr5:127822042-127822101	2305.18	4470.51	7.394924761e-002	8.075256430e-002	3.597974730e-001	1.260168e+003	1.494093e+003	1.442125e+002	2.108448e+002	161	131	15	80	6.293231e+000	1.979819e+001	0	0	0	0	0	0	0	0	0	0	0	122.087	42.5331	1	1	1	1	27.501	15.6149	80.7896
DATA	577	4	85	0	0	A_16_P00965500	chr4:43851921-43851980	2326.82	4470.61	1.104854786e-001	8.310069058e-002	1.836707358e-001	1.139939e+003	1.470168e+003	1.338522e+002	2.092267e+002	153	129	15	80	6.242665e+000	1.961758e+001	0	0	0	0	0	0	0	0	0	0	0	110.385	41.8242	1	1	1	1	26.2212	15.3392	80.1174
DATA	578	4	86	0	0	A_14_P201038	chr10:115312804-115312863	2347.48	4470.36	-3.200206279e-001	1.476307122e-001	3.018072393e-002	7.714692e+002	3.692308e+002	1.043010e+002	1.534714e+002	114.5	96	15	79	6.339535e+000	1.967865e+001	0	0	0	0	0	0	0	0	0	0	0	74.6648	10.4974	1	1	1	0	26.0017	15.3157	79.8551
DATA	579	4	87	0	0	A_14_P120714	chr19:39025966-39026018	2368.08	4470.6	3.887947529e-002	8.724259514e-002	6.558516378e-001	1.105929e+003	1.209502e+003	1.310089e+002	1.919672e+002	140.5	125	15	79	6.309112e+000	1.974034e+001	0	0	0	0	0	0	0	0	0	0	0	106.975	34.3617	1	1	1	1	24.8756	15.3792	79.9538
DATA	580	4	88	0	0	A_14_P125766	chr15:41028550-41028609	2390.07	4470.47	-3.765042975e-001	8.027860698e-002	2.732444551e-006	2.781481e+003	1.168885e+003	2.868894e+002	1.895255e+002	287	115	15	79	6.223613e+000	1.980656e+001	0	0	0	0	0	0	0	0	0	0	0	268.869	33.182	1	1	1	1	26.0017	15.4001	79.8635
DATA	581	4	89	0	0	A_16_P16056445	chr2:224706790-224706849	2410.98	4470.5	5.249240214e-001	1.838234084e-001	4.295714025e-003	2.216265e+002	7.422424e+002	7.373660e+001	1.667380e+002	63.5	106	14	80	6.178131e+000	1.994662e+001	0	0	0	0	0	0	0	0	0	0	0	21.4087	21.0539	1	1	0	0	23.4529	15.197	80.7784
DATA	582	4	90	0	0	A_16_P02991999	chr14:107152092-107152151	2433.2	4470.07	7.929624806e-001	1.546998186e-001	2.962551262e-007	2.069616e+002	1.284849e+003	7.336336e+001	1.970738e+002	63	120	14	80	6.445682e+000	1.966936e+001	0	0	0	0	0	0	0	0	0	0	0	19.976	36.4145	1	1	0	1	21.6755	15.1208	81.1706
DATA	583	4	91	0	0	A_14_P125513	chr9:99479475-99479534	2452.81	4470.17	-4.552977250e-001	2.823444970e-001	1.068399215e-001	4.238186e+002	1.485533e+002	8.220303e+001	1.496041e+002	83	89	14	80	6.042630e+000	1.922197e+001	0	0	0	0	0	0	0	0	0	0	0	40.8772	1.09345	1	0	1	0	25.7804	14.6425	81.2496
DATA	584	4	92	0	0	A_18_P20322080	chr15:50864843-50864902	2474.75	4470.07	3.336476152e-001	8.031331268e-002	3.262489654e-005	1.143251e+003	2.464842e+003	1.343134e+002	2.883798e+002	153.5	150.5	14	80	6.193236e+000	1.887026e+001	0	0	0	0	0	0	0	0	0	0	0	110.169	69.7344	1	1	1	1	25.3321	14.7449	80.749
DATA	585	4	93	0	0	A_14_P110077	chr20:19703475-19703534	2495.53	4469.9	1.861626638e-001	7.586186591e-002	1.412891686e-002	1.399894e+003	2.149105e+003	1.567665e+002	2.619849e+002	176.5	147.5	14	80	6.259817e+000	1.943120e+001	0	0	0	0	0	0	0	0	0	0	0	134.78	60.7461	1	1	1	1	26.0017	14.8724	80.3779
DATA	586	4	94	0	0	A_14_P130838	chr7:37972807-37972866	2516.69	4469.94	-5.895864970e-001	1.183481224e-001	6.299601902e-007	1.541555e+003	3.966182e+002	1.695643e+002	1.551355e+002	187	97	15	79	6.314074e+000	1.957229e+001	0	0	0	0	0	0	0	0	0	0	0	148.279	11.1996	1	1	1	0	27.0811	15.2327	80.3382
DATA	587	4	95	0	0	A_14_P126159	chr4:141554795-141554854	2538.4	4469.19	-2.907954830e-001	8.811983847e-002	9.668476442e-004	1.724966e+003	8.830493e+002	1.864237e+002	1.741710e+002	202.5	111	15	79	6.345296e+000	1.990734e+001	0	0	0	0	0	0	0	0	0	0	0	165.745	24.9111	1	1	1	1	23.696	15.5066	81.1114
DATA	588	4	96	0	0	A_16_P03387295	chr18:61916643-61916702	2559.47	4470.07	4.369569760e-001	7.756226024e-002	1.764567111e-008	1.657582e+003	4.533484e+003	1.802345e+002	4.776127e+002	191.5	211.5	15	80	6.267457e+000	2.014975e+001	0	0	0	0	0	0	0	0	0	0	0	159.112	127.746	1	1	1	1	25.7804	15.574	81.7471
DATA	589	4	97	0	0	A_14_P103358	chr2:239078371-239078430	2580.75	4469.84	1.045329175e-001	2.238628163e-001	6.405350908e-001	3.199684e+002	4.070428e+002	7.774075e+001	1.694965e+002	72	97	15	81	6.246129e+000	2.039960e+001	0	0	0	0	0	0	0	0	0	0	0	30.6799	11.4575	1	1	0	0	24.1747	15.7519	82.4366
DATA	590	4	98	0	0	A_14_P102155	chr9:100613698-100613757	2602.24	4469.35	9.365283336e-001	2.494215848e-001	1.734794813e-004	9.050610e+001	7.819990e+002	7.150996e+001	1.697118e+002	53	107	15	82	6.313251e+000	2.056307e+001	0	0	0	0	0	0	0	0	0	0	0	8.66779	21.9879	1	1	0	1	24.8756	15.718	82.5468
DATA	591	4	99	0	1	SRN_50429	SRN_50429	2622.58	4469.49	-7.252089358e-001	9.130217567e-002	1.974229703e-015	1.764467e+004	3.322038e+003	1.765895e+003	3.648246e+002	1756	177	14	81	6.283887e+000	2.051432e+001	0	0	0	0	0	0	0	0	0	0	0	1687.92	93.303	1	1	1	1	24.4106	15.2323	82.0268
DATA	592	4	100	0	0	A_14_P110450	chr3:84959321-84959380	2643.79	4469.5	-2.101009670e-001	1.088304503e-001	5.354060406e-002	1.041512e+003	6.420421e+002	1.261076e+002	1.640538e+002	145	104.5	14	82	6.303230e+000	2.039967e+001	0	0	0	0	0	0	0	0	0	0	0	99.5101	18.0112	1	1	1	0	25.7804	15.2002	82.3914
DATA	593	4	101	0	0	A_14_P113128	chr6:137539744-137539796	2665.04	4468.87	-5.116413136e-001	7.839945150e-002	6.751199921e-011	9.641631e+003	2.968310e+003	9.667883e+002	3.330956e+002	953	170.5	15	82	6.337412e+000	1.972991e+001	0	0	0	0	0	0	0	0	0	0	0	919.982	83.1739	1	1	1	1	23.4529	15.2835	82.4226
DATA	594	4	102	0	0	A_14_P123747	chr2:235003618-235003677	2686.04	4468.29	2.701590149e-001	9.144252121e-002	3.132639865e-003	8.303585e+002	1.546766e+003	1.094424e+002	2.163849e+002	121	129	15	82	6.324276e+000	1.967190e+001	0	0	0	0	0	0	0	0	0	0	0	79.1243	43.2906	1	1	1	1	25.3321	15.2962	82.3301
DATA	595	4	103	0	0	A_14_P102395	chr3:53892586-53892636	2707.13	4468.56	1.990761532e-001	6.868414072e-002	3.750363481e-003	2.313329e+003	3.658589e+003	2.420977e+002	3.959912e+002	260	194	15	82	6.460284e+000	1.984832e+001	0	0	0	0	0	0	0	0	0	0	0	220.14	102.265	1	1	1	1	26.4388	15.4066	82.5675
DATA	596	4	104	0	0	A_14_P134710	chr2:102357105-102357164	2728.62	4468.55	3.053974711e-001	8.947512480e-002	6.420223422e-004	8.544098e+002	1.726091e+003	1.114051e+002	2.298046e+002	116	140	15	81	6.344765e+000	1.930521e+001	0	0	0	0	0	0	0	0	0	0	0	81.1907	48.1849	1	1	1	1	25.7804	15.3625	81.6783
DATA	597	4	105	0	0	A_14_P132294	chr12:123350783-123350842	2749.43	4468.36	-7.334515730e-002	1.271703567e-001	5.641101885e-001	7.130878e+002	6.022792e+002	1.010474e+002	1.634079e+002	111	104	15	82	6.337103e+000	1.953747e+001	0	0	0	0	0	0	0	0	0	0	0	67.6643	16.7917	1	1	1	0	25.7804	15.4537	82.1148
DATA	598	4	106	0	0	A_16_P17712767	chr6:127202157-127202216	2770.77	4468.5	-6.375026129e-001	9.794308208e-002	7.569853672e-011	2.863363e+003	6.597416e+002	2.951770e+002	1.658006e+002	308.5	100.5	15	81	6.274431e+000	1.966265e+001	0	0	0	0	0	0	0	0	0	0	0	271.297	18.3689	1	1	1	0	25.7804	15.3721	81.993
DATA	599	4	107	0	0	A_14_P107023	chr1:74672597-74672656	2791.96	4468.67	7.194339910e-001	1.040339405e-001	4.666184797e-012	5.568889e+002	2.918788e+003	9.087257e+001	3.292322e+002	99	170	14	81	6.471699e+000	1.952837e+001	0	0	0	0	0	0	0	0	0	0	0	52.684	81.1554	1	1	1	1	24.8756	15.3543	81.7506
DATA	600	4	108	0	0	A_14_P126787	chr10:28409496-28409555	2813.11	4468.39	-4.435678270e-001	8.834617469e-002	5.145867757e-007	2.397681e+003	8.634229e+002	2.503231e+002	1.752655e+002	271	114	15	81	6.545676e+000	1.922127e+001	0	0	0	0	0	0	0	0	0	0	0	226.472	23.9748	1	1	1	1	25.1049	15.3696	81.5242
DATA	601	4	109	0	0	A_14_P125682	chr4:167105093-167105152	2834.5	4468.05	6.693406495e-001	9.188154665e-002	3.220969220e-013	1.052885e+003	4.917242e+003	1.275758e+002	5.148977e+002	139	223	15	80	6.336475e+000	1.951307e+001	0	0	0	0	0	0	0	0	0	0	0	99.2867	136.351	1	1	1	1	25.3321	15.3227	80.9193
DATA	602	4	110	0	0	A_16_P19935132	chr13:102459721-102459780	2856.2	4468.19	9.955620887e-002	1.200496998e-001	4.069394176e-001	6.360364e+002	7.999046e+002	9.619099e+001	1.726069e+002	105	110.5	14	80	6.247052e+000	1.959735e+001	0	0	0	0	0	0	0	0	0	0	0	59.878	22.1485	1	1	1	1	25.7804	15.1766	80.7529
DATA	603	4	111	0	0	A_14_P133895	chrX:19433306-19433365	2876.78	4468.49	-6.585744545e-002	1.893613604e-001	7.280000510e-001	4.428028e+002	3.804985e+002	8.476290e+001	1.578233e+002	84	100	14	80	6.419696e+000	1.959632e+001	0	0	0	0	0	0	0	0	0	0	0	41.6197	10.5208	1	1	1	0	23.9365	15.2593	80.9746
DATA	604	4	112	0	0	A_14_P125829	chr11:48189422-48189481	2897.86	4468.23	-3.570790497e-001	1.162347200e-001	2.125930128e-003	1.160479e+003	5.099859e+002	1.367811e+002	1.616387e+002	154.5	103	14	80	5.894850e+000	1.933899e+001	0	0	0	0	0	0	0	0	0	0	0	108.888	14.0814	1	1	1	0	25.5572	14.7965	80.3745
DATA	605	4	113	0	0	A_14_P133253	chr1:236180524-236180573	2918.84	4467.66	-4.374794565e-001	1.164073756e-001	1.711561762e-004	1.295218e+003	4.730026e+002	1.484465e+002	1.607126e+002	163	99	14	80	5.922002e+000	1.907845e+001	0	0	0	0	0	0	0	0	0	0	0	121.317	13.0422	1	1	1	0	24.1747	14.8927	80.6878
DATA	606	4	114	0	0	A_16_P16113964	chr3:4791992-4792051	2940.52	4467.62	-4.560151669e-001	8.567297503e-002	1.022145074e-007	2.800074e+003	9.798380e+002	2.892813e+002	1.823788e+002	299	117	14	80	6.100251e+000	1.902336e+001	0	0	0	0	0	0	0	0	0	0	0	261.795	26.9774	1	1	1	1	24.4106	15.1459	80.9687
DATA	607	4	115	0	0	A_16_P18155017	chr7:146289632-146289691	2961.4	4467.85	4.386566800e-001	9.472616150e-002	3.642784125e-006	7.153552e+002	1.964167e+003	1.020560e+002	2.496191e+002	110.5	142	14	80	6.109723e+000	1.923968e+001	0	0	0	0	0	0	0	0	0	0	0	66.7656	53.9998	1	1	1	1	24.8756	14.862	80.994
DATA	608	4	116	0	0	A_14_P125674	chr8:130455991-130456050	2982.11	4467.31	-1.742953647e-001	7.004374208e-002	1.283269520e-002	3.032121e+003	2.029790e+003	3.118574e+002	2.549443e+002	322	139	14	81	6.036165e+000	1.970399e+001	0	0	0	0	0	0	0	0	0	0	0	282.478	55.7265	1	1	1	1	25.1049	14.9015	81.505
DATA	609	4	117	0	0	A_14_P134401	chr13:32731443-32731502	3003.71	4467.39	2.561212635e-001	8.252995186e-002	1.913280196e-003	1.091543e+003	1.968621e+003	1.313474e+002	2.502447e+002	135.5	147	14	81	5.889911e+000	1.978411e+001	0	0	0	0	0	0	0	0	0	0	0	101.499	53.9661	1	1	1	1	25.1049	14.8268	81.8601
DATA	610	4	118	0	0	A_14_P106380	chr1:54199792-54199845	3024.69	4467.61	4.304263535e-001	8.215546798e-002	1.613015670e-007	1.154454e+003	3.110304e+003	1.366922e+002	3.473873e+002	149	165	14	81	5.780387e+000	1.965575e+001	0	0	0	0	0	0	0	0	0	0	0	107.152	85.1379	1	1	1	1	26.4388	14.835	81.2256
DATA	611	4	119	0	0	A_18_P13556858	chr2:189068304-189068363	3046.07	4467.44	4.122003683e-001	8.462578272e-002	1.111133637e-006	1.007696e+003	2.603333e+003	1.246287e+002	3.029552e+002	136	155	15	80	5.760398e+000	2.005133e+001	0	0	0	0	0	0	0	0	0	0	0	93.3506	71.1561	1	1	1	1	25.7804	15.0015	80.8449
DATA	612	4	120	0	0	A_14_P120066	chr21:46761632-46761691	3067.17	4467.53	-1.090634717e-001	1.062667659e-001	3.047418183e-001	9.787723e+002	7.614093e+002	1.223856e+002	1.728479e+002	129	108.5	15	80	6.009463e+000	2.003208e+001	0	0	0	0	0	0	0	0	0	0	0	90.4991	20.7809	1	1	1	0	25.7804	15.2447	80.8377
DATA	613	4	121	0	0	A_16_P15618474	chr2:38085399-38085458	3088.88	4467.65	-8.739105192e-001	1.719959676e-001	3.754645212e-007	1.251120e+003	1.672586e+002	1.451643e+002	1.563054e+002	155	91	15	80	6.142324e+000	2.012638e+001	0	0	0	0	0	0	0	0	0	0	0	115.453	4.55805	1	1	1	0	24.1747	15.2445	80.9496
DATA	614	4	122	0	0	A_16_P02648927	chr12:73015398-73015457	3109.5	4467.38	-5.397931708e-001	1.570702425e-001	5.889876439e-004	9.623531e+002	2.776779e+002	1.212509e+002	1.580827e+002	140	97	15	80	6.276988e+000	2.035093e+001	0	0	0	0	0	0	0	0	0	0	0	88.6346	7.5566	1	1	1	0	24.4106	15.2788	81.2325
DATA	615	4	123	0	0	A_14_P101529	chr3:45688578-45688637	3131.07	4467.15	-1.632250848e-001	8.832977619e-002	6.461599579e-002	1.456396e+003	1.000125e+003	1.633203e+002	1.851815e+002	177.5	112	15	80	6.336968e+000	2.009740e+001	0	0	0	0	0	0	0	0	0	0	0	133.866	27.1774	1	1	1	1	26.4388	15.2597	81.0507
DATA	616	4	124	0	1	SRN_20663	SRN_20663	3151.81	4466.98	6.753357813e-001	8.843490311e-002	2.231544617e-014	2.438410e+003	1.154629e+004	2.548382e+002	1.165129e+003	266	394	14	80	6.580106e+000	2.017817e+001	0	0	0	0	0	0	0	0	0	0	0	223.69	313.322	1	1	1	1	27.2919	15.3535	81.4196
DATA	617	4	125	0	0	A_16_P01947940	chr8:77822930-77822989	3172.37	4467.08	-1.255160347e-001	9.266598602e-002	1.755770772e-001	1.264181e+003	9.468762e+002	1.465837e+002	1.827316e+002	151.5	108	14	80	6.594628e+000	1.924448e+001	0	0	0	0	0	0	0	0	0	0	0	115.747	25.659	1	1	1	1	26.8687	15.3692	80.7811
DATA	618	4	126	0	0	A_14_P131004	chr2:54021531-54021589	3193.87	4466.59	-3.297431151e-001	9.501997277e-002	5.199730150e-004	1.629209e+003	7.624894e+002	1.790850e+002	1.740897e+002	183	109	14	80	6.238583e+000	1.940450e+001	0	0	0	0	0	0	0	0	0	0	0	148.859	20.6336	1	1	1	0	26.8687	15.3289	80.7371
DATA	619	4	127	0	0	A_14_P126582	chr6:101049694-101049753	3215.73	4466.51	-2.111717618e-001	1.088889895e-001	5.246107314e-002	1.083685e+003	6.663943e+002	1.315107e+002	1.703060e+002	144.5	105.5	15	80	6.252244e+000	1.961775e+001	0	0	0	0	0	0	0	0	0	0	0	98.8086	18.0074	1	1	1	0	25.7804	15.6187	81.517
DATA	620	4	128	0	0	A_14_P130600	chr1:23856826-23856885	3236.71	4466.66	6.998038728e-001	1.829065312e-001	1.302322147e-004	1.899281e+002	9.514655e+002	7.703375e+001	1.835304e+002	60.5	111.5	15	81	6.141043e+000	1.936985e+001	0	0	0	0	0	0	0	0	0	0	0	17.2829	25.6756	1	1	0	1	24.8756	15.3905	82.0896
DATA	621	4	129	0	1	SRN_30855	SRN_30855	3257.63	4466.81	9.061112136e-003	8.351113806e-002	9.135976211e-001	1.322074e+003	1.349948e+003	1.519028e+002	2.071719e+002	164.5	126.5	15	81	6.224391e+000	1.961020e+001	0	0	0	0	0	0	0	0	0	0	0	120.066	36.38	1	1	1	1	25.3321	15.3837	82.1034
DATA	622	4	130	0	0	A_14_P202349	chrX:64953018-64953072	3278.42	4466.65	1.850308997e-001	1.004624668e-001	6.550566937e-002	7.815291e+002	1.196675e+003	1.082868e+002	1.976879e+002	109	120	15	80	6.218020e+000	1.933100e+001	0	0	0	0	0	0	0	0	0	0	0	70.8335	32.2079	1	1	1	1	25.5572	15.2881	81.2144
DATA	623	4	131	0	0	A_16_P21439581	chrX:36050188-36050247	3299.85	4466.5	-9.963983028e-002	1.060649221e-001	3.475135997e-001	9.865034e+002	7.842576e+002	1.239893e+002	1.759978e+002	127	102.5	15	80	6.170931e+000	1.940966e+001	0	0	0	0	0	0	0	0	0	0	0	89.2265	21.0805	1	1	1	0	26.6546	15.2116	80.5437
DATA	624	4	132	0	0	A_14_P125250	chr6:50740399-50740458	3320.79	4466.58	5.876982805e-001	1.154701073e-001	3.587930140e-007	4.394636e+002	1.700674e+003	8.715110e+001	2.319697e+002	83	135.5	15	79	6.029244e+000	1.934946e+001	0	0	0	0	0	0	0	0	0	0	0	39.6689	45.6561	1	1	1	1	25.7804	15.3849	80.2038
DATA	625	4	133	0	0	A_14_P127280	chr4:67743365-67743424	3341.93	4466.12	3.151712114e-001	8.078326006e-002	9.562133555e-005	1.180256e+003	2.438638e+003	1.400625e+002	2.905449e+002	152.5	154	15	80	6.128952e+000	1.928857e+001	0	0	0	0	0	0	0	0	0	0	0	106.318	65.3889	1	1	1	1	26.0017	15.3119	80.4511
DATA	626	4	134	0	0	A_14_P115451	chr5:59965756-59965815	3363.74	4465.87	-6.305487693e-001	1.711848533e-001	2.301093964e-004	9.694730e+002	2.269797e+002	1.229238e+002	1.597583e+002	126	95	15	80	6.195181e+000	1.938341e+001	0	0	0	0	0	0	0	0	0	0	0	87.147	6.07877	1	1	1	0	26.6546	15.2472	80.3784
DATA	627	4	135	0	0	A_14_P136458	chr7:25673259-25673318	3384.62	4465.44	1.531294268e-001	1.198559089e-001	2.013860384e-001	6.098653e+002	8.676875e+002	9.723183e+001	1.768310e+002	101	109.5	14	79	6.206759e+000	2.018197e+001	0	0	0	0	0	0	0	0	0	0	0	54.7104	23.2118	1	1	1	1	24.4106	15.1705	80.6208
DATA	628	4	136	0	0	A_14_P129113	chr14:64966934-64966993	3405.72	4465.33	3.144907823e-001	8.703441266e-002	3.021994195e-004	9.532611e+002	1.966539e+003	1.218392e+002	2.525700e+002	127	146	14	79	6.099178e+000	1.988908e+001	0	0	0	0	0	0	0	0	0	0	0	85.3448	52.5493	1	1	1	1	25.3321	14.9623	80.4715
DATA	629	4	137	0	0	A_16_P19748040	chr13:25108919-25108978	3426.38	4465.31	7.457518091e-001	9.846485430e-002	3.624992816e-014	8.408663e+002	4.682510e+003	1.133609e+002	4.943992e+002	115	221	14	79	6.242386e+000	1.969274e+001	0	0	0	0	0	0	0	0	0	0	0	75.1361	124.994	1	1	1	1	24.4106	15.2733	80.0941
DATA	630	4	138	0	0	A_16_P02353731	chr10:119320504-119320563	3448.04	4465.43	-3.652642590e-001	1.348370429e-001	6.750035215e-003	9.813359e+002	4.232076e+002	1.242319e+002	1.643652e+002	133.5	98.5	15	78	6.165120e+000	1.917646e+001	0	0	0	0	0	0	0	0	0	0	0	87.5122	11.285	1	1	1	0	25.3321	15.3643	79.5807
DATA	631	4	139	0	0	A_16_P15995706	chr2:200436538-200436597	3468.77	4465.67	-2.083785419e-001	9.242280342e-002	2.415702507e-002	1.452500e+003	8.989544e+002	1.640819e+002	1.826341e+002	171	110.5	15	78	6.170177e+000	1.927418e+001	0	0	0	0	0	0	0	0	0	0	0	129.285	23.9477	1	1	1	1	24.4106	15.4865	80.0041
DATA	632	4	140	0	0	A_14_P113707	chr17:66519844-66519903	3490.29	4465.29	8.629808006e-001	1.043827429e-001	1.368359939e-016	9.109756e+002	6.644886e+003	1.189434e+002	6.832757e+002	126	263	15	79	6.191951e+000	1.934763e+001	0	0	0	0	0	0	0	0	0	0	0	80.9217	176.854	1	1	1	1	23.4529	15.4822	80.2471
DATA	633	4	141	0	0	A_14_P200725	chr8:77904183-77904242	3511.16	4465.32	-9.108908063e-001	1.259260556e-001	4.705735174e-013	2.618314e+003	3.214629e+002	2.728122e+002	1.624732e+002	273	93	14	79	6.296803e+000	1.921959e+001	0	0	0	0	0	0	0	0	0	0	0	232.147	8.5484	1	1	1	0	25.5572	15.3399	80.2533
DATA	634	4	142	0	0	A_14_P128738	chr12:21446986-21447045	3532.15	4465.75	3.869562649e-001	1.278291317e-001	2.468822149e-003	4.477686e+002	1.091465e+003	8.886654e+001	1.931823e+002	81	116	14	79	6.328029e+000	1.891785e+001	0	0	0	0	0	0	0	0	0	0	0	39.628	29.0003	1	1	1	1	24.4106	15.2757	79.8624
DATA	635	4	143	0	0	A_16_P38874278	chr9:127749112-127749171	3553.42	4465.05	-2.136934714e-002	2.276964905e-001	9.252282027e-001	3.594718e+002	3.422122e+002	8.489708e+001	1.631377e+002	72.5	90.5	15	79	6.357530e+000	1.944745e+001	0	0	0	0	0	0	0	0	0	0	0	31.7517	9.08609	1	1	0	0	26.4388	15.3808	80.3193
DATA	636	4	144	0	0	A_14_P116786	chr19:55606279-55606330	3575.14	4464.76	-4.636696308e-001	8.366126169e-002	2.986502743e-008	3.328511e+003	1.144407e+003	3.416546e+002	1.964042e+002	321	120	15	79	6.346200e+000	1.936660e+001	0	0	0	0	0	0	0	0	0	0	0	293.442	30.3642	1	1	1	1	26.6546	15.4995	79.9075
DATA	637	4	145	0	0	A_14_P117554	chr16:3641064-3641123	3595.68	4464.91	8.078808455e-001	1.188723525e-001	1.074111060e-011	3.831136e+002	2.461549e+003	8.617601e+001	2.934303e+002	75	153	15	79	6.273307e+000	1.930286e+001	0	0	0	0	0	0	0	0	0	0	0	33.7169	65.2717	1	1	0	1	25.7804	15.2719	80.36
DATA	638	4	146	0	0	A_16_P00009054	chr1:7527447-7527506	3617.57	4464.67	2.013830743e-001	2.358068181e-001	3.930954704e-001	2.670614e+002	4.246139e+002	8.181609e+001	1.653495e+002	66	99	15	80	6.285987e+000	1.972995e+001	0	0	0	0	0	0	0	0	0	0	0	23.46	11.253	1	1	0	0	26.2212	15.3544	81.0241
DATA	639	4	147	0	0	A_16_P36827177	chr4:94113103-94113162	3639.2	4464.83	-3.355978713e-001	1.044518446e-001	1.313821469e-003	1.407492e+003	6.499022e+002	1.606608e+002	1.725876e+002	170	101.5	15	81	6.213008e+000	2.006818e+001	0	0	0	0	0	0	0	0	0	0	0	123.425	17.2151	1	1	1	0	24.4106	15.4107	81.7967
DATA	640	4	148	0	0	A_14_P101170	chr1:67816733-67816792	3658.83	4464.33	-4.658398688e-001	9.979391358e-002	3.041180161e-006	1.906664e+003	6.522803e+002	2.058512e+002	1.727280e+002	202.5	103.5	15	81	6.218196e+000	2.038519e+001	0	0	0	0	0	0	0	0	0	0	0	166.928	17.2721	1	1	1	0	25.7804	15.3872	82.0198
DATA	641	4	149	0	0	A_14_P109669	chrX:124028161-124028218	3681	4464.58	2.523808026e-001	7.654400730e-002	9.765438129e-004	1.444989e+003	2.583719e+003	1.640773e+002	3.038983e+002	168	161	15	81	6.332227e+000	1.988018e+001	0	0	0	0	0	0	0	0	0	0	0	126.295	68.392	1	1	1	1	25.3321	15.4666	80.9542
DATA	642	4	150	0	0	A_14_P113418	chr12:56708494-56708553	3702.25	4464.46	4.694851880e-001	8.978558407e-002	1.704666463e-007	8.698685e+002	2.564123e+003	1.167378e+002	3.022534e+002	119	151	15	81	6.231266e+000	2.007003e+001	0	0	0	0	0	0	0	0	0	0	0	75.9053	67.8577	1	1	1	1	23.696	15.4495	81.0288
DATA	643	4	151	0	0	A_14_P119948	chr13:80658137-80658196	3722.91	4464.59	-5.961355062e-001	2.402823017e-001	1.310218366e-002	6.273190e+002	1.589838e+002	1.000721e+002	1.600618e+002	94	87	15	80	6.329515e+000	2.010212e+001	0	0	0	0	0	0	0	0	0	0	0	54.6586	0.388625	1	0	1	0	26.4388	15.3785	80.7478
DATA	644	4	152	0	0	A_16_P39851048	chr12:125824873-125824932	3745.1	4464.19	-6.098557983e-001	1.714965619e-001	3.764269448e-004	9.601261e+002	2.357613e+002	1.237628e+002	1.617882e+002	125	92	15	79	6.398057e+000	1.992530e+001	0	0	0	0	0	0	0	0	0	0	0	83.5212	6.23807	1	1	1	0	26.2212	15.4615	80.7365
DATA	645	4	153	0	0	A_14_P201559	chr4:41261127-41261186	3765.36	4464.16	-7.589458776e-001	2.017498604e-001	1.686840432e-004	9.126391e+002	1.589839e+002	1.201864e+002	1.602895e+002	117.5	90.5	14	79	6.347680e+000	1.974201e+001	0	0	0	0	0	0	0	0	0	0	0	79.2807	2.29226	1	0	1	0	25.1049	15.3203	80.4246
DATA	646	4	154	0	0	A_14_P116950	chr5:49953195-49953254	3786.35	4463.88	-6.066273907e-001	2.375797913e-001	1.066883113e-002	6.425650e+002	1.589607e+002	1.013006e+002	1.600318e+002	94	86	15	79	6.383561e+000	1.987306e+001	0	0	0	0	0	0	0	0	0	0	0	55.741	-3.72497	1	0	1	0	24.1747	15.3688	80.2399
DATA	647	4	155	0	0	A_16_P21582579	chrX:125583430-125583489	3807.42	4463.91	1.318613399e-001	8.086642715e-002	1.029733354e-001	1.293346e+003	1.752169e+003	1.512497e+002	2.372748e+002	152	132	15	78.5	6.374678e+000	1.975189e+001	0	0	0	0	0	0	0	0	0	0	0	112.048	46.3804	1	1	1	1	25.7804	15.3494	79.7618
DATA	648	4	156	0	0	A_14_P200934	chr10:43301547-43301606	3828.62	4464	-7.536986702e-001	2.031131483e-001	2.066599497e-004	9.010381e+002	1.588709e+002	1.195119e+002	1.603718e+002	122	86	14	79	6.273564e+000	1.990973e+001	0	0	0	0	0	0	0	0	0	0	0	77.9629	3.10877	1	0	1	0	29.1201	15.1876	79.9347
DATA	649	4	157	0	0	A_14_P111497	chr6:27293406-27293465	3850	4463.8	3.254051236e-001	8.891853389e-002	2.526219195e-004	9.120356e+002	1.929376e+003	1.204063e+002	2.505646e+002	121	138	14	79	6.270049e+000	1.979869e+001	0	0	0	0	0	0	0	0	0	0	0	78.8176	51.1117	1	1	1	1	30	15.0693	80.395
DATA	650	4	158	0	0	A_16_P17215500	chr5:93282984-93283043	3870.75	4463.07	-1.939090230e-001	1.420461650e-001	1.722176500e-001	7.560117e+002	4.837484e+002	1.091324e+002	1.669370e+002	111	96	14	79	5.946706e+000	1.894292e+001	0	0	0	0	0	0	0	0	0	0	0	65.2561	12.8226	1	1	1	0	24.8756	14.88	80.0811
DATA	651	4	159	0	0	A_14_P122788	chr6:114290787-114290846	3892.74	4463.6	2.411770782e-001	1.604897176e-001	1.329016777e-001	3.944187e+002	6.872813e+002	8.810582e+001	1.738303e+002	75	99.5	14	79	5.803062e+000	1.913210e+001	0	0	0	0	0	0	0	0	0	0	0	34.0101	18.2299	1	1	1	0	24.8756	14.8803	79.8517
DATA	652	4	160	0	0	A_14_P110074	chr9:25909346-25909405	3913.79	4463.22	-7.371809587e-003	8.550695189e-002	9.312971084e-001	1.278810e+003	1.257286e+003	1.502436e+002	1.993868e+002	153	120	14	78	5.886196e+000	1.889595e+001	0	0	0	0	0	0	0	0	0	0	0	110.158	33.3762	1	1	1	1	25.7804	14.8178	79.4413
DATA	653	4	161	0	0	A_16_P01454867	chr6:33977355-33977414	3934.58	4463.55	6.937034338e-001	1.241792434e-001	2.319484368e-008	3.605516e+002	1.781028e+003	8.677500e+001	2.390137e+002	74	134	14	78	5.911780e+000	1.925373e+001	0	0	0	0	0	0	0	0	0	0	0	31.0325	47.3215	1	1	0	1	26.6546	14.9254	78.8863
DATA	654	4	162	0	0	A_14_P125049	chr14:50267437-50267495	3955.61	4463.46	-2.489028992e-001	7.620225670e-002	1.089452327e-003	2.604203e+003	1.468155e+003	2.721375e+002	2.165844e+002	265.5	128	15	78	6.133246e+000	1.939781e+001	0	0	0	0	0	0	0	0	0	0	0	223.96	39.0493	1	1	1	1	24.8756	15.1421	79.0141
DATA	655	4	163	66	1	DarkCorner	DarkCorner	3976.65	4463.07	0.000000000e+000	6.786271462e-001	1.000000000e+000	7.852603e+001	1.579758e+002	7.905516e+001	1.590402e+002	37.5	84.5	14	78	6.419523e+000	1.953472e+001	0	0	0	0	0	0	0	0	0	0	0	-4.65001	-0.30961	0	0	0	0	22.7082	15.2011	78.9236
DATA	656	4	164	66	1	DarkCorner	DarkCorner	3997.91	4462.77	0.000000000e+000	6.783102690e-001	1.000000000e+000	7.857909e+001	1.577656e+002	7.911747e+001	1.588286e+002	43	78	14	78	6.399042e+000	1.889420e+001	0	0	0	0	0	0	0	0	0	0	0	1.01823	-6.02954	0	0	0	0	25.5572	15.1827	78.9
DATA	657	5	1	66	1	DarkCorner	DarkCorner	537.984	4485.89	0.000000000e+000	6.808776336e-001	1.000000000e+000	7.608143e+001	1.551344e+002	7.659409e+001	1.561798e+002	38	87	15	82	6.257586e+000	1.986777e+001	0	0	0	0	0	0	0	0	0	0	0	-3.18022	-5.65729	0	0	0	0	26.6546	15.3975	82.6538
DATA	658	5	2	0	0	A_14_P114774	chr8:42978102-42978160	559.547	4485.87	-5.875052027e-001	2.429316608e-001	1.558905634e-002	6.000006e+002	1.551124e+002	9.724050e+001	1.561588e+002	93.5	91	15	82	6.171656e+000	1.980537e+001	0	0	0	0	0	0	0	0	0	0	0	53.2663	0.163506	1	0	1	0	24.6442	15.4659	82.4389
DATA	659	5	3	0	0	A_16_P16926056	chr4:159985733-159985792	580.625	4485	-6.773473527e-001	1.400468044e-001	1.320931695e-006	1.364784e+003	2.868907e+002	1.564343e+002	1.587328e+002	155	100	15	82	6.299071e+000	1.956706e+001	0	0	0	0	0	0	0	0	0	0	0	121.269	7.78262	1	1	1	0	29.1201	15.4748	82.7371
DATA	660	5	4	0	0	A_18_P13858484	chr21:15372467-15372526	601	4485.03	2.367652197e-001	1.034828104e-001	2.213946141e-002	6.944723e+002	1.197899e+003	1.032300e+002	1.943136e+002	106	122	15	82	6.207961e+000	1.986282e+001	0	0	0	0	0	0	0	0	0	0	0	61.7704	32.5048	1	1	1	1	26.4388	15.2526	83.6951
DATA	661	5	5	0	0	A_16_P01231350	chr5:53322946-53323005	622.897	4485.22	-1.724689974e-002	1.135840030e-001	8.793110164e-001	8.053030e+002	7.739492e+002	1.109283e+002	1.741628e+002	111	113	14	83	6.327581e+000	2.049037e+001	0	0	0	0	0	0	0	0	0	0	0	71.7117	21.0084	1	1	1	0	26.0017	15.2383	84.1136
DATA	662	5	6	0	0	A_14_P101256	chr3:54913017-54913076	644.129	4484.85	-6.096956564e-002	8.956345119e-002	4.960350198e-001	1.244020e+003	1.081080e+003	1.458858e+002	1.897602e+002	156	124	14	83	6.108425e+000	2.062347e+001	0	0	0	0	0	0	0	0	0	0	0	110.904	29.3579	1	1	1	1	27.2919	14.9195	84.2215
DATA	663	5	7	0	0	A_14_P124206	chr19:56003963-56004013	665.966	4484.4	2.859760942e-001	1.055971076e-001	6.765308495e-003	6.506367e+002	1.256940e+003	1.001302e+002	2.002387e+002	98	123	14	83	6.448842e+000	2.036209e+001	0	0	0	0	0	0	0	0	0	0	0	58.0745	34.1512	1	1	1	1	26.0017	15.1501	84.1709
DATA	664	5	8	0	0	A_14_P112279	chrX:43901877-43901936	686.604	4484.21	8.296032499e-002	9.966555296e-002	4.051904570e-001	8.745173e+002	1.058592e+003	1.158727e+002	1.883531e+002	120	116	15	83	6.855803e+000	1.961442e+001	0	0	0	0	0	0	0	0	0	0	0	78.1528	28.7774	1	1	1	1	24.6442	15.6673	83.7583
DATA	665	5	9	0	0	A_14_P131668	chr20:31227023-31227079	707.25	4484.64	5.925375017e-001	9.334080010e-002	2.179787093e-010	7.950810e+002	3.111350e+003	1.099315e+002	3.479212e+002	113	173.5	15	85	6.534696e+000	2.017222e+001	0	0	0	0	0	0	0	0	0	0	0	71.148	84.627	1	1	1	1	25.1049	15.2942	85.2346
DATA	666	5	10	0	0	A_14_P119693	chr17:48245153-48245212	729.02	4484.2	-7.111913377e-001	1.750787897e-001	4.862872816e-005	1.017313e+003	1.978169e+002	1.268741e+002	1.568515e+002	126	99	15	85	6.372066e+000	2.029806e+001	0	0	0	0	0	0	0	0	0	0	0	91.1581	5.38419	1	1	1	0	23.4529	15.3452	85.2619
DATA	667	5	11	0	0	A_14_P124864	chr19:31915028-31915087	750.49	4484.35	-1.693046425e-001	1.586064275e-001	2.857680811e-001	6.237238e+002	4.223647e+002	9.808990e+001	1.611262e+002	93	100.5	15	86	6.185660e+000	2.056721e+001	0	0	0	0	0	0	0	0	0	0	0	55.9701	11.5039	1	1	1	0	24.1747	15.2352	86.3517
DATA	668	5	12	0	0	A_14_P124055	chr20:23332391-23332448	771.113	4483.91	2.428886595e-001	7.437399772e-002	1.091653792e-003	1.573928e+003	2.753426e+003	1.746086e+002	3.161572e+002	179	166.5	15	86	6.173557e+000	2.036535e+001	0	0	0	0	0	0	0	0	0	0	0	141.43	75.0504	1	1	1	1	23.9365	15.297	86.2084
DATA	669	5	13	0	0	A_14_P121880	chr2:27278229-27278284	792.394	4483.68	1.804236788e-001	9.297434151e-002	5.230984607e-002	8.916369e+002	1.350864e+003	1.168295e+002	2.057954e+002	122	127	15	87	6.185275e+000	2.044152e+001	0	0	0	0	0	0	0	0	0	0	0	80.2381	36.8499	1	1	1	1	27.2919	15.3211	86.7934
DATA	670	5	14	0	0	A_16_P17389708	chr5:167598490-167598549	813.618	4483.85	8.501059653e-001	1.046557060e-001	4.552413451e-016	7.788003e+002	5.514829e+003	1.083830e+002	5.728856e+002	112.5	234.5	15	87	6.339905e+000	2.064993e+001	0	0	0	0	0	0	0	0	0	0	0	70.1912	150.559	1	1	1	1	25.3321	15.67	87.2904
DATA	671	5	15	0	0	A_14_P104325	chr7:152116972-152117031	835.032	4483.7	4.150213337e-001	9.194397826e-002	6.366122620e-006	7.858105e+002	2.043333e+003	1.088072e+002	2.564654e+002	114	140.5	15	88	6.356408e+000	2.052415e+001	0	0	0	0	0	0	0	0	0	0	0	70.9326	55.8335	1	1	1	1	27.0811	15.7419	87.7926
DATA	672	5	16	0	0	A_14_P200919	chr14:106009295-106009354	855.741	4483.6	1.308352798e-002	1.111514803e-001	9.062982469e-001	7.948801e+002	8.191909e+002	1.093850e+002	1.751886e+002	111	112	15	88	6.260885e+000	2.092743e+001	0	0	0	0	0	0	0	0	0	0	0	71.861	22.4038	1	1	1	1	25.5572	15.7936	87.8597
DATA	673	5	17	0	0	A_18_P16132459	chr7:77366489-77366548	877.121	4483.55	-5.083732558e-002	1.136611225e-001	6.546793925e-001	8.283607e+002	7.368552e+002	1.117607e+002	1.713624e+002	112	113	15	88	6.212291e+000	2.174091e+001	0	0	0	0	0	0	0	0	0	1	0	75.0082	20.1709	1	1	1	0	27.0811	15.5469	88.6583
DATA	674	5	18	0	0	A_14_P118775	chr16:57279738-57279797	898.038	4483.4	-5.605997202e-002	1.106482831e-001	6.124002969e-001	8.652468e+002	7.604664e+002	1.144435e+002	1.722589e+002	115	104	15	88	6.088278e+000	2.246586e+001	0	0	0	0	0	0	0	0	0	1	0	78.4727	20.837	1	1	1	0	25.1049	15.3717	89.2086
DATA	675	5	19	0	0	A_14_P109205	chr11:23445008-23445067	919.173	4483.06	-2.088516019e-001	9.923909726e-002	3.533228560e-002	1.241871e+003	7.677588e+002	1.449661e+002	1.724433e+002	153	112.5	15	88	6.233743e+000	2.266356e+001	0	0	0	0	0	0	0	0	0	1	0	112.812	21.058	1	1	1	0	23.9365	15.4813	90.0013
DATA	676	5	20	0	0	A_16_P16864437	chr4:133938977-133939036	940.34	4482.72	7.008422460e-002	9.260192342e-002	4.491497101e-001	9.938319e+002	1.167877e+003	1.243041e+002	1.934746e+002	129	123.5	15	89	6.227835e+000	2.207007e+001	0	0	0	0	0	0	0	0	0	1	0	90.4276	32.0654	1	1	1	1	23.9365	15.3068	89.5885
DATA	677	5	21	0	0	A_16_P01358429	chr5:145594964-145595023	961.656	4483.2	-6.887751808e-002	8.886783519e-002	4.383067811e-001	1.257701e+003	1.073248e+003	1.461968e+002	1.877885e+002	145.5	122.5	15	90	6.100950e+000	2.242301e+001	0	0	0	0	0	0	0	0	0	1	0	114.634	29.4964	1	1	1	1	25.7804	15.228	90.0604
DATA	678	5	22	0	0	A_16_P21512302	chrX:86709753-86709812	982.754	4483.52	3.922493820e-001	1.014551619e-001	1.105289572e-004	6.320490e+002	1.559553e+003	9.762862e+001	2.191346e+002	97	129	15	89	6.145004e+000	2.210578e+001	0	0	0	0	0	0	0	0	0	1	0	57.7064	42.9051	1	1	1	1	25.7804	15.2801	89.2634
DATA	679	5	23	0	0	A_16_P38083186	chr7:81369202-81369261	1003.68	4483.44	-7.979950252e-002	1.399944960e-001	5.686649090e-001	6.464760e+002	5.379636e+002	9.847495e+001	1.629172e+002	97	106	15	89	6.269286e+000	2.318437e+001	0	0	0	0	0	0	0	0	0	1	0	59.1224	14.8156	1	1	1	0	26.6546	15.349	89.8269
DATA	680	5	24	0	0	A_16_P36863139	chr4:109770011-109770070	1025.17	4482.87	-9.372862114e-002	1.234054377e-001	4.475429012e-001	7.719091e+002	6.220675e+002	1.070410e+002	1.657216e+002	110	103.5	15	88	6.452612e+000	2.226697e+001	0	0	0	0	0	0	0	0	0	1	0	70.7134	17.1515	1	1	1	0	26.6546	15.3143	89.5382
DATA	681	5	25	0	0	A_16_P00608496	chr2:226329408-226329467	1047.13	4483.02	3.773316134e-001	1.176636926e-001	1.341898076e-003	4.929003e+002	1.175143e+003	8.893379e+001	1.932640e+002	88.5	116.5	15	87.5	6.351063e+000	2.155131e+001	0	0	0	0	0	0	0	0	0	1	0	45.2346	32.4369	1	1	1	1	26.8687	15.3446	89.0577
DATA	682	5	26	0	0	A_14_P107756	chr4:175734964-175735023	1066.69	4482.78	3.139577637e-001	1.073575557e-001	3.451072083e-003	6.052771e+002	1.247131e+003	9.553065e+001	1.976004e+002	94.5	123	14	87	5.967717e+000	2.178558e+001	0	0	0	0	0	0	0	0	0	1	0	55.6351	34.4597	1	1	1	1	26.2212	14.752	88.4147
DATA	683	5	27	0	0	A_14_P102592	chr11:8189871-8189930	1088.53	4482.73	2.303793248e-002	1.235016884e-001	8.520217739e-001	7.333824e+002	7.733364e+002	1.040273e+002	1.872258e+002	109	111	14	86	6.252962e+000	2.173439e+001	0	0	0	0	0	0	0	0	0	0	0	67.5297	21.3927	1	1	1	1	23.9365	15.0822	87.6106
DATA	684	5	28	0	0	A_14_P106560	chr9:140590918-140590977	1109.84	4482.71	1.277311359e-001	1.129117368e-001	2.579508824e-001	6.743510e+002	9.049345e+002	9.985929e+001	1.776943e+002	108	118	14	85	6.309431e+000	2.140334e+001	0	0	0	0	0	0	0	0	0	0	0	62.2016	25.0612	1	1	1	1	25.1049	15.2368	86.1789
DATA	685	5	29	0	0	A_14_P132378	chrX:36116887-36116946	1130.96	4482.63	-1.523849892e-002	8.663974357e-002	8.603854904e-001	1.226407e+003	1.184122e+003	1.429916e+002	1.932749e+002	154	122	14	85	6.385331e+000	2.121768e+001	0	0	0	0	0	0	0	0	0	0	0	113.316	32.8298	1	1	1	1	25.5572	15.1929	86.0613
DATA	686	5	30	0	0	A_14_P108126	chr16:29694091-29694150	1152	4482	-3.129171593e-001	1.467648547e-001	3.299872879e-002	7.925476e+002	3.855744e+002	1.080239e+002	1.573712e+002	110	97	15	84	6.002182e+000	2.148377e+001	0	0	0	0	0	0	0	0	0	0	0	73.3515	10.7026	1	1	1	0	24.8756	15.2008	85.4594
DATA	687	5	31	0	0	A_14_P131907	chr16:4395628-4395686	1173.3	4482.28	1.089321696e-001	1.201186367e-001	3.644747510e-001	6.288756e+002	8.081592e+002	9.656098e+001	1.725083e+002	101	111	15	84	6.055326e+000	2.106246e+001	0	0	0	0	0	0	0	0	0	0	0	58.3044	22.4572	1	1	1	1	24.8756	15.3106	85.0682
DATA	688	5	32	0	0	A_14_P137752	chr5:148595001-148595060	1194.54	4482.04	7.018284642e-001	9.410789065e-002	8.804551507e-014	9.894643e+002	4.979991e+003	1.230505e+002	5.207474e+002	137.5	227	15	85	6.063658e+000	2.093695e+001	0	0	0	0	0	0	0	0	0	0	0	91.8909	138.543	1	1	1	1	24.6442	15.2917	85.2474
DATA	689	5	33	0	0	A_18_P17879568	chr1:164204822-164204881	1215.64	4482	-1.906384856e-001	8.705394438e-002	2.853227527e-002	1.529355e+003	9.859837e+002	1.694765e+002	1.812314e+002	184	117	15	84	6.136242e+000	2.018973e+001	0	0	0	0	0	0	0	0	0	0	0	142.27	27.4606	1	1	1	1	25.3321	15.2572	84.6458
DATA	690	5	34	0	0	A_14_P110291	chr14:21216494-21216553	1236.29	4481.77	-1.927356897e-001	8.644011808e-002	2.576724140e-002	1.556298e+003	9.985206e+002	1.718614e+002	1.817762e+002	190	118.5	15	84	6.072808e+000	2.096778e+001	0	0	0	0	0	0	0	0	0	0	0	145.012	27.8405	1	1	1	1	27.0811	15.2535	84.9225
DATA	691	5	35	0	0	A_14_P109531	chr3:110462939-110462998	1258.1	4481.97	-3.948127654e-002	1.138131280e-001	7.286697317e-001	7.984841e+002	7.290965e+002	1.080423e+002	1.683350e+002	112	110	15	84	6.138761e+000	2.070494e+001	0	0	0	0	0	0	0	0	0	0	0	74.5292	20.3511	1	1	1	0	28.1191	15.4949	84.9617
DATA	692	5	36	0	0	A_14_P200778	chr9:119457939-119457998	1279.1	4481.63	1.533559266e-001	8.359922143e-002	6.659194059e-002	1.107463e+003	1.576468e+003	1.324574e+002	2.186824e+002	142.5	135	15	83	6.244241e+000	2.046330e+001	0	0	0	0	0	0	0	0	0	0	0	103.537	44.0528	1	1	1	1	26.2212	15.4149	83.5119
DATA	693	5	37	0	0	A_16_P18472901	chr8:124922842-124922901	1300.31	4481.78	-4.250804077e-001	9.892668585e-002	1.731848759e-005	1.705206e+003	6.407616e+002	1.853110e+002	1.643966e+002	197	105	14	82	5.946397e+000	2.035101e+001	0	0	0	0	0	0	0	0	0	0	0	159.682	17.9246	1	1	1	0	25.5572	15.0076	83.1464
DATA	694	5	38	0	0	A_18_P11812988	chr13:78855342-78855401	1321.5	4481.5	-2.943232752e-001	1.047498501e-001	4.957648913e-003	1.246007e+003	6.326990e+002	1.441227e+002	1.639309e+002	161	106	14	82	5.934288e+000	2.076695e+001	0	0	0	0	0	0	0	0	0	0	0	116.868	17.7184	1	1	1	0	24.4106	14.9959	83.2673
DATA	695	5	39	0	0	A_14_P130601	chr12:31241495-31241554	1342.09	4481.39	-2.812593619e-001	2.098827693e-001	1.802198754e-001	4.964780e+002	2.598009e+002	8.771960e+001	1.532903e+002	85	92	15	82	6.309539e+000	2.018442e+001	0	0	0	0	0	0	0	0	0	0	0	46.6388	7.28314	1	1	1	0	25.5572	15.345	82.6135
DATA	696	5	40	0	0	A_16_P39703412	chr12:64762088-64762147	1363.67	4481.56	4.828625138e-001	8.110210149e-002	2.620497052e-009	1.366785e+003	4.154921e+003	1.545769e+002	4.420512e+002	168	202	14	82	6.334573e+000	2.004600e+001	0	0	0	0	0	0	0	0	0	0	0	128.602	116.598	1	1	1	1	26.6546	15.1913	82.152
DATA	697	5	41	0	0	A_14_P112854	chr2:232576013-232576062	1385.48	4481.48	1.899415802e-001	1.822664192e-001	2.973608827e-001	3.388784e+002	5.247899e+002	7.965431e+001	1.596291e+002	72.5	105	15	82	6.427160e+000	1.968848e+001	0	0	0	0	0	0	0	0	0	0	0	31.9361	14.7426	1	1	0	0	23.9365	15.2835	82.1091
DATA	698	5	42	0	0	A_16_P18342224	chr8:69836784-69836843	1406.04	4481.25	-2.354447636e-001	7.963194815e-002	3.109886901e-003	2.046530e+003	1.190072e+003	2.169424e+002	1.919504e+002	232	125.5	15	82	6.422876e+000	1.936782e+001	0	0	0	0	0	0	0	0	0	0	0	193.15	33.4653	1	1	1	1	25.1049	15.3463	82.1219
DATA	699	5	43	0	0	A_14_P121392	chr17:73698605-73698664	1427.1	4481.22	-6.273985008e-001	2.319061038e-001	6.822242292e-003	6.337240e+002	1.494520e+002	9.582177e+001	1.511950e+002	103.5	90.5	15	81	6.245062e+000	1.891032e+001	0	0	0	0	0	0	0	0	0	0	0	59.8996	4.19409	1	0	1	0	25.7804	15.3149	81.7077
DATA	700	5	44	0	0	A_14_P110908	chr14:76437972-76438023	1448.38	4480.76	-4.145012387e-001	1.539722201e-001	7.101384604e-003	8.256026e+002	3.178848e+002	1.093933e+002	1.536314e+002	113.5	97	14	81	6.185962e+000	1.938861e+001	0	0	0	0	0	0	0	0	0	0	0	78.1499	8.95686	1	1	1	0	26.8687	15.2236	81.6673
DATA	701	5	45	0	0	A_16_P16612455	chr4:21026194-21026253	1469.65	4481.35	3.924826432e-001	9.210319487e-002	2.032086110e-005	7.606650e+002	1.877916e+003	1.045069e+002	2.404544e+002	111	142.5	15	80	6.135395e+000	1.963530e+001	0	0	0	0	0	0	0	0	0	0	0	72.109	52.9592	1	1	1	1	26.2212	15.3663	81.0684
DATA	702	5	46	0	0	A_16_P21474131	chrX:53588530-53588589	1491.03	4480.98	-4.179421276e-001	9.917657792e-002	2.507525190e-005	1.658328e+003	6.334734e+002	1.806147e+002	1.628568e+002	193	106	15	81	6.206184e+000	1.957740e+001	0	0	0	0	0	0	0	0	0	0	0	157.427	17.8817	1	1	1	0	26.4388	15.6085	81.9457
DATA	703	5	47	0	0	A_14_P126747	chr1:220170634-220170692	1512.2	4480.89	-2.460506691e-001	7.257114453e-002	6.977155221e-004	3.005081e+003	1.705319e+003	3.088887e+002	2.270471e+002	328	127	15	82	6.203921e+000	1.963391e+001	0	0	0	0	0	0	0	0	0	0	0	285.667	48.1809	1	1	1	1	26.8687	15.4156	82.2563
DATA	704	5	48	0	0	A_16_P01906920	chr8:43172080-43172139	1533.32	4480.41	3.131162646e-001	8.577099897e-002	2.616206293e-004	9.353869e+002	1.923568e+003	1.176567e+002	2.437821e+002	132	142	15	82	6.269984e+000	1.993082e+001	0	0	0	0	0	0	0	0	0	0	0	89.0367	54.3965	1	1	1	1	25.1049	15.2534	83.1388
DATA	705	5	49	0	0	A_14_P134195	chr1:227964015-227964074	1554.23	4480.23	3.556340639e-001	8.603495945e-002	3.571255989e-005	9.172029e+002	2.080173e+003	1.161600e+002	2.562464e+002	117.5	141.5	15	81	6.189441e+000	1.991051e+001	0	0	0	0	0	0	0	0	0	0	0	87.4182	58.8744	1	1	1	1	24.8756	15.132	82.1997
DATA	706	5	50	0	0	A_16_P36150419	chr3:4505621-4505680	1575.83	4480.61	5.023014838e-001	1.429835886e-001	4.430758680e-004	3.165412e+002	1.006310e+003	7.790503e+001	1.802307e+002	69.5	115	15	81	6.147794e+000	2.010276e+001	0	0	0	0	0	0	0	0	0	0	0	30.209	28.5032	1	1	0	1	24.8756	15.2097	81.9925
DATA	707	5	51	0	1	PC_00000004	PC_00000004	1596.26	4480.35	7.277235340e-001	9.223167423e-002	3.017766174e-015	1.913915e+003	1.022460e+004	2.041714e+002	1.033318e+003	219	369	15	82	6.114596e+000	2.013780e+001	0	0	0	0	0	0	0	0	0	0	0	182.87	289.829	1	1	1	1	24.8756	15.3149	82.2595
DATA	708	5	52	0	0	A_18_P24678991	chr5:166891330-166891389	1618.12	4480.39	4.144650359e-002	1.053272940e-001	6.939487278e-001	8.004746e+002	8.806312e+002	1.070063e+002	1.733308e+002	112	111	15	81	6.134730e+000	2.020845e+001	0	0	0	0	0	0	0	0	0	0	0	76.5781	24.9815	1	1	1	1	25.7804	15.4454	81.5323
DATA	709	5	53	0	0	A_14_P201592	chr4:83382000-83382059	1638.82	4480.37	-4.807647620e-001	1.286382379e-001	1.859777623e-004	1.140133e+003	3.768692e+002	1.342773e+002	1.538768e+002	146.5	98	15	80.5	6.209560e+000	1.971576e+001	0	0	0	0	0	0	0	0	0	0	0	109.195	10.6983	1	1	1	0	25.7804	15.7374	80.8912
DATA	710	5	54	0	0	A_14_P112524	chr2:198465923-198465982	1659.87	4480.03	-3.970855342e-001	1.565285647e-001	1.118629377e-002	7.852561e+002	3.147211e+002	1.057667e+002	1.523711e+002	118	96	15	80	6.353600e+000	1.952728e+001	0	0	0	0	0	0	0	0	0	0	0	75.2899	8.94036	1	1	1	0	27.0811	15.7297	80.2398
DATA	711	5	55	0	0	A_14_P128379	chr3:87446138-87446197	1681.17	4479.71	7.988241006e-002	1.209726107e-001	5.090390808e-001	6.275845e+002	7.543183e+002	9.459492e+001	1.669923e+002	104	108	15	78	6.243771e+000	1.933681e+001	0	0	0	0	0	0	0	0	0	0	0	60.2369	21.4426	1	1	1	1	26.0017	15.6258	79.2441
DATA	712	5	56	0	0	A_14_P125675	chr1:22416798-22416857	1702.46	4479.79	4.377259322e-001	1.228100574e-001	3.648959439e-004	4.211094e+002	1.153774e+003	8.229509e+001	1.883670e+002	81	118	15	78	6.270370e+000	1.906180e+001	0	0	0	0	0	0	0	0	0	0	0	40.4611	32.8171	1	1	1	1	26.4388	15.4598	78.913
DATA	713	5	57	0	0	A_14_P138945	chr12:54396400-54396459	1722.65	4480.41	4.437685991e-001	7.631011583e-002	6.051394281e-009	2.072591e+003	5.758140e+003	2.189654e+002	5.947363e+002	232	240	15	78	6.490868e+000	1.939726e+001	0	0	0	0	0	0	0	0	0	0	0	199.331	163.857	1	1	1	1	27.0811	15.4472	78.2761
DATA	714	5	58	0	0	A_14_P200160	chr5:179268490-179268545	1745.17	4479.97	-2.038079038e-001	1.663036626e-001	2.203806310e-001	5.838882e+002	3.651924e+002	9.159087e+001	1.531541e+002	99	94	14	78	6.056056e+000	1.902301e+001	0	0	0	0	0	0	0	0	0	0	0	56.211	10.3984	1	1	1	0	27.501	14.8663	78.5346
DATA	715	5	59	0	0	A_14_P104717	chr4:73495623-73495682	1765.74	4479.74	3.376141179e-002	6.512905847e-002	6.041951971e-001	3.203631e+003	3.462612e+003	3.280297e+002	3.768253e+002	346	188	15	78	6.212283e+000	1.920481e+001	0	0	0	0	0	0	0	0	0	0	0	308.681	98.6432	1	1	1	1	24.8756	15.3923	78.8042
DATA	716	5	60	0	0	A_14_P109135	chr5:36609296-36609355	1786.46	4479.39	4.925475536e-001	7.995581187e-002	7.263154769e-010	1.603028e+003	4.982974e+003	1.750994e+002	5.199803e+002	193	228	15	78	6.204297e+000	1.893296e+001	0	0	0	0	0	0	0	0	0	0	0	154.585	142.024	1	1	1	1	25.1049	15.4074	78.8154
DATA	717	5	61	0	0	A_14_P122750	chr10:8774517-8774576	1808	4479.5	-1.228442033e-001	1.010779611e-001	2.242360133e-001	1.030998e+003	7.769869e+002	1.248368e+002	1.676261e+002	143	108.5	14	78	5.821902e+000	1.933087e+001	0	0	0	0	0	0	0	0	0	0	0	99.5043	22.1545	1	1	1	1	26.2212	15.014	78.5954
DATA	718	5	62	0	0	A_16_P35566263	chr2:7870507-7870566	1829	4479.5	-4.033978726e-002	1.304792241e-001	7.571949793e-001	6.493680e+002	5.917675e+002	9.572867e+001	1.598346e+002	107	102	14	78	5.866461e+000	1.860016e+001	0	0	0	0	0	0	0	0	0	0	0	62.7194	16.8794	1	1	1	0	26.2212	14.9887	78.9669
DATA	719	5	63	0	0	A_14_P109445	chr5:11985141-11985200	1850	4479.45	-7.142686220e-003	8.180598978e-002	9.304231112e-001	1.330880e+003	1.309170e+003	1.505079e+002	1.979137e+002	172.5	122	15	77	6.246786e+000	1.917116e+001	0	0	0	0	0	0	0	0	0	0	0	128.634	37.3549	1	1	1	1	26.2212	15.4036	78.7609
DATA	720	5	64	0	0	A_14_P108873	chr15:85682172-85682231	1871.35	4479.11	-4.747761269e-001	1.330041184e-001	3.574792533e-004	1.069348e+003	3.583794e+002	1.279406e+002	1.526447e+002	149	98	15	77	6.171933e+000	1.895537e+001	0	0	0	0	0	0	0	0	0	0	0	103.424	10.2291	1	1	1	0	26.6546	15.3236	78.5685
DATA	721	5	65	0	0	A_14_P115212	chr18:57121007-57121066	1892.77	4478.75	-4.917573085e-002	1.037893634e-001	6.356402640e-001	9.022854e+002	8.056904e+002	1.143195e+002	1.688036e+002	126	106.5	14	78	5.856033e+000	1.928084e+001	0	0	0	0	0	0	0	0	0	0	0	87.3192	23.0032	1	1	1	1	25.5572	14.9266	79.1125
DATA	722	5	66	0	0	A_14_P113630	chr2:209673966-209674025	1913.76	4478.6	-1.087559350e-001	7.618648014e-002	1.534368320e-001	1.831717e+003	1.425944e+003	1.961484e+002	2.057346e+002	217	127	14	79	6.135919e+000	1.940542e+001	0	0	0	0	0	0	0	0	0	0	0	177.363	40.721	1	1	1	1	26.2212	15.2181	79.7248
DATA	723	5	67	0	0	A_14_P202351	chr3:133492907-133492966	1935.21	4478.48	-6.251505667e-001	1.000810337e-001	4.199026201e-010	2.485062e+003	5.890969e+002	2.582104e+002	1.595498e+002	279	106	14	78	6.188911e+000	1.985494e+001	0	0	0	0	0	0	0	0	0	0	0	240.75	16.826	1	1	1	0	25.7804	15.312	79.6536
DATA	724	5	68	0	0	A_16_P18932068	chr10:56457621-56457680	1956.02	4478.48	-4.957856022e-001	1.405190633e-001	4.183256706e-004	1.013134e+003	3.235051e+002	1.231959e+002	1.517470e+002	143	97.5	14	78	6.474692e+000	1.972140e+001	0	0	0	0	0	0	0	0	0	0	0	98.1955	9.24114	1	1	1	0	25.3321	15.2762	79.2655
DATA	725	5	69	0	0	A_14_P201142	chr3:40529849-40529908	1976.74	4478.37	-3.326028885e-001	9.180673761e-002	2.913643792e-004	1.669101e+003	7.760324e+002	1.810191e+002	1.673289e+002	199	109	14	79	6.177097e+000	1.954954e+001	0	0	0	0	0	0	0	0	0	0	0	161.838	22.1698	1	1	1	1	24.8756	14.9299	79.6127
DATA	726	5	70	0	0	A_16_P21590652	chrX:129983767-129983826	1999.05	4478.21	-6.277383135e-001	1.524437190e-001	3.824458209e-005	1.060516e+003	2.499074e+002	1.270915e+002	1.503293e+002	142.5	90.5	15	79	6.341068e+000	1.980103e+001	0	0	0	0	0	0	0	0	0	0	0	102.867	7.13978	1	1	1	0	25.5572	15.3504	79.9648
DATA	727	5	71	0	0	A_14_P122414	chr10:81839279-81839338	2019.61	4478.3	-3.886146913e-001	7.807866988e-002	6.450410401e-007	3.315961e+003	1.355173e+003	3.389076e+002	2.008487e+002	345	123	15	78	6.360794e+000	1.928305e+001	0	0	0	0	0	0	0	0	0	0	0	321.733	38.7161	1	1	1	1	25.1049	15.6329	79.2488
DATA	728	5	72	66	-1	(-)3xSLv1	NegativeControl	2040.15	4478.05	0.000000000e+000	6.873943978e-001	1.000000000e+000	6.953211e+001	1.472518e+002	7.000095e+001	1.482440e+002	43	84	15	80	6.286230e+000	2.013984e+001	0	0	0	0	0	0	0	0	0	0	0	0.20544	-1.57924	0	0	0	0	21.6755	15.4504	80.4232
DATA	729	5	73	0	0	A_14_P119688	chr7:52793551-52793610	2061.73	4478.47	-1.958474505e-001	9.287576802e-002	3.497018517e-002	1.313839e+003	8.369408e+002	1.488613e+002	1.702568e+002	171.5	110.5	15	80	6.198166e+000	2.025270e+001	0	0	0	0	0	0	0	0	0	0	0	127.534	23.9066	1	1	1	1	25.7804	15.3771	80.5852
DATA	730	5	74	0	0	A_16_P19784491	chr13:40092710-40092769	2082.88	4478.16	3.876609494e-001	1.056841643e-001	2.443517809e-004	5.629546e+002	1.374467e+003	8.980991e+001	2.021854e+002	92.5	125	14	79	6.136578e+000	2.044171e+001	0	0	0	0	0	0	0	0	0	0	0	54.6531	39.2566	1	1	1	1	23.4529	15.2617	80.5928
DATA	731	5	75	0	0	A_14_P202158	chr8:133078157-133078216	2104.47	4478.32	-1.126904618e-001	8.401100982e-002	1.797979950e-001	1.433934e+003	1.106213e+003	1.595536e+002	1.850227e+002	182.5	121	15	79	6.154384e+000	2.006285e+001	0	0	0	0	0	0	0	0	0	0	0	139.224	31.5884	1	1	1	1	25.3321	15.5027	79.775
DATA	732	5	76	0	0	A_14_P133551	chr1:78183673-78183732	2125.74	4478.02	7.547820964e-001	9.728628443e-002	8.603409658e-015	9.242783e+002	5.255147e+003	1.159238e+002	5.460501e+002	131	241	15	79	6.143241e+000	1.974419e+001	0	0	0	0	0	0	0	0	0	0	0	89.7424	150.033	1	1	1	1	24.8756	15.452	79.948
DATA	733	5	77	0	0	A_14_P122778	chr19:18024285-18024344	2146.61	4478.24	4.063165940e-001	7.503394986e-002	6.125331182e-008	1.984403e+003	5.057624e+003	2.104141e+002	5.270801e+002	232	232	15	80	6.094682e+000	1.952988e+001	0	0	0	0	0	0	0	0	0	0	0	192.673	144.352	1	1	1	1	25.7804	15.2853	80.4107
DATA	734	5	78	0	0	A_16_P03412400	chr19:823554-823605	2167.48	4477.91	-4.779010972e-001	1.196223353e-001	6.467173166e-005	1.266414e+003	4.213807e+002	1.446872e+002	1.542908e+002	165	99	15	81	6.174819e+000	1.950692e+001	0	0	0	0	0	0	0	0	0	0	0	122.951	12.0235	1	1	1	0	28.7238	15.3778	80.8741
DATA	735	5	79	0	0	A_14_P139217	chrX:62875495-62875549	2188.94	4477.79	-2.646416099e-001	8.395382164e-002	1.620295475e-003	1.835415e+003	9.979128e+002	1.964309e+002	1.788961e+002	219	109	15	80	6.136998e+000	2.006991e+001	0	0	0	0	0	0	0	0	0	0	0	178.169	28.4641	1	1	1	1	27.2919	15.3408	80.9884
DATA	736	5	80	0	0	A_16_P02714432	chr12:120594053-120594112	2209.94	4477.44	-4.564513765e-001	1.565018828e-001	3.538838465e-003	8.367226e+002	2.925029e+002	1.090896e+002	1.513838e+002	123	93	15	80	6.361598e+000	2.058634e+001	0	0	0	0	0	0	0	0	0	0	0	81.2076	8.34021	1	1	1	0	26.2212	15.6649	80.8624
DATA	737	5	81	0	1	SRN_12295	SRN_12295	2231.41	4477.83	2.524997564e-001	9.333785605e-002	6.825845471e-003	7.923937e+002	1.417231e+003	1.057380e+002	2.053502e+002	116.5	130.5	15	80	6.697437e+000	2.056024e+001	0	0	0	0	0	0	0	0	0	0	0	76.8883	40.3899	1	1	1	1	24.8756	15.9823	80.9959
DATA	738	5	82	0	0	A_14_P109945	chr1:20984262-20984321	2252.06	4477.44	-4.249830912e-001	8.237772211e-002	2.483298924e-007	2.894133e+003	1.087766e+003	2.977660e+002	1.842140e+002	318	116	16	79	6.598180e+000	2.013736e+001	0	0	0	0	0	0	0	0	0	0	0	280.743	30.987	1	1	1	1	26.2212	16.3592	80.5122
DATA	739	5	83	0	0	A_16_P19164487	chr11:16873547-16873606	2273.54	4477.28	2.001253313e-001	7.617891350e-002	8.613027618e-003	1.364758e+003	2.163619e+003	1.534068e+002	2.625605e+002	175.5	139.5	15	80	6.329262e+000	1.987290e+001	0	0	0	0	0	0	0	0	0	0	0	132.341	61.6025	1	1	1	1	25.3321	15.8302	80.7557
DATA	740	5	84	0	1	SRN_30983	SRN_30983	2294.71	4477.07	1.159222971e-001	7.635362557e-002	1.289566641e-001	1.413153e+003	1.845489e+003	1.577403e+002	2.370827e+002	173.5	137	15	80	6.289109e+000	1.989016e+001	0	0	0	0	0	0	0	0	0	0	0	136.978	52.5158	1	1	1	1	25.5572	15.6297	81.1948
DATA	741	5	85	0	0	A_16_P16684587	chr4:55179152-55179211	2315.62	4477.23	2.872118550e-001	1.915662832e-001	1.338005341e-001	2.809078e+002	5.442215e+002	7.553387e+001	1.585538e+002	68.5	104	15	80	6.270763e+000	1.995935e+001	0	0	0	0	0	0	0	0	0	0	0	27.2168	15.4769	1	1	0	0	26.2212	15.5943	80.294
DATA	742	5	86	0	0	A_14_P116200	chr13:39587254-39587313	2337.23	4476.66	1.718297258e-002	8.098154345e-002	8.319636355e-001	1.329161e+003	1.382804e+003	1.502939e+002	2.032882e+002	165	125	15	79	6.241022e+000	1.968405e+001	0	0	0	0	0	0	0	0	0	0	0	128.711	39.3009	1	1	1	1	25.1049	15.368	79.5885
DATA	743	5	87	0	0	A_16_P18427080	chr8:106118824-106118883	2358.87	4477.27	4.560446225e-001	8.243238312e-002	3.159723813e-008	1.134637e+003	3.242661e+003	1.334200e+002	3.569140e+002	155	175	15	78	6.313767e+000	1.944028e+001	0	0	0	0	0	0	0	0	0	0	0	109.815	92.0889	1	1	1	1	26.6546	15.3177	78.9084
DATA	744	5	88	0	0	A_16_P15637375	chr2:45686809-45686868	2379.43	4476.46	-1.863144863e-001	1.135089988e-001	1.007129262e-001	9.378080e+002	6.106600e+002	1.171663e+002	1.612338e+002	136	104	15	79	6.296871e+000	1.984773e+001	0	0	0	0	0	0	0	0	0	0	0	90.7078	17.3313	1	1	1	0	24.4106	15.2943	79.6958
DATA	745	5	89	0	0	A_14_P116556	chr2:182392073-182392132	2400.59	4476.43	-9.138659307e-002	1.704904495e-001	5.919435042e-001	5.004656e+002	4.054970e+002	8.628033e+001	1.547449e+002	93	97.5	15	79	6.211971e+000	2.002101e+001	0	0	0	0	0	0	0	0	0	0	0	48.3746	11.4996	1	1	1	0	24.8756	15.2817	80.1442
DATA	746	5	90	0	0	A_14_P124918	chr22:30074260-30074318	2421.52	4476.69	-1.024941853e-001	1.056297616e-001	3.318893078e-001	9.427401e+002	7.445567e+002	1.176183e+002	1.669805e+002	130	107	14	80	6.149467e+000	1.954808e+001	0	0	0	0	0	0	0	0	0	0	0	91.0615	21.0975	1	1	1	0	25.3321	14.9946	80.5301
DATA	747	5	91	0	0	A_14_P118634	chr20:43520556-43520615	2442.84	4476.38	-5.743733766e-001	9.523887964e-002	1.630785472e-009	2.586823e+003	6.892764e+002	2.680873e+002	1.647024e+002	283	99	14	80	6.096615e+000	1.932869e+001	0	0	0	0	0	0	0	0	1	0	0	249.671	19.515	1	1	1	0	26.0017	14.5278	81.1531
DATA	748	5	92	0	0	A_14_P201233	chr1:90513418-90513477	2463.96	4476.54	1.729092738e-002	1.202806268e-001	8.856940312e-001	6.811962e+002	7.088643e+002	9.799245e+001	1.656541e+002	109	106	14	80	6.082488e+000	1.895468e+001	0	0	0	0	0	0	0	0	1	0	0	65.6937	20.0514	1	1	1	0	25.3321	14.4914	80.7082
DATA	749	5	93	0	0	A_14_P200556	chr19:52272356-52272406	2485.11	4476.42	-1.324868261e-001	1.034127092e-001	2.001422335e-001	1.013847e+003	7.472838e+002	1.234899e+002	1.674567e+002	143	105	14	80	6.183327e+000	1.852995e+001	0	0	0	0	0	0	0	0	0	0	0	97.6891	21.1188	1	1	1	0	25.7804	14.6703	80.2278
DATA	750	5	94	0	0	A_14_P131877	chr20:18413413-18413472	2506.69	4476.42	3.350056522e-001	1.495476147e-001	2.508267540e-002	3.594988e+002	7.775048e+002	7.919963e+001	1.689577e+002	79	108	14	79	6.524203e+000	1.889322e+001	0	0	0	0	0	0	0	0	0	0	0	34.6071	21.9513	1	1	1	1	23.696	15.173	79.9924
DATA	751	5	95	0	0	A_14_P123846	chr15:90452628-90452687	2527.57	4475.75	-6.299808712e-001	1.019419127e-001	6.418190638e-010	2.395711e+003	5.616342e+002	2.497686e+002	1.603040e+002	275	105	15	79	6.331840e+000	2.019994e+001	0	0	0	0	0	0	0	0	0	0	0	230.395	15.842	1	1	1	0	26.0017	15.4221	80.4001
DATA	752	5	96	0	0	A_14_P139657	chr17:4442248-4442307	2548.56	4476.03	3.494396181e-002	2.937410816e-001	9.053056361e-001	2.411811e+002	2.613890e+002	7.471035e+001	1.525571e+002	67	91	15	80	6.280196e+000	1.962690e+001	0	0	0	0	0	0	0	0	0	0	0	23.1713	7.36528	1	1	0	0	29.1201	15.5534	81.4882
DATA	753	5	97	0	0	A_14_P117287	chr17:29645615-29645674	2570.03	4476.08	-7.317293670e-001	1.005961649e-001	3.491794083e-013	3.548865e+003	6.582033e+002	3.618772e+002	1.642311e+002	377	105	15	81	6.170740e+000	2.043587e+001	0	0	0	0	0	0	0	0	0	0	0	340.589	18.5264	1	1	1	0	26.6546	15.647	82.4458
DATA	754	5	98	0	0	A_16_P01818472	chr7:137495879-137495938	2591.06	4475.97	-4.297965521e-001	9.637673087e-002	8.213309661e-006	1.809033e+003	6.724344e+002	1.942881e+002	1.649550e+002	210	103	15	82	6.362372e+000	2.072738e+001	0	0	0	0	0	0	0	0	0	0	0	173.422	18.9065	1	1	1	0	27.501	16.0061	82.5111
DATA	755	5	99	0	0	A_14_P123381	chr5:13830687-13830744	2612.43	4475.55	-5.208913603e-001	8.813056192e-002	3.411725069e-009	3.010996e+003	9.074420e+002	3.093458e+002	1.759914e+002	321	115	15	82	6.165594e+000	2.075985e+001	0	0	0	0	0	0	0	0	0	0	0	288.304	25.486	1	1	1	1	24.8756	15.3776	82.6086
DATA	756	5	100	0	1	SRN_20703	SRN_20703	2633.25	4475.41	-2.706384637e-002	8.487954034e-002	7.498402172e-001	1.276850e+003	1.199710e+003	1.461141e+002	1.928284e+002	162	125	14	82	6.155603e+000	2.069888e+001	0	0	0	0	0	0	0	0	0	0	0	122.113	33.6566	1	1	1	1	26.0017	14.9986	82.442
DATA	757	5	101	0	0	A_14_P110771	chrX:11384867-11384926	2654.29	4475.21	1.730630097e-001	1.358595252e-001	2.027208815e-001	4.914485e+002	7.320504e+002	8.645082e+001	1.679338e+002	91	112.5	14	82	6.358820e+000	2.044948e+001	0	0	0	0	0	0	0	0	0	0	0	46.9414	20.5131	1	1	1	0	23.696	15.1798	82.5525
DATA	758	5	102	0	0	A_16_P37209144	chr5:65271952-65272011	2675.47	4475.42	2.086503932e-001	1.138957329e-001	6.696002900e-002	6.018737e+002	9.730962e+002	9.324175e+001	1.799123e+002	96	114	15	82	6.208702e+000	2.000774e+001	0	0	0	0	0	0	0	0	0	0	0	57.4153	27.2338	1	1	1	1	25.5572	15.2498	82.8808
DATA	759	5	103	0	0	A_14_P139739	chr13:31775839-31775898	2696.89	4475.07	-3.635114266e-001	1.386816193e-001	8.762237984e-003	8.961486e+002	3.880330e+002	1.145264e+002	1.564005e+002	128	96	15	82	6.442806e+000	1.971506e+001	0	0	0	0	0	0	0	0	0	0	0	85.37	10.8465	1	1	1	0	25.3321	15.3349	82.6296
DATA	760	5	104	0	0	A_14_P138838	chr3:145938580-145938639	2717.97	4475.33	2.202901795e-001	8.094517008e-002	6.499148511e-003	1.147282e+003	1.905287e+003	1.351364e+002	2.435481e+002	145.5	137	15	82	6.377326e+000	1.951962e+001	0	0	0	0	0	0	0	0	0	0	0	109.146	53.1893	1	1	1	1	25.7804	15.4	82.4488
DATA	761	5	105	0	0	A_14_P100725	chr1:112633589-112633648	2739.5	4474.77	-1.272237393e-001	8.691284862e-002	1.432463711e-001	1.392916e+003	1.039205e+003	1.565776e+002	1.840439e+002	165.5	114.5	15	82	6.419433e+000	1.888368e+001	0	0	0	0	0	0	0	0	0	0	0	132.318	28.9745	1	1	1	1	25.7804	15.4378	82.4797
DATA	762	5	106	0	0	A_16_P18074722	chr7:113086408-113086467	2760.54	4474.73	-4.699537174e-002	7.949150215e-002	5.543864594e-001	1.532012e+003	1.374887e+003	1.691152e+002	2.050268e+002	176.5	118.5	15	82	6.486765e+000	1.966266e+001	0	0	0	0	0	0	0	0	0	0	0	145.319	38.2839	1	1	1	1	26.6546	15.493	82.2432
DATA	763	5	107	0	0	A_16_P17126300	chr5:56107595-56107654	2781.4	4475.1	-2.055430534e-001	1.260506753e-001	1.029666777e-001	8.461251e+002	5.270982e+002	1.109213e+002	1.611633e+002	119	104	15	81	6.439072e+000	1.982251e+001	0	0	0	0	0	0	0	0	0	0	0	80.1427	14.6574	1	1	1	0	27.9146	15.3792	81.808
DATA	764	5	108	0	1	SRN_50541	SRN_50541	2802.69	4474.6	-1.872504459e-001	6.390748826e-002	3.389362872e-003	2.056549e+004	1.336253e+004	2.057803e+003	1.344927e+003	2005	455.5	15	81	6.533984e+000	1.976433e+001	0	0	0	0	0	0	0	0	0	0	0	1944.83	371.091	1	1	1	1	25.3321	15.3661	81.9334
DATA	765	5	109	0	0	A_16_P20849548	chr18:44396913-44396972	2823.8	4474.04	3.102967619e-001	1.082449590e-001	4.148857009e-003	5.943256e+002	1.214287e+003	9.332434e+001	1.950973e+002	102	122.5	15	80	6.295951e+000	1.919895e+001	0	0	0	0	0	0	0	0	0	0	0	56.1135	33.6775	1	1	1	1	24.6442	15.2974	80.9927
DATA	766	5	110	0	0	A_16_P38970775	chr10:23521165-23521224	2845.35	4474.46	-4.415891187e-001	1.412964091e-001	1.776432463e-003	9.696312e+002	3.507660e+002	1.208130e+002	1.568952e+002	132	98	15	80	6.246770e+000	1.912922e+001	0	0	0	0	0	0	0	0	0	0	0	91.4006	9.71418	1	1	1	0	25.3321	15.3368	80.5325
DATA	767	5	111	0	0	A_16_P18070040	chr7:111149107-111149166	2866.46	4474.32	4.533276825e-001	1.107026344e-001	4.221618804e-005	5.075782e+002	1.441553e+003	8.824669e+001	2.103129e+002	89	121.5	15	80	6.504952e+000	1.927445e+001	0	0	0	0	0	0	0	0	0	0	0	47.767	39.8673	1	1	1	1	25.3321	15.4113	81.1638
DATA	768	5	112	0	0	A_18_P26795797	chrX:1569377-1569421	2887.93	4474.04	2.177568238e-001	7.006793551e-002	1.884883570e-003	2.083075e+003	3.439234e+003	2.205020e+002	3.765641e+002	238	177	14	80	5.948316e+000	2.000912e+001	0	0	0	0	0	0	0	0	0	0	0	195.695	94.9802	1	1	1	1	24.6442	14.9333	80.885
DATA	769	5	113	0	0	A_14_P104635	chr3:66396780-66396836	2908.02	4474.61	1.963519637e-001	1.233827442e-001	1.115183765e-001	5.528405e+002	8.688640e+002	9.111557e+001	1.764441e+002	94	108	14	79	5.925723e+000	1.945993e+001	0	0	0	0	0	0	0	0	0	0	0	51.8547	23.9615	1	1	1	1	23.4529	14.791	80.3857
DATA	770	5	114	0	0	A_16_P39937710	chr13:45982931-45982990	2929.51	4474.33	-2.357160418e-001	9.863695080e-002	1.686059300e-002	1.291222e+003	7.503860e+002	1.481116e+002	1.711198e+002	162	104	15	79	6.193154e+000	1.883858e+001	0	0	0	0	0	0	0	0	0	0	0	120.896	20.6644	1	1	1	0	24.4106	15.2003	80.2231
DATA	771	5	115	0	0	A_14_P111725	chr12:114791887-114791946	2950.76	4474.27	-1.733525769e-001	6.458005736e-002	7.268074298e-003	7.385284e+003	4.954669e+003	7.420967e+002	5.188518e+002	700.5	221	14	80	5.917240e+000	1.947963e+001	0	0	0	0	0	0	0	0	0	0	0	690.245	136.246	1	1	1	1	25.7804	14.8612	80.7526
DATA	772	5	116	0	0	A_14_P131991	chr3:192988490-192988549	2971.61	4473.81	-4.008845129e-003	7.794455677e-002	9.589812792e-001	1.550610e+003	1.536362e+003	1.713079e+002	2.176928e+002	180.5	128	14	80	6.042702e+000	1.915934e+001	0	0	0	0	0	0	0	0	0	0	0	144.662	42.1887	1	1	1	1	25.7804	14.6826	81.1116
DATA	773	5	117	0	0	A_14_P132348	chr9:95736939-95736987	2993	4473.48	7.794309536e-002	1.001402202e-001	4.363688642e-001	8.597571e+002	1.028771e+003	1.127572e+002	1.855767e+002	128	118.5	14	81	5.959862e+000	2.030031e+001	0	0	0	0	0	0	0	0	0	0	0	80.0596	28.2094	1	1	1	1	26.2212	14.7493	81.4488
DATA	774	5	118	0	0	A_16_P15351883	chr1:176630819-176630878	3014.04	4473.38	-4.420997875e-001	8.514697371e-002	2.078278958e-007	2.766095e+003	9.994643e+002	2.861029e+002	1.841557e+002	293.5	115	14	81	5.944317e+000	1.970967e+001	0	0	0	0	0	0	0	0	0	0	0	257.1	27.3662	1	1	1	1	25.3321	14.9037	81.291
DATA	775	5	119	0	0	A_14_P117440	chr11:10874344-10874403	3035.43	4473.21	2.521742554e-001	1.221680848e-001	3.900271283e-002	5.325764e+002	9.518230e+002	9.054775e+001	1.818072e+002	94	118	15	80	5.822255e+000	2.005995e+001	0	0	0	0	0	0	0	0	0	0	0	49.407	26.0236	1	1	1	1	25.3321	14.9755	80.9218
DATA	776	5	120	0	0	A_14_P106580	chr16:1574104-1574157	3056.96	4473.25	3.649991970e-001	1.134328157e-001	1.291973796e-003	5.323464e+002	1.233654e+003	9.064852e+001	1.982039e+002	93	116	14	80	5.688040e+000	1.984503e+001	0	0	0	0	0	0	0	0	0	0	0	49.2905	33.6789	1	1	1	1	23.696	14.8942	80.5539
DATA	777	5	121	0	1	SRN_30199	SRN_30199	3077.42	4473.51	-1.080428269e-001	6.872987102e-002	1.159523677e-001	2.884612e+003	2.249285e+003	2.976791e+002	2.733630e+002	310	147	15	79	5.998289e+000	1.982716e+001	0	0	0	0	0	0	0	0	0	0	0	266.6	61.3182	1	1	1	1	25.1049	15.2675	80.3302
DATA	778	5	122	0	0	A_14_P135514	chr12:123055434-123055493	3098.67	4473.38	-4.853823859e-001	9.131633400e-002	1.064262006e-007	2.444373e+003	7.994386e+002	2.552915e+002	1.749158e+002	269	107.5	14	80	6.167339e+000	2.025309e+001	0	0	0	0	0	0	0	0	0	0	0	225.472	21.7621	1	1	1	1	24.8756	15.1819	81.3013
DATA	779	5	123	0	0	A_14_P108263	chr15:51806637-51806696	3119.92	4473.37	3.231373524e-001	1.071099568e-001	2.553950791e-003	6.105254e+002	1.284816e+003	9.577511e+001	2.019462e+002	94	121	14	80	6.433987e+000	1.996880e+001	0	0	0	0	0	0	0	0	0	0	0	56.2053	34.9243	1	1	1	1	24.1747	15.2258	81.6055
DATA	780	5	124	0	0	A_14_P108125	chr4:170506572-170506631	3141.14	4473.16	-1.551091638e-001	7.104228173e-002	2.901107874e-002	2.720910e+003	1.903729e+003	2.819587e+002	2.461417e+002	293	145	14	80	6.379830e+000	2.030783e+001	0	0	0	0	0	0	0	0	0	0	0	249.99	51.6743	1	1	1	1	25.1049	15.2477	81.4302
DATA	781	5	125	0	0	A_14_P105813	chr3:37665417-37665476	3162.26	4472.57	-4.997293778e-001	9.138364324e-002	4.539182091e-008	2.542778e+003	8.045982e+002	2.648520e+002	1.757409e+002	262	110	14	80	6.590664e+000	1.961749e+001	0	0	0	0	0	0	0	0	0	0	0	233.151	21.8097	1	1	1	1	22.9591	15.2819	81.2865
DATA	782	5	126	0	1	SRN_30303	SRN_30303	3183.39	4472.44	-3.043164582e-001	1.370547035e-001	2.639152779e-002	8.767764e+002	4.350833e+002	1.148860e+002	1.623956e+002	124	99	14	80	6.283739e+000	1.880680e+001	0	0	0	0	0	0	0	0	0	0	0	80.232	11.7771	1	1	1	0	25.1049	15.1517	80.6362
DATA	783	5	127	0	0	A_18_P14614982	chr4:17689813-17689872	3204.68	4472.86	-7.673419606e-001	1.991408522e-001	1.165543570e-004	9.108478e+002	1.556338e+002	1.175997e+002	1.567920e+002	131	93	14	80	6.234337e+000	1.939172e+001	0	0	0	0	0	0	0	0	0	0	0	83.1853	1.58379	1	0	1	0	25.5572	15.3617	80.9427
DATA	784	5	128	0	0	A_14_P120664	chr11:64701911-64701968	3225.86	4472.25	-5.715121110e-002	6.635400250e-002	3.890686154e-001	3.277486e+003	2.873357e+003	3.361180e+002	3.273786e+002	339.5	166	15	81	6.158733e+000	1.938297e+001	0	0	0	0	0	0	0	0	0	0	0	298.706	77.563	1	1	1	1	25.5572	15.393	81.9443
DATA	785	5	129	0	0	A_16_P15742167	chr2:90233964-90234023	3246.88	4472.75	-4.589184923e-001	1.542671842e-001	2.931519025e-003	9.057390e+002	3.148361e+002	1.173949e+002	1.602310e+002	128	96	15	81	6.101414e+000	1.921674e+001	0	0	0	0	0	0	0	0	0	0	0	82.3866	8.48695	1	1	1	0	24.1747	15.3628	82.1702
DATA	786	5	130	0	0	A_14_P133121	chr9:30552335-30552394	3268	4472.07	4.854673236e-001	8.289502011e-002	4.729763168e-009	1.232196e+003	3.768315e+003	1.441674e+002	4.083479e+002	148	182	15	81	6.256410e+000	1.975054e+001	0	0	0	0	0	0	0	0	0	0	0	111.849	101.451	1	1	1	1	25.3321	15.2505	81.8159
DATA	787	5	131	0	0	A_18_P12103562	chr14:91851270-91851329	3289.25	4472.27	-6.267728021e-001	2.312497146e-001	6.720773562e-003	6.624952e+002	1.564624e+002	1.000637e+002	1.576230e+002	100	90.5	15	80	6.171882e+000	1.905348e+001	0	0	0	0	0	0	0	0	0	0	0	60.0151	1.55674	1	0	1	0	26.4388	15.2473	81.0228
DATA	788	5	132	0	0	A_14_P106454	chr15:92326618-92326677	3310.21	4472.28	-3.063556880e-001	6.868411592e-002	8.182317901e-006	8.377694e+003	4.137793e+003	8.411324e+002	4.428177e+002	793	200	15	80	6.087631e+000	1.940161e+001	0	0	0	0	0	0	0	0	0	0	0	757.416	111.111	1	1	1	1	25.3321	15.3931	80.9319
DATA	789	5	133	0	0	A_14_P126013	chr19:45150226-45150285	3331.49	4472.62	-1.048687295e+000	1.626339637e-001	1.132278031e-010	1.754675e+003	1.568590e+002	1.909390e+002	1.579384e+002	194	88	15	79	6.124272e+000	1.934108e+001	0	0	0	0	0	0	0	0	0	0	0	158.322	0.713705	1	0	1	0	24.4106	15.3301	80.0746
DATA	790	5	134	0	0	A_14_P120847	chr15:22925956-22926015	3352.22	4472.39	5.129105621e-001	1.136207844e-001	6.354667308e-006	4.785450e+002	1.558954e+003	8.933946e+001	2.220343e+002	86	127	14	79	6.132058e+000	1.872143e+001	0	0	0	0	0	0	0	0	0	0	0	43.0924	41.7603	1	1	1	1	24.1747	15.1932	79.7288
DATA	791	5	135	0	0	A_14_P126678	chr5:74633995-74634054	3373.85	4472.21	5.267078266e-002	9.560492672e-002	5.816876839e-001	9.801151e+002	1.106491e+003	1.237794e+002	1.931281e+002	130	114	14	79	6.264557e+000	1.937070e+001	0	0	0	0	0	0	0	0	0	0	0	88.0758	29.6048	1	1	1	1	24.4106	15.2291	80.3916
DATA	792	5	136	0	0	A_14_P135025	chr4:151549845-151549904	3394.97	4472.08	1.977155445e-001	1.807219076e-001	2.739409611e-001	3.563812e+002	5.618629e+002	8.371455e+001	1.681322e+002	73	102	14	79	6.159169e+000	1.984568e+001	0	0	0	0	0	0	0	0	0	0	0	31.9612	15.0161	1	1	0	0	27.0811	14.9199	80.0972
DATA	793	5	137	0	0	A_16_P16410032	chr3:132628311-132628370	3415.97	4471.86	5.338112718e-001	1.117867578e-001	1.794717201e-006	4.884641e+002	1.669721e+003	9.026038e+001	2.303149e+002	87	128.5	14	78	6.462112e+000	1.973649e+001	0	0	0	0	0	0	0	0	0	0	0	43.7195	44.5766	1	1	1	1	27.501	15.2715	79.652
DATA	794	5	138	0	-1	NC2_00025283	NC2_00025283	3437.37	4472	0.000000000e+000	6.849541577e-001	1.000000000e+000	7.554239e+001	1.577420e+002	7.606186e+001	1.588049e+002	43	84	15	78	6.225827e+000	1.965883e+001	0	0	0	0	0	0	0	0	0	0	0	1.12594	-2.93501	0	0	0	0	29.1201	15.4589	79.3816
DATA	795	5	139	1028	1	SM_06	SM_06	3458.03	4471.81	-3.004325464e-001	3.420752183e-001	3.798001571e-001	3.153541e+002	1.578941e+002	8.246607e+001	1.591936e+002	69.5	89	15	78	6.132479e+000	1.909290e+001	0	0	0	0	0	0	0	0	0	0	0	28.1154	2.3063	1	0	0	0	26.4388	15.4798	79.5195
DATA	796	5	140	0	0	A_14_P126561	chr13:94197542-94197598	3479.67	4471.56	-6.183892191e-001	9.418531375e-002	5.180115293e-011	3.340014e+003	8.041907e+002	3.426171e+002	1.782784e+002	341	105	15	78	6.235200e+000	1.929401e+001	0	0	0	0	0	0	0	0	0	0	0	297.182	21.4055	1	1	1	1	26.0017	15.5878	79.8568
DATA	797	5	141	0	0	A_14_P123483	chr1:116528079-116528138	3500.67	4471.38	-9.091517488e-002	9.425796683e-002	3.347774226e-001	1.197430e+003	9.712591e+002	1.420928e+002	1.865312e+002	147	111.5	15	78	6.215988e+000	1.928534e+001	0	0	0	0	0	0	0	0	0	0	0	106.338	25.8298	1	1	1	1	24.8756	15.4097	79.6884
DATA	798	5	142	0	0	A_16_P01697016	chr7:39290651-39290710	3522.04	4471.23	-6.918006765e-001	1.290892607e-001	8.364322041e-008	1.636017e+003	3.326497e+002	1.806657e+002	1.628175e+002	188	98.5	14	79	6.276861e+000	1.915728e+001	0	0	0	0	0	0	0	0	0	0	0	145.007	8.83912	1	1	1	0	24.4106	15.2177	80.2352
DATA	799	5	143	0	0	A_14_P107478	chr9:112686070-112686129	3543.1	4470.8	5.118198365e-001	1.200306480e-001	2.007308823e-005	4.388534e+002	1.426065e+003	8.844737e+001	2.139574e+002	88	118	15	79	6.359847e+000	1.918158e+001	0	0	0	0	0	0	0	0	0	0	0	38.8234	37.8647	1	1	1	1	23.2073	15.3831	79.6714
DATA	800	5	144	0	0	A_16_P35563512	chr2:6872681-6872740	3564.63	4471.33	2.149314772e-001	8.813584019e-002	1.474269576e-002	9.899339e+002	1.623819e+003	1.253719e+002	2.277007e+002	131	133	15	79	6.405661e+000	1.934811e+001	0	0	0	0	0	0	0	0	0	0	0	87.4166	43.0828	1	1	1	1	23.9365	15.6	79.7301
DATA	801	5	145	0	0	A_16_P03798223	chrY:6985224-6985283	3585.85	4471.1	0.000000000e+000	6.841396270e-001	1.000000000e+000	7.655683e+001	1.586566e+002	7.723873e+001	1.597911e+002	48	89	15	79	6.367161e+000	1.942980e+001	0	0	0	0	0	0	0	0	0	0	0	4.46158	1.21176	0	0	0	0	21.4095	15.5232	80.1226
DATA	802	5	146	0	1	SRN_30421	SRN_30421	3606.13	4470.85	6.656506587e-001	2.006403366e-001	9.078423744e-004	1.799097e+002	8.331154e+002	7.927457e+001	1.802246e+002	58	110	15	79	6.224398e+000	1.953935e+001	0	0	0	0	0	0	0	0	0	0	0	15.8305	22.0779	1	1	0	1	24.4106	15.4013	80.1515
DATA	803	5	147	0	0	A_16_P02872668	chr14:22107419-22107478	3627.71	4470.82	-5.947418839e-001	2.407973576e-001	1.351563242e-002	6.246867e+002	1.588255e+002	9.941989e+001	1.602868e+002	100	91	15	81	6.288774e+000	2.022764e+001	0	0	0	0	0	0	0	0	0	0	0	54.8694	2.96383	1	0	1	0	25.3321	15.4334	81.5385
DATA	804	5	148	0	0	A_14_P102528	chr3:158540438-158540497	3649.22	4470.75	-4.665743802e-001	7.797867183e-002	2.185823941e-009	5.782718e+003	1.974957e+003	5.834390e+002	2.541527e+002	551	140	15	81	6.177035e+000	2.029722e+001	0	0	0	0	0	0	0	0	0	0	0	507.046	52.2871	1	1	1	1	27.0811	15.3516	81.9035
DATA	805	5	149	0	0	A_14_P114051	chr16:24012401-24012460	3670.14	4470.76	-1.198308885e-001	8.075928793e-002	1.378611506e-001	1.723396e+003	1.307839e+003	1.890062e+002	2.066676e+002	192	121	15	81	6.231268e+000	2.045117e+001	0	0	0	0	0	0	0	0	0	0	0	150.866	34.6129	1	1	1	1	26.6546	15.5509	81.7653
DATA	806	5	150	0	0	A_16_P19373370	chr11:112375234-112375293	3691.35	4470.4	4.359461893e-002	1.007089980e-001	6.651040579e-001	9.216096e+002	1.018924e+003	1.205657e+002	1.897427e+002	130	111	15	81	6.251652e+000	2.029195e+001	0	0	0	0	0	0	0	0	0	0	0	80.5437	26.9596	1	1	1	1	25.1049	15.5214	80.8904
DATA	807	5	151	0	0	A_16_P18834919	chr10:11435658-11435717	3712.48	4470.6	-4.461637111e-001	1.859549571e-001	1.642597054e-002	7.248097e+002	2.594539e+002	1.063698e+002	1.621838e+002	98.5	94	15	81	6.303334e+000	2.025699e+001	0	0	0	0	0	0	0	0	0	0	0	63.2471	6.86351	1	1	1	0	24.4106	15.5773	81.1431
DATA	808	5	152	0	0	A_14_P113982	chr12:58186836-58186894	3734.13	4470.85	6.060400320e-001	1.058546508e-001	1.033062924e-008	5.409150e+002	2.183580e+003	9.489656e+001	2.707702e+002	88.5	136.5	15	79	6.739025e+000	2.021069e+001	0	0	0	0	0	0	0	0	0	0	0	47.1289	57.7571	1	1	1	1	22.7082	15.864	80.7738
DATA	809	5	153	0	0	A_14_P112144	chr2:172952326-172952384	3754	4470.5	3.092076627e-002	1.640308202e-001	8.504801440e-001	5.203074e+002	5.587027e+002	9.382902e+001	1.807833e+002	86.5	100.5	14	79	6.567953e+000	1.999016e+001	0	0	0	0	0	0	0	0	0	0	0	45.2693	14.7782	1	1	1	0	26.2212	15.4375	80.4388
DATA	810	5	154	0	0	A_16_P16755557	chr4:86638814-86638873	3775.82	4470.29	1.646987164e-001	7.491179441e-002	2.790861045e-002	1.584296e+003	2.314915e+003	1.766767e+002	2.814589e+002	176	150	14	79	6.437192e+000	1.981898e+001	0	0	0	0	0	0	0	0	0	0	0	137.638	61.2376	1	1	1	1	25.3321	15.321	80.2654
DATA	811	5	155	0	0	A_18_P24671437	chr5:165064532-165064591	3796.96	4470.33	1.914206505e-001	8.161903112e-002	1.901206210e-002	1.211573e+003	1.882652e+003	1.442573e+002	2.471138e+002	153	129.5	15	79	6.405419e+000	2.004349e+001	0	0	0	0	0	0	0	0	0	0	0	105.117	49.8118	1	1	1	1	25.3321	15.4649	80.141
DATA	812	5	156	0	0	A_16_P20298110	chr15:71751215-71751274	3818.07	4470.13	-2.793893041e-001	1.347540325e-001	3.814176292e-002	8.954123e+002	4.705803e+002	1.190158e+002	1.667953e+002	120	100.5	15	79	6.343393e+000	2.006664e+001	0	0	0	0	0	0	0	0	0	0	0	77.585	12.4545	1	1	1	0	24.8756	15.3095	79.945
DATA	813	5	157	0	1	SRN_50546	SRN_50546	3839.44	4470.03	4.099265193e-001	7.200531549e-002	1.248237638e-008	1.193290e+005	3.066709e+005	1.193316e+004	3.066751e+004	10426	8235	14	79	6.414257e+000	1.987058e+001	0	0	0	0	0	0	0	0	0	0	0	10326.7	8119.69	1	1	1	1	29.1201	15.0737	79.7885
DATA	814	5	158	0	0	A_14_P117523	chr16:68723501-68723560	3860.43	4470.18	-2.802832668e-001	1.833141968e-001	1.262700580e-001	6.147419e+002	3.224108e+002	9.977623e+001	1.630945e+002	98	94	14	79	6.030723e+000	1.979292e+001	0	0	0	0	0	0	0	0	0	0	0	53.1401	8.54064	1	1	1	0	25.7804	14.681	80.3317
DATA	815	5	159	0	0	A_14_P135381	chr9:131847544-131847597	3881.4	4470.02	3.085530440e-001	3.970938424e-001	4.371422431e-001	1.356937e+002	2.761294e+002	7.983619e+001	1.621454e+002	54	93	14	79	5.916860e+000	1.901020e+001	0	0	0	0	0	0	0	0	0	0	0	11.717	7.31919	1	1	0	0	26.4388	14.7098	80.0934
DATA	816	5	160	0	0	A_14_P120155	chr2:113540293-113540351	3903	4469.8	2.463968504e-001	1.611307175e-001	1.262214115e-001	3.901144e+002	6.880007e+002	8.788981e+001	1.738483e+002	75	99	14	78	5.793387e+000	1.881483e+001	0	0	0	0	0	0	0	0	0	0	0	33.6505	18.2503	1	1	0	0	30	14.8082	79.5893
DATA	817	5	161	0	0	A_14_P123343	chr5:157167181-157167240	3924	4469.8	-4.702788251e-001	1.312977416e-001	3.412690723e-004	1.149600e+003	3.892852e+002	1.393912e+002	1.600938e+002	143.5	97	14	78	6.009404e+000	1.852234e+001	0	0	0	0	0	0	0	0	0	0	0	99.0713	10.3352	1	1	1	0	28.1191	14.8627	78.7819
DATA	818	5	162	0	0	A_16_P01816849	chr7:136470800-136470859	3945.33	4469.17	2.546789076e-001	7.354191628e-002	5.341006059e-004	1.716906e+003	3.086209e+003	1.889534e+002	3.473347e+002	180	166	14	78	5.893764e+000	1.951305e+001	0	0	0	0	0	0	0	0	0	0	0	147.823	82.0199	1	1	1	1	24.4106	14.8712	78.7437
DATA	819	5	163	0	0	A_16_P38877582	chr9:129136380-129136439	3966.58	4469.3	-2.494461547e-001	1.214608852e-001	4.000318795e-002	9.918373e+002	5.584629e+002	1.267769e+002	1.686918e+002	127.5	101.5	14	78	6.190837e+000	1.963599e+001	0	0	0	0	0	0	0	0	0	0	0	85.3323	14.8584	1	1	1	0	24.1747	15.0788	78.9802
DATA	820	5	164	66	1	DarkCorner	DarkCorner	3987.71	4469.5	0.000000000e+000	6.786569553e-001	1.000000000e+000	7.848362e+001	1.579189e+002	7.901247e+001	1.589830e+002	35	79	14	78	6.400785e+000	1.896452e+001	0	0	0	0	0	0	0	0	0	0	0	-5.87382	-3.09237	0	0	0	0	27.0811	15.1109	78.7668
DATA	821	6	1	0	0	A_18_P10687256	chr10:30961768-30961827	549.23	4491.34	-1.165805760e+000	1.575552587e-001	1.368575780e-013	2.272883e+003	1.551570e+002	2.398204e+002	1.562025e+002	239	86	15	82	6.192346e+000	1.960110e+001	0	0	0	0	0	0	0	0	0	0	0	201.812	-0.70275	1	0	1	0	26.2212	15.3246	82.6313
DATA	822	6	2	0	0	A_14_P133587	chr9:139901669-139901726	570.215	4491.11	-9.043018200e-001	1.054728547e-001	1.001363137e-017	1.061770e+004	1.323515e+003	1.064518e+003	2.047141e+002	985	121.5	15	82	6.231984e+000	1.976159e+001	0	0	0	0	0	0	0	0	0	0	0	943.611	35.8904	1	1	1	1	27.501	15.4638	82.7162
DATA	823	6	3	0	0	A_16_P15351436	chr1:176459441-176459500	592.017	4491.58	-6.784700597e-001	1.824235668e-001	1.998533284e-004	9.328474e+002	1.955872e+002	1.205516e+002	1.573618e+002	126	96.5	15	81	6.216267e+000	2.008187e+001	0	0	0	0	0	0	0	0	0	0	0	82.9933	5.30501	1	1	1	0	26.2212	15.5415	83.2293
DATA	824	6	4	0	0	A_14_P128899	chr10:49609715-49609774	612.561	4491.23	4.351406280e-002	9.396422209e-002	6.432985519e-001	1.010336e+003	1.116812e+003	1.265973e+002	1.919319e+002	127	122	15	83	6.266707e+000	2.041596e+001	0	0	0	0	0	0	0	0	0	0	0	89.9767	30.3012	1	1	1	1	25.5572	15.3883	84.3217
DATA	825	6	5	0	0	A_14_P123023	chr14:62050287-62050346	633.531	4491.19	3.006105527e-001	1.094367815e-001	6.016372211e-003	6.060460e+002	1.210922e+003	9.736090e+001	1.975113e+002	93	122	14	83	6.209874e+000	2.081596e+001	0	0	0	0	0	0	0	0	0	0	0	54.0318	32.8666	1	1	1	1	26.6546	15.2441	84.441
DATA	826	6	6	0	0	A_14_P133801	chr1:169357484-169357543	654.758	4491.02	-2.260833489e-001	1.252262177e-001	7.101217632e-002	9.022729e+002	5.361108e+002	1.180412e+002	1.649248e+002	121.5	105	14	83	6.408358e+000	2.093630e+001	0	0	0	0	0	0	0	0	0	0	0	80.5351	14.5574	1	1	1	0	27.2919	15.2398	84.3929
DATA	827	6	7	0	0	A_14_P108420	chr10:62092603-62092662	675.863	4490.24	-1.000585022e+000	1.671187396e-001	2.133923377e-009	1.550510e+003	1.548423e+002	1.726855e+002	1.565824e+002	187	94	15	82	6.580160e+000	1.997111e+001	0	0	0	0	0	0	0	0	0	0	0	138.554	4.00858	1	0	1	0	24.1747	15.3506	83.1978
DATA	828	6	8	0	0	A_14_P107923	chr15:73614452-73614505	696.8	4490.5	-3.091747926e-001	1.080428069e-001	4.215146977e-003	1.248652e+003	6.127264e+002	1.461367e+002	1.674191e+002	161	108	15	84	6.738775e+000	1.978031e+001	0	0	0	0	0	0	0	0	0	0	0	111.724	16.6553	1	1	1	0	25.7804	15.769	84.6261
DATA	829	6	9	0	0	A_14_P137041	chr4:62936981-62937040	718.25	4490.43	1.527475879e-001	8.868151870e-002	8.499191935e-002	1.005314e+003	1.429056e+003	1.259200e+002	2.113462e+002	128	134	15	83	6.227086e+000	1.963401e+001	0	0	0	0	0	0	0	0	0	0	0	90.0711	38.8687	1	1	1	1	25.3321	15.1682	84.1456
DATA	830	6	10	0	0	A_14_P107342	chr1:196518386-196518445	739.429	4490.36	2.046556705e-001	7.474353355e-002	6.179427090e-003	1.537340e+003	2.462779e+003	1.713703e+002	2.913183e+002	179	153	15	85	6.584778e+000	1.982196e+001	0	0	0	0	0	0	0	0	0	0	0	137.925	67.0287	1	1	1	1	24.8756	15.5566	84.9959
DATA	831	6	11	0	0	A_14_P131494	chr9:117879236-117879295	760.509	4490.75	6.264164607e-001	2.985069755e-001	3.586112238e-002	1.170777e+002	4.953255e+002	7.651356e+001	1.632011e+002	52	107	15	86	6.236436e+000	2.048021e+001	0	0	0	0	0	0	0	0	0	0	0	10.5189	13.4901	1	1	0	0	25.3321	15.4582	86.0846
DATA	832	6	12	0	0	A_14_P123000	chr21:46357449-46357502	781.397	4489.86	8.894567732e-002	9.726631701e-002	3.604777766e-001	9.016150e+002	1.106539e+003	1.176050e+002	1.907547e+002	122	125.5	15	86	6.256568e+000	2.035972e+001	0	0	0	0	0	0	0	0	0	0	0	81.1156	30.1602	1	1	1	1	25.7804	15.3307	86.1809
DATA	833	6	13	0	0	A_14_P109233	chr22:24574559-24574618	803.098	4489.77	-1.153501340e-001	2.006579999e-001	5.653864014e-001	4.474812e+002	3.431031e+002	8.767577e+001	1.590005e+002	82	103	15	87	6.251880e+000	1.994344e+001	0	0	0	0	0	0	0	0	0	0	0	40.3194	9.35932	1	1	1	0	26.8687	15.3937	86.7532
DATA	834	6	14	0	0	A_14_P110701	chr6:55751122-55751181	823.426	4489.69	1.445421927e-001	1.383561137e-001	2.961564312e-001	5.120040e+002	7.141929e+002	9.104787e+001	1.707816e+002	89	109	16	88	6.570929e+000	2.016880e+001	0	0	0	0	0	0	0	0	0	0	0	46.1998	19.4976	1	1	1	0	26.0017	16.1728	87.7864
DATA	835	6	15	0	0	A_18_P16145884	chr7:80878634-80878693	845.476	4489.81	1.334022596e-001	6.836147328e-002	5.100655221e-002	2.329543e+003	3.167182e+003	2.447808e+002	3.526094e+002	252	181	16	88	6.571845e+000	2.072781e+001	0	0	0	0	0	0	0	0	0	0	0	210.542	86.5413	1	1	1	1	26.4388	16.0961	88.009
DATA	836	6	16	0	0	A_16_P21384352	chrX:12333112-12333171	866.169	4489.74	1.093352338e-001	9.505227404e-002	2.500350554e-001	9.146685e+002	1.176519e+003	1.183169e+002	1.944809e+002	121.5	122	15	87	6.275953e+000	2.097672e+001	0	0	0	0	0	0	0	0	0	0	0	82.7935	32.1759	1	1	1	1	27.501	15.6589	87.7249
DATA	837	6	17	0	0	A_14_P130104	chr1:47173401-47173460	887.207	4489.19	-3.075684763e-001	9.623624184e-002	1.393599199e-003	1.520201e+003	7.487424e+002	1.694858e+002	1.718750e+002	178.5	109	15	87	6.197657e+000	2.224275e+001	0	0	0	0	0	0	0	0	0	1	0	137.817	20.4966	1	1	1	0	25.7804	15.5565	88.7027
DATA	838	6	18	0	0	A_14_P201369	chr6:72003258-72003317	908.923	4489.88	2.649523095e-001	9.431371513e-002	4.965460591e-003	8.036850e+002	1.479238e+003	1.097965e+002	2.139442e+002	114	125	15	87	6.246191e+000	2.244046e+001	0	0	0	0	0	0	0	0	0	1	0	72.9845	40.5311	1	1	1	1	23.9365	15.4384	88.7394
DATA	839	6	19	0	0	A_16_P01198581	chr5:25281032-25281091	929.772	4489.35	-3.476094504e-001	1.181628656e-001	3.263290153e-003	1.225279e+003	5.503331e+002	1.434980e+002	1.790208e+002	145	102.5	15	89	6.134669e+000	2.237204e+001	0	0	0	0	0	0	0	0	0	1	0	111.446	15.0943	1	1	1	0	25.3321	15.4121	90.2671
DATA	840	6	20	0	0	A_14_P127002	chr18:23380213-23380272	951.04	4489.2	9.381750330e-001	1.369532786e-001	7.368027279e-012	2.441575e+002	2.117605e+003	7.846226e+001	2.619858e+002	66	144.5	15	89	6.109787e+000	2.190500e+001	0	0	0	0	0	0	0	0	0	1	0	22.2441	58.14	1	1	0	1	23.696	15.3137	89.9441
DATA	841	6	21	0	0	A_14_P138106	chr17:16892401-16892460	972.302	4489.13	-4.623984246e-001	1.221392404e-001	1.531962592e-004	1.249431e+003	4.308380e+002	1.454387e+002	1.600034e+002	154	99	15	89	6.019897e+000	2.150316e+001	0	0	0	0	0	0	0	0	0	1	0	114.021	11.8411	1	1	1	0	24.4106	15.2687	89.4586
DATA	842	6	22	0	0	A_16_P00422430	chr2:86592838-86592897	993.848	4489.14	-7.745914755e-001	1.150634975e-001	1.675065850e-011	2.419488e+003	4.065668e+002	2.531045e+002	1.592089e+002	245	99	15	89	6.194775e+000	2.271258e+001	0	0	0	0	0	0	0	0	0	1	0	221.176	11.1859	1	1	1	0	27.7085	15.3185	89.7032
DATA	843	6	23	0	0	A_16_P35944905	chr2:166711889-166711948	1014.69	4488.98	2.017423009e-001	1.315999665e-001	1.252767090e-001	5.069139e+002	8.066339e+002	8.985570e+001	1.736407e+002	90.5	106	15	88	6.519624e+000	2.278860e+001	0	0	0	0	0	0	0	0	0	1	0	46.4161	22.2165	1	1	1	1	25.7804	15.466	89.9793
DATA	844	6	24	0	0	A_14_P117145	chr1:231837316-231837375	1035.38	4488.9	3.347258545e-001	1.539061751e-001	2.963988833e-002	3.568028e+002	7.711771e+002	8.221497e+001	1.718771e+002	74	110	15	87	6.254058e+000	2.240573e+001	0	0	0	0	0	0	0	0	0	1	0	32.7252	21.2624	1	1	0	1	26.0017	15.3162	89.3122
DATA	845	6	25	0	1	SRN_30329	SRN_30329	1056.97	4489.38	2.769846433e-001	8.070520726e-002	5.990278675e-004	1.154019e+003	2.183724e+003	1.370564e+002	2.668913e+002	148	149	14	88	6.093203e+000	2.204105e+001	0	0	0	0	0	0	0	0	0	1	0	106.031	60.2722	1	1	1	1	26.2212	15.0398	89.1724
DATA	846	6	26	0	0	A_14_P104668	chr8:22087590-22087642	1078.43	4489.1	-3.662648279e-002	8.584307995e-002	6.696212670e-001	1.286560e+003	1.182506e+003	1.483256e+002	1.935828e+002	162.5	115.5	14	87	6.247053e+000	2.178136e+001	0	0	0	0	0	0	0	0	0	1	0	118.412	32.675	1	1	1	1	26.0017	15.0952	88.4425
DATA	847	6	27	0	0	A_14_P125828	chr1:153431594-153431653	1099.34	4488.82	-2.258072595e-001	9.098823980e-002	1.307502655e-002	1.481356e+003	8.807491e+002	1.654511e+002	1.766238e+002	170	110	14	86	6.150051e+000	2.206129e+001	0	0	0	0	0	0	0	0	0	0	0	136.57	24.364	1	1	1	1	24.1747	15.0993	87.6753
DATA	848	6	28	0	0	A_14_P135731	chr6:53853420-53853479	1120.48	4488.66	-2.160324554e-001	1.170932915e-001	6.504332718e-002	9.572791e+002	5.821114e+002	1.207283e+002	1.636301e+002	131	110	14	85	6.347567e+000	2.098390e+001	0	0	0	0	0	0	0	0	0	0	0	88.4038	16.1209	1	1	1	0	25.5572	15.1843	86.2075
DATA	849	6	29	0	0	A_14_P129489	chr16:28543104-28543163	1141.61	4488.11	2.286570542e-001	8.421654896e-002	6.625408945e-003	1.041452e+003	1.763179e+003	1.274347e+002	2.332810e+002	138.5	139	15	85	6.099381e+000	2.128538e+001	0	0	0	0	0	0	0	0	0	0	0	96.3385	48.886	1	1	1	1	22.7082	15.2815	86.3657
DATA	850	6	30	0	0	A_16_P02776734	chr13:51321955-51322014	1162.63	4488.64	-5.063972028e-001	1.192935072e-001	2.186239425e-005	1.367375e+003	4.260793e+002	1.551516e+002	1.584246e+002	168	105	15	84	6.450989e+000	2.135011e+001	0	0	0	0	0	0	0	0	0	0	0	126.705	11.8259	1	1	1	0	25.5572	15.993	85.2155
DATA	851	6	31	0	0	A_16_P01085278	chr4:136587298-136587357	1183.77	4488.39	-4.040213731e-001	1.545922771e-001	8.962947983e-003	8.237061e+002	3.249009e+002	1.101895e+002	1.558388e+002	120	100	15	84	5.985709e+000	2.008146e+001	0	0	0	0	0	0	0	0	0	0	0	76.4557	9.02795	1	1	1	0	26.0017	15.3575	84.286
DATA	852	6	32	0	0	A_16_P41646318	chrX:36978080-36978139	1205.77	4487.54	1.017279990e-001	7.259702767e-002	1.611335076e-001	1.732000e+003	2.189152e+003	1.879806e+002	2.666395e+002	202	151	15	85	6.094950e+000	2.049266e+001	0	0	0	0	0	0	0	0	0	0	0	161.038	60.9048	1	1	1	1	17.9125	15.2763	85.3374
DATA	853	6	33	0	0	A_16_P02368291	chr10:128980532-128980591	1226.16	4487.85	-5.943555546e-001	1.608549800e-001	2.199061340e-004	9.727436e+002	2.475385e+002	1.215869e+002	1.540703e+002	135	101	15	84	6.128575e+000	2.053886e+001	0	0	0	0	0	0	0	0	0	0	0	90.5918	6.89393	1	1	1	0	27.0811	15.216	85.2949
DATA	854	6	34	0	0	A_14_P120203	chr10:91451180-91451239	1247.37	4488.36	-4.709939837e-002	6.840820002e-002	4.911347262e-001	2.589300e+003	2.323180e+003	2.689755e+002	2.775753e+002	279	152.5	15	85	6.213414e+000	2.053024e+001	0	0	0	0	0	0	0	0	0	0	0	241.551	64.7684	1	1	1	1	25.5572	15.5211	85.5252
DATA	855	6	35	0	0	A_14_P121122	chr10:11245206-11245265	1268.87	4488.13	-6.983106445e-001	2.144835322e-001	1.130823548e-003	7.524668e+002	1.507220e+002	1.046303e+002	1.523558e+002	115	87	15	83	6.362632e+000	2.078976e+001	0	0	0	0	0	0	0	0	0	0	0	70.3133	3.82677	1	0	1	0	28.1191	15.3579	84.0202
DATA	856	6	36	0	0	A_16_P15322374	chr1:163743695-163743754	1289.6	4488.14	-1.923647419e-002	9.227226581e-002	8.348579861e-001	1.083915e+003	1.036952e+003	1.304502e+002	1.836529e+002	144.5	121.5	14	82	6.264751e+000	2.063760e+001	0	0	0	0	0	0	0	0	0	0	0	101.447	28.9727	1	1	1	1	27.2919	15.2012	83.2137
DATA	857	6	37	0	0	A_14_P201816	chr8:131308474-131308531	1310.37	4488.13	7.831198241e-001	1.044807193e-001	6.612040726e-014	5.971045e+002	3.623849e+003	9.389975e+001	3.927472e+002	96.5	176.5	14	83	5.994874e+000	2.082473e+001	0	0	0	0	0	0	0	0	0	0	0	55.9739	101.357	1	1	1	1	26.8687	14.9906	83.6653
DATA	858	6	38	0	0	A_14_P135000	chr11:95711795-95711854	1331.85	4487.54	-4.123005122e-001	1.327387409e-001	1.895691647e-003	1.011927e+003	3.916054e+002	1.243987e+002	1.562345e+002	133	104.5	15	83	6.354105e+000	1.959268e+001	0	0	0	0	0	0	0	0	0	0	0	95.0121	10.9654	1	1	1	0	25.1049	15.4651	83.2211
DATA	859	6	39	0	0	A_16_P18328789	chr8:64028340-64028399	1353.27	4487.47	-6.261305464e-001	1.130434693e-001	3.044684719e-008	1.822823e+003	4.311357e+002	1.960746e+002	1.571179e+002	208	102	15	84	6.482647e+000	2.022274e+001	0	0	0	0	0	0	0	0	0	0	0	171.422	12.0851	1	1	1	0	25.7804	15.3291	83.8971
DATA	860	6	40	0	0	A_14_P109613	chr16:88900248-88900307	1374.15	4487.5	4.547379697e-001	2.757719173e-001	9.915501354e-002	1.548815e+002	4.413037e+002	7.377172e+001	1.572540e+002	55.5	99.5	14	82	6.351915e+000	1.994113e+001	0	0	0	0	0	0	0	0	0	0	0	14.5878	12.3826	1	1	0	0	26.6546	15.2169	82.4534
DATA	861	6	41	0	0	A_14_P202444	chr1:31657920-31657976	1395.54	4487.48	-7.810571918e-002	6.663937968e-002	2.411707653e-001	3.190248e+003	2.665132e+003	3.270522e+002	3.062096e+002	346.5	155.5	15	82	6.421023e+000	1.938317e+001	0	0	0	0	0	0	0	0	0	0	0	300.944	74.8575	1	1	1	1	24.4106	15.3116	82.5039
DATA	862	6	42	0	0	A_14_P129316	chr4:128776459-128776518	1416.6	4487.5	2.035664380e-001	8.973356865e-002	2.329478685e-002	9.059980e+002	1.447750e+003	1.156681e+002	2.089266e+002	127.5	132.5	15	81	6.465217e+000	1.901568e+001	0	0	0	0	0	0	0	0	0	0	0	85.5933	40.7038	1	1	1	1	24.4106	15.508	82.2767
DATA	863	6	43	0	0	A_16_P19307708	chr11:83645252-83645311	1437.75	4486.83	8.501420860e-002	9.899604194e-002	3.904708922e-001	8.485874e+002	1.032074e+003	1.111611e+002	1.824700e+002	123	114	15	80	6.284499e+000	1.918852e+001	0	0	0	0	0	0	0	0	0	0	0	80.286	29.0471	1	1	1	1	24.4106	15.3642	81.5122
DATA	864	6	44	0	0	A_14_P123038	chr13:105833992-105834051	1459.39	4486.74	-5.535558819e-002	6.735370017e-002	4.111542475e-001	2.834483e+003	2.495275e+003	2.923756e+002	2.913134e+002	308	161.5	15	80	6.214878e+000	1.970028e+001	0	0	0	0	0	0	0	0	0	0	0	268.571	70.2964	1	1	1	1	25.1049	15.4047	81.3734
DATA	865	6	45	0	0	A_16_P02444256	chr11:47493957-47494016	1480.34	4487.45	-2.244945601e-001	1.482944468e-001	1.300655906e-001	6.936921e+002	4.136873e+002	9.968911e+001	1.557990e+002	108	100	15	80	6.183642e+000	1.957303e+001	0	0	0	0	0	0	0	0	0	0	0	65.8226	11.664	1	1	1	0	24.4106	15.5244	81.2464
DATA	866	6	46	0	0	A_16_P00566891	chr2:198807217-198807276	1501.51	4487.31	-7.222529853e-001	2.084024984e-001	5.289242957e-004	7.863755e+002	1.490655e+002	1.062804e+002	1.500699e+002	117	86	15	82	6.284639e+000	1.964014e+001	0	0	0	0	0	0	0	0	0	0	0	74.7204	-1.68517	1	0	1	0	25.5572	15.3758	82.2636
DATA	867	6	47	0	0	A_14_P131989	chr17:27041316-27041374	1522.59	4487.06	-4.296294431e-001	7.916285662e-002	5.725798309e-008	3.701077e+003	1.376254e+003	3.769319e+002	2.035232e+002	387	123	15	82	6.212738e+000	1.936065e+001	0	0	0	0	0	0	0	0	0	0	0	352.144	38.8737	1	1	1	1	27.2919	15.2866	83.1505
DATA	868	6	48	0	0	A_14_P109608	chr10:85913032-85913091	1544.25	4486.54	1.061086154e+000	1.212277736e-001	2.080670781e-018	5.071293e+002	5.837204e+003	8.749958e+001	6.026353e+002	85.5	248.5	15	82	6.113844e+000	2.035931e+001	0	0	0	0	0	0	0	0	0	0	0	48.316	165.029	1	1	1	1	25.7804	14.9616	83.2235
DATA	869	6	49	0	0	A_14_P133915	chr18:71952223-71952282	1564.75	4486.59	-1.394344790e-001	7.072881371e-002	4.867862705e-002	2.575153e+003	1.867964e+003	2.671812e+002	2.393694e+002	277	136	14	81	6.000542e+000	1.992329e+001	0	0	0	0	0	0	0	0	0	0	0	245.65	52.852	1	1	1	1	25.1049	14.8154	81.7759
DATA	870	6	50	0	0	A_14_P134105	chr7:87329804-87329863	1586.1	4486.4	5.951919110e-001	9.454882572e-002	3.072520639e-010	7.214841e+002	2.840656e+003	1.013132e+002	3.210326e+002	114	175	15	80	5.860421e+000	2.008754e+001	0	0	0	0	0	0	0	0	0	0	0	68.9106	80.4383	1	1	1	1	26.2212	14.947	81.156
DATA	871	6	51	0	0	A_16_P15780329	chr2:110895981-110896040	1607.63	4486.16	4.405684360e-001	1.249284349e-001	4.209853862e-004	4.106027e+002	1.132375e+003	8.205202e+001	1.874996e+002	79.5	117	15	81	5.982033e+000	2.025245e+001	0	0	0	0	0	0	0	0	0	0	0	39.2657	32.0906	1	1	1	1	23.696	15.3255	81.4907
DATA	872	6	52	0	0	A_14_P109158	chr11:116728540-116728594	1628.31	4486.55	3.177293070e-001	7.972375391e-002	6.737274343e-005	1.168548e+003	2.428711e+003	1.367111e+002	2.851147e+002	153	155	15	80.5	6.023680e+000	2.003515e+001	0	0	0	0	0	0	0	0	0	0	0	111.877	68.8729	1	1	1	1	25.3321	15.4544	80.8692
DATA	873	6	53	0	0	A_14_P136435	chr3:100428290-100428336	1648.86	4486.09	-5.184342873e-001	9.461831440e-002	4.272118845e-008	2.278175e+003	6.904826e+002	2.385891e+002	1.644376e+002	257	107	16	81	6.203619e+000	1.995801e+001	0	0	0	0	0	0	0	0	0	0	0	218.351	19.5946	1	1	1	0	25.3321	15.988	81.1974
DATA	874	6	54	0	0	A_16_P18202452	chr8:5721369-5721428	1670.93	4486.72	-2.458958326e-001	8.326179650e-002	3.144112997e-003	1.822508e+003	1.034603e+003	1.955189e+002	1.815185e+002	213	114	16	79	6.330599e+000	1.902990e+001	0	0	0	0	0	0	0	0	0	0	0	174.881	29.378	1	1	1	1	25.5572	15.9141	79.6797
DATA	875	6	55	0	0	A_14_P121575	chrX:120841367-120841426	1691.85	4485.95	9.770635007e-001	1.121692481e-001	3.022218412e-018	8.328692e+002	7.900240e+003	1.092650e+002	8.039602e+002	117	302.5	16	77	6.449911e+000	1.872640e+001	0	0	0	0	0	0	0	0	0	0	0	80.0001	224.487	1	1	1	1	25.3321	15.993	77.8124
DATA	876	6	56	0	0	A_16_P18482472	chr8:128955481-128955540	1713.03	4485.8	-1.132644216e+000	1.294309862e-001	2.115622518e-018	4.860097e+003	3.580970e+002	4.911186e+002	1.531989e+002	500.5	97	15	77	6.572094e+000	1.908856e+001	0	0	0	0	0	0	0	0	0	0	0	467.299	10.1815	1	1	1	0	26.8687	15.5394	78.2929
DATA	877	6	57	0	0	A_14_P134067	chr2:214619035-214619094	1733.76	4486	8.075950945e-002	8.628970496e-002	3.493188667e-001	1.082259e+003	1.303439e+003	1.292107e+002	1.978749e+002	145	120	14	78	6.470774e+000	1.949383e+001	0	0	0	0	0	0	0	0	0	0	0	104.159	37.0784	1	1	1	1	26.0017	15.3343	78.3141
DATA	878	6	58	0	0	A_16_P19858217	chr13:71028436-71028495	1755.04	4485.63	2.970497324e-001	7.445661799e-002	6.619377138e-005	1.550257e+003	3.072227e+003	1.703127e+002	3.413596e+002	191	172.5	14	77	6.299229e+000	1.859960e+001	0	0	0	0	0	0	0	0	0	0	0	149.336	87.4426	1	1	1	1	25.5572	15.2843	77.7247
DATA	879	6	59	0	0	A_14_P113746	chr1:197522122-197522181	1776.33	4485.45	-4.786784884e-001	8.269275268e-002	7.095903961e-009	3.502267e+003	1.163244e+003	3.572443e+002	1.888125e+002	373	113.5	15	78	6.237280e+000	1.919376e+001	0	0	0	0	0	0	0	0	0	0	0	337.669	33.1249	1	1	1	1	25.3321	15.3612	78.336
DATA	880	6	60	0	0	A_14_P121191	chr16:3165058-3165111	1797.1	4485.12	6.961797751e-001	1.421981584e-001	9.788548621e-007	2.600512e+002	1.291929e+003	7.505365e+001	1.969500e+002	65	123	14.5	78	6.148390e+000	1.945403e+001	0	0	0	0	0	0	0	0	0	0	0	25.0928	36.8062	1	1	0	1	23.4529	15.255	78.8488
DATA	881	6	61	0	1	SRN_50476	SRN_50476	1818.6	4485.41	5.037022183e-001	7.690138923e-002	5.754650903e-011	6.917515e+004	2.206238e+005	6.917873e+003	2.206288e+004	6812	6394	15	78	6.153687e+000	1.868778e+001	0	0	0	0	0	0	0	0	0	0	0	6680.22	6287.72	1	1	1	1	27.501	15.288	79.3064
DATA	882	6	62	0	0	A_16_P02546865	chr11:129570431-129570490	1839.94	4485.32	1.706372328e-001	1.217570573e-001	1.610775763e-001	5.604251e+002	8.301466e+002	8.990140e+001	1.701700e+002	95	107	15	77	6.202952e+000	1.878883e+001	0	0	0	0	0	0	0	0	0	0	0	54.16	23.6676	1	1	1	1	24.6442	15.3618	78.6442
DATA	883	6	63	0	0	A_14_P139162	chr13:89513072-89513131	1860.69	4484.97	-1.518225686e-001	1.169376883e-001	1.941773173e-001	8.579275e+002	6.048226e+002	1.108845e+002	1.603413e+002	116	99.5	15	77	6.223445e+000	1.895198e+001	0	0	0	0	0	0	0	0	0	0	0	82.9658	17.2495	1	1	1	0	25.7804	15.5867	78.6414
DATA	884	6	64	0	0	A_16_P02777239	chr13:51672708-51672767	1882	4485.03	-2.245473545e-001	7.593122508e-002	3.103997800e-003	2.303709e+003	1.373663e+003	2.408306e+002	2.022601e+002	263	128	15	77	5.911139e+000	1.869177e+001	0	0	0	0	0	0	0	0	0	0	0	222.924	39.187	1	1	1	1	26.4388	14.8831	78.3059
DATA	885	6	65	0	0	A_18_P17243403	chrX:99661210-99661269	1903.63	4484.97	4.061102580e-001	1.558533816e-001	9.168139274e-003	3.114820e+002	7.934933e+002	7.676537e+001	1.683016e+002	72	109	15	79	5.874775e+000	1.893648e+001	0	0	0	0	0	0	0	0	0	0	0	30.1593	22.6417	1	1	0	1	26.6546	15.0332	79.9508
DATA	886	6	66	0	0	A_14_P121867	chr10:54531400-54531459	1924.37	4485.37	2.402711178e-001	8.819824093e-002	6.445420426e-003	8.990820e+002	1.563401e+003	1.140214e+002	2.155582e+002	128	133	15	79	6.176484e+000	1.925441e+001	0	0	0	0	0	0	0	0	0	0	0	87.1009	44.6165	1	1	1	1	27.0811	15.4131	80.1883
DATA	887	6	67	0	0	A_14_P102613	chr4:14516573-14516632	1945.83	4484.9	-1.045642013e-001	7.012598130e-002	1.359376823e-001	2.469679e+003	1.941227e+003	2.567213e+002	2.443318e+002	279	136.5	14	79	6.311319e+000	2.003344e+001	0	0	0	0	0	0	0	0	0	0	0	239.371	55.4098	1	1	1	1	26.6546	15.1767	79.7988
DATA	888	6	68	0	0	A_14_P121533	chr18:2550022-2550081	1966.73	4484.47	-4.015874928e-001	8.069491365e-002	6.470594309e-007	2.934919e+003	1.164149e+003	3.017385e+002	1.885748e+002	323	121	14	79	6.164904e+000	1.970655e+001	0	0	0	0	0	0	0	0	0	0	0	284.582	33.234	1	1	1	1	25.7804	14.7343	79.6537
DATA	889	6	69	0	0	A_14_P123933	chr3:12146369-12146428	1987.61	4484.56	-8.636713691e-001	1.731528308e-001	6.103483427e-007	1.167100e+003	1.597484e+002	1.361106e+002	1.492016e+002	149.5	89.5	14	79	5.994407e+000	1.904227e+001	0	0	0	0	0	0	0	0	0	0	0	113.21	4.56069	1	1	1	0	25.1049	14.9069	79.9488
DATA	890	6	70	0	0	A_14_P126998	chr14:81389537-81389596	2009.07	4484.6	-4.990541873e-001	9.142687557e-002	4.801565056e-008	2.403982e+003	7.618632e+002	2.503854e+002	1.667628e+002	263	107	15	81	6.370574e+000	1.929236e+001	0	0	0	0	0	0	0	0	0	0	0	233.268	21.7508	1	1	1	1	25.7804	15.4221	80.6764
DATA	891	6	71	0	1	SRN_20617	SRN_20617	2030.25	4484.39	3.307320122e-001	9.314644163e-002	3.842560100e-004	7.525698e+002	1.611680e+003	1.027740e+002	2.190454e+002	116.5	132	15	79	6.314989e+000	1.984355e+001	0	0	0	0	0	0	0	0	0	0	0	73.0447	46.0124	1	1	1	1	25.1049	15.5878	80.2136
DATA	892	6	72	0	0	A_16_P38293839	chr8:6502461-6502520	2051.66	4484.12	-5.340933478e-001	1.574399209e-001	6.929259409e-004	9.076291e+002	2.653475e+002	1.146065e+002	1.507044e+002	124.5	96.5	15	79	6.250394e+000	2.008733e+001	0	0	0	0	0	0	0	0	0	0	0	88.1141	7.57516	1	1	1	0	25.1049	15.4203	80.5598
DATA	893	6	73	0	0	A_14_P125401	chr14:61265545-61265604	2072.96	4484.42	-2.814519545e-001	9.424016227e-002	2.821544935e-003	1.451767e+003	7.593552e+002	1.611558e+002	1.666749e+002	181	108	15	80	6.154195e+000	2.009654e+001	0	0	0	0	0	0	0	0	0	0	0	140.966	21.6749	1	1	1	1	24.6442	15.379	81.1944
DATA	894	6	74	0	0	A_14_P138948	chr3:11765281-11765340	2093.64	4484.12	2.612380358e-001	7.052350485e-002	2.120011584e-004	2.068950e+003	3.775618e+003	2.184020e+002	4.056756e+002	230	186.5	14	79	5.887182e+000	2.025463e+001	0	0	0	0	0	0	0	0	0	0	0	200.915	107.757	1	1	1	1	25.7804	14.8966	80.9783
DATA	895	6	75	0	0	A_14_P136395	chr3:102218968-102219027	2114.47	4483.98	-2.862787709e-001	8.905841754e-002	1.306694201e-003	1.651072e+003	8.540578e+002	1.793145e+002	1.712369e+002	197	114.5	15	79	6.039079e+000	1.970179e+001	0	0	0	0	0	0	0	0	0	0	0	160.345	24.3705	1	1	1	1	25.3321	15.4004	79.6492
DATA	896	6	76	0	0	A_14_P138306	chr3:181762961-181763020	2135.9	4483.53	-3.497555647e-001	1.505535328e-001	2.017212009e-002	7.763654e+002	3.469849e+002	1.045025e+002	1.524492e+002	117	95	15	79	6.264299e+000	1.941965e+001	0	0	0	0	0	0	0	0	0	0	0	75.397	9.89922	1	1	1	0	25.7804	15.5115	79.8606
DATA	897	6	77	0	0	A_14_P105364	chr16:88590554-88590613	2157.2	4483.91	-9.172308014e-001	1.754186961e-001	1.706057953e-007	1.219082e+003	1.475035e+002	1.405532e+002	1.491447e+002	153.5	91	15	81	6.339019e+000	1.925843e+001	0	0	0	0	0	0	0	0	0	0	0	118.389	3.95886	1	0	1	0	25.1049	15.3701	80.9077
DATA	898	6	78	0	0	A_14_P102201	chr5:125774098-125774157	2178.53	4483.25	2.046272187e-002	7.366637854e-002	7.811846294e-001	1.713885e+003	1.796571e+003	1.851183e+002	2.331092e+002	205	144	14	81	6.065510e+000	1.887755e+001	0	0	0	0	0	0	0	0	0	0	0	166.42	51.2241	1	1	1	1	23.9365	15.0481	81.1315
DATA	899	6	79	0	0	A_14_P118240	chr11:18487158-18487217	2199.35	4483.37	-1.987601183e-001	7.712896610e-002	9.966652736e-003	2.068564e+003	1.308907e+003	2.183706e+002	1.980217e+002	247	118	15	81	6.184621e+000	2.058243e+001	0	0	0	0	0	0	0	0	0	0	0	200.831	37.3054	1	1	1	1	24.8756	15.4734	81.928
DATA	900	6	80	0	1	SRN_20167	SRN_20167	2220.14	4483.29	-7.574504972e-001	1.465459883e-001	2.357430190e-007	1.333414e+003	2.330851e+002	1.505924e+002	1.504704e+002	169.5	88.5	16	80	6.706649e+000	2.070479e+001	0	0	0	0	0	0	0	0	0	0	0	129.431	6.64051	1	1	1	0	25.7804	16.037	81.2454
DATA	901	6	81	0	0	A_14_P130607	chr11:35006200-35006259	2241.89	4483.45	-4.766928286e-001	7.986341959e-002	2.389306046e-009	4.475065e+003	1.493160e+003	4.529489e+002	2.107489e+002	450	126	16	80	6.683265e+000	2.029719e+001	0	0	0	0	0	0	0	0	0	0	0	434.273	42.5187	1	1	1	1	25.7804	16.2653	80.5445
DATA	902	6	82	0	0	A_14_P107849	chr15:96313856-96313915	2263.2	4483.47	6.711857090e-001	1.196487039e-001	2.027522923e-008	3.652306e+002	1.712982e+003	7.897881e+001	2.269043e+002	74	138	15	80	6.633260e+000	2.049421e+001	0	0	0	0	0	0	0	0	0	0	0	35.4319	48.7533	1	1	1	1	23.696	16.2195	80.6475
DATA	903	6	83	0	0	A_14_P139958	chr9:37423984-37424041	2284.55	4483.36	5.728967377e-001	2.027105841e-001	4.710668266e-003	1.851001e+002	6.923144e+002	7.245684e+001	1.641933e+002	61	103.5	15	81	6.610930e+000	1.997918e+001	0	0	0	0	0	0	0	0	0	0	0	17.9503	19.6933	1	1	0	0	24.4106	15.8963	81.7632
DATA	904	6	84	0	0	A_14_P124408	chr1:11097910-11097969	2305.34	4483.06	2.894169163e-002	7.027630029e-002	6.804660870e-001	2.030453e+003	2.170375e+003	2.147998e+002	2.632415e+002	234	154	15	82	6.217343e+000	2.009439e+001	0	0	0	0	0	0	0	0	0	0	0	196.823	61.7038	1	1	1	1	27.0811	15.6884	82.1628
DATA	905	6	85	0	1	SRN_30439	SRN_30439	2326.48	4483.09	3.844849985e-001	8.926119873e-002	1.651737671e-005	8.184768e+002	1.983770e+003	1.077738e+002	2.481378e+002	118.5	141.5	15	79	6.223643e+000	1.986184e+001	0	0	0	0	0	0	0	0	0	0	0	79.3021	56.363	1	1	1	1	25.7804	15.565	80.0328
DATA	906	6	86	0	0	A_14_P139159	chr7:70973354-70973413	2347.56	4482.49	4.310234942e-001	8.368665486e-002	2.598694451e-007	1.024404e+003	2.763724e+003	1.241595e+002	3.140505e+002	144	163	15	79	6.297301e+000	1.942275e+001	0	0	0	0	0	0	0	0	0	0	0	99.1999	78.4753	1	1	1	1	24.4106	15.3708	78.4453
DATA	907	6	87	0	0	A_14_P109195	chr1:107066388-107066447	2367.92	4482.73	-1.683501756e-001	1.160652923e-001	1.469252208e-001	8.883068e+002	6.028549e+002	1.132156e+002	1.609716e+002	129	104	14	78	6.287958e+000	1.987378e+001	0	0	0	0	0	0	0	0	0	0	0	85.974	17.1058	1	1	1	0	28.3221	15.2527	78.6895
DATA	908	6	88	0	0	A_16_P00432097	chr2:102116853-102116912	2389.49	4482.49	-5.709874074e-001	1.391708848e-001	4.082168228e-005	1.137275e+003	3.054063e+002	1.336685e+002	1.524575e+002	149.5	94.5	14	79	6.184163e+000	1.995795e+001	0	0	0	0	0	0	0	0	0	0	0	109.998	8.65938	1	1	1	0	24.4106	15.0883	79.6795
DATA	909	6	89	0	0	A_14_P115688	chr16:14464480-14464539	2411.51	4482.45	3.000889551e-001	7.433219334e-002	5.410838274e-005	1.575127e+003	3.143436e+003	1.724836e+002	3.480791e+002	183	174	14	79	6.200822e+000	1.995792e+001	0	0	0	0	0	0	0	0	0	0	0	152.24	89.0549	1	1	1	1	24.4106	15.0754	80.1596
DATA	910	6	90	0	0	A_14_P137806	chr11:113955796-113955855	2432.27	4482.31	4.448859880e-001	8.615038311e-002	2.416465740e-007	9.249180e+002	2.576257e+003	1.161992e+002	2.979159e+002	130.5	158	14	80	6.450180e+000	1.935778e+001	0	0	0	0	0	0	0	0	0	0	0	89.3305	72.9281	1	1	1	1	24.8756	15.0638	81.1663
DATA	911	6	91	0	0	A_16_P38441356	chr8:72388353-72388412	2454.04	4482.37	-3.310879913e-001	7.407238785e-002	7.829656695e-006	3.640535e+003	1.698546e+003	3.707970e+002	2.264370e+002	379	132	13	80	5.865799e+000	1.929359e+001	0	0	0	0	0	0	0	0	1	0	0	351.328	48.0389	1	1	1	1	25.5572	13.9828	80.7452
DATA	912	6	92	0	0	A_14_P115074	chr12:118460016-118460075	2474.97	4482.22	-7.090698548e-001	1.197868650e-001	3.230610614e-009	1.840815e+003	3.596999e+002	1.971034e+002	1.541315e+002	219	91.5	14	80	6.064178e+000	1.849770e+001	0	0	0	0	0	0	0	0	1	0	0	177.499	10.1642	1	1	1	0	25.7804	14.4167	80.0818
DATA	913	6	93	0	0	A_14_P124193	chr3:10351378-10351437	2495.75	4482.23	3.431652239e-001	8.485234554e-002	5.248791398e-005	9.565708e+002	2.108057e+003	1.188389e+002	2.587340e+002	131	148	14	79	6.204516e+000	1.832962e+001	0	0	0	0	0	0	0	0	0	0	0	92.1561	59.5133	1	1	1	1	25.3321	14.8611	79.9009
DATA	914	6	94	0	0	A_18_P15638920	chr6:49302531-49302590	2517.28	4482.28	2.118706641e-001	1.028948137e-001	3.948469780e-002	6.966490e+002	1.134710e+003	9.917189e+001	1.882148e+002	115	115.5	15	79	6.336899e+000	1.991147e+001	0	0	0	0	0	0	0	0	0	0	0	67.0515	32.0025	1	1	1	1	23.9365	15.3076	80.2274
DATA	915	6	95	0	0	A_14_P111736	chr8:60043564-60043623	2538.42	4482	-8.676511334e-002	7.698011193e-002	2.596956565e-001	1.740256e+003	1.425109e+003	1.878210e+002	2.071301e+002	212	124	15	79	6.387011e+000	1.966229e+001	0	0	0	0	0	0	0	0	0	0	0	167.33	40.1532	1	1	1	1	25.7804	15.5584	80.5733
DATA	916	6	96	0	0	A_14_P101659	chr4:23515063-23515122	2559.04	4481.57	5.876626517e-001	8.229092128e-002	9.246462138e-013	3.996697e+003	1.546550e+004	4.058793e+002	1.553851e+003	418	520	15	81	6.301241e+000	2.002054e+001	0	0	0	0	0	0	0	0	0	0	0	383.897	435.323	1	1	1	1	23.4529	15.6883	82.7486
DATA	917	6	97	0	0	A_14_P115682	chr19:14572768-14572827	2580.65	4481.81	-3.414817972e-002	1.279411733e-001	7.895420610e-001	6.699431e+002	6.192838e+002	9.747454e+001	1.628609e+002	106.5	100	15	82	6.293151e+000	2.078512e+001	0	0	0	0	0	0	0	0	0	0	0	64.2803	17.4121	1	1	1	0	26.8687	15.6879	82.9442
DATA	918	6	98	0	0	A_14_P128782	chr16:12739839-12739898	2601.54	4482.08	-1.212198505e-001	9.387552764e-002	1.966056520e-001	1.182592e+003	8.945713e+002	1.378742e+002	1.753337e+002	159	116	15	82	6.187613e+000	2.083157e+001	0	0	0	0	0	0	0	0	0	0	0	113.344	25.1241	1	1	1	1	26.4388	15.6342	83.409
DATA	919	6	99	0	0	A_14_P135111	chr17:30475953-30476012	2622.67	4481.61	-4.743513544e-001	1.842317724e-001	1.003116176e-002	7.081396e+002	2.375568e+002	1.002534e+002	1.528183e+002	108.5	91.5	15	81	6.137676e+000	2.073959e+001	0	0	0	0	0	0	0	0	0	0	0	67.7893	6.66451	1	1	1	0	27.2919	15.3037	82.6499
DATA	920	6	100	0	0	A_16_P01858979	chr8:8982291-8982350	2644.2	4481.48	-6.888027208e-001	1.124494971e-001	9.043297635e-010	2.081665e+003	4.261947e+002	2.199591e+002	1.570325e+002	242	98.5	14	82	6.281570e+000	1.965863e+001	0	0	0	0	0	0	0	0	0	0	0	199.026	11.9426	1	1	1	0	23.9365	14.9171	82.5205
DATA	921	6	101	0	0	A_16_P18196956	chr8:3710810-3710869	2665.08	4481.51	3.242638006e-001	9.476258264e-002	6.219551041e-004	7.426543e+002	1.566933e+003	1.028430e+002	2.178295e+002	113	125	14	83	6.386882e+000	1.976891e+001	0	0	0	0	0	0	0	0	0	0	0	70.9161	43.8557	1	1	1	1	23.2073	15.2618	83.3958
DATA	922	6	102	0	0	A_16_P39656744	chr12:45408646-45408705	2686.14	4481.33	2.655517688e-001	7.515212772e-002	4.100604605e-004	1.470492e+003	2.710281e+003	1.633955e+002	3.104966e+002	179	159	15	83	6.569296e+000	1.981736e+001	0	0	0	0	0	0	0	0	0	0	0	140.233	75.7651	1	1	1	1	25.7804	15.4272	83.3568
DATA	923	6	103	0	0	A_16_P18384356	chr8:87954412-87954471	2707.29	4481.18	8.445601606e-001	1.006155150e-001	4.701334266e-017	1.622038e+003	1.134021e+004	1.771962e+002	1.144121e+003	202	391	15	83	6.542937e+000	1.970086e+001	0	0	0	0	0	0	0	0	0	0	0	154.475	316.621	1	1	1	1	25.1049	15.3644	83.0629
DATA	924	6	104	0	0	A_18_P11734158	chr13:51422995-51423054	2728.29	4480.71	3.613106569e-001	1.052432868e-001	5.967234295e-004	5.929958e+002	1.362581e+003	9.284005e+001	2.040373e+002	99.5	127	15	83	6.576785e+000	1.948792e+001	0	0	0	0	0	0	0	0	0	0	0	56.3945	37.9971	1	1	1	1	25.3321	15.5093	82.9095
DATA	925	6	105	0	0	A_14_P136631	chr20:61758593-61758652	2749.28	4481.06	-1.753657336e-001	3.958831447e-001	6.577849184e-001	2.262022e+002	1.510536e+002	7.502539e+001	1.521542e+002	64.5	88	15	83	6.390409e+000	1.872115e+001	0	0	0	0	0	0	0	0	0	0	0	21.482	1.39715	1	0	0	0	27.501	15.4305	83.0809
DATA	926	6	106	0	0	A_14_P128178	chr12:71032473-71032532	2770.44	4481.02	-5.604703483e-001	1.359412392e-001	3.741534974e-005	1.185354e+003	3.261202e+002	1.385023e+002	1.557244e+002	154	92	15	82	6.495186e+000	2.039537e+001	0	0	0	0	0	0	0	0	0	0	0	112.405	9.07034	1	1	1	0	27.501	15.4657	82.3138
DATA	927	6	107	0	0	A_16_P00236389	chr1:203954724-203954783	2792.12	4480.81	3.114738775e-001	9.051887281e-002	5.796055168e-004	8.331704e+002	1.706899e+003	1.099548e+002	2.288764e+002	119	130	15	81	6.558620e+000	2.023150e+001	0	0	0	0	0	0	0	0	0	0	0	78.8845	47.4096	1	1	1	1	24.4106	15.5233	81.9039
DATA	928	6	108	0	0	A_14_P122752	chr21:41711303-41711362	2813.92	4480.73	-6.143857645e-001	2.339757583e-001	8.643232595e-003	6.241360e+002	1.516678e+002	9.518566e+001	1.526902e+002	102	83	15	81	6.635279e+000	1.925595e+001	0	0	0	0	0	0	0	0	0	0	0	58.9985	0.0974468	1	0	1	0	26.2212	15.502	81.3552
DATA	929	6	109	0	0	A_14_P120343	chr6:30038261-30038319	2834.92	4480.59	-1.045934510e-001	8.908815190e-002	2.403772326e-001	1.293988e+003	1.017037e+003	1.480720e+002	1.836329e+002	166	117	15	80	6.461509e+000	1.918924e+001	0	0	0	0	0	0	0	0	0	0	0	122.125	28.171	1	1	1	1	26.8687	15.3458	81.3025
DATA	930	6	110	0	0	A_14_P108190	chr6:45233425-45233484	2855.54	4480.68	4.123616928e-001	7.829343953e-002	1.387662653e-007	1.445599e+003	3.736024e+003	1.615400e+002	4.037572e+002	174	185.5	15	80	6.249202e+000	1.868954e+001	0	0	0	0	0	0	0	0	0	0	0	136.219	103.344	1	1	1	1	24.4106	15.2615	81.05
DATA	931	6	111	0	0	A_14_P136983	chr11:62475483-62475540	2876.9	4480.03	1.318762660e-001	1.907629166e-001	4.893709011e-001	3.495539e+002	4.735768e+002	8.023315e+001	1.604618e+002	77	100	15	80	6.044309e+000	2.014853e+001	0	0	0	0	0	0	0	0	0	0	0	32.882	13.0819	1	1	0	0	26.4388	14.982	80.7073
DATA	932	6	112	0	0	A_16_P35564679	chr2:7304200-7304259	2897.91	4480.68	3.345642421e-002	7.967787370e-002	6.745613956e-001	1.399523e+003	1.511599e+003	1.575410e+002	2.154604e+002	169.5	128	14	80	6.107522e+000	1.999869e+001	0	0	0	0	0	0	0	0	0	0	0	131.436	41.6951	1	1	1	1	25.3321	15.0577	80.7261
DATA	933	6	113	0	0	A_14_P130222	chr15:41476350-41476409	2919.04	4480.2	-5.325105372e-001	1.481759493e-001	3.259254034e-004	1.019503e+003	2.991425e+002	1.250790e+002	1.566342e+002	133	94	15	79	6.522092e+000	1.894903e+001	0	0	0	0	0	0	0	0	0	0	0	95.5792	8.23994	1	1	1	0	25.1049	15.3131	80.172
DATA	934	6	114	0	0	A_16_P17517929	chr6:40001847-40001906	2939.97	4480.34	4.902115243e-001	9.469930695e-002	2.260798652e-007	7.086478e+002	2.190998e+003	1.014435e+002	2.677908e+002	113	144	14	79	6.310877e+000	1.873817e+001	0	0	0	0	0	0	0	0	0	0	0	66.322	60.2651	1	1	1	1	26.0017	15.2417	80.1436
DATA	935	6	115	0	0	A_16_P18453971	A_16_P18453971	2961.3	4479.61	-1.471582514e-001	1.010088524e-001	1.451482161e-001	1.104119e+003	7.867877e+002	1.322092e+002	1.731012e+002	144	110	14	79	5.945120e+000	1.897609e+001	0	0	0	0	0	0	0	0	0	0	0	103.143	21.6109	1	1	1	1	25.7804	14.729	80.2257
DATA	936	6	116	0	0	A_14_P106874	chr7:115994602-115994661	2982.18	4479.53	1.267746472e-001	7.732142376e-002	1.010925654e-001	1.402616e+003	1.878077e+003	1.580530e+002	2.431321e+002	174	135.5	14	81	5.887523e+000	1.918098e+001	0	0	0	0	0	0	0	0	1	0	0	130.794	51.5123	1	1	1	1	25.3321	14.4491	81.3767
DATA	937	6	117	0	0	A_18_P10895419	chr10:112514627-112514686	3003.75	4479.24	-4.926989332e-001	8.114601338e-002	1.265177135e-009	4.490662e+003	1.444147e+003	4.549593e+002	2.115817e+002	436	126	14	80	6.004128e+000	2.009912e+001	0	0	0	0	0	0	0	0	0	0	0	417.963	39.5526	1	1	1	1	24.8756	14.768	81.3519
DATA	938	6	118	0	0	A_14_P112904	chr1:63744045-63744104	3025.02	4479.82	-5.182728116e-002	1.340954816e-001	6.991298400e-001	6.624505e+002	5.879307e+002	9.866793e+001	1.656501e+002	106	100.5	14	80	6.049985e+000	2.007599e+001	0	0	0	0	0	0	0	0	0	0	0	61.5447	16.0781	1	1	1	0	27.2919	14.8499	80.9928
DATA	939	6	119	0	0	A_14_P128493	chr9:96714297-96714356	3045.98	4479.41	-3.410384541e-001	3.244039479e-001	2.931313256e-001	3.378231e+002	1.540462e+002	8.067524e+001	1.550842e+002	71	82	15	80	5.770097e+000	2.014115e+001	0	0	0	0	0	0	0	0	0	0	0	31.3259	-2.61238	1	0	0	0	25.3321	14.9051	80.3249
DATA	940	6	120	0	0	A_14_P200750	chrX:64719091-64719150	3067.3	4479.51	-2.964690408e-002	8.170742892e-002	7.167227585e-001	1.434055e+003	1.339426e+003	1.610989e+002	2.050916e+002	173	120	15	79	5.605785e+000	1.998670e+001	0	0	0	0	0	0	0	0	0	0	0	132.725	36.5239	1	1	1	1	24.4106	15.0381	79.7826
DATA	941	6	121	0	0	A_14_P138666	chr3:197276849-197276908	3088.23	4479.49	1.846494993e-001	8.633327748e-002	3.245197439e-002	1.028761e+003	1.573852e+003	1.264584e+002	2.212717e+002	136	131	15	80	6.093355e+000	1.977882e+001	0	0	0	0	0	0	0	0	0	0	0	95.0336	42.8549	1	1	1	1	25.7804	15.3129	80.3465
DATA	942	6	122	0	0	A_16_P00707109	chr3:53975639-53975698	3109.14	4479.53	2.128142380e-001	7.128902563e-002	2.833638574e-003	1.899898e+003	3.101305e+003	2.037770e+002	3.470464e+002	223	164	15	80	6.228060e+000	2.017640e+001	0	0	0	0	0	0	0	0	0	0	0	175.172	84.3259	1	1	1	1	25.7804	15.2745	81.3802
DATA	943	6	123	0	0	A_14_P118068	chr21:40188918-40188977	3130.35	4479.12	-8.660942255e-001	1.822289142e-001	2.006370657e-006	1.138248e+003	1.549326e+002	1.356713e+002	1.561982e+002	148.5	92	14	81	6.256999e+000	2.012240e+001	0	0	0	0	0	0	0	0	0	0	0	104.738	2.25861	1	0	1	0	23.4529	15.2947	82.1316
DATA	944	6	124	0	0	A_14_P130803	chr5:84984575-84984634	3151.8	4479.24	-3.170999100e-001	8.087303749e-002	8.819706163e-005	2.410136e+003	1.161293e+003	2.521108e+002	1.946416e+002	268	120	14	80	6.377031e+000	1.998433e+001	0	0	0	0	0	0	0	0	0	0	0	221.334	31.486	1	1	1	1	22.7082	15.1759	81.6153
DATA	945	6	125	0	0	A_14_P131665	chr17:77082786-77082845	3173.14	4478.46	-1.149722173e-001	1.211310057e-001	3.425412974e-001	8.236942e+002	6.321116e+002	1.108135e+002	1.687064e+002	119	108	14	80	6.676869e+000	1.925566e+001	0	0	0	0	0	0	0	0	0	0	0	75.4878	17.1149	1	1	1	0	25.7804	15.4192	80.924
DATA	946	6	126	0	0	A_14_P103659	chr12:70761703-70761762	3194.29	4478.71	1.472000227e-002	7.418387562e-002	8.427118551e-001	1.779982e+003	1.841347e+003	1.928728e+002	2.417456e+002	206	142	14	80	6.678821e+000	1.906389e+001	0	0	0	0	0	0	0	0	0	0	0	162.807	49.7856	1	1	1	1	24.8756	15.3731	81.0179
DATA	947	6	127	0	0	A_14_P115404	chr9:19597233-19597292	3215.45	4478.73	-4.487510999e-001	2.016543461e-001	2.605788123e-002	6.446733e+002	2.293974e+002	9.846141e+001	1.585221e+002	102.5	92.5	14	81	6.109365e+000	1.957810e+001	0	0	0	0	0	0	0	0	0	0	0	58.8477	6.19382	1	1	1	0	27.9146	15.1476	81.9788
DATA	948	6	128	0	0	A_14_P134449	chr1:218458692-218458746	3236.36	4478.89	-9.851150105e-001	1.258585912e-001	4.990239621e-015	3.168026e+003	3.278489e+002	3.254602e+002	1.604507e+002	333	98.5	15	80	6.151796e+000	1.870203e+001	0	0	0	0	0	0	0	0	0	0	0	288.619	8.8401	1	1	1	0	26.2212	15.3626	81.5661
DATA	949	6	129	0	0	A_14_P201573	chr7:19780689-19780748	3257.51	4478.68	6.748089747e-002	9.166277237e-002	4.616171974e-001	1.031481e+003	1.204875e+003	1.273678e+002	1.981214e+002	132.5	115.5	15	80	6.202849e+000	1.912142e+001	0	0	0	0	0	0	0	0	0	0	0	93.7815	32.4453	1	1	1	1	25.3321	15.3446	81.8884
DATA	950	6	130	0	0	A_14_P107900	chr8:27667902-27667961	3278.5	4479.26	2.230773598e-001	9.392702949e-002	1.754861165e-002	8.510760e+002	1.422479e+003	1.133492e+002	2.122155e+002	121	121	15	81	6.251287e+000	1.973032e+001	0	0	0	0	0	0	0	0	0	0	0	77.2292	38.2539	1	1	1	1	22.9591	15.1337	82.2083
DATA	951	6	131	0	0	A_14_P110611	chr8:11702093-11702150	3300	4478.58	4.725313352e-001	8.561899136e-002	3.409314308e-008	1.023713e+003	3.038852e+003	1.269185e+002	3.423592e+002	139	168	15	81	6.048225e+000	1.977201e+001	0	0	0	0	0	0	0	0	0	0	0	92.6991	81.6192	1	1	1	1	25.7804	15.2126	81.942
DATA	952	6	132	0	0	A_14_P104840	chr2:220697197-220697256	3321.07	4478.53	-3.074735809e-001	1.296942199e-001	1.775165810e-002	9.571865e+002	4.715448e+002	1.217092e+002	1.647696e+002	125	95	15	80	6.325851e+000	1.922749e+001	0	0	0	0	0	0	0	0	0	0	0	86.5012	12.6493	1	1	1	0	26.0017	15.3862	80.5396
DATA	953	6	133	0	0	A_14_P137913	chr12:66247288-66247347	3342.16	4478.57	-4.123550504e-001	9.493385983e-002	1.401643629e-005	1.907837e+003	7.382207e+002	2.051148e+002	1.744592e+002	205.5	109	15	78	6.057070e+000	1.832221e+001	0	0	0	0	0	0	0	0	0	0	0	172.068	19.7788	1	1	1	0	26.0017	15.2658	79.3416
DATA	954	6	134	0	0	A_14_P119492	chr13:73284847-73284906	3363.59	4478.43	-7.365601163e-002	8.938508056e-002	4.099223621e-001	1.281678e+003	1.081740e+003	1.487409e+002	1.916964e+002	151.5	115.5	14	79	6.142207e+000	1.886575e+001	0	0	0	0	0	0	0	0	0	0	0	115.359	28.948	1	1	1	1	24.4106	14.9304	79.8915
DATA	955	6	135	0	0	A_18_P26461684	chr9:22519885-22519944	3384.55	4477.68	8.522959937e-001	1.370789275e-001	5.049559628e-010	2.613027e+002	1.859687e+003	8.001910e+001	2.443052e+002	68	136	14	79	6.345950e+000	1.938431e+001	0	0	0	0	0	0	0	0	0	0	0	23.4707	49.712	1	1	0	1	25.7804	15.0117	80.2329
DATA	956	6	136	0	0	A_16_P35945513	chr2:166911282-166911341	3405.73	4477.83	-2.088829290e-001	1.956844004e-001	2.857695691e-001	5.203464e+002	3.216693e+002	9.192636e+001	1.618378e+002	89	97.5	14	78	6.552340e+000	1.985682e+001	0	0	0	0	0	0	0	0	0	0	0	46.6465	8.58907	1	1	1	0	26.6546	15.076	79.279
DATA	957	6	137	0	0	A_16_P15020264	chr1:8255222-8255281	3426.6	4478.19	-2.564719701e-001	1.765193750e-001	1.462405615e-001	6.178327e+002	3.422937e+002	9.788750e+001	1.624263e+002	100.5	100	15	77	6.255195e+000	1.913295e+001	0	0	0	0	0	0	0	0	0	0	0	55.2802	9.13001	1	1	1	0	26.6546	15.2924	78.6219
DATA	958	6	138	0	0	A_14_P138269	chr7:111044035-111044094	3447.71	4477.78	-7.952217075e-001	9.727745741e-002	2.964088890e-016	1.024649e+004	1.641926e+003	1.027470e+003	2.285168e+002	948	128	15	78	6.098563e+000	1.943854e+001	0	0	0	0	0	0	0	0	0	0	0	914.972	43.7517	1	1	1	1	27.0811	15.4489	79.5651
DATA	959	6	139	0	0	A_16_P19971650	chr14:20660354-20660413	3469.54	4477.72	1.941799089e-001	8.820589963e-002	2.770495585e-002	9.998059e+002	1.563492e+003	1.257267e+002	2.230608e+002	131.5	124.5	15	78	6.135970e+000	1.899121e+001	0	0	0	0	0	0	0	0	0	0	0	89.1	41.6202	1	1	1	1	27.7085	15.4443	79.5895
DATA	960	6	140	0	0	A_16_P21243214	chr21:36289849-36289908	3490.22	4477.92	-9.394743326e-001	1.728677196e-001	5.490626686e-008	1.375962e+003	1.581729e+002	1.573702e+002	1.595180e+002	156	89	14	78	6.304746e+000	1.884711e+001	0	0	0	0	0	0	0	0	0	0	0	122.395	2.50925	1	0	1	0	26.4388	15.3089	79.2856
DATA	961	6	141	0	0	A_14_P102619	chr20:23421007-23421066	3511.51	4477.36	3.764348174e-001	8.501283187e-002	9.512128366e-006	1.013764e+003	2.411970e+003	1.270152e+002	2.890942e+002	135.5	149.5	14	78	6.178050e+000	1.931686e+001	0	0	0	0	0	0	0	0	0	0	0	89.9993	64.0949	1	1	1	1	24.4106	15.1876	80.1267
DATA	962	6	142	0	0	A_14_P101730	chr15:81429054-81429113	3532.76	4477.67	4.581021882e-001	1.373441765e-001	8.516691972e-004	3.889821e+002	1.116945e+003	8.596748e+001	2.006073e+002	75.5	113.5	15	79	6.414738e+000	1.923691e+001	0	0	0	0	0	0	0	0	0	0	0	34.4691	29.6569	1	1	1	1	25.5572	15.3447	79.8848
DATA	963	6	143	0	0	A_14_P128004	chr10:110729064-110729123	3553.25	4478.03	3.545990439e-001	1.803989847e-001	4.934047069e-002	2.988270e+002	6.761125e+002	8.240678e+001	1.733501e+002	68	106.5	15	79	6.394034e+000	1.936370e+001	0	0	0	0	0	0	0	0	0	0	0	26.4339	17.9387	1	1	0	0	19.1492	15.6898	79.756
DATA	964	6	144	0	0	A_16_P00247158	chr1:211657153-211657212	3574.77	4476.98	-2.877415761e-001	1.716945241e-001	9.375924980e-002	6.657947e+002	3.432407e+002	1.017543e+002	1.633695e+002	96	95	15	78	6.791423e+000	1.942834e+001	0	0	0	0	0	0	0	0	0	0	0	58.7799	9.10113	1	1	1	0	24.4106	15.9779	79.7486
DATA	965	6	145	0	0	A_14_P200311	chr11:66358614-66358669	3596	4477.32	-2.610095598e-001	2.793031131e-001	3.500445631e-001	3.777362e+002	2.070995e+002	8.584132e+001	1.611603e+002	74.5	92	15	78	6.264730e+000	1.947008e+001	0	0	0	0	0	0	0	0	0	0	0	33.2902	5.48783	1	1	0	0	26.6546	15.5375	79.6847
DATA	966	6	146	0	0	A_16_P02666597	chr12:85581679-85581738	3617.57	4477.5	-3.498842825e-001	1.019235223e-001	5.973562976e-004	1.502291e+003	6.712275e+002	1.689130e+002	1.734298e+002	176.5	102	15	79	6.290297e+000	2.025927e+001	0	0	0	0	0	0	0	0	0	0	0	132.165	17.7766	1	1	1	0	25.3321	15.2939	80.7061
DATA	967	6	147	0	0	A_14_P106836	chr1:85097299-85097344	3638.53	4476.72	-6.138399340e-001	1.184183024e-001	2.175762041e-007	1.716554e+003	4.176549e+002	1.882810e+002	1.653436e+002	187	94	15	81	6.240344e+000	2.036167e+001	0	0	0	0	0	0	0	0	0	0	0	150.746	11.0563	1	1	1	0	26.8687	15.2262	82.2351
DATA	968	6	148	0	0	A_14_P134892	chr14:89123734-89123793	3659.85	4476.37	-2.726089863e-001	1.241431200e-001	2.809730500e-002	9.906220e+002	5.288092e+002	1.257702e+002	1.685521e+002	129.5	97	15	82	6.224357e+000	2.029865e+001	0	0	0	0	0	0	0	0	0	0	0	86.8458	13.9936	1	1	1	0	24.1747	15.5873	82.5921
DATA	969	6	149	0	0	A_14_P139381	chr14:46365556-46365615	3680.53	4476.84	-1.452213642e-001	1.268026953e-001	2.521037345e-001	8.025903e+002	5.744769e+002	1.116458e+002	1.649499e+002	114	101	15	82	6.181494e+000	2.049093e+001	0	0	0	0	0	0	0	0	0	0	0	70.2536	15.1971	1	1	1	0	26.6546	15.6062	81.7214
DATA	970	6	150	0	0	A_16_P00196223	chr1:175535442-175535501	3702	4476.57	-8.578650626e-002	1.108193454e-001	4.388649890e-001	9.269053e+002	7.607621e+002	1.209734e+002	1.772826e+002	121	106.5	15	82	6.391921e+000	2.034342e+001	0	0	0	0	0	0	0	0	0	0	0	81.0026	20.1206	1	1	1	0	25.3321	15.7008	81.4592
DATA	971	6	151	0	0	A_14_P134830	chr19:45896043-45896102	3723.33	4476.17	3.016414456e-001	1.901232816e-001	1.126129895e-001	3.012565e+002	6.033619e+002	8.348562e+001	1.711382e+002	67	102	15	81	6.631810e+000	1.999915e+001	0	0	0	0	0	0	0	0	0	0	0	26.285	15.9557	1	1	0	0	24.8756	15.9133	81.2832
DATA	972	6	152	0	0	A_14_P102403	chr15:33500963-33501022	3744.36	4475.95	3.717635222e-001	8.078246500e-002	4.183880739e-006	1.225365e+003	2.884225e+003	1.452435e+002	3.299052e+002	150	159.5	15	80	6.454466e+000	2.000478e+001	0	0	0	0	0	0	0	0	0	0	0	106.755	76.2694	1	1	1	1	24.8756	15.6148	80.6945
DATA	973	6	153	0	0	A_16_P00011128	chr1:8971760-8971819	3765.65	4476.56	-1.229439708e-001	4.122270039e-001	7.655174229e-001	2.180501e+002	1.642904e+002	8.107081e+001	1.609942e+002	58	91	14	80	6.346980e+000	1.984160e+001	0	0	0	0	0	0	0	0	0	0	0	18.9709	4.3445	1	1	0	0	24.4106	15.246	80.75
DATA	974	6	154	0	0	A_14_P109421	chr14:55764254-55764313	3786.35	4476.27	3.287690147e-001	8.615143254e-002	1.355359367e-004	9.880782e+002	2.106495e+003	1.260031e+002	2.646030e+002	130	142	14	80	6.422022e+000	1.956755e+001	0	0	0	0	0	0	0	0	0	0	0	85.8473	55.7125	1	1	1	1	24.6442	15.3053	80.8749
DATA	975	6	155	0	0	A_14_P114592	chr2:159028726-159028785	3807.67	4476.76	-3.174205976e-001	3.369321950e-001	3.461463476e-001	3.302795e+002	1.590234e+002	8.497052e+001	1.607019e+002	70.5	88	15	79	6.377964e+000	2.026059e+001	0	0	0	0	0	0	0	0	0	0	0	28.6597	3.6913	1	0	0	0	21.9382	15.38	80.4695
DATA	976	6	156	0	0	A_16_P40143769	chr14:33519847-33519906	3829	4476.2	2.180490948e-001	1.406507581e-001	1.210725759e-001	4.768471e+002	7.878222e+002	9.175632e+001	1.783757e+002	83	107	14	80	6.406769e+000	2.044187e+001	0	0	0	0	0	0	0	0	0	0	0	41.3233	20.8486	1	1	1	0	28.1191	15.1656	80.9835
DATA	977	6	157	0	0	A_14_P130546	chr14:30780774-30780833	3850	4476.2	-4.905498600e-001	9.062922746e-002	6.207747083e-008	2.629691e+003	8.498747e+002	2.744313e+002	1.811385e+002	272	105.5	14	79	6.158702e+000	2.020462e+001	0	0	0	0	0	0	0	0	0	0	0	227.622	22.5008	1	1	1	1	28.1191	14.6915	80.8447
DATA	978	6	158	0	0	A_14_P202401	chr3:112080885-112080944	3871.4	4475.62	4.671067106e-001	9.402594790e-002	6.769964742e-007	7.579219e+002	2.221934e+003	1.091739e+002	2.737291e+002	112	143	14	79	5.995612e+000	1.989076e+001	0	0	0	0	0	0	0	0	1	0	0	65.5262	58.8619	1	1	1	1	23.696	14.5498	81.1128
DATA	979	6	159	0	0	A_18_P17047259	chrX:4490526-4490585	3892.4	4475.04	1.947718284e-001	8.141031823e-002	1.673534718e-002	1.216360e+003	1.904732e+003	1.448565e+002	2.486000e+002	152	140.5	14	79	5.851203e+000	1.856145e+001	0	0	0	0	0	0	0	0	0	0	0	105.045	50.4942	1	1	1	1	24.8756	14.8411	80.1007
DATA	980	6	160	0	1	SRN_50796	SRN_50796	3913.43	4475.14	-7.464303285e-002	6.182659380e-002	2.273179638e-001	4.287768e+004	3.610674e+004	4.288491e+003	3.614201e+003	3827	1078	14	78	5.841397e+000	1.884750e+001	0	0	0	0	0	0	0	0	0	0	0	3699.44	957.941	1	1	1	1	24.1747	14.8999	78.9941
DATA	981	6	161	0	0	A_14_P139218	chr9:107809963-107810022	3934.19	4475.58	2.196246280e-001	1.662321327e-001	1.864372337e-001	3.875891e+002	6.426821e+002	8.781756e+001	1.719510e+002	76	101	15	78	6.195353e+000	1.869793e+001	0	0	0	0	0	0	0	0	0	0	0	33.414	17.0659	1	1	0	0	23.696	15.2907	78.5425
DATA	982	6	162	0	0	A_14_P100681	chr15:55664930-55664989	3955.71	4475.36	6.901216029e-001	1.495351045e-001	3.928789852e-006	2.610364e+002	1.278859e+003	8.307522e+001	2.042962e+002	65	116	15	78	6.192620e+000	1.975184e+001	0	0	0	0	0	0	0	0	0	0	0	22.485	33.9956	1	1	0	1	25.1049	15.3447	78.565
DATA	983	6	163	0	0	A_14_P103743	chr11:82584281-82584340	3977.1	4475.4	-3.974120530e-001	8.782603347e-002	6.039793911e-006	2.302832e+003	9.222533e+002	2.434323e+002	1.839219e+002	235	106.5	14	78	6.253590e+000	1.892732e+001	0	0	0	0	0	0	0	0	0	0	0	198.219	24.5453	1	1	1	1	26.2212	15.1074	78.662
DATA	984	6	164	66	1	DarkCorner	DarkCorner	3998.65	4474.99	0.000000000e+000	6.789033240e-001	1.000000000e+000	7.844905e+001	1.578482e+002	7.897766e+001	1.589841e+002	36	86	14	78	6.211712e+000	1.914925e+001	0	0	0	0	0	0	0	0	0	0	0	-5.24853	1.27749	0	0	0	0	26.8687	15.1398	78.7767
DATA	985	7	1	0	0	A_14_P130479	chr1:212629027-212629086	538.607	4497.75	-3.755460918e-001	8.604779120e-002	1.274781610e-005	2.281121e+003	9.607318e+002	2.405946e+002	1.834198e+002	237.5	114.5	15	83	6.248142e+000	1.954728e+001	0	0	0	0	0	0	0	0	0	0	0	202.599	26.041	1	1	1	1	25.7804	15.4574	82.9854
DATA	986	7	2	0	0	A_14_P122524	chr1:153944813-153944872	560.214	4497.3	-2.093421840e-001	9.772543274e-002	3.218170054e-002	1.293969e+003	7.990642e+002	1.502804e+002	1.754756e+002	152	114	15	81.5	6.541379e+000	1.940762e+001	0	0	0	0	0	0	0	0	0	0	0	115.023	21.6617	1	1	1	1	25.1049	15.7825	82.1392
DATA	987	7	3	0	0	A_14_P102506	chr3:132402931-132402990	580.673	4496.98	2.666059727e-001	7.648054710e-002	4.904259685e-004	1.420320e+003	2.624172e+003	1.612557e+002	3.053854e+002	167	166	14	83	6.193847e+000	1.969341e+001	0	0	0	0	0	0	0	0	0	0	0	126.366	71.1515	1	1	1	1	23.4529	15.2504	83.2029
DATA	988	7	4	0	0	A_14_P114627	chr1:169256516-169256575	602.233	4497.4	-7.162422281e-002	6.864217522e-002	2.967429963e-001	2.733992e+003	2.318318e+003	2.838395e+002	2.795207e+002	286	158	14	83	6.274087e+000	1.922537e+001	0	0	0	0	0	0	0	0	0	0	0	243.506	62.8736	1	1	1	1	25.7804	15.4	84.5821
DATA	989	7	5	0	0	A_16_P16698512	chr4:61512658-61512717	622.97	4497.17	-5.162470419e-001	1.298447347e-001	7.011957383e-005	1.238834e+003	3.773688e+002	1.454403e+002	1.606058e+002	149.5	100.5	14	83	6.227302e+000	2.110815e+001	0	0	0	0	0	0	0	0	0	0	0	110.452	10.2377	1	1	1	0	27.7085	15.4151	84.9038
DATA	990	7	6	0	0	A_14_P121761	chr1:193070295-193070354	644.375	4497.06	-4.260686494e-001	1.302049211e-001	1.066789644e-003	1.096214e+003	4.109856e+002	1.334522e+002	1.613696e+002	136	106	15	82	6.311704e+000	2.140965e+001	0	0	0	0	0	0	0	0	0	0	0	97.8469	11.154	1	1	1	0	27.0811	15.5836	84.0723
DATA	991	7	7	0	0	A_14_P137795	chr5:129098482-129098541	665.483	4496.78	8.929415841e-002	6.931816621e-002	1.976839050e-001	2.183524e+003	2.681959e+003	2.312078e+002	3.102545e+002	233	164	14	81	6.497108e+000	2.052860e+001	0	0	0	0	0	0	0	0	0	0	0	195.124	72.8209	1	1	1	1	25.7804	15.2551	83.7638
DATA	992	7	8	0	0	A_14_P100394	chr21:48067866-48067924	686.929	4496.59	3.405355298e-001	9.040145095e-002	1.652702985e-004	8.471924e+002	1.855742e+003	1.137646e+002	2.423661e+002	116	139	14.5	81.5	6.356726e+000	1.991266e+001	0	0	0	0	0	0	0	0	0	0	0	75.8005	50.4135	1	1	1	1	25.5572	15.2801	83.4478
DATA	993	7	9	0	0	A_16_P39802028	chr12:105455352-105455411	707.881	4496.9	7.051371267e-001	1.127095010e-001	3.943823021e-010	4.382695e+002	2.222687e+003	8.758348e+001	2.714423e+002	81	148	15	82	6.256665e+000	1.975428e+001	0	0	0	0	0	0	0	0	0	0	0	39.2641	60.4144	1	1	1	1	26.6546	15.2586	83.575
DATA	994	7	10	0	0	A_16_P00741979	chr3:77401479-77401538	728.667	4496.6	-4.731577006e-001	1.399956149e-001	7.253760752e-004	1.045690e+003	3.517591e+002	1.291126e+002	1.596402e+002	135.5	99.5	14	83.5	6.276309e+000	1.931290e+001	0	0	0	0	0	0	0	0	0	0	0	93.8021	9.56697	1	1	1	0	25.7804	15.1278	83.7006
DATA	995	7	11	0	0	A_18_P17317862	chrX:133943572-133943631	750.462	4496.27	1.241186558e-002	1.648293252e-001	9.399749722e-001	4.842590e+002	4.982985e+002	8.980309e+001	1.633916e+002	85	103	15	85	6.258308e+000	2.054094e+001	0	0	0	0	0	0	0	0	0	0	0	43.4999	13.562	1	1	1	0	24.4106	15.4807	85.0077
DATA	996	7	12	0	0	A_14_P132134	chr12:53646933-53646986	771.328	4496.26	-6.543698799e-001	1.308461040e-001	5.701446523e-007	1.475153e+003	3.269394e+002	1.657239e+002	1.588991e+002	169.5	99	15	85	5.966604e+000	1.979098e+001	0	0	0	0	0	0	0	0	0	0	0	132.694	8.90436	1	1	1	0	25.1049	15.119	85.1793
DATA	997	7	13	0	0	A_14_P133628	chr1:149900781-149900840	792.5	4496.2	-6.811784533e-001	2.187252131e-001	1.843747000e-003	7.407350e+002	1.543421e+002	1.057075e+002	1.558170e+002	104	95	15	85	6.299372e+000	2.006029e+001	0	0	0	0	0	0	0	0	0	0	0	66.7275	3.171	1	0	1	0	25.3321	15.3436	85.4693
DATA	998	7	14	0	0	A_14_P124828	chr14:40116705-40116764	813.649	4496.11	2.724880293e-002	1.202455731e-001	8.207273157e-001	7.026221e+002	7.481189e+002	1.029914e+002	1.723427e+002	112	109.5	15	87	6.422933e+000	1.953951e+001	0	0	0	0	0	0	0	0	0	0	0	63.3875	20.407	1	1	1	0	25.3321	15.7732	87.0335
DATA	999	7	15	0	0	A_14_P115286	chr1:70257745-70257804	834.932	4495.83	-2.811939963e-001	8.825360965e-002	1.441529537e-003	1.755872e+003	9.189646e+002	1.910086e+002	1.803027e+002	197	115.5	15	87	6.294160e+000	2.014227e+001	0	0	0	0	0	0	0	0	0	0	0	158.645	25.0887	1	1	1	1	26.4388	15.7426	87.429
DATA	1000	7	16	0	0	A_14_P118545	chr20:62228876-62228935	855.391	4496.01	-2.317937426e-001	1.000427719e-001	2.050664926e-002	1.268799e+003	7.440445e+002	1.474278e+002	1.719319e+002	154.5	109	15	88	6.290938e+000	2.213423e+001	0	0	0	0	0	0	0	0	0	1	0	114.81	20.3299	1	1	1	0	28.1191	15.5821	88.3577
DATA	1001	7	17	0	0	A_14_P125617	chrX:125064844-125064903	876.917	4495.9	-5.286930187e-001	2.597717863e-001	4.182862458e-002	5.196424e+002	1.538196e+002	9.120784e+001	1.548863e+002	92.5	92	15	87	6.157984e+000	2.256804e+001	0	0	0	0	0	0	0	0	0	0	0	47.0957	0.83675	1	0	1	0	26.6546	15.454	88
DATA	1002	7	18	0	0	A_14_P200986	chr7:96314795-96314854	897.767	4495.53	-3.445609756e-001	1.146490178e-001	2.652712068e-003	1.181344e+003	5.343373e+002	1.398464e+002	1.636780e+002	151	103	15	87	6.351089e+000	2.203713e+001	0	0	0	0	0	0	0	0	0	1	0	107.232	14.6272	1	1	1	0	25.7804	15.5703	88.9228
DATA	1003	7	19	0	0	A_16_P19591862	chr12:73085988-73086047	919.621	4495.71	-4.670436083e-001	9.191075554e-002	3.744852347e-007	2.284586e+003	7.794062e+002	2.403660e+002	1.730998e+002	241	113	15	88	6.251595e+000	2.267808e+001	0	0	0	0	0	0	0	0	0	1	0	207.723	21.3565	1	1	1	1	25.3321	15.3489	89.5903
DATA	1004	7	20	0	0	A_14_P105032	chr2:207395594-207395653	940.811	4495.57	4.266385274e-001	1.006158189e-001	2.232482249e-005	6.306901e+002	1.684436e+003	9.768350e+001	2.285053e+002	101	133	14	88	6.106376e+000	2.242332e+001	0	0	0	0	0	0	0	0	0	1	0	57.4379	46.2011	1	1	1	1	24.8756	15.082	89.8344
DATA	1005	7	21	0	0	A_14_P117386	chr1:91447869-91447928	961.258	4495.62	4.618237836e-001	9.656214655e-002	1.729917697e-006	6.807921e+002	1.971689e+003	1.009029e+002	2.503418e+002	105.5	150	15	88	6.143463e+000	2.131622e+001	0	0	0	0	0	0	0	0	0	1	0	62.0999	54.1321	1	1	1	1	27.0811	15.8035	88.3722
DATA	1006	7	22	0	0	A_14_P101683	chr21:19183854-19183913	983.167	4495.33	3.772043073e-001	9.075217817e-002	3.232711253e-005	8.158493e+002	1.944528e+003	1.103804e+002	2.481046e+002	111	143	15	89	6.145022e+000	2.260335e+001	0	0	0	0	0	0	0	0	0	1	0	74.5464	53.4443	1	1	1	1	25.7804	15.4914	89.6385
DATA	1007	7	23	0	0	A_14_P135385	chr6:39507749-39507808	1003.66	4495.36	-2.784585577e-001	1.333314710e-001	3.675560290e-002	8.699488e+002	4.581790e+002	1.143587e+002	1.606099e+002	122	102.5	15	89	6.332856e+000	2.271809e+001	0	0	0	0	0	0	0	0	0	1	0	79.6189	12.6055	1	1	1	0	24.8756	15.4741	90.4804
DATA	1008	7	24	0	0	A_16_P16103405	chr3:527296-527355	1025.12	4495.17	-1.549114125e-001	1.534528430e-001	3.127325053e-001	6.299417e+002	4.409496e+002	9.725946e+001	1.599662e+002	100	105	15	89	6.206617e+000	2.341274e+001	0	0	0	0	0	0	0	0	0	1	0	57.751	12.1447	1	1	1	0	24.4106	15.3744	90.4805
DATA	1009	7	25	0	0	A_16_P18327405	chr8:63427076-63427135	1046.49	4495.75	-1.388322145e-001	8.794505653e-002	1.144222575e-001	1.403118e+003	1.019206e+003	1.586172e+002	1.843472e+002	168.5	114	14	87	6.159810e+000	2.279509e+001	0	0	0	0	0	0	0	0	0	1	0	128.858	28.1	1	1	1	1	25.3321	14.9522	88.7446
DATA	1010	7	26	0	0	A_14_P139810	chr6:117245810-117245869	1067.61	4495.28	1.649152497e-001	1.101138107e-001	1.342164256e-001	6.744714e+002	9.860043e+002	1.000146e+002	1.823880e+002	104	112.5	14	87	6.496837e+000	2.157110e+001	0	0	0	0	0	0	0	0	0	1	0	62.0446	27.215	1	1	1	1	25.1049	15.2613	89.0264
DATA	1011	7	27	0	0	A_16_P39066666	chr10:67454101-67454160	1088.51	4494.47	-3.683308322e-002	1.179292939e-001	7.547882813e-001	7.656645e+002	7.034049e+002	1.062940e+002	1.686330e+002	110	112	14	87	5.777833e+000	2.234085e+001	0	0	0	0	0	0	0	0	1	1	0	70.5487	19.4372	1	1	1	0	26.2212	14.5695	88.8228
DATA	1012	7	28	0	0	A_14_P123165	chr4:154335300-154335359	1109.39	4495.03	3.385384989e-001	7.495468209e-002	6.284764369e-006	1.637498e+003	3.570420e+003	1.795312e+002	3.884840e+002	189	196	14	87	5.973856e+000	2.184116e+001	0	0	0	0	0	0	0	0	0	0	0	151.138	98.7635	1	1	1	1	27.0811	14.6951	88.2638
DATA	1013	7	29	0	0	A_14_P125263	chr6:148056029-148056088	1130.87	4495	4.869703375e-001	8.570794912e-002	1.333307484e-008	1.006717e+003	3.089424e+003	1.246338e+002	3.447228e+002	140	173.5	14	85	5.861977e+000	2.144271e+001	0	0	0	0	0	0	0	0	0	0	0	93.0785	85.5543	1	1	1	1	27.2919	14.8388	86.2204
DATA	1014	7	30	0	0	A_14_P133487	chr3:37821468-37821527	1152.4	4494.62	-1.201642535e-001	7.582473140e-002	1.130201496e-001	1.955054e+003	1.482499e+003	2.088127e+002	2.128668e+002	208	129	15	86	6.486209e+000	2.132015e+001	0	0	0	0	0	0	0	0	0	0	0	181.068	41.1019	1	1	1	1	24.4106	15.934	86.8221
DATA	1015	7	31	0	0	A_14_P138995	chr6:169653664-169653723	1173.24	4494.06	-6.014757225e-001	1.123275580e-001	8.571811375e-008	1.786591e+003	4.472489e+002	1.930851e+002	1.590012e+002	208	98	16	85	6.275469e+000	2.192092e+001	0	0	0	0	0	0	1	0	0	0	0	165.737	12.414	1	1	1	0	23.9365	15.9779	86.3432
DATA	1016	7	32	0	0	A_16_P18145767	chr7:142328008-142328067	1194.78	4494.48	-4.605460009e-001	8.614117957e-002	8.971622117e-008	2.760280e+003	9.558883e+002	2.855445e+002	1.799108e+002	291	117	15	85	6.164479e+000	2.254041e+001	0	0	0	0	0	0	0	0	0	0	0	256.509	26.5608	1	1	1	1	26.6546	15.2775	86.2952
DATA	1017	7	33	0	0	A_14_P129083	chr3:28025781-28025840	1215.27	4494.53	-5.967804860e-001	8.708150732e-002	7.225371593e-012	4.796624e+003	1.213823e+003	4.851833e+002	1.947179e+002	476	121.5	15	86	6.650060e+000	2.208737e+001	0	0	0	0	0	0	0	0	0	0	0	446.468	33.7636	1	1	1	1	25.7804	15.4829	86.4487
DATA	1018	7	34	0	0	A_16_P01799905	chr7:124607233-124607292	1236.9	4494.69	3.297711097e-001	8.724612768e-002	1.569674119e-004	9.039912e+002	1.931681e+003	1.161064e+002	2.458541e+002	122	142	15	84	6.758268e+000	2.047065e+001	0	0	0	0	0	0	0	0	0	0	0	84.2871	53.7909	1	1	1	1	25.7804	15.8262	85.8098
DATA	1019	7	35	0	0	A_14_P121399	chr9:87549058-87549116	1258	4494.18	4.198143402e-001	8.782370964e-002	1.751264157e-006	8.753013e+002	2.301293e+003	1.138112e+002	2.757487e+002	121.5	150	14	84	6.446239e+000	2.115384e+001	0	0	0	0	0	0	0	0	0	0	0	81.7448	64.1561	1	1	1	1	25.5572	15.2963	84.4138
DATA	1020	7	36	0	0	A_14_P131954	chr9:137701489-137701548	1278.93	4494.3	-3.642471461e-001	8.254541086e-002	1.020950603e-005	2.458013e+003	1.062520e+003	2.563057e+002	1.852531e+002	261	125	14	83	6.535753e+000	2.149053e+001	0	0	0	0	0	0	0	0	0	0	0	229.928	29.6525	1	1	1	1	25.3321	15.4468	84.5145
DATA	1021	7	37	0	0	A_14_P114521	chr2:233613670-233613729	1300.1	4494.3	3.696733461e-001	1.196973993e-001	2.012379768e-003	4.770545e+002	1.117484e+003	8.679305e+001	1.883287e+002	85	123.5	15	83	6.477890e+000	2.161239e+001	0	0	0	0	0	0	0	0	0	0	0	44.6972	31.2198	1	1	1	1	26.6546	15.4737	84.3783
DATA	1022	7	38	0	0	A_14_P112319	chrX:21670446-21670505	1321.64	4494.15	2.331125223e-001	1.054311110e-001	2.703298601e-002	6.634865e+002	1.134866e+003	9.819523e+001	1.892331e+002	102	116.5	15	82	6.478198e+000	2.089438e+001	0	0	0	0	0	0	0	0	0	0	0	62.2659	31.74	1	1	1	1	27.501	15.5655	83.2106
DATA	1023	7	39	0	0	A_14_P112680	chr1:62175025-62175081	1342.83	4494.01	-4.392316632e-002	1.238959289e-001	7.229517493e-001	7.119334e+002	6.434521e+002	1.014501e+002	1.643832e+002	108	103	15	84	6.668993e+000	2.002949e+001	0	0	0	0	0	0	0	0	0	0	0	66.9181	18.0152	1	1	1	0	28.1191	15.504	83.6581
DATA	1024	7	40	0	0	A_14_P122694	chr13:95090854-95090907	1363.79	4493.7	4.116512421e-002	8.543432369e-002	6.299241883e-001	1.169820e+003	1.286127e+003	1.374497e+002	1.984308e+002	149	127	15	83	6.442843e+000	1.957008e+001	0	0	0	0	0	0	0	0	0	0	0	110.126	36.0464	1	1	1	1	26.4388	15.4499	82.9337
DATA	1025	7	41	0	1	SRN_20721	SRN_20721	1384.9	4493.6	1.260266187e+000	1.336443720e-001	4.100960411e-021	2.455562e+003	4.471129e+004	2.559093e+002	4.473676e+003	270.5	1333.5	15	83	6.264883e+000	1.963320e+001	0	0	0	0	0	0	0	0	0	0	0	231.519	1254.4	1	1	1	1	26.2212	15.3882	82.9255
DATA	1026	7	42	0	0	A_16_P18041282	chr7:98708711-98708770	1406.05	4493.16	5.125762783e-001	1.318835810e-001	1.016658282e-004	3.556302e+002	1.157644e+003	8.025537e+001	1.901085e+002	71.5	123.5	15	82	6.510244e+000	1.943399e+001	0	0	0	0	0	0	0	0	0	0	0	33.5803	32.5121	1	1	0	1	22.4545	15.6039	82.722
DATA	1027	7	43	0	0	A_14_P105670	chr12:51375051-51375110	1427.3	4493.19	3.162745540e-003	2.555835427e-001	9.901267452e-001	2.911040e+002	2.932317e+002	7.751222e+001	1.534781e+002	70	92	15	81	6.596171e+000	1.940598e+001	0	0	0	0	0	0	0	0	0	0	0	27.5285	8.24335	1	1	0	0	22.9591	15.4594	82.5436
DATA	1028	7	44	0	0	A_14_P117436	chr2:232904052-232904111	1448.06	4493.23	3.971443709e-001	8.580821773e-002	3.687170830e-006	9.302299e+002	2.321318e+003	1.174701e+002	2.766564e+002	131	153	15	80	6.299853e+000	2.042477e+001	0	0	0	0	0	0	0	0	0	0	0	88.0945	65.3176	1	1	1	1	24.4106	15.6025	81.2676
DATA	1029	7	45	0	0	A_14_P119459	chr12:14849143-14849201	1469.51	4493.66	-4.859847524e-001	1.036651734e-001	2.758565607e-006	1.702965e+003	5.561871e+002	1.847478e+002	1.603325e+002	201	106	15	81	6.160884e+000	1.995908e+001	0	0	0	0	0	0	0	0	0	0	0	161.511	15.6641	1	1	1	0	25.3321	15.7455	82.0099
DATA	1030	7	46	0	0	A_14_P109301	chr8:98078238-98078291	1491.29	4493.22	-6.659888495e-001	1.096348634e-001	1.242907413e-009	2.113022e+003	4.559477e+002	2.230804e+002	1.569964e+002	246	100	15	81	6.562163e+000	2.006354e+001	0	0	0	0	0	0	0	0	0	0	0	200.687	12.8536	1	1	1	0	27.0811	15.689	82.2893
DATA	1031	7	47	0	0	A_14_P102831	chr16:56473623-56473674	1512.03	4493.31	-2.138419559e-002	7.059350649e-002	7.619507149e-001	2.129227e+003	2.026925e+003	2.245853e+002	2.522199e+002	240	139	15	82	6.118151e+000	1.926099e+001	0	0	0	0	0	0	0	0	0	0	0	202.498	57.1894	1	1	1	1	26.2212	15.4466	83.1494
DATA	1032	7	48	0	0	A_14_P114077	chrX:92699348-92699407	1533.15	4492.58	-9.463857092e-002	9.358054071e-002	3.118699521e-001	1.145427e+003	9.211470e+002	1.349415e+002	1.759943e+002	143	115	14	83	5.959879e+000	1.971428e+001	0	0	0	0	0	0	0	0	0	0	0	109.077	26.0141	1	1	1	1	24.8756	14.8499	84.4502
DATA	1033	7	49	0	0	A_14_P136583	chr12:53344326-53344385	1554.34	4493	-4.073865787e-001	7.711763697e-002	1.273186460e-007	3.976427e+003	1.556347e+003	4.039746e+002	2.160463e+002	389	130	14	82	6.102124e+000	2.063332e+001	0	0	0	0	0	0	0	0	0	0	0	379.169	43.9871	1	1	1	1	25.7804	14.7874	83.2475
DATA	1034	7	50	0	0	A_14_P128794	chr1:43776590-43776649	1575.27	4492.5	-4.495384088e-001	1.646848802e-001	6.339420935e-003	7.854801e+002	2.789952e+002	1.059859e+002	1.522977e+002	116	90	15	81	5.988860e+000	1.998024e+001	0	0	0	0	0	0	0	0	0	0	0	74.9915	7.89187	1	1	1	0	24.4106	14.9201	82.4138
DATA	1035	7	51	0	0	A_14_P108069	chr4:140625364-140625423	1596.49	4492.42	4.812818943e-001	1.487283096e-001	1.212257071e-003	3.068447e+002	9.293953e+002	7.741004e+001	1.761229e+002	68.5	114	15	81	5.797733e+000	2.043659e+001	0	0	0	0	0	0	0	0	0	0	0	29.3312	26.3099	1	1	0	1	23.2073	15.108	81.9155
DATA	1036	7	52	0	0	A_14_P129471	chr5:141059389-141059437	1617.73	4492.47	1.078693971e-001	7.550114370e-002	1.530870039e-001	1.479609e+003	1.896777e+003	1.641070e+002	2.415088e+002	181	141	14.5	80.5	5.871417e+000	2.045959e+001	0	0	0	0	0	0	0	0	0	0	0	141.605	53.7344	1	1	1	1	25.7804	15.2556	81.2921
DATA	1037	7	53	0	0	A_16_P01321008	chr5:118507580-118507639	1638.61	4492.3	-4.437686426e-002	6.490252532e-002	4.941353560e-001	3.670231e+003	3.313726e+003	3.738091e+002	3.634899e+002	375	174	15	81	6.204378e+000	2.039750e+001	0	0	0	0	0	0	0	0	0	0	0	351.655	93.9424	1	1	1	1	25.1049	15.4687	81.5282
DATA	1038	7	54	0	0	A_14_P134950	chr17:41925051-41925110	1659.43	4492.72	-3.236392051e-003	4.840886211e-001	9.946657535e-001	1.494080e+002	1.482988e+002	7.238341e+001	1.492980e+002	56	85	16	81	6.313222e+000	1.949769e+001	0	0	0	0	0	0	0	0	0	0	0	14.3311	-3.0151	1	0	0	0	26.6546	15.9638	80.8007
DATA	1039	7	55	0	0	A_14_P137286	chr16:50259060-50259119	1681.52	4492.31	-2.734115337e-001	9.168150735e-002	2.861957432e-003	1.526423e+003	8.133235e+002	1.682401e+002	1.699218e+002	187.5	110	16	79	6.616176e+000	1.850958e+001	0	0	0	0	0	0	0	0	0	0	0	146.575	23.0877	1	1	1	1	24.4106	16.0961	79.8046
DATA	1040	7	56	0	0	A_14_P105617	chr13:36877385-36877444	1702.64	4491.9	1.566118081e+000	1.633421158e-001	8.984159319e-022	2.641405e+002	9.726423e+003	7.544942e+001	9.840035e+002	61	366	15	77	6.522266e+000	1.928848e+001	0	0	0	0	0	0	0	0	0	0	0	25.3899	276.279	1	1	0	1	25.7804	15.3813	78.3262
DATA	1041	7	57	0	0	A_14_P129847	chr5:134442297-134442356	1723.22	4492.78	-7.711424484e-002	9.538490851e-002	4.188296751e-001	1.076077e+003	9.010089e+002	1.287030e+002	1.741497e+002	150	114	14	77	6.656173e+000	1.913968e+001	0	0	0	0	0	0	0	0	0	0	0	103.538	25.6047	1	1	1	1	25.7804	15.3102	78.6291
DATA	1042	7	58	0	0	A_16_P02046045	chr9:1079463-1079522	1744.6	4491.88	-8.821296840e-002	8.734997370e-002	3.125529131e-001	1.284122e+003	1.048077e+003	1.465111e+002	1.821173e+002	164	116.5	15	77	6.511753e+000	1.963132e+001	0	0	0	0	0	0	0	0	0	0	0	123.67	29.8028	1	1	1	1	26.0017	15.8238	77.6127
DATA	1043	7	59	0	0	A_14_P139528	chr3:131404737-131404796	1765.85	4492.02	7.776913177e-002	1.372325496e-001	5.709207678e-001	5.331321e+002	6.376817e+002	8.836922e+001	1.619486e+002	92	102	15	78	6.302218e+000	1.866672e+001	0	0	0	0	0	0	0	0	0	0	0	51.3909	18.1415	1	1	1	0	27.0811	15.5946	78.4271
DATA	1044	7	60	1028	1	SM_09	SM_09	1786.79	4492.52	1.266120342e-001	4.034065117e-001	7.536295063e-001	1.545164e+002	2.068172e+002	7.209043e+001	1.502380e+002	53	93	15	78	6.395781e+000	1.941407e+001	0	0	0	0	0	0	0	0	0	0	0	14.9073	5.88607	1	1	0	0	23.4529	15.6108	79.1045
DATA	1045	7	61	0	0	A_16_P41685915	chrX:57926505-57926564	1808	4491.5	-3.161112514e-001	1.887448213e-001	9.397200844e-002	5.711631e+002	2.758347e+002	9.062490e+001	1.512660e+002	97	96	15	77	6.355169e+000	1.898857e+001	0	0	0	0	0	0	0	0	0	0	0	55.147	7.85443	1	1	1	0	26.2212	15.452	78.8081
DATA	1046	7	62	0	0	A_14_P136844	chr16:89849284-89849338	1829.37	4491.08	8.553816858e-001	1.354332579e-001	2.686094456e-010	2.508280e+002	1.797867e+003	7.464782e+001	2.332922e+002	61	134	14	77	6.242132e+000	1.876381e+001	0	0	0	0	0	0	0	0	0	0	0	24.2362	51.2161	1	1	0	1	23.696	15.1306	78.6423
DATA	1047	7	63	0	0	A_14_P126892	chr21:34561055-34561114	1850	4491.3	-2.498061097e-001	8.428719939e-002	3.039159731e-003	1.770996e+003	9.963488e+002	1.905268e+002	1.789298e+002	219	116	15	77	6.242623e+000	1.850036e+001	0	0	0	0	0	0	0	0	0	0	0	171.242	28.3916	1	1	1	1	26.2212	15.4571	78.4206
DATA	1048	7	64	0	0	A_18_P16933677	chr9:100043492-100043551	1871.68	4491.38	2.990183899e-001	8.672109810e-002	5.646565270e-004	9.055539e+002	1.802738e+003	1.145852e+002	2.336122e+002	124	140	15	76	6.294076e+000	1.848649e+001	0	0	0	0	0	0	0	0	0	0	0	87.6201	51.385	1	1	1	1	26.0017	15.3922	77.5089
DATA	1049	7	65	0	0	A_14_P113133	chr1:203052336-203052392	1892.6	4491.41	-1.376888352e+000	1.586551376e-001	4.010283064e-018	3.514202e+003	1.475497e+002	3.583569e+002	1.485606e+002	372.5	84.5	14	78	5.872656e+000	1.815396e+001	0	0	0	0	0	0	0	0	0	0	0	340.236	0.633599	1	0	1	0	27.501	14.8167	78.463
DATA	1050	7	66	0	0	A_14_P110861	chr18:65180036-65180095	1914	4491.2	-5.546341545e-001	1.111544824e-001	6.045445474e-007	1.633355e+003	4.554560e+002	1.777539e+002	1.553365e+002	196	97	15	78	6.068382e+000	1.832531e+001	0	0	0	0	0	0	0	0	0	0	0	158.226	12.9884	1	1	1	0	28.1191	15.5882	79.0376
DATA	1051	7	67	0	0	A_14_P130741	chrX:73473460-73473519	1935.14	4490.46	1.439562546e-001	1.015760228e-001	1.564166523e-001	7.533572e+002	1.049439e+003	1.029011e+002	1.818169e+002	118	119.5	14	80	6.138762e+000	1.907575e+001	0	0	0	0	0	0	0	0	0	0	0	73.0148	29.9347	1	1	1	1	25.7804	15.3443	80.4686
DATA	1052	7	68	0	0	A_14_P104740	chr19:16108722-16108781	1956.53	4490.31	-6.365738097e-001	1.155426605e-001	3.600044247e-008	1.734763e+003	4.005588e+002	1.870899e+002	1.537610e+002	208	100	14	78	6.462278e+000	2.011597e+001	0	0	0	0	0	0	0	0	0	0	0	168.21	11.4273	1	1	1	0	25.3321	15.278	79.679
DATA	1053	7	69	0	0	A_14_P201478	chr4:140639077-140639136	1977.27	4490.76	1.633550247e-001	7.432641725e-002	2.796295019e-002	1.501357e+003	2.186950e+003	1.656660e+002	2.643183e+002	187	139	14	79	6.146675e+000	2.004570e+001	0	0	0	0	0	0	0	0	0	0	0	145.639	62.3922	1	1	1	1	26.0017	14.8089	79.2691
DATA	1054	7	70	0	0	A_14_P102690	chr21:45287659-45287718	1998.98	4490.3	3.289959352e-001	8.460118254e-002	1.007466993e-004	9.572877e+002	2.041919e+003	1.185962e+002	2.524422e+002	128	146	15	81	6.386489e+000	1.931218e+001	0	0	0	0	0	0	0	0	0	0	0	92.8941	58.2597	1	1	1	1	25.7804	15.4374	81.3771
DATA	1055	7	71	0	0	A_14_P109754	chr5:83172699-83172758	2020.07	4490.48	9.701031920e-002	8.167367001e-002	2.349202700e-001	1.197826e+003	1.497629e+003	1.387295e+002	2.108620e+002	156.5	129.5	15	80	6.396124e+000	2.010440e+001	0	0	0	0	0	0	0	0	0	0	0	116.272	42.729	1	1	1	1	26.2212	15.809	80.809
DATA	1056	7	72	0	0	A_14_P132064	chr19:10070230-10070289	2040.37	4490.62	-1.581410744e-001	1.717650746e-001	3.572162918e-001	5.322717e+002	3.698216e+002	8.791295e+001	1.529845e+002	93.5	98	15	78	6.312357e+000	1.959146e+001	0	0	0	0	0	0	0	0	0	0	0	51.6801	10.5508	1	1	1	0	25.7804	15.727	80.2032
DATA	1057	7	73	0	0	A_16_P01766547	chr7:100980697-100980756	2061.81	4490.47	4.572034648e-002	1.030766179e-001	6.573629629e-001	8.175172e+002	9.082748e+002	1.075962e+002	1.740391e+002	121	110.5	15	80	6.186799e+000	2.039340e+001	0	0	0	0	0	0	0	0	0	0	0	79.3915	25.9105	1	1	1	1	25.1049	15.625	81.6394
DATA	1058	7	74	0	0	A_14_P126053	chr3:125897691-125897750	2082.93	4490.14	3.026722947e-001	8.057424356e-002	1.723477093e-004	1.115639e+003	2.239732e+003	1.316767e+002	2.687161e+002	152	149	15	80	6.193825e+000	2.025754e+001	0	0	0	0	0	0	0	0	0	0	0	108.358	63.8869	1	1	1	1	25.1049	15.3743	81.5913
DATA	1059	7	75	0	0	A_14_P115244	chr18:35493375-35493434	2104.62	4490.3	3.174305225e-003	1.363905229e-001	9.814319907e-001	5.832558e+002	5.875345e+002	9.106641e+001	1.597033e+002	96	101	15	79	5.546935e+000	2.031705e+001	0	0	0	0	0	0	0	0	0	0	0	56.6554	16.7557	1	1	1	0	25.1049	15.043	79.8917
DATA	1060	7	76	0	0	A_16_P00912999	chr4:6082813-6082872	2125.68	4490.39	-7.801808313e-001	1.963648617e-001	7.093778584e-005	8.894062e+002	1.475432e+002	1.131424e+002	1.485374e+002	125	87	15	78	5.758603e+000	1.888154e+001	0	0	0	0	0	0	0	0	0	0	0	86.3977	-0.133001	1	0	1	0	24.8756	15.5949	78.8293
DATA	1061	7	77	0	0	A_16_P38056960	chr7:70115602-70115661	2146.77	4490.48	6.108257290e-001	9.372702527e-002	7.169323846e-011	7.575437e+002	3.091957e+003	1.030998e+002	3.430415e+002	111	176.5	15	80	6.461805e+000	1.890368e+001	0	0	0	0	0	0	0	0	0	0	0	73.5879	88.1338	1	1	1	1	27.501	16.0825	79.8317
DATA	1062	7	78	0	0	A_18_P13244028	chr2:65200582-65200641	2167.49	4489.86	2.938362016e-001	7.583010674e-002	1.066562423e-004	1.408488e+003	2.770699e+003	1.572580e+002	3.144101e+002	181	164	15	82	6.124246e+000	1.885843e+001	0	0	0	0	0	0	0	0	0	0	0	136.809	78.9578	1	1	1	1	25.7804	15.4105	81.5463
DATA	1063	7	79	0	0	A_14_P138433	chr19:47764135-47764186	2188.93	4489.84	5.289345305e-002	9.310098760e-002	5.699467790e-001	9.612630e+002	1.085765e+003	1.188829e+002	1.840936e+002	133	112	15	80	6.186763e+000	1.874725e+001	0	0	0	0	0	0	0	0	0	0	0	93.3579	30.9306	1	1	1	1	27.0811	15.5024	80.424
DATA	1064	7	80	0	0	A_14_P121747	chr7:44686742-44686801	2210.28	4489.84	5.429205298e-001	1.135666634e-001	1.747441771e-006	4.398988e+002	1.535583e+003	8.264185e+001	2.137742e+002	85	132	16	81	6.748117e+000	2.047773e+001	0	0	0	0	0	0	0	0	0	0	0	42.7156	43.7272	1	1	1	1	25.7804	16.2105	81.9649
DATA	1065	7	81	0	0	A_16_P02770448	chr13:46706237-46706296	2231.32	4489.85	-1.605751178e-001	8.323621295e-002	5.371226779e-002	1.575176e+003	1.088313e+003	1.723617e+002	1.843444e+002	189	115	16	80	6.740037e+000	2.088384e+001	0	0	0	0	0	0	0	0	0	0	0	152.92	30.9773	1	1	1	1	26.6546	16.4913	81.2108
DATA	1066	7	82	0	0	A_14_P103511	chr8:142205751-142205810	2252.71	4489.82	-1.527355061e-001	1.767143494e-001	3.874190905e-001	5.132211e+002	3.610514e+002	8.679577e+001	1.531781e+002	91	95	16	79	6.626053e+000	1.991952e+001	0	0	0	0	0	0	0	0	0	0	0	49.8101	10.2719	1	1	1	0	25.1049	16.3663	79.9854
DATA	1067	7	83	0	0	A_14_P104378	chr3:134204653-134204702	2273.87	4489.73	-8.485147887e-001	1.847367691e-001	4.367058663e-006	1.043773e+003	1.479419e+002	1.256880e+002	1.491391e+002	143	87	15	81	6.627373e+000	1.999319e+001	0	0	0	0	0	0	0	0	0	0	0	101.268	2.19753	1	0	1	0	25.3321	16.0225	81.2802
DATA	1068	7	84	0	0	A_14_P134048	chr17:60023741-60023800	2294.98	4489.48	-8.596705557e-001	1.138735586e-001	4.374592935e-014	3.088517e+003	4.266576e+002	3.166956e+002	1.550065e+002	344	98	15	83	6.582952e+000	2.017356e+001	0	0	0	0	0	0	0	0	0	0	0	299.533	12.1256	1	1	1	0	25.3321	16.027	82.7536
DATA	1069	7	85	0	0	A_14_P109239	chr17:6013291-6013349	2316.05	4489.53	-8.957657722e-002	1.433346767e-001	5.320058393e-001	6.126511e+002	4.984672e+002	9.308296e+001	1.572208e+002	102	100	15	82	6.064443e+000	1.975429e+001	0	0	0	0	0	0	0	0	0	0	0	59.3906	14.1578	1	1	1	0	25.3321	15.6344	82.4541
DATA	1070	7	86	0	0	A_16_P00930657	chr4:19370059-19370118	2336.91	4488.93	3.884384322e-001	9.033953397e-002	1.709821671e-005	7.926194e+002	1.938667e+003	1.058230e+002	2.446297e+002	121	142	15	79	6.186337e+000	1.943456e+001	0	0	0	0	0	0	0	0	0	0	0	76.7975	55.0314	1	1	1	1	22.1978	15.5466	79.1447
DATA	1071	7	87	0	1	SRN_20373	SRN_20373	2358.69	4489.06	1.750348757e-001	7.168715574e-002	1.462035055e-002	1.745198e+003	2.611438e+003	1.880923e+002	3.008115e+002	212	149	14	78	5.948118e+000	1.924875e+001	0	0	0	0	0	0	0	0	0	0	0	169	74.0754	1	1	1	1	27.501	14.9366	78.4469
DATA	1072	7	88	0	0	A_16_P17392721	chr5:168729607-168729665	2379.69	4489.25	4.748576593e-001	8.026220349e-002	3.292049665e-009	1.424275e+003	4.250612e+003	1.587856e+002	4.505569e+002	186	202	14	80	5.930601e+000	2.005333e+001	0	0	0	0	0	0	0	0	0	0	0	137.842	120.483	1	1	1	1	24.8756	14.7588	79.7862
DATA	1073	7	89	0	0	A_14_P125869	chr2:28999809-28999867	2400.61	4489.21	-6.246148723e-001	2.299417176e-001	6.599509314e-003	6.323076e+002	1.500768e+002	9.450811e+001	1.502780e+002	106	91	15	81	6.040569e+000	2.047867e+001	0	0	0	0	0	0	0	0	0	0	0	61.1554	4.25068	1	1	1	0	26.2212	15.1109	81.1527
DATA	1074	7	90	0	1	SRN_20044	SRN_20044	2422	4488.7	1.079810668e+000	1.183110110e-001	7.050032408e-020	3.017695e+003	3.626486e+004	3.098479e+002	3.629572e+003	341	1101	14	81	6.465688e+000	1.964685e+001	0	0	0	0	0	0	0	0	0	0	0	291.65	1026.36	1	1	1	1	25.7804	15.0199	81.7003
DATA	1075	7	91	0	0	A_16_P38360542	chr8:32859696-32859755	2442.94	4488.84	3.287765783e-001	1.134682347e-001	3.761246791e-003	5.308283e+002	1.131698e+003	8.812492e+001	1.877176e+002	95.5	113.5	13	81	5.833548e+000	1.870627e+001	0	0	0	0	0	0	0	0	1	0	0	51.2649	32.0019	1	1	1	1	27.501	14.0799	82.1697
DATA	1076	7	92	0	0	A_14_P127813	chr1:92420533-92420592	2464.06	4488.48	1.086007692e-001	1.256213775e-001	3.873085243e-001	5.800502e+002	7.448458e+002	9.121913e+001	1.673808e+002	101.5	105.5	13	80	5.871252e+000	1.823364e+001	0	0	0	0	0	0	0	0	1	0	0	55.9726	21.0448	1	1	1	0	26.6546	13.9499	79.8481
DATA	1077	7	93	0	0	A_16_P36569206	chr3:180261965-180262024	2485.49	4488.46	-6.629350788e-001	9.810605246e-002	1.405567477e-011	3.054799e+003	6.638158e+002	3.135011e+002	1.640628e+002	319	103	14	79	6.136981e+000	1.819636e+001	0	0	0	0	0	0	0	0	0	0	0	294.521	18.738	1	1	1	0	26.0017	14.6672	79.9693
DATA	1078	7	94	0	0	A_14_P118869	chr15:93665770-93665829	2506.43	4488	-1.488694195e-001	2.130907608e-001	4.847896831e-001	4.180146e+002	2.967031e+002	8.198445e+001	1.530719e+002	83	97	14	79	6.422494e+000	1.847869e+001	0	0	0	0	0	0	0	0	0	0	0	40.2648	8.36771	1	1	1	0	22.4545	15.3101	79.8729
DATA	1079	7	95	0	0	A_14_P132543	chr8:133584392-133584451	2527.38	4488.34	-8.629000495e-001	1.182788960e-001	2.976199371e-013	2.693587e+003	3.693439e+002	2.784554e+002	1.547914e+002	297.5	93	15	79	6.229561e+000	1.832484e+001	0	0	0	0	0	0	0	0	0	0	0	259.216	10.4058	1	1	1	0	24.6442	15.61	80.6292
DATA	1080	7	96	0	0	A_14_P128070	chr6:90097171-90097224	2548.64	4488.14	-2.687649135e-001	1.839391283e-001	1.439709215e-001	5.641509e+002	3.038298e+002	9.042199e+001	1.535088e+002	99.5	90	15	81	6.633314e+000	1.937801e+001	0	0	0	0	0	0	0	0	0	0	0	54.2356	8.55143	1	1	1	0	25.1049	15.9734	82.7875
DATA	1081	7	97	0	0	A_14_P124618	chr1:78401620-78401679	2569.52	4488.45	6.336245324e-001	9.361565419e-002	1.302495389e-011	8.033915e+002	3.455825e+003	1.070423e+002	3.769848e+002	118.5	181.5	15	82	6.319511e+000	2.008760e+001	0	0	0	0	0	0	0	0	0	0	0	77.1567	97.162	1	1	1	1	26.2212	15.6672	83.7143
DATA	1082	7	98	0	0	A_16_P35872087	chr2:137951387-137951446	2591.44	4487.85	-2.717048860e-001	9.781057633e-002	5.471681188e-003	1.352691e+003	7.235919e+002	1.526863e+002	1.672566e+002	172.5	103	15	81.5	6.070864e+000	2.093797e+001	0	0	0	0	0	0	0	0	0	0	0	129.759	20.3223	1	1	1	0	25.7804	15.5785	83.5121
DATA	1083	7	99	0	0	A_18_P15975171	chr7:8660565-8660624	2612.25	4487.54	-2.462958462e-001	1.139522889e-001	3.066487630e-002	1.017092e+003	5.768521e+002	1.239824e+002	1.616022e+002	137.5	99	15	82	6.028129e+000	2.069181e+001	0	0	0	0	0	0	0	0	0	0	0	97.4545	16.1837	1	1	1	0	25.7804	15.7208	83.1897
DATA	1084	7	100	0	1	SRN_50132	SRN_50132	2633.12	4487.69	-1.390096843e-002	6.163228244e-002	8.215538672e-001	1.482708e+004	1.436001e+004	1.484407e+003	1.443932e+003	1485	483	15	82	6.369004e+000	1.958198e+001	0	0	0	0	0	0	0	0	0	0	0	1419.03	402.413	1	1	1	1	24.1747	15.7508	82.4357
DATA	1085	7	101	0	0	A_16_P03293496	chr17:75043235-75043294	2654.89	4487.97	-3.654063007e-001	1.494166963e-001	1.446305788e-002	8.132825e+002	3.506188e+002	1.080073e+002	1.553245e+002	119	95.5	15	83	6.229963e+000	1.926846e+001	0	0	0	0	0	0	0	0	0	0	0	77.7376	9.81332	1	1	1	0	27.501	15.358	83.4204
DATA	1086	7	102	0	0	A_14_P106519	chr21:48018850-48018909	2675.5	4487.68	2.773951428e-001	1.331391257e-001	3.720582154e-002	4.501118e+002	8.525415e+002	8.420257e+001	1.738310e+002	90	110	15	83	6.459483e+000	1.973847e+001	0	0	0	0	0	0	0	0	0	0	0	42.9696	23.8341	1	1	1	1	27.0811	15.4653	83.2536
DATA	1087	7	103	0	0	A_14_P133618	chr4:185638260-185638319	2696.87	4487.27	6.335003158e-001	9.982180742e-002	2.205380194e-010	6.098330e+002	2.622474e+003	9.379142e+001	3.029491e+002	104	164	15	83	6.541981e+000	2.026087e+001	0	0	0	0	0	0	0	0	0	0	0	58.1381	73.2267	1	1	1	1	25.3321	15.6021	83.7443
DATA	1088	7	104	0	0	A_16_P17903954	chr7:34360422-34360481	2718	4487.14	-2.603630502e-001	7.482903872e-002	5.024653662e-004	2.729106e+003	1.498502e+003	2.820851e+002	2.133465e+002	297	130	15	82	6.660439e+000	1.941007e+001	0	0	0	0	0	0	0	0	0	0	0	259.821	41.7904	1	1	1	1	25.3321	15.8185	83.0308
DATA	1089	7	105	0	0	A_14_P101978	chr1:201700840-201700894	2739.18	4487.37	-4.827363030e-001	8.414340996e-002	9.633068065e-009	3.298453e+003	1.085361e+003	3.374966e+002	1.868200e+002	346.5	114	16	83	6.725643e+000	1.925389e+001	0	0	0	0	0	0	0	0	0	0	0	313.588	30.2293	1	1	1	1	25.7804	15.9667	83.61
DATA	1090	7	106	0	0	A_14_P134932	chr10:74095139-74095184	2760.11	4486.91	-5.804042409e-001	9.799245149e-002	3.162199477e-009	2.427709e+003	6.379585e+002	2.530982e+002	1.650739e+002	266.5	106.5	15	82	6.716163e+000	2.044316e+001	0	0	0	0	0	0	0	0	0	0	0	230.468	17.7462	1	1	1	0	23.9365	15.8361	82.6434
DATA	1091	7	107	0	0	A_16_P38427797	chr8:66747137-66747196	2781.58	4487.26	-1.120424882e+000	1.303929684e-001	8.496488253e-018	4.333198e+003	3.283853e+002	4.392064e+002	1.559535e+002	446	94	15	82	6.556130e+000	2.097202e+001	0	0	0	0	0	0	0	0	0	0	0	410.751	9.12222	1	1	1	0	24.8756	15.4403	82.7411
DATA	1092	7	108	0	0	A_14_P105500	chr11:113074982-113075041	2802.24	4486.77	6.407483870e-001	1.041350522e-001	7.600589092e-010	5.354481e+002	2.341347e+003	8.954818e+001	2.795019e+002	93	151	15	82	6.465879e+000	2.068565e+001	0	0	0	0	0	0	0	0	0	0	0	50.6789	64.9578	1	1	1	1	28.1191	15.3809	81.953
DATA	1093	7	109	0	0	A_14_P114201	chr4:71230201-71230260	2823.8	4486.84	-2.249929859e-003	7.013546836e-002	9.744084344e-001	2.172070e+003	2.160847e+003	2.287949e+002	2.646880e+002	247	144	15	82	6.349627e+000	1.911131e+001	0	0	0	0	0	0	0	0	0	0	0	205.255	59.8667	1	1	1	1	26.8687	15.3359	82.4012
DATA	1094	7	110	0	0	A_16_P03133116	chr16:28012283-28012342	2845.17	4486.44	-4.959452196e-001	1.275602501e-001	1.011031110e-004	1.206954e+003	3.852526e+002	1.405438e+002	1.578446e+002	152	101	15	80	5.902871e+000	1.826297e+001	0	0	0	0	0	0	0	0	0	0	0	113.867	10.659	1	1	1	0	24.1747	15.1345	80.4878
DATA	1095	7	111	0	0	A_14_P116475	chr4:84222198-84222257	2866.05	4486.29	-1.511173289e-002	1.524693690e-001	9.210483612e-001	5.364385e+002	5.180936e+002	8.988705e+001	1.617987e+002	95	100	15	81	6.190774e+000	1.941200e+001	0	0	0	0	0	0	0	0	0	0	0	50.5271	14.3149	1	1	1	0	25.7804	15.267	80.7314
DATA	1096	7	112	0	0	A_14_P138995	chr6:169653664-169653723	2887.66	4486.25	-7.637461484e-001	1.183239526e-001	1.084302727e-010	2.163827e+003	3.728005e+002	2.281256e+002	1.579613e+002	250	100	14	80	6.006277e+000	2.001768e+001	0	0	0	0	0	0	0	0	0	0	0	203.464	10.2857	1	1	1	0	24.8756	14.9405	80.3296
DATA	1097	7	113	0	-1	NC2_00025489	NC2_00025489	2908.5	4486.68	0.000000000e+000	6.891052130e-001	1.000000000e+000	7.188233e+001	1.526896e+002	7.236669e+001	1.540404e+002	42	89	15	78	6.095632e+000	1.869053e+001	0	0	0	0	0	0	0	0	0	0	0	-1.44136	2.74214	0	0	0	0	27.0811	15.2688	79.409
DATA	1098	7	114	0	0	A_16_P20032564	chr14:47605306-47605365	2929.51	4486.53	-1.534746846e-001	8.874575854e-002	8.374204714e-002	1.403366e+003	9.855900e+002	1.579538e+002	1.827833e+002	176.5	118	15	79	6.375471e+000	1.902392e+001	0	0	0	0	0	0	0	0	0	0	0	131.514	27.1159	1	1	1	1	24.4106	15.476	80.0639
DATA	1099	7	115	0	0	A_14_P104714	chr8:62201904-62201963	2950.89	4486.37	-1.907028331e-001	8.044004544e-002	1.775227340e-002	1.868562e+003	1.204494e+003	2.004722e+002	1.956328e+002	215	114	14	80	5.894339e+000	1.937659e+001	0	0	0	0	0	0	0	0	0	0	0	174.797	33.0909	1	1	1	1	25.7804	14.9823	80.6747
DATA	1100	7	116	0	0	A_16_P15533888	chr2:3950749-3950808	2972.04	4486.12	2.218585760e-001	7.847708403e-002	4.697911099e-003	1.277820e+003	2.129749e+003	1.470413e+002	2.630400e+002	166	147	14	80	5.934823e+000	1.952713e+001	0	0	0	0	0	0	0	0	0	0	0	119.32	58.4271	1	1	1	1	23.696	14.7172	81.1374
DATA	1101	7	117	0	0	A_14_P122630	chr2:219093458-219093517	2993.18	4486.16	-3.787296809e-001	1.033960287e-001	2.493724474e-004	1.471556e+003	6.152436e+002	1.642158e+002	1.663914e+002	187.5	100.5	14	81	6.008908e+000	1.925823e+001	0	0	0	0	0	0	0	0	0	0	0	137.163	16.8541	1	1	1	0	24.6442	14.7129	81.6852
DATA	1102	7	118	0	0	A_16_P01829228	chr7:145971019-145971078	3014.79	4485.71	-4.059254157e-001	1.762150979e-001	2.124628109e-002	7.110464e+002	2.792367e+002	1.019229e+002	1.573208e+002	111	92	14	80	6.139222e+000	1.989775e+001	0	0	0	0	0	0	0	0	0	0	0	66.1496	7.63839	1	1	1	0	23.696	14.8474	81.0572
DATA	1103	7	119	0	1	SRN_30524	SRN_30524	3035.09	4485.86	-2.577504819e-001	6.804672815e-002	1.519593893e-004	5.675183e+003	3.134941e+003	5.722136e+002	3.497370e+002	558.5	165	15	79	6.619721e+000	2.087086e+001	0	0	0	0	0	0	0	0	0	0	0	527.035	85.6347	1	1	1	1	27.501	15.4502	80.2559
DATA	1104	7	120	0	0	A_14_P110983	chr1:151821756-151821815	3056.84	4485.69	-8.611467067e-002	2.043540261e-001	6.734634335e-001	4.221118e+002	3.461887e+002	8.458129e+001	1.590815e+002	79	93	15	79	5.666380e+000	2.053085e+001	0	0	0	0	0	0	0	0	0	0	0	39.1239	9.44262	1	1	1	0	25.1049	14.9658	80.7994
DATA	1105	7	121	0	0	A_14_P120096	chr12:95881153-95881212	3077.28	4485.74	3.454488688e-001	9.792123990e-002	4.189911397e-004	7.042867e+002	1.560265e+003	1.017454e+002	2.202731e+002	109	132	15	79	5.978774e+000	2.010841e+001	0	0	0	0	0	0	0	0	0	0	0	65.158	42.4982	1	1	1	1	26.6546	15.3601	79.9953
DATA	1106	7	122	0	0	A_14_P122293	chr14:100735192-100735251	3098.93	4485.46	1.794089076e-001	1.329834516e-001	1.773026086e-001	5.171476e+002	7.816699e+002	8.993237e+001	1.742311e+002	89	105	15	79	6.201525e+000	1.874673e+001	0	0	0	0	0	0	0	0	0	0	0	47.7496	21.26	1	1	1	1	26.0017	15.4096	79.9335
DATA	1107	7	123	0	0	A_14_P201307	chr15:55964635-55964688	3120.14	4485.54	3.990487962e-001	7.650393737e-002	1.827732666e-007	1.676514e+003	4.201999e+003	1.831431e+002	4.482012e+002	197	195	15	80	6.395723e+000	1.987490e+001	0	0	0	0	0	0	0	0	0	0	0	154.498	114.122	1	1	1	1	25.7804	15.566	81.5978
DATA	1108	7	124	0	0	A_16_P20231485	chr15:44214776-44214835	3141.4	4485.52	1.292345095e-001	8.757541870e-002	1.400260965e-001	1.050760e+003	1.414940e+003	1.284396e+002	2.107283e+002	134	123	14	80	6.333977e+000	2.023515e+001	0	0	0	0	0	0	0	0	0	0	0	96.6421	38.3736	1	1	1	1	26.6546	15.2205	82.3012
DATA	1109	7	125	0	0	A_14_P102892	chr7:129585420-129585479	3162.23	4485.3	-9.168110899e-002	1.568329785e-001	5.588315038e-001	5.785207e+002	4.684226e+002	9.393599e+001	1.632396e+002	98	103	14	80	6.609090e+000	1.945588e+001	0	0	0	0	0	0	1	0	0	0	0	53.1048	12.6863	1	1	1	0	24.6442	15.0655	81.1248
DATA	1110	7	126	0	0	A_16_P17618996	chr6:87615740-87615799	3183.18	4485.47	6.035121424e-001	1.430996068e-001	2.471057959e-005	2.973811e+002	1.193508e+003	7.989227e+001	1.968904e+002	69	118	14	80	6.606307e+000	1.941547e+001	0	0	0	0	0	0	0	0	0	0	0	27.2449	32.2789	1	1	0	1	27.501	15.2042	80.8428
DATA	1111	7	127	0	0	A_16_P19319348	chr11:88758551-88758610	3204.6	4485.28	3.112968709e-002	9.386649415e-002	7.401626973e-001	1.024876e+003	1.101035e+003	1.265877e+002	1.916037e+002	138	116	14	81	6.225792e+000	1.854913e+001	0	0	0	0	0	0	0	0	0	0	0	93.7051	29.7367	1	1	1	1	23.696	15.2078	81.7483
DATA	1112	7	128	0	0	A_16_P21219751	chr21:26960945-26961004	3226.15	4484.64	-6.470625861e-001	1.250029356e-001	2.262335099e-007	1.594041e+003	3.592831e+002	1.759361e+002	1.610787e+002	186.5	97.5	14	81	6.170411e+000	1.863540e+001	0	0	0	0	0	0	0	0	0	0	0	145.44	9.69045	1	1	1	0	26.2212	15.288	81.8976
DATA	1113	7	129	0	0	A_14_P114170	chr20:25287497-25287554	3246.89	4484.74	-4.772636378e-001	9.971902444e-002	1.700668122e-006	1.910400e+003	6.365914e+002	2.050898e+002	1.696266e+002	218	102.5	14	81	6.264789e+000	1.836447e+001	0	0	0	0	0	0	0	0	0	0	0	173.965	17.1472	1	1	1	0	25.3321	15.2315	82.0173
DATA	1114	7	130	0	0	A_14_P127512	chrX:148250026-148250085	3268.18	4484.29	-3.360026112e-001	7.969376948e-002	2.484846522e-005	2.690427e+003	1.241134e+003	2.792355e+002	2.004721e+002	280.5	124	15	79.5	6.056981e+000	1.874286e+001	0	0	0	0	0	0	0	0	0	0	0	244.493	33.3879	1	1	1	1	25.3321	15.0928	81.0599
DATA	1115	7	131	0	0	A_14_P132891	chr14:69673529-69673588	3289.16	4484.22	5.545152754e-001	8.119832718e-002	8.542128282e-012	2.527740e+003	9.062494e+003	2.636390e+002	9.198566e+002	266	325	15	82	6.082380e+000	1.976140e+001	0	0	0	0	0	0	0	0	0	0	0	229.251	243.48	1	1	1	1	24.1747	15.2454	82.5185
DATA	1116	7	132	0	0	A_18_P14264151	chr3:82540102-82540161	3310.48	4484.34	-1.252925297e-001	1.292973560e-001	3.325321099e-001	7.718707e+002	5.784316e+002	1.076625e+002	1.681005e+002	113	98.5	15	81	6.371972e+000	1.940637e+001	0	0	0	0	0	0	0	0	0	0	0	69.8636	15.5207	1	1	1	0	25.1049	15.3869	81.1483
DATA	1117	7	133	0	0	A_16_P02761878	chr13:40860857-40860916	3331.45	4484.6	3.943867939e-001	1.188601274e-001	9.064020560e-004	4.903844e+002	1.215972e+003	8.977882e+001	1.993977e+002	88	121	14.5	79	6.481865e+000	1.827319e+001	0	0	0	0	0	0	0	0	0	0	0	44.2989	32.5872	1	1	1	1	25.3321	15.4435	79.5403
DATA	1118	7	134	0	0	A_14_P127927	chr5:70834859-70834918	3352.43	4484.34	2.378426636e-001	1.077610821e-001	2.730500972e-002	6.659393e+002	1.151536e+003	1.005631e+002	1.956849e+002	100	120	14	79	5.955665e+000	1.844808e+001	0	0	0	0	0	0	0	0	0	0	0	60.0372	30.8242	1	1	1	1	25.7804	15.0129	79.8629
DATA	1119	7	135	0	0	A_16_P15326798	chr1:165504256-165504315	3374.35	4484.47	9.626891454e-002	8.566564097e-002	2.611084522e-001	1.152499e+003	1.438498e+003	1.377825e+002	2.139759e+002	137.5	124.5	14	79	6.173599e+000	1.952992e+001	0	0	0	0	0	0	0	0	0	0	0	103.69	38.459	1	1	1	1	25.3321	14.6407	80.3138
DATA	1120	7	136	0	0	A_16_P01056612	chr4:114876387-114876446	3395.18	4484.56	-5.320911518e-001	1.571862855e-001	7.115256108e-004	9.720727e+002	2.855010e+002	1.231784e+002	1.611327e+002	130	93	14	78	6.419316e+000	1.924670e+001	0	0	0	0	0	0	0	0	0	0	0	87.2875	7.62456	1	1	1	0	23.696	14.9199	80.1452
DATA	1121	7	137	0	0	A_14_P201638	chr5:148201371-148201430	3416.36	4484.42	-1.355192166e-001	1.269763434e-001	2.858457576e-001	8.053243e+002	5.894563e+002	1.105980e+002	1.693436e+002	114	100	14	77	6.188683e+000	1.960151e+001	0	0	0	0	0	0	0	0	0	0	0	72.1709	15.7251	1	1	1	0	24.4106	14.8023	78.938
DATA	1122	7	138	0	0	A_14_P201073	chr6:105308411-105308470	3437.44	4484.03	6.827240698e-001	2.338764979e-001	3.509704568e-003	1.454096e+002	7.003532e+002	7.733544e+001	1.736623e+002	54.5	101.5	15	77	6.198464e+000	1.937418e+001	0	0	0	0	0	0	0	0	0	0	0	13.0053	18.6646	1	1	0	0	30	15.3221	79.2244
DATA	1123	7	139	0	0	A_16_P01468291	chr6:43424544-43424603	3458.09	4483.89	3.305129198e-001	1.825851630e-001	7.026709125e-002	3.019065e+002	6.462275e+002	8.187098e+001	1.716921e+002	66	105.5	15	78	6.097879e+000	1.862899e+001	0	0	0	0	0	0	0	0	0	0	0	26.9508	17.2057	1	1	0	0	24.8756	15.3576	79.3734
DATA	1124	7	140	0	0	A_16_P16532205	chr3:184799629-184799688	3479.32	4483.54	4.175478476e-001	8.066255302e-002	2.261149551e-007	1.281169e+003	3.350845e+003	1.490910e+002	3.709858e+002	152	174	15	78	6.359664e+000	1.876568e+001	0	0	0	0	0	0	0	0	0	0	0	114.144	89.1331	1	1	1	1	25.3321	15.5201	78.8901
DATA	1125	7	141	0	0	A_14_P100192	chr13:24334216-24334267	3501.06	4483.24	5.109628117e-001	1.268330006e-001	5.610362397e-005	4.003642e+002	1.298428e+003	8.625677e+001	2.055563e+002	76	118.5	14	78	6.586270e+000	1.882919e+001	0	0	0	0	0	0	0	0	0	0	0	35.5991	34.5076	1	1	1	1	23.696	15.1577	79.6265
DATA	1126	7	142	0	0	A_16_P21464716	chrX:48372386-48372445	3521.57	4483.4	-3.057118398e-001	3.406908959e-001	3.695433593e-001	3.202696e+002	1.584178e+002	8.297064e+001	1.601545e+002	73	90	14	78	5.942282e+000	1.970341e+001	0	0	0	0	0	0	0	0	0	0	0	28.4261	3.88383	1	0	0	0	26.6546	14.8054	80.1218
DATA	1127	7	143	0	1	SRN_30812	SRN_30812	3542.96	4483.13	-3.128193295e-001	7.330877027e-002	1.979883342e-005	3.857499e+003	1.877096e+003	3.932985e+002	2.463928e+002	379.5	134.5	15	78.5	6.307297e+000	1.949879e+001	0	0	0	0	0	0	0	0	0	0	0	341.728	49.8078	1	1	1	1	24.8756	15.3224	80.0888
DATA	1128	7	144	0	0	A_14_P133199	chr1:58938411-58938470	3564.61	4483.29	-4.537011457e-001	1.270721925e-001	3.564087726e-004	1.202594e+003	4.230755e+002	1.427053e+002	1.652325e+002	151	94	15	79	6.452001e+000	1.914603e+001	0	0	0	0	0	0	0	0	0	0	0	106.339	11.2179	1	1	1	0	25.1049	15.6662	79.8918
DATA	1129	7	145	0	0	A_16_P01066752	chr4:122639200-122639259	3585.34	4483.49	-9.015561386e-002	1.082661914e-001	4.050016679e-001	9.609640e+002	7.808211e+002	1.231158e+002	1.778801e+002	123	106	15.5	78	6.782065e+000	1.978358e+001	0	0	0	0	0	0	0	0	0	0	0	84.8258	20.6903	1	1	1	0	25.3321	16.0905	80.1365
DATA	1130	7	146	0	0	A_14_P123740	chr12:120648310-120648369	3606.11	4483.25	-6.221951955e-001	2.328160320e-001	7.529381534e-003	6.655294e+002	1.588444e+002	1.018483e+002	1.599148e+002	101	83	15	79	6.400728e+000	1.968117e+001	0	0	0	0	0	0	0	0	0	0	0	58.6443	-2.02048	1	0	1	0	24.4106	15.5527	80.5756
DATA	1131	7	147	0	0	A_14_P123294	chr3:78605584-78605643	3627.72	4483.1	2.795308011e-001	7.061169485e-002	7.535754970e-005	2.323036e+003	4.421674e+003	2.448058e+002	4.702240e+002	250	207	15	80	6.388935e+000	2.027123e+001	0	0	0	0	0	0	0	0	0	0	0	204.335	117.042	1	1	1	1	24.1747	15.5929	81.0759
DATA	1132	7	148	0	0	A_16_P02188800	chr9:135600047-135600104	3649.11	4483.24	1.711895305e-001	9.636981152e-002	7.567007137e-002	8.676600e+002	1.286883e+003	1.162472e+002	2.053822e+002	118	124	15	81	6.672632e+000	2.058903e+001	0	0	0	0	0	0	0	0	0	0	0	76.1914	34.049	1	1	1	1	24.6442	15.6303	83.1966
DATA	1133	7	149	0	0	A_14_P120328	chr4:44350757-44350816	3670.13	4482.92	-5.929105433e-001	8.775370465e-002	1.413356687e-011	4.599645e+003	1.174394e+003	4.664466e+002	1.985703e+002	443	117	15	82	6.139459e+000	1.975353e+001	0	0	0	0	0	0	0	0	0	0	0	403.233	31.0624	1	1	1	1	27.0811	15.5857	82.4698
DATA	1134	7	150	0	0	A_16_P00369434	chr2:49208081-49208140	3691.32	4482.66	6.739833735e-002	8.800569559e-002	4.437711411e-001	1.139061e+003	1.330287e+003	1.378378e+002	2.082016e+002	145	121	15	82	6.619036e+000	2.040086e+001	0	0	0	0	0	0	0	0	0	0	0	99.6945	35.1767	1	1	1	1	24.8756	16.1596	82.3526
DATA	1135	7	151	0	0	A_16_P19899355	chr13:88107653-88107712	3712.43	4482.54	-5.510962907e-001	1.209737347e-001	5.226020616e-006	1.498890e+003	4.213795e+002	1.688496e+002	1.656379e+002	170	97	15	81	6.709351e+000	2.010491e+001	0	0	0	0	0	0	0	0	0	0	0	130.983	11.1405	1	1	1	0	24.4106	15.9923	80.8765
DATA	1136	7	152	0	0	A_14_P110556	chr6:46563801-46563860	3733.73	4482.87	-7.111513164e-002	7.880094304e-002	3.668096487e-001	1.713572e+003	1.454746e+003	1.882141e+002	2.163998e+002	196	124	15	81	6.647584e+000	1.908361e+001	0	0	0	0	0	0	0	0	0	0	0	149.524	38.4567	1	1	1	1	25.3321	16.187	80.8685
DATA	1137	7	153	0	0	A_14_P123937	chr16:29838538-29838597	3754.58	4482.4	5.504390549e-001	1.093158850e-001	4.770832833e-007	5.129123e+002	1.821722e+003	9.332761e+001	2.425939e+002	87.5	137.5	15	80	6.404906e+000	1.939861e+001	0	0	0	0	0	0	0	0	0	0	0	44.6898	48.1588	1	1	1	1	24.4106	15.4606	81.2921
DATA	1138	7	154	0	0	A_14_P100874	chr11:36472131-36472190	3776.1	4482.4	7.617656782e-002	8.380649170e-002	3.633723829e-001	1.251077e+003	1.490941e+003	1.474734e+002	2.188362e+002	152	124	14	80	6.559674e+000	2.024219e+001	0	0	0	0	0	0	0	0	0	0	0	108.852	39.418	1	1	1	1	25.7804	15.2127	82.014
DATA	1139	7	155	0	0	A_14_P104198	chr2:233416378-233416437	3797.12	4482.8	-7.372594437e-001	2.059779062e-001	3.444983545e-004	8.687567e+002	1.590885e+002	1.168733e+002	1.601605e+002	117.5	81.5	15	80.5	6.407415e+000	2.044940e+001	0	0	0	0	0	0	0	0	0	0	0	75.4914	-3.07975	1	0	1	0	26.0017	15.3218	81.1964
DATA	1140	7	156	0	0	A_16_P21464716	chrX:48372386-48372445	3818.46	4482.43	-8.021338539e-002	2.857942032e-001	7.789647920e-001	3.038099e+002	2.525740e+002	8.397152e+001	1.620902e+002	64.5	92	15	81	6.890840e+000	2.113836e+001	0	0	0	0	0	0	0	0	0	0	0	26.3649	6.68088	1	1	0	0	24.4106	15.8858	81.3148
DATA	1141	7	157	0	0	A_14_P115716	chr16:62643246-62643305	3839.51	4482.25	-6.863748816e-001	2.181177024e-001	1.650624003e-003	7.721491e+002	1.589741e+002	1.100241e+002	1.608216e+002	109	91	14	81	6.553883e+000	2.075864e+001	0	0	0	0	0	0	0	0	0	0	0	66.9262	4.17651	1	0	1	0	25.7804	14.6725	81.4121
DATA	1142	7	158	0	0	A_14_P135339	chrX:22050894-22050953	3860.77	4482.02	-1.371166730e-002	7.452370998e-002	8.540207746e-001	1.863175e+003	1.805269e+003	2.021677e+002	2.412005e+002	197	135.5	14	80	6.124653e+000	2.014238e+001	0	0	0	0	0	0	0	0	1	0	0	161.302	47.7959	1	1	1	1	24.4106	14.3958	81.6995
DATA	1143	7	159	0	0	A_14_P104194	chr2:240957863-240957922	3881.8	4481.9	-8.030023869e-002	9.637811727e-002	4.047436955e-001	1.146361e+003	9.528424e+002	1.389683e+002	1.861044e+002	141	109	14	78	6.409151e+000	1.811360e+001	0	0	0	0	0	0	0	0	0	0	0	99.1386	25.243	1	1	1	1	26.4388	14.9479	79.9283
DATA	1144	7	160	0	-1	NC1_00000031	NC1_00000031	3903	4482.2	0.000000000e+000	6.804401330e-001	1.000000000e+000	7.810260e+001	1.586760e+002	7.873257e+001	1.597452e+002	43.5	85	15	78	6.275459e+000	1.758496e+001	0	0	0	0	0	0	0	0	0	0	0	3.49008	-1.28321	0	0	0	0	30	15.2003	78.7121
DATA	1145	7	161	0	0	A_14_P100462	chr11:133941206-133941265	3924.05	4481.7	-1.538802550e-001	1.250306500e-001	2.184200264e-001	8.498937e+002	5.963269e+002	1.158348e+002	1.703813e+002	113.5	101	15	77	5.786142e+000	1.785231e+001	0	0	0	0	0	0	0	0	0	0	0	73.3587	15.8235	1	1	1	0	26.6546	15.0209	78.4035
DATA	1146	7	162	0	0	A_14_P107104	chr15:69019738-69019796	3945.83	4481.91	4.401698894e-001	8.618831652e-002	3.271900795e-007	9.908600e+002	2.730123e+003	1.265812e+002	3.161616e+002	121.5	158	15	78	6.232019e+000	1.858127e+001	0	0	0	0	0	0	0	0	0	0	0	85.4556	72.5167	1	1	1	1	27.501	15.441	77.9525
DATA	1147	7	163	0	0	A_14_P104713	chr5:77475271-77475330	3966.49	4481.71	4.715093136e-002	8.515995554e-002	5.798013464e-001	1.241873e+003	1.384293e+003	1.470937e+002	2.110196e+002	145.5	124	14	79	6.240982e+000	1.921706e+001	0	0	0	0	0	0	0	0	0	0	0	107.023	36.8096	1	1	1	1	26.4388	15.1638	79.4043
DATA	1148	7	164	0	0	A_14_P133793	chr6:83878613-83878672	3987.58	4481.27	-5.256296293e-001	1.523934663e-001	5.623309034e-004	1.016301e+003	3.029651e+002	1.286532e+002	1.619274e+002	128	89	14	78	6.261028e+000	1.920765e+001	0	0	0	0	0	0	0	0	0	0	0	87.5213	8.0663	1	1	1	0	25.3321	15.1636	78.7133
DATA	1149	8	1	0	0	A_14_P101907	chr14:58023813-58023872	549.295	4503.54	9.676764914e-002	1.539871591e-001	5.297329278e-001	4.785393e+002	5.979781e+002	9.015629e+001	1.673204e+002	81	109.5	15	83	6.169163e+000	1.921466e+001	0	0	0	0	0	0	0	0	0	0	0	42.5471	16.2059	1	1	1	0	26.0017	15.4228	83.0733
DATA	1150	8	2	0	0	A_14_P108764	chr11:33902330-33902379	571.14	4503.51	3.845576593e-002	1.747029741e-001	8.257770425e-001	4.417342e+002	4.826328e+002	8.819649e+001	1.635335e+002	82	102	15	82	6.638120e+000	1.937504e+001	0	0	0	0	0	0	0	0	0	0	0	39.3113	13.0817	1	1	1	0	25.7804	15.875	82.6014
DATA	1151	8	3	0	0	A_14_P118817	chr13:31835180-31835239	591.533	4503.37	-1.125417646e-001	6.837381335e-002	9.976838003e-002	3.035499e+003	2.342547e+003	3.129843e+002	2.815660e+002	312	149	15	83	6.686863e+000	1.903678e+001	0	0	0	0	0	0	0	0	0	0	0	270.386	63.5068	1	1	1	1	25.5572	15.8509	83.561
DATA	1152	8	4	0	0	A_14_P117170	chr5:38562280-38562339	612.095	4502.89	-5.600106672e-002	1.480308674e-001	7.052027800e-001	5.976446e+002	5.253418e+002	9.683696e+001	1.647736e+002	94.5	108.5	14	84	6.668117e+000	1.986142e+001	0	0	0	0	0	0	0	0	0	0	0	53.2856	14.2461	1	1	1	0	27.2919	15.8591	85.0488
DATA	1153	8	5	0	0	A_14_P138505	chr20:36965726-36965785	633.709	4502.71	-5.184146228e-001	9.516614132e-002	5.109156174e-008	2.353188e+003	7.132503e+002	2.473214e+002	1.716411e+002	253	111	14	83.5	6.524483e+000	2.121191e+001	0	0	0	0	0	0	0	0	0	0	0	210.038	19.3485	1	1	1	0	24.8756	15.3422	86.0615
DATA	1154	8	6	0	0	A_14_P100185	chr8:55052672-55052731	654.339	4502.87	-5.819737713e-002	8.114668056e-002	4.732584728e-001	1.526625e+003	1.335165e+003	1.705453e+002	2.053815e+002	180	126	15	82	6.793598e+000	2.112274e+001	0	0	0	0	0	0	0	0	0	0	0	136.416	36.2331	1	1	1	1	25.5572	15.7747	84.3407
DATA	1155	8	7	0	0	A_14_P116139	chr12:22779215-22779274	675.531	4502.89	6.038782558e-001	1.329875745e-001	5.602463048e-006	3.338607e+002	1.341046e+003	8.294988e+001	2.057102e+002	70.5	128	15	80	7.080319e+000	2.117801e+001	0	0	0	0	0	0	0	0	0	0	0	29.8687	36.4094	1	1	0	1	26.4388	15.9263	83.8584
DATA	1156	8	8	0	0	A_14_P131466	chr13:76287311-76287370	697.036	4502.87	-1.320211238e-001	2.102534224e-001	5.300601038e-001	4.350271e+002	3.209927e+002	8.742997e+001	1.591777e+002	82.5	99	15	80	6.194028e+000	2.180985e+001	0	0	0	0	0	0	0	0	0	0	0	38.9687	8.71951	1	1	1	0	25.3321	15.5029	83.7126
DATA	1157	8	9	0	0	A_14_P128856	chr6:125657840-125657899	718.298	4502.65	4.864183505e-001	8.938637221e-002	5.275948668e-008	8.656976e+002	2.653289e+003	1.150268e+002	3.076983e+002	121.5	160	15	83	6.723860e+000	2.099170e+001	0	0	0	0	0	0	0	0	0	0	0	77.6463	72.1166	1	1	1	1	25.1049	16.0196	84.9076
DATA	1158	8	10	0	0	A_16_P17270463	chr5:117002530-117002589	739.278	4502.5	-1.538462835e-001	1.401045593e-001	2.721687235e-001	7.135018e+002	5.006668e+002	1.039839e+002	1.635702e+002	107.5	101.5	15	83	6.147610e+000	1.998080e+001	0	0	0	0	0	0	0	0	0	0	0	64.0795	13.6166	1	1	1	0	24.8756	15.5552	84.0793
DATA	1159	8	11	0	0	A_16_P18738075	chr9:113948226-113948285	761.179	4502.73	4.655665655e-001	1.295202900e-001	3.249584458e-004	3.964817e+002	1.158216e+003	8.530696e+001	1.939853e+002	76.5	124.5	15	84	6.280974e+000	2.042618e+001	0	0	0	0	0	0	0	0	0	0	0	35.6594	31.5214	1	1	1	1	25.3321	15.4178	84.1838
DATA	1160	8	12	0	0	A_14_P136943	chr9:130317389-130317448	781.673	4502.44	-5.078923611e-001	2.671045423e-001	5.723993385e-002	4.974112e+002	1.544626e+002	9.035553e+001	1.560941e+002	85	96	15	84	6.223277e+000	2.013094e+001	0	0	0	0	0	0	0	0	0	0	0	44.7973	3.69514	1	0	1	0	24.4106	15.5326	84.3777
DATA	1161	8	13	0	0	A_14_P138339	chr17:36914348-36914397	802.8	4502.5	-1.731988729e-001	7.462831299e-002	2.029656560e-002	2.312268e+003	1.551813e+003	2.431857e+002	2.196046e+002	251	135	14.5	86	6.516885e+000	1.964128e+001	0	0	0	0	0	0	0	0	0	0	0	208.548	42.2951	1	1	1	1	25.7804	15.4389	86.1972
DATA	1162	8	14	0	0	A_14_P103650	chr2:97059704-97059763	824.312	4501.85	1.559450197e-001	1.171280879e-001	1.830555210e-001	6.308670e+002	9.034057e+002	9.816730e+001	1.796253e+002	95	114.5	16	86.5	6.605327e+000	2.103802e+001	0	0	0	0	0	0	0	0	0	0	0	56.9823	24.6436	1	1	1	1	26.6546	16.2932	87.3796
DATA	1163	8	15	0	0	A_16_P16791588	chr4:102148200-102148259	845.771	4502.2	1.541754515e-001	9.621480826e-002	1.090652533e-001	8.574882e+002	1.222936e+003	1.139828e+002	1.975345e+002	125.5	122	15	86	6.303678e+000	2.189473e+001	0	0	0	0	0	0	0	0	0	0	0	77.5727	33.3874	1	1	1	1	28.1191	15.8931	87.5867
DATA	1164	8	16	0	0	A_14_P110815	chr7:44721480-44721539	865.847	4502.4	-1.149701184e-001	3.344716613e-001	7.310444590e-001	2.590053e+002	1.987644e+002	7.933104e+001	1.562699e+002	62	95	15	87	6.311894e+000	2.255260e+001	0	0	0	0	0	0	0	0	0	0	0	23.4656	5.43087	1	1	0	0	28.3221	15.6796	87.6467
DATA	1165	8	17	0	0	A_14_P104394	chr10:133996915-133996974	887.797	4502.1	-3.971217539e-002	1.037520927e-001	7.018975480e-001	9.356572e+002	8.538952e+002	1.198294e+002	1.768354e+002	126	109	16	86	6.381800e+000	2.305805e+001	0	0	0	0	0	0	0	0	0	1	0	84.9057	23.3534	1	1	1	1	26.4388	16.2006	88.3983
DATA	1166	8	18	66	-1	(-)3xSLv1	NegativeControl	908.507	4502.41	3.933319097e-001	6.212402168e-001	5.266423509e-001	7.424521e+001	1.836540e+002	7.474549e+001	1.558017e+002	39	94.5	16	87	6.232768e+000	2.332001e+001	0	0	0	0	0	0	0	0	0	1	0	-2.20671	5.02725	0	1	0	0	28.3221	15.8138	88.9312
DATA	1167	8	19	0	0	A_14_P201336	chr1:55512509-55512568	929.965	4501.44	6.974587075e-002	2.397126157e-001	7.710848216e-001	2.966554e+002	3.483359e+002	8.030825e+001	1.584311e+002	68	95	15	86	6.265014e+000	2.179177e+001	0	0	0	0	0	0	0	0	0	0	0	27.0047	9.54512	1	1	0	0	25.5572	15.6872	88.2754
DATA	1168	8	20	0	0	A_14_P116327	chr1:7469804-7469863	950.5	4501.5	4.298818908e-001	1.027385932e-001	2.861344569e-005	6.028294e+002	1.622095e+003	9.584237e+001	2.239503e+002	98	132	15	88	6.112171e+000	2.129611e+001	0	0	0	0	0	0	0	0	0	1	0	54.9631	44.4909	1	1	1	1	24.4106	15.6823	88.6077
DATA	1169	8	21	0	0	A_14_P136942	chrX:151128402-151128461	972.443	4501.66	8.057346705e-001	1.195268434e-001	1.572619909e-011	3.639563e+002	2.326933e+003	8.280905e+001	2.791756e+002	78	158	15	88.5	6.024527e+000	2.192317e+001	0	0	0	0	0	0	0	0	0	0	0	33.2408	63.8888	1	1	0	1	25.7804	15.5494	88.1977
DATA	1170	8	22	0	1	SRN_50798	SRN_50798	993.175	4501.58	-2.091441857e-001	6.615721318e-002	1.570553249e-003	6.052395e+003	3.739238e+003	6.097783e+002	4.044303e+002	581.5	194.5	15	89	6.285106e+000	2.207541e+001	0	0	0	0	0	0	0	0	0	1	0	553.673	102.769	1	1	1	1	25.7804	15.1926	88.8924
DATA	1171	8	23	0	-1	NC2_00115548	NC2_00115548	1014.5	4501.32	0.000000000e+000	6.385857553e-001	1.000000000e+000	8.635579e+001	1.528990e+002	7.463907e+001	1.541471e+002	50	92	15	90	6.849336e+000	2.378520e+001	0	0	0	0	0	0	0	0	0	1	0	7.91302	2.25365	1	0	0	0	27.0811	15.8462	91.188
DATA	1172	8	24	1028	1	SM_09	SM_09	1035.67	4501.19	1.776787528e-002	3.507493387e-001	9.595989188e-001	2.102567e+002	2.190371e+002	7.694248e+001	1.553175e+002	65	99	15	87	6.663288e+000	2.367690e+001	0	0	0	0	0	0	0	0	0	1	0	19.2986	6.03286	1	1	0	0	23.696	15.5877	89.3872
DATA	1173	8	25	0	0	A_14_P102208	chr20:54993913-54993972	1056.64	4501.64	-1.203221284e-001	6.835658339e-002	7.837173140e-002	3.035418e+003	2.300893e+003	3.124054e+002	2.766526e+002	319	155	14	86	6.219894e+000	2.130693e+001	0	0	0	0	0	0	0	0	0	0	0	279.082	63.4373	1	1	1	1	24.8756	15.0605	88.0202
DATA	1174	8	26	0	0	A_14_P100578	chr8:55501294-55501353	1078.06	4501.48	1.079170285e-001	7.116377264e-002	1.294030408e-001	1.884168e+003	2.415664e+003	2.023409e+002	2.861782e+002	212	161.5	14	87	6.379501e+000	2.178247e+001	0	0	0	0	0	0	0	0	0	1	0	173.529	66.6752	1	1	1	1	26.2212	15.2276	89.0488
DATA	1175	8	27	0	0	A_14_P114722	chr3:149368292-149368351	1099.44	4501.13	-7.977866099e-001	1.126993324e-001	1.453096434e-012	2.789491e+003	4.443635e+002	2.885051e+002	1.628319e+002	287.5	102	14	87	5.641394e+000	2.178340e+001	0	0	0	0	0	0	0	0	1	0	0	257.343	12.2788	1	1	1	0	25.1049	14.3677	88.0752
DATA	1176	8	28	0	0	A_18_P15117935	chr5:21451717-21451776	1120.38	4501.33	4.709153118e-001	8.948878318e-002	1.422774605e-007	8.397877e+002	2.483618e+003	1.116099e+002	2.917607e+002	119	159	14	84	5.647478e+000	2.006691e+001	0	0	0	0	0	0	0	0	1	0	0	77.6049	68.7011	1	1	1	1	25.7804	14.4144	85.1081
DATA	1177	8	29	0	0	A_14_P110444	chr16:75604673-75604732	1141.36	4500.56	-2.650857082e-001	1.162927666e-001	2.263922355e-002	1.028152e+003	5.584337e+002	1.263235e+002	1.628038e+002	134	106	14	85	6.010025e+000	2.115234e+001	0	0	0	0	0	0	0	0	0	0	0	95.1673	15.4651	1	1	1	0	26.2212	15.3781	86.1781
DATA	1178	8	30	0	0	A_14_P109298	chr2:97541615-97541671	1163.09	4500.72	1.213549922e-001	1.036537754e-001	2.416902383e-001	7.706192e+002	1.019048e+003	1.063320e+002	1.836279e+002	109	116	16	86	6.439895e+000	2.162648e+001	0	0	0	0	0	0	0	0	0	0	0	71.4539	28.2526	1	1	1	1	24.4106	16.1849	86.9479
DATA	1179	8	31	0	0	A_14_P103022	chr1:14112991-14113050	1183.47	4500.68	8.914888112e-002	9.966351990e-002	3.710551696e-001	8.480848e+002	1.041329e+003	1.119960e+002	1.847399e+002	120.5	119	15	87	6.870104e+000	2.338099e+001	0	0	0	0	0	0	0	0	0	1	0	78.764	28.901	1	1	1	1	24.4106	16.2716	89.0074
DATA	1180	8	32	0	0	A_14_P101262	chr5:43479974-43480033	1205	4500.54	2.748750937e-001	7.377676369e-002	1.947215600e-004	1.632316e+003	3.073827e+003	1.788213e+002	3.430988e+002	184.5	161.5	15	87	7.171746e+000	2.387302e+001	0	0	0	0	0	0	0	0	0	1	0	151.855	85.407	1	1	1	1	26.2212	16.2028	88.559
DATA	1181	8	33	0	0	A_16_P03524252	chr20:44350693-44350752	1225.93	4500.53	2.371464277e-001	1.282359342e-001	6.441481733e-002	4.989001e+002	8.613111e+002	8.834025e+001	1.749317e+002	87.5	112	15	85	7.323645e+000	2.212742e+001	0	0	0	0	0	0	0	0	0	0	0	46.4893	23.9576	1	1	1	1	25.3321	16.3175	87.285
DATA	1182	8	34	0	0	A_16_P03254173	chr17:46722902-46722961	1247.27	4500.15	-4.725587915e-001	1.227418495e-001	1.181073295e-004	1.238484e+003	4.171878e+002	1.436520e+002	1.577041e+002	156	100	15	83	7.235036e+000	2.140478e+001	0	0	0	0	0	0	0	0	0	0	0	115.597	11.6173	1	1	1	0	24.8756	16.2092	84.9158
DATA	1183	8	35	0	0	A_14_P126195	chr16:81892733-81892792	1268.41	4500.28	5.138675705e-001	1.604425676e-001	1.360922315e-003	2.719530e+002	8.878945e+002	7.758663e+001	1.759673e+002	68.5	111	14	84	6.490686e+000	2.205793e+001	0	0	0	0	0	0	0	0	0	0	0	25.4251	24.7514	1	1	0	1	25.5572	15.1354	85.3516
DATA	1184	8	36	0	0	A_14_P105169	chr5:34847437-34847496	1289.29	4500.26	3.310799360e-001	2.615903443e-001	2.056409992e-001	1.929457e+002	4.135376e+002	7.506999e+001	1.572970e+002	62	100.5	14.5	84	6.641050e+000	2.259214e+001	0	0	0	0	0	0	0	0	0	0	0	18.0676	11.5401	1	1	0	0	27.0811	15.6207	85.8736
DATA	1185	8	37	0	0	A_18_P14375740	chr3:124679284-124679343	1311.22	4500.06	-1.514333368e-001	9.508840724e-002	1.112604876e-001	1.212764e+003	8.557424e+002	1.412579e+002	1.740799e+002	153	109.5	15	83	6.810835e+000	2.219634e+001	0	0	0	0	0	0	0	0	0	0	0	113.752	23.9069	1	1	1	1	27.2919	15.9118	84.2382
DATA	1186	8	38	0	0	A_16_P03378832	chr18:56305873-56305932	1332.63	4500.05	-1.013007772e+000	1.654466052e-001	9.190566737e-010	1.549940e+003	1.504205e+002	1.710325e+002	1.516353e+002	187	91	15	83	6.606491e+000	2.036728e+001	0	0	0	0	0	0	0	0	0	0	0	145.612	2.18394	1	0	1	0	25.5572	16.1063	84.0632
DATA	1187	8	39	0	0	A_14_P101298	chr5:122986985-122987044	1352.67	4500.37	-4.145892802e-001	1.804926812e-001	2.161952950e-002	6.831594e+002	2.629861e+002	9.940032e+001	1.535599e+002	109	97	15	82.5	6.353185e+000	1.956624e+001	0	0	0	0	0	0	0	0	0	0	0	64.2768	7.36178	1	1	1	0	27.501	15.6324	83.6206
DATA	1188	8	40	0	0	A_14_P104998	chr2:62147937-62147996	1374.33	4499.61	7.778082331e-002	1.081038743e-001	4.718324160e-001	7.487724e+002	8.956341e+002	1.039413e+002	1.756691e+002	113.5	112.5	16	82.5	6.411378e+000	1.910175e+001	0	0	0	0	0	0	0	0	0	0	0	70.5596	25.0995	1	1	1	1	27.2919	15.8214	82.2005
DATA	1189	8	41	0	0	A_14_P107917	chr8:105352043-105352093	1395.07	4499.59	1.794474993e-001	1.359334681e-001	1.867973979e-001	4.882298e+002	7.380262e+002	8.697933e+001	1.680481e+002	84	104	16	83	6.431381e+000	1.874610e+001	0	0	0	0	0	0	0	0	0	0	0	46.0763	20.7029	1	1	1	0	22.7082	15.8507	83.1653
DATA	1190	8	42	0	0	A_14_P127889	chr1:228602911-228602964	1416.63	4499.88	-7.578614811e-001	2.010719798e-001	1.638337091e-004	8.578839e+002	1.498191e+002	1.119172e+002	1.508840e+002	123	88.5	15	82	6.569177e+000	1.873296e+001	0	0	0	0	0	0	0	0	0	0	0	81.0867	1.14852	1	0	1	0	23.9365	15.815	83.026
DATA	1191	8	43	0	0	A_14_P111278	chr8:11291457-11291512	1437.74	4499.47	5.370578234e-001	8.751531112e-002	8.423744482e-010	9.636594e+002	3.318802e+003	1.201550e+002	3.644838e+002	131.5	186	15	81	6.621629e+000	2.009182e+001	0	0	0	0	0	0	0	0	0	0	0	91.2169	93.2813	1	1	1	1	24.6442	15.6574	83.1504
DATA	1192	8	44	0	0	A_16_P19308275	chr11:83867590-83867649	1459.11	4499.28	-2.348982106e-002	7.032450088e-002	7.383641316e-001	2.175785e+003	2.061229e+003	2.290771e+002	2.552387e+002	246	137	15	81	6.286856e+000	1.996891e+001	0	0	0	0	0	0	0	0	0	0	0	206.252	57.9908	1	1	1	1	24.8756	15.4807	82.2707
DATA	1193	8	45	0	0	A_14_P106102	chr2:137175541-137175600	1480.27	4499.36	8.000654926e-002	1.191216186e-001	5.018144828e-001	6.470737e+002	7.779655e+002	9.648026e+001	1.693267e+002	100	111	15	82	6.394559e+000	2.060156e+001	0	0	0	0	0	0	0	0	0	0	0	61.4257	21.9071	1	1	1	1	26.0017	15.7877	83.5056
DATA	1194	8	46	0	0	A_16_P21633637	chrX:151557666-151557725	1502.23	4499.34	-1.754393622e-001	6.698771547e-002	8.819359181e-003	4.103345e+003	2.739673e+003	4.165107e+002	3.124670e+002	415.5	163	15	82	6.244792e+000	1.951705e+001	0	0	0	0	0	0	0	0	0	0	0	390.083	77.219	1	1	1	1	26.2212	15.4131	84.1823
DATA	1195	8	47	0	0	A_14_P131882	chr17:65989022-65989072	1522.94	4499.36	-6.245794025e-001	9.822796842e-002	2.037757082e-010	2.688820e+003	6.382374e+002	2.781920e+002	1.631351e+002	291.5	104	15	83	6.080218e+000	1.985469e+001	0	0	0	0	0	0	0	0	0	0	0	255.949	18.0042	1	1	1	0	27.0811	15.465	84.7325
DATA	1196	8	48	0	0	A_14_P127949	chr6:126252422-126252474	1543.83	4498.97	2.826308281e-001	8.054327748e-002	4.497010982e-004	1.131423e+003	2.168981e+003	1.337212e+002	2.637147e+002	147.5	152	14	82	6.169553e+000	1.923077e+001	0	0	0	0	0	0	0	0	0	0	0	107.839	61.2382	1	1	1	1	28.1191	14.8879	83.0364
DATA	1197	8	49	0	0	A_14_P139460	chr14:21548659-21548718	1565.03	4498.44	-1.228906909e-001	1.257046891e-001	3.282651749e-001	7.582999e+002	5.714133e+002	1.040073e+002	1.603962e+002	114	105.5	14	80.5	6.110222e+000	2.026178e+001	0	0	0	0	0	0	0	0	0	0	0	72.3673	16.147	1	1	1	0	20.591	14.8528	82.5278
DATA	1198	8	50	0	0	A_16_P18931106	chr10:56073480-56073539	1586.07	4498.53	-8.067849658e-002	8.709723766e-002	3.542881596e-001	1.286661e+003	1.068528e+003	1.470025e+002	1.839702e+002	171.5	110	15	82	5.973489e+000	2.034050e+001	0	0	0	0	0	0	0	0	0	0	0	122.943	30.2176	1	1	1	1	26.0017	15.3736	82.6742
DATA	1199	8	51	0	0	A_18_P14166257	chr3:50502719-50502778	1607.18	4498.42	-2.802765039e-001	1.387978040e-001	4.345446935e-002	8.015418e+002	4.203874e+002	1.070855e+002	1.554377e+002	118	99	15	81	5.960350e+000	2.063095e+001	0	0	0	0	0	0	0	0	0	0	0	76.6813	11.8974	1	1	1	0	25.7804	15.3634	81.8254
DATA	1200	8	52	0	1	SRN_30237	SRN_30237	1628.56	4498.41	2.406567540e-001	1.189941546e-001	4.313245574e-002	5.405491e+002	9.407883e+002	8.917748e+001	1.766693e+002	92.5	111	15	82	6.347613e+000	2.007500e+001	0	0	0	0	0	0	0	0	0	0	0	51.774	26.6445	1	1	1	1	26.6546	15.7163	81.843
DATA	1201	8	53	0	0	A_14_P113923	chr2:183698733-183698792	1649.9	4498	3.792609312e-001	1.232300128e-001	2.086279681e-003	4.451201e+002	1.065953e+003	8.367004e+001	1.835513e+002	84	119	16	81	6.635978e+000	1.975997e+001	0	0	0	0	0	0	0	0	0	0	0	42.6819	30.2115	1	1	1	1	23.696	16.0916	80.7382
DATA	1202	8	54	0	0	A_14_P128267	chr21:38076648-38076707	1670.28	4498.25	-3.146721511e-001	1.876181681e-001	9.350447454e-002	5.767313e+002	2.794482e+002	9.129581e+001	1.519300e+002	94	94	16	81	6.566298e+000	1.871129e+001	0	0	0	0	0	0	0	0	0	0	0	55.3605	7.92493	1	1	1	0	25.1049	16.0392	80.5483
DATA	1203	8	55	0	0	A_14_P138796	chr8:125325797-125325856	1691.77	4497.68	-1.310678391e-001	7.694496009e-002	8.849375423e-002	1.855463e+003	1.372096e+003	1.985589e+002	2.027258e+002	216	127	15	77	6.363521e+000	1.873386e+001	0	0	0	0	0	0	0	0	0	0	0	178.293	38.9382	1	1	1	1	26.2212	15.4601	78.3644
DATA	1204	8	56	0	0	A_16_P21631800	chrX:150589900-150589959	1712.77	4498.06	5.389724044e-002	6.950631403e-002	4.380859659e-001	2.092771e+003	2.369294e+003	2.208734e+002	2.799696e+002	240.5	154	15	76	6.422451e+000	1.872832e+001	0	0	0	0	0	0	0	0	0	0	0	201.3	67.2733	1	1	1	1	24.4106	15.5533	77.0403
DATA	1205	8	57	0	0	A_14_P106885	chr14:21526410-21526454	1733.63	4498.15	2.392389948e-001	6.628976511e-002	3.073933212e-004	4.479739e+003	7.771264e+003	4.534966e+002	7.912961e+002	469	290.5	14	77	6.109905e+000	1.970357e+001	0	0	0	0	0	0	0	0	0	0	0	431.31	220.772	1	1	1	1	25.7804	14.8059	78.3059
DATA	1206	8	58	0	0	A_14_P121523	chr19:52540459-52540518	1755.14	4498.19	2.094978528e-001	8.538247816e-002	1.414185187e-002	9.922806e+002	1.607431e+003	1.217189e+002	2.191796e+002	135	134	15.5	78	6.757714e+000	1.992795e+001	0	0	0	0	0	0	0	0	0	0	0	95.6265	45.6885	1	1	1	1	27.7085	16.2235	78.6735
DATA	1207	8	59	0	1	SRN_30723	SRN_30723	1775.83	4498.09	-7.838268025e-001	1.963655789e-001	6.560933107e-005	8.992822e+002	1.479344e+002	1.142274e+002	1.496069e+002	126	90	15	77.5	6.753145e+000	1.998152e+001	0	0	0	0	0	0	0	0	0	0	0	86.7382	4.0387	1	0	1	0	27.7085	16.1372	79.2683
DATA	1208	8	60	0	0	A_14_P119665	chrX:22518844-22518903	1797.62	4497.79	5.675336579e-003	8.934121300e-002	9.493490225e-001	1.095004e+003	1.109407e+003	1.301643e+002	1.856536e+002	145	121	15	78	6.888504e+000	1.993370e+001	0	0	0	0	0	0	0	0	0	0	0	105.705	31.5628	1	1	1	1	24.6442	15.982	80.009
DATA	1209	8	61	0	0	A_16_P16185689	chr3:35154088-35154147	1818.54	4497.56	1.557431569e-001	9.158609428e-002	8.903487257e-002	8.944879e+002	1.280317e+003	1.137802e+002	1.962990e+002	124.5	122	15	77	6.701019e+000	2.009581e+001	0	0	0	0	0	0	0	0	0	0	0	86.415	36.4403	1	1	1	1	26.2212	15.7514	79.2686
DATA	1210	8	62	0	1	SRN_20315	SRN_20315	1839.25	4497.42	-1.785017247e-001	7.823519295e-002	2.251273201e-002	1.909298e+003	1.265820e+003	2.034501e+002	1.953158e+002	220.5	122.5	15	77	6.252684e+000	1.785176e+001	0	0	0	0	0	0	0	0	0	0	0	184.586	36.0406	1	1	1	1	25.7804	15.3043	78.0609
DATA	1211	8	63	0	0	A_16_P02541259	chr11:125957215-125957273	1861.18	4497.4	1.561848404e-002	1.138327348e-001	8.908683168e-001	7.319146e+002	7.587154e+002	1.014283e+002	1.669351e+002	109	113	14.5	76	6.298773e+000	1.870368e+001	0	0	0	0	0	0	0	0	0	0	0	70.8102	21.6093	1	1	1	1	25.1049	15.3937	78.0891
DATA	1212	8	64	0	0	A_14_P136151	chr1:232981531-232981590	1881.86	4497.47	1.734844872e-001	6.879926959e-002	1.168212581e-002	2.179889e+003	3.250266e+003	2.290059e+002	3.574098e+002	248.5	175.5	15	76	6.216474e+000	1.617250e+001	0	0	0	0	0	0	0	0	0	0	0	211.029	92.596	1	1	1	1	25.7804	15.5382	76.7147
DATA	1213	8	65	0	1	SRN_20560	SRN_20560	1903.66	4497.12	1.850316165e-001	6.371260624e-002	3.682396333e-003	5.135878e+004	7.864051e+004	5.136357e+003	7.865455e+003	5018	2300	15	77	6.178319e+000	1.734164e+001	0	0	0	0	0	0	0	0	0	0	0	4974.87	2240.98	1	1	1	1	26.0017	15.7705	76.6714
DATA	1214	8	66	0	0	A_16_P16940433	chr4:166218171-166218230	1924.53	4496.95	3.081431596e-002	1.060710606e-001	7.714288987e-001	7.965540e+002	8.551249e+002	1.061060e+002	1.714373e+002	114	108	15	78	6.745961e+000	1.831535e+001	0	0	0	0	0	0	0	0	0	0	0	77.1988	24.3731	1	1	1	1	26.2212	16.0619	79.4248
DATA	1215	8	67	0	0	A_14_P120355	chr1:171064464-171064523	1945.7	4496.83	-3.632281608e-001	1.067422005e-001	6.668581812e-004	1.304328e+003	5.651435e+002	1.480589e+002	1.589504e+002	165	98	14	77.5	6.192891e+000	1.795822e+001	0	0	0	0	0	0	0	0	0	0	0	126.472	16.1105	1	1	1	0	24.6442	15.3302	78.5247
DATA	1216	8	68	0	0	A_14_P113724	chr3:65170174-65170233	1966.8	4496.53	-6.712588652e-002	7.521825329e-002	3.721706147e-001	1.790624e+003	1.534188e+003	1.922703e+002	2.135478e+002	214	126	14	77	6.253947e+000	1.976514e+001	0	0	0	0	0	0	0	0	0	0	0	173.699	43.7408	1	1	1	1	23.696	15.3117	79.2195
DATA	1217	8	69	0	0	A_14_P132221	chr4:14248638-14248697	1987.64	4496.62	-6.711016778e-001	1.513097872e-001	9.195155109e-006	1.132862e+003	2.415879e+002	1.331710e+002	1.504883e+002	152	92	15	78	6.488851e+000	1.846783e+001	0	0	0	0	0	0	0	0	0	0	0	109.935	6.88821	1	1	1	0	24.8756	15.6431	79.2691
DATA	1218	8	70	0	0	A_14_P118858	chr7:121512486-121512540	2009	4496.42	1.757093155e-001	8.775145755e-002	4.524686625e-002	9.549180e+002	1.431118e+003	1.183899e+002	2.062578e+002	133	125	14	82	5.959253e+000	1.914274e+001	0	0	0	0	0	0	0	0	0	0	0	92.6979	40.806	1	1	1	1	25.3321	15.0495	81.1868
DATA	1219	8	71	0	0	A_16_P02608660	chr12:43469733-43469792	2030.07	4496.73	-1.279539029e-001	7.169954620e-002	7.432870899e-002	2.345453e+003	1.746919e+003	2.447572e+002	2.293056e+002	252	137.5	15	80	6.429267e+000	2.047416e+001	0	0	0	0	0	0	0	0	0	0	0	227.75	49.8077	1	1	1	1	26.0017	15.6419	80.7851
DATA	1220	8	72	0	0	A_14_P133799	chr14:64066394-64066452	2051.45	4496.62	9.013706904e-001	1.090384928e-001	1.379067465e-016	6.408846e+002	5.106819e+003	9.486669e+001	5.318480e+002	104	232	15	78	6.734180e+000	1.911690e+001	0	0	0	0	0	0	0	0	0	0	0	62.246	145.596	1	1	1	1	24.6442	15.8832	79.6866
DATA	1221	8	73	0	0	A_16_P17001526	chr5:364170-364229	2072.53	4496.45	-2.140696343e-001	8.882259924e-002	1.594898973e-002	1.478048e+003	9.028567e+002	1.635143e+002	1.738445e+002	191	111	14	80.5	5.891285e+000	1.969136e+001	0	0	0	0	0	0	0	0	0	0	0	143.58	25.7382	1	1	1	1	24.4106	15.0167	82.1278
DATA	1222	8	74	0	0	A_16_P01412603	chr6:4008664-4008723	2093.81	4496.5	-2.804518796e-001	7.440839271e-002	1.638442387e-004	2.910585e+003	1.525908e+003	2.993400e+002	2.129821e+002	318.5	126	14.5	80	5.600359e+000	1.942101e+001	0	0	0	0	0	0	0	0	0	0	0	282.776	43.4929	1	1	1	1	24.4106	15.0256	80.9688
DATA	1223	8	75	0	0	A_14_P118934	chr20:22773013-22773072	2114.89	4495.91	-7.355628321e-001	1.077053470e-001	8.527086986e-012	2.615128e+003	4.807620e+002	2.706989e+002	1.561882e+002	294	95	15	79	5.386970e+000	1.870035e+001	0	0	0	0	0	0	0	0	0	0	0	254.084	13.7013	1	1	1	0	23.9365	15.2759	78.9602
DATA	1224	8	76	0	0	A_16_P17374075	chr5:161352025-161352084	2136.07	4496.32	-6.046772472e-001	1.209338206e-001	5.731029346e-007	1.501317e+003	3.730742e+002	1.656144e+002	1.532573e+002	187.5	93	16	79	5.838465e+000	1.780898e+001	0	0	0	0	0	0	0	0	0	0	0	145.872	10.6293	1	1	1	0	25.5572	16.022	79.3956
DATA	1225	8	77	0	0	A_14_P126755	chr19:13009150-13009209	2157.03	4495.82	-3.664807048e-001	9.826428388e-002	1.918286633e-004	1.531818e+003	6.587590e+002	1.683858e+002	1.626214e+002	188	106	16	80	6.089663e+000	1.940501e+001	0	0	0	0	0	0	0	0	0	0	0	148.828	18.7644	1	1	1	0	26.8687	16.0217	80.2636
DATA	1226	8	78	0	0	A_18_P26391921	chr9:4516000-4516059	2178.45	4496.1	7.372862437e-001	1.020333786e-001	4.976771626e-013	6.086357e+002	3.323867e+003	9.270512e+001	3.641469e+002	101	181	15	80	6.223192e+000	1.802915e+001	0	0	0	0	0	0	0	0	0	0	0	59.1289	94.6445	1	1	1	1	26.0017	15.5378	80.0665
DATA	1227	8	79	0	0	A_14_P118074	chr1:182553193-182553250	2199.58	4495.84	1.995122290e-001	8.111018745e-002	1.390269143e-002	1.130857e+003	1.790276e+003	1.329651e+002	2.327834e+002	157.5	135	15	79	6.529946e+000	1.945645e+001	0	0	0	0	0	0	0	0	0	0	0	109.846	50.9592	1	1	1	1	25.7804	15.5183	79.9887
DATA	1228	8	80	0	1	SRN_31093	SRN_31093	2220.44	4496.13	-7.736905628e-001	1.975767175e-001	9.006777630e-005	8.780607e+002	1.478543e+002	1.122632e+002	1.488921e+002	122.5	86	16	79	6.982336e+000	1.958439e+001	0	0	0	0	0	0	0	0	0	0	0	85.2752	1.00056	1	0	1	0	28.5237	16.5811	79.9115
DATA	1229	8	81	0	0	A_16_P20836777	chr18:39389606-39389665	2241.83	4495.34	-9.496020592e-002	8.206112170e-002	2.471952683e-001	1.480620e+003	1.189826e+003	1.637627e+002	1.906050e+002	192	115	16	78	6.511250e+000	1.956689e+001	0	0	0	0	0	0	0	0	0	0	0	143.754	33.8401	1	1	1	1	25.7804	16.3753	79.4772
DATA	1230	8	82	0	0	A_14_P127610	chr3:29804444-29804503	2262.84	4495.62	-3.193936895e-001	7.025298395e-002	5.458779571e-006	5.747187e+003	2.754620e+003	5.789649e+002	3.131706e+002	601	162	15	80	6.809578e+000	1.975369e+001	0	0	0	0	0	0	0	0	0	0	0	557.835	78.3038	1	1	1	1	26.0017	16.096	80.7316
DATA	1231	8	83	0	0	A_14_P131723	chr8:59043056-59043115	2284.58	4495.49	-7.896964342e-001	9.909666193e-002	1.600270070e-015	5.870321e+003	9.527203e+002	5.911929e+002	1.769106e+002	598.5	111	15	81	6.095660e+000	1.960302e+001	0	0	0	0	0	0	0	0	0	0	0	569.575	27.0677	1	1	1	1	25.1049	15.547	81.9345
DATA	1232	8	84	0	0	A_14_P102265	chr12:120745306-120745365	2305.39	4495.44	-2.137410447e-001	1.025805567e-001	3.719283830e-002	1.135402e+003	6.940786e+002	1.334080e+002	1.645092e+002	149	104	14	82	6.186587e+000	2.007787e+001	0	0	0	0	0	0	0	0	0	0	0	110.119	19.7083	1	1	1	0	25.5572	15.2761	83.507
DATA	1233	8	85	0	0	A_14_P120019	chr3:9422487-9422546	2326.77	4495.54	-1.640463020e-001	1.214293103e-001	1.767078358e-001	8.293249e+002	5.684319e+002	1.085755e+002	1.597040e+002	120	104	14	80	6.561091e+000	2.065950e+001	0	0	0	0	0	0	0	0	0	0	0	80.3965	16.1303	1	1	1	0	25.7804	15.3077	81.2051
DATA	1234	8	86	0	0	A_18_P12594721	chr17:15497825-15497883	2347.95	4495.4	-4.289824049e-001	8.535908602e-002	5.018063661e-007	2.543364e+003	9.471659e+002	2.638237e+002	1.768459e+002	287	112	14	78	6.430519e+000	1.939907e+001	0	0	0	0	0	0	0	0	0	0	0	246.431	26.86	1	1	1	1	26.4388	15.2741	79.3207
DATA	1235	8	87	0	0	A_16_P16894772	chr4:147172384-147172443	2368.23	4494.82	1.765977626e-001	8.436006782e-002	3.631515361e-002	1.046254e+003	1.571213e+003	1.259684e+002	2.168361e+002	140	130	14	80	5.984681e+000	2.093746e+001	0	0	0	0	0	0	0	0	0	0	0	101.316	44.5294	1	1	1	1	27.0811	14.7317	81.439
DATA	1236	8	88	0	0	A_16_P36624456	chr4:4564313-4564372	2389.72	4494.84	1.854327514e-001	8.365336676e-002	2.664495812e-002	1.061022e+003	1.626137e+003	1.272219e+002	2.209248e+002	151.5	129.5	14	80	5.837677e+000	1.982983e+001	0	0	0	0	0	0	0	0	0	0	0	102.681	46.0512	1	1	1	1	25.5572	14.7653	81.416
DATA	1237	8	89	0	0	A_14_P124772	chr18:48510798-48510857	2411.79	4495.08	1.414476523e-001	1.032036797e-001	1.705097086e-001	7.414694e+002	1.026930e+003	1.021387e+002	1.815155e+002	114	118	15	82	6.307447e+000	2.029009e+001	0	0	0	0	0	0	0	0	0	0	0	71.7068	29.0577	1	1	1	1	26.8687	15.3761	83.1339
DATA	1238	8	90	0	0	A_16_P18071554	chr7:111741420-111741479	2432.8	4494.59	-3.817203514e-001	1.350589087e-001	4.708548331e-003	9.384829e+002	3.896781e+002	1.172577e+002	1.547740e+002	124.5	93.5	14	82	5.956521e+000	1.899667e+001	0	0	0	0	0	0	0	0	1	0	0	90.6925	11.0177	1	1	1	0	25.5572	14.5068	82.7766
DATA	1239	8	91	0	0	A_14_P106754	chr12:29813762-29813821	2453.61	4494.41	1.126794579e-001	1.671016548e-001	5.001099082e-001	4.062323e+002	5.265674e+002	8.123879e+001	1.588910e+002	75.5	101	13	81	5.835627e+000	1.884419e+001	0	0	0	0	0	0	0	0	1	0	0	39.227	14.8758	1	1	1	0	24.4106	14.0144	82.0201
DATA	1240	8	92	0	0	A_16_P18381931	chr8:86951925-86951984	2475	4494.79	1.124136648e-001	8.049555261e-002	1.625579059e-001	1.236446e+003	1.601728e+003	1.422869e+002	2.194793e+002	158.5	131.5	14	81	6.178872e+000	1.812589e+001	0	0	0	0	0	0	0	0	1	0	0	119.297	45.2073	1	1	1	1	25.3321	14.4675	81.787
DATA	1241	8	93	0	0	A_14_P138801	chr8:49641438-49641497	2496	4494.5	1.016275827e-001	6.512101055e-002	1.186191476e-001	3.270150e+003	4.132333e+003	3.345223e+002	4.396795e+002	337	205	14	81	6.000417e+000	1.846270e+001	0	0	0	0	0	0	0	0	0	0	0	315.239	116.527	1	1	1	1	26.2212	14.689	81.2297
DATA	1242	8	94	0	1	SRN_12638	SRN_12638	2517.29	4494.5	3.202053665e-001	7.433640852e-002	1.650971762e-005	1.630480e+003	3.408166e+003	1.776520e+002	3.724998e+002	188	180	15	80	6.069801e+000	1.739541e+001	0	0	0	0	0	0	0	0	0	0	0	157.031	96.0128	1	1	1	1	25.3321	15.2413	80.2355
DATA	1243	8	95	0	0	A_16_P36287489	chr3:60472496-60472555	2538.29	4494.78	-2.066941494e-001	1.570689650e-001	1.881924473e-001	6.330280e+002	3.933044e+002	9.482773e+001	1.555411e+002	103	93	15	81	6.369115e+000	1.839620e+001	0	0	0	0	0	0	0	0	0	0	0	60.9086	11.0687	1	1	1	0	23.696	15.8567	82.1834
DATA	1244	8	96	0	0	A_16_P02312378	chr10:90488905-90488964	2559.59	4494.02	7.738182410e-001	1.046919292e-001	1.453083993e-013	5.745242e+002	3.412923e+003	9.108511e+001	3.730559e+002	93	188	15	82	6.619170e+000	1.907450e+001	0	0	0	0	0	0	0	0	0	0	0	55.2205	95.9558	1	1	1	1	26.2212	16.059	84.2247
DATA	1245	8	97	0	0	A_16_P15323587	chr1:164330973-164331032	2580.59	4494.08	-1.008835651e+000	1.467933919e-001	6.309221201e-012	1.972557e+003	1.932831e+002	2.095617e+002	1.520267e+002	240	89	16	81	6.666266e+000	1.978796e+001	0	0	0	0	0	0	0	0	0	0	0	189.392	5.42846	1	1	1	0	26.2212	16.1105	83.3693
DATA	1246	8	98	0	0	A_16_P16014825	chr2:208183354-208183413	2601.6	4494.35	-6.734700459e-001	1.016746130e-001	3.501329294e-011	2.741578e+003	5.814744e+002	2.831603e+002	1.617724e+002	316	103	15	81	6.215625e+000	1.924298e+001	0	0	0	0	0	0	0	0	0	0	0	262.941	16.3129	1	1	1	0	26.0017	15.6838	83.1823
DATA	1247	8	99	0	0	A_14_P100703	chr20:39658046-39658100	2622.62	4494	-5.716182668e-002	4.543111441e-001	8.998737155e-001	1.712311e+002	1.501139e+002	7.295366e+001	1.511508e+002	60	88.5	15	82	6.116653e+000	1.994596e+001	0	0	0	0	0	0	0	0	0	0	0	16.4033	0.777253	1	0	0	0	29.1201	16.0946	83.6562
DATA	1248	8	100	0	0	A_14_P110204	chr16:61858915-61858973	2644.19	4494.04	3.918652260e-001	9.933197835e-002	7.979806240e-005	6.448316e+002	1.589687e+003	9.591389e+001	2.194629e+002	106	123	15	83	6.079377e+000	1.966879e+001	0	0	0	0	0	0	0	0	0	0	0	61.6966	44.4964	1	1	1	1	22.9591	15.6637	84.012
DATA	1249	8	101	0	1	SRN_30852	SRN_30852	2665	4493.22	-2.029394813e-001	6.617170374e-002	2.163187183e-003	5.614266e+003	3.518467e+003	5.659100e+002	3.830656e+002	559.5	189	15	82	6.377102e+000	1.907658e+001	0	0	0	0	0	0	0	0	0	0	0	536.479	98.3765	1	1	1	1	25.7804	15.4757	82.927
DATA	1250	8	102	0	0	A_16_P03593313	chr21:44333323-44333382	2686.81	4493.57	2.787367465e-001	1.231735053e-001	2.363813763e-002	5.005094e+002	9.509310e+002	8.702134e+001	1.790099e+002	90	111.5	15	82	6.445247e+000	1.928532e+001	0	0	0	0	0	0	0	0	0	0	0	47.764	26.5541	1	1	1	1	24.8756	15.6463	82.6117
DATA	1251	8	103	0	0	A_16_P17056017	chr5:21931232-21931291	2707.76	4493.73	4.969043008e-001	9.228104808e-002	7.257195416e-008	7.552456e+002	2.371333e+003	1.038505e+002	2.815867e+002	110	151	15	82	6.479758e+000	2.006455e+001	0	0	0	0	0	0	0	0	0	0	0	71.979	66.1359	1	1	1	1	26.4388	15.5112	83.3156
DATA	1252	8	104	0	1	SRN_30535	SRN_30535	2728.46	4493.29	-3.830320141e-001	8.923496347e-002	1.767534368e-005	2.018141e+003	8.354482e+002	2.140652e+002	1.734761e+002	230	105.5	15	83	6.709208e+000	1.929656e+001	0	0	0	0	0	0	0	0	0	0	0	192.075	23.2726	1	1	1	1	25.3321	15.6033	84.0689
DATA	1253	8	105	0	0	A_14_P100860	chr7:35920266-35920325	2749.79	4493.27	3.290140681e-001	1.064166559e-001	1.989780000e-003	5.990416e+002	1.277824e+003	9.326360e+001	1.987521e+002	99	123.5	14	83	6.776532e+000	1.914927e+001	0	0	0	0	0	0	0	0	0	0	0	56.9318	35.5496	1	1	1	1	25.1049	15.5506	83.3287
DATA	1254	8	106	0	0	A_14_P130211	chr11:10327991-10328036	2771.16	4493.38	-1.272477125e-001	1.113740897e-001	2.532357546e-001	9.153370e+002	6.828625e+002	1.162026e+002	1.670291e+002	131.5	105.5	15	84	7.040237e+000	2.066447e+001	0	0	0	0	0	0	0	0	0	0	0	86.8642	18.9723	1	1	1	0	26.0017	16.107	84.3636
DATA	1255	8	107	0	0	A_14_P127036	chr4:148834195-148834254	2792.47	4493.05	6.737272545e-001	9.119853227e-002	1.496386011e-013	1.172487e+003	5.531404e+003	1.374321e+002	5.738127e+002	153	228	15	83	6.509578e+000	2.064641e+001	0	0	0	0	0	0	0	0	0	0	0	111.097	153.48	1	1	1	1	25.7804	15.473	83.2
DATA	1256	8	108	0	0	A_16_P37938801	chr7:16441305-16441364	2813.9	4493.03	1.606485643e-001	7.531333866e-002	3.291904579e-002	1.476723e+003	2.137704e+003	1.642055e+002	2.627888e+002	174	146	14	83	6.801188e+000	1.909144e+001	0	0	0	0	0	0	0	0	0	0	0	139.707	59.2343	1	1	1	1	26.2212	15.5041	83.7425
DATA	1257	8	109	0	0	A_16_P02797320	chr13:66426959-66427018	2834.68	4492.81	-4.826842906e-001	1.316269473e-001	2.453524878e-004	1.130100e+003	3.719055e+002	1.339542e+002	1.574964e+002	151	97	15	82	6.514886e+000	1.961189e+001	0	0	0	0	0	0	0	0	0	0	0	106.748	10.2916	1	1	1	0	25.5572	15.6561	82.2566
DATA	1258	8	110	0	0	A_16_P16928934	chr4:161314975-161315034	2856.33	4492.87	4.022220557e-001	8.579218204e-002	2.754436728e-006	9.462571e+002	2.389083e+003	1.189265e+002	2.838407e+002	128	149	15	80	6.379712e+000	2.060956e+001	0	0	0	0	0	0	0	0	0	0	0	89.2355	66.019	1	1	1	1	26.4388	15.3907	80.2595
DATA	1259	8	111	0	0	A_14_P137166	chr1:163811431-163811490	2876.84	4493.21	-3.590911102e-001	1.211627021e-001	3.039545823e-003	1.091982e+003	4.776661e+002	1.308817e+002	1.607318e+002	137	102	15	80	6.292940e+000	2.203399e+001	0	0	0	0	0	0	0	0	0	0	0	102.817	13.1815	1	1	1	0	27.0811	15.6687	81.452
DATA	1260	8	112	0	0	A_14_P117261	chr2:158858652-158858711	2898.35	4492.23	3.209620056e-003	7.072365727e-002	9.638023881e-001	2.095648e+003	2.111193e+003	2.216792e+002	2.611290e+002	234	141	15	78	6.455758e+000	1.976233e+001	0	0	0	0	0	0	0	0	0	0	0	196.969	58.1808	1	1	1	1	24.6442	15.4917	80.1556
DATA	1261	8	113	0	0	A_16_P02190489	chr9:136797528-136797587	2918.96	4492.28	-3.766085122e-001	3.106431054e-001	2.253780105e-001	3.638354e+002	1.528609e+002	8.102690e+001	1.540063e+002	75	84	15	78	6.269681e+000	1.922165e+001	0	0	0	0	0	0	0	0	0	0	0	34.14	1.64005	1	0	1	0	23.696	15.8439	79.9393
DATA	1262	8	114	0	0	A_14_P116136	chr18:49644782-49644841	2940.26	4492.69	-1.679848746e-001	8.282404713e-002	4.253842536e-002	1.670232e+003	1.134467e+003	1.820889e+002	1.913688e+002	198	114	15	79	5.989260e+000	1.910231e+001	0	0	0	0	0	0	0	0	0	0	0	156.455	31.1751	1	1	1	1	25.3321	15.3017	80.5977
DATA	1263	8	115	0	0	A_16_P35350507	chr1:169134233-169134292	2961.51	4492.22	2.972169198e-001	9.230966960e-002	1.282885614e-003	8.149399e+002	1.615632e+003	1.091784e+002	2.234309e+002	120	127	14	79	6.070935e+000	1.889121e+001	0	0	0	0	0	0	0	0	0	0	0	76.2	44.3351	1	1	1	1	23.9365	14.9503	80.3757
DATA	1264	8	116	0	0	A_14_P118470	chr15:81593793-81593852	2982.46	4492.54	1.353179576e-001	8.155871264e-002	9.708602484e-002	1.210927e+003	1.653621e+003	1.412819e+002	2.263455e+002	154	131.5	14	80	6.879888e+000	2.007932e+001	0	0	0	0	0	0	0	0	0	0	0	113.028	45.312	1	1	1	1	24.4106	15.5	80.8616
DATA	1265	8	117	0	1	PC_00000004	PC_00000004	3003.41	4491.61	7.132325147e-001	9.147451253e-002	6.336473389e-015	1.840967e+003	9.512146e+003	1.980116e+002	9.637230e+002	214	351.5	15	79	6.618940e+000	2.071818e+001	0	0	0	0	0	0	0	0	0	0	0	171.516	260.294	1	1	1	1	24.4106	15.5222	80.6136
DATA	1266	8	118	0	0	A_14_P125730	chr8:120770325-120770384	3025.1	4491.84	-2.188234742e-001	7.155904737e-002	2.228620981e-003	3.076084e+003	1.858552e+003	3.161642e+002	2.420056e+002	310	134	15	79.5	6.127239e+000	2.075270e+001	0	0	0	0	0	0	0	0	0	0	0	286.052	50.7821	1	1	1	1	26.8687	15.2889	81.2778
DATA	1267	8	119	0	0	A_14_P134441	chr12:45458230-45458289	3045.95	4491.73	-2.517199762e-001	1.683739405e-001	1.349130021e-001	6.332599e+002	3.547007e+002	9.678227e+001	1.592193e+002	101.5	98.5	15	79	6.148534e+000	2.083580e+001	0	0	0	0	0	0	0	0	0	0	0	58.7796	9.67796	1	1	1	0	27.0811	15.3931	80.6821
DATA	1268	8	120	0	0	A_14_P133034	chr2:32514528-32514587	3067.51	4491.72	-1.823703954e-001	9.952824159e-002	6.689954713e-002	1.194520e+003	7.849158e+002	1.401642e+002	1.741390e+002	152	107	15	78	5.643850e+000	2.028437e+001	0	0	0	0	0	0	0	0	0	0	0	110.664	21.3849	1	1	1	1	27.501	15.2486	79.178
DATA	1269	8	121	0	0	A_18_P10527395	chr1:223356789-223356848	3088.62	4491.79	-7.097478189e-001	1.031107443e-001	5.845925304e-012	2.999650e+003	5.852248e+002	3.088311e+002	1.663068e+002	324	105.5	15	79	6.086728e+000	1.879105e+001	0	0	0	0	0	0	0	0	0	0	0	277.37	15.9215	1	1	1	0	26.2212	15.6081	78.7983
DATA	1270	8	122	0	0	A_16_P19964231	chr13:113362778-113362837	3109.5	4491.68	-5.969580288e-001	1.897858133e-001	1.658427594e-003	8.058281e+002	2.038377e+002	1.091413e+002	1.572154e+002	118	89	15	79	6.367780e+000	1.760298e+001	0	0	0	0	0	0	0	0	0	0	0	74.3711	5.53777	1	1	1	0	27.0811	15.6445	79.8092
DATA	1271	8	123	0	0	A_14_P109711	chr19:46268084-46268140	3130.5	4491.27	-1.482363206e+000	1.633418050e-001	1.134455953e-019	4.708274e+003	1.550595e+002	4.765689e+002	1.568578e+002	487	88	15	79.5	6.551892e+000	2.003875e+001	0	0	0	0	0	0	0	0	0	0	0	433.685	4.16595	1	0	1	0	24.4106	15.6099	81.6951
DATA	1272	8	124	0	0	A_14_P125540	chr8:97113866-97113925	3151.82	4491.42	-2.723683906e-001	7.896749158e-002	5.624157339e-004	2.354712e+003	1.257678e+003	2.467943e+002	2.006390e+002	264	123	15	79	6.224889e+000	1.950763e+001	0	0	0	0	0	0	0	0	0	0	0	216.472	34.0719	1	1	1	1	25.7804	15.5082	80.8607
DATA	1273	8	125	0	0	A_14_P112483	chr22:38829024-38829083	3172.89	4490.81	-6.979163612e-001	1.252081174e-001	2.488836254e-008	1.717013e+003	3.442367e+002	1.869867e+002	1.602801e+002	201	98	14	79	6.278763e+000	1.986327e+001	0	0	0	0	0	0	0	0	0	0	0	157.531	9.31315	1	1	1	0	23.696	14.9973	80.0345
DATA	1274	8	126	0	0	A_14_P136079	chr7:66671745-66671804	3194	4490.98	-3.719300926e-001	8.864308276e-002	2.718905347e-005	2.073286e+003	8.804997e+002	2.202030e+002	1.797937e+002	225	107	14	79	6.142474e+000	1.935492e+001	0	0	0	0	0	0	0	0	0	0	0	189.847	23.7884	1	1	1	1	24.8756	15.3835	79.8409
DATA	1275	8	127	0	0	A_14_P135225	chr9:96353582-96353641	3215.03	4490.87	-2.916106632e-001	3.447216492e-001	3.975913458e-001	3.051474e+002	1.559190e+002	8.035652e+001	1.570426e+002	70.5	85	15	80.5	7.021680e+000	1.786153e+001	0	0	0	0	0	0	0	0	0	0	0	27.8865	1.29175	1	0	0	0	27.2919	15.9358	81.0698
DATA	1276	8	128	0	0	A_16_P16103405	chr3:527296-527355	3236.96	4490.78	-5.507226996e-001	2.526276036e-001	2.925906402e-002	5.549129e+002	1.561357e+002	9.288824e+001	1.575885e+002	92	90	15	81	6.398257e+000	1.905967e+001	0	0	0	0	0	0	0	0	0	0	0	50.607	3.0259	1	0	1	0	23.4529	15.435	82.6977
DATA	1277	8	129	0	0	A_14_P106387	chr1:48763881-48763940	3256.66	4490.95	6.426605569e-001	1.478941702e-001	1.390168279e-005	2.732181e+002	1.199969e+003	7.947247e+001	1.979110e+002	66	117.5	15	80	6.334955e+000	1.895604e+001	0	0	0	0	0	0	0	0	0	0	0	24.8712	32.2905	1	1	0	1	27.2919	15.5085	81.6356
DATA	1278	8	130	0	0	A_14_P136122	chr16:89032058-89032117	3278.54	4490.9	5.427104535e-001	9.991651745e-002	5.583879421e-008	6.235438e+002	2.175592e+003	9.736810e+001	2.686410e+002	105.5	142.5	15	81	5.999382e+000	1.975463e+001	0	0	0	0	0	0	0	0	0	0	0	56.6442	58.4656	1	1	1	1	26.2212	15.6508	82.7235
DATA	1279	8	131	0	0	A_14_P101939	chr17:52189051-52189110	3300	4490.68	1.460862526e-001	1.183130922e-001	2.169262006e-001	6.366756e+002	8.912601e+002	9.833086e+001	1.812263e+002	98	112	15	80	6.223508e+000	1.975981e+001	0	0	0	0	0	0	0	0	0	0	0	57.719	23.9207	1	1	1	1	25.7804	15.4438	81.1517
DATA	1280	8	132	0	0	A_16_P15307249	chr1:157073644-157073703	3320.66	4490.53	4.389817919e-001	1.057705492e-001	3.320084886e-005	5.772021e+002	1.586024e+003	9.470530e+001	2.238622e+002	91	124	15	79.5	6.549696e+000	1.829830e+001	0	0	0	0	0	0	0	0	0	0	0	52.2247	42.5163	1	1	1	1	25.3321	15.5084	80.2809
DATA	1281	8	133	0	0	A_14_P102679	chr16:27452594-27452653	3342.24	4490.63	2.919570302e-001	7.385790682e-002	7.719174745e-005	1.713464e+003	3.356077e+003	1.871360e+002	3.710176e+002	198	175	15	79	6.224517e+000	1.816796e+001	0	0	0	0	0	0	0	0	0	0	0	154.719	89.8543	1	1	1	1	26.0017	15.5134	80.2493
DATA	1282	8	134	0	0	A_14_P202315	chr12:103353097-103353153	3363.89	4490.49	-1.055703802e+000	1.622701663e-001	7.726022383e-011	1.788391e+003	1.573109e+002	1.940798e+002	1.587093e+002	205	88	14	79	6.129427e+000	1.807366e+001	0	0	0	0	0	0	0	0	0	0	0	161.155	2.77022	1	0	1	0	25.7804	14.6012	79.8416
DATA	1283	8	135	0	0	A_14_P107908	chr7:36713539-36713598	3384.3	4490.46	3.080405677e-001	7.812136243e-002	8.043413589e-005	1.336782e+003	2.717073e+003	1.535420e+002	3.145809e+002	160	158	14	79	6.284836e+000	1.897089e+001	0	0	0	0	0	0	0	0	0	0	0	120.23	72.5796	1	1	1	1	25.3321	14.6103	79.8369
DATA	1284	8	136	0	0	A_16_P01728689	chr7:71200006-71200065	3405.78	4489.98	-3.532511267e-001	3.211250676e-001	2.713137388e-001	3.555967e+002	1.576546e+002	8.362504e+001	1.593281e+002	71	91.5	14	78	6.044133e+000	1.927422e+001	0	0	0	0	0	0	0	0	0	0	0	31.917	3.72014	1	0	0	0	22.7082	14.8006	79.8034
DATA	1285	8	137	0	0	A_16_P41647032	chrX:37372045-37372104	3426.9	4490.32	4.995435757e-001	8.453063388e-002	3.429064010e-009	1.144198e+003	3.614471e+003	1.372681e+002	3.948278e+002	144	183	15	77	5.966598e+000	1.916275e+001	0	0	0	0	0	0	0	0	0	0	0	102.502	96.3432	1	1	1	1	26.0017	15.0388	79.3522
DATA	1286	8	138	0	0	A_14_P120111	chr7:80303325-80303384	3448.15	4489.83	-1.371312579e-001	7.010935461e-002	5.046958281e-002	2.842629e+003	2.072950e+003	2.942432e+002	2.612778e+002	298	144	15	79	5.725587e+000	1.953370e+001	0	0	0	0	0	0	0	0	0	0	0	254.147	55.1997	1	1	1	1	24.4106	15.16	80.3571
DATA	1287	8	139	0	0	A_14_P131445	chr15:86972012-86972071	3469.43	4489.79	-5.026099390e-001	1.725649154e-001	3.584509020e-003	8.371592e+002	2.631468e+002	1.131568e+002	1.613570e+002	115	94	15	78	6.077007e+000	1.832701e+001	0	0	0	0	0	0	0	0	0	0	0	74.7017	7.00048	1	1	1	0	24.8756	15.7879	79.4628
DATA	1288	8	140	0	0	A_16_P18017537	chr7:88477955-88478014	3490.34	4489.59	-8.135414860e-001	1.907960465e-001	2.008600351e-005	1.030254e+003	1.582715e+002	1.281890e+002	1.593379e+002	135.5	84.5	15	80	6.666337e+000	1.862782e+001	0	0	0	0	0	0	0	0	0	0	0	91.7573	-0.472014	1	0	1	0	24.8756	15.533	81.0396
DATA	1289	8	141	0	0	A_14_P123299	chr6:43272015-43272067	3511.48	4489.98	-1.293834563e-002	1.574549383e-001	9.345101488e-001	5.376738e+002	5.218918e+002	9.343740e+001	1.677994e+002	89	102	15	78	6.233872e+000	1.910622e+001	0	0	0	0	0	0	0	0	0	0	0	47.7988	13.8595	1	1	1	0	26.2212	15.9452	79.7752
DATA	1290	8	142	0	0	A_16_P36111539	chr2:232490101-232490160	3533	4489.86	-3.952777250e-001	2.308862555e-001	8.689632284e-002	5.332411e+002	2.146080e+002	9.330232e+001	1.610413e+002	89	89	16	79	6.201960e+000	1.854692e+001	0	0	0	0	0	0	0	0	0	0	0	47.3147	5.69461	1	1	1	0	27.2919	16.0465	81
DATA	1291	8	143	0	0	A_14_P113479	chr16:400651-400710	3554.14	4489.37	-3.194221182e-001	1.345701879e-001	1.761337992e-002	9.360371e+002	4.486120e+002	1.210190e+002	1.658989e+002	122	98.5	15	80	6.579525e+000	1.956123e+001	0	0	0	0	0	0	0	0	0	0	0	82.899	11.8954	1	1	1	0	25.7804	15.7103	80.9415
DATA	1292	8	144	0	0	A_14_P108696	chr11:66204328-66204387	3575.25	4489.47	2.871844502e-001	9.437919374e-002	2.343266601e-003	8.150419e+002	1.578935e+003	1.120175e+002	2.246657e+002	115.5	126	15	79	6.384285e+000	1.915399e+001	0	0	0	0	0	0	0	0	0	0	0	72.0545	41.839	1	1	1	1	25.1049	15.6283	80.0366
DATA	1293	8	145	0	0	A_14_P116168	chr8:56832608-56832667	3596.04	4489.25	-8.990455754e-002	7.917696283e-002	2.561705635e-001	1.731288e+003	1.407553e+003	1.894713e+002	2.130403e+002	195.5	120.5	16	79	6.593470e+000	1.938743e+001	0	0	0	0	0	0	0	0	0	0	0	152.787	37.2759	1	1	1	1	25.1049	15.9746	80.7481
DATA	1294	8	146	0	0	A_14_P107407	chr13:53508169-53508228	3616.39	4488.68	7.495009674e-001	3.874904444e-001	5.308315796e-002	7.659670e+001	4.302402e+002	7.731557e+001	1.656810e+002	48	95	16	79	6.736210e+000	1.982159e+001	0	0	0	0	0	0	0	0	0	0	0	4.92947	11.3884	0	1	0	0	19.1492	16.2192	80.1675
DATA	1295	8	147	0	0	A_14_P108435	chr11:34651737-34651796	3638.57	4489.45	-2.291221639e-001	1.311033674e-001	8.052547792e-002	8.720095e+002	5.145162e+002	1.164926e+002	1.681461e+002	117	104	16	80.5	6.803059e+000	1.864065e+001	0	0	0	0	0	0	0	0	0	0	0	76.6922	13.6121	1	1	1	0	24.8756	16.2833	81.2833
DATA	1296	8	148	0	0	A_14_P120443	chr14:51116417-51116476	3659.62	4488.76	3.661688008e-002	7.926741553e-002	6.441235328e-001	1.480611e+003	1.610860e+003	1.670605e+002	2.271399e+002	163	122	16	81	6.876096e+000	1.945795e+001	0	0	0	0	0	0	0	0	0	0	0	129.994	42.602	1	1	1	1	26.8687	16.4129	82.2949
DATA	1297	8	149	0	1	SRN_30528	SRN_30528	3680.66	4488.91	-2.456566516e-001	7.901176344e-002	1.876487176e-003	2.282059e+003	1.296195e+003	2.410064e+002	2.060606e+002	239	126.5	15	82	6.087902e+000	1.993106e+001	0	0	0	0	0	0	0	0	0	0	0	200.041	34.2695	1	1	1	1	27.501	15.7896	82.3199
DATA	1298	8	150	0	0	A_14_P128819	chr9:95502493-95502552	3702.22	4489	3.198379052e-001	7.550553304e-002	2.275841624e-005	1.597844e+003	3.337124e+003	1.776409e+002	3.701831e+002	183	177	15	81	6.130144e+000	1.918293e+001	0	0	0	0	0	0	0	0	0	0	0	139.842	88.2084	1	1	1	1	27.2919	15.7867	80.5014
DATA	1299	8	151	0	0	A_14_P125100	chr16:70503055-70503101	3723.06	4488.42	-1.504257907e-001	8.661620281e-002	8.244128114e-002	1.537869e+003	1.087661e+003	1.723209e+002	1.936677e+002	177	113	16	82	6.739927e+000	1.828608e+001	0	0	0	0	0	0	0	0	0	0	0	134.383	28.7465	1	1	1	1	24.4106	16.2872	81.0585
DATA	1300	8	152	0	0	A_14_P136995	chr1:23356988-23357043	3744.89	4488.73	4.592182584e-001	9.806163050e-002	2.827678251e-006	6.827661e+002	1.965578e+003	1.035549e+002	2.536043e+002	105.5	134	16	82	6.845619e+000	1.924463e+001	0	0	0	0	0	0	0	0	0	0	0	59.5741	51.9464	1	1	1	1	26.8687	16.408	82.1547
DATA	1301	8	153	0	0	A_14_P127296	chr4:169432961-169433012	3765.06	4488.4	5.607626611e-001	1.229520934e-001	5.095366529e-006	4.066351e+002	1.478998e+003	8.793325e+001	2.180629e+002	78	129	15	82	6.692712e+000	2.040601e+001	0	0	0	0	0	0	0	0	0	0	0	35.4314	39.0894	1	1	1	1	25.1049	15.9595	83.3622
DATA	1302	8	154	0	0	A_14_P200718	chr18:14102472-14102527	3786.58	4488.47	-4.402936375e-001	9.256199440e-002	1.967411818e-006	2.189489e+003	7.944179e+002	2.324521e+002	1.788317e+002	233	111	15	82	6.387517e+000	1.986329e+001	0	0	0	0	0	0	0	0	0	0	0	190.517	20.9992	1	1	1	0	25.5572	15.3696	82.5054
DATA	1303	8	155	0	0	A_14_P116346	chr2:206196934-206196993	3807.75	4488.25	-2.009679866e-001	1.413001532e-001	1.549457978e-001	7.678865e+002	4.834249e+002	1.095810e+002	1.673133e+002	109	93	15	80	6.793922e+000	1.998992e+001	0	0	0	0	0	0	0	0	0	0	0	66.7289	12.7818	1	1	1	0	24.8756	16.0912	81.2564
DATA	1304	8	156	0	0	A_14_P134731	chr6:86215649-86215708	3829.12	4488.16	2.611218005e-002	1.217887696e-001	8.302308657e-001	7.142787e+002	7.585424e+002	1.059659e+002	1.771787e+002	105.5	101.5	15	81	6.877044e+000	2.116776e+001	0	0	0	0	0	0	0	0	0	0	0	61.9926	20.0631	1	1	1	0	23.9365	15.872	81.8427
DATA	1305	8	157	0	0	A_14_P103265	chr12:60174751-60174810	3850.38	4488.14	8.693070879e-004	1.038063744e-001	9.933183429e-001	9.238555e+002	9.257066e+002	1.211457e+002	1.848895e+002	116	106	15	78.5	6.348686e+000	1.972355e+001	0	0	0	0	0	0	0	0	0	0	0	80.0882	24.4958	1	1	1	1	25.3321	15.1236	79.9017
DATA	1306	8	158	0	0	A_14_P104241	chr1:27685326-27685374	3871.02	4487.87	-4.068851393e-001	1.266519142e-001	1.315277757e-003	1.142899e+003	4.478397e+002	1.386250e+002	1.661067e+002	137	98	15	78	6.154063e+000	1.862677e+001	0	0	0	0	0	0	0	0	0	0	0	98.968	11.8573	1	1	1	0	27.0811	15.2778	79.7389
DATA	1307	8	159	0	0	A_16_P18738772	chr9:114275121-114275180	3892.54	4487.69	2.715601942e-001	9.816486436e-002	5.668442887e-003	7.684915e+002	1.436148e+003	1.098798e+002	2.148840e+002	109	117	15	78	6.502043e+000	1.752665e+001	0	0	0	0	0	0	0	0	0	0	0	66.4761	38.0512	1	1	1	1	27.9146	15.2493	78.9945
DATA	1308	8	160	0	0	A_14_P128964	chr2:135213715-135213774	3914.02	4487.53	1.178299920e+000	1.511896894e-001	6.516758243e-015	1.798845e+002	2.712025e+003	8.064376e+001	3.147360e+002	58	161	15	77	6.166776e+000	1.815243e+001	0	0	0	0	0	0	0	0	0	0	0	15.5452	71.9151	1	1	0	1	26.2212	15.571	78.1477
DATA	1309	8	161	0	0	A_14_P106004	chr10:90045229-90045280	3934.52	4487.35	-5.151095451e-001	8.297597683e-002	5.368503931e-010	4.467601e+003	1.364473e+003	4.536354e+002	2.099517e+002	420	117	15	77	5.853450e+000	1.766411e+001	0	0	0	0	0	0	0	0	0	0	0	385.747	36.2146	1	1	1	1	24.4106	15.2158	77.224
DATA	1310	8	162	0	0	A_14_P116805	chr10:62547954-62548013	3955.61	4487.14	-5.368490514e-001	8.550505545e-002	3.417120918e-010	4.051369e+003	1.176936e+003	4.127183e+002	1.981412e+002	379	121.5	15	77	6.302863e+000	1.860633e+001	0	0	0	0	0	0	0	0	0	0	0	349.526	31.2702	1	1	1	1	25.3321	15.5439	77.3133
DATA	1311	8	163	0	0	A_14_P109126	chr2:191991824-191991883	3977.18	4487.54	3.696462103e-001	1.315228093e-001	4.946300417e-003	4.396688e+002	1.029845e+003	9.023134e+001	1.896145e+002	80	106.5	14	78	6.174758e+000	1.893830e+001	0	0	0	0	0	0	0	0	0	0	0	37.907	27.3946	1	1	1	1	25.7804	15.0884	78.9555
DATA	1312	8	164	0	0	A_14_P133106	chr11:9606777-9606836	3998.18	4487.57	-8.293296049e-001	1.891613498e-001	1.163890014e-005	1.066145e+003	1.579380e+002	1.325997e+002	1.591522e+002	135.5	87.5	14	78	6.198133e+000	1.925653e+001	0	0	0	0	0	0	0	0	0	0	0	91.865	1.84027	1	0	1	0	25.7804	15.1048	78.9903
DATA	1313	9	1	1028	1	SM_05	SM_05	538.017	4509.92	0.000000000e+000	6.821857787e-001	1.000000000e+000	7.587833e+001	1.552606e+002	7.645836e+001	1.564778e+002	42	92	15	83	6.501886e+000	1.916947e+001	0	0	0	0	0	0	0	0	0	0	0	2.88274	1.98168	0	0	0	0	26.4388	15.6685	83.1662
DATA	1314	9	2	0	0	A_14_P104452	chr19:11628640-11628696	559.4	4509.82	4.098640619e-001	9.616598106e-002	2.025615894e-005	7.124940e+002	1.830818e+003	1.044126e+002	2.407223e+002	105	137	15	83	6.552185e+000	1.917794e+001	0	0	0	0	0	0	0	0	0	0	0	63.4169	49.6093	1	1	1	1	25.3321	15.8199	82.7458
DATA	1315	9	3	0	0	A_16_P19951141	chr13:108269687-108269746	580.776	4509.52	4.674215081e-001	1.404123759e-001	8.718357158e-004	3.530784e+002	1.035840e+003	8.403417e+001	1.870943e+002	69	120	15	82	6.672230e+000	2.071376e+001	0	0	0	0	0	0	0	0	0	0	0	31.4545	28.0723	1	1	0	1	27.0811	15.9672	82.2852
DATA	1316	9	4	0	0	A_14_P108951	chr20:12511311-12511370	602.069	4509.19	1.987728911e-001	6.895822003e-002	3.945182022e-003	2.329355e+003	3.681363e+003	2.450775e+002	3.999170e+002	250	189	14	82	6.704238e+000	1.914926e+001	0	0	0	0	0	0	0	0	0	0	0	207.712	99.7918	1	1	1	1	25.5572	15.4618	83.1832
DATA	1317	9	5	0	0	A_16_P17541610	chr6:49624464-49624523	623.078	4509.14	-4.735899964e-001	1.981849652e-001	1.686506065e-002	6.759560e+002	2.271582e+002	1.017903e+002	1.578333e+002	99	98	15	82	7.268309e+000	1.874393e+001	0	0	0	0	0	0	0	0	0	0	0	60.338	6.15941	1	1	1	0	23.9365	16.2521	82.7934
DATA	1318	9	6	0	0	A_16_P35353999	chr1:170624938-170624997	644.397	4509.25	-3.601991914e-001	1.557109531e-001	2.070860410e-002	7.970197e+002	3.477522e+002	1.101434e+002	1.599615e+002	119	102	14.5	82	6.946669e+000	2.117683e+001	0	0	0	0	0	0	0	0	0	0	0	71.2241	9.43261	1	1	1	0	26.2212	15.4496	84.907
DATA	1319	9	7	0	0	A_16_P00124386	chr1:94461710-94461769	665.135	4508.74	-1.064204090e-002	3.184494478e-001	9.733410122e-001	2.441997e+002	2.382885e+002	7.976845e+001	1.578775e+002	64.5	95	15	83	6.965983e+000	2.172270e+001	0	0	0	0	0	0	0	0	0	0	0	21.8461	6.46622	1	1	0	0	28.5237	15.6473	85.5426
DATA	1320	9	8	0	0	A_14_P110186	chr12:62102686-62102745	687.038	4508.49	-4.251474631e-001	1.461348483e-001	3.622600680e-003	9.320072e+002	3.501642e+002	1.201621e+002	1.598725e+002	129	96.5	15	80	6.843268e+000	2.261733e+001	0	0	0	0	0	0	0	0	0	0	0	83.4794	9.50687	1	1	1	0	25.3321	15.7291	83.8725
DATA	1321	9	9	0	0	A_14_P111344	chr8:67563689-67563746	707.645	4508.95	-1.188269134e+000	1.358554257e-001	2.199338103e-018	4.649872e+003	3.014199e+002	4.711169e+002	1.588008e+002	461.5	98	15	81	6.935386e+000	2.054628e+001	0	0	0	0	0	0	0	0	0	0	0	417.012	8.1875	1	1	1	0	26.4388	15.7817	83.0754
DATA	1322	9	10	0	0	A_16_P01969178	chr8:93662532-93662591	729.067	4508.38	-5.632785655e-002	8.168178346e-002	4.904450087e-001	1.496366e+003	1.314347e+003	1.676743e+002	2.038484e+002	173	127	16	81	6.650037e+000	1.935593e+001	0	0	0	0	0	0	0	0	0	0	0	134.368	35.7238	1	1	1	1	26.0017	16.1542	81.9292
DATA	1323	9	11	0	0	A_14_P201315	chrX:105854586-105854645	750.262	4508.51	3.839815998e-001	8.347942395e-002	4.230683412e-006	1.056854e+003	2.558566e+003	1.299132e+002	2.995185e+002	132	158	15.5	85	6.418565e+000	2.065404e+001	0	0	0	0	0	0	0	0	0	0	0	95.0303	69.5851	1	1	1	1	25.7804	15.7702	85.3387
DATA	1324	9	12	0	0	A_14_P130452	chrX:44634291-44634350	771.719	4508.75	7.579746199e-002	1.054023879e-001	4.720640839e-001	8.051504e+002	9.586818e+002	1.103381e+002	1.827750e+002	112.5	117	16	86	6.066582e+000	1.950515e+001	0	0	0	0	0	0	0	0	0	0	0	72.5006	26.0908	1	1	1	1	25.1049	15.5664	86.0039
DATA	1325	9	13	0	0	A_14_P201842	chrX:66943800-66943859	792.226	4508.21	2.695880073e-001	1.089501565e-001	1.334542025e-002	6.256399e+002	1.163891e+003	9.793321e+001	1.942342e+002	98	118	16	86	6.163475e+000	1.942868e+001	0	0	0	0	0	0	0	0	0	0	0	56.4116	31.6989	1	1	1	1	26.4388	15.6415	85.9962
DATA	1326	9	14	0	0	A_14_P137579	chr4:167921523-167921579	814.291	4508.62	1.400099238e-001	1.047804740e-001	1.814768919e-001	7.570775e+002	1.045082e+003	1.067275e+002	1.872569e+002	106.5	117.5	16	86	6.324984e+000	2.025545e+001	0	0	0	0	0	0	0	0	0	0	0	68.3687	28.4851	1	1	1	1	24.8756	15.8629	87.4919
DATA	1327	9	15	0	0	A_16_P00046414	chr1:37430557-37430616	835.018	4508.09	6.323593189e-001	1.062431359e-001	2.648827180e-009	5.167433e+002	2.216329e+003	9.117732e+001	2.706005e+002	87	156.5	15	85	6.074511e+000	2.217615e+001	0	0	0	0	0	0	0	0	0	0	0	46.7313	60.4586	1	1	1	1	25.1049	15.5847	86.8105
DATA	1328	9	16	0	0	A_14_P132448	chr9:128678268-128678327	855.867	4508.15	-1.378952335e-001	6.411846015e-002	3.150522548e-002	6.504092e+003	4.734689e+003	6.547200e+002	4.982335e+002	615.5	210.5	15	85.5	6.146177e+000	2.283828e+001	0	0	0	0	0	0	0	0	0	0	0	589.075	129.263	1	1	1	1	26.0017	15.3374	87.1829
DATA	1329	9	17	0	0	A_14_P112923	chr17:47814320-47814379	876.836	4508.57	2.497941697e-002	8.578486513e-002	7.709084879e-001	1.213607e+003	1.285457e+003	1.426081e+002	2.013644e+002	156.5	127	15	88	6.534840e+000	2.381246e+001	0	0	0	0	0	0	0	0	0	1	0	110.088	35.1239	1	1	1	1	26.0017	16.1325	89.5141
DATA	1330	9	18	0	0	A_18_P16896621	chr9:86139568-86139627	898.242	4508.44	-3.143075021e-001	7.987154403e-002	8.314043520e-005	2.487414e+003	1.206259e+003	2.597369e+002	1.962904e+002	268	120	16	89	6.215874e+000	2.290441e+001	0	0	0	0	0	0	0	0	0	1	0	225.993	32.9903	1	1	1	1	27.501	16.5462	89.7101
DATA	1331	9	19	0	0	A_14_P129121	chr14:100152577-100152636	919.508	4507.81	5.037942767e-001	1.126679699e-001	7.767463487e-006	4.799003e+002	1.530895e+003	8.875050e+001	2.176434e+002	86	130.5	16	87	6.289249e+000	2.277425e+001	0	0	0	0	0	0	0	0	0	0	0	43.669	41.91	1	1	1	1	26.2212	16.0781	88.25
DATA	1332	9	20	0	0	A_14_P101746	chr6:15580399-15580458	940.745	4507.24	1.200209585e-002	6.660787445e-002	8.570031383e-001	2.853816e+003	2.933783e+003	2.949554e+002	3.315947e+002	291	173	15.5	87	6.217512e+000	2.254020e+001	0	0	0	0	0	0	0	0	0	1	0	260.097	80.3965	1	1	1	1	24.8756	15.8555	88.7695
DATA	1333	9	21	0	0	A_14_P200939	chr7:195029-195085	961.59	4507.57	-4.524152105e-001	1.116429729e-001	5.070804513e-005	1.475654e+003	5.206783e+002	1.652681e+002	1.679950e+002	173	98.5	15	88	6.081051e+000	2.119705e+001	0	0	0	0	0	0	0	0	0	0	0	134.71	14.282	1	1	1	0	25.7804	16.0083	87.9793
DATA	1334	9	22	0	0	A_14_P136945	chr5:18909548-18909607	983.211	4507.33	9.869248324e-002	8.137021908e-002	2.251748970e-001	1.258774e+003	1.579939e+003	1.461667e+002	2.207975e+002	157	131	15	88	6.262343e+000	2.206493e+001	0	0	0	0	0	0	0	0	0	0	0	115.103	43.3823	1	1	1	1	25.3321	15.4059	88.0669
DATA	1335	9	23	0	0	A_14_P137125	chr6:33677306-33677365	1004.18	4507.42	2.062148745e-001	7.949375053e-002	9.483841534e-003	1.239395e+003	1.992621e+003	1.444384e+002	2.518869e+002	155	139	15	90.5	6.340359e+000	2.242331e+001	0	0	0	0	0	0	0	0	0	1	0	113.517	54.7688	1	1	1	1	25.1049	15.5331	90.8182
DATA	1336	9	24	0	0	A_14_P126545	chr7:135071378-135071437	1025.04	4507.25	4.909634952e-001	8.153770492e-002	1.730150035e-009	1.377239e+003	4.265529e+003	1.563694e+002	4.534753e+002	168	214	15	88	6.863922e+000	2.188722e+001	0	0	0	0	0	0	0	0	0	1	0	126.349	117.363	1	1	1	1	25.1049	15.903	89.9831
DATA	1337	9	25	0	0	A_14_P138704	chr22:41677236-41677294	1046.41	4507.63	-8.184807291e-002	6.938065912e-002	2.381212357e-001	2.589556e+003	2.144753e+003	2.693006e+002	2.639001e+002	288.5	148	14	88	6.150613e+000	2.184490e+001	0	0	0	0	0	0	0	0	0	1	0	237.974	59.0724	1	1	1	1	25.5572	15.3004	89.9486
DATA	1338	9	26	0	0	A_14_P135715	chr17:73623373-73623420	1068.04	4507.14	5.366314108e-003	9.827002614e-002	9.564508907e-001	9.587738e+002	9.706943e+002	1.209910e+002	1.816943e+002	129	116	14	87	6.022352e+000	2.247727e+001	0	0	0	0	0	0	0	0	0	1	0	88.258	26.7658	1	1	1	1	25.3321	14.6415	88.6755
DATA	1339	9	27	0	0	A_14_P109471	chr17:30816980-30817038	1088.42	4507.38	-1.642339603e-001	1.475381137e-001	2.656384617e-001	6.659680e+002	4.562673e+002	9.931621e+001	1.600760e+002	101	96.5	14	86	5.880154e+000	2.157777e+001	0	0	0	0	0	0	0	0	0	0	0	61.4046	12.5938	1	1	1	0	24.4106	14.6559	87.4818
DATA	1340	9	28	0	1	SRN_20605	SRN_20605	1110.02	4506.94	1.939744811e-001	7.094147903e-002	6.251521105e-003	1.903809e+003	2.975759e+003	2.040957e+002	3.347242e+002	211	173	14	84	5.265573e+000	1.994411e+001	0	0	0	0	0	0	0	0	1	0	0	175.836	82.2301	1	1	1	1	27.501	14.1176	85.3137
DATA	1341	9	29	0	0	A_14_P136768	chr6:110243469-110243528	1130.77	4506.55	-1.916511263e-001	6.989541421e-002	6.107192342e-003	3.211599e+003	2.065714e+003	3.294484e+002	2.571167e+002	335	152	14	84	6.032709e+000	2.066902e+001	0	0	0	0	0	0	0	0	0	0	0	297.108	57.1454	1	1	1	1	24.6442	15	85.42
DATA	1342	9	30	0	0	A_14_P116447	chr3:10326945-10327000	1152.37	4506.73	2.999705674e-002	1.000966404e-001	7.644205276e-001	9.005636e+002	9.649648e+002	1.161212e+002	1.808244e+002	128	120	15	87	6.190186e+000	2.129742e+001	0	0	0	0	0	0	0	0	0	0	0	83.4559	26.7238	1	1	1	1	25.7804	15.6654	87.622
DATA	1343	9	31	0	0	A_14_P135066	chr21:36259789-36259848	1173.23	4506.49	-7.565754603e-001	1.327895061e-001	1.215380696e-008	1.641183e+003	2.874627e+002	1.796974e+002	1.554381e+002	197	99.5	16	86	6.947742e+000	2.140627e+001	0	0	0	0	0	0	0	0	0	0	0	152.34	7.96975	1	1	1	0	24.8756	16.4702	87.0632
DATA	1344	9	32	0	0	A_14_P131213	chr12:68716833-68716892	1194.28	4506.24	2.307490440e-001	8.442532149e-002	6.272729393e-003	1.032003e+003	1.755618e+003	1.264476e+002	2.326047e+002	131	134	16	86	7.691651e+000	2.324112e+001	0	0	0	0	0	0	0	0	0	0	0	95.9519	48.7275	1	1	1	1	22.9591	17	87.7647
DATA	1345	9	33	0	0	A_14_P102886	chr12:117170809-117170868	1215.81	4506.86	-7.995388148e-001	1.080536693e-001	1.367392995e-013	3.266168e+003	5.182028e+002	3.346624e+002	1.609955e+002	323	103	16	87.5	7.570394e+000	2.393553e+001	0	0	0	0	0	0	0	0	0	1	0	304.199	14.3979	1	1	1	0	25.7804	16.9679	88.7949
DATA	1346	9	34	0	1	SRN_30967	SRN_30967	1237.21	4506.39	2.505893915e-001	1.171528373e-001	3.243603044e-002	5.579363e+002	9.935141e+002	9.173764e+001	1.818023e+002	90	115.5	16	85	7.393778e+000	2.339454e+001	0	0	0	0	0	0	0	0	0	0	0	52.0499	27.6356	1	1	1	1	20.591	17.2552	87.6643
DATA	1347	9	35	0	0	A_14_P102557	chr18:70799747-70799806	1258.11	4506.36	-1.003872845e-001	8.509468106e-002	2.381144760e-001	1.409407e+003	1.118534e+003	1.585876e+002	1.887939e+002	170	115.5	15	85	6.873802e+000	2.188773e+001	0	0	0	0	0	0	0	0	0	0	0	131.697	31.1463	1	1	1	1	24.6442	16.4568	85.4321
DATA	1348	9	36	0	0	A_18_P15338150	chr5:107787100-107787159	1279.26	4506.45	4.476595627e-002	8.662442469e-002	6.053082443e-001	1.139008e+003	1.262679e+003	1.350628e+002	1.975515e+002	150	126	15	84	6.770855e+000	2.202179e+001	0	0	0	0	0	0	0	0	0	0	0	106.604	35.1974	1	1	1	1	26.0017	15.9676	86
[truncated: 18,108,105 more chars]
