# Supplementary material for: Genomic comparison of early-passage conditionally reprogrammed breast cancer cells to their corresponding primary tumors
Source: PLoS One. 2017 Oct 19;12(10):e0186190. doi: 10.1371/journal.pone.0186190 (PMC5648156; doi:10.1371/journal.pone.0186190)
Supplement: S2 File — (ZIP) [file pone.0186190.s005.zip › Case 3-PBT-US12302349_252192429019_S01_CGH_1105_Oct12_2_2.txt]

TYPE	text	text	text	integer	text	float	float	text	integer	text	text	integer	integer	integer	integer	float	float	float	float	float	float	text	text	text	text	text	text	text	text	text	text	text	integer	integer	integer	text	integer	boolean
FEPARAMS	Protocol_Name	Protocol_date	Scan_ScannerName	Scan_NumChannels	Scan_Date	Scan_MicronsPerPixelX	Scan_MicronsPerPixelY	Scan_OriginalGUID	Scan_NumScanPass	Grid_Name	Grid_Date	Grid_NumSubGridRows	Grid_NumSubGridCols	Grid_NumRows	Grid_NumCols	Grid_RowSpacing	Grid_ColSpacing	Grid_OffsetX	Grid_OffsetY	Grid_NomSpotWidth	Grid_NomSpotHeight	Grid_GenomicBuild	FeatureExtractor_Barcode	FeatureExtractor_Sample	FeatureExtractor_ScanFileName	FeatureExtractor_ArrayName	FeatureExtractor_ScanFileGUID	FeatureExtractor_DesignFileName	FeatureExtractor_ExtractionTime	FeatureExtractor_UserName	FeatureExtractor_ComputerName	FeatureExtractor_Version	FeatureExtractor_IsXDRExtraction	FeatureExtractor_ColorMode	FeatureExtractor_QCReportType	DyeNorm_NormFilename	DyeNorm_NormNumProbes	Grid_IsGridFile
DATA	CGH_1105_Oct12 (Read Only)	12-Oct-2012 22:30	Agilent Technologies Scanner G2505C US12302349	2	06-16-2015 11:21:22	3	3	c97d29f2-b798-4c57-81ba-8b9650329e61	1	021924_D_F_20111015	15-Oct-2011 00:00	1	1	384	164	36.6617	31.745	0	18.3309	30	30	hg19:GRCh37:Feb2009	252192429019_2_2		Z:\Instruments & Services\Agilent Microarray\Luciane\6-16-15\\US12302349_252192429019_S01.tif	US12302349_252192429019_S01	c4e56640-59e6-4ea0-bd20-6b95a8128a54	021924_D_F_20111015.xml	16-Jun-2015 11:42:02	zoux	LCCIS-MJ01E5RG	11.5.1.1	0	1	4		0	0
*
TYPE	float	float	float	integer	integer	float	float	float	integer	integer	float	float	integer	float	float	float	integer	float	float	integer	integer	float	float	float	integer	float	float	integer	integer	integer	integer	integer	float	float	float	integer	integer	integer	integer	integer	float	float	float	integer	float	float	float	float	float	float	float	integer	integer	float	float	integer	integer	float	float	float	float	float	float	float	float	float	float	float	float	integer	float	float	float	float	integer	float	float	float	float	integer	float	float	float	float	integer	float	float	float	float	float	float	float	integer	float	float	float	integer	float	float	float	float	float	integer	integer	integer	integer	float	float	float	float	integer	float	float	float	float	float	float	float	float	float	float	float	float	float	float	float	float	float	float	float	float	float	float	float	integer	integer	integer	integer	float	float	integer	text	integer	integer	float	float	float	float	text	text	text	float	float	float	float	float	integer	integer	boolean	float	float	float	boolean	float	boolean	float	boolean	float	boolean	float	boolean	float	boolean	float	boolean	float	boolean	float	boolean	float	boolean	float	boolean	float	boolean
STATS	gDarkOffsetAverage	gDarkOffsetMedian	gDarkOffsetStdDev	gDarkOffsetNumPts	gSaturationValue	rDarkOffsetAverage	rDarkOffsetMedian	rDarkOffsetStdDev	rDarkOffsetNumPts	rSaturationValue	gAvgSig2BkgNegCtrl	rAvgSig2BkgNegCtrl	gNumSatFeat	gLocalBGInlierNetAve	gLocalBGInlierAve	gLocalBGInlierSDev	gLocalBGInlierNum	gGlobalBGInlierAve	gGlobalBGInlierSDev	gGlobalBGInlierNum	rNumSatFeat	rLocalBGInlierNetAve	rLocalBGInlierAve	rLocalBGInlierSDev	rLocalBGInlierNum	rGlobalBGInlierAve	rGlobalBGInlierSDev	rGlobalBGInlierNum	gNumFeatureNonUnifOL	gNumPopnOL	gNumNonUnifBGOL	gNumPopnBGOL	gOffsetUsed	gGlobalFeatInlierAve	gGlobalFeatInlierSDev	gGlobalFeatInlierNum	rNumFeatureNonUnifOL	rNumPopnOL	rNumNonUnifBGOL	rNumPopnBGOL	rOffsetUsed	rGlobalFeatInlierAve	rGlobalFeatInlierSDev	rGlobalFeatInlierNum	AllColorPrcntSat	AnyColorPrcntSat	AnyColorPrcntFeatNonUnifOL	AnyColorPrcntBGNonUnifOL	AnyColorPrcntFeatPopnOL	AnyColorPrcntBGPopnOL	TotalPrcntFeatOL	gNumNegBGSubFeat	gNonCtrlNumNegFeatBGSubSig	gLinearDyeNormFactor	gRMSLowessDNF	rNumNegBGSubFeat	rNonCtrlNumNegFeatBGSubSig	rLinearDyeNormFactor	rRMSLowessDNF	gSpatialDetrendRMSFit	gSpatialDetrendRMSFilteredMinusFit	gSpatialDetrendSurfaceArea	gSpatialDetrendVolume	gSpatialDetrendAveFit	rSpatialDetrendRMSFit	rSpatialDetrendRMSFilteredMinusFit	rSpatialDetrendSurfaceArea	rSpatialDetrendVolume	rSpatialDetrendAveFit	gNonCtrlNumSatFeat	gNonCtrl99PrcntNetSig	gNonCtrl50PrcntNetSig	gNonCtrl1PrcntNetSig	gNonCtrlMedPrcntCVBGSubSig	rNonCtrlNumSatFeat	rNonCtrl99PrcntNetSig	rNonCtrl50PrcntNetSig	rNonCtrl1PrcntNetSig	rNonCtrlMedPrcntCVBGSubSig	gNegCtrlNumInliers	gNegCtrlAveNetSig	gNegCtrlSDevNetSig	gNegCtrlAveBGSubSig	gNegCtrlSDevBGSubSig	rNegCtrlNumInliers	rNegCtrlAveNetSig	rNegCtrlSDevNetSig	rNegCtrlAveBGSubSig	rNegCtrlSDevBGSubSig	gAveNumPixOLLo	gAveNumPixOLHi	gPixCVofHighSignalFeat	gNumHighSignalFeat	rAveNumPixOLLo	rAveNumPixOLHi	rPixCVofHighSignalFeat	rNumHighSignalFeat	NonCtrlAbsAveLogRatio	NonCtrlSDevLogRatio	NonCtrlSNRLogRatio	AddErrorEstimateGreen	AddErrorEstimateRed	TotalNumFeatures	NonCtrlNumUpReg	NonCtrlNumDownReg	NumIsNorm	ROIHeight	ROIWidth	CentroidDiffX	CentroidDiffY	NumFoundFeat	MaxNonUnifEdges	MaxSpotNotFoundEdges	gMultDetrendRMSFit	rMultDetrendRMSFit	gMultDetrendSurfaceAverage	rMultDetrendSurfaceAverage	DerivativeOfLogRatioSD	gNonCtrl50PrcntBGSubSig	rNonCtrl50PrcntBGSubSig	gMedPrcntCVProcSignal	rMedPrcntCVProcSignal	geQCMedPrcntCVProcSignal	reQCMedPrcntCVProcSignal	gOutlierFlagger_Auto_FeatB_Term	rOutlierFlagger_Auto_FeatB_Term	gOutlierFlagger_Auto_FeatC_Term	rOutlierFlagger_Auto_FeatC_Term	gOutlierFlagger_Auto_BgndB_Term	rOutlierFlagger_Auto_BgndB_Term	gOutlierFlagger_Auto_BgndC_Term	rOutlierFlagger_Auto_BgndC_Term	OutlierFlagger_FeatChiSq	OutlierFlagger_BgndChiSq	GriddingStatus	IsGoodGrid	NumGeneNonUnifOL	TotalNumberOfReplicatedGenes	gPercentileIntensityProcessedSignal	rPercentileIntensityProcessedSignal	ExtractionStatus	QCMetricResults	gNonCtrlNumWellAboveBG	rNonCtrlNumWellAboveBG	UpRandomnessRatio	DownRandomnessRatio	UpRandomnessSDRatio	DownRandomnessSDRatio	UpRegQualityRatioResult	DownRegQualityRatioResult	ImageDepth	AFHold	gPMTVolts	rPMTVolts	GlassThickness	RestrictionControl	gDDN	rDDN	GridHasBeenOptimized	gNegCtrlSpread	rNegCtrlSpread	Metric_IsGoodGrid	Metric_IsGoodGrid_IsInRange	Metric_AnyColorPrcntFeatNonUnifOL	Metric_AnyColorPrcntFeatNonUnifOL_IsInRange	Metric_DerivativeLR_Spread	Metric_DerivativeLR_Spread_IsInRange	Metric_gRepro	Metric_gRepro_IsInRange	Metric_g_BGNoise	Metric_g_BGNoise_IsInRange	Metric_g_Signal2Noise	Metric_g_Signal2Noise_IsInRange	Metric_g_SignalIntensity	Metric_g_SignalIntensity_IsInRange	Metric_rRepro	Metric_rRepro_IsInRange	Metric_r_BGNoise	Metric_r_BGNoise_IsInRange	Metric_r_Signal2Noise	Metric_r_Signal2Noise_IsInRange	Metric_r_SignalIntensity	Metric_r_SignalIntensity_IsInRange	Metric_RestrictionControl	Metric_RestrictionControl_IsInRange
DATA	5.44037	5.44037	1.54756	0	65529	5.59193	5.59193	1.53316	0	65529	2.24537	1.0133	0	13.4058	18.8462	1.07487	62861	18.8462	1.07487	62861	0	72.7715	78.3634	1.7231	62530	78.3634	1.7231	62530	15	84	0	115	5.44037	94.1433	290.845	62877	7	79	0	446	5.59193	232.092	735.083	62890	0	0	0.0254065	0	0.254065	0.890816	0.0270833	663	151	28.8881	0	602	75	10.8558	0	0.62858	3.03968	1.0017	1.79867	35.1344	0.596691	3.75016	1.00051	1.31952	79.337	0	182.386	62.4707	32.893	10.5763	0	464.366	160.78	85.7251	10.7293	723	29.7939	3.30127	0.117846	3.22471	734	73.6447	3.87844	-0.0837933	3.7859	0.115234	0.830046	0.0544015	151	0.139609	0.707476	0.0480223	193	0.200827	0.0973405	2.63743	93.1558	41.099	62976	10847	10709	11814	3.70976	6.34816	0.705587	0.670025	62804	0	0.00914634	0.0162527	0.0327996	50.4349	95.4391	0.75039	32.7792	87.0094	10.1791	10.1554	0	0	164.643	381.591	93.3732	292.734	54.1289	231.202	43.2454	329.918	2.32079	1.29571	0	1	16	55077	1462.61	1469.44	1	ExtractionEvaluate	49643	57582	1.05241	0.929736	0.206619	0.194129	Random	Random	16 Bit	0	403	437	985.807	-1	0	-10	1	10.0273	11.6222	1	1	0.0254065	1	0.75039	0	0.105763	1	3.22471	1	10.165	0	32.7792	0	0.107293	1	3.7859	1	22.9825	0	87.0094	1	-1	0
*
TYPE	integer	integer	integer	integer	integer	text	text	float	float	float	float	float	float	float	float	float	float	float	float	float	float	float	boolean	boolean	boolean	boolean	boolean	boolean	boolean	boolean	boolean	boolean	boolean	float	float	boolean	boolean	boolean	boolean	float	float	float
FEATURES	FeatureNum	Row	Col	SubTypeMask	ControlType	ProbeName	SystematicName	PositionX	PositionY	LogRatio	LogRatioError	PValueLogRatio	gProcessedSignal	rProcessedSignal	gProcessedSigError	rProcessedSigError	gMedianSignal	rMedianSignal	gBGMedianSignal	rBGMedianSignal	gBGPixSDev	rBGPixSDev	gIsSaturated	rIsSaturated	gIsFeatNonUnifOL	rIsFeatNonUnifOL	gIsBGNonUnifOL	rIsBGNonUnifOL	gIsFeatPopnOL	rIsFeatPopnOL	gIsBGPopnOL	rIsBGPopnOL	IsManualFlag	gBGSubSignal	rBGSubSignal	gIsPosAndSignif	rIsPosAndSignif	gIsWellAboveBG	rIsWellAboveBG	SpotExtentX	gBGMeanSignal	rBGMeanSignal
DATA	1	1	1	0	1	HsCGHBrightCorner	HsCGHBrightCorner	5852.78	4465.82	-1.620433879e-002	6.949581028e-002	8.156293925e-001	1.508021e+003	1.452791e+003	1.804836e+002	1.534004e+002	82	197	18	79	7.075540e+000	1.914889e+001	0	0	0	0	0	0	0	0	0	0	0	49.0404	111.675	1	1	1	1	24.4106	18.7408	79.7135
DATA	2	1	2	66	1	DarkCorner	DarkCorner	5873.63	4465.5	0.000000000e+000	6.792182139e-001	1.000000000e+000	9.837302e+001	4.874593e+001	9.903406e+001	4.910411e+001	36	82	18	79	7.068818e+000	1.930499e+001	0	0	0	0	0	0	0	0	0	0	0	-0.424345	1.29746	0	0	0	0	19.1492	18.9164	79.7682
DATA	3	1	3	66	1	DarkCorner	DarkCorner	5894.62	4466	0.000000000e+000	6.645467296e-001	1.000000000e+000	9.823935e+001	4.855864e+001	9.889949e+001	4.310771e+001	32	77	18	78	7.119906e+000	1.899778e+001	0	0	0	0	0	0	0	0	0	0	0	-3.88173	-4.85299	0	0	0	0	29.1201	19.0058	78.8537
DATA	4	1	4	0	0	A_14_P128532	chr19:8068628-8068687	5915.98	4465.41	1.174277637e-001	7.095153160e-002	9.791599012e-002	1.230045e+003	1.611940e+003	1.577559e+002	1.683950e+002	76	200	18	78	7.099690e+000	1.915278e+001	0	0	0	0	0	0	0	0	0	0	0	40.1567	125.266	1	1	1	1	23.4529	19.1293	78.4137
DATA	5	1	5	0	0	A_14_P105322	chr9:71601402-71601461	5937.04	4465.25	1.687166969e-001	7.990529063e-002	3.473292677e-002	8.017890e+002	1.182434e+003	1.271265e+002	1.278210e+002	62	183	18	77	7.085509e+000	1.885976e+001	0	0	0	0	0	0	0	0	0	0	0	26.2083	92.2133	1	1	1	1	25.1049	19.1617	77.5348
DATA	6	1	6	0	0	A_14_P128090	chr5:15032877-15032936	5958.71	4465.24	4.442040372e-002	8.793655152e-002	6.134594384e-001	7.208638e+002	7.984976e+002	1.220825e+002	9.335759e+001	60	142	18	77	7.063824e+000	1.879932e+001	0	0	0	0	0	0	0	0	0	0	0	23.5932	62.4981	1	1	1	1	24.8756	18.97	77.5048
DATA	7	1	7	0	0	A_16_P02073591	chr9:19993767-19993826	5979.07	4465.48	-3.186736392e-001	7.393278856e-002	1.630218437e-005	2.313229e+003	1.110568e+003	2.513854e+002	1.210667e+002	111	160	18	76	7.065662e+000	1.883131e+001	0	0	0	0	0	0	0	0	0	0	0	75.8008	87.2245	1	1	1	1	25.3321	19.0556	77.0526
DATA	8	1	8	0	0	A_14_P135539	chr19:48047281-48047336	6000.19	4465.12	3.824481935e-002	6.484308663e-002	5.553209494e-001	2.217365e+003	2.421487e+003	2.425465e+002	2.468686e+002	109	261	18	77	7.060495e+000	1.891865e+001	0	0	0	0	0	0	0	0	0	0	0	72.7446	190.818	1	1	1	1	25.1049	19.0553	77.3567
DATA	9	1	9	0	0	A_14_P118924	chr6:111126175-111126234	6021.24	4465.45	5.108457422e-001	1.218165685e-001	2.746038992e-005	2.643167e+002	8.569792e+002	1.016713e+002	9.816402e+001	46	147	18	77	7.063314e+000	1.881555e+001	0	0	0	0	0	0	0	0	0	0	0	8.68186	67.7686	1	1	0	1	23.696	18.9768	77.3304
DATA	10	1	10	0	0	A_16_P17264851	chr5:114739019-114739078	6043.3	4466.11	2.475245388e-001	1.101133146e-001	2.458209049e-002	3.967899e+002	7.015929e+002	1.057752e+002	8.483727e+001	48	136	18	77	7.029390e+000	1.896737e+001	0	0	0	0	0	0	0	0	0	0	0	13.0497	55.6878	1	1	0	1	22.7082	18.8837	77.7279
DATA	11	1	11	0	0	A_14_P129144	chr6:10181231-10181290	6063.64	4465.44	4.483053420e-002	7.303049706e-002	5.393075436e-001	1.142211e+003	1.266417e+003	1.504670e+002	1.352765e+002	73	172	18	77	6.945398e+000	1.847315e+001	0	0	0	0	0	0	0	0	0	0	0	37.6045	100.818	1	1	1	1	24.8756	18.9014	77.37
DATA	12	1	12	0	0	A_16_P38515598	chr8:103769626-103769685	6084.8	4465.46	-2.497064097e-001	6.899057288e-002	2.952549665e-004	2.875378e+003	1.618037e+003	3.037271e+002	1.686039e+002	132	194	18	77	6.996533e+000	1.846399e+001	0	0	0	0	0	0	0	0	0	0	0	94.7722	129.233	1	1	1	1	25.3321	18.7975	77.4636
DATA	13	1	13	0	0	A_14_P126756	chr19:48941148-48941207	6106.33	4465.4	3.683230334e-002	8.444821207e-002	6.627260496e-001	7.806798e+002	8.497775e+002	1.250809e+002	9.722886e+001	61	138	18	76	7.005012e+000	1.863960e+001	0	0	0	0	0	0	0	0	0	0	0	25.7601	68.0933	1	1	1	1	23.696	18.8435	76.9445
DATA	14	1	14	0	0	A_16_P03384707	chr18:60215400-60215459	6127.11	4465.39	-2.136909479e-001	8.117378361e-002	8.475605731e-003	1.207682e+003	7.383488e+002	1.552901e+002	8.757816e+001	75.5	134	18	76	7.022226e+000	1.877938e+001	0	0	0	0	0	0	0	0	0	0	0	39.8929	59.3494	1	1	1	1	25.1049	18.9589	77.0466
DATA	15	1	15	0	0	A_14_P123652	chr10:107217757-107217816	6148.73	4465.29	2.703131136e-001	8.797012768e-002	2.120726276e-003	5.849490e+002	1.090012e+003	1.137136e+002	1.186826e+002	54	164	18	76	6.965510e+000	1.876661e+001	0	0	0	0	0	0	0	0	0	0	0	19.3437	87.895	1	1	1	1	24.4106	18.8723	76.9814
DATA	16	1	16	0	0	A_14_P111489	chr18:13105047-13105103	6169.56	4465.18	-1.139477732e-001	9.974248849e-002	2.532796591e-001	6.850413e+002	5.269495e+002	1.190887e+002	7.048286e+001	60.5	117.5	18	76	6.908537e+000	1.898016e+001	0	0	0	0	0	0	0	0	0	0	0	22.6773	42.6196	1	1	1	1	23.696	18.9044	77.1867
DATA	17	1	17	0	0	A_14_P126461	chr7:44178443-44178494	6190.84	4465.31	4.964953851e-002	6.607046163e-002	4.523737803e-001	1.848942e+003	2.072874e+003	2.089376e+002	2.124748e+002	98	255	18	76	6.761204e+000	1.877177e+001	0	0	0	0	0	0	0	0	0	0	0	61.2719	168.176	1	1	1	1	26.2212	19.0222	76.766
DATA	18	1	18	0	0	A_14_P201543	chrX:49611764-49611823	6212.25	4465.37	-1.227936255e-001	7.681084500e-002	1.098984894e-001	1.200848e+003	9.050958e+002	1.544972e+002	1.017653e+002	74	153	19	76	6.767971e+000	1.847249e+001	0	0	0	0	0	0	0	0	0	0	0	39.8369	73.6575	1	1	1	1	25.1049	19.0173	76.7129
DATA	19	1	19	0	0	A_14_P103232	chr2:229542588-229542647	6233.4	4465.41	3.522866620e-001	2.929786421e-001	2.291965062e-001	1.065037e+002	2.396907e+002	9.768824e+001	5.220964e+001	39	96	19	76	6.918726e+000	1.844457e+001	0	0	0	0	0	0	0	0	0	0	0	3.53679	19.5644	1	1	0	1	27.501	19.1083	77.0546
DATA	20	1	20	0	0	A_14_P116743	chr10:119168883-119168942	6254	4465.24	-2.348732162e-001	8.167506371e-002	4.031289710e-003	1.223950e+003	7.126735e+002	1.561782e+002	8.496094e+001	75.5	140	19	76	6.916991e+000	1.836050e+001	0	0	0	0	0	0	0	0	0	0	0	40.6851	58.3339	1	1	1	1	24.8756	19.0384	77.044
DATA	21	1	21	0	0	A_14_P124410	chr1:152957573-152957632	6276.04	4465.04	7.164705060e-002	8.735834579e-002	4.121299281e-001	6.939574e+002	8.184268e+002	1.191945e+002	9.394136e+001	59	144	19	76	6.967432e+000	1.856531e+001	0	0	0	0	0	0	0	0	0	0	0	23.0916	67.1878	1	1	1	1	24.4106	19.1109	77.1761
DATA	22	1	22	0	0	A_14_P101349	chrX:76715175-76715234	6296.57	4465.12	-3.624005957e-003	7.055397641e-002	9.590346631e-001	1.346280e+003	1.335092e+003	1.658253e+002	1.412078e+002	78	189	18	76	7.054005e+000	1.903608e+001	0	0	0	0	0	0	0	0	0	0	0	44.8414	109.909	1	1	1	1	23.9365	19.0335	77.734
DATA	23	1	23	0	0	A_14_P121110	chr6:27092923-27092982	6317.66	4465.12	1.421706718e-001	6.780583392e-002	3.601728913e-002	1.533228e+003	2.127049e+003	1.812810e+002	2.175925e+002	90	251	18	77	7.003225e+000	1.914140e+001	0	0	0	0	0	0	0	0	0	0	0	51.1185	175.596	1	1	1	1	26.0017	18.9313	78.1424
DATA	24	1	24	0	0	A_14_P128199	chr3:180816220-180816279	6339.2	4464.73	1.515554179e-001	7.794462837e-002	5.184740788e-002	8.443127e+002	1.196902e+003	1.283171e+002	1.281309e+002	64	176	18	77	7.032007e+000	1.876263e+001	0	0	0	0	0	0	0	0	0	0	0	28.1773	99.0768	1	1	1	1	25.3321	19.0402	77.8
DATA	25	1	25	0	0	A_14_P114730	chr17:26938778-26938837	6360.58	4465.4	-2.869949522e-001	1.365149792e-001	3.552731423e-002	5.321708e+002	2.748249e+002	1.102266e+002	5.324232e+001	53	96	19	78	6.942942e+000	1.880004e+001	0	0	0	0	0	0	0	0	0	0	0	17.7781	22.8166	1	1	1	1	24.4106	19.1325	78.3561
DATA	26	1	26	0	0	A_14_P112459	chr1:28905091-28905150	6381.55	4464.88	2.559305941e-001	1.025567640e-001	1.257790933e-002	4.318170e+002	7.784492e+002	1.056654e+002	9.016001e+001	48.5	145.5	19	78	7.034367e+000	1.893966e+001	0	0	0	0	0	0	0	0	0	0	0	14.439	64.7918	1	1	0	1	24.4106	19.0985	78.5934
DATA	27	1	27	0	0	A_14_P102268	chr18:27828604-27828663	6403	4464.9	-3.145195796e-001	7.427165533e-002	2.288378148e-005	2.148278e+003	1.041288e+003	2.354432e+002	1.135811e+002	107	163	19	78	7.006111e+000	1.882602e+001	0	0	0	0	0	0	0	0	0	0	0	71.9032	86.9023	1	1	1	1	26.0017	19.2147	78.7039
DATA	28	1	28	0	0	A_14_P115379	chr1:173383016-173383075	6424.19	4464.21	3.207674597e-002	1.042062294e-001	7.582194161e-001	5.290322e+002	5.695854e+002	1.098369e+002	7.274718e+001	53	123	19	78	6.939219e+000	1.878137e+001	0	0	0	0	0	0	0	0	0	0	0	17.7232	47.6514	1	1	1	1	25.7804	19.1105	78.9643
DATA	29	1	29	0	0	A_16_P15712572	chr2:77156736-77156795	6445.45	4464.73	2.240070304e-001	9.340818720e-002	1.647802440e-002	5.235923e+002	8.770013e+002	1.094947e+002	9.863072e+001	51	152	18	78	6.986784e+000	1.838104e+001	0	0	0	0	0	0	0	0	0	0	0	17.5578	73.5708	1	1	1	1	24.1747	18.9835	78.9097
DATA	30	1	30	0	0	A_16_P20919612	chr18:72280538-72280597	6466.48	4464.35	3.287863561e-002	6.451987418e-002	6.103392433e-001	2.270775e+003	2.449361e+003	2.465661e+002	2.490392e+002	113.5	284.5	18	78	7.036782e+000	1.831436e+001	0	0	0	0	0	0	0	0	0	0	0	76.2165	205.974	1	1	1	1	23.9365	19.0055	78.9187
DATA	31	1	31	0	0	A_14_P137001	chr19:54754462-54754515	6487.17	4464.59	2.192235821e-001	1.000614195e-001	2.845973596e-002	4.630390e+002	7.670809e+002	1.065732e+002	8.888638e+001	49	151	18	78	7.101249e+000	1.886202e+001	0	0	0	0	0	0	0	0	0	0	0	15.5557	64.6688	1	1	0	1	25.7804	18.9542	79.156
DATA	32	1	32	0	0	A_14_P112154	chr4:22176592-22176651	6508.58	4464.4	5.488934139e-001	2.477339149e-001	2.671499012e-002	9.752132e+001	3.451382e+002	9.639404e+001	5.655071e+001	38	108	18	78	7.118261e+000	1.920349e+001	0	0	0	0	0	0	0	0	0	0	0	3.27925	29.1684	1	1	0	1	24.4106	18.8729	79.5491
DATA	33	1	33	0	0	A_14_P120160	chr7:50238182-50238241	6529.35	4464.14	1.801689090e-001	9.259345695e-002	5.167803369e-002	5.504285e+002	8.334313e+002	1.104988e+002	9.457026e+001	55	150	18	79	7.159140e+000	1.915301e+001	0	0	0	0	0	0	0	0	0	0	0	18.5253	70.5993	1	1	1	1	23.9365	19.077	79.7168
DATA	34	1	34	0	0	A_16_P18142144	chr7:140982399-140982458	6551	4464.42	2.567879037e-001	1.232836607e-001	3.726006393e-002	3.224841e+002	5.825003e+002	1.010098e+002	7.335145e+001	47	124.5	18	79	7.056581e+000	1.919095e+001	0	0	0	0	0	0	0	0	0	0	0	10.8637	49.4682	1	1	0	1	24.8756	18.9161	80.5671
DATA	35	1	35	0	0	A_14_P124949	chr19:55098935-55098992	6571.75	4464.62	-5.716535666e-002	7.362279466e-002	4.374758210e-001	1.214299e+003	1.064536e+003	1.545700e+002	1.153704e+002	73.5	164	18	79	7.035985e+000	1.902788e+001	0	0	0	0	0	0	0	0	0	0	0	40.9435	90.6193	1	1	1	1	23.696	19.087	80.736
DATA	36	1	36	0	0	A_14_P104256	chr7:32258210-32258269	6593.11	4464.34	2.404966902e-001	8.827849531e-002	6.443885787e-003	5.758384e+002	1.001838e+003	1.115616e+002	1.095706e+002	54	161.5	18	79	7.003096e+000	1.895575e+001	0	0	0	0	0	0	0	0	0	0	0	19.4336	85.4773	1	1	1	1	25.3321	19.194	80.8626
DATA	37	1	37	0	0	A_14_P112455	chr1:186863228-186863287	6614.08	4464.29	1.028299899e-001	7.392272142e-002	1.642111584e-001	1.011299e+003	1.281473e+003	1.390722e+002	1.355794e+002	66.5	189.5	18	80	7.037385e+000	1.884758e+001	0	0	0	0	0	0	0	0	0	0	0	34.1602	109.584	1	1	1	1	23.4529	19.0375	81.1798
DATA	38	1	38	0	0	A_14_P101507	chr1:38261301-38261360	6635.65	4464.27	-7.314888658e-002	2.355741750e-001	7.561707373e-001	2.181911e+002	1.843691e+002	9.784308e+001	4.786363e+001	44	96.5	18	80	6.999803e+000	1.881725e+001	0	0	0	0	0	0	0	0	0	0	0	7.37691	15.8026	1	1	0	0	26.8687	18.9981	81.172
DATA	39	1	39	0	0	A_14_P138414	chr1:159374865-159374924	6656.73	4464.82	-2.654144199e-002	8.729172575e-002	7.610863709e-001	7.583503e+002	7.133923e+002	1.217864e+002	8.385188e+001	62	138	18	80	6.854703e+000	1.866017e+001	0	0	0	0	0	0	0	0	0	0	0	25.6622	61.29	1	1	1	1	24.6442	18.9567	80.9089
DATA	40	1	40	0	0	A_14_P123554	chr2:190620041-190620100	6678	4464.36	-5.021657919e-002	6.549365223e-002	4.432363372e-001	2.165228e+003	1.928799e+003	2.365310e+002	1.978292e+002	106	247	18	81	6.592791e+000	1.891353e+001	0	0	0	0	0	0	0	0	0	0	0	73.3357	166.058	1	1	1	1	24.8756	18.5776	81.431
DATA	41	1	41	0	0	A_14_P200870	chr8:81422563-81422622	6699.38	4464.36	-6.331038182e-001	1.338563598e-001	2.248237771e-006	8.241545e+002	1.918248e+002	1.258607e+002	4.508691e+001	65	91	18	81	6.566574e+000	1.891514e+001	0	0	0	0	0	0	0	0	0	0	0	27.9389	16.5512	1	1	1	0	23.696	18.5666	81.3113
DATA	42	1	42	0	0	A_16_P19643948	chr12:95241679-95241738	6720.23	4464.49	5.024339531e-001	7.870164753e-002	1.724833494e-010	1.412967e+003	4.493305e+003	1.702869e+002	4.514587e+002	83	468	18	80	6.868661e+000	1.893932e+001	0	0	0	0	0	0	0	0	0	0	0	47.9413	388.521	1	1	1	1	24.8756	18.9219	80.8446
DATA	43	1	43	0	0	A_16_P03786541	chrX:144853176-144853235	6741.35	4464.37	1.831332031e-001	6.566707425e-002	5.290156733e-003	2.263547e+003	3.450823e+003	2.454658e+002	3.478375e+002	107	372	18	80	6.995141e+000	1.954935e+001	0	0	0	0	0	0	0	0	0	0	0	76.8686	298.999	1	1	1	1	24.4106	18.8688	80.8336
DATA	44	1	44	0	0	A_14_P130084	chr17:39923458-39923517	6762.87	4464.04	2.482223558e-001	9.471085423e-002	8.771243018e-003	4.912305e+002	8.699768e+002	1.068363e+002	9.731416e+001	52	161	18	80	7.076350e+000	1.955881e+001	0	0	0	0	0	0	0	0	0	0	0	16.6968	75.5326	1	1	1	1	24.6442	19.0588	81.1622
DATA	45	1	45	0	0	A_14_P137136	chr14:89061396-89061455	6784.04	4464.29	4.827258016e-002	6.704320328e-002	4.715114631e-001	1.615079e+003	1.804955e+003	1.872699e+002	1.856668e+002	90	231	18	80	7.026031e+000	1.962478e+001	0	0	0	0	0	0	0	0	0	0	0	54.9441	157.036	1	1	1	1	25.3321	19.0631	81.0455
DATA	46	1	46	0	0	A_16_P21506960	chrX:83350079-83350138	6805.15	4463.92	-2.757698487e-001	7.683742523e-002	3.319433744e-004	1.580648e+003	8.376552e+002	1.842661e+002	9.435537e+001	82	154	18	80	7.039963e+000	1.972497e+001	0	0	0	0	0	0	0	0	0	0	0	53.8197	73.0184	1	1	1	1	23.4529	19.0329	81.1661
DATA	47	1	47	0	0	A_16_P02052945	chr9:5988479-5988538	6825.64	4463.8	-3.340998054e-001	8.079600438e-002	3.547953595e-005	1.518814e+003	7.037281e+002	1.789479e+002	8.265303e+001	82	139	18	80	6.933245e+000	1.925473e+001	0	0	0	0	0	0	0	0	0	0	0	51.758	61.4594	1	1	1	1	22.4545	19.0565	81.0885
DATA	48	1	48	0	0	A_16_P18182607	chr7:157560846-157560905	6847.05	4464.13	4.983515179e-001	8.930968907e-002	2.404651265e-008	5.247742e+002	1.653195e+003	1.081325e+002	1.708862e+002	54	223.5	18	80	6.880353e+000	1.906344e+001	0	0	0	0	0	0	0	0	0	0	0	17.8988	144.673	1	1	1	1	27.2919	19.0176	80.9222
DATA	49	1	49	0	0	A_14_P126518	chr19:11457936-11457995	6868.58	4463.53	-7.395308406e-002	7.822442879e-002	3.444566061e-001	1.022632e+003	8.625144e+002	1.392144e+002	9.645785e+001	71	159	18	80	6.840472e+000	1.872023e+001	0	0	0	0	0	0	0	0	0	0	0	34.9107	75.6169	1	1	1	1	24.4106	19.1072	80.5219
DATA	50	1	50	0	0	A_14_P139103	chr8:22421514-22421564	6889.85	4463.83	-2.531202653e-001	9.187673390e-002	5.869239968e-003	9.248462e+002	5.163560e+002	1.321397e+002	6.725924e+001	64	126.5	18	80	6.866771e+000	1.876770e+001	0	0	0	0	0	0	0	0	0	0	0	31.5997	45.3572	1	1	1	1	27.501	19.1081	80.461
DATA	51	1	51	0	0	A_14_P130386	chr13:114169616-114169675	6910.3	4464.28	1.071218700e-001	8.646349620e-002	2.153729216e-001	6.607860e+002	8.456345e+002	1.151486e+002	9.487686e+001	56	149	18	80	6.946851e+000	1.882785e+001	0	0	0	0	0	0	0	0	0	0	0	22.596	74.4202	1	1	1	1	25.1049	19.092	80.318
DATA	52	1	52	0	0	A_18_P24996351	chr6:80796771-80796830	6931.25	4464.27	1.585162307e-001	7.390100255e-002	3.195438068e-002	9.687260e+002	1.395459e+003	1.351371e+002	1.460038e+002	68.5	195.5	18	79	6.971603e+000	1.900711e+001	0	0	0	0	0	0	0	0	0	0	0	33.1544	123.027	1	1	1	1	22.4545	18.9919	79.7466
DATA	53	1	53	0	0	A_14_P118338	chr1:52632041-52632100	6952.62	4464.13	-6.128710206e-003	7.266669064e-002	9.327860937e-001	1.165060e+003	1.148735e+003	1.497866e+002	1.226109e+002	77	172	18	79	6.914746e+000	1.940839e+001	0	0	0	0	0	0	0	0	0	0	0	39.9084	101.455	1	1	1	1	24.8756	18.8278	79.348
DATA	54	1	54	0	0	A_14_P136415	chrX:48385313-48385372	6973.89	4463.91	-1.657020633e-001	8.047010016e-002	3.947741827e-002	1.085304e+003	7.410528e+002	1.436174e+002	8.557362e+001	71	139	18	78	6.972236e+000	1.921083e+001	0	0	0	0	0	0	0	0	0	0	0	37.2084	65.5608	1	1	1	1	25.3321	18.8503	79.0869
DATA	55	1	55	0	0	A_14_P132538	chr14:102774031-102774090	6995.29	4463.53	4.127996829e-001	1.091207090e-001	1.549720100e-004	3.279811e+002	8.484935e+002	9.953626e+001	9.499782e+001	44	153	18	78	6.948912e+000	1.923094e+001	0	0	0	0	0	0	0	0	0	0	0	11.2542	75.1909	1	1	0	1	25.3321	19.0632	78.9769
DATA	56	1	56	0	0	A_14_P136494	chr17:77073408-77073467	7016.49	4463.27	2.084698439e-001	9.651161852e-002	3.076885609e-002	4.848864e+002	7.836277e+002	1.056778e+002	8.921847e+001	49.5	147	19	78	6.997513e+000	1.931931e+001	0	0	0	0	0	0	0	0	0	0	0	16.6525	69.5565	1	1	1	1	25.3321	19.1216	78.4674
DATA	57	1	57	0	0	A_16_P36610291	chr3:196753835-196753894	7037.57	4463.57	1.500961335e-001	7.726173079e-002	5.205276967e-002	8.356575e+002	1.180659e+003	1.256392e+002	1.255094e+002	66.5	184	19	77	7.021523e+000	1.893058e+001	0	0	0	0	0	0	0	0	0	0	0	28.723	104.976	1	1	1	1	24.4106	19.1688	78.1663
DATA	58	1	58	0	0	A_14_P126232	chr19:10370663-10370722	7058.45	4463.04	1.481500373e-001	1.425306839e-001	2.986068590e-001	2.932671e+002	4.124899e+002	9.821999e+001	5.923754e+001	45	109	19	77	7.089404e+000	1.889793e+001	0	0	0	0	0	0	0	0	0	0	0	10.0886	36.7308	1	1	0	1	23.2073	19.1648	77.6693
DATA	59	1	59	0	0	A_14_P124775	chr10:79551837-79551896	7079.52	4463.41	-2.516031046e-001	7.247475301e-002	5.173731737e-004	1.907869e+003	1.068920e+003	2.125377e+002	1.150112e+002	101.5	170.5	19	77	7.047509e+000	1.903070e+001	0	0	0	0	0	0	0	0	0	0	0	65.6861	95.3405	1	1	1	1	26.2212	19.1003	77.6109
DATA	60	1	60	0	0	A_14_P130314	chr15:50311064-50311123	7100.79	4463.25	-1.820208053e-001	8.874263932e-002	4.025634993e-002	8.829421e+002	5.806460e+002	1.286614e+002	7.188635e+001	66.5	125.5	19	77	7.054857e+000	1.914548e+001	0	0	0	0	0	0	0	0	0	0	0	30.4245	51.8692	1	1	1	1	26.4388	19.0294	77.3095
DATA	61	1	61	0	0	A_16_P00736723	chr3:73547624-73547683	7121.98	4463.16	-1.163962317e-002	7.330745507e-002	8.738436527e-001	1.129131e+003	1.099271e+003	1.466037e+002	1.177909e+002	74	180	18	76	7.024038e+000	1.890391e+001	0	0	0	0	0	0	0	0	0	0	0	38.9402	98.3464	1	1	1	1	22.4545	18.9596	76.7571
DATA	62	1	62	0	0	A_18_P15712741	chr6:80272323-80272382	7143.43	4463.38	-3.879103674e-001	7.456632695e-002	1.969229102e-007	2.941109e+003	1.203929e+003	3.085937e+002	1.275917e+002	140.5	189.5	18	75	6.994416e+000	1.843963e+001	0	0	0	0	0	0	0	0	0	0	0	101.514	107.876	1	1	1	1	25.3321	18.8967	76.1843
DATA	63	1	63	0	0	A_14_P110318	chr16:69173776-69173835	7164.5	4463.5	1.602881550e-001	1.336699789e-001	2.304760255e-001	3.122123e+002	4.515837e+002	9.843480e+001	6.179995e+001	43.5	122	18	76	6.871783e+000	1.884580e+001	0	0	0	0	0	0	0	0	0	0	0	10.7849	40.5231	1	1	0	1	27.9146	18.7326	76.4644
DATA	64	1	64	0	0	A_14_P105545	chr19:56416358-56416408	7185.71	4463.5	-3.708550732e-001	8.199616179e-002	6.101693613e-006	1.559254e+003	6.638376e+002	1.816952e+002	7.862370e+001	89.5	134.5	18	76	6.772568e+000	1.838946e+001	0	0	0	0	0	0	0	0	0	0	0	53.9061	59.6549	1	1	1	1	27.0811	18.4691	76.1775
DATA	65	1	65	0	0	A_14_P200974	chr20:61044718-61044777	7206.85	4462.74	1.693114421e-001	1.054901708e-001	1.084943973e-001	4.304569e+002	6.356837e+002	1.026584e+002	7.623200e+001	44.5	134	18	75	6.869266e+000	1.834557e+001	0	0	0	0	0	0	0	0	0	0	0	14.8941	57.1975	1	1	0	1	21.4095	18.3834	75.9789
DATA	66	1	66	0	0	A_14_P138747	chr11:33777376-33777433	7227.57	4463.07	-1.037391101e+000	2.808187306e-001	2.206093602e-004	4.548815e+002	4.173565e+001	1.036414e+002	4.202444e+001	50	81	18	76	6.884037e+000	1.870694e+001	0	0	0	0	0	0	0	0	0	0	0	15.7514	0.68048	1	0	0	0	17.9125	18.285	76.36
DATA	67	1	67	0	0	A_14_P100193	chr11:105850435-105850492	7248.81	4463.39	-2.292883026e-001	7.370031570e-002	1.863982220e-003	1.633439e+003	9.634178e+002	1.879892e+002	1.050826e+002	89.5	165	18	76	6.901339e+000	1.881528e+001	0	0	0	0	0	0	0	0	0	0	0	56.6066	86.9265	1	1	1	1	25.1049	18.3915	76.6857
DATA	68	1	68	0	0	A_14_P134886	chr1:214170635-214170692	7270.33	4463.31	-6.428018050e-002	8.722572287e-002	4.611584484e-001	7.728124e+002	6.664904e+002	1.209012e+002	7.872813e+001	64	141	18	75	7.108514e+000	1.852423e+001	0	0	0	0	0	0	0	0	0	0	0	26.8034	60.2141	1	1	1	1	23.9365	18.6884	75.9129
DATA	69	1	69	0	0	A_16_P15008404	chr1:3354713-3354772	7291.86	4463.47	5.164369951e-001	8.860334156e-002	5.588085145e-009	5.391032e+002	1.770553e+003	1.074122e+002	1.819341e+002	54	248.5	18	76	7.024678e+000	1.883878e+001	0	0	0	0	0	0	0	0	0	0	0	18.7125	160.17	1	1	1	1	25.7804	18.7911	76.4503
DATA	70	1	70	0	0	A_14_P122196	chr1:198405793-198405852	7312.45	4463.27	-4.024386033e-001	8.138064317e-002	7.608949960e-007	1.757157e+003	6.956199e+002	1.987306e+002	8.115566e+001	95	146	18	76	7.051812e+000	1.813614e+001	0	0	0	0	0	0	0	0	0	0	0	61.0383	63.0012	1	1	1	1	24.1747	18.7539	76.0303
DATA	71	1	71	0	0	A_16_P36362266	chr3:90254003-90254062	7333.79	4462.75	4.392845408e-001	8.537344469e-002	2.668844462e-007	5.870621e+002	1.614242e+003	1.097747e+002	1.667369e+002	54	220	18	75	7.058554e+000	1.844326e+001	0	0	0	0	0	0	0	0	0	0	0	20.4091	146.364	1	1	1	1	25.1049	18.7358	75.826
DATA	72	1	72	0	0	A_14_P110687	chr1:200613435-200613492	7354.6	4462.47	2.022741319e-001	8.573853396e-002	1.831450510e-002	6.091266e+002	9.704690e+002	1.109112e+002	1.056300e+002	57	167	18	75	7.030241e+000	1.834441e+001	0	0	0	0	0	0	0	0	0	0	0	21.1923	88.0901	1	1	1	1	25.1049	18.6197	75.934
DATA	73	1	73	0	0	A_16_P01619268	chr6:154491524-154491583	7375.87	4462.53	-7.439241069e-002	7.436846200e-002	3.171546913e-001	1.159752e+003	9.771755e+002	1.484191e+002	1.062278e+002	76.5	158.5	18	75	6.942898e+000	1.837036e+001	0	0	0	0	0	0	0	0	0	0	0	40.3797	88.8002	1	1	1	1	22.9591	18.5041	75.9571
DATA	74	1	74	0	0	A_16_P03340613	chr18:31266730-31266789	7397.35	4462.29	-3.039997227e-001	7.952713805e-002	1.320567145e-004	1.453037e+003	7.215674e+002	1.722731e+002	8.329757e+001	87	145	18	75	6.942592e+000	1.851831e+001	0	0	0	0	0	0	0	0	0	0	0	50.63	65.6427	1	1	1	1	24.1747	18.6644	76.1794
DATA	75	1	75	0	0	A_14_P103890	chr8:10512999-10513046	7418.46	4462.84	5.191452989e-002	8.762530063e-002	5.535422603e-001	6.652270e+002	7.496947e+002	1.139213e+002	8.572284e+001	59	148	18	76	7.002609e+000	1.852480e+001	0	0	0	0	0	0	0	0	0	0	0	23.1957	68.2785	1	1	1	1	25.7804	18.8589	76.4545
DATA	76	1	76	0	0	A_16_P36094905	chr2:225837040-225837099	7439.86	4462.7	-1.741713649e-001	6.650035351e-002	8.816096778e-003	2.681118e+003	1.795331e+003	2.835914e+002	1.842732e+002	126.5	239.5	18	76	7.016330e+000	1.859931e+001	0	0	0	0	0	0	0	0	0	0	0	93.5564	163.676	1	1	1	1	25.5572	18.9355	76.85
DATA	77	1	77	0	0	A_14_P114765	chr2:112663913-112663972	7461.02	4462.61	-2.239078287e-001	9.879942243e-002	2.343382597e-002	7.539549e+002	4.502332e+002	1.192159e+002	6.122267e+001	60	120	19	76	7.023414e+000	1.851662e+001	0	0	0	0	0	0	0	0	0	0	0	26.3278	41.0867	1	1	1	1	25.5572	19.0397	77.0824
DATA	78	1	78	0	0	A_14_P101864	chr8:59342642-59342701	7482.2	4462.69	1.150500177e-001	1.243681221e-001	3.549261598e-001	3.565052e+002	4.646392e+002	9.892948e+001	6.226312e+001	49	117	18	76	7.005281e+000	1.894590e+001	0	0	0	0	0	0	0	0	0	0	0	12.4577	42.4423	1	1	0	1	26.2212	18.9156	77.7009
DATA	79	1	79	0	0	A_14_P136182	chr1:180399333-180399392	7503.07	4462.72	7.832510444e-002	7.027484002e-002	2.650415949e-001	1.199695e+003	1.436799e+003	1.513184e+002	1.495279e+002	74.5	206	18	77	7.014974e+000	1.889925e+001	0	0	0	0	0	0	0	0	0	0	0	41.9503	131.363	1	1	1	1	26.2212	18.8564	77.7781
DATA	80	1	80	0	0	A_14_P125668	chr18:11075418-11075477	7523.57	4462.63	1.268821053e-001	8.138294081e-002	1.189786618e-001	7.247550e+002	9.706738e+002	1.172437e+002	1.055172e+002	61	174	18	77	6.961072e+000	1.891805e+001	0	0	0	0	0	0	0	0	0	0	0	25.3596	88.821	1	1	1	1	24.4106	18.7812	78.4389
DATA	81	1	81	0	0	A_14_P133627	chr1:162703368-162703427	7545.5	4462.68	-1.972297370e-001	8.535705786e-002	2.085254920e-002	9.659658e+002	6.133834e+002	1.334642e+002	7.396745e+001	69	134.5	18	77	6.988231e+000	1.904483e+001	0	0	0	0	0	0	0	0	0	0	0	33.8227	56.1768	1	1	1	1	30	18.942	78.4592
DATA	82	1	82	0	0	A_16_P38010306	chr7:44501992-44502051	7566.5	4462.68	-1.813312527e-001	6.694216118e-002	6.753211638e-003	2.570967e+003	1.693423e+003	2.730745e+002	1.743068e+002	122.5	235.5	18	78	6.982945e+000	1.914056e+001	0	0	0	0	0	0	0	0	0	0	0	90.0787	155.216	1	1	1	1	27.0811	19.0451	79.2757
DATA	83	1	83	0	0	A_14_P127281	chr1:103746487-103746546	7587.7	4462.6	-1.471936516e-001	1.310859772e-001	2.614890212e-001	4.487865e+002	3.197762e+002	1.023438e+002	5.221138e+001	51	110	18	79	7.063641e+000	1.918294e+001	0	0	0	0	0	0	0	0	0	0	0	15.7341	29.3325	1	1	0	1	25.1049	19.1295	79.4252
DATA	84	1	84	0	0	A_14_P104891	chr16:20363995-20364048	7608.33	4462.39	7.582078405e-002	1.015216433e-001	4.551580104e-001	4.972453e+002	5.920951e+002	1.045101e+002	7.215869e+001	51.5	131	18	79	7.021124e+000	1.864011e+001	0	0	0	0	0	0	0	0	0	0	0	17.4437	54.3494	1	1	1	1	23.4529	19.1543	79.1802
DATA	85	1	85	0	0	A_14_P101880	chr4:89317977-89318030	7629.97	4462.19	-2.125757601e-001	7.973678028e-002	7.676683566e-003	1.176788e+003	7.213110e+002	1.492903e+002	8.307627e+001	75.5	146.5	19	78	7.159985e+000	1.857097e+001	0	0	0	0	0	0	0	0	0	0	0	41.3082	66.2559	1	1	1	1	25.5572	19.1851	78.9387
DATA	86	1	86	0	0	A_16_P17656789	chr6:103405041-103405100	7651.36	4462.23	-8.034419242e-002	6.878654003e-002	2.427979014e-001	1.590745e+003	1.322076e+003	1.836686e+002	1.384751e+002	91	196	19	78	7.154562e+000	1.899597e+001	0	0	0	0	0	0	0	0	0	0	0	55.8718	121.52	1	1	1	1	24.6442	19.1266	79.3866
DATA	87	1	87	0	0	A_16_P21631988	chrX:150707741-150707800	7672.03	4463.31	2.670701701e-001	1.908411166e-001	1.616819012e-001	1.766009e+002	3.266353e+002	9.345120e+001	5.254491e+001	38	104.5	19	79	7.142798e+000	1.859903e+001	0	0	0	0	0	0	0	0	0	0	0	6.20577	30.0447	1	1	0	1	20.591	19.0476	79.7183
DATA	88	1	88	0	0	A_18_P12967894	chr18:77605639-77605698	7693.45	4462.23	-2.661611990e-001	1.358480253e-001	5.008268639e-002	4.918916e+002	2.665068e+002	1.040698e+002	4.901771e+001	53	106.5	18	79	7.145379e+000	1.886746e+001	0	0	0	0	0	0	0	0	0	0	0	17.2957	24.5254	1	1	1	1	22.4545	18.9898	79.7895
DATA	89	1	89	0	0	A_14_P126900	chr2:116499272-116499331	7714.02	4462.31	2.265492955e-001	1.139954503e-001	4.688319446e-002	3.544216e+002	5.971309e+002	9.827835e+001	7.250054e+001	47	128	18	79	7.080438e+000	1.895811e+001	0	0	0	0	0	0	0	0	0	0	0	12.4683	54.9805	1	1	0	1	22.1978	18.9544	80.1182
DATA	90	1	90	0	0	A_14_P102780	chr18:9732860-9732919	7735.59	4461.95	-1.343252895e-001	7.435619241e-002	7.083852127e-002	1.265078e+003	9.285213e+002	1.561978e+002	1.015411e+002	81.5	161.5	18	79	7.059846e+000	1.897804e+001	0	0	0	0	0	0	0	0	0	0	0	44.5282	85.5334	1	1	1	1	22.4545	19.067	80.0958
DATA	91	1	91	0	0	A_14_P110348	chr14:74815180-74815229	7757.49	4462.45	2.465541416e-001	1.462128444e-001	9.174407158e-002	2.476288e+002	4.368730e+002	9.486264e+001	5.996580e+001	42.5	122	18	79	7.033510e+000	1.900348e+001	0	0	0	0	0	0	0	0	0	0	0	8.72011	40.2649	1	1	0	1	24.4106	18.9276	80.1364
DATA	92	1	92	0	0	A_14_P119358	chr22:41175104-41175162	7777.91	4462.89	-1.960227167e-001	1.298245008e-001	1.310675727e-001	4.792541e+002	3.051709e+002	1.033229e+002	5.115770e+001	52	107	18	80	7.111172e+000	1.919568e+001	0	0	0	0	0	0	0	0	0	0	0	16.8837	28.1389	1	1	1	1	22.7082	19.0254	80.875
DATA	93	1	93	0	0	A_14_P118111	chr16:12571576-12571633	7798.49	4462.43	7.347658848e-003	8.145176470e-002	9.281213608e-001	8.072460e+002	8.210196e+002	1.220153e+002	9.179040e+001	66	152	18	80	7.100833e+000	1.894677e+001	0	0	0	0	0	0	0	0	0	0	0	28.4512	75.7279	1	1	1	1	19.1492	19.1549	80.9421
DATA	94	1	94	0	0	A_14_P118420	chr19:14528090-14528149	7820.16	4461.45	-3.637292968e-002	6.309065255e-002	5.642647550e-001	3.231810e+003	2.972164e+003	3.358709e+002	3.000359e+002	146	349	18	81	7.107741e+000	1.931012e+001	0	0	0	0	0	0	0	0	0	0	0	113.959	274.209	1	1	1	1	24.1747	19.1915	81.1164
DATA	95	1	95	0	0	A_14_P133144	chr17:40264705-40264750	7840.9	4462.24	-3.747876208e-001	1.295599099e-001	3.818551753e-003	5.971556e+002	2.519416e+002	1.091961e+002	4.813992e+001	58.5	105	19	81	7.122782e+000	1.932134e+001	0	0	0	0	0	0	0	0	0	0	0	21.0636	23.2523	1	1	1	1	29.3162	19.2332	81.5313
DATA	96	1	96	0	0	A_14_P123263	chr6:116513243-116513302	7862.79	4461.64	3.616044817e-002	6.348676336e-002	5.689662567e-001	2.651942e+003	2.882202e+003	2.804979e+002	2.911236e+002	126	350	19	81	7.108628e+000	1.941961e+001	0	0	0	0	0	0	0	0	0	0	0	93.58	266.057	1	1	1	1	24.6442	19.2978	81.5683
DATA	97	1	97	0	0	A_14_P123703	chr10:71146129-71146188	7883.91	4461.24	9.779273470e-002	6.409194947e-002	1.270548824e-001	2.424340e+003	3.036590e+003	2.590743e+002	3.064152e+002	117	352	19	81	7.033000e+000	1.938806e+001	0	0	0	0	0	0	0	0	0	0	0	85.5784	280.355	1	1	1	1	22.7082	19.277	81.3809
DATA	98	1	98	0	0	A_14_P132537	chr6:100932320-100932379	7905.29	4461.77	4.330670249e-001	1.207152521e-001	3.338525074e-004	2.639108e+002	7.153592e+002	9.506455e+001	8.245107e+001	41.5	152	19	81	7.037090e+000	1.919467e+001	0	0	0	0	0	0	0	0	0	0	0	9.31848	66.0597	1	1	0	1	20.3108	19.321	81.7505
DATA	99	1	99	0	0	A_14_P132559	chr13:99053785-99053840	7925.71	4461.53	1.679574233e-001	7.836128052e-002	3.208318724e-002	7.708820e+002	1.134868e+003	1.194940e+002	1.206638e+002	63	185	19	81	7.044864e+000	1.867234e+001	0	0	0	0	0	0	0	0	0	0	0	27.2266	104.808	1	1	1	1	23.9365	19.3044	81.8381
DATA	100	1	100	0	0	A_16_P00403341	chr2:72620563-72620622	7947.24	4461.4	-1.702329755e-001	7.112840296e-002	1.669670445e-002	1.624813e+003	1.097919e+003	1.863660e+002	1.171946e+002	94	177	18	81	6.975971e+000	1.897577e+001	0	0	0	0	0	0	0	0	0	0	0	57.4007	101.402	1	1	1	1	23.696	19.1571	81.5785
DATA	101	1	101	0	0	A_14_P200255	chr9:100618167-100618226	7968.56	4461.23	1.236253839e-001	6.529545395e-002	5.831491722e-002	1.969095e+003	2.617533e+003	2.170297e+002	2.649435e+002	104	327	18	80	6.947680e+000	1.919992e+001	0	0	0	0	0	0	0	0	0	0	0	69.5783	241.751	1	1	1	1	24.4106	19.1518	81.2195
DATA	102	1	102	0	0	A_16_P41867000	chrY:9072086-9072145	7989.91	4462.18	-4.678319928e-001	5.084180604e-001	3.574829603e-001	1.411223e+002	4.805777e+001	9.233487e+001	4.126994e+001	41	82	18	80	6.948827e+000	1.937628e+001	0	0	0	0	0	0	0	0	0	0	0	4.98716	4.43878	1	1	0	0	25.3321	19.2444	81.4731
DATA	103	1	103	0	0	A_14_P114744	chr6:126540735-126540794	8011.19	4461.75	-1.156434082e-001	8.243666923e-002	1.606719716e-001	9.168961e+002	7.025491e+002	1.293480e+002	8.134031e+001	68.5	141.5	18	81	6.963004e+000	1.939813e+001	0	0	0	0	0	0	0	0	0	0	0	32.4076	64.8825	1	1	1	1	24.4106	19.1554	81.3964
DATA	104	1	104	0	0	A_16_P02019913	chr8:128828456-128828515	8031.96	4461.76	1.003265342e-002	6.304278051e-002	8.735582579e-001	3.026111e+003	3.096831e+003	3.160630e+002	3.123853e+002	146	358	19	80	7.061976e+000	1.935237e+001	0	0	0	0	0	0	0	0	0	0	0	106.968	285.967	1	1	1	1	23.696	19.2086	81.2717
DATA	105	1	105	0	0	A_14_P201637	chr2:44418154-44418213	8053.71	4461.66	-3.430147857e-001	1.000482709e-001	6.069424050e-004	8.669621e+002	3.935368e+002	1.258466e+002	5.683522e+001	67.5	117.5	19	81	7.087027e+000	1.922362e+001	0	0	0	0	0	0	0	0	0	0	0	30.6478	36.3331	1	1	1	1	25.7804	19.281	81.492
DATA	106	1	106	0	0	A_14_P100037	chr19:5825458-5825503	8074.39	4461.39	-1.190850516e-001	7.097475752e-002	9.337624658e-002	1.466436e+003	1.114752e+003	1.726988e+002	1.187815e+002	87.5	186.5	19	80	7.258536e+000	1.910021e+001	0	0	0	0	0	0	0	0	0	0	0	51.8417	102.894	1	1	1	1	26.2212	19.4813	81.2507
DATA	107	1	107	0	0	A_14_P104973	chr13:90223460-90223519	8095.08	4461.83	1.911571877e-001	7.668300645e-002	1.267318784e-002	8.143408e+002	1.264630e+003	1.222811e+002	1.329511e+002	66	198	19	80	7.027717e+000	1.937197e+001	0	0	0	0	0	0	0	0	0	0	0	28.7876	116.701	1	1	1	1	24.1747	19.2767	81.1501
DATA	108	1	108	0	0	A_16_P03115093	chr16:11173868-11173927	8116.82	4461.38	-7.086149929e-002	7.669263222e-002	3.555032437e-001	1.035441e+003	8.795564e+002	1.379968e+002	9.705956e+001	71	163	19	80	7.246387e+000	1.891470e+001	0	0	0	0	0	0	0	0	0	0	0	36.6024	81.1363	1	1	1	1	25.7804	19.4584	81.0314
DATA	109	1	109	0	0	A_14_P127622	chr10:74804840-74804899	8137.38	4461.79	-3.776221924e-001	7.417886091e-002	3.567474864e-007	2.816715e+003	1.180649e+003	2.960786e+002	1.249992e+002	132	189	19	80	7.302429e+000	1.894901e+001	0	0	0	0	0	0	0	0	0	0	0	99.5579	108.875	1	1	1	1	24.6442	19.5825	80.588
DATA	110	1	110	0	0	A_14_P133313	chr4:85417374-85417433	8159.18	4461.58	4.491103114e-001	8.862549291e-002	4.030595477e-007	5.077625e+002	1.428141e+003	1.044231e+002	1.486031e+002	53	200.5	19	80	7.339013e+000	1.848353e+001	0	0	0	0	0	0	0	0	0	0	0	17.9446	131.637	1	1	1	1	25.7804	19.5373	80.1041
DATA	111	1	111	0	0	A_14_P110661	chr12:103138394-103138453	8180.02	4461.48	4.337749804e-001	8.632529924e-002	5.037258083e-007	5.528392e+002	1.500976e+003	1.067018e+002	1.556212e+002	56.5	219.5	19	79	7.325679e+000	1.903320e+001	0	0	0	0	0	0	0	0	0	0	0	19.5342	138.284	1	1	1	1	26.2212	19.4595	79.809
DATA	112	1	112	0	0	A_18_P16311616	chr7:144134110-144134169	8200.88	4461.4	1.107651854e-001	6.413830830e-002	8.417236998e-002	2.468112e+003	3.185152e+003	2.631511e+002	3.211579e+002	125	377	19	79	7.359233e+000	1.882655e+001	0	0	0	0	0	0	0	0	0	0	0	87.1891	293.288	1	1	1	1	25.7804	19.4794	79.4337
DATA	113	1	113	0	0	A_16_P15543755	chr2:7450678-7450737	8222.22	4461.7	-2.647765339e-001	8.193928384e-002	1.231962953e-003	1.196970e+003	6.505890e+002	1.505492e+002	7.697456e+001	72	138.5	19	79	7.221280e+000	1.879303e+001	0	0	0	0	0	0	0	0	0	0	0	42.2718	59.8717	1	1	1	1	24.8756	19.4434	78.9145
DATA	114	1	114	0	0	A_14_P109164	chr3:122578912-122578971	8243.77	4461.17	-3.318040667e-001	9.681183612e-002	6.095951951e-004	9.098700e+002	4.238140e+002	1.289245e+002	5.908451e+001	67	111	19	78	7.072689e+000	1.884943e+001	0	0	0	0	0	0	0	0	0	0	0	32.1227	38.975	1	1	1	1	24.4106	19.2247	78.4985
DATA	115	1	115	0	0	A_16_P19580587	chr12:68352437-68352496	8264.29	4461.24	2.067410908e-001	6.613803383e-002	1.772598916e-003	2.171293e+003	3.495099e+003	2.355722e+002	3.519294e+002	115	387	18	78	6.991192e+000	1.907419e+001	0	0	0	0	0	0	0	0	0	0	0	76.6283	321.2	1	1	1	1	24.8756	19	78.2544
DATA	116	1	116	0	0	A_16_P19623555	chr12:86560507-86560566	8285.8	4460.84	-5.475250266e-002	8.512125416e-002	5.200751877e-001	7.893626e+002	6.958635e+002	1.207771e+002	8.088319e+001	63	147	18	77	6.895715e+000	1.890405e+001	0	0	0	0	0	0	0	0	0	0	0	27.8461	63.8985	1	1	1	1	23.696	18.875	78.0734
DATA	117	1	117	0	0	A_14_P136320	chr15:94086657-94086716	8307.33	4461.04	2.915035480e-001	8.945626636e-002	1.119574153e-003	5.154188e+002	1.008472e+003	1.049819e+002	1.089623e+002	56	172	18	77	6.980382e+000	1.902036e+001	0	0	0	0	0	0	0	0	0	0	0	18.1731	92.5281	1	1	1	1	23.4529	18.6791	77.79
DATA	118	1	118	0	0	A_16_P00654199	chr3:15410270-15410329	8328.26	4460.68	2.552252221e-001	6.773019339e-002	1.643870631e-004	1.948031e+003	3.506074e+003	2.152246e+002	3.530315e+002	105	404	18	77	6.845062e+000	1.891458e+001	0	0	0	0	0	0	0	0	0	0	0	68.6494	321.396	1	1	1	1	24.8756	18.4728	77.6608
DATA	119	1	119	0	0	A_14_P122242	chr7:150817735-150817785	8349.25	4461	-5.696544569e-001	8.188508255e-002	3.481997351e-012	5.755825e+003	1.550433e+003	5.828196e+002	1.604594e+002	240	219.5	18	76	6.891646e+000	1.902957e+001	0	0	0	0	0	0	0	0	0	0	0	202.714	141.996	1	1	1	1	24.8756	18.4017	76.8838
DATA	120	1	120	0	0	A_14_P108576	chr11:33127415-33127474	8370.14	4460.83	-7.365637557e-002	8.153203832e-002	3.663114815e-001	8.922759e+002	7.530829e+002	1.278901e+002	8.592764e+001	67.5	151.5	18	76	6.997274e+000	1.903912e+001	0	0	0	0	0	0	0	0	0	0	0	31.4049	68.902	1	1	1	1	26.6546	18.4205	76.947
DATA	121	1	121	0	0	A_14_P201620	chr15:102182355-102182413	8391.31	4460.86	-2.321179735e-001	8.028797335e-002	3.839352884e-003	1.196162e+003	7.009260e+002	1.507131e+002	8.141764e+001	78.5	138.5	18	76	7.262229e+000	1.903667e+001	0	0	0	0	0	0	0	0	0	0	0	42.0704	64.062	1	1	1	1	26.0017	18.6204	76.9276
DATA	122	1	122	0	0	A_14_P116937	chr8:53024720-53024779	8412.64	4460.75	-1.046577597e-002	6.874482260e-002	8.789969099e-001	1.433944e+003	1.399801e+003	1.702395e+002	1.459939e+002	87.5	208.5	18	76	7.202295e+000	1.908256e+001	0	0	0	0	0	0	0	0	0	0	0	50.3941	127.79	1	1	1	1	25.1049	18.6547	77.1008
DATA	123	1	123	0	0	A_14_P123600	chr1:153615636-153615695	8433.96	4460.36	-2.571135046e-001	7.522160244e-002	6.306441172e-004	1.588386e+003	8.787039e+002	1.834756e+002	9.718656e+001	90	165	18	77	6.940081e+000	1.858961e+001	0	0	0	0	0	0	0	0	0	0	0	55.7752	80.1199	1	1	1	1	25.3321	18.3789	77.3836
DATA	124	1	124	0	0	A_14_P122432	chr5:70952652-70952711	8455.43	4460.91	-2.947607966e-001	1.095969419e-001	7.155949221e-003	6.963219e+002	3.532232e+002	1.153173e+002	5.455231e+001	56.5	106.5	18	76	6.977700e+000	1.872282e+001	0	0	0	0	0	0	0	0	0	0	0	24.4279	32.167	1	1	1	1	25.3321	18.6683	77.2178
DATA	125	1	125	0	0	A_14_P138552	chr17:40490782-40490841	8476.43	4460.65	-6.165818379e-001	1.314645632e-001	2.730726739e-006	8.098296e+002	1.957996e+002	1.225720e+002	4.600297e+001	63	99	18	76	6.947164e+000	1.849359e+001	0	0	0	0	0	0	0	0	0	0	0	28.3827	17.8072	1	1	1	0	23.696	18.615	77.0676
DATA	126	1	126	0	0	A_14_P128658	chr19:33976629-33976688	8497.3	4460.54	1.449685337e-001	8.409784260e-002	8.474253120e-002	6.616196e+002	9.237978e+002	1.134037e+002	1.013494e+002	58	157.5	18	76	6.970276e+000	1.827712e+001	0	0	0	0	0	0	0	0	0	0	0	23.1646	83.8998	1	1	1	1	24.1747	18.7073	76.8521
DATA	127	1	127	0	0	A_14_P129194	chr21:47931308-47931362	8518.28	4460.41	2.509824379e-001	8.697395671e-002	3.905201008e-003	5.682368e+002	1.012772e+003	1.083077e+002	1.095437e+002	58	166	18	76	6.942976e+000	1.831166e+001	0	0	0	0	0	0	0	0	0	0	0	19.8733	91.8469	1	1	1	1	24.8756	18.6209	76.9767
DATA	128	1	128	0	0	A_18_P14264841	chr3:84854143-84854202	8539.7	4460.66	-2.513976390e-001	8.518494624e-002	3.165439551e-003	1.066316e+003	5.977070e+002	1.410405e+002	7.294247e+001	77	127	18	76	7.001736e+000	1.861243e+001	0	0	0	0	0	0	0	0	0	0	0	37.248	54.1226	1	1	1	1	24.8756	18.6493	76.7852
DATA	129	1	129	0	0	A_14_P124257	chr22:50634317-50634371	8561	4460.5	7.445369050e-001	1.063035325e-001	2.489740617e-012	3.143012e+002	1.745351e+003	9.762922e+001	1.794889e+002	47	238	18	76	7.088525e+000	1.881312e+001	0	0	0	0	0	0	0	0	0	0	0	10.9652	157.787	1	1	0	1	23.4529	18.7025	76.4149
DATA	130	1	130	0	0	A_14_P102851	chr14:24798823-24798882	8581.52	4460.33	-2.185456361e-001	8.602090937e-002	1.106590763e-002	9.884181e+002	5.975786e+002	1.354079e+002	7.300998e+001	73	131.5	18	76	6.968489e+000	1.884020e+001	0	0	0	0	0	0	0	0	0	0	0	34.4392	53.9356	1	1	1	1	24.4106	18.6617	76.4713
DATA	131	1	131	0	0	A_14_P112651	chr13:70872350-70872409	8602.87	4460.68	2.210648191e-001	7.099017689e-002	1.845570760e-003	1.156498e+003	1.924020e+003	1.482057e+002	1.969367e+002	77	250	18	76	7.113092e+000	1.873096e+001	0	0	0	0	0	0	0	0	0	0	0	40.2381	173.356	1	1	1	1	25.3321	18.7438	76.4717
DATA	132	1	132	0	0	A_14_P109233	chr22:24574559-24574618	8623.85	4460.38	5.146653259e-001	1.382736861e-001	1.975906326e-004	2.017285e+002	6.598309e+002	9.498542e+001	7.826710e+001	41.5	135.5	18	76	7.092759e+000	1.861131e+001	0	0	0	0	0	0	0	0	0	0	0	7.00847	59.3436	1	1	0	1	21.1402	18.8331	77.072
DATA	133	1	133	0	0	A_14_P136782	chr3:121605050-121605109	8645.69	4460.35	-1.691911232e-001	6.430556410e-002	8.512162632e-003	4.806062e+003	3.255354e+003	4.895156e+002	3.282563e+002	204	367	18	77	7.068254e+000	1.898431e+001	0	0	0	0	0	0	0	0	0	0	0	166.703	292.209	1	1	1	1	24.1747	18.8481	78.19
DATA	134	1	134	0	0	A_14_P103011	chr1:23885141-23885198	8666.69	4460.06	3.701943736e-001	8.546433385e-002	1.480527806e-005	5.765988e+002	1.352285e+003	1.095267e+002	1.416780e+002	52	191	18	77	7.082794e+000	1.900946e+001	0	0	0	0	0	0	0	0	0	0	0	19.9673	121.146	1	1	1	1	24.1747	18.9419	78.2611
DATA	135	1	135	0	0	A_14_P116787	chr16:82201853-82201912	8687.45	4460.38	-1.843273792e-001	8.948521970e-002	3.941154219e-002	8.685012e+002	5.681239e+002	1.274519e+002	7.085635e+001	66	119	18	78	7.103324e+000	1.869315e+001	0	0	0	0	0	0	0	0	0	0	0	30.0245	50.7955	1	1	1	1	23.696	19.0745	78.8589
DATA	136	1	136	0	0	A_14_P132623	chr10:96361629-96361688	8709.12	4460.04	1.710474235e-003	1.301317000e-001	9.895127652e-001	3.877669e+002	3.892972e+002	1.011785e+002	5.758799e+001	48	117	19	78	7.295647e+000	1.915761e+001	0	0	0	0	0	0	0	0	0	0	0	13.3804	34.7305	1	1	0	1	23.2073	19.5043	78.4565
DATA	137	1	137	0	0	A_14_P139336	chr16:2767953-2768009	8730.3	4460.64	7.823764439e-002	6.331218958e-002	2.165538214e-001	2.995303e+003	3.586562e+003	3.138237e+002	3.611688e+002	140.5	399	19	78	7.346069e+000	1.907065e+001	0	0	0	0	0	0	0	0	0	0	0	103.159	319.282	1	1	1	1	24.8756	19.242	78.5981
DATA	138	1	138	0	0	A_14_P106476	chr22:31635829-31635888	8751.8	4460.6	-7.682528059e-001	1.254192981e-001	9.041332595e-010	1.148786e+003	1.958784e+002	1.483229e+002	4.691152e+001	74	97	19	78	7.405541e+000	1.892655e+001	0	0	0	0	0	0	0	0	0	0	0	39.4843	17.3971	1	1	1	0	25.7804	19.4152	78.9994
DATA	139	1	139	0	0	A_16_P19929823	chr13:100358898-100358957	8772.41	4460.43	-9.651068103e-002	7.642047737e-002	2.066286034e-001	1.121131e+003	8.977301e+002	1.463142e+002	9.942136e+001	76	163	19	78	7.429555e+000	1.899684e+001	0	0	0	0	0	0	0	0	0	0	0	38.4555	79.5489	1	1	1	1	25.3321	19.4228	79.3487
DATA	140	1	140	0	0	A_14_P135596	chr5:122165586-122165645	8793.56	4460.52	2.025744896e-001	2.403798241e-001	3.993813268e-001	1.522772e+002	2.427779e+002	9.544108e+001	4.923118e+001	42	105	19	79	7.421023e+000	1.863001e+001	0	0	0	0	0	0	0	0	0	0	0	5.21182	21.4607	1	1	0	1	24.4106	19.4669	80.0201
DATA	141	1	141	0	0	A_14_P134966	chr5:63496727-63496786	8815.06	4459.71	-6.779274698e-002	9.775301171e-002	4.879891955e-001	6.420135e+002	5.492264e+002	1.141937e+002	6.971699e+001	55	126	19	79	7.442214e+000	1.877696e+001	0	0	0	0	0	0	0	0	0	0	0	21.9226	48.4222	1	1	1	1	24.1747	19.4247	79.9239
DATA	142	1	142	0	0	A_14_P122473	chr4:140375952-140376011	8835.73	4460	-5.211662304e-002	7.148815016e-002	4.659865921e-001	1.321243e+003	1.171834e+003	1.625322e+002	1.248408e+002	79	182	19	79	7.176187e+000	1.875361e+001	0	0	0	0	0	0	0	0	0	0	0	45.0114	103.054	1	1	1	1	26.0017	19.1027	79.6753
DATA	143	1	143	0	0	A_14_P115397	chr15:68379002-68379061	8857.76	4459.85	4.349763771e-002	1.023343315e-001	6.707971622e-001	5.265516e+002	5.820209e+002	1.085304e+002	7.246538e+001	55	129.5	19	79	7.366443e+000	1.910191e+001	0	0	0	0	0	0	0	0	0	0	0	17.892	51.0404	1	1	1	1	27.7085	19.3026	80.0327
DATA	144	1	144	0	0	A_16_P19909810	chr13:92494334-92494393	8878.56	4459.97	-1.227173700e-001	1.147328113e-001	2.848027142e-001	5.413627e+002	4.081041e+002	1.094660e+002	5.949294e+001	52.5	116	19	79	7.338885e+000	1.897747e+001	0	0	0	0	0	0	0	0	0	0	0	18.3487	35.6915	1	1	1	1	29.1201	19.3385	80.1104
DATA	145	1	145	0	0	A_14_P132544	chr5:126890565-126890624	8899.67	4459.68	-7.524127571e-002	7.302547260e-002	3.028490783e-001	1.274416e+003	1.071692e+003	1.591921e+002	1.156287e+002	79	171	19	79	7.339580e+000	1.894459e+001	0	0	0	0	0	0	0	0	0	0	0	43.0787	93.4567	1	1	1	1	25.1049	19.4911	80.3055
DATA	146	1	146	0	0	A_14_P136218	chr1:185576415-185576474	8920.17	4460.09	-3.183426927e-001	8.184771237e-002	1.004711198e-004	1.412734e+003	6.787622e+002	1.706112e+002	8.063896e+001	81	133	19	79	7.325940e+000	1.877525e+001	0	0	0	0	0	0	0	0	0	0	0	47.6256	59.0241	1	1	1	1	26.0017	19.4112	80.2952
DATA	147	1	147	0	0	A_16_P17986178	chr7:75885084-75885143	8941.8	4459.89	2.873500053e-002	6.990620279e-002	6.810352859e-001	1.330475e+003	1.421483e+003	1.640307e+002	1.487062e+002	78	202	19	79	7.266053e+000	1.834522e+001	0	0	0	0	0	0	0	0	0	0	0	44.7197	123.224	1	1	1	1	26.8687	19.3041	80.0313
DATA	148	1	148	0	0	A_14_P124456	chr5:149488198-149488255	8963	4459.8	1.121591061e-001	9.054888104e-002	2.154721398e-001	6.121683e+002	7.925560e+002	1.140511e+002	9.055873e+001	51	146	19	80	7.223057e+000	1.840055e+001	0	0	0	0	0	0	0	0	0	0	0	20.5141	68.4877	1	1	1	1	28.1191	19.2098	80.1118
DATA	149	1	149	0	0	A_14_P126370	chrX:78426665-78426724	8984.88	4460.02	-2.533166479e-001	7.509608144e-002	7.429081085e-004	1.666836e+003	9.301997e+002	1.926227e+002	1.028832e+002	91	163	19	80	7.197200e+000	1.893460e+001	0	0	0	0	0	0	0	0	0	0	0	55.6768	80.1153	1	1	1	1	26.0017	19.2691	80.598
DATA	150	1	150	0	0	A_16_P18096605	chr7:121873770-121873829	9005.52	4459.97	-3.267681532e-002	6.625466717e-002	6.218711347e-001	1.944793e+003	1.803834e+003	2.172588e+002	1.856960e+002	100.5	227	19	80	7.227063e+000	1.901261e+001	0	0	0	0	0	0	0	0	0	0	0	64.7562	154.854	1	1	1	1	26.4388	19.358	80.5068
DATA	151	1	151	0	0	A_14_P110602	chr6:27860929-27860978	9026.09	4459.58	-4.425123496e-001	1.034392845e-001	1.885874647e-005	1.017542e+003	3.673161e+002	1.406939e+002	5.750816e+001	70.5	112	19	81	7.282734e+000	1.927435e+001	0	0	0	0	0	0	0	0	0	0	0	33.7705	31.4272	1	1	1	1	22.1978	19.4952	81.2331
DATA	152	1	152	0	0	A_14_P135118	chr12:66441586-66441645	9047.13	4459.11	-1.175096926e-001	1.108683411e-001	2.891887116e-001	5.793023e+002	4.419728e+002	1.134132e+002	6.265228e+001	56	118	19	80	7.292688e+000	1.923690e+001	0	0	0	0	0	0	0	0	0	0	0	19.1594	37.6809	1	1	1	1	21.1402	19.6473	80.8808
DATA	153	1	153	0	0	A_14_P103944	chr19:3524057-3524112	9068.67	4459.46	4.478585386e-001	7.738488179e-002	7.147721451e-009	1.161798e+003	3.258285e+003	1.519011e+002	3.288626e+002	73	351.5	19	80	7.313793e+000	1.931647e+001	0	0	0	0	0	0	0	0	0	0	0	38.2846	276.777	1	1	1	1	23.696	19.6831	81.0669
DATA	154	1	154	0	0	A_14_P202452	chrX:40587990-40588049	9090	4459.52	-4.093252288e-002	8.020830584e-002	6.098218774e-001	9.546710e+002	8.688028e+002	1.369754e+002	9.772138e+001	67.5	152	19	80	7.320715e+000	1.964434e+001	0	0	0	0	0	0	0	0	0	0	0	31.3415	73.5252	1	1	1	1	23.4529	19.5128	80.771
DATA	155	1	155	0	0	A_14_P202365	chr1:168761660-168761719	9111.23	4459	-1.900890082e-001	6.795669705e-002	5.154635525e-003	2.490783e+003	1.607855e+003	2.678873e+002	1.669398e+002	121	211	19	79	7.263393e+000	1.966334e+001	0	0	0	0	0	0	0	0	0	0	0	81.4541	135.542	1	1	1	1	23.696	19.4868	79.9556
DATA	156	1	156	0	0	A_14_P134843	chr9:73001534-73001593	9132.59	4459.49	-2.403813414e-001	7.420145783e-002	1.197071084e-003	1.739604e+003	1.000159e+003	2.001594e+002	1.097084e+002	95	161	19	79	7.196876e+000	1.971105e+001	0	0	0	0	0	0	0	0	0	0	0	56.6623	83.984	1	1	1	1	24.4106	19.4057	79.8454
DATA	157	1	157	0	0	A_14_P126083	chr20:62664413-62664464	9153.33	4459.63	1.576704371e-001	8.098281500e-002	5.153932212e-002	7.748003e+002	1.113936e+003	1.260310e+002	1.202387e+002	60.5	163	19	78	7.240308e+000	1.944519e+001	0	0	0	0	0	0	0	0	0	0	0	25.1355	93.1705	1	1	1	1	24.4106	19.2936	79.0376
DATA	158	1	158	0	0	A_14_P121009	chr13:20356966-20357024	9174.49	4459.29	-6.092403285e-001	1.271244125e-001	1.647378590e-006	9.365967e+002	2.303097e+002	1.368846e+002	5.460549e+001	69	93	18	78	7.055480e+000	1.926969e+001	0	0	0	0	0	0	0	0	0	0	0	30.2551	19.1831	1	1	1	1	23.9365	19.0372	78.8066
DATA	159	1	159	0	0	A_16_P19459065	chr12:12172284-12172343	9195.59	4459.72	4.346358839e-002	6.486353089e-002	5.028084296e-001	2.221447e+003	2.455271e+003	2.437218e+002	2.497337e+002	106	285.5	18	78	7.020104e+000	1.853653e+001	0	0	0	0	0	0	0	0	0	0	0	71.4495	203.652	1	1	1	1	24.6442	18.9947	78.8856
DATA	160	1	160	0	0	A_14_P118221	chr12:106639219-106639278	9216.95	4459.88	3.562595996e-001	1.024584734e-001	5.068458059e-004	4.121845e+002	9.361625e+002	1.088250e+002	1.042384e+002	48	154	19	78	6.978163e+000	1.822706e+001	0	0	0	0	0	0	0	0	0	0	0	13.1971	77.3111	1	1	0	1	22.1978	19.1414	78.5054
DATA	161	1	161	0	0	A_14_P117290	chr5:172339020-172339079	9238.33	4459.91	3.414494510e-001	9.142780789e-002	1.879879583e-004	5.287264e+002	1.160594e+003	1.141721e+002	1.248617e+002	55	175	19	78	7.015649e+000	1.856372e+001	0	0	0	0	0	0	0	0	0	0	0	16.8491	95.4147	1	1	1	1	24.8756	19.1112	78.8258
DATA	162	1	162	66	1	DarkCorner	DarkCorner	9259.09	4458.82	0.000000000e+000	6.944245795e-001	1.000000000e+000	1.009994e+002	4.595307e+001	1.017430e+002	4.626771e+001	39.5	77.5	19	78	7.022935e+000	1.932535e+001	0	0	0	0	0	0	0	0	0	0	0	1.15261	0.506551	0	0	0	0	22.4545	19.1331	78.7396
DATA	163	1	163	0	1	HsCGHBrightCorner	HsCGHBrightCorner	9280.73	4459.35	1.298259098e-001	7.305182528e-002	7.553935829e-002	1.108617e+003	1.494884e+003	1.507748e+002	1.565486e+002	70	198	18	78	7.066120e+000	1.929971e+001	0	0	0	0	0	0	0	0	0	0	0	34.9837	121.754	1	1	1	1	24.8756	18.9304	78.723
DATA	164	1	164	0	1	HsCGHBrightCorner	HsCGHBrightCorner	9301.81	4459.28	1.564990862e-001	7.220239668e-002	3.019633187e-002	1.157460e+003	1.659606e+003	1.547470e+002	1.724077e+002	73	214.5	18	78	7.099862e+000	1.933969e+001	0	0	0	0	0	0	0	0	0	0	0	36.3397	134.523	1	1	1	1	24.6442	18.8372	78.591
DATA	165	2	1	0	1	HsCGHBrightCorner	HsCGHBrightCorner	5862.75	4471.77	1.514123795e-001	7.160251483e-002	3.446202323e-002	1.176121e+003	1.666727e+003	1.537543e+002	1.737425e+002	76	203	18	79	7.084332e+000	1.922044e+001	0	0	0	0	0	0	0	0	0	0	0	38.2964	128.624	1	1	1	1	27.0811	18.9717	79.7365
DATA	166	2	2	66	1	DarkCorner	DarkCorner	5884.1	4472.42	0.000000000e+000	6.803771582e-001	1.000000000e+000	9.823635e+001	4.853589e+001	9.903222e+001	4.886384e+001	39	79	18.5	79	7.032567e+000	1.929678e+001	0	0	0	0	0	0	0	0	0	0	0	1.69017	-1.47692	0	0	0	0	26.0017	19.1836	79.362
DATA	167	2	3	0	0	A_16_P17993421	chr7:78854486-78854544	5905.26	4472.22	-3.647995036e-001	7.534425133e-002	1.286879429e-006	2.518348e+003	1.087217e+003	2.705117e+002	1.191262e+002	117	157.5	19	78	7.112683e+000	1.907675e+001	0	0	0	0	0	0	0	0	0	0	0	82.2195	84.5383	1	1	1	1	26.0017	19.2075	78.5144
DATA	168	2	4	0	0	A_16_P18208585	chr8:8223659-8223718	5926.29	4471.78	2.957596601e-001	7.563925211e-002	9.224468755e-005	9.551903e+002	1.887338e+003	1.373177e+002	1.948715e+002	65	224	19	77	7.089911e+000	1.905102e+001	0	0	0	0	0	0	0	0	0	0	0	31.223	147.256	1	1	1	1	24.8756	19.3823	77.5334
DATA	169	2	5	0	0	A_16_P20013728	chr14:38428459-38428518	5946.91	4471.61	1.507801828e-001	1.144376073e-001	1.876458143e-001	4.171901e+002	5.903563e+002	1.070028e+002	7.631315e+001	48	130.5	19	77	7.033482e+000	1.883911e+001	0	0	0	0	0	0	0	0	0	0	0	13.6532	46.2185	1	1	0	1	25.5572	19.3258	77.5888
DATA	170	2	6	0	0	A_14_P132685	chr4:39977394-39977453	5968.83	4471.53	4.192881775e-002	9.400301893e-002	6.555705718e-001	6.378630e+002	7.025160e+002	1.172753e+002	8.518794e+001	57	131	18	77	7.084984e+000	1.921924e+001	0	0	0	0	0	0	0	0	0	0	0	20.9013	55.1979	1	1	1	1	26.6546	19.1811	77.1636
DATA	171	2	7	0	0	A_14_P132583	chr7:40041485-40041544	5989.87	4472.15	-3.699714388e-002	7.488174076e-002	6.212537057e-001	1.160510e+003	1.065741e+003	1.520807e+002	1.168883e+002	75	161	18	77	7.066342e+000	1.897911e+001	0	0	0	0	0	0	0	0	0	0	0	38.0746	84.043	1	1	1	1	23.2073	19.2028	77.2192
DATA	172	2	8	0	0	A_14_P126258	chr6:27808662-27808721	6011.16	4471.24	2.486977513e-001	6.853502583e-002	2.847763242e-004	1.740415e+003	3.085677e+003	1.998246e+002	3.122571e+002	93	325	19	77	7.092990e+000	1.896841e+001	0	0	0	0	0	0	0	0	0	0	0	57.1633	244.093	1	1	1	1	24.1747	19.2042	77.3395
DATA	173	2	9	0	0	A_14_P120594	chr19:19635164-19635223	6032.06	4471.46	8.377004545e-001	1.873890350e-001	7.808023634e-006	9.741210e+001	6.703682e+002	9.827462e+001	8.227343e+001	40	135	18	77	7.003763e+000	1.885102e+001	0	0	0	0	0	0	0	0	0	0	0	2.10109	53.21	0	1	0	1	25.3321	19.0142	77.4012
DATA	174	2	10	0	0	A_14_P107107	chr18:67957981-67958040	6052.97	4471.53	6.144109824e-002	6.606162248e-002	3.523413908e-001	1.859494e+003	2.142081e+003	2.101726e+002	2.194200e+002	101.5	245	18	78	7.007484e+000	1.877820e+001	0	0	0	0	0	0	0	0	0	0	0	61.2147	170.588	1	1	1	1	26.2212	19.0175	77.9725
DATA	175	2	11	0	1	SRN_30282	SRN_30282	6073.52	4471.82	-3.661933161e-001	6.432705969e-001	5.691743325e-001	1.093714e+002	4.706636e+001	9.845643e+001	4.780309e+001	39	82	18	77	6.982840e+000	1.875168e+001	0	0	0	0	0	0	0	0	0	0	0	3.60452	3.34944	1	0	0	0	23.9365	19.0498	77.8323
DATA	176	2	12	0	0	A_14_P102561	chr18:55250393-55250452	6095.46	4471.29	-2.192311239e-001	6.906931768e-002	1.503153709e-003	2.457696e+003	1.483533e+003	2.644913e+002	1.556913e+002	121	191	18	77	6.966124e+000	1.857254e+001	0	0	0	0	0	0	0	0	0	0	0	81.0869	118.907	1	1	1	1	25.3321	18.9643	77.2796
DATA	177	2	13	0	0	A_14_P101526	chr1:156847074-156847133	6117.27	4470.69	4.238430733e-001	1.443420790e-001	3.320681421e-003	2.227860e+002	5.911954e+002	1.001435e+002	7.558080e+001	41	130.5	18	76	7.006068e+000	1.864558e+001	0	0	0	0	0	0	0	0	0	0	0	7.35831	47.5318	1	1	0	1	23.696	19.1637	76.7487
DATA	178	2	14	0	0	A_16_P03488216	chr20:14078008-14078067	6137.52	4471.48	-2.949305131e-002	9.853828885e-002	7.647069625e-001	6.313558e+002	5.899037e+002	1.161802e+002	7.538447e+001	56.5	133	18	76	7.051841e+000	1.853092e+001	0	0	0	0	0	0	0	0	0	0	0	20.8754	47.5825	1	1	1	1	19.1492	19.0842	76.4703
DATA	179	2	15	0	0	A_14_P129302	chr5:121791982-121792041	6158.94	4470.98	1.635135927e-001	8.103811779e-002	4.361867131e-002	7.622580e+002	1.110748e+003	1.237029e+002	1.205301e+002	64	164	18	76	6.992918e+000	1.901930e+001	0	0	0	0	0	0	0	0	0	0	0	25.2298	89.8617	1	1	1	1	22.9591	19.1202	77.1788
DATA	180	2	16	0	0	A_14_P104414	chr1:84679890-84679948	6180.26	4471	-2.323530159e-002	8.325575548e-002	7.801808011e-001	8.570367e+002	8.123891e+002	1.296810e+002	9.368128e+001	64	148	18	76	6.833075e+000	1.888127e+001	0	0	0	0	0	0	0	0	0	0	0	28.3967	65.9268	1	1	1	1	25.1049	19.0537	76.8505
DATA	181	2	17	0	0	A_14_P106475	chr12:32261275-32261334	6201.7	4471.32	1.672840312e-002	6.770972830e-002	8.048613594e-001	1.613032e+003	1.676376e+003	1.883364e+002	1.739687e+002	87.5	206	19	76	6.523571e+000	1.872172e+001	0	0	0	0	0	0	0	0	0	0	0	53.5026	136.47	1	1	1	1	25.1049	19.0562	76.8363
DATA	182	2	18	0	0	A_14_P101755	chr7:10975798-10975857	6223.19	4471.3	1.388190556e-001	1.416829031e-001	3.271913193e-001	3.122172e+002	4.298094e+002	1.020156e+002	6.322309e+001	44	111	19	76	6.806562e+000	1.828070e+001	0	0	0	0	0	0	0	0	0	0	0	10.3666	35.0951	1	1	0	1	26.4388	19.2423	76.9874
DATA	183	2	19	0	0	A_14_P121492	chr16:48059634-48059693	6243.64	4471.48	-5.288831655e-002	1.263550794e-001	6.755311650e-001	4.493960e+002	3.978697e+002	1.069272e+002	6.099541e+001	51	110.5	19	76	6.917827e+000	1.829527e+001	0	0	0	0	0	0	0	0	0	0	0	14.9361	32.5809	1	1	0	1	24.4106	19.3196	77.0957
DATA	184	2	20	0	0	A_14_P104614	chr21:48022922-48022981	6265.19	4470.79	8.130272602e-003	1.095649597e-001	9.408472327e-001	5.090006e+002	5.186192e+002	1.094820e+002	6.939332e+001	52.5	122	19	76	6.956023e+000	1.859051e+001	0	0	0	0	0	0	0	0	0	0	0	16.9336	42.5853	1	1	1	1	23.2073	19.2649	77.0398
DATA	185	2	21	0	0	A_14_P138151	chr11:46095612-46095671	6286.26	4471.18	-1.111888788e-002	7.547747900e-002	8.828841980e-001	1.075067e+003	1.047892e+003	1.446872e+002	1.144293e+002	70	161	19	77	6.992232e+000	1.864527e+001	0	0	0	0	0	0	0	0	0	0	0	35.8015	86.2994	1	1	1	1	25.1049	19.3206	77.9631
DATA	186	2	22	0	0	A_14_P121453	chr12:53455167-53455216	6307.4	4470.78	-8.222822434e-002	8.988940749e-002	3.603118588e-001	7.826807e+002	6.476739e+002	1.244375e+002	7.935205e+001	59	131	19	77	7.069128e+000	1.906897e+001	0	0	0	0	0	0	0	0	0	0	0	26.0895	53.483	1	1	1	1	24.1747	19.2518	78.2055
DATA	187	2	23	0	0	A_16_P01575674	chr6:124947686-124947745	6328.08	4471.33	-2.135013100e-001	9.151554442e-002	1.965069943e-002	9.045668e+002	5.532728e+002	1.323747e+002	7.177071e+001	67	124	19	77	7.099222e+000	1.913062e+001	0	0	0	0	0	0	0	0	0	0	0	30.1817	45.8187	1	1	1	1	26.0017	19.2019	78.4234
DATA	188	2	24	0	0	A_16_P19157688	chr11:14034589-14034648	6349.38	4470.58	1.702639806e-003	8.280340707e-002	9.835947054e-001	8.334277e+002	8.367015e+002	1.275512e+002	9.528930e+001	64	143	19	78	7.041782e+000	1.899043e+001	0	0	0	0	0	0	0	0	0	0	0	27.8339	69.4665	1	1	1	1	24.4106	19.2559	78.5422
DATA	189	2	25	0	0	A_16_P21213297	chr21:24273103-24273162	6370.49	4470.65	2.843881173e-001	1.097567538e-001	9.567628165e-003	3.762477e+002	7.242057e+002	1.035432e+002	8.551530e+001	44	142.5	19	78	7.009020e+000	1.895005e+001	0	0	0	0	0	0	0	0	0	0	0	12.5775	60.2896	1	1	0	1	24.1747	19.2253	78.6522
DATA	190	2	26	0	0	A_16_P17096957	chr5:39739415-39739474	6391.96	4471.12	1.098797132e-002	6.774138806e-002	8.711446612e-001	1.599218e+003	1.640195e+003	1.867149e+002	1.701731e+002	88	207.5	19	78	7.032728e+000	1.901457e+001	0	0	0	0	0	0	0	0	0	0	0	53.5119	136.931	1	1	1	1	24.1747	19.4086	78.8695
DATA	191	2	27	0	0	A_14_P202124	chr4:187630364-187630423	6413.52	4470.85	-3.648309141e-001	1.218945362e-001	2.762455239e-003	6.839371e+002	2.952468e+002	1.181003e+002	5.401441e+001	59	110	19	78	6.985170e+000	1.898019e+001	0	0	0	0	0	0	0	0	0	0	0	22.907	24.7126	1	1	1	1	27.9146	19.249	79.0137
DATA	192	2	28	0	0	A_18_P16690136	chr8:136427573-136427632	6434.72	4470.58	1.802020342e-001	8.203984244e-002	2.805484647e-002	7.181886e+002	1.087528e+003	1.200454e+002	1.177403e+002	55.5	166.5	19	78	6.872445e+000	1.890934e+001	0	0	0	0	0	0	0	0	0	0	0	24.0763	91.2564	1	1	1	1	25.3321	18.9997	79.4667
DATA	193	2	29	0	0	A_14_P107469	chr7:94228985-94229044	6455.45	4470.31	-1.870262372e-002	7.734179403e-002	8.089213334e-001	1.002422e+003	9.601696e+002	1.388700e+002	1.060426e+002	69	158	19	78	7.026752e+000	1.828446e+001	0	0	0	0	0	0	0	0	0	0	0	33.6349	80.7649	1	1	1	1	25.1049	19.1763	78.9926
DATA	194	2	30	0	0	A_16_P18153238	chr7:145612111-145612170	6477.09	4470.47	1.475668542e-001	8.638340817e-002	8.758483491e-002	6.525960e+002	9.166663e+002	1.160941e+002	1.020686e+002	61	162	19	78	7.007190e+000	1.873538e+001	0	0	0	0	0	0	0	0	0	0	0	21.9176	77.3069	1	1	1	1	25.5572	19.201	79.4461
DATA	195	2	31	0	0	A_14_P119429	chr5:145894932-145894991	6497.2	4470.92	4.631631393e-001	2.792039375e-001	9.714192522e-002	9.529126e+001	2.768319e+002	9.594079e+001	5.264670e+001	35	104	18	79	7.100211e+000	1.904890e+001	0	0	0	0	0	0	0	0	0	0	0	0.446745	23.4042	0	1	0	1	27.501	19.1259	79.8283
DATA	196	2	32	0	0	A_14_P101494	chr8:42623074-42623133	6518.58	4471.1	-1.701041663e-001	8.903748585e-002	5.607167342e-002	8.871614e+002	5.996509e+002	1.306008e+002	7.477370e+001	64.5	128.5	18	78	7.094907e+000	1.932804e+001	0	0	0	0	0	0	0	0	0	0	0	29.849	50.8235	1	1	1	1	24.6442	19.086	79.5311
DATA	197	2	33	0	0	A_14_P105851	chr5:176409575-176409634	6540.16	4470.95	1.854407631e-001	1.377163623e-001	1.781280388e-001	3.011727e+002	4.615900e+002	1.003807e+002	6.415880e+001	44.5	117	18	79	7.079670e+000	1.931515e+001	0	0	0	0	0	0	0	0	0	0	0	10.1424	39.2165	1	1	0	1	24.8756	19.034	80.2176
DATA	198	2	34	0	0	A_18_P11352039	chr12:15550885-15550944	6561.68	4470.43	2.481612316e-001	7.377195676e-002	7.685033718e-004	9.993463e+002	1.769609e+003	1.383462e+002	1.824605e+002	68	228	18	80	7.068855e+000	1.921370e+001	0	0	0	0	0	0	0	0	0	0	0	33.6846	150.688	1	1	1	1	26.0017	19.1901	80.7438
DATA	199	2	35	0	0	A_14_P106407	chr11:13331507-13331564	6582.79	4470.44	-2.557954607e-001	6.875343407e-002	1.988481024e-004	2.999198e+003	1.664216e+003	3.147830e+002	1.722314e+002	135	219	19	79	7.029219e+000	1.861955e+001	0	0	0	0	0	0	0	0	0	0	0	101.183	142.044	1	1	1	1	26.0017	19.312	80.6447
DATA	200	2	36	0	0	A_14_P138759	chr18:37493451-37493510	6603.73	4469.92	1.748021897e-001	6.879136872e-002	1.105206497e-002	1.398397e+003	2.091379e+003	1.693390e+002	2.137703e+002	81	261	19	79	6.986552e+000	1.860262e+001	0	0	0	0	0	0	0	0	0	0	0	47.2184	178.887	1	1	1	1	23.696	19.2125	80.7632
DATA	201	2	37	0	0	A_14_P101419	chr8:120628587-120628646	6624.33	4470.13	-3.598904972e-002	1.076644586e-001	7.381754683e-001	5.384535e+002	4.956318e+002	1.095634e+002	6.638337e+001	53	123	18	80	7.089226e+000	1.893283e+001	0	0	0	0	0	0	0	0	0	0	0	18.1972	42.4897	1	1	1	1	24.8756	19.1244	81.2058
DATA	202	2	38	0	0	A_14_P135475	chr15:42359233-42359292	6645.66	4470.53	-7.646023032e-003	8.299358229e-002	9.265964353e-001	8.244039e+002	8.100168e+002	1.260358e+002	9.220845e+001	63.5	150.5	18	80	6.952475e+000	1.883221e+001	0	0	0	0	0	0	0	0	0	0	0	27.8858	69.6044	1	1	1	1	25.3321	19.1428	81.033
DATA	203	2	39	0	0	A_16_P00073017	chr1:58043100-58043159	6667.31	4470.29	2.012787571e-001	6.840369083e-002	3.255599782e-003	1.502080e+003	2.387657e+003	1.778617e+002	2.427791e+002	87.5	288.5	18	80.5	6.824942e+000	1.879380e+001	0	0	0	0	0	0	0	0	0	0	0	50.854	205.62	1	1	1	1	24.8756	18.9945	81.2623
DATA	204	2	40	0	0	A_16_P19901122	chr13:88789851-88789910	6688.2	4470.2	3.791701971e-002	7.386046738e-002	6.076994251e-001	1.065378e+003	1.162575e+003	1.428530e+002	1.242589e+002	72	180	18	81	6.887425e+000	1.884746e+001	0	0	0	0	0	0	0	0	0	0	0	36.1003	100.331	1	1	1	1	22.1978	18.8697	81.474
DATA	205	2	41	1028	1	SM_05	SM_05	6709.6	4470.41	0.000000000e+000	5.533288217e-001	1.000000000e+000	9.444806e+001	7.145950e+001	9.518452e+001	4.435192e+001	36	86	18	80	6.881093e+000	1.892441e+001	0	0	0	0	0	0	0	0	0	0	0	1.49254	6.18057	0	1	0	0	27.501	18.9453	80.9554
DATA	206	2	42	0	0	A_16_P16121172	chr3:7778946-7779005	6730.71	4470.5	1.910608668e-003	1.057324704e-001	9.855828376e-001	5.264720e+002	5.287932e+002	1.086131e+002	6.858706e+001	54.5	122.5	18	80	6.932911e+000	1.925001e+001	0	0	0	0	0	0	0	0	0	0	0	17.8707	45.8322	1	1	1	1	27.0811	19.001	81.0906
DATA	207	2	43	0	0	A_14_P135178	chr8:145742205-145742254	6751.88	4469.9	-6.153255092e-001	8.682461703e-002	1.370566733e-012	3.609773e+003	8.752949e+002	3.732480e+002	9.778553e+001	161	156	18	80	7.070294e+000	1.959655e+001	0	0	0	0	0	0	0	0	0	0	0	122.637	76.0114	1	1	1	1	23.2073	19.0673	81.0481
DATA	208	2	44	0	0	A_14_P124858	chr4:163164462-163164521	6773.04	4470.28	2.735144124e-001	7.382544495e-002	2.114908531e-004	1.002967e+003	1.882786e+003	1.380338e+002	1.932392e+002	66.5	237.5	18	80	7.039313e+000	1.955150e+001	0	0	0	0	0	0	0	0	0	0	0	34.1039	163.848	1	1	1	1	24.8756	19.1528	81.039
DATA	209	2	45	0	0	A_14_P116151	chr7:110602839-110602898	6794.02	4470.37	-2.151159590e-001	1.082066308e-001	4.681048199e-002	6.605843e+002	4.025430e+002	1.155088e+002	5.920674e+001	59	108	19	80	7.022215e+000	1.974646e+001	0	0	0	0	0	0	0	0	0	0	0	22.481	35.1012	1	1	1	1	24.6442	19.2394	81.0838
DATA	210	2	46	0	0	A_16_P19963753	chr13:113172605-113172664	6815.46	4470.46	-3.700122484e-001	7.860101044e-002	2.508047033e-006	1.894968e+003	8.083317e+002	2.118301e+002	9.171402e+001	102	150	18	80	6.976173e+000	1.937821e+001	0	0	0	0	0	0	0	0	0	0	0	64.5457	70.6274	1	1	1	1	24.4106	19.1602	81.3967
DATA	211	2	47	0	0	A_16_P19427171	chr11:133531291-133531350	6836.55	4469.66	3.265804830e-001	8.687157850e-002	1.703568320e-004	5.644677e+002	1.197346e+003	1.101534e+002	1.273076e+002	54	180	18	80	6.918408e+000	1.893527e+001	0	0	0	0	0	0	0	0	0	0	0	19.2433	104.802	1	1	1	1	24.4106	19.1163	81.0517
DATA	212	2	48	0	0	A_16_P18175100	chr7:154690552-154690611	6857.43	4469.76	5.446755523e-001	9.292028747e-002	4.580125447e-009	4.657614e+002	1.632447e+003	1.053650e+002	1.688567e+002	49	217.5	18	80	6.822216e+000	1.890071e+001	0	0	0	0	0	0	0	0	0	0	0	15.8917	143.157	1	1	0	1	25.7804	19.1505	80.891
DATA	213	2	49	0	0	A_16_P17414202	chr5:177956879-177956938	6878.55	4469.91	-2.979332763e-001	1.317892435e-001	2.377909213e-002	5.494819e+002	2.767070e+002	1.092547e+002	5.120918e+001	56.5	104	19	79	6.903031e+000	1.864630e+001	0	0	0	0	0	0	0	0	0	0	0	18.7641	24.3118	1	1	1	1	24.6442	19.2568	80.4433
DATA	214	2	50	0	0	A_14_P113346	chr22:46204739-46204798	6899.68	4469.92	-2.134359641e-001	9.222487279e-002	2.065130559e-002	8.639901e+002	5.285338e+002	1.279334e+002	6.814232e+001	64	131.5	19	80	6.817074e+000	1.875409e+001	0	0	0	0	0	0	0	0	0	0	0	29.5292	46.5231	1	1	1	1	26.8687	19.1924	80.3279
DATA	215	2	51	0	1	SRN_30434	SRN_30434	6920.91	4469.91	1.325587914e-001	1.005572812e-001	1.874227921e-001	4.888498e+002	6.633370e+002	1.061921e+002	7.901499e+001	50	138.5	19	80	6.980817e+000	1.891300e+001	0	0	0	0	0	0	0	0	0	0	0	16.722	58.4946	1	1	1	1	27.7085	19.2596	80.2108
DATA	216	2	52	0	0	A_14_P110627	chr14:80677928-80677978	6942.38	4469.79	8.732868664e-002	6.589581863e-002	1.850869833e-001	1.802950e+003	2.204512e+003	2.034159e+002	2.245782e+002	101	258.5	18	79	6.978787e+000	1.927723e+001	0	0	0	0	0	0	0	0	0	0	0	61.7264	194.745	1	1	1	1	26.6546	19.069	79.6792
DATA	217	2	53	0	0	A_14_P105972	chr3:173740084-173740143	6963.2	4469.81	-8.631932034e-002	7.353820250e-002	2.404741867e-001	1.248042e+003	1.023081e+003	1.563109e+002	1.108932e+002	79.5	166.5	18	79	6.951302e+000	1.930321e+001	0	0	0	0	0	0	0	0	0	0	0	42.7638	90.5339	1	1	1	1	26.2212	18.9365	79.4773
DATA	218	2	54	0	0	A_14_P104156	chr7:100843516-100843567	6984.5	4470	6.060027579e-002	6.516731754e-002	3.524134342e-001	1.983689e+003	2.280730e+003	2.195275e+002	2.320371e+002	103	276	18	78	6.993080e+000	1.921696e+001	0	0	0	0	0	0	0	0	0	0	0	68.0278	202.18	1	1	1	1	25.3321	19.1367	79.0535
DATA	219	2	55	0	0	A_14_P108714	chr11:4853983-4854042	7005.12	4469.72	-1.118947408e-001	8.815107221e-002	2.043155478e-001	8.145586e+002	6.295462e+002	1.243488e+002	7.603583e+001	65	132	19	78	6.997410e+000	1.912341e+001	0	0	0	0	0	0	0	0	0	0	0	27.9572	55.896	1	1	1	1	27.2919	19.272	78.5592
DATA	220	2	56	0	0	A_16_P17299478	chr5:129483137-129483196	7027	4469.53	3.064887511e-001	8.565202887e-002	3.458348659e-004	5.846488e+002	1.184087e+003	1.105910e+002	1.258282e+002	53.5	184	19	77	7.032705e+000	1.917880e+001	0	0	0	0	0	0	0	0	0	0	0	20.0837	105.308	1	1	1	1	23.4529	19.3193	78.3752
DATA	221	2	57	0	0	A_18_P17126482	chrX:32641074-32641133	7048	4469.5	-2.056186110e-001	7.494780435e-002	6.078975066e-003	1.453515e+003	9.053174e+002	1.729876e+002	1.000116e+002	80	159	19	77	7.103971e+000	1.919777e+001	0	0	0	0	0	0	0	0	0	0	0	49.972	80.6443	1	1	1	1	26.2212	19.2462	78.0708
DATA	222	2	58	0	0	A_14_P118891	chr22:36662026-36662084	7069.71	4469.5	-1.192403453e-001	6.892220015e-002	8.361749533e-002	1.742753e+003	1.324328e+003	1.978752e+002	1.390643e+002	92.5	195.5	19	76	7.131764e+000	1.889838e+001	0	0	0	0	0	0	0	0	0	0	0	59.967	118.161	1	1	1	1	25.3321	19.2829	77.41
DATA	223	2	59	0	0	A_16_P17853611	chr7:14247513-14247572	7090.29	4469.37	1.785231580e-001	7.285680263e-002	1.427256090e-002	1.012746e+003	1.527649e+003	1.379314e+002	1.585315e+002	70	209	19	76	7.091758e+000	1.906734e+001	0	0	0	0	0	0	0	0	0	0	0	34.8761	136.505	1	1	1	1	26.2212	19.2463	77.2873
DATA	224	2	60	0	0	A_14_P112152	chr4:186178095-186178154	7111.31	4469.73	-2.403888592e-001	7.532441614e-002	1.415947572e-003	1.541812e+003	8.864262e+002	1.803504e+002	9.821905e+001	88	160	19	76	7.051203e+000	1.894024e+001	0	0	0	0	0	0	0	0	0	0	0	53.1384	79.3323	1	1	1	1	24.4106	19.2207	76.542
DATA	225	2	61	0	0	A_14_P116195	chr19:46843260-46843319	7132.65	4469.56	4.916159565e-001	1.402625980e-001	4.566616819e-004	2.037975e+002	6.321424e+002	9.568294e+001	7.602792e+001	42	131	18	75	7.059607e+000	1.850940e+001	0	0	0	0	0	0	0	0	0	0	0	7.0297	56.6581	1	1	0	1	24.4106	19.0075	76.0179
DATA	226	2	62	0	0	A_14_P135366	chr18:58517547-58517606	7153.76	4469.38	-1.341193704e-001	7.169863711e-002	6.140073058e-002	1.482224e+003	1.088415e+003	1.752012e+002	1.167287e+002	87	177	18	75	6.968681e+000	1.830906e+001	0	0	0	0	0	0	0	0	0	0	0	51.169	97.6922	1	1	1	1	23.696	19.03	76.0499
DATA	227	2	63	0	1	SRN_50490	SRN_50490	7175.29	4469.15	-7.978753211e-001	9.612152248e-002	1.035051878e-016	4.609275e+004	7.341035e+003	4.610220e+003	7.353108e+002	1628.5	746.5	18	75	6.892947e+000	1.837692e+001	0	0	0	0	0	0	0	0	0	0	0	1592.53	659.836	1	1	1	1	24.8756	18.8257	76.0075
DATA	228	2	64	0	0	A_14_P122768	chr14:102235694-102235753	7196.37	4469.22	6.461723916e-002	1.123780362e-001	5.652920895e-001	4.387266e+002	5.091095e+002	1.030630e+002	6.603847e+001	50	122.5	18	75	6.807099e+000	1.856759e+001	0	0	0	0	0	0	0	0	0	0	0	15.1704	45.8245	1	1	0	1	24.1747	18.5062	75.8556
DATA	229	2	65	0	0	A_14_P130894	chr11:82758698-82758757	7217.07	4469.12	-1.499523227e-001	6.362715311e-002	1.843640825e-002	5.577768e+003	3.949191e+003	5.655072e+002	3.971468e+002	223	414	18	75	7.105676e+000	1.868084e+001	0	0	0	0	0	0	0	0	0	0	0	193.021	355.931	1	1	1	1	25.1049	18.6793	75.6527
DATA	230	2	66	0	0	A_18_P15117890	chr5:20693570-20693629	7238.58	4469.1	-9.005278009e-002	7.215014227e-002	2.119833398e-001	1.328818e+003	1.079973e+003	1.622562e+002	1.158584e+002	80.5	175	18	76	6.888232e+000	1.853820e+001	0	0	0	0	0	0	0	0	0	0	0	46.0214	97.4666	1	1	1	1	23.9365	18.4089	76.3671
DATA	231	2	67	0	0	A_14_P200350	chr12:57434942-57435000	7259.56	4469.55	1.297966556e-001	1.246375025e-001	2.976930692e-001	3.526850e+002	4.755363e+002	9.949945e+001	6.337471e+001	46.5	123	18	75	7.012240e+000	1.838189e+001	0	0	0	0	0	0	0	0	0	0	0	12.224	42.9748	1	1	0	1	26.2212	18.697	75.9765
DATA	232	2	68	0	0	A_14_P130979	chr10:74542787-74542846	7280.78	4469.06	-3.471661074e-002	7.855713320e-002	6.585411795e-001	9.425367e+002	8.701250e+002	1.323862e+002	9.655052e+001	64	156.5	18	75	7.052683e+000	1.837480e+001	0	0	0	0	0	0	0	0	0	0	0	32.6944	78.728	1	1	1	1	24.6442	18.9519	75.9206
DATA	233	2	69	0	0	A_14_P100630	chr1:70303897-70303956	7301.7	4469.34	1.348013707e-001	8.053470216e-002	9.416409822e-002	7.453493e+002	1.016626e+003	1.191000e+002	1.099169e+002	61	166	18	76	7.022977e+000	1.837072e+001	0	0	0	0	0	0	0	0	0	0	0	25.8739	92.0989	1	1	1	1	25.7804	18.9204	76.2182
DATA	234	2	70	0	0	A_16_P36797540	chr4:81798518-81798577	7322.92	4469.31	1.665690390e-002	7.306313165e-002	8.196620959e-001	1.096480e+003	1.139351e+003	1.436619e+002	1.213403e+002	76	178	18	75	6.963667e+000	1.846912e+001	0	0	0	0	0	0	0	0	0	0	0	38.0923	103.34	1	1	1	1	23.2073	18.7612	75.8378
DATA	235	2	71	0	0	A_16_P15883074	chr2:154164613-154164672	7344.28	4468.39	2.756729638e-001	6.824148229e-002	5.352681027e-005	2.004385e+003	3.781414e+003	2.208568e+002	3.804333e+002	104	411	18	75	7.114632e+000	1.868347e+001	0	0	0	0	0	0	0	0	0	0	0	69.6899	343.336	1	1	1	1	25.1049	18.8634	76.1446
DATA	236	2	72	0	0	A_14_P113211	chr9:138392136-138392195	7365.52	4469.12	1.005070951e-001	1.399283054e-001	4.725873405e-001	3.127616e+002	3.942036e+002	9.781584e+001	5.734374e+001	46.5	110.5	18	75	7.221020e+000	1.836774e+001	0	0	0	0	0	0	0	0	0	0	0	10.8821	35.8363	1	1	0	1	22.1978	18.7691	75.9476
DATA	237	2	73	0	0	A_14_P138956	chr16:15656291-15656350	7386.3	4468.5	-2.850887011e-002	1.030633838e-001	7.820758039e-001	5.506999e+002	5.157107e+002	1.077470e+002	6.626072e+001	54	128	18	76	6.706157e+000	1.841735e+001	0	0	0	0	0	0	0	0	0	0	0	19.1755	46.9287	1	1	1	1	24.8756	18.3731	76.2137
DATA	238	2	74	0	0	A_16_P16871604	chr4:137118362-137118421	7407.58	4469.35	-5.638128052e-001	1.197736321e-001	2.509948261e-006	8.861680e+002	2.419375e+002	1.281317e+002	4.808489e+001	67	102	18.5	76	6.935956e+000	1.849838e+001	0	0	0	0	0	0	0	0	0	0	0	30.878	22.0419	1	1	1	1	27.0811	18.978	76.7743
DATA	239	2	75	0	0	A_16_P01388843	chr5:166951793-166951852	7429.28	4468.53	-9.040880828e-002	7.488519046e-002	2.273170546e-001	1.159914e+003	9.419266e+002	1.483422e+002	1.029360e+002	74	164	19	76	7.005483e+000	1.884191e+001	0	0	0	0	0	0	0	0	0	0	0	40.4481	85.8959	1	1	1	1	26.8687	19.0189	77.1235
DATA	240	2	76	0	0	A_16_P20154283	chr14:97978392-97978451	7449.98	4468.44	-2.363204560e-001	1.009896205e-001	1.928131171e-002	7.388331e+002	4.287715e+002	1.183138e+002	5.965495e+001	63.5	118	19	76	6.983712e+000	1.896156e+001	0	0	0	0	0	0	0	0	0	0	0	25.7824	39.1379	1	1	1	1	26.2212	19.0943	77.3654
DATA	241	2	77	0	0	A_14_P136359	chr2:116330274-116330333	7471.44	4468.72	-2.906859663e-003	7.083336787e-002	9.672656027e-001	1.249923e+003	1.241584e+003	1.554046e+002	1.308897e+002	79.5	196.5	19	76	7.072876e+000	1.889196e+001	0	0	0	0	0	0	0	0	0	0	0	43.6479	113.445	1	1	1	1	26.8687	19.1829	77.372
DATA	242	2	78	0	1	SRN_30558	SRN_30558	7491.97	4468.95	1.167453991e-001	8.991884737e-002	1.941699115e-001	5.908031e+002	7.730155e+002	1.095756e+002	8.768791e+001	56	154	18	77	6.982701e+000	1.886082e+001	0	0	0	0	0	0	0	0	0	0	0	20.6447	70.6964	1	1	1	1	26.4388	19.1042	77.8274
DATA	243	2	79	0	0	A_14_P122294	chr3:84777412-84777471	7513.93	4468.74	1.469882555e-001	1.696684410e-001	3.863111754e-001	2.340466e+002	3.283149e+002	9.514177e+001	5.280616e+001	45.5	109.5	18	77	6.926586e+000	1.861621e+001	0	0	0	0	0	0	0	0	0	0	0	8.18422	30.053	1	1	0	1	16.9257	19.0515	78.0304
DATA	244	2	80	0	0	A_16_P19125946	chr11:653155-653214	7534.65	4468.69	3.857715846e-001	1.090430559e-001	4.034886914e-004	3.285492e+002	7.986785e+002	9.783931e+001	8.992572e+001	46.5	150	18	78	6.999391e+000	1.907356e+001	0	0	0	0	0	0	0	0	0	0	0	11.4963	73.1691	1	1	0	1	24.8756	19.0459	78.6055
DATA	245	2	81	0	1	SRN_50360	SRN_50360	7556	4468.5	-9.291213217e-002	6.200378957e-002	1.340056908e-001	9.471717e+004	7.647449e+004	9.472165e+003	7.647561e+003	3394	7137	18	78	7.017025e+000	1.921012e+001	0	0	0	0	0	0	0	0	0	0	0	3316.47	7011.62	1	1	1	1	26.2212	19.1597	79.2227
DATA	246	2	82	0	0	A_16_P37999166	chr7:40095110-40095169	7577.06	4468.39	2.622854142e-001	8.789180636e-002	2.843347420e-003	5.489134e+002	1.004128e+003	1.071635e+002	1.085596e+002	54	175	19	79	7.005457e+000	1.924451e+001	0	0	0	0	0	0	0	0	0	0	0	19.2322	92.1342	1	1	1	1	23.4529	19.323	79.7212
DATA	247	2	83	0	0	A_16_P15203883	chr1:87873004-87873063	7598.24	4468.39	-3.668409049e-001	7.462402249e-002	8.839562168e-007	2.509955e+003	1.078512e+003	2.673185e+002	1.154635e+002	126	181.5	19	79	7.039286e+000	1.905345e+001	0	0	0	0	0	0	0	0	0	0	0	87.9954	99.0326	1	1	1	1	24.8756	19.2815	79.7513
DATA	248	2	84	0	0	A_14_P122870	chr12:10269497-10269556	7619.62	4468.23	1.203704262e-001	6.825353869e-002	7.780307450e-002	1.372224e+003	1.810487e+003	1.651665e+002	1.856777e+002	84	246	19	79	7.035077e+000	1.859744e+001	0	0	0	0	0	0	0	0	0	0	0	48.138	166.36	1	1	1	1	25.1049	19.3416	79.1482
DATA	249	2	85	0	0	A_16_P16215727	chr3:48371494-48371553	7640.33	4468.67	2.887566587e-001	9.307753039e-002	1.920076610e-003	4.754311e+002	9.243667e+002	1.034459e+002	1.011917e+002	52	166	19	78	7.104154e+000	1.889878e+001	0	0	0	0	0	0	0	0	0	0	0	16.6874	84.9965	1	1	1	1	23.9365	19.3765	79.512
DATA	250	2	86	0	0	A_14_P105546	chr17:47655292-47655351	7661.71	4468.29	1.726309860e-001	6.964821145e-002	1.318941915e-002	1.235301e+003	1.838246e+003	1.539166e+002	1.883738e+002	75	250	19	78	7.175718e+000	1.877044e+001	0	0	0	0	0	0	0	0	0	0	0	43.3844	169.128	1	1	1	1	23.2073	19.1735	79.4675
DATA	251	2	87	0	0	A_14_P114653	chr2:65477909-65477968	7683.09	4468.58	1.499754690e-001	9.288980217e-002	1.064076280e-001	5.351547e+002	7.558834e+002	1.062331e+002	8.605060e+001	56	151.5	19	79	7.172582e+000	1.876229e+001	0	0	0	0	0	0	0	0	0	0	0	18.805	69.5886	1	1	1	1	22.1978	19.1849	79.9166
DATA	252	2	88	0	0	A_16_P16111335	chr3:3653346-3653405	7704.5	4467.6	-2.072108642e-001	9.046356551e-002	2.198974371e-002	8.621554e+002	5.350258e+002	1.258757e+002	6.746937e+001	60	124	18	79	7.141980e+000	1.888892e+001	0	0	0	0	0	0	0	0	0	0	0	30.3136	49.278	1	1	1	1	19.1492	19.0866	79.6971
DATA	253	2	89	0	0	A_14_P108641	chr16:1820324-1820379	7725.39	4468.61	-3.431420291e-002	8.792860205e-002	6.963511374e-001	7.220111e+002	6.671595e+002	1.166922e+002	7.834898e+001	61.5	134	18	80	7.032927e+000	1.908479e+001	0	0	0	0	0	0	0	0	0	0	0	25.3974	61.4853	1	1	1	1	24.8756	19.1213	80.1908
DATA	254	2	90	0	0	A_14_P113761	chr5:131008260-131008319	7746.78	4467.8	1.143726775e-001	7.766045933e-002	1.408245930e-001	8.220504e+002	1.069723e+003	1.230961e+002	1.145831e+002	63	179	19	80	7.208107e+000	1.908272e+001	0	0	0	0	0	0	0	0	0	0	0	28.9321	98.6237	1	1	1	1	22.4545	19.3314	80.2692
DATA	255	2	91	0	0	A_14_P117821	chrX:34481748-34481807	7767.48	4468.56	-1.790772031e-001	1.168778963e-001	1.254796679e-001	5.422792e+002	3.590424e+002	1.064365e+002	5.453153e+001	53	112	18	80	7.000153e+000	1.901489e+001	0	0	0	0	0	0	0	0	0	0	0	19.0934	33.1184	1	1	1	1	26.2212	19.1205	80.3993
DATA	256	2	92	0	0	A_14_P104417	chr2:11389766-11389815	7788.93	4468.04	1.274937163e-001	6.344956520e-002	4.449779423e-002	3.450125e+003	4.627309e+003	3.569505e+002	4.645464e+002	155	497	19	80	7.312243e+000	1.914504e+001	0	0	0	0	0	0	0	0	0	0	0	121.536	426.972	1	1	1	1	24.6442	19.4292	80.5853
DATA	257	2	93	0	0	A_14_P119212	chr6:161582823-161582882	7809.92	4467.92	2.634943413e-002	6.838932514e-002	7.000256996e-001	1.408771e+003	1.496889e+003	1.679859e+002	1.552067e+002	82	220	18	81	7.091336e+000	1.937452e+001	0	0	0	0	0	0	0	0	0	0	0	49.647	138.167	1	1	1	1	22.7082	19.1997	81.1751
DATA	258	2	94	0	0	A_14_P135297	chr10:74506622-74506681	7830.86	4467.91	-5.478229668e-001	8.579733632e-002	1.713064465e-010	2.363667e+003	6.695196e+002	2.534474e+002	7.851044e+001	117	144	19	81	7.103957e+000	1.961927e+001	0	0	0	0	0	0	0	0	0	0	0	83.3314	61.8168	1	1	1	1	26.2212	19.3741	81.2124
DATA	259	2	95	0	0	A_14_P202101	chr1:71318416-71318475	7852.1	4467.6	-4.840225853e-002	6.309025349e-002	4.429681209e-001	3.348439e+003	2.995299e+003	3.471028e+002	3.023222e+002	153	357	19	81	7.088391e+000	1.931362e+001	0	0	0	0	0	0	0	0	0	0	0	118.095	276.62	1	1	1	1	25.7804	19.3909	81.5363
DATA	260	2	96	0	0	A_18_P17380348	chrY:7613581-7613640	7873.37	4468	-8.527322606e-001	3.567332449e-001	1.683040093e-002	2.900172e+002	4.070910e+001	9.589385e+001	4.101227e+001	48	81	19	81	7.028060e+000	1.959670e+001	0	0	0	0	0	0	0	0	0	0	0	10.2318	1.40218	1	0	0	0	29.1201	19.3357	81.823
DATA	261	2	97	0	0	A_14_P130939	chr13:94540422-94540477	7894.59	4467.89	2.909676697e-001	7.936559911e-002	2.462115990e-004	7.161788e+002	1.399552e+003	1.160961e+002	1.458308e+002	58.5	203	19	81	7.038524e+000	1.924996e+001	0	0	0	0	0	0	0	0	0	0	0	25.275	129.304	1	1	1	1	26.0017	19.5365	81.7483
DATA	262	2	98	0	0	A_14_P121057	chr1:40128786-40128845	7915.79	4468.12	3.225540361e-001	6.896664621e-002	2.911633344e-006	2.764066e+003	5.809014e+003	2.911104e+002	5.823445e+002	134.5	597.5	19	81	7.258147e+000	1.913433e+001	0	0	0	0	0	0	0	0	0	0	0	97.5742	536.771	1	1	1	1	25.5572	19.6812	82.4817
DATA	263	2	99	0	0	A_14_P130347	chr4:27025347-27025406	7936.73	4467.57	-3.233758278e-001	8.385444355e-002	1.150716541e-004	1.262726e+003	5.996989e+002	1.558355e+002	7.262887e+001	82	134	19	81	7.038294e+000	1.871569e+001	0	0	0	0	0	0	0	0	0	0	0	44.5881	55.4158	1	1	1	1	23.696	19.3967	82.0312
DATA	264	2	100	0	0	A_14_P110273	chr4:152201339-152201398	7958.08	4467.56	3.237976181e-001	1.282791230e-001	1.159736155e-002	2.692530e+002	5.674899e+002	9.519018e+001	6.999212e+001	45	128	19	81	7.040064e+000	1.904887e+001	0	0	0	0	0	0	0	0	0	0	0	9.50972	52.4413	1	1	0	1	22.9591	19.3972	81.8885
DATA	265	2	101	0	0	A_14_P120470	chr11:47269963-47270016	7979.25	4467.59	-3.520455101e-002	6.460071005e-002	5.857837128e-001	2.288773e+003	2.110562e+003	2.464100e+002	2.149958e+002	117.5	271.5	19	80	6.919441e+000	1.937058e+001	0	0	0	0	0	0	0	0	0	0	0	80.8521	195.034	1	1	1	1	25.1049	19.3189	81.5026
DATA	266	2	102	0	0	A_16_P15630632	chr2:43046238-43046297	8000.47	4468	2.144425325e-001	8.652331470e-002	1.319596270e-002	5.823020e+002	9.540932e+002	1.082664e+002	1.038340e+002	56	169	19	81	7.004506e+000	1.943010e+001	0	0	0	0	0	0	0	0	0	0	0	20.5728	88.164	1	1	1	1	26.2212	19.4896	81.6066
DATA	267	2	103	0	0	A_14_P113820	chr16:2092056-2092101	8022.03	4467.72	3.972194429e-001	2.342235291e-001	8.990502847e-002	1.190837e+002	2.972157e+002	9.203462e+001	5.061998e+001	42	109	19	81	7.020028e+000	1.959399e+001	0	0	0	0	0	0	0	0	0	0	0	4.20783	27.4609	1	1	0	1	21.6755	19.2904	81.4928
DATA	268	2	104	0	0	A_18_P12230151	chr15:53238405-53238464	8042.46	4467.84	8.671060050e-003	1.028600880e-001	9.328182631e-001	5.213155e+002	5.318286e+002	1.050953e+002	6.714089e+001	55	128	19	81	7.049632e+000	1.953577e+001	0	0	0	0	0	0	0	0	0	0	0	18.4221	49.1307	1	1	1	1	25.3321	19.3834	81.9246
DATA	269	2	105	0	0	A_14_P134348	chrX:36367299-36367358	8063.38	4467.6	-2.126509366e-003	1.086116734e-001	9.843792058e-001	4.861696e+002	4.837949e+002	1.033921e+002	6.340977e+001	57	133	19	81	7.232691e+000	1.918423e+001	0	0	0	0	0	0	0	0	0	0	0	17.1811	44.6835	1	1	1	1	24.4106	19.6321	81.5826
DATA	270	2	106	0	0	A_14_P120445	chr8:140713512-140713571	8085.33	4467.48	-4.010687856e-001	8.281995806e-002	1.281132757e-006	1.597544e+003	6.344305e+002	1.839770e+002	7.553915e+001	94	132	19	80	7.214904e+000	1.912779e+001	0	0	0	0	0	0	0	0	0	0	0	56.4578	58.5802	1	1	1	1	24.4106	19.6061	81.5077
DATA	271	2	107	0	0	A_14_P133620	chr1:152659667-152659720	8106.25	4467.33	4.898374379e-002	6.798000907e-002	4.711796542e-001	1.425477e+003	1.595674e+003	1.692523e+002	1.647542e+002	87	231.5	19	80	7.281962e+000	1.911523e+001	0	0	0	0	0	0	0	0	0	0	0	50.3756	147.29	1	1	1	1	23.696	19.5808	81.5024
DATA	272	2	108	0	0	A_14_P139611	chr1:36909594-36909648	8127.18	4467.62	1.065952137e-002	6.276171103e-002	8.651350617e-001	3.332944e+003	3.415762e+003	3.455620e+002	3.440314e+002	151	391	19	80	7.320501e+000	1.912155e+001	0	0	0	0	0	0	0	0	0	0	0	117.774	315.192	1	1	1	1	25.1049	19.6847	81.289
DATA	273	2	109	0	0	A_14_P124604	chr1:22352654-22352713	8148.45	4467.47	3.708702255e-001	7.698013495e-002	1.451938664e-006	8.703252e+002	2.044334e+003	1.261127e+002	2.085131e+002	65	265.5	19	80	7.264927e+000	1.887879e+001	0	0	0	0	0	0	0	0	0	0	0	30.7508	188.563	1	1	1	1	24.1747	19.6333	80.7225
DATA	274	2	110	0	0	A_16_P15884526	chr2:154938385-154938444	8169.67	4467.47	-2.010481295e-001	1.395321331e-001	1.496204758e-001	4.381833e+002	2.758085e+002	1.012545e+002	4.946709e+001	51	100	19	80	7.363343e+000	1.873030e+001	0	0	0	0	0	0	0	0	0	0	0	15.4796	25.4279	1	1	0	1	19.7386	19.7146	79.8864
DATA	275	2	111	0	0	A_14_P124551	chr14:103986623-103986673	8190.27	4467.51	8.204398200e-002	7.829690583e-002	2.947043735e-001	8.233296e+002	9.945296e+002	1.229410e+002	1.076051e+002	65	166	19	79	7.326138e+000	1.894319e+001	0	0	0	0	0	0	0	0	0	0	0	29.0798	91.6441	1	1	1	1	25.3321	19.6131	79.4905
DATA	276	2	112	0	0	A_14_P113840	chr1:22580233-22580292	8211.42	4467.08	3.447573870e-001	7.038476944e-002	9.672758849e-007	2.093479e+003	4.630481e+003	2.283991e+002	4.648693e+002	113	514	19	79	7.281573e+000	1.882161e+001	0	0	0	0	0	0	0	0	0	0	0	73.9242	426.435	1	1	1	1	22.9591	19.6465	79.119
DATA	277	2	113	0	0	A_16_P18843555	chr10:14829939-14829998	8232.43	4467.18	8.228911202e-002	6.351775202e-002	1.951376893e-001	2.754487e+003	3.329123e+003	2.902010e+002	3.354440e+002	139.5	376	19	79	7.230196e+000	1.889138e+001	0	0	0	0	0	0	0	0	0	0	0	97.2361	306.401	1	1	1	1	23.696	19.4892	78.8512
DATA	278	2	114	0	0	A_14_P120692	chr9:79312247-79312306	8254.25	4467.22	-9.751152736e-002	6.281316605e-002	1.205651617e-001	5.012821e+003	4.004706e+003	5.095434e+002	4.025806e+002	215	447	19	78	7.024357e+000	1.905989e+001	0	0	0	0	0	0	0	0	0	0	0	176.894	368.322	1	1	1	1	25.7804	19.2244	78.3371
DATA	279	2	115	0	0	A_14_P134785	chr19:10385601-10385651	8274.82	4467.43	-5.521951175e-002	7.741910003e-002	4.756883670e-001	9.895811e+002	8.714287e+002	1.347221e+002	9.638821e+001	73	160	18	77	6.880302e+000	1.907941e+001	0	0	0	0	0	0	0	0	0	0	0	34.9066	80.0912	1	1	1	1	25.7804	19.0101	78.0607
DATA	280	2	116	0	-1	NC2_00070181	NC2_00070181	8297.19	4467.59	0.000000000e+000	6.957737907e-001	1.000000000e+000	9.085250e+001	4.094978e+001	9.146300e+001	4.122647e+001	32.5	75	18	77	6.930019e+000	1.904648e+001	0	0	0	0	0	0	0	0	0	0	0	-1.19074	-1.15606	0	0	0	0	25.7804	18.8479	77.6613
DATA	281	2	117	1028	1	SM_07	SM_07	8318.02	4467.65	-7.716123632e-001	3.959264616e-001	5.130999081e-002	2.422299e+002	4.098410e+001	9.466071e+001	4.126103e+001	44.5	77	18	77	6.882500e+000	1.891404e+001	0	0	0	0	0	0	0	0	0	0	0	8.53601	-0.848405	1	0	0	0	24.6442	18.5097	77.4708
DATA	282	2	118	0	0	A_14_P105396	chr21:37796230-37796289	8338.75	4466.66	1.020410247e+000	1.639770137e-001	4.880923417e-010	9.094455e+001	9.532063e+002	9.169468e+001	1.038835e+002	38	164	18	77	6.893838e+000	1.909134e+001	0	0	0	0	0	0	0	0	0	0	0	1.7777	87.3768	0	1	0	1	22.4545	18.5746	77.162
DATA	283	2	119	0	0	A_14_P128909	chr21:19756025-19756084	8359.44	4466.96	5.255460845e-002	7.346152261e-002	4.743599370e-001	1.026121e+003	1.158118e+003	1.375574e+002	1.229688e+002	71	187.5	18	76	7.138885e+000	1.899011e+001	0	0	0	0	0	0	0	0	0	0	0	36.119	106.062	1	1	1	1	25.3321	18.6748	76.9696
DATA	284	2	120	0	0	A_14_P105071	chr16:57511305-57511361	8381.09	4466.47	-4.438348233e-002	7.082702653e-002	5.308912208e-001	1.311422e+003	1.184020e+003	1.600075e+002	1.254261e+002	80	189.5	18	76	7.210171e+000	1.918381e+001	0	0	0	0	0	0	0	0	0	0	0	46.1304	108.315	1	1	1	1	25.7804	18.6627	76.865
DATA	285	2	121	0	0	A_14_P109369	chr17:32977608-32977667	8402.02	4466.72	-1.527028843e-001	6.752400899e-002	2.373074927e-002	2.129859e+003	1.498469e+003	2.319042e+002	1.554685e+002	108	213	18	76	7.187664e+000	1.908263e+001	0	0	0	0	0	0	0	0	0	0	0	74.8641	136.935	1	1	1	1	24.8756	18.8504	76.7944
DATA	286	2	122	0	0	A_18_P15977500	chr7:9006498-9006557	8423.17	4466.62	-1.216084081e-001	6.630480802e-002	6.664191626e-002	2.241800e+003	1.694293e+003	2.422533e+002	1.744323e+002	114	238	18	76	7.190786e+000	1.895484e+001	0	0	0	0	0	0	0	0	0	0	0	78.7361	154.65	1	1	1	1	25.7804	18.8832	77.0447
DATA	287	2	123	0	0	A_14_P119686	chr16:31288300-31288353	8444.1	4466	-1.829465016e-001	7.363593250e-002	1.297432623e-002	1.449530e+003	9.512194e+002	1.716259e+002	1.037924e+002	88	163	18	77	7.052572e+000	1.865526e+001	0	0	0	0	0	0	0	0	0	0	0	50.8677	86.7155	1	1	1	1	22.9591	18.7416	77.2296
DATA	288	2	124	0	0	A_16_P17568597	chr6:64471193-64471252	8465.66	4466.66	1.739848850e-002	7.952735187e-002	8.268263793e-001	8.508938e+002	8.856740e+002	1.253022e+002	9.784287e+001	63.5	163	18	76	6.958656e+000	1.862456e+001	0	0	0	0	0	0	0	0	0	0	0	29.8311	80.6381	1	1	1	1	27.501	18.7742	77.0473
DATA	289	2	125	0	0	A_16_P41239072	chr20:275774-275833	8487	4466.29	-2.962926974e-001	6.984999115e-002	2.216917344e-005	3.139672e+003	1.587053e+003	3.271890e+002	1.640770e+002	143	216	18	76	6.894803e+000	1.839025e+001	0	0	0	0	0	0	0	0	0	0	0	109.963	144.295	1	1	1	1	25.7804	18.7952	76.9298
DATA	290	2	126	0	0	A_16_P38909067	chr9:140852852-140852911	8508.11	4466.16	5.260506590e-001	8.580411710e-002	8.742047617e-010	6.378756e+002	2.141838e+003	1.120897e+002	2.182053e+002	63	272	18	76	6.980016e+000	1.801265e+001	0	0	0	0	0	0	0	0	0	0	0	22.3172	194.459	1	1	1	1	24.6442	18.8987	76.5707
DATA	291	2	127	0	0	A_16_P19116964	chr10:132580596-132580655	8528.89	4466.17	8.686852158e-002	7.566739913e-002	2.509557667e-001	9.138659e+002	1.116223e+003	1.298681e+002	1.191783e+002	69	183	18	76	7.023194e+000	1.843746e+001	0	0	0	0	0	0	0	0	0	0	0	31.9375	101.194	1	1	1	1	24.4106	18.9101	76.8038
DATA	292	2	128	0	0	A_14_P122696	chr6:166659302-166659361	8550.47	4465.92	-1.949993350e-001	9.483356377e-002	3.976063445e-002	7.806861e+002	4.982842e+002	1.209538e+002	6.505702e+001	65	125	18	75	7.046755e+000	1.835289e+001	0	0	0	0	0	0	0	0	0	0	0	27.2498	45.1008	1	1	1	1	23.9365	18.8371	76.0583
DATA	293	2	129	0	0	A_14_P101838	chr3:167437972-167438031	8571.83	4466.7	3.053375160e-001	3.425746690e-001	3.727671339e-001	9.188956e+001	1.856110e+002	9.268922e+001	4.965350e+001	38	91	18	76	7.093921e+000	1.887856e+001	0	0	0	0	0	0	0	0	0	0	0	2.02489	16.7734	0	1	0	0	24.6442	18.8499	76.6011
DATA	294	2	130	0	0	A_14_P131735	chr8:94936398-94936457	8592.69	4466.69	-3.019251493e-001	7.777823427e-002	1.036554385e-004	1.574962e+003	7.858594e+002	1.827170e+002	8.908852e+001	87	145	18	76	6.983945e+000	1.882322e+001	0	0	0	0	0	0	0	0	0	0	0	54.8284	70.8978	1	1	1	1	23.9365	18.8006	76.5429
DATA	295	2	131	0	0	A_16_P00639849	chr3:5030941-5031000	8613.61	4466.2	-1.257427980e-001	1.034610094e-001	2.242272506e-001	6.177511e+002	4.624563e+002	1.114487e+002	6.249788e+001	57	120.5	18	76	7.071716e+000	1.864035e+001	0	0	0	0	0	0	0	0	0	0	0	21.4752	41.6468	1	1	1	1	21.6755	18.9564	76.8933
DATA	296	2	132	0	0	A_16_P41862419	chrY:6716801-6716860	8634.85	4466.91	0.000000000e+000	6.850215293e-001	1.000000000e+000	9.228315e+001	4.329276e+001	9.290327e+001	4.233728e+001	37	82	18	76	7.060015e+000	1.877711e+001	0	0	0	0	0	0	0	0	0	0	0	-0.770254	3.89174	0	1	0	0	24.6442	18.9606	77.5025
DATA	297	2	133	0	0	A_16_P01648198	chr7:5151444-5151503	8655.84	4466.22	3.101671951e-001	8.506497817e-002	2.661070466e-004	5.895877e+002	1.204247e+003	1.101557e+002	1.276039e+002	54	181.5	19	77	7.096312e+000	1.863128e+001	0	0	0	0	0	0	0	0	0	0	0	20.4328	108.043	1	1	1	1	24.1747	19.207	78.1097
DATA	298	2	134	0	0	A_14_P132264	chr1:109472445-109472504	8677.62	4466.34	-3.104732865e-001	7.252835507e-002	1.862930103e-005	2.384479e+003	1.166595e+003	2.560186e+002	1.240862e+002	115	178	19	78	7.251520e+000	1.909305e+001	0	0	0	0	0	0	0	0	0	0	0	82.4939	104.451	1	1	1	1	24.6442	19.4255	78.5632
DATA	299	2	135	0	0	A_14_P123758	chr11:75439258-75439317	8698.16	4466.5	4.099500125e-003	6.572419919e-002	9.502647703e-001	1.894459e+003	1.912427e+003	2.112052e+002	1.958797e+002	101	243.5	19	78	7.322059e+000	1.930197e+001	0	0	0	0	0	0	0	0	0	0	0	65.429	170.886	1	1	1	1	25.7804	19.4861	79.1064
DATA	300	2	136	0	0	A_14_P123448	chr11:70049370-70049416	8719.57	4466.63	-3.561223316e-001	2.813646590e-001	2.056216799e-001	2.398063e+002	1.056181e+002	9.656928e+001	4.375454e+001	45	89	19	78	7.370966e+000	1.916916e+001	0	0	0	0	0	0	0	0	0	0	0	8.26673	9.41718	1	1	0	0	19.1492	19.6279	78.6468
DATA	301	2	137	0	0	A_14_P139131	chr16:68712060-68712116	8740.86	4466.41	-1.384835908e-001	1.334599700e-001	2.994370354e-001	4.431688e+002	3.221703e+002	1.036758e+002	5.337611e+001	52.5	101.5	19	78	7.337806e+000	1.896230e+001	0	0	0	0	0	0	0	0	0	0	0	15.2474	28.6607	1	1	0	1	25.7804	19.5274	78.689
DATA	302	2	138	0	0	A_16_P02895687	chr14:38346804-38346863	8761.93	4466.47	-1.912483969e-001	6.828574355e-002	5.099070581e-003	2.289130e+003	1.473744e+003	2.474296e+002	1.534230e+002	113	202	19	78	7.379109e+000	1.842669e+001	0	0	0	0	0	0	0	0	0	0	0	78.5999	130.806	1	1	1	1	25.3321	19.4817	79.058
DATA	303	2	139	0	0	A_16_P00823570	chr3:139688200-139688259	8783.23	4466.14	-2.943814813e-001	1.119379571e-001	8.541929977e-003	6.897323e+002	3.501863e+002	1.166844e+002	5.526826e+001	55.5	104.5	19	79	7.449143e+000	1.870305e+001	0	0	0	0	0	0	0	0	0	0	0	23.6323	31.0061	1	1	1	1	22.1978	19.6134	79.8655
DATA	304	2	140	0	0	A_18_P16668991	chr8:126131762-126131821	8804.28	4466.08	-5.988501295e-001	8.714742972e-002	6.344567188e-012	2.967294e+003	7.473267e+002	3.113606e+002	8.615267e+001	138	142	19	79	7.389326e+000	1.863299e+001	0	0	0	0	0	0	0	0	0	0	0	101.444	66.0068	1	1	1	1	26.0017	19.4775	80.0956
DATA	305	2	141	0	0	A_14_P129283	chr2:216733008-216733067	8825.26	4466.19	-2.998406643e-001	8.327265541e-002	3.173496585e-004	1.272214e+003	6.378514e+002	1.585030e+002	7.691009e+001	82	130	19	79	7.380650e+000	1.874833e+001	0	0	0	0	0	0	0	0	0	0	0	43.3943	56.1953	1	1	1	1	24.4106	19.5233	79.918
DATA	306	2	142	0	0	A_16_P40104000	chr13:113135829-113135888	8846.6	4466.1	-5.491035914e-002	7.221400421e-002	4.470252072e-001	1.278389e+003	1.126556e+003	1.591360e+002	1.206142e+002	83	171.5	19	79	7.307080e+000	1.912320e+001	0	0	0	0	0	0	0	0	0	0	0	43.4991	98.986	1	1	1	1	26.4388	19.4201	80.1866
DATA	307	2	143	0	0	A_16_P20683181	chr17:54453634-54453693	8867.87	4465.59	1.478618045e-001	9.568862090e-002	1.222884435e-001	5.275678e+002	7.415494e+002	1.086753e+002	8.582439e+001	52.5	148.5	19	79	7.348785e+000	1.914474e+001	0	0	0	0	0	0	0	0	0	0	0	17.9059	64.9759	1	1	1	1	24.8756	19.4503	80.047
DATA	308	2	144	0	0	A_14_P100786	chr22:35706637-35706696	8888.97	4465.87	-7.160877827e-002	8.120713701e-002	3.778828100e-001	9.350611e+002	7.929234e+002	1.334824e+002	9.035801e+001	67	150	19	79	7.329770e+000	1.900849e+001	0	0	0	0	0	0	0	0	0	0	0	31.6539	69.2842	1	1	1	1	26.8687	19.6254	80.2819
DATA	309	2	145	0	0	A_16_P20739086	chr17:77027391-77027450	8910.07	4465.91	4.987528390e-001	8.170158708e-002	1.030795339e-009	8.572364e+002	2.703046e+003	1.283435e+002	2.737750e+002	64	316.5	19	79	7.333051e+000	1.896057e+001	0	0	0	0	0	0	0	0	0	0	0	28.9408	235.505	1	1	1	1	25.5572	19.5568	80.3066
DATA	310	2	146	0	0	A_14_P107441	chr12:107002609-107002667	8931.2	4466.1	-4.186337222e-001	8.719953517e-002	1.579769884e-006	1.466582e+003	5.593358e+002	1.751676e+002	7.090843e+001	85	129	19	79	7.349436e+000	1.888987e+001	0	0	0	0	0	0	0	0	0	0	0	49.3734	48.588	1	1	1	1	26.8687	19.5208	80.2821
DATA	311	2	147	0	0	A_14_P101553	chr15:31853246-31853305	8952.78	4465.54	-1.997440108e-001	7.595727209e-002	8.546297815e-003	1.401936e+003	8.850831e+002	1.699548e+002	9.871849e+001	79	151	19	79	7.211517e+000	1.848298e+001	0	0	0	0	0	0	0	0	0	0	0	47.0553	76.6395	1	1	1	1	25.1049	19.3201	79.9981
DATA	312	2	148	0	1	SRN_50197	SRN_50197	8973.78	4465.82	-2.704621649e-001	6.715350030e-002	5.636791889e-005	5.515535e+003	2.958867e+003	5.599085e+002	2.991196e+002	219	331	19	80	7.239859e+000	1.903188e+001	0	0	0	0	0	0	0	0	0	0	0	184.568	255.408	1	1	1	1	24.4106	19.4231	80.5971
DATA	313	2	149	0	0	A_14_P113758	chr8:72870606-72870665	8994.92	4465.96	1.648784087e-001	7.151720606e-002	2.114211329e-002	1.135434e+003	1.659741e+003	1.491212e+002	1.717078e+002	71.5	221.5	19	80	7.250487e+000	1.892102e+001	0	0	0	0	0	0	0	0	0	0	0	37.8758	142.803	1	1	1	1	23.2073	19.4875	80.6732
DATA	314	2	150	0	0	A_14_P137305	chr9:33046145-33046204	9016	4465.8	-1.450915009e-002	1.583134852e-001	9.269775337e-001	3.225112e+002	3.119146e+002	1.022081e+002	5.405716e+001	49	100.5	19	81	7.225732e+000	1.926551e+001	0	0	0	0	0	0	0	0	0	0	0	10.7232	26.7466	1	1	0	1	28.1191	19.5615	81.4053
DATA	315	2	151	0	0	A_18_P10632095	chr10:10995215-10995274	9037.06	4465.92	-4.366817037e-001	8.643172300e-002	4.364496851e-007	1.609171e+003	5.887360e+002	1.880541e+002	7.368041e+001	88	135	19	81	7.313519e+000	1.937609e+001	0	0	0	0	0	0	0	0	0	0	0	53.3234	50.311	1	1	1	1	23.2073	19.753	81.252
DATA	316	2	152	0	0	A_14_P202085	chr1:93825215-93825274	9058.35	4465.52	-4.769074264e-002	7.807373140e-002	5.413039447e-001	1.025093e+003	9.184864e+002	1.415830e+002	1.020448e+002	71	161	19	80	7.321103e+000	1.929421e+001	0	0	0	0	0	0	0	0	0	0	0	33.8482	78.2064	1	1	1	1	24.4106	19.7942	81.4203
DATA	317	2	153	0	0	A_14_P115356	chr13:53034329-53034388	9079.13	4465.57	-2.435154698e-001	1.027261887e-001	1.776262005e-002	7.707242e+002	4.399299e+002	1.246839e+002	6.266249e+001	62	123	19	80	7.340145e+000	1.932118e+001	0	0	0	0	0	0	0	0	0	0	0	25.3583	37.3246	1	1	1	1	24.6442	19.6815	81.2974
DATA	318	2	154	0	0	A_14_P135538	chr22:46844473-46844532	9100.22	4465.9	-4.241876224e-001	1.270203922e-001	8.392215987e-004	7.060815e+002	2.658687e+002	1.210924e+002	5.208547e+001	60	99	19	80	7.287839e+000	1.968344e+001	0	0	0	0	0	0	0	0	0	0	0	23.145	22.4733	1	1	1	1	24.1747	19.7218	80.9944
DATA	319	2	155	0	1	SRN_30094	SRN_30094	9121.48	4465.76	1.279667550e-001	2.854480079e-001	6.539356567e-001	1.455026e+002	1.953609e+002	9.982789e+001	4.902419e+001	42	91	19	79	7.244822e+000	1.970652e+001	0	0	0	0	0	0	0	0	0	0	0	4.75087	16.4493	1	1	0	0	17.9125	19.6531	80.1586
DATA	320	2	156	0	0	A_14_P104636	chr6:57467120-57467174	9143.18	4465.63	-6.162490136e-001	8.499871736e-002	4.164708031e-013	5.855064e+003	1.416716e+003	5.938455e+002	1.486913e+002	222	192	19	78	7.192208e+000	1.978231e+001	0	0	0	0	0	0	0	0	0	0	0	190.389	118.801	1	1	1	1	25.7804	19.5672	79.511
DATA	321	2	157	0	0	A_14_P106960	chr17:62206386-62206445	9164.18	4465.58	-3.199903057e-001	7.650795594e-002	2.883909913e-005	1.919899e+003	9.189419e+002	2.162784e+002	1.024664e+002	98	146.5	19	78	7.041116e+000	1.951337e+001	0	0	0	0	0	0	0	0	0	0	0	62.1722	76.7485	1	1	1	1	25.7804	19.2719	79.2917
DATA	322	2	158	0	1	SRN_30371	SRN_30371	9185.29	4465.5	-3.026016814e-001	6.920276916e-002	1.227296026e-005	4.189914e+003	2.087389e+003	4.307613e+002	2.136445e+002	172	251	19	78	7.056890e+000	1.866473e+001	0	0	0	0	0	0	0	0	0	0	0	135.102	173.609	1	1	1	1	27.0811	19.1783	79.0509
DATA	323	2	159	0	1	SRN_30267	SRN_30267	9206.76	4465.78	-7.344898465e-002	7.120235467e-002	3.022816870e-001	1.472100e+003	1.243049e+003	1.782193e+002	1.324452e+002	87	180	19	78	7.060286e+000	1.852607e+001	0	0	0	0	0	0	0	0	0	0	0	47.2557	102.94	1	1	1	1	24.4106	19.148	79.0317
DATA	324	2	160	0	0	A_14_P107889	chr14:93814549-93814608	9227.55	4465.65	-1.706600169e-002	1.780447440e-001	9.236378637e-001	2.938170e+002	2.824951e+002	1.050984e+002	5.390942e+001	44.5	101.5	19	78	7.009650e+000	1.844715e+001	0	0	0	0	0	0	0	0	0	0	0	9.38951	23.293	1	1	0	1	27.2919	19.3308	78.9193
DATA	325	2	161	0	0	A_16_P16479707	chr3:162619082-162619141	9248.52	4465.58	-5.059158394e-001	1.453747125e-001	5.012613609e-004	6.642279e+002	2.072055e+002	1.212017e+002	5.056147e+001	59	95	19	79	6.990319e+000	1.870462e+001	0	0	0	0	0	0	0	0	0	0	0	21.1279	17.0088	1	1	1	0	26.8687	19.2241	79.0623
DATA	326	2	162	66	1	DarkCorner	DarkCorner	9270.2	4465.25	0.000000000e+000	5.721499099e-001	1.000000000e+000	1.012072e+002	7.110536e+001	1.020895e+002	4.688343e+001	40	88	19	78	7.020467e+000	1.902821e+001	0	0	0	0	0	0	0	0	0	0	0	2.03238	5.80905	0	1	0	0	24.8756	19.2163	79.0146
DATA	327	2	163	66	1	DarkCorner	DarkCorner	9290.79	4465.69	0.000000000e+000	6.941691205e-001	1.000000000e+000	1.016967e+002	4.623991e+001	1.023801e+002	4.655317e+001	35.5	76.5	18	78	7.093130e+000	1.923176e+001	0	0	0	0	0	0	0	0	0	0	0	-0.0826906	0.224814	0	0	0	0	18.2295	19.0567	78.7916
DATA	328	2	164	0	1	HsCGHBrightCorner	HsCGHBrightCorner	9312.74	4464.98	1.497628766e-001	7.217907487e-002	3.799770712e-002	1.162967e+003	1.641837e+003	1.553075e+002	1.707211e+002	78	221	18	78	7.074807e+000	1.929756e+001	0	0	0	0	0	0	0	0	0	0	0	36.4332	132.843	1	1	1	1	22.7082	18.711	78.6168
DATA	329	3	1	66	1	DarkCorner	DarkCorner	5853.15	4478.2	0.000000000e+000	6.796578155e-001	1.000000000e+000	9.836237e+001	4.869872e+001	9.902333e+001	4.916512e+001	35	83	18	79	7.104959e+000	1.917280e+001	0	0	0	0	0	0	0	0	0	0	0	-0.278842	2.83579	0	0	0	0	24.4106	18.9229	79.7483
DATA	330	3	2	66	1	DarkCorner	DarkCorner	5873.67	4478.39	0.000000000e+000	6.156822483e-001	1.000000000e+000	9.823618e+001	5.759537e+001	9.908813e+001	4.272467e+001	39	82	19	80	7.306973e+000	1.936285e+001	0	0	0	0	0	0	0	0	0	0	0	2.00952	4.46379	0	1	0	0	27.2919	19.5006	79.9313
DATA	331	3	3	0	0	A_14_P127882	chr4:55124472-55124531	5894.93	4478.27	3.731228362e-001	7.932035620e-002	2.551151275e-006	8.212091e+002	1.938994e+003	1.284503e+002	1.999148e+002	65	230	19	79	7.065204e+000	1.916823e+001	0	0	0	0	0	0	0	0	0	0	0	26.8112	150.824	1	1	1	1	26.0017	19.2396	78.9879
DATA	332	3	4	0	0	A_14_P110859	chr3:44777967-44778026	5915.93	4478.15	1.321191789e-001	9.207345463e-002	1.513063791e-001	6.049053e+002	8.199863e+002	1.157185e+002	9.526822e+001	56.5	142.5	19	77	7.299050e+000	1.939230e+001	0	0	0	0	0	0	0	0	0	0	0	19.7736	64.0079	1	1	1	1	24.8756	19.6523	78.0617
DATA	333	3	5	0	0	A_14_P122730	chr16:88706527-88706583	5937.42	4477.9	-2.269750310e-001	6.875662322e-002	9.629385888e-004	2.671378e+003	1.584019e+003	2.847288e+002	1.656107e+002	124	201	19	77	7.239440e+000	1.896682e+001	0	0	0	0	0	0	0	0	0	0	0	87.4309	124.085	1	1	1	1	26.0017	19.7197	77.4051
DATA	334	3	6	0	0	A_14_P202445	chr3:184300348-184300392	5958.37	4478	-9.497442746e-001	2.951626366e-001	1.292237236e-003	4.260971e+002	4.783704e+001	1.072382e+002	4.816027e+001	53	78	19	77	7.075783e+000	1.886948e+001	0	0	0	0	0	0	0	0	0	0	0	13.9625	-0.409679	1	0	0	0	29.1201	19.4752	77.186
DATA	335	3	7	0	-1	NC2_00100816	NC2_00100816	5978.85	4478.38	-3.118086112e-001	6.839396244e-001	6.484613257e-001	9.773805e+001	4.767109e+001	9.877781e+001	4.799320e+001	40	76	19	77	7.097725e+000	1.909861e+001	0	0	0	0	0	0	0	0	0	0	0	3.2065	-2.49176	1	0	0	0	25.7804	19.4444	77.3026
DATA	336	3	8	0	0	A_14_P113900	chr3:125803478-125803537	6000.55	4477.78	1.188101787e-001	7.151939596e-002	9.666723660e-002	1.178214e+003	1.548939e+003	1.533668e+002	1.621121e+002	72	210	19	77	7.198489e+000	1.906611e+001	0	0	0	0	0	0	0	0	0	0	0	38.6979	122.59	1	1	1	1	27.0811	19.702	77.2727
DATA	337	3	9	0	0	A_14_P130960	chr14:67853697-67853756	6021.49	4478.2	3.332128863e-001	9.517151629e-002	4.631978050e-004	4.771684e+002	1.027743e+003	1.090588e+002	1.132915e+002	50	155	19	77	7.216942e+000	1.895801e+001	0	0	0	0	0	0	0	0	0	0	0	15.6908	81.6227	1	1	0	1	25.7804	19.5763	77.6419
DATA	338	3	10	0	0	A_14_P104072	chr1:227330649-227330708	6042.96	4477.42	-1.036996213e-001	6.618064253e-002	1.171339511e-001	2.335550e+003	1.839456e+003	2.532669e+002	1.899850e+002	116	228	19	78	7.094054e+000	1.882187e+001	0	0	0	0	0	0	0	0	0	0	0	76.883	146.543	1	1	1	1	25.3321	19.1719	77.9675
DATA	339	3	11	0	0	A_14_P137059	chr12:54675533-54675592	6064.2	4477.67	-3.134170694e-002	1.042344444e-001	7.636549055e-001	5.813992e+002	5.409197e+002	1.138187e+002	7.189659e+001	54	121	19	78	6.929562e+000	1.866560e+001	0	0	0	0	0	0	0	0	0	0	0	19.1606	43.2384	1	1	1	1	24.6442	19.1772	78.0325
DATA	340	3	12	0	0	A_18_P24746657	chr6:6935568-6935627	6085.62	4477.1	5.457556579e-001	8.893971666e-002	8.449621357e-010	5.857315e+002	2.058042e+003	1.139514e+002	2.111510e+002	54	237	19	77	6.959489e+000	1.850600e+001	0	0	0	0	0	0	0	0	0	0	0	19.3239	165.018	1	1	1	1	25.3321	19.2395	77.1324
DATA	341	3	13	0	0	A_14_P136614	chr19:11832072-11832131	6106.79	4477.23	2.389778328e-003	8.135665574e-002	9.765662312e-001	8.798590e+002	8.847139e+002	1.314338e+002	1.002110e+002	66	152	18	76	7.008106e+000	1.868666e+001	0	0	0	0	0	0	0	0	0	0	0	29.0591	71.1671	1	1	1	1	25.1049	19.1398	76.7752
DATA	342	3	14	0	0	A_14_P137748	chr7:23089198-23089257	6127.79	4477.67	-1.601371944e-001	9.331385818e-002	8.614124533e-002	7.834714e+002	5.418586e+002	1.251036e+002	6.458404e+001	63	120	19	76	7.036997e+000	1.841992e+001	0	0	0	0	0	0	0	0	0	0	0	25.9038	43.7296	1	1	1	1	27.501	19.3767	76.7339
DATA	343	3	15	0	0	A_14_P110662	chr17:72249220-72249269	6148.64	4477.53	4.243399839e-001	7.455409553e-002	1.257763761e-008	1.679310e+003	4.461396e+003	1.941495e+002	4.485845e+002	91.5	443.5	18	76	6.940749e+000	1.894789e+001	0	0	0	0	0	0	0	0	0	0	0	55.5795	361.131	1	1	1	1	26.6546	19.2003	76.754
DATA	344	3	16	0	0	A_14_P135497	chr10:7604634-7604690	6169.95	4477.3	2.290952127e-001	1.137785017e-001	4.406001451e-002	3.808180e+002	6.453759e+002	1.045180e+002	7.962111e+001	50	136	19	76	6.890063e+000	1.909029e+001	0	0	0	0	0	0	0	0	0	0	0	12.6167	52.3975	1	1	0	1	25.7804	19.2394	76.8448
DATA	345	3	17	0	0	A_14_P107515	chr19:18583598-18583655	6190.89	4477.33	-1.163433256e-001	7.376017015e-002	1.147221472e-001	1.352882e+003	1.034944e+003	1.666059e+002	1.134572e+002	77	166.5	19	76	6.595867e+000	1.880961e+001	0	0	0	0	0	0	0	0	0	0	0	44.8672	84.2777	1	1	1	1	25.1049	19.1729	77.0771
DATA	346	3	18	0	0	A_14_P105403	chr5:125634901-125634960	6211.86	4477.22	3.370842742e-001	8.097147244e-002	3.140927761e-005	7.226255e+002	1.570354e+003	1.210693e+002	1.637347e+002	63	209	19	76	6.534292e+000	1.858390e+001	0	0	0	0	0	0	0	0	0	0	0	23.989	128.25	1	1	1	1	24.1747	19.1537	77.0571
DATA	347	3	19	0	0	A_14_P115021	chr9:136695940-136695999	6232.9	4477.56	8.924508573e-002	6.974934751e-002	2.007170304e-001	1.312496e+003	1.611918e+003	1.632277e+002	1.676867e+002	79.5	218	19	76	6.591104e+000	1.817856e+001	0	0	0	0	0	0	0	0	0	0	0	43.615	132.041	1	1	1	1	25.7804	19.2424	77.0094
DATA	348	3	20	0	0	A_14_P115755	chr6:109197384-109197443	6254.51	4477.22	-3.041929308e-001	1.141566084e-001	7.705739392e-003	7.038639e+002	3.493782e+002	1.198021e+002	5.783197e+001	60	106.5	19	76	6.647459e+000	1.861996e+001	0	0	0	0	0	0	0	0	0	0	0	23.4129	28.7012	1	1	1	1	23.9365	19.3352	77.3226
DATA	349	3	21	0	0	A_18_P19550117	chr13:19296544-19296603	6275.75	4477.2	7.476058844e-001	1.014949400e-001	1.758997315e-013	4.173893e+002	2.334249e+003	1.054614e+002	2.379055e+002	50	279	19	76	6.639461e+000	1.867521e+001	0	0	0	0	0	0	0	0	0	0	0	13.8973	192.304	1	1	0	1	24.8756	19.2923	77.6676
DATA	350	3	22	0	0	A_14_P109456	chrX:106028399-106028458	6296.55	4477.47	-5.179186147e-002	1.092533364e-001	6.354621815e-001	5.466286e+002	4.851773e+002	1.111305e+002	6.673715e+001	53	115	19	77	7.202944e+000	1.874322e+001	0	0	0	0	0	0	0	0	0	0	0	18.218	40.0842	1	1	1	1	25.1049	19.6326	78.24
DATA	351	3	23	0	0	A_14_P201138	chr12:31821242-31821301	6317.65	4477.21	2.772579826e-001	9.482660416e-002	3.457404623e-003	4.904672e+002	9.286839e+002	1.083973e+002	1.035044e+002	52	146	19	78	7.101061e+000	1.902588e+001	0	0	0	0	0	0	0	0	0	0	0	16.3616	76.932	1	1	1	1	24.6442	19.2802	78.6921
DATA	352	3	24	0	0	A_16_P02447379	chr11:55879559-55879618	6339.07	4477.29	-2.104034898e-002	6.709425087e-002	7.538294800e-001	1.763591e+003	1.680186e+003	2.010696e+002	1.740899e+002	97	217	19	78	7.064882e+000	1.908591e+001	0	0	0	0	0	0	0	0	0	0	0	58.8885	139.574	1	1	1	1	25.3321	19.4383	78.7666
DATA	353	3	25	0	0	A_14_P107721	chr1:19660868-19660927	6360.83	4477.21	-2.062501323e-002	1.171337706e-001	8.602304299e-001	4.755814e+002	4.535235e+002	1.075656e+002	6.420672e+001	51	116	19	79	7.109333e+000	1.917950e+001	0	0	0	0	0	0	0	0	0	0	0	15.8955	37.778	1	1	0	1	24.4106	19.4307	79.3307
DATA	354	3	26	0	0	A_14_P124228	chr12:93774825-93774884	6381.1	4477.52	7.317490639e-002	8.053164972e-002	3.635360693e-001	8.222142e+002	9.731054e+002	1.266971e+002	1.073508e+002	66	157	19	78	7.028827e+000	1.916451e+001	0	0	0	0	0	0	0	0	0	0	0	27.5059	81.2717	1	1	1	1	22.9591	19.4852	79.1808
DATA	355	3	27	0	0	A_14_P117403	chr17:7293012-7293071	6402.69	4477.1	-2.964634834e-001	8.308072057e-002	3.591969116e-004	1.302933e+003	6.583529e+002	1.620216e+002	7.986654e+001	79.5	135	19	78	7.156388e+000	1.897195e+001	0	0	0	0	0	0	0	0	0	0	0	43.628	55.1248	1	1	1	1	23.4529	19.643	79.3445
DATA	356	3	28	0	0	A_14_P112687	chr9:131194233-131194291	6424.08	4476.57	6.063785869e-001	9.476157591e-002	1.564058123e-010	4.638723e+002	1.874032e+003	1.068157e+002	1.927545e+002	50.5	227	19	78	6.921549e+000	1.905521e+001	0	0	0	0	0	0	0	0	0	0	0	15.5466	157.302	1	1	0	1	23.696	19.3851	79.2852
DATA	357	3	29	0	0	A_14_P104970	chr13:26788177-26788236	6444.96	4476.5	1.101477411e-001	9.425944439e-002	2.425812863e-001	5.720590e+002	7.372055e+002	1.118650e+002	8.636520e+001	56	141	19	78	6.920624e+000	1.887462e+001	0	0	0	0	0	0	0	0	0	0	0	19.1896	62.0338	1	1	1	1	23.4529	19.217	79.2302
DATA	358	3	30	0	0	A_16_P36214511	chr3:30759894-30759953	6466.43	4476.67	4.622730838e-002	7.980525750e-002	5.624195427e-001	8.592091e+002	9.557101e+002	1.288668e+002	1.055822e+002	62	159.5	19	78	6.991641e+000	1.841515e+001	0	0	0	0	0	0	0	0	0	0	0	28.8486	80.6286	1	1	1	1	24.4106	19.3558	79.2852
DATA	359	3	31	0	0	A_16_P31222296	chr4:3144521-3144580	6487.31	4476.82	1.349543016e-001	8.311156874e-002	1.044243205e-001	7.178638e+002	9.794818e+002	1.198379e+002	1.076925e+002	54.5	161	19	78	6.991116e+000	1.892739e+001	0	0	0	0	0	0	0	0	0	0	0	24.1243	82.8389	1	1	1	1	22.7082	19.3715	79.5275
DATA	360	3	32	0	0	A_14_P106231	chr5:138439097-138439156	6508.57	4476.92	-1.616061894e-002	7.795619149e-002	8.357725645e-001	9.750763e+002	9.394593e+002	1.367444e+002	1.040183e+002	65.5	158.5	19	79	7.134408e+000	1.912847e+001	0	0	0	0	0	0	0	0	0	0	0	32.7975	79.6505	1	1	1	1	23.696	19.2994	79.8101
DATA	361	3	33	0	0	A_14_P132792	chrX:105167104-105167162	6529.85	4476.49	-1.218569780e-001	6.557178447e-002	6.311574293e-002	2.619095e+003	1.978310e+003	2.788757e+002	2.027853e+002	120	248	19	79	7.100061e+000	1.916286e+001	0	0	0	0	0	0	0	0	0	0	0	88.1733	168.115	1	1	1	1	25.7804	19.3635	80.1397
DATA	362	3	34	1028	1	SM_07	SM_07	6550.63	4476.84	-5.464169717e-001	3.089905431e-001	7.699506378e-002	2.697240e+002	7.664831e+001	9.943120e+001	4.510000e+001	44	82	19	80	7.010859e+000	1.949837e+001	0	0	0	0	0	0	0	0	0	0	0	9.08836	6.5292	1	1	0	0	32.1142	19.3546	80.9106
DATA	363	3	35	0	0	A_14_P136823	chr3:18968764-18968823	6571.92	4476.92	1.141723163e-001	1.098727445e-001	2.987432184e-001	4.421923e+002	5.751531e+002	1.053480e+002	7.262203e+001	50	130	19	80	7.046612e+000	1.903105e+001	0	0	0	0	0	0	0	0	0	0	0	14.9129	49.1096	1	1	0	1	28.1191	19.4077	81.0678
DATA	364	3	36	0	0	A_16_P02051603	chr9:4856324-4856383	6593.06	4476.68	3.196243467e-001	8.031362013e-002	6.900144747e-005	7.248830e+002	1.513186e+003	1.199229e+002	1.576531e+002	59	202	19	79	7.025961e+000	1.843260e+001	0	0	0	0	0	0	0	0	0	0	0	24.4679	129.493	1	1	1	1	27.0811	19.3915	80.4527
DATA	365	3	37	0	0	A_16_P15048277	chr1:20130969-20131028	6614.72	4476.66	4.228099245e-001	9.779713309e-002	1.536869771e-005	4.121488e+002	1.091098e+003	1.039681e+002	1.176993e+002	50	172	19	80	7.031422e+000	1.890952e+001	0	0	0	0	0	0	0	0	0	0	0	13.9242	93.5878	1	1	0	1	23.4529	19.2223	81.6091
DATA	366	3	38	0	0	A_14_P109329	chr11:17190929-17190988	6635.15	4476.46	3.218983174e-002	9.356671960e-002	7.308231372e-001	6.232164e+002	6.711641e+002	1.139275e+002	8.027837e+001	59	133	18	80	7.070834e+000	1.891206e+001	0	0	0	0	0	0	0	0	0	0	0	21.0725	57.6895	1	1	1	1	26.0017	19.2937	81.2708
DATA	367	3	39	0	0	A_14_P132561	chr6:110434581-110434640	6657.15	4476.5	-1.322135346e-001	9.924991424e-002	1.828183241e-001	6.862701e+002	5.061527e+002	1.174257e+002	6.703019e+001	61	118	18	81	6.791847e+000	1.878721e+001	0	0	0	0	0	0	0	0	0	0	0	23.2254	43.6058	1	1	1	1	25.7804	19.1247	81.486
DATA	368	3	40	0	0	A_14_P129015	chr16:19903390-19903449	6677.84	4476.36	5.308617125e-001	8.675164929e-002	9.397137048e-010	6.271892e+002	2.129415e+003	1.140066e+002	2.174102e+002	56	257	18	81	6.808382e+000	1.887125e+001	0	0	0	0	0	0	0	0	0	0	0	21.2439	183.834	1	1	1	1	25.7804	19.0016	81.1658
DATA	369	3	41	0	0	A_14_P102958	chr17:27408391-27408450	6699.33	4476.38	7.413360182e-003	6.293297019e-002	9.062279389e-001	3.289343e+003	3.345974e+003	3.424118e+002	3.374466e+002	145.5	367	18	80	6.901648e+000	1.876734e+001	0	0	0	0	0	0	0	0	0	0	0	111.512	289.486	1	1	1	1	24.8756	19.076	81.0719
DATA	370	3	42	0	0	A_14_P109451	chr2:214354693-214354752	6720.27	4476.53	-1.313841724e-001	7.707598551e-002	8.826798419e-002	1.169935e+003	8.645247e+002	1.507321e+002	9.685459e+001	75	152	18	81	6.904767e+000	1.883372e+001	0	0	0	0	0	0	0	0	0	0	0	39.6957	74.9542	1	1	1	1	25.7804	19.002	81.4314
DATA	371	3	43	0	0	A_14_P132008	chr3:149458747-149458806	6741.61	4476.51	6.511089226e-002	7.362428422e-002	3.764980971e-001	1.047230e+003	1.216615e+003	1.413650e+002	1.292300e+002	73	184	18	80	7.138722e+000	1.936248e+001	0	0	0	0	0	0	0	0	0	0	0	35.563	105.699	1	1	1	1	25.3321	19.0916	80.9342
DATA	372	3	44	0	0	A_18_P14866479	chr4:120136208-120136267	6762.48	4476.64	-1.698007626e-001	8.173023770e-002	3.774844391e-002	1.060453e+003	7.172832e+002	1.422941e+002	8.388180e+001	70	141	19	80	7.116479e+000	1.959197e+001	0	0	0	0	0	0	0	0	0	0	0	36.0423	62.444	1	1	1	1	25.1049	19.2857	80.9172
DATA	373	3	45	0	0	A_14_P104026	chr8:27685663-27685722	6783.7	4476.1	1.386338889e-002	6.709726814e-002	8.363095339e-001	1.651337e+003	1.704901e+003	1.904095e+002	1.759289e+002	88.5	234	19	80	6.981469e+000	1.953214e+001	0	0	0	0	0	0	0	0	0	0	0	56.1731	148.702	1	1	1	1	25.5572	19.3241	81.1669
DATA	374	3	46	0	0	A_14_P134653	chr16:66965995-66966051	6804.94	4476.43	1.970949185e-001	8.710922487e-002	2.365923254e-002	6.049050e+002	9.523182e+002	1.123854e+002	1.046208e+002	55.5	161.5	19	80	6.992353e+000	1.945084e+001	0	0	0	0	0	0	0	0	0	0	0	20.5944	83.2313	1	1	1	1	25.3321	19.2132	81.4088
DATA	375	3	47	0	0	A_16_P03700202	chrX:45808221-45808280	6826.11	4476.25	4.214407583e-001	8.336071474e-002	4.289769350e-007	6.520887e+002	1.720867e+003	1.149277e+002	1.774349e+002	55.5	233	18	80	6.907168e+000	1.907978e+001	0	0	0	0	0	0	0	0	0	0	0	22.2196	150.687	1	1	1	1	25.1049	19.2344	81.3245
DATA	376	3	48	0	0	A_14_P103584	chr15:50211038-50211097	6847	4476.5	-3.437582502e-004	8.049519185e-002	9.965926093e-001	8.679089e+002	8.672222e+002	1.283510e+002	9.686525e+001	65	154	19	80	6.854537e+000	1.899407e+001	0	0	0	0	0	0	0	0	0	0	0	29.5981	76.0842	1	1	1	1	26.2212	19.2531	80.9812
DATA	377	3	49	0	0	A_14_P103082	chr10:32872082-32872141	6868.42	4476.19	-1.885271174e-001	6.855918401e-002	5.962348978e-003	2.212242e+003	1.433196e+003	2.405539e+002	1.496524e+002	109	203	19	80	6.835915e+000	1.884973e+001	0	0	0	0	0	0	0	0	0	0	0	75.5082	125.969	1	1	1	1	25.3321	19.37	80.4849
DATA	378	3	50	0	0	A_14_P126903	chr1:198495929-198495988	6889.66	4475.87	9.191373598e-002	8.606628829e-002	2.855470347e-001	6.774896e+002	8.371753e+002	1.161931e+002	9.411363e+001	56.5	150.5	19	80	6.826705e+000	1.870333e+001	0	0	0	0	0	0	0	0	0	0	0	23.1437	73.7134	1	1	1	1	23.696	19.2911	80.4473
DATA	379	3	51	0	0	A_16_P18194984	chr8:3006205-3006264	6910.43	4476.21	3.769214866e-001	1.286768391e-001	3.398247010e-003	2.625123e+002	6.252751e+002	9.790550e+001	7.583967e+001	44	138	19	80	7.032754e+000	1.879855e+001	0	0	0	0	0	0	0	0	0	0	0	8.975	55.1569	1	1	0	1	25.3321	19.514	80.3982
DATA	380	3	52	0	0	A_16_P17057882	chr5:22652213-22652272	6931.3	4476.2	1.313212077e-001	6.728469926e-002	5.097089448e-002	1.557530e+003	2.107451e+003	1.820458e+002	2.150559e+002	90	256	19	79	7.187992e+000	1.909865e+001	0	0	0	0	0	0	0	0	0	0	0	53.2941	186.228	1	1	1	1	24.6442	19.5022	79.7244
DATA	381	3	53	0	0	A_14_P201337	chr2:15749259-15749318	6953.06	4476.03	2.207732871e-001	7.331347113e-002	2.600799098e-003	9.967187e+002	1.657089e+003	1.371164e+002	1.711390e+002	68.5	225	19	79	6.964706e+000	1.937544e+001	0	0	0	0	0	0	0	0	0	0	0	34.1342	146.688	1	1	1	1	27.501	19.1968	79.574
DATA	382	3	54	0	0	A_14_P109853	chr15:90419825-90419884	6974.07	4475.76	-6.717511907e-001	9.440549019e-002	1.114314313e-012	2.447922e+003	5.212503e+002	2.622497e+002	6.738034e+001	120	121.5	18	79	6.962088e+000	1.930910e+001	0	0	0	0	0	0	0	0	0	0	0	83.9026	46.218	1	1	1	1	26.2212	19.0703	79.5194
DATA	383	3	55	0	0	A_14_P111653	chr1:69662698-69662757	6995.29	4476.02	1.448297908e-001	1.090693959e-001	1.842216360e-001	4.236030e+002	5.912740e+002	1.031091e+002	7.288927e+001	50	134	19	78	6.980852e+000	1.909017e+001	0	0	0	0	0	0	0	0	0	0	0	14.531	52.5176	1	1	0	1	27.2919	19.2416	79.1493
DATA	384	3	56	0	0	A_18_P11042963	chr11:30896464-30896523	7016.37	4475.73	-1.264032371e-001	6.476375725e-002	5.096683354e-002	3.037074e+003	2.270137e+003	3.179003e+002	2.309681e+002	137.5	279	19	77	7.313496e+000	1.916299e+001	0	0	0	0	0	0	0	0	0	0	0	104.268	201.957	1	1	1	1	26.0017	19.6331	78.3304
DATA	385	3	57	0	0	A_16_P37911472	chr7:5105331-5105390	7037.73	4476.25	-6.994464041e-003	6.812399989e-002	9.182228691e-001	1.530638e+003	1.506184e+003	1.795453e+002	1.564951e+002	87	204.5	19	77	7.065539e+000	1.910253e+001	0	0	0	0	0	0	0	0	0	0	0	52.5927	134.224	1	1	1	1	24.4106	19.4992	78.1817
DATA	386	3	58	0	0	A_18_P21404221	chr19:53982120-53982179	7059.18	4475.95	1.465148949e-001	4.060634029e-001	7.182356727e-001	9.314619e+001	1.305209e+002	9.395351e+001	4.361460e+001	38	85.5	19	77	7.097701e+000	1.923410e+001	0	0	0	0	0	0	0	0	0	0	0	2.00682	11.6495	0	1	0	0	22.1978	19.469	77.7367
DATA	387	3	59	0	0	A_14_P102430	chr5:111478146-111478205	7079.93	4475.72	2.303583346e-001	7.141822304e-002	1.257598698e-003	1.138094e+003	1.934356e+003	1.474163e+002	1.980183e+002	75	255	19	76	7.146558e+000	1.895212e+001	0	0	0	0	0	0	0	0	0	0	0	39.1694	172.905	1	1	1	1	26.2212	19.4492	77.1191
DATA	388	3	60	0	0	A_14_P128668	chr19:16148942-16148988	7101.07	4475.19	2.618554607e-002	6.789596183e-002	6.997398786e-001	1.500648e+003	1.593912e+003	1.768724e+002	1.649071e+002	90.5	220.5	19	76	7.264292e+000	1.916656e+001	0	0	0	0	0	0	0	0	0	0	0	51.6902	142.677	1	1	1	1	25.5572	19.5213	77.0528
DATA	389	3	61	0	0	A_14_P132412	chr6:70500317-70500376	7122.17	4475.89	-4.327124038e-001	7.736491727e-002	2.230061325e-008	2.787723e+003	1.029289e+003	2.940487e+002	1.112538e+002	124.5	170.5	19	75	7.089786e+000	1.867210e+001	0	0	0	0	0	0	0	0	0	0	0	96.0994	92.2833	1	1	1	1	27.2919	19.3041	76.0936
DATA	390	3	62	0	0	A_14_P119457	chr16:85831290-85831349	7143.61	4475.37	1.241002570e-001	6.746273888e-002	6.583611550e-002	1.508366e+003	2.007276e+003	1.774478e+002	2.051089e+002	88	261	19	75	7.013915e+000	1.850169e+001	0	0	0	0	0	0	0	0	0	0	0	52.0404	180.217	1	1	1	1	24.8756	19.2906	75.658
DATA	391	3	63	0	0	A_14_P134073	chr4:156631641-156631700	7164.4	4475.6	7.185076334e-002	7.243232197e-002	3.212116696e-001	1.081476e+003	1.276050e+003	1.428926e+002	1.343728e+002	71	185	19	75	6.952087e+000	1.825727e+001	0	0	0	0	0	0	0	0	0	0	0	37.3414	114.731	1	1	1	1	25.3321	19.1196	75.8333
DATA	392	3	64	0	0	A_14_P139721	chr1:38031093-38031152	7185.6	4475.59	-1.534817389e-001	1.151111342e-001	1.824218043e-001	5.477217e+002	3.846610e+002	1.082055e+002	5.698877e+001	55	118	18	75	6.870614e+000	1.841971e+001	0	0	0	0	0	0	0	0	0	0	0	18.927	34.6335	1	1	1	1	27.501	18.8463	75.996
DATA	393	3	65	0	0	A_16_P01415626	chr6:6167357-6167416	7206.67	4475.43	2.649831995e-001	7.271316756e-002	2.681979096e-004	1.058275e+003	1.947968e+003	1.410462e+002	1.992716e+002	72	255	18	75	7.109246e+000	1.868531e+001	0	0	0	0	0	0	0	0	0	0	0	36.5987	175.622	1	1	1	1	25.3321	18.8069	75.7977
DATA	394	3	66	0	0	A_14_P139923	chr15:48577308-48577367	7228.08	4475.13	-3.126041175e-001	7.708011250e-002	5.001128740e-005	1.693630e+003	8.245449e+002	1.932985e+002	9.250704e+001	91	153.5	18	75	6.895252e+000	1.854053e+001	0	0	0	0	0	0	0	0	0	0	0	58.6188	74.4345	1	1	1	1	24.6442	18.4846	75.8912
DATA	395	3	67	0	0	A_14_P202353	chr3:185656201-185656260	7248.81	4474.92	-2.747990075e-001	7.118294225e-002	1.131730745e-004	2.323634e+003	1.234152e+003	2.503193e+002	1.303295e+002	117	181.5	18	76	7.035327e+000	1.838010e+001	0	0	0	0	0	0	0	0	0	0	0	80.4866	111.549	1	1	1	1	23.696	18.778	76.2406
DATA	396	3	68	0	0	A_14_P133367	chr9:35362007-35362066	7270.1	4475.61	-7.701896606e-001	1.076111761e-001	8.236970096e-013	1.812030e+003	3.075925e+002	2.036872e+002	5.192088e+001	97	111	18	75	6.967007e+000	1.839759e+001	0	0	0	0	0	0	0	0	0	0	0	62.8129	27.84	1	1	1	1	26.2212	18.9627	75.987
DATA	397	3	69	0	0	A_14_P111032	chr5:131978493-131978552	7291.21	4475.14	3.188243072e-001	7.759030203e-002	3.972484473e-005	8.023588e+002	1.671833e+003	1.227930e+002	1.723248e+002	64	229	18	76	7.144836e+000	1.844097e+001	0	0	0	0	0	0	0	0	0	0	0	27.8352	151.492	1	1	1	1	25.1049	19.1637	76.0423
DATA	398	3	70	0	0	A_14_P128521	chr2:80052315-80052374	7312.54	4475.29	-3.052313742e-001	6.961783715e-002	1.163141113e-005	3.589108e+003	1.777277e+003	3.707346e+002	1.825608e+002	157	218.5	18	75	7.072599e+000	1.837780e+001	0	0	0	0	0	0	0	0	0	0	0	124.608	161.245	1	1	1	1	25.3321	19.0645	75.8879
DATA	399	3	71	0	0	A_16_P02038928	chr8:141731364-141731423	7333.33	4475.41	-4.052474737e-001	7.618042141e-002	1.040098671e-007	2.663337e+003	1.047559e+003	2.820426e+002	1.127434e+002	128	174	18	75	7.090249e+000	1.860804e+001	0	0	0	0	0	0	0	0	0	0	0	92.5347	95.1512	1	1	1	1	25.3321	18.8918	76.154
DATA	400	3	72	0	0	A_14_P107689	chr8:42552632-42552690	7354.68	4475.18	5.520019840e-002	9.492310066e-002	5.608863740e-001	5.734627e+002	6.511865e+002	1.090403e+002	7.729075e+001	53.5	138.5	18	75	7.356074e+000	1.864888e+001	0	0	0	0	0	0	0	0	0	0	0	19.9396	59.2137	1	1	1	1	24.1747	18.9798	76.4669
DATA	401	3	73	0	0	A_14_P138475	chr17:26651903-26651962	7376.14	4475.16	4.600163609e-001	8.441150771e-002	5.045832629e-008	6.257658e+002	1.804796e+003	1.118217e+002	1.852093e+002	57	249	18	75	7.047933e+000	1.838593e+001	0	0	0	0	0	0	0	0	0	0	0	21.7746	164.296	1	1	1	1	25.1049	18.7509	76.1957
DATA	402	3	74	0	0	A_16_P20078471	chr14:67146757-67146816	7397.17	4475.17	1.689356328e-002	7.615782133e-002	8.244516037e-001	9.605266e+002	9.986262e+002	1.334238e+002	1.081595e+002	67	174	18	76	7.022174e+000	1.852505e+001	0	0	0	0	0	0	0	0	0	0	0	33.4475	91.0042	1	1	1	1	24.4106	18.9367	76.6941
DATA	403	3	75	0	0	A_14_P202285	chr18:47323813-47323872	7418.6	4475.36	-2.485776324e-001	1.122324492e-001	2.677060825e-002	6.346685e+002	3.580712e+002	1.122116e+002	5.481234e+001	59	112	19	76	6.953431e+000	1.873069e+001	0	0	0	0	0	0	0	0	0	0	0	22.1164	32.6656	1	1	1	1	24.4106	19.0552	77.3331
DATA	404	3	76	0	0	A_14_P110466	chr10:74713043-74713102	7439.6	4474.9	-1.556662576e-001	9.118279012e-002	8.778694314e-002	7.949523e+002	5.554882e+002	1.219443e+002	6.931612e+001	63	133	19	77	6.996454e+000	1.888990e+001	0	0	0	0	0	0	0	0	0	0	0	27.7221	50.7224	1	1	1	1	27.9146	19.1177	77.7453
DATA	405	3	77	0	0	A_14_P132255	chr2:206659450-206659509	7460.93	4474.51	-2.847702555e-001	7.102125698e-002	6.080927661e-005	2.462021e+003	1.277972e+003	2.629714e+002	1.343430e+002	120	196	19	77	6.997245e+000	1.870633e+001	0	0	0	0	0	0	0	0	0	0	0	85.9196	116.801	1	1	1	1	25.7804	19.2387	77.5835
DATA	406	3	78	0	0	A_14_P121359	chr7:92030059-92030118	7482.27	4474.59	-5.400564191e-001	8.054541087e-002	2.014159701e-011	4.862376e+003	1.402142e+003	4.949280e+002	1.461940e+002	203	207	19	77	6.988807e+000	1.895874e+001	0	0	0	0	0	0	0	0	0	0	0	169.805	128.27	1	1	1	1	25.7804	19.3911	77.8288
DATA	407	3	79	0	0	A_14_P100580	chr3:52610586-52610645	7502.72	4475.13	4.680286299e-003	8.332590195e-002	9.552076191e-001	7.757108e+002	7.841156e+002	1.205539e+002	8.864461e+001	60	155	19	77	6.950507e+000	1.858290e+001	0	0	0	0	0	0	0	0	0	0	0	27.1065	71.7985	1	1	1	1	22.7082	19.2346	77.7825
DATA	408	3	80	0	0	A_14_P129656	chrX:146198335-146198394	7523.92	4474.81	8.331085810e-002	8.689128094e-002	3.376624281e-001	6.527191e+002	7.907463e+002	1.129812e+002	8.921601e+001	54	154	19	78	6.960558e+000	1.918686e+001	0	0	0	0	0	0	0	0	0	0	0	22.8243	72.4649	1	1	1	1	24.6442	19.2093	78.7847
DATA	409	3	81	0	0	A_14_P138597	chr8:118979589-118979648	7545.88	4474.08	-3.874824093e-001	9.020706531e-002	1.743178031e-005	1.189755e+003	4.875006e+002	1.504902e+002	6.388009e+001	76	125	19	78	7.228737e+000	1.933389e+001	0	0	0	0	0	0	0	0	0	0	0	41.6332	44.7092	1	1	1	1	23.4529	19.4314	78.9765
DATA	410	3	82	0	0	A_14_P108155	chr1:117546640-117546699	7566.5	4475	2.389304391e-002	6.964497980e-002	7.315464408e-001	1.301204e+003	1.374797e+003	1.594169e+002	1.435333e+002	77	199	19	79	7.252444e+000	1.925398e+001	0	0	0	0	0	0	0	0	0	0	0	45.5593	126.194	1	1	1	1	30	19.7913	79.5874
DATA	411	3	83	0	0	A_16_P00190329	chr1:170967269-170967328	7586.72	4474.36	-3.165359545e-001	1.314001519e-001	1.599863534e-002	5.483206e+002	2.645444e+002	1.071366e+002	4.897756e+001	56	104	19	79	7.247622e+000	1.920353e+001	0	0	0	0	0	0	0	0	0	0	0	19.2106	24.2983	1	1	1	1	20.8674	19.7452	79.9011
DATA	412	3	84	0	0	A_14_P102983	chr7:88707806-88707865	7609.51	4474.81	-1.051979284e-001	1.263124639e-001	4.049356160e-001	4.482192e+002	3.517973e+002	1.023231e+002	5.416469e+001	49	107	19	79	7.243650e+000	1.886591e+001	0	0	0	0	0	0	0	0	0	0	0	15.7134	32.3387	1	1	0	1	25.7804	19.6741	79.5629
DATA	413	3	85	0	0	A_18_P11101723	chr11:50290317-50290376	7630.25	4474.05	3.703594919e-001	7.422579225e-002	6.049398792e-007	1.144608e+003	2.685445e+003	1.468052e+002	2.716807e+002	73	339	19	78	7.266831e+000	1.861172e+001	0	0	0	0	0	0	0	0	0	0	0	40.152	246.999	1	1	1	1	24.6442	19.6949	79.0118
DATA	414	3	86	0	0	A_14_P202023	chr17:27771342-27771401	7651.91	4474.31	-6.504569137e-002	8.068377521e-002	4.201387444e-001	9.055086e+002	7.795552e+002	1.289971e+002	8.814212e+001	67	150	19	78	7.233202e+000	1.894048e+001	0	0	0	0	0	0	0	0	0	0	0	31.7828	71.7496	1	1	1	1	22.1978	19.5803	79.5114
DATA	415	3	87	0	0	A_14_P113825	chr1:160009319-160009378	7672.47	4474.57	-2.169902835e-001	7.517187213e-002	3.894428354e-003	1.440468e+003	8.740036e+002	1.708255e+002	9.658545e+001	86.5	164.5	19	79	7.205497e+000	1.871421e+001	0	0	0	0	0	0	0	0	0	0	0	50.5862	80.4912	1	1	1	1	24.4106	19.2945	79.6481
DATA	416	3	88	0	0	A_16_P16233900	chr3:55859685-55859744	7693.44	4474.14	3.727372426e-001	7.778385542e-002	1.651585783e-006	8.269875e+002	1.950905e+003	1.235377e+002	1.993704e+002	65	256	19	79	7.272136e+000	1.882139e+001	0	0	0	0	0	0	0	0	0	0	0	29.0583	179.759	1	1	1	1	23.9365	19.4738	79.9965
DATA	417	3	89	0	0	A_16_P17305677	chr5:132588636-132588695	7714.46	4474.55	-1.463990316e-001	9.983562725e-002	1.425391677e-001	6.628935e+002	4.732000e+002	1.131745e+002	6.265402e+001	60	119	19	79	7.267124e+000	1.890501e+001	0	0	0	0	0	0	0	0	0	0	0	23.3039	43.6256	1	1	1	1	24.4106	19.4845	79.9513
DATA	418	3	90	0	0	A_14_P125362	chrX:118985959-118986018	7735.49	4474.38	5.520164881e-002	6.582492939e-002	4.016864518e-001	1.768287e+003	2.007957e+003	1.991836e+002	2.049481e+002	95	246.5	19	80	7.249522e+000	1.897094e+001	0	0	0	0	0	0	0	0	0	0	0	62.1953	185.203	1	1	1	1	24.4106	19.4748	80.1621
DATA	419	3	91	0	0	A_16_P35860931	chr2:133458395-133458454	7757.26	4474.78	5.840954705e-001	2.148422346e-001	6.553543257e-003	1.039850e+002	3.990855e+002	9.222770e+001	5.723507e+001	39	115.5	19	79	7.198203e+000	1.909083e+001	0	0	0	0	0	0	0	0	0	0	0	3.65913	36.8275	1	1	0	1	24.4106	19.5502	80.1435
DATA	420	3	92	0	0	A_14_P110969	chr4:93202223-93202282	7778.17	4474.71	5.621346997e-001	2.468640444e-001	2.278011161e-002	9.098668e+001	3.319804e+002	9.174286e+001	5.276345e+001	38	106	19	80	7.317783e+000	1.927578e+001	0	0	0	0	0	0	0	0	0	0	0	1.81382	30.6468	0	1	0	1	21.9382	19.6292	80.4464
DATA	421	3	93	0	0	A_14_P115292	chr9:130699312-130699371	7798.93	4474.27	-1.835729061e-001	6.545095593e-002	5.035719971e-003	3.520451e+003	2.306882e+003	3.637560e+002	2.343030e+002	159	296	18	80	7.033847e+000	1.953348e+001	0	0	0	0	0	0	0	0	0	0	0	123.993	213.025	1	1	1	1	26.0017	19.1845	81.0266
DATA	422	3	94	0	0	A_14_P135258	chr2:31348131-31348190	7820.1	4474.47	1.092236078e-001	7.144337008e-002	1.263106333e-001	1.091070e+003	1.403060e+003	1.424091e+002	1.461694e+002	73	210	19	81	7.089335e+000	1.925325e+001	0	0	0	0	0	0	0	0	0	0	0	38.4436	129.606	1	1	1	1	25.7804	19.3446	80.7776
DATA	423	3	95	0	0	A_16_P15983794	chr2:195588003-195588062	7841.5	4474.5	-6.358012138e-002	6.445466640e-002	3.239213639e-001	2.506965e+003	2.165550e+003	2.668676e+002	2.203971e+002	122	267.5	19	81	7.355664e+000	1.940564e+001	0	0	0	0	0	0	0	0	0	0	0	88.3665	200.096	1	1	1	1	24.4106	19.7751	81.1727
DATA	424	3	96	0	0	A_16_P02634606	chr12:62980927-62980986	7862.61	4474.09	-1.471690786e-001	9.738156160e-002	1.307216578e-001	6.899512e+002	4.916423e+002	1.145581e+002	6.399447e+001	59.5	116	19	81	6.976304e+000	1.974358e+001	0	0	0	0	0	0	0	0	0	0	0	24.3289	45.436	1	1	1	1	25.1049	19.4361	81.5537
DATA	425	3	97	0	0	A_14_P119679	chrX:123357926-123357985	7883.98	4474.15	1.364727256e-004	6.809195511e-002	9.984008477e-001	1.479631e+003	1.480096e+003	1.739277e+002	1.535721e+002	87	210	19	81	7.279245e+000	1.947575e+001	0	0	0	0	0	0	0	0	0	0	0	52.1915	136.812	1	1	1	1	22.9591	19.8029	81.9233
DATA	426	3	98	0	0	A_14_P113094	chrX:138231171-138231230	7905.11	4474.36	7.747259823e-002	7.143081203e-002	2.781066775e-001	1.110454e+003	1.327312e+003	1.438194e+002	1.389049e+002	71	205	19	81.5	6.871882e+000	1.903831e+001	0	0	0	0	0	0	0	0	0	0	0	39.1807	122.709	1	1	1	1	25.5572	19.434	82.4081
DATA	427	3	99	0	0	A_14_P135455	chr19:8920926-8920985	7925.6	4474.14	-4.085693247e-001	8.041721145e-002	3.762042126e-007	1.866935e+003	7.287186e+002	2.078529e+002	8.358865e+001	100	141	19	81	7.184668e+000	1.907482e+001	0	0	0	0	0	0	0	0	0	0	0	65.89	67.3743	1	1	1	1	23.9365	19.7623	82.4462
DATA	428	3	100	0	0	A_14_P106171	chr11:68492835-68492894	7946.9	4474.29	-5.977499109e-002	6.472135041e-002	3.557078815e-001	2.366026e+003	2.061791e+003	2.536242e+002	2.102055e+002	121	260	19	81	6.806070e+000	1.903114e+001	0	0	0	0	0	0	0	0	0	0	0	83.5241	190.637	1	1	1	1	27.0811	19.3882	81.7768
DATA	429	3	101	0	0	A_14_P136946	chr19:44316779-44316838	7968.76	4474.19	3.932384826e-002	6.625329196e-002	5.528211412e-001	1.689257e+003	1.849352e+003	1.920329e+002	1.894138e+002	97	247	19	81	7.000831e+000	1.932866e+001	0	0	0	0	0	0	0	0	0	0	0	59.6463	170.994	1	1	1	1	27.0811	19.5134	81.8534
DATA	430	3	102	0	0	A_14_P139722	chr12:13132577-13132636	7989.08	4474.06	-7.940968495e-002	7.398553020e-002	2.831303824e-001	1.171068e+003	9.753768e+002	1.484986e+002	1.057843e+002	81.5	161	19	81	6.714756e+000	1.959049e+001	0	0	0	0	0	0	0	0	0	0	0	41.3568	90.18	1	1	1	1	20.591	19.3139	81.755
DATA	431	3	103	0	0	A_16_P03635519	chr22:46689866-46689925	8010.79	4474	4.619992148e-001	9.950650883e-002	3.435452148e-006	3.702145e+002	1.072637e+003	9.851870e+001	1.148153e+002	51	176	19	81	7.014081e+000	1.951416e+001	0	0	0	0	0	0	0	0	0	0	0	13.0762	99.1628	1	1	0	1	26.0017	19.5119	81.8304
DATA	432	3	104	0	0	A_14_P201224	chr18:68302106-68302165	8032.03	4474.05	-1.309140515e-002	6.677184775e-002	8.445618362e-001	1.685650e+003	1.635596e+003	1.916971e+002	1.686097e+002	93	224	19	81	7.128171e+000	1.957693e+001	0	0	0	0	0	0	0	0	0	0	0	59.5445	151.187	1	1	1	1	26.4388	19.6278	81.7016
DATA	433	3	105	0	0	A_14_P107399	chr11:69482738-69482797	8053.72	4473.55	1.515512969e-001	1.944870766e-001	4.358408125e-001	1.973231e+002	2.797237e+002	9.338819e+001	4.960577e+001	43	104	19	82	7.231336e+000	1.949917e+001	0	0	0	0	0	0	0	0	0	0	0	6.97099	25.8504	1	1	0	1	24.6442	19.6889	81.8552
DATA	434	3	106	0	0	A_16_P15884682	chr2:155018992-155019051	8074.45	4473.73	9.079860930e-002	1.083814449e-001	4.021604813e-001	4.393989e+002	5.415737e+002	1.013033e+002	6.791191e+001	53	125	19	81	7.216932e+000	1.952498e+001	0	0	0	0	0	0	0	0	0	0	0	15.5233	50.0381	1	1	0	1	25.1049	19.6463	81.825
DATA	435	3	107	0	0	A_14_P123459	chr1:211004039-211004098	8095.39	4473.71	1.345210784e-002	6.666892395e-002	8.400927942e-001	1.651706e+003	1.703668e+003	1.887143e+002	1.752278e+002	92	240	19	81	7.268538e+000	1.920766e+001	0	0	0	0	0	0	0	0	0	0	0	58.352	157.364	1	1	1	1	25.7804	19.7298	81.7018
DATA	436	3	108	0	0	A_14_P132781	chr3:71448410-71448469	8116.83	4473.31	-1.518428164e-001	6.672691999e-002	2.287082384e-002	2.331478e+003	1.643571e+003	2.503800e+002	1.693944e+002	118	227	19	80	7.312947e+000	1.913778e+001	0	0	0	0	0	0	0	0	0	0	0	82.3649	151.756	1	1	1	1	24.6442	19.84	81.3893
DATA	437	3	109	0	0	A_16_P18577258	chr9:21470816-21470875	8138.05	4473.6	5.313739429e-002	7.119926839e-002	4.554745071e-001	1.144958e+003	1.293979e+003	1.464352e+002	1.357433e+002	77	192.5	19	80	7.175015e+000	1.913865e+001	0	0	0	0	0	0	0	0	0	0	0	40.4441	119.434	1	1	1	1	25.3321	19.8194	81.0652
DATA	438	3	110	0	0	A_14_P126145	chr17:34959437-34959496	8158.83	4473.48	3.407752217e-002	9.123728972e-002	7.087731281e-001	6.200515e+002	6.706645e+002	1.103661e+002	7.862464e+001	59	138.5	19	80	7.183962e+000	1.880000e+001	0	0	0	0	0	0	0	0	0	0	0	21.8997	61.8747	1	1	1	1	22.9591	19.7324	80.3926
DATA	439	3	111	0	0	A_16_P03367608	chr18:49171603-49171662	8179.9	4473.6	1.750485982e-001	6.498924513e-002	7.070592432e-003	2.524452e+003	3.777598e+003	2.684542e+002	3.799842e+002	124	408	19	80	7.236542e+000	1.893406e+001	0	0	0	0	0	0	0	0	0	0	0	89.1455	348.349	1	1	1	1	26.2212	19.821	80.0185
DATA	440	3	112	0	0	A_14_P110505	chr14:77786448-77786507	8201.05	4472.98	2.558667928e-003	9.553396451e-002	9.786329647e-001	5.926431e+002	5.961450e+002	1.088785e+002	7.239772e+001	58.5	133	19	80	7.231667e+000	1.885378e+001	0	0	0	0	0	0	0	0	0	0	0	20.9239	54.9407	1	1	1	1	25.3321	19.8298	79.6403
DATA	441	3	113	0	0	A_14_P138770	chr1:19503080-19503139	8222.51	4473.73	-5.051701986e-002	9.338007472e-002	5.885193987e-001	6.566508e+002	5.845443e+002	1.125137e+002	7.145859e+001	57	134	19	79	7.178383e+000	1.878966e+001	0	0	0	0	0	0	0	0	0	0	0	23.1766	53.8417	1	1	1	1	23.4529	19.6355	79.0502
DATA	442	3	114	0	0	A_14_P116761	chr6:155126517-155126576	8243.75	4473.3	1.090410999e-001	7.824147911e-002	1.634238547e-001	8.071525e+002	1.037521e+003	1.219319e+002	1.116075e+002	64	180	19	78	7.246633e+000	1.909310e+001	0	0	0	0	0	0	0	0	0	0	0	28.48	95.499	1	1	1	1	24.8756	19.6502	78.6611
DATA	443	3	115	0	0	A_14_P120300	chr5:113831998-113832057	8263.9	4474.1	3.115045106e-001	1.604468679e-001	5.219998020e-002	2.047216e+002	4.194383e+002	9.369086e+001	5.876331e+001	44	120	19	77	6.973650e+000	1.921797e+001	0	0	0	0	0	0	0	0	0	0	0	7.22073	38.5834	1	1	0	1	25.5572	19.2294	78.0591
DATA	444	3	116	0	0	A_14_P103791	chr5:140514837-140514893	8285.68	4473.36	2.539586178e-001	8.047444029e-002	1.600764386e-003	6.891117e+002	1.236654e+003	1.145175e+002	1.303451e+002	57	189	18	77	6.982648e+000	1.917784e+001	0	0	0	0	0	0	0	0	0	0	0	24.296	113.662	1	1	1	1	25.5572	18.9988	77.7567
DATA	445	3	117	0	0	A_14_P136407	chr20:60884125-60884184	8307.34	4473.29	-1.276667238e-002	9.533651265e-002	8.934724158e-001	6.066863e+002	5.891115e+002	1.097918e+002	7.190355e+001	58	131	18	77	6.646270e+000	1.906828e+001	0	0	0	0	0	0	0	0	0	0	0	21.3796	54.0996	1	1	1	1	24.8756	18.5932	77.2703
DATA	446	3	118	0	0	A_14_P137273	chr19:18309300-18309344	8327.91	4473.54	-9.027296453e-002	7.294726930e-002	2.158978611e-001	1.255092e+003	1.019536e+003	1.553539e+002	1.099863e+002	77	172.5	18	77	6.652914e+000	1.914826e+001	0	0	0	0	0	0	0	0	0	0	0	44.2064	93.5476	1	1	1	1	25.7804	18.4815	77.3833
DATA	447	3	119	0	0	A_14_P104353	chr21:31869196-31869255	8349.46	4473.63	2.727924406e-001	7.968484643e-002	6.184489114e-004	7.092965e+002	1.329292e+003	1.158590e+002	1.391973e+002	59	206	18	76	6.998533e+000	1.904829e+001	0	0	0	0	0	0	0	0	0	0	0	24.9677	121.853	1	1	1	1	24.4106	18.9026	76.6297
DATA	448	3	120	0	0	A_14_P131878	chr20:17409866-17409925	8370.3	4472.77	-7.147296646e-002	8.216607962e-002	3.843770490e-001	8.740377e+002	7.414079e+002	1.266560e+002	8.488917e+001	67	145.5	18	76	7.115249e+000	1.917914e+001	0	0	0	0	0	0	0	0	0	0	0	30.7483	67.8915	1	1	1	1	22.9591	18.7408	76.6298
DATA	449	3	121	0	0	A_14_P108865	chr1:3582025-3582084	8391.49	4473.1	1.566096379e-001	7.422844029e-002	3.487271044e-002	9.270559e+002	1.329583e+003	1.304171e+002	1.392509e+002	66.5	202.5	18	76	7.240207e+000	1.913827e+001	0	0	0	0	0	0	0	0	0	0	0	32.5903	121.624	1	1	1	1	23.4529	18.9453	76.4911
DATA	450	3	122	0	0	A_14_P137495	chr21:23595873-23595932	8413	4473.16	2.257090430e-001	9.517592213e-002	1.771637516e-002	4.784300e+002	8.045025e+002	1.035195e+002	9.049341e+001	56	154	18	76	7.342608e+000	1.934365e+001	0	0	0	0	0	0	0	0	0	0	0	16.806	73.5081	1	1	1	1	25.3321	19.1953	76.8236
DATA	451	3	123	0	0	A_16_P39955749	chr13:53380120-53380179	8433.96	4472.22	4.530764453e-002	9.538629502e-002	6.347932923e-001	5.700343e+002	6.327157e+002	1.081200e+002	7.565974e+001	58.5	138.5	18	76	7.120219e+000	1.866274e+001	0	0	0	0	0	0	0	0	0	0	0	20.0081	57.7397	1	1	1	1	23.696	19.0293	77.2377
DATA	452	3	124	0	0	A_14_P112692	chr21:31852088-31852147	8455.48	4473.09	2.154028962e-001	8.720439090e-002	1.350781780e-002	5.767233e+002	9.470445e+002	1.085467e+002	1.034129e+002	58.5	161.5	18	77	7.085999e+000	1.917059e+001	0	0	0	0	0	0	0	0	0	0	0	20.2241	86.3192	1	1	1	1	25.3321	18.9241	77.7581
DATA	453	3	125	0	0	A_16_P15607303	chr2:33294723-33294782	8476.88	4472.67	-5.158634369e-001	9.368516066e-002	3.663464422e-008	1.427504e+003	4.352250e+002	1.698530e+002	6.020162e+001	85	117	18	77	6.905306e+000	1.838502e+001	0	0	0	0	0	0	0	0	0	0	0	50.011	39.6147	1	1	1	1	27.501	18.9325	77.362
DATA	454	3	126	0	0	A_14_P130621	chr17:67537852-67537911	8497.63	4472.14	-7.173139603e-002	7.607441185e-002	3.457264588e-001	1.072733e+003	9.094113e+002	1.414096e+002	1.000258e+002	72	162.5	18	75	6.945304e+000	1.784993e+001	0	0	0	0	0	0	0	0	0	0	0	37.545	82.66	1	1	1	1	23.9365	19.002	76.1493
DATA	455	3	127	0	0	A_14_P134321	chr7:101409273-101409332	8518.02	4473.27	-1.728701281e-001	7.573309828e-002	2.245257073e-002	1.287262e+003	8.645637e+002	1.583600e+002	9.599048e+001	84	154	19	76	6.993570e+000	1.807342e+001	0	0	0	0	0	0	0	0	0	0	0	45.0048	78.4798	1	1	1	1	25.1049	19.2405	76.5873
DATA	456	3	128	0	0	A_16_P00130430	chr1:98511642-98511701	8539.94	4472.82	-2.211292956e-001	1.018616202e-001	2.994028319e-002	7.136570e+002	4.289041e+002	1.167079e+002	5.987208e+001	62	114	19	75	7.084902e+000	1.843005e+001	0	0	0	0	0	0	0	0	0	0	0	24.921	38.8707	1	1	1	1	27.501	19.2421	76.2903
DATA	457	3	129	0	0	A_14_P130444	chr19:9260899-9260958	8560.98	4472.36	1.949977156e-001	9.026569194e-002	3.075224070e-002	5.481246e+002	8.587702e+002	1.074840e+002	9.552798e+001	55	154	18	76	7.060294e+000	1.872562e+001	0	0	0	0	0	0	0	0	0	0	0	19.1174	77.7028	1	1	1	1	24.8756	19.0148	76.4643
DATA	458	3	130	0	0	A_14_P119704	chr18:59712412-59712471	8582.43	4472.64	-3.822752614e-001	8.685016325e-002	1.074807174e-005	1.315996e+003	5.457317e+002	1.609025e+002	6.880993e+001	82	131	18	76	7.048582e+000	1.903879e+001	0	0	0	0	0	0	0	0	0	0	0	45.838	49.2964	1	1	1	1	26.2212	19.0549	76.5414
DATA	459	3	131	0	0	A_16_P15870952	chr2:149198443-149198502	8603.2	4473	-3.172913028e-002	7.776048352e-002	6.832467390e-001	9.627953e+002	8.949625e+002	1.336575e+002	9.885371e+001	71	155	18	76	7.057687e+000	1.901092e+001	0	0	0	0	0	0	0	0	0	0	0	33.4898	80.7072	1	1	1	1	25.5572	19.0255	76.7364
DATA	460	3	132	0	0	A_14_P139851	chr20:23514351-23514410	8624.55	4472.59	3.644593404e-001	8.973091562e-002	4.871833006e-005	5.023288e+002	1.162646e+003	1.055611e+002	1.236385e+002	50	184	18	77	7.045276e+000	1.895710e+001	0	0	0	0	0	0	0	0	0	0	0	17.4474	104.653	1	1	1	1	24.4106	19.0435	77.5612
DATA	461	3	133	0	0	A_16_P21567728	chrX:117671382-117671441	8645.73	4472.51	-1.073298163e-001	9.242693879e-002	2.455445086e-001	7.319089e+002	5.716461e+002	1.183355e+002	7.101764e+001	62	130	19	77	7.391185e+000	1.889222e+001	0	0	0	0	0	0	0	0	0	0	0	25.3823	51.3582	1	1	1	1	24.4106	19.4773	78.2068
DATA	462	3	134	0	0	A_14_P201423	chr8:94737899-94737958	8666.8	4472.65	-1.321577435e-001	1.182401255e-001	2.636924194e-001	5.134905e+002	3.787692e+002	1.063537e+002	5.672093e+001	54	116.5	19	78	7.224672e+000	1.923014e+001	0	0	0	0	0	0	0	0	0	0	0	17.7789	33.9638	1	1	1	1	23.696	19.6776	78.4907
DATA	463	3	135	0	0	A_14_P127032	chr6:75350910-75350969	8687.81	4472.35	2.025859063e-001	7.005156529e-002	3.828539578e-003	1.240495e+003	1.977793e+003	1.552160e+002	2.022536e+002	73	257	19	78	7.264878e+000	1.926439e+001	0	0	0	0	0	0	0	0	0	0	0	42.8779	176.985	1	1	1	1	24.4106	19.7019	78.9651
DATA	464	3	136	0	0	A_14_P123147	chr3:52559871-52559921	8709.35	4472.69	-1.042774641e-001	6.642128386e-002	1.164289788e-001	2.140012e+003	1.683212e+003	2.335210e+002	1.735785e+002	111	231	19	78	7.332819e+000	1.930721e+001	0	0	0	0	0	0	0	0	0	0	0	73.8349	150.305	1	1	1	1	24.8756	19.5396	78.9438
DATA	465	3	137	0	0	A_16_P40958529	chr18:13496910-13496969	8730.53	4472.58	-2.235340573e-001	7.042428663e-002	1.502994747e-003	2.059107e+003	1.230679e+003	2.262027e+002	1.301965e+002	108	193	19	78	7.411041e+000	1.885493e+001	0	0	0	0	0	0	0	0	0	0	0	70.9102	109.655	1	1	1	1	26.2212	19.7012	78.6372
DATA	466	3	138	0	0	A_16_P21200296	chr21:18679576-18679635	8751.62	4472.31	3.942435820e-001	1.010278080e-001	9.527217549e-005	3.835611e+002	9.507758e+002	1.013611e+002	1.041796e+002	50	164	19	78	7.355369e+000	1.848944e+001	0	0	0	0	0	0	0	0	0	0	0	13.183	84.5222	1	1	0	1	23.696	19.6552	78.9022
DATA	467	3	139	0	0	A_16_P16970043	chr4:178907110-178907169	8772.81	4472.71	-1.905969245e-001	8.843057189e-002	3.113613807e-002	9.053485e+002	5.837392e+002	1.305213e+002	7.231589e+001	64	129	19	78.5	7.446327e+000	1.830424e+001	0	0	0	0	0	0	0	0	0	0	0	31.0527	51.7732	1	1	1	1	21.9382	19.782	79.4465
DATA	468	3	140	0	0	A_14_P122592	chr13:107144093-107144152	8793.6	4472.38	-1.781426723e-001	6.723161586e-002	8.056660111e-003	2.492906e+003	1.654106e+003	2.665005e+002	1.708553e+002	114	226	19	79	7.465322e+000	1.866865e+001	0	0	0	0	0	0	0	0	0	0	0	85.3241	146.354	1	1	1	1	24.4106	19.6343	80.108
DATA	469	3	141	0	0	A_14_P134954	chr13:38722982-38723041	8814.87	4472.17	1.994497716e-001	1.145359522e-001	8.161826836e-002	3.737973e+002	5.916787e+002	1.015584e+002	7.308233e+001	48.5	131	19	79	7.362777e+000	1.844089e+001	0	0	0	0	0	0	0	0	0	0	0	12.765	52.2184	1	1	0	1	22.9591	19.5656	80.1966
DATA	470	3	142	0	0	A_14_P124654	chr5:137649293-137649352	8836.05	4472.53	2.112159956e-001	7.662879955e-002	5.844993693e-003	8.435802e+002	1.371963e+003	1.267873e+002	1.437793e+002	67	197.5	19	80	7.290934e+000	1.914584e+001	0	0	0	0	0	0	0	0	0	0	0	28.7405	120.772	1	1	1	1	25.7804	19.4154	80.2162
DATA	471	3	143	0	0	A_16_P15659273	chr2:54702976-54703035	8857.13	4471.91	8.089226187e-002	7.364549649e-002	2.720295790e-001	1.030469e+003	1.241445e+003	1.400757e+002	1.314214e+002	69.5	191.5	19	79	7.330456e+000	1.896329e+001	0	0	0	0	0	0	0	0	0	0	0	35.0222	108.986	1	1	1	1	22.7082	19.6994	80.3335
DATA	472	3	144	0	0	A_14_P139190	chr20:19410274-19410333	8878.57	4472.11	-1.295837141e-002	7.162047709e-002	8.564216606e-001	1.250935e+003	1.214161e+003	1.571541e+002	1.288875e+002	81	193.5	19	79	7.331076e+000	1.916117e+001	0	0	0	0	0	0	0	0	0	0	0	42.4057	106.295	1	1	1	1	24.8756	19.7977	80.3506
DATA	473	3	145	0	0	A_14_P100149	chr21:28592949-28593008	8899.12	4472	3.098855901e-001	1.020474404e-001	2.391979213e-003	4.081235e+002	8.330618e+002	1.037370e+002	9.391730e+001	51	153	19	79	7.312714e+000	1.901979e+001	0	0	0	0	0	0	0	0	0	0	0	13.7995	72.7286	1	1	0	1	22.9591	19.8517	80.2769
DATA	474	3	146	0	0	A_14_P200504	chr18:13826044-13826094	8920.32	4471.98	-3.846249663e-001	7.425959264e-002	2.225230707e-007	3.075506e+003	1.268503e+003	3.220766e+002	1.340994e+002	136.5	189.5	19	80	7.380795e+000	1.901035e+001	0	0	0	0	0	0	0	0	0	0	0	103.703	110.418	1	1	1	1	24.8756	19.6876	80.5598
DATA	475	3	147	0	0	A_14_P131913	chr12:28544289-28544341	8941.93	4472.04	-2.652264277e-001	8.849459752e-002	2.725686559e-003	1.037958e+003	5.635770e+002	1.413263e+002	7.127101e+001	75	124	19	80	7.283935e+000	1.881073e+001	0	0	0	0	0	0	0	0	0	0	0	34.8969	48.9059	1	1	1	1	26.0017	19.6439	80.2362
DATA	476	3	148	0	0	A_14_P128728	chr21:36201563-36201622	8963.23	4471.42	-8.894436131e-002	6.230131227e-002	1.533931233e-001	7.717253e+003	6.288084e+003	7.776985e+002	6.303298e+002	293	610.5	19	79	7.229306e+000	1.863671e+001	0	0	0	0	0	0	0	0	0	0	0	258.681	543.924	1	1	1	1	24.4106	19.4433	80.0284
DATA	477	3	149	0	0	A_14_P111880	chr2:219250620-219250679	8983.47	4471.87	7.897728739e-002	8.680393324e-002	3.629093495e-001	6.891137e+002	8.265482e+002	1.185678e+002	9.358978e+001	61.5	152	19	80	7.188751e+000	1.909632e+001	0	0	0	0	0	0	0	0	0	0	0	23.0312	71.2805	1	1	1	1	26.2212	19.5172	80.7527
DATA	478	3	150	0	0	A_16_P36670143	chr4:23806994-23807053	9005.61	4471.28	-1.973419661e-002	7.927662014e-002	8.034162212e-001	9.432593e+002	9.013571e+002	1.351658e+002	1.003258e+002	67	149	19	81	7.241789e+000	1.890673e+001	0	0	0	0	0	0	0	0	0	0	0	31.4193	77.4592	1	1	1	1	25.1049	19.6261	80.9372
DATA	479	3	151	0	0	A_14_P201977	chr4:47175035-47175094	9026.49	4471.84	3.643346341e-001	1.194167245e-001	2.281174160e-003	3.056288e+002	7.071782e+002	1.018217e+002	8.339493e+001	45.5	137	19	81	7.262934e+000	1.881270e+001	0	0	0	0	0	0	0	0	0	0	0	10.1472	60.5716	1	1	0	1	25.7804	19.7998	81.0272
DATA	480	3	152	0	0	A_14_P110944	chr9:126429299-126429357	9046.74	4471.4	3.907176220e-002	8.341658510e-002	6.395034219e-001	7.888449e+002	8.631045e+002	1.253747e+002	9.703858e+001	62	153	19	81	7.230935e+000	1.934419e+001	0	0	0	0	0	0	0	0	0	0	0	26.1042	73.6769	1	1	1	1	22.4545	19.8597	81.4568
DATA	481	3	153	0	0	A_16_P15438659	chr1:213015796-213015855	9068.81	4471.62	1.139997912e-001	9.643158286e-002	2.371330575e-001	5.544444e+002	7.208715e+002	1.124303e+002	8.472467e+001	57	142	19	81	7.201621e+000	1.946751e+001	0	0	0	0	0	0	0	0	0	0	0	18.2799	61.3065	1	1	1	1	24.6442	19.7586	81.6774
DATA	482	3	154	0	0	A_14_P200843	chr10:89263612-89263671	9089.67	4472.11	-6.620703917e-001	1.298078788e-001	3.389600536e-007	9.441171e+002	2.055680e+002	1.361954e+002	4.917920e+001	68	95	19	80	7.442678e+000	1.960313e+001	0	0	0	0	0	0	0	0	0	0	0	31.0154	17.4198	1	1	1	0	27.501	19.9401	81.1784
DATA	483	3	155	0	0	A_16_P18058850	chr7:106332112-106332171	9111.5	4472.46	1.255786681e-001	7.427247892e-002	9.087820873e-002	1.009784e+003	1.348364e+003	1.410950e+002	1.421000e+002	70	179	19	80	7.439848e+000	1.979447e+001	0	0	0	0	0	0	0	0	0	0	0	33.0433	113.817	1	1	1	1	24.4106	20.0079	81.0534
DATA	484	3	156	0	0	A_14_P105914	chr4:121392289-121392348	9132.51	4472.1	4.737076581e-001	1.625585165e-001	3.567445191e-003	1.807985e+002	5.381489e+002	1.005709e+002	7.016692e+001	42	123	19	79	7.336028e+000	1.945117e+001	0	0	0	0	0	0	0	0	0	0	0	5.89315	45.2488	1	1	0	1	26.2212	19.7622	80.1113
DATA	485	3	157	0	0	A_18_P13078500	chr2:978269-978328	9153.53	4471.78	1.810999465e-001	6.695511320e-002	6.834626982e-003	1.827423e+003	2.772930e+003	2.079952e+002	2.809539e+002	95.5	310.5	19	78	7.223257e+000	1.946209e+001	0	0	0	0	0	0	0	0	0	0	0	59.3241	232.221	1	1	1	1	25.3321	19.6376	79.2498
DATA	486	3	158	0	0	A_14_P138399	chr17:79658203-79658262	9174.83	4471.7	3.231194490e-002	7.936331364e-002	6.839054867e-001	9.137724e+002	9.843510e+002	1.352807e+002	1.083982e+002	70	159.5	19	78	7.053069e+000	1.939226e+001	0	0	0	0	0	0	0	0	0	0	0	29.5389	82.0943	1	1	1	1	24.4106	19.4217	79.2857
DATA	487	3	159	0	0	A_14_P101366	chr12:71092070-71092129	9196	4472.05	2.614043332e-001	1.384486686e-001	5.901309298e-002	2.862354e+002	5.225497e+002	1.041945e+002	6.934383e+001	44.5	122.5	19	78	7.086063e+000	1.853425e+001	0	0	0	0	0	0	0	0	0	0	0	9.21315	43.3986	1	1	0	1	22.7082	19.328	79.2697
DATA	488	3	160	0	0	A_14_P136299	chr21:47361721-47361776	9216.77	4471.64	-2.341562356e-001	7.883075344e-002	2.974445590e-003	1.394551e+003	8.133510e+002	1.719706e+002	9.333424e+001	81	143	19	79	7.226448e+000	1.826997e+001	0	0	0	0	0	0	0	0	0	0	0	44.6892	67.2611	1	1	1	1	26.0017	19.559	79.4733
DATA	489	3	161	0	0	A_14_P116921	chr12:111070234-111070288	9238.26	4471.56	4.119491816e-001	9.523895386e-002	1.522363933e-005	4.648230e+002	1.200154e+003	1.112747e+002	1.285245e+002	51	172	19	79	7.185829e+000	1.859902e+001	0	0	0	0	0	0	0	0	0	0	0	14.8259	98.8017	1	1	0	1	22.4545	19.6478	79.2111
DATA	490	3	162	0	0	A_14_P122439	chr1:156962968-156963027	9259.42	4471.51	-7.799931435e-003	6.308680930e-002	9.016018471e-001	3.397206e+003	3.336737e+003	3.545832e+002	3.368565e+002	145	351	19	79	7.178288e+000	1.872364e+001	0	0	0	0	0	0	0	0	0	0	0	107.843	273.447	1	1	1	1	25.1049	19.7037	79.0264
DATA	491	3	163	66	1	DarkCorner	DarkCorner	9280.5	4471.5	0.000000000e+000	6.835862577e-001	1.000000000e+000	1.013985e+002	4.610069e+001	1.020799e+002	4.210909e+001	36	82	19	78	7.040012e+000	1.895356e+001	0	0	0	0	0	0	0	0	0	0	0	-2.3046	0.355168	0	0	0	0	27.9146	19.2802	79.0061
DATA	492	3	164	66	1	DarkCorner	DarkCorner	9300.98	4471.91	0.000000000e+000	6.943134111e-001	1.000000000e+000	1.018906e+002	4.631148e+001	1.025752e+002	4.665611e+001	35	79.5	18	78	7.116640e+000	1.922139e+001	0	0	0	0	0	0	0	0	0	0	0	-0.417045	1.39637	0	0	0	0	28.5237	19.1022	78.9055
DATA	493	4	1	66	1	DarkCorner	DarkCorner	5863.82	4484.05	0.000000000e+000	6.646834231e-001	1.000000000e+000	9.823475e+001	4.850700e+001	9.906620e+001	4.264401e+001	36	82.5	19	79	7.140603e+000	1.922484e+001	0	0	0	0	0	0	0	0	0	0	0	1.89908	3.72634	0	0	0	0	26.4388	19.2793	79.6441
DATA	494	4	2	0	0	A_16_P00081650	chr1:64011592-64011651	5884.54	4484.66	1.499468861e-001	1.735317949e-001	3.875390944e-001	2.475526e+002	3.496346e+002	1.018205e+002	5.991025e+001	46	105	19	79	7.266563e+000	1.939140e+001	0	0	0	0	0	0	0	0	0	0	0	8.08265	27.2084	1	1	0	1	25.3321	19.5072	79.5737
DATA	495	4	3	0	0	A_16_P00250456	chr1:214037496-214037555	5905.48	4484.17	-4.362308505e-002	6.522337216e-002	5.036065001e-001	2.324330e+003	2.102203e+003	2.525008e+002	2.157390e+002	115	247	19	78	7.301937e+000	1.974985e+001	0	0	0	0	0	0	0	0	0	0	0	75.9797	164.15	1	1	1	1	25.3321	19.8166	78.9533
DATA	496	4	4	0	0	A_14_P118877	chr7:101049440-101049499	5926.47	4484.08	1.956098250e-001	7.749934582e-002	1.160216366e-002	8.622942e+002	1.352899e+003	1.309338e+002	1.436583e+002	62.5	190.5	19	77	7.323538e+000	1.914962e+001	0	0	0	0	0	0	0	0	0	0	0	28.2214	106.011	1	1	1	1	24.8756	19.8538	77.7191
DATA	497	4	5	0	0	A_16_P37280941	chr5:94416311-94416370	5946.87	4484.07	-1.947971938e-001	2.080054485e-001	3.490155919e-001	2.910138e+002	1.858302e+002	1.026284e+002	4.563114e+001	45	89.5	19	76	7.285079e+000	1.919450e+001	0	0	0	0	0	0	0	0	0	0	0	9.53541	14.6107	1	1	0	0	27.9146	19.818	77.2206
DATA	498	4	6	0	0	A_14_P109921	chr18:36864525-36864584	5968.88	4483.78	-4.014361877e-002	6.434851538e-002	5.327281671e-001	2.639376e+003	2.406343e+003	2.816478e+002	2.453718e+002	122	266	19	76	7.371579e+000	1.907312e+001	0	0	0	0	0	0	0	0	0	0	0	86.5861	189.86	1	1	1	1	27.501	19.7112	76.9056
DATA	499	4	7	0	0	A_14_P135479	chr17:1985617-1985676	5990.03	4483.75	-1.243697555e-001	7.462983758e-002	9.561619478e-002	1.335381e+003	1.002849e+003	1.657486e+002	1.111030e+002	80	160.5	19	77	7.301953e+000	1.899229e+001	0	0	0	0	0	0	0	0	0	0	0	43.8585	79.3939	1	1	1	1	27.2919	19.7449	77.3093
DATA	500	4	8	0	0	A_14_P123787	chr22:41936727-41936779	6011.06	4483.97	-5.520720448e-002	9.216431657e-002	5.491672494e-001	7.358341e+002	6.479965e+002	1.226071e+002	8.043788e+001	60	128	19	77	7.139030e+000	1.888046e+001	0	0	0	0	0	0	0	0	0	0	0	24.1952	51.4765	1	1	1	1	27.0811	19.8277	77.4103
DATA	501	4	9	0	0	A_14_P102812	chr3:98300538-98300597	6032.21	4483.79	-3.211325447e-002	6.953095303e-002	6.441849335e-001	1.511116e+003	1.403410e+003	1.800875e+002	1.481624e+002	85	192	19	78	7.092222e+000	1.905193e+001	0	0	0	0	0	0	0	0	0	0	0	49.7423	111.85	1	1	1	1	27.0811	19.4022	77.911
DATA	502	4	10	0	0	A_14_P109188	chr15:75312024-75312075	6052.89	4483.57	-1.333313944e-001	7.095357430e-002	6.022595198e-002	1.642908e+003	1.208598e+003	1.912275e+002	1.298057e+002	90	179	19	78	6.965643e+000	1.945190e+001	0	0	0	0	0	0	0	0	0	0	0	54.1378	96.6253	1	1	1	1	24.6442	19.3238	78.1559
DATA	503	4	11	0	0	A_14_P135532	chr5:134296200-134296259	6074.52	4483.75	1.185964083e-001	7.177231221e-002	9.845349895e-002	1.154173e+003	1.516586e+003	1.512486e+002	1.588325e+002	69.5	196.5	19	76	6.868803e+000	1.866469e+001	0	0	0	0	0	0	0	0	0	0	0	38.0756	121.656	1	1	1	1	25.3321	19.3303	77.1121
DATA	504	4	12	0	0	A_14_P126711	chr15:52202996-52203055	6095.81	4483.58	4.192966605e-001	9.507093107e-002	1.032007682e-005	4.541274e+002	1.192544e+003	1.076896e+002	1.281992e+002	49	176	19	76	6.879446e+000	1.822040e+001	0	0	0	0	0	0	0	0	0	0	0	14.9973	95.9645	1	1	0	1	23.696	19.335	76.8337
DATA	505	4	13	0	0	A_16_P00154158	chr1:117014640-117014699	6116.89	4483.16	2.240209176e-001	7.020533499e-002	1.418113813e-003	1.322957e+003	2.215985e+003	1.643700e+002	2.265085e+002	80.5	266	19	76	6.711978e+000	1.853505e+001	0	0	0	0	0	0	0	0	0	0	0	43.7345	178.856	1	1	1	1	24.6442	19.2712	76.9151
DATA	506	4	14	0	0	A_16_P19664056	chr12:103806016-103806075	6137.87	4483.25	7.027065767e-001	9.159412943e-002	1.693866359e-014	9.336722e+002	4.708700e+003	1.349559e+002	4.731862e+002	66	469	19	76	6.983869e+000	1.849932e+001	0	0	0	0	0	0	0	0	0	0	0	30.8975	381.227	1	1	1	1	24.8756	19.4429	76.7279
DATA	507	4	15	0	0	A_14_P110565	chr3:186959297-186959356	6158.53	4483.47	-1.510428311e-001	1.061876432e-001	1.549059932e-001	6.489667e+002	4.583314e+002	1.169957e+002	6.537590e+001	57	122	19	76	6.871505e+000	1.918619e+001	0	0	0	0	0	0	0	0	0	0	0	21.4977	37.2208	1	1	1	1	25.3321	19.2539	77.013
DATA	508	4	16	0	0	A_14_P133128	chr6:41530170-41530229	6180	4483.3	-1.354513171e-001	7.488474453e-002	7.048249889e-002	1.328424e+003	9.724906e+002	1.646339e+002	1.077854e+002	82	155	19	76	6.641949e+000	1.919951e+001	0	0	0	0	0	0	0	0	0	0	0	44.05	79.213	1	1	1	1	26.2212	19.336	77.2109
DATA	509	4	17	0	0	A_14_P130082	chr2:108272055-108272114	6201.27	4483.36	-1.604540105e-001	7.743081944e-002	3.824454150e-002	1.247588e+003	8.622185e+002	1.581233e+002	9.788560e+001	77	149.5	19	76	6.480068e+000	1.882092e+001	0	0	0	0	0	0	0	0	0	0	0	41.4112	70.442	1	1	1	1	25.1049	19.2508	77.3651
DATA	510	4	18	0	0	A_14_P201250	chr12:44130156-44130215	6222.93	4483.14	1.021532438e-001	7.023077245e-002	1.457975409e-001	1.264020e+003	1.599216e+003	1.593640e+002	1.664625e+002	78	213	19	76	6.534994e+000	1.813143e+001	0	0	0	0	0	0	0	0	0	0	0	41.9984	131.037	1	1	1	1	25.1049	19.3502	77.043
DATA	511	4	19	0	0	A_14_P201771	chr13:48809347-48809406	6243.64	4483.05	-1.154391687e-001	8.861243107e-002	1.926627375e-001	8.427676e+002	6.460537e+002	1.284685e+002	7.935221e+001	62.5	133.5	19	76	6.540178e+000	1.842795e+001	0	0	0	0	0	0	0	0	0	0	0	28.0284	53.0849	1	1	1	1	21.9382	19.4223	76.9473
DATA	512	4	20	0	0	A_14_P104597	chr6:71394031-71394090	6265.11	4483.45	-2.191574075e-001	7.225943893e-002	2.421963459e-003	1.831534e+003	1.105752e+003	2.071907e+002	1.197375e+002	94	173	19	76	7.047544e+000	1.912539e+001	0	0	0	0	0	0	0	0	0	0	0	60.9732	91.1307	1	1	1	1	26.4388	19.8714	77.6881
DATA	513	4	21	0	1	PC_00000004	PC_00000004	6286.23	4482.94	7.418538403e-002	6.938818811e-002	2.850085625e-001	1.350762e+003	1.602376e+003	1.661659e+002	1.666587e+002	82	220	19	77	7.079235e+000	1.898294e+001	0	0	0	0	0	0	0	0	0	0	0	45.0095	132.411	1	1	1	1	23.2073	19.7709	78.1581
DATA	514	4	22	0	0	A_14_P135740	chr5:52855758-52855817	6307.35	4483.28	2.118072928e-001	1.274366212e-001	9.650078194e-002	3.276624e+002	5.336223e+002	1.020842e+002	7.024663e+001	47	123	19	77	7.311539e+000	1.884949e+001	0	0	0	0	0	0	0	0	0	0	0	10.9287	44.2217	1	1	0	1	25.1049	19.7427	78.4203
DATA	515	4	23	0	0	A_14_P125702	chr12:29886898-29886957	6328.29	4483.43	4.437798101e-001	2.873343471e-001	1.224740847e-001	9.594812e+001	2.665731e+002	9.704830e+001	5.278514e+001	40.5	99	19	78	7.084248e+000	1.887650e+001	0	0	0	0	0	0	0	0	0	0	0	3.13516	22.1517	0	1	0	1	23.696	19.4287	78.795
DATA	516	4	24	0	0	A_14_P122648	chr22:39224115-39224174	6349.5	4483.5	7.483900690e-002	6.832128947e-002	2.733422943e-001	1.456881e+003	1.730864e+003	1.747508e+002	1.789507e+002	86	218	19	78	7.118083e+000	1.882918e+001	0	0	0	0	0	0	0	0	0	0	0	48.6826	144.223	1	1	1	1	24.4106	19.5272	78.8657
DATA	517	4	25	0	0	A_14_P107119	chr18:18539853-18539912	6370.49	4483.37	-2.852085759e-001	6.960360548e-002	4.174340201e-005	3.188860e+003	1.653586e+003	3.331430e+002	1.714562e+002	146	213	19	78	7.074552e+000	1.877813e+001	0	0	0	0	0	0	0	0	0	0	0	106.654	138.141	1	1	1	1	24.4106	19.5912	79.011
DATA	518	4	26	0	0	A_14_P115803	chr1:210743015-210743074	6392.27	4483.03	2.737879667e-001	1.181195028e-001	2.045532071e-002	3.393251e+002	6.373882e+002	1.021288e+002	7.813916e+001	49	133	19	78	7.142958e+000	1.911922e+001	0	0	0	0	0	0	0	0	0	0	0	11.3595	53.3862	1	1	0	1	25.5572	19.7666	79.4341
DATA	519	4	27	0	0	A_16_P40989344	chr18:29221716-29221775	6413.65	4483.17	-2.476537084e-001	7.837211534e-002	1.577841712e-003	1.405206e+003	7.944861e+002	1.703171e+002	9.134783e+001	81	148	19	79	7.239245e+000	1.893210e+001	0	0	0	0	0	0	0	0	0	0	0	47.0849	66.7201	1	1	1	1	24.8756	19.7099	79.5554
DATA	520	4	28	0	0	A_14_P107692	chr6:13367440-13367499	6434.56	4482.95	-1.563883994e-001	8.417029759e-002	6.316902831e-002	9.846787e+002	6.869200e+002	1.376282e+002	8.210357e+001	71	141	19	78	7.035073e+000	1.892873e+001	0	0	0	0	0	0	0	0	0	0	0	33.0231	57.8284	1	1	1	1	24.8756	19.6147	79.407
DATA	521	4	29	0	0	A_14_P110889	chr2:220386588-220386647	6455.49	4482.63	4.131110788e-001	8.084881862e-002	3.227157471e-007	7.560079e+002	1.957210e+003	1.222497e+002	2.007971e+002	60.5	244.5	19	78	6.978418e+000	1.824544e+001	0	0	0	0	0	0	0	0	0	0	0	25.3763	165.163	1	1	1	1	25.3321	19.3601	78.8946
DATA	522	4	30	0	0	A_14_P128634	chr17:58501670-58501722	6476.93	4483.03	7.362065077e-002	6.886411587e-002	2.850375394e-001	1.387772e+003	1.644140e+003	1.687360e+002	1.703944e+002	83	213	19	78	7.004226e+000	1.867123e+001	0	0	0	0	0	0	0	0	0	0	0	46.6246	139.105	1	1	1	1	26.4388	19.3215	79.2339
DATA	523	4	31	0	0	A_16_P40415565	chr15:58622268-58622327	6498.22	4482.49	6.215985017e-002	6.894678263e-002	3.672891950e-001	1.386951e+003	1.600372e+003	1.686210e+002	1.661475e+002	84	211	19	79	7.033978e+000	1.927305e+001	0	0	0	0	0	0	0	0	0	0	0	46.6376	135.715	1	1	1	1	25.3321	19.3099	79.6991
DATA	524	4	32	0	0	A_14_P115085	chr8:98817661-98817717	6519.07	4482.85	-1.629033192e-001	7.292679049e-002	2.549672522e-002	1.512016e+003	1.039090e+003	1.790045e+002	1.130504e+002	89	167	19	78	7.118253e+000	1.919291e+001	0	0	0	0	0	0	0	0	0	0	0	50.8873	88.3334	1	1	1	1	26.8687	19.3867	79.779
DATA	525	4	33	0	0	A_16_P20368816	chr15:100666579-100666638	6540.11	4482.69	-3.783834856e-001	8.224841156e-002	4.214861812e-006	1.622720e+003	6.789850e+002	1.884067e+002	8.114432e+001	91	136	19	79	7.190368e+000	1.920088e+001	0	0	0	0	0	0	0	0	0	0	0	54.6602	57.8541	1	1	1	1	27.0811	19.6177	80.5411
DATA	526	4	34	0	0	A_14_P200658	chr4:70917090-70917149	6561.67	4482.71	1.197869420e-001	1.096292222e-001	2.745452115e-001	4.410470e+002	5.811280e+002	1.053277e+002	7.308853e+001	50	124	19	80	7.255668e+000	1.939397e+001	0	0	0	0	0	0	0	0	0	0	0	14.8695	49.6338	1	1	0	1	27.501	19.7651	81.4597
DATA	527	4	35	0	0	A_14_P120077	chr2:237075191-237075245	6582.22	4482.71	2.043487199e-002	6.789777483e-002	7.634409796e-001	1.546311e+003	1.620809e+003	1.817805e+002	1.680069e+002	88.5	207.5	19	80	7.295122e+000	1.870818e+001	0	0	0	0	0	0	0	0	0	0	0	52.1762	138.741	1	1	1	1	25.5572	19.7436	80.9059
DATA	528	4	36	0	0	A_14_P138854	chr19:2849385-2849444	6603.25	4482.14	4.911676875e-001	1.132691791e-001	1.449096030e-005	2.937868e+002	9.103324e+002	9.990514e+001	1.011678e+002	44	153	19	80	7.023645e+000	1.877010e+001	0	0	0	0	0	0	0	0	0	0	0	9.92145	78.0889	1	1	0	1	24.8756	19.3855	80.9616
DATA	529	4	37	0	0	A_14_P138166	chr15:63617463-63617522	6624.85	4482.67	2.270566984e-001	9.609807815e-002	1.813940848e-002	4.897242e+002	8.260537e+002	1.072389e+002	9.360670e+001	51	146	19	80	7.005694e+000	1.913709e+001	0	0	0	0	0	0	0	0	0	0	0	16.553	71.0292	1	1	1	1	27.2919	19.3078	81.4291
DATA	530	4	38	0	0	A_16_P01129765	chr4:168139439-168139498	6645.71	4482.73	1.202536868e-001	1.631772737e-001	4.611520328e-001	2.623973e+002	3.461091e+002	9.886907e+001	5.592914e+001	43	108	19	80	6.954629e+000	1.896950e+001	0	0	0	0	0	0	0	0	0	0	0	8.87668	29.8254	1	1	0	1	24.8756	19.4041	81.1269
DATA	531	4	39	0	0	A_14_P115767	chr7:117420524-117420583	6667.7	4482.42	-3.024057082e-001	7.331187647e-002	3.708618155e-005	2.185297e+003	1.089193e+003	2.383817e+002	1.174104e+002	107	169	19	81	6.778051e+000	1.874947e+001	0	0	0	0	0	0	0	0	0	0	0	73.9919	94.0634	1	1	1	1	25.3321	19.1475	81.1038
DATA	532	4	40	0	0	A_14_P104180	chr8:74860448-74860507	6688.36	4482.4	-1.663544530e-001	1.385862968e-001	2.299967407e-001	4.440557e+002	3.027492e+002	1.050116e+002	5.320175e+001	50	106	19	80	6.852291e+000	1.859243e+001	0	0	0	0	0	0	0	0	0	0	0	15.0477	26.1998	1	1	0	1	21.9382	19.2016	80.683
DATA	533	4	41	0	0	A_14_P200264	chr9:139641471-139641530	6709.5	4482.68	-1.893562959e-001	1.415408662e-001	1.809549152e-001	4.437183e+002	2.869136e+002	1.049244e+002	5.223831e+001	50	102	19	80	6.858353e+000	1.885606e+001	0	0	0	0	0	0	0	0	0	0	0	15.049	24.8828	1	1	0	1	27.0811	19.1862	81.2028
DATA	534	4	42	0	0	A_16_P02887096	chr14:32518666-32518725	6731.13	4482.26	2.645458570e-001	9.678410218e-002	6.269164085e-003	4.656738e+002	8.563033e+002	1.057981e+002	9.607574e+001	48.5	154.5	18	80	6.963243e+000	1.904020e+001	0	0	0	0	0	0	0	0	0	0	0	15.8072	74.4131	1	1	0	1	24.6442	19.0485	81.1762
DATA	535	4	43	0	0	A_16_P02796731	chr13:65971853-65971912	6751.76	4482.08	2.813005306e-002	7.417346443e-002	7.045045610e-001	1.057405e+003	1.128162e+003	1.420950e+002	1.209055e+002	71.5	177.5	18	80	7.128212e+000	1.943530e+001	0	0	0	0	0	0	0	0	0	0	0	35.9229	98.2278	1	1	1	1	24.1747	19.3912	80.9306
DATA	536	4	44	0	0	A_14_P102351	chr21:43607477-43607536	6773.15	4482.38	1.543956527e-002	8.928192331e-002	8.627060782e-001	6.868061e+002	7.116619e+002	1.170969e+002	8.335130e+001	62	141	19	80	6.979986e+000	1.953324e+001	0	0	0	0	0	0	0	0	0	0	0	23.3525	62.0925	1	1	1	1	24.8756	19.4134	81.3162
DATA	537	4	45	0	0	A_14_P125428	chr15:38747615-38747674	6794.47	4482.33	-6.213167083e-001	9.423088066e-002	4.294109957e-011	1.989185e+003	4.757277e+002	2.203363e+002	6.433190e+001	102	121	19	80	6.984600e+000	1.940912e+001	0	0	0	0	0	0	0	0	0	0	0	67.6924	41.589	1	1	1	1	25.3321	19.3224	81.1129
DATA	538	4	46	0	0	A_16_P17574468	chr6:67029691-67029750	6815.56	4482.51	1.994790302e-001	7.062926800e-002	4.738235822e-003	1.197799e+003	1.896108e+003	1.526821e+002	1.944745e+002	73	237	19	80	6.981048e+000	1.913410e+001	0	0	0	0	0	0	0	0	0	0	0	40.7953	166.086	1	1	1	1	23.2073	19.2267	81.3036
DATA	539	4	47	0	0	A_16_P21084638	chr20:15797054-15797113	6836.29	4481.79	6.572501003e-003	1.072095706e-001	9.511161731e-001	5.100269e+002	5.178042e+002	1.074762e+002	6.740117e+001	54	123	19	80	6.898501e+000	1.914697e+001	0	0	0	0	0	0	0	0	0	0	0	17.385	45.4338	1	1	1	1	23.696	19.2905	81.2381
DATA	540	4	48	0	0	A_14_P200328	chr11:125771834-125771893	6857.82	4481.92	3.583025285e-001	1.524490939e-001	1.875781243e-002	2.140781e+002	4.885115e+002	9.691766e+001	6.512285e+001	43	124	19	80	6.888816e+000	1.896995e+001	0	0	0	0	0	0	0	0	0	0	0	7.30335	42.9462	1	1	0	1	23.4529	19.2834	81.0334
DATA	541	4	49	0	0	A_18_P14179324	chr3:55890134-55890193	6879	4482.18	2.598505375e-001	1.104953725e-001	1.868848777e-002	3.710280e+002	6.749277e+002	1.014721e+002	8.001775e+001	45.5	139	19	79	6.787519e+000	1.865419e+001	0	0	0	0	0	0	0	0	0	0	0	12.6682	59.4465	1	1	0	1	25.3321	19.3915	80.4
DATA	542	4	50	0	0	A_16_P00892159	chr3:187988945-187989004	6900	4482	5.308799241e-002	7.149933601e-002	4.577866966e-001	1.166545e+003	1.318225e+003	1.500452e+002	1.386300e+002	74	197	19	80	6.894160e+000	1.841754e+001	0	0	0	0	0	0	0	0	0	0	0	39.8629	116.311	1	1	1	1	23.4529	19.6519	80.2135
DATA	543	4	51	0	0	A_14_P100120	chr12:81503370-81503429	6921.15	4481.79	3.169426358e-001	8.055122861e-002	8.331050996e-005	7.054147e+002	1.463481e+003	1.177565e+002	1.524877e+002	61	206.5	19	79	6.671090e+000	1.895431e+001	0	0	0	0	0	0	0	0	0	0	0	24.1253	129.351	1	1	1	1	23.696	19.315	79.6064
DATA	544	4	52	0	0	A_16_P02353731	chr10:119320504-119320563	6942.77	4482	-1.754542077e-002	7.878348749e-002	8.237656611e-001	9.296278e+002	8.928195e+002	1.323544e+002	9.899169e+001	68	165.5	19	79	7.169439e+000	1.937094e+001	0	0	0	0	0	0	0	0	0	0	0	31.8201	79.0559	1	1	1	1	25.3321	19.7241	79.8096
DATA	545	4	53	0	0	A_14_P111925	chr17:57350236-57350295	6963.27	4482.18	-1.669195560e-001	9.442679189e-002	7.710871616e-002	7.714649e+002	5.252870e+002	1.217091e+002	6.768451e+001	61	125	19	79	6.924986e+000	1.944883e+001	0	0	0	0	0	0	0	0	0	0	0	26.4273	46.5908	1	1	1	1	26.8687	19.1533	80.0271
DATA	546	4	54	0	0	A_14_P110772	chr7:142580425-142580484	6984.74	4482.2	8.700146233e-002	1.063311258e-001	4.132358268e-001	4.685970e+002	5.725336e+002	1.050840e+002	7.137001e+001	49	132	19	79	6.982695e+000	1.952634e+001	0	0	0	0	0	0	0	0	0	0	0	16.0656	50.868	1	1	0	1	24.1747	19.1706	80.0161
DATA	547	4	55	0	0	A_16_P01457090	chr6:35681450-35681509	7006.14	4481.48	1.351731394e-001	7.351073015e-002	6.594137733e-002	9.929979e+002	1.355569e+003	1.367200e+002	1.420768e+002	69	194	19	78	7.333547e+000	1.910119e+001	0	0	0	0	0	0	0	0	0	0	0	34.0732	120.623	1	1	1	1	25.7804	19.6784	79.1533
DATA	548	4	56	0	0	A_14_P122029	chr13:103581697-103581756	7026.89	4481.67	-5.772274086e-003	7.186075673e-002	9.359781245e-001	1.207923e+003	1.191975e+003	1.529988e+002	1.265399e+002	73	189	19	77	7.269813e+000	1.885434e+001	0	0	0	0	0	0	0	0	0	0	0	41.481	106.238	1	1	1	1	25.3321	19.836	77.9325
DATA	549	4	57	0	0	A_14_P106310	chr17:80624672-80624731	7047.55	4482	-1.518777854e-001	7.335408277e-002	3.840789143e-002	1.408207e+003	9.926328e+002	1.692173e+002	1.079433e+002	85	168	19	77	7.430617e+000	1.949176e+001	0	0	0	0	0	0	0	0	0	0	0	48.3968	88.6127	1	1	1	1	26.2212	19.9116	78.1663
DATA	550	4	58	0	0	A_16_P19743745	chr13:23300362-23300421	7069.25	4481.78	3.651731323e-001	7.525918199e-002	1.220950653e-006	1.025020e+003	2.376322e+003	1.389098e+002	2.413753e+002	71.5	289.5	19	76	7.393086e+000	1.918107e+001	0	0	0	0	0	0	0	0	0	0	0	35.2571	212.465	1	1	1	1	24.8756	19.8328	77.2839
DATA	551	4	59	0	0	A_14_P107083	chr17:63685275-63685334	7090.28	4481.52	-3.965777286e-002	8.014222343e-002	6.207113492e-001	9.094121e+002	8.300475e+002	1.305579e+002	9.315319e+001	66.5	145.5	19	76	7.044586e+000	1.889589e+001	0	0	0	0	0	0	0	0	0	0	0	31.3059	74.3227	1	1	1	1	25.7804	19.4244	76.8522
DATA	552	4	60	0	0	A_14_P122115	chr9:111823029-111823085	7111.7	4481.67	1.315428403e-001	6.864475619e-002	5.532896036e-002	1.353653e+003	1.832527e+003	1.645741e+002	1.880527e+002	81.5	249	19	76	7.299258e+000	1.894633e+001	0	0	0	0	0	0	0	0	0	0	0	46.6364	164.336	1	1	1	1	26.2212	19.6821	76.5811
DATA	553	4	61	0	0	A_14_P131403	chr5:39021168-39021227	7132.6	4481.83	-1.177005101e-001	7.659759021e-002	1.243892203e-001	1.143221e+003	8.718258e+002	1.477046e+002	9.683932e+001	74	149	19	75	7.300949e+000	1.842477e+001	0	0	0	0	0	0	0	0	0	0	0	39.4175	78.2977	1	1	1	1	27.0811	19.6887	75.6438
DATA	554	4	62	0	0	A_14_P112898	chr14:77926098-77926157	7153.77	4481.63	-2.780054139e-001	7.182451444e-002	1.085588282e-004	2.215748e+003	1.168194e+003	2.404755e+002	1.241728e+002	106	192	19	74	7.231170e+000	1.837395e+001	0	0	0	0	0	0	0	0	0	0	0	76.4589	105.06	1	1	1	1	26.0017	19.5188	75.3377
DATA	555	4	63	0	0	A_16_P01034545	chr4:98865081-98865140	7175.08	4481.23	-2.655921751e-001	9.972627591e-002	7.739872043e-003	7.956203e+002	4.316321e+002	1.226743e+002	6.025306e+001	63	118	18	75	6.904021e+000	1.846567e+001	0	0	0	0	0	0	0	0	0	0	0	27.4768	38.8704	1	1	1	1	24.1747	19.1792	75.7206
DATA	556	4	64	0	0	A_14_P131084	chrX:97855629-97855688	7196.1	4481.35	2.012633084e-001	6.804473583e-002	3.098343690e-003	1.532417e+003	2.435793e+003	1.794110e+002	2.471708e+002	89.5	305	18	75	6.914943e+000	1.822355e+001	0	0	0	0	0	0	0	0	0	0	0	52.9635	219.655	1	1	1	1	26.0017	18.8447	75.8951
DATA	557	4	65	0	0	A_14_P109942	chr3:141896333-141896392	7217.23	4481.51	-2.108912286e-001	6.706835772e-002	1.664151876e-003	2.976798e+003	1.831716e+003	3.119376e+002	1.879085e+002	142	237.5	18	75	7.107955e+000	1.828527e+001	0	0	0	0	0	0	0	0	0	0	0	102.964	165.404	1	1	1	1	24.8756	18.7357	75.453
DATA	558	4	66	0	0	A_14_P105716	chr6:154726548-154726607	7238.53	4481.45	7.892721560e-002	7.698106886e-002	3.052306909e-001	8.822366e+002	1.058065e+003	1.283025e+002	1.137903e+002	65.5	177.5	18	75	7.052696e+000	1.848859e+001	0	0	0	0	0	0	0	0	0	0	0	30.5396	95.6672	1	1	1	1	24.4106	18.9296	75.6838
DATA	559	4	67	0	0	A_16_P18603030	chr9:32721784-32721843	7259.24	4481.31	-2.249356650e-002	9.583216369e-002	8.144273511e-001	6.184378e+002	5.872222e+002	1.117567e+002	7.209201e+001	58	135	18	75	6.992152e+000	1.836685e+001	0	0	0	0	0	0	0	0	0	0	0	21.4242	53.1596	1	1	1	1	24.4106	19.0743	76.1322
DATA	560	4	68	0	0	A_14_P201665	chr3:33320428-33320487	7280.74	4481.48	2.079536030e-002	7.849127971e-002	7.910568549e-001	8.851777e+002	9.285939e+002	1.284014e+002	1.018203e+002	64.5	154	18	75	7.126415e+000	1.825966e+001	0	0	0	0	0	0	0	0	0	0	0	30.6885	84.1704	1	1	1	1	24.8756	19.2607	75.7885
DATA	561	4	69	0	0	A_14_P124650	chr13:26635563-26635622	7301.87	4481.36	1.478087385e-001	7.560233190e-002	5.057341636e-002	8.850172e+002	1.243828e+003	1.283388e+002	1.311925e+002	66	193	19	75	7.120332e+000	1.809536e+001	0	0	0	0	0	0	0	0	0	0	0	30.7064	112.877	1	1	1	1	22.9591	19.2505	75.747
DATA	562	4	70	0	0	A_14_P139724	chrX:115454837-115454896	7323.37	4481.27	3.614287224e-001	7.437378232e-002	1.176080629e-006	1.100174e+003	2.528657e+003	1.439750e+002	2.562760e+002	73	305	18	75	7.043543e+000	1.829514e+001	0	0	0	0	0	0	0	0	0	0	0	38.2008	229.745	1	1	1	1	25.3321	18.9542	75.9723
DATA	563	4	71	0	0	A_16_P02091219	chr9:32759696-32759755	7343.92	4480.76	3.889285254e-002	9.366697036e-002	6.779773182e-001	5.978092e+002	6.538158e+002	1.103896e+002	7.750798e+001	55	142	18	75	7.207100e+000	1.856028e+001	0	0	0	0	0	0	0	0	0	0	0	20.773	59.4646	1	1	1	1	21.4095	19.0493	76.3276
DATA	564	4	72	0	0	A_14_P103788	chr3:100029234-100029293	7365.62	4480.84	4.125536327e-001	7.888343077e-002	1.695880550e-007	8.280863e+002	2.141062e+003	1.243237e+002	2.181061e+002	64	264	18	75	7.217471e+000	1.840417e+001	0	0	0	0	0	0	0	0	0	0	0	28.7965	194.952	1	1	1	1	23.4529	19.0262	76.4869
DATA	565	4	73	0	0	A_14_P133561	chr19:30195435-30195494	7386.62	4480.92	5.654312722e-001	1.218084178e-001	3.450995296e-006	2.346499e+002	8.626840e+002	9.558927e+001	9.574620e+001	44	156	18	76	6.999943e+000	1.823850e+001	0	0	0	0	0	0	0	0	0	0	0	8.16579	78.6346	1	1	0	1	23.696	18.8088	76.5278
DATA	566	4	74	0	0	A_16_P02113823	chr9:80956995-80957054	7408.09	4480.84	-7.375888367e-002	7.752975630e-002	3.414205215e-001	1.023106e+003	8.632998e+002	1.379910e+002	9.578303e+001	72	159	19	76	6.997894e+000	1.875361e+001	0	0	0	0	0	0	0	0	0	0	0	35.6302	78.7725	1	1	1	1	22.1978	19.1057	77.2475
DATA	567	4	75	0	0	A_14_P106473	chr2:63921609-63921668	7429.15	4481	2.590190718e-002	8.100953624e-002	7.491662017e-001	8.097976e+002	8.595643e+002	1.229625e+002	9.542821e+001	62.5	152.5	19	77	6.954715e+000	1.896467e+001	0	0	0	0	0	0	0	0	0	0	0	28.2214	78.5112	1	1	1	1	23.696	19.131	77.9127
DATA	568	4	76	0	0	A_14_P137927	chr1:204188216-204188275	7450.33	4480.67	-1.373218644e-001	1.021168178e-001	1.787051289e-001	6.366612e+002	4.640732e+002	1.122636e+002	6.219732e+001	55.5	123	19	77	7.003212e+000	1.861115e+001	0	0	0	0	0	0	0	0	0	0	0	22.2036	42.4268	1	1	1	1	24.8756	19.3295	77.664
DATA	569	4	77	0	0	A_14_P101793	chr5:45519525-45519584	7471.72	4480.9	3.065116950e-001	1.132201244e-001	6.784943712e-003	3.329804e+002	6.744198e+002	9.821786e+001	7.911997e+001	46.5	140.5	19	77	6.982639e+000	1.884150e+001	0	0	0	0	0	0	0	0	0	0	0	11.6207	61.717	1	1	0	1	28.3221	19.462	77.8193
DATA	570	4	78	0	0	A_14_P100994	chr16:11441572-11441629	7492.39	4480.97	1.188896265e-001	6.762069199e-002	7.871617420e-002	1.462173e+003	1.922598e+003	1.729341e+002	1.966529e+002	89	256	19	77	7.045391e+000	1.879711e+001	0	0	0	0	0	0	0	0	0	0	0	51.0622	176.095	1	1	1	1	26.4388	19.3727	77.887
DATA	571	4	79	0	0	A_14_P125324	chr7:138963583-138963642	7513.73	4480.96	3.574993657e-001	1.688026411e-001	3.418742269e-002	1.839364e+002	4.189547e+002	9.409322e+001	5.882866e+001	43	113	19	77	7.032854e+000	1.910528e+001	0	0	0	0	0	0	0	0	0	0	0	6.42778	38.4061	1	1	0	1	27.9146	19.3187	78.3789
DATA	572	4	80	0	0	A_14_P109492	chr19:48035912-48035971	7534.5	4481.02	-1.450039418e-001	6.497829594e-002	2.564306168e-002	3.114764e+003	2.230597e+003	3.248413e+002	2.268446e+002	144.5	281	19	78	7.247990e+000	1.945881e+001	0	0	0	0	0	0	0	0	0	0	0	108.917	204.648	1	1	1	1	26.2212	19.4164	79.2718
DATA	573	4	81	0	0	A_18_P22769496	chr3:17372773-17372832	7555.53	4480.58	2.280075317e-001	8.149828770e-002	5.146833572e-003	6.755918e+002	1.142068e+003	1.142686e+002	1.214228e+002	58	185	19	78	7.274916e+000	1.931915e+001	0	0	0	0	0	0	0	0	0	0	0	23.6398	104.857	1	1	1	1	24.4106	19.7908	79.4149
DATA	574	4	82	0	0	A_16_P16825731	chr4:116913694-116913753	7576.94	4480.9	3.325780380e-001	7.535418526e-002	1.016981134e-005	9.320085e+002	2.004462e+003	1.310303e+002	2.046370e+002	68	269	19	79	7.331619e+000	1.947806e+001	0	0	0	0	0	0	0	0	0	0	0	32.6323	184.183	1	1	1	1	24.1747	19.9425	79.8185
DATA	575	4	83	0	0	A_14_P110794	chr16:4464594-4464653	7598.45	4480.64	-2.872178535e-002	8.152378463e-002	7.246044952e-001	8.451748e+002	7.910880e+002	1.249598e+002	8.918202e+001	63.5	150	19	79	7.268663e+000	1.911640e+001	0	0	0	0	0	0	0	0	0	0	0	29.6109	72.741	1	1	1	1	25.1049	19.8162	79.8246
DATA	576	4	84	0	0	A_16_P17295788	chr5:127822042-127822101	7619.26	4480.53	-1.901152245e-001	7.303504099e-002	9.239344569e-003	1.522328e+003	9.826371e+002	1.778665e+002	1.065306e+002	93	175	19	78	7.213171e+000	1.867531e+001	0	0	0	0	0	0	0	0	0	0	0	53.3668	90.4132	1	1	1	1	25.3321	19.6769	79.2232
DATA	577	4	85	0	0	A_16_P00965500	chr4:43851921-43851980	7640.51	4480.66	1.867312315e-001	7.062774805e-002	8.196190368e-003	1.151061e+003	1.769415e+003	1.473137e+002	1.816565e+002	79	232	19	78	7.193269e+000	1.847115e+001	0	0	0	0	0	0	0	0	0	0	0	40.375	162.912	1	1	1	1	26.2212	19.7105	79.084
DATA	578	4	86	0	0	A_14_P201038	chr10:115312804-115312863	7661.6	4480.73	-2.730631000e-001	7.950098335e-002	5.931805985e-004	1.342361e+003	7.158240e+002	1.626708e+002	8.253955e+001	84	142	19	78	7.242532e+000	1.860220e+001	0	0	0	0	0	0	0	0	0	0	0	47.1114	65.9469	1	1	1	1	26.2212	19.555	79.2882
DATA	579	4	87	0	0	A_14_P120714	chr19:39025966-39026018	7682.87	4480.27	6.775264775e-002	8.776016463e-002	4.401022816e-001	6.471463e+002	7.564063e+002	1.123421e+002	8.607259e+001	60	147	19	79	7.224653e+000	1.882115e+001	0	0	0	0	0	0	0	0	0	0	0	22.7252	69.7218	1	1	1	1	26.2212	19.4352	79.8743
DATA	580	4	88	0	0	A_14_P125766	chr15:41028550-41028609	7703.88	4480.58	-1.863961816e-001	6.844719907e-002	6.465070272e-003	2.152123e+003	1.401106e+003	2.339670e+002	1.460003e+002	105.5	205.5	19	79	7.234307e+000	1.892099e+001	0	0	0	0	0	0	0	0	0	0	0	75.6124	129.219	1	1	1	1	23.9365	19.5523	80
DATA	581	4	89	0	0	A_16_P16056445	chr2:224706790-224706849	7724.84	4480.48	2.254703161e-001	1.546423202e-001	1.448373165e-001	2.370843e+002	3.984493e+002	9.475096e+001	5.719394e+001	46.5	114	19	79	7.160557e+000	1.883471e+001	0	0	0	0	0	0	0	0	0	0	0	8.33393	36.7648	1	1	0	1	25.7804	19.6547	79.9502
DATA	582	4	90	0	0	A_16_P02991999	chr14:107152092-107152151	7746.16	4480.77	-4.759649189e-001	1.505127741e-001	1.565340225e-003	5.512022e+002	1.842239e+002	1.069855e+002	4.495894e+001	56	98.5	19	79	7.004785e+000	1.916666e+001	0	0	0	0	0	0	0	0	0	0	0	19.3849	17.0064	1	1	1	0	26.4388	19.6461	80.0616
DATA	583	4	91	0	0	A_14_P125513	chr9:99479475-99479534	7767.13	4481.26	3.095561610e-001	1.247693147e-001	1.310040805e-002	2.851330e+002	5.815721e+002	9.598631e+001	7.115246e+001	48	137	19	80	7.140085e+000	1.948294e+001	0	0	0	0	0	0	0	0	0	0	0	10.032	53.7112	1	1	0	1	22.4545	19.5801	80.3776
DATA	584	4	92	0	0	A_18_P20322080	chr15:50864843-50864902	7788.7	4480.18	-2.814438237e-001	8.527994308e-002	9.660401609e-004	1.111726e+003	5.815059e+002	1.440525e+002	7.114069e+001	71	133	19	80	6.991914e+000	1.990304e+001	0	0	0	0	0	0	0	0	0	0	0	39.1348	53.7196	1	1	1	1	25.1049	19.3038	80.7537
DATA	585	4	93	0	0	A_14_P110077	chr20:19703475-19703534	7810	4480.5	-5.878525253e-001	9.274785308e-002	2.324961285e-010	1.823581e+003	4.710560e+002	2.040575e+002	6.242794e+001	105	123	19	80	7.054382e+000	1.979610e+001	0	0	0	0	0	0	0	0	0	0	0	64.2192	43.5317	1	1	1	1	26.2212	19.3866	81.0711
DATA	586	4	94	0	0	A_14_P130838	chr7:37972807-37972866	7831.11	4480.37	1.371404670e-002	7.774122808e-002	8.599747123e-001	8.997284e+002	9.285932e+002	1.283486e+002	1.014902e+002	66.5	165	19	81	7.273984e+000	1.942468e+001	0	0	0	0	0	0	0	0	0	0	0	31.6976	85.8372	1	1	1	1	25.7804	19.6391	81.249
DATA	587	4	95	0	0	A_14_P126159	chr4:141554795-141554854	7852.72	4480.02	1.262255935e-001	7.116317789e-002	7.610470747e-002	1.101879e+003	1.473532e+003	1.432235e+002	1.529367e+002	73	220	19	81	7.263945e+000	1.952077e+001	0	0	0	0	0	0	0	0	0	0	0	38.8348	136.239	1	1	1	1	24.4106	19.8239	81.5781
DATA	588	4	96	0	0	A_16_P03387295	chr18:61916643-61916702	7873.56	4480.31	-4.948581792e-001	8.009786826e-002	6.484921289e-010	3.034529e+003	9.710311e+002	3.169383e+002	1.053801e+002	145	169	19	81	7.323112e+000	1.949079e+001	0	0	0	0	0	0	0	0	0	0	0	106.984	89.7988	1	1	1	1	24.4106	19.8033	81.5324
DATA	589	4	97	0	0	A_14_P103358	chr2:239078371-239078430	7894.02	4479.88	3.951682458e-001	9.629592647e-002	4.066192375e-005	4.121506e+002	1.023821e+003	1.002966e+002	1.102619e+002	49	171	19	81	7.235066e+000	1.898898e+001	0	0	0	0	0	0	0	0	0	0	0	14.5353	94.6912	1	1	0	1	23.2073	19.7791	81.5997
DATA	590	4	98	0	0	A_14_P102155	chr9:100613698-100613757	7915.67	4480.39	3.362979226e-001	1.170599843e-001	4.067635891e-003	3.039568e+002	6.593405e+002	9.633369e+001	7.760389e+001	46	142	19	82	6.771611e+000	1.891534e+001	0	0	0	0	0	0	0	0	0	0	0	10.7225	60.9906	1	1	0	1	27.2919	19.5257	82.5745
DATA	591	4	99	0	1	SRN_50429	SRN_50429	7937.58	4479.53	-8.988805803e-001	1.037951672e-001	4.711891667e-018	2.189847e+004	2.763969e+003	2.191752e+003	2.794106e+002	819	333.5	19	81	7.261794e+000	1.904903e+001	0	0	0	0	0	0	0	0	0	0	0	772.741	255.672	1	1	1	1	22.7082	19.7145	82.1922
DATA	592	4	100	0	0	A_14_P110450	chr3:84959321-84959380	7957.81	4479.49	1.005489935e-001	7.384111704e-002	1.732945455e-001	9.671933e+002	1.219164e+003	1.330490e+002	1.286027e+002	70	189.5	19	81	7.223585e+000	1.930251e+001	0	0	0	0	0	0	0	0	0	0	0	34.1373	112.777	1	1	1	1	24.8756	19.8465	82.0531
DATA	593	4	101	0	0	A_14_P113128	chr6:137539744-137539796	7979.24	4479.26	-3.863955509e-001	7.130629915e-002	5.999579418e-008	8.572662e+003	3.521439e+003	8.621190e+002	3.545145e+002	340	411	19	80	6.753073e+000	1.973339e+001	0	0	0	0	0	0	0	0	0	0	0	302.637	325.73	1	1	1	1	24.4106	19.4008	81.8653
DATA	594	4	102	0	0	A_14_P123747	chr2:235003618-235003677	8000.84	4479.44	-2.180642526e-001	8.920802280e-002	1.450745238e-002	8.982324e+002	5.436563e+002	1.280998e+002	6.805155e+001	65	130	19	81	6.736395e+000	1.959826e+001	0	0	0	0	0	0	0	0	0	0	0	31.7148	50.2847	1	1	1	1	23.696	19.4305	82.343
DATA	595	4	103	0	0	A_14_P102395	chr3:53892586-53892636	8021.86	4479.57	-6.662075434e-002	6.573904912e-002	3.108633158e-001	2.071074e+003	1.776539e+003	2.263467e+002	1.823093e+002	109.5	237.5	19	81	7.044205e+000	1.968164e+001	0	0	0	0	0	0	0	0	0	0	0	73.134	164.3	1	1	1	1	25.7804	19.6408	81.9883
DATA	596	4	104	0	0	A_14_P134710	chr2:102357105-102357164	8042.18	4479.33	-4.502977989e-001	1.034626689e-001	1.347332333e-005	1.003398e+003	3.557749e+002	1.356679e+002	6.112256e+001	70	98	19	81	7.202649e+000	1.958817e+001	0	0	0	0	0	0	0	0	0	0	0	35.4357	32.8973	1	1	1	1	25.5572	19.6133	81.9275
DATA	597	4	105	0	0	A_14_P132294	chr12:123350783-123350842	8063.52	4480.02	2.696378933e-001	8.029817682e-002	7.852058121e-004	6.896226e+002	1.283067e+003	1.144255e+002	1.346831e+002	62	191	19	81	7.227410e+000	1.969340e+001	0	0	0	0	0	0	0	0	0	0	0	24.3549	118.622	1	1	1	1	26.2212	19.6942	81.5684
DATA	598	4	106	0	0	A_16_P17712767	chr6:127202157-127202216	8085	4479.76	8.985337805e-002	6.280209251e-002	1.525051492e-001	3.825794e+003	4.705166e+003	3.933241e+002	4.722962e+002	175.5	519	19	81	7.306194e+000	1.981883e+001	0	0	0	0	0	0	0	0	0	0	0	135.117	434.874	1	1	1	1	26.0017	19.7631	81.819
DATA	599	4	107	0	0	A_14_P107023	chr1:74672597-74672656	8106.02	4479.66	2.409911569e-001	7.637504266e-002	1.602972794e-003	8.191753e+002	1.426816e+003	1.226690e+002	1.484487e+002	62.5	212.5	19	81	7.228723e+000	1.912724e+001	0	0	0	0	0	0	0	0	0	0	0	28.9306	131.831	1	1	1	1	25.5572	19.7087	81.6404
DATA	600	4	108	0	0	A_14_P126787	chr10:28409496-28409555	8127.2	4479.28	-2.510478938e-002	6.358099434e-002	6.929555218e-001	2.747910e+003	2.593568e+003	2.895652e+002	2.625762e+002	131	314	19	81	7.242656e+000	1.910881e+001	0	0	0	0	0	0	0	0	0	0	0	97.043	239.538	1	1	1	1	24.6442	19.8703	81.4791
DATA	601	4	109	0	0	A_14_P125682	chr4:167105093-167105152	8148.33	4479.72	-1.647515202e-001	9.606916100e-002	8.635877892e-002	7.223634e+002	4.943155e+002	1.164395e+002	6.422667e+001	61	126	19	80	7.073043e+000	1.901888e+001	0	0	0	0	0	0	0	0	0	0	0	25.5072	45.6366	1	1	1	1	26.2212	19.6981	80.6404
DATA	602	4	110	0	0	A_16_P19935132	chr13:102459721-102459780	8169.5	4479.68	2.197827479e-001	9.753311643e-002	2.423288884e-002	4.572782e+002	7.585134e+002	1.021448e+002	8.623576e+001	51.5	148	19	80	7.145022e+000	1.892070e+001	0	0	0	0	0	0	0	0	0	0	0	16.1444	69.995	1	1	1	1	27.0811	19.8067	80.4938
DATA	603	4	111	0	0	A_14_P133895	chrX:19433306-19433365	8190.34	4479.34	4.756861820e-001	9.672203118e-002	8.739952733e-007	3.948530e+002	1.180651e+003	9.952142e+001	1.249975e+002	48	190	19	80	7.192802e+000	1.892960e+001	0	0	0	0	0	0	0	0	0	0	0	13.9381	108.891	1	1	0	1	24.8756	19.8489	80.2141
DATA	604	4	112	0	0	A_14_P125829	chr11:48189422-48189481	8211.84	4479.62	-3.995380335e-001	1.082863453e-001	2.245683349e-004	8.183778e+002	3.261488e+002	1.226667e+002	5.244651e+001	63.5	108.5	19	80	7.137412e+000	1.879183e+001	0	0	0	0	0	0	0	0	0	0	0	28.8808	30.0635	1	1	1	1	26.0017	19.8852	79.8631
DATA	605	4	113	0	0	A_14_P133253	chr1:236180524-236180573	8232.76	4479.34	-1.542183127e-001	1.089716662e-001	1.570055348e-001	5.816008e+002	4.077619e+002	1.083366e+002	5.789456e+001	56	117	19	79	7.244536e+000	1.903585e+001	0	0	0	0	0	0	0	0	0	0	0	20.5193	37.5621	1	1	1	1	24.8756	19.7285	78.808
DATA	606	4	114	0	0	A_16_P16113964	chr3:4791992-4792051	8253.96	4479.38	-2.298016368e-001	7.002962933e-002	1.032596176e-003	2.133637e+003	1.256952e+003	2.321291e+002	1.322524e+002	111	194	19	78	7.200658e+000	1.965738e+001	0	0	0	0	0	0	0	0	0	0	0	75.2509	115.708	1	1	1	1	25.3321	19.5292	78.4965
DATA	607	4	115	0	0	A_16_P18155017	chr7:146289632-146289691	8275.41	4479.55	-2.030193912e-001	1.002584874e-001	4.287150010e-002	7.078381e+002	4.435214e+002	1.156586e+002	6.050636e+001	59	119	19	77	7.017901e+000	1.912250e+001	0	0	0	0	0	0	0	0	0	0	0	24.9547	40.798	1	1	1	1	28.1191	19.243	78.1392
DATA	608	4	116	0	0	A_14_P125674	chr8:130455991-130456050	8296.37	4479.27	-1.418337063e-001	6.887819652e-002	3.947546129e-002	1.801458e+003	1.299542e+003	2.020548e+002	1.363260e+002	100	196	18	77	6.962912e+000	1.886016e+001	0	0	0	0	0	0	0	0	0	0	0	63.4832	119.443	1	1	1	1	25.3321	18.9531	77.3544
DATA	609	4	117	0	0	A_14_P134401	chr13:32731443-32731502	8317.1	4479.47	-1.555201742e-002	8.195858335e-002	8.495014409e-001	8.182818e+002	7.894977e+002	1.227911e+002	8.906479e+001	66	148	18	76	6.939862e+000	1.925448e+001	0	0	0	0	0	0	0	0	0	0	0	28.8221	72.5042	1	1	1	1	25.7804	18.9184	77.2418
DATA	610	4	118	0	0	A_14_P106380	chr1:54199792-54199845	8338.88	4478.98	5.656701469e-002	7.367717005e-002	4.426247025e-001	1.012051e+003	1.152841e+003	1.365041e+002	1.224468e+002	67	187	18	76	6.639250e+000	1.899695e+001	0	0	0	0	0	0	0	0	0	0	0	35.6278	105.769	1	1	1	1	23.696	18.586	76.7655
DATA	611	4	119	0	0	A_18_P13556858	chr2:189068304-189068363	8359.46	4479.39	-1.965675340e-001	7.718741141e-002	1.087696689e-002	1.257676e+003	7.998364e+002	1.556229e+002	9.001845e+001	80	151	18	76	7.075465e+000	1.909765e+001	0	0	0	0	0	0	0	0	0	0	0	44.248	73.3143	1	1	1	1	25.5572	19.0654	76.5561
DATA	612	4	120	0	0	A_14_P120066	chr21:46761632-46761691	8381.04	4479.29	-2.764837389e-001	8.728529388e-002	1.537098484e-003	1.043043e+003	5.518467e+002	1.388944e+002	6.895594e+001	70	131	18	76	7.214936e+000	1.933218e+001	0	0	0	0	0	0	0	0	0	0	0	36.6722	50.5294	1	1	1	1	24.1747	18.992	76.3244
DATA	613	4	121	0	0	A_16_P15618474	chr2:38085399-38085458	8402.27	4479.24	2.658049340e-002	6.458660581e-002	6.806706961e-001	2.138114e+003	2.273062e+003	2.326794e+002	2.310443e+002	113	292	19	76	7.373146e+000	1.927821e+001	0	0	0	0	0	0	0	0	0	0	0	75.1195	207.901	1	1	1	1	24.4106	19.3238	76.6296
DATA	614	4	122	0	0	A_16_P02648927	chr12:73015398-73015457	8423.11	4479.13	2.890868007e-001	7.762179538e-002	1.958584271e-004	7.815111e+002	1.520624e+003	1.206022e+002	1.576080e+002	66	218	19	76	7.242927e+000	1.922273e+001	0	0	0	0	0	0	0	0	0	0	0	27.4362	138.921	1	1	1	1	24.4106	19.264	77.1617
DATA	615	4	123	0	0	A_14_P101529	chr3:45688578-45688637	8444.43	4478.16	-5.381095911e-002	7.360308808e-002	4.647202230e-001	1.156742e+003	1.021940e+003	1.477553e+002	1.102969e+002	82.5	168	18	77	7.084100e+000	1.863118e+001	0	0	0	0	0	0	0	0	0	0	0	40.5761	93.2407	1	1	1	1	23.696	19.0652	77.2621
DATA	616	4	124	0	1	SRN_20663	SRN_20663	8465.61	4478.34	-1.062389409e+000	1.502770342e-001	1.554488301e-012	1.241079e+003	1.075004e+002	1.544972e+002	4.291566e+001	79	88	18	77	7.036165e+000	1.886156e+001	0	0	0	0	0	0	0	0	0	0	0	43.4947	9.79569	1	1	1	0	24.8756	18.9011	77.8445
DATA	617	4	125	0	0	A_16_P01947940	chr8:77822930-77822989	8486.24	4478.78	-9.560738631e-002	8.807159217e-002	2.776717546e-001	7.821928e+002	6.276340e+002	1.208353e+002	7.529867e+001	62	137	19	77	6.952957e+000	1.811144e+001	0	0	0	0	0	0	0	0	0	0	0	27.3862	57.1178	1	1	1	1	22.7082	19.1677	77.0882
DATA	618	4	126	0	0	A_14_P131004	chr2:54021531-54021589	8508.28	4478.66	-1.371889302e-001	6.918432793e-002	4.737322409e-002	1.750296e+003	1.276211e+003	1.978299e+002	1.342496e+002	94	197.5	19	76	6.994172e+000	1.804969e+001	0	0	0	0	0	0	0	0	0	0	0	61.2153	115.969	1	1	1	1	24.8756	19.0991	76.1734
DATA	619	4	127	0	0	A_14_P126582	chr6:101049694-101049753	8529.22	4479.03	-6.616079467e-001	9.859425715e-002	1.940775437e-011	1.817436e+003	3.961423e+002	2.038405e+002	5.753368e+001	101	111.5	19	76	7.043667e+000	1.830055e+001	0	0	0	0	0	0	0	0	0	0	0	63.4929	35.9452	1	1	1	1	26.0017	19.3887	76.5383
DATA	620	4	128	0	0	A_14_P130600	chr1:23856826-23856885	8550.09	4478.78	2.609270003e-002	1.663420826e-001	8.753538538e-001	2.764882e+002	2.936089e+002	9.645953e+001	5.107163e+001	40.5	107	19	76	7.120992e+000	1.880405e+001	0	0	0	0	0	0	0	0	0	0	0	9.64804	26.6002	1	1	0	1	25.7804	19.2514	76.4704
DATA	621	4	129	0	1	SRN_30855	SRN_30855	8571.55	4478.68	-2.580484777e-001	7.800334852e-002	9.390718201e-004	1.396218e+003	7.707346e+002	1.674992e+002	8.770609e+001	84	144	18	76	7.114976e+000	1.905810e+001	0	0	0	0	0	0	0	0	0	0	0	48.6591	69.7111	1	1	1	1	24.4106	19.2534	76.457
DATA	622	4	130	0	0	A_14_P202349	chrX:64953018-64953072	8592.29	4478.53	-2.825211572e-001	9.536352433e-002	3.050819878e-003	8.806423e+002	4.594924e+002	1.278254e+002	6.220325e+001	64	122	19	76	7.252866e+000	1.917127e+001	0	0	0	0	0	0	0	0	0	0	0	30.651	41.4905	1	1	1	1	23.9365	19.5183	77.0252
DATA	623	4	131	0	0	A_16_P21439581	chrX:36050188-36050247	8613.79	4478.71	4.161079449e-001	7.965575485e-002	1.752617964e-007	7.891109e+002	2.057055e+003	1.218016e+002	2.099499e+002	65	266	18	76	7.025894e+000	1.876394e+001	0	0	0	0	0	0	0	0	0	0	0	27.4259	185.414	1	1	1	1	25.1049	19.215	76.7585
DATA	624	4	132	0	0	A_14_P125250	chr6:50740399-50740458	8635.74	4478.67	8.886473506e-002	1.244672949e-001	4.752515922e-001	3.698305e+002	4.538031e+002	1.000150e+002	6.188965e+001	47.5	121.5	19	76	7.329124e+000	1.862292e+001	0	0	0	0	0	0	0	0	0	0	0	12.8338	40.8256	1	1	0	1	21.1402	19.4919	77.5146
DATA	625	4	133	0	0	A_14_P127280	chr4:67743365-67743424	8655.78	4478.43	1.215411579e-001	6.848018423e-002	7.592480047e-002	1.364501e+003	1.805157e+003	1.651651e+002	1.853736e+002	84	231	19	77	7.252174e+000	1.887336e+001	0	0	0	0	0	0	0	0	0	0	0	47.2808	162.101	1	1	1	1	25.1049	19.774	78.6588
DATA	626	4	134	0	0	A_14_P115451	chr5:59965756-59965815	8677.56	4478.53	5.701661235e-002	8.041766770e-002	4.783207287e-001	8.053335e+002	9.183164e+002	1.231907e+002	1.010830e+002	65	166	19	78	7.149873e+000	1.946716e+001	0	0	0	0	0	0	1	0	0	0	0	27.8579	82.2957	1	1	1	1	24.4106	19.8878	79.1442
DATA	627	4	135	0	0	A_14_P136458	chr7:25673259-25673318	8698.7	4478.3	3.186108387e-001	1.054908229e-001	2.525488659e-003	3.741032e+002	7.791163e+002	1.005980e+002	8.867005e+001	46.5	147.5	19	79	7.220954e+000	1.905164e+001	0	0	0	0	0	0	0	0	0	0	0	12.9185	69.676	1	1	0	1	23.4529	19.8178	79.2198
DATA	628	4	136	0	0	A_14_P129113	chr14:64966934-64966993	8719.41	4478.18	-1.821305225e-001	8.211911618e-002	2.656286537e-002	1.052185e+003	6.917696e+002	1.407922e+002	8.114905e+001	73.5	141	19	78	7.359777e+000	1.941074e+001	0	0	0	0	0	0	0	0	0	0	0	36.2695	61.7346	1	1	1	1	25.3321	19.7994	79.049
DATA	629	4	137	0	0	A_16_P19748040	chr13:25108919-25108978	8740.89	4478.72	2.923582420e-001	7.249089742e-002	5.506134796e-005	1.131047e+003	2.217374e+003	1.468950e+002	2.257768e+002	75.5	275	19	78	7.332297e+000	1.904444e+001	0	0	0	0	0	0	0	0	0	0	0	38.9125	197.445	1	1	1	1	24.4106	19.8084	79.0567
DATA	630	4	138	0	0	A_16_P02353731	chr10:119320504-119320563	8762.08	4478.71	-9.450735209e-002	7.583146323e-002	2.126610588e-001	1.142311e+003	9.189184e+002	1.478831e+002	1.012924e+002	71.5	161	19	79	7.458707e+000	1.883622e+001	0	0	0	0	0	0	0	0	0	0	0	39.2216	81.6363	1	1	1	1	24.1747	19.895	79.7916
DATA	631	4	139	0	0	A_16_P15995706	chr2:200436538-200436597	8782.87	4478.43	1.481816421e-001	6.755483547e-002	2.827125298e-002	1.527118e+003	2.148099e+003	1.793818e+002	2.190158e+002	91	263	19	79	7.490638e+000	1.852677e+001	0	0	0	0	0	0	0	0	0	0	0	52.3266	190.387	1	1	1	1	25.7804	19.7387	79.9608
DATA	632	4	140	0	0	A_14_P113707	chr17:66519844-66519903	8804.25	4478.16	-1.339070692e-001	1.046620092e-001	2.007478497e-001	6.233989e+002	4.579932e+002	1.130589e+002	6.270071e+001	56	120	19	79	7.404402e+000	1.829142e+001	0	0	0	0	0	0	0	0	0	0	0	21.3137	40.4904	1	1	1	1	24.1747	19.6267	80.1163
DATA	633	4	141	0	0	A_14_P200725	chr8:77904183-77904242	8825.35	4478.25	-3.744489947e-003	7.520036241e-002	9.602869391e-001	1.043666e+003	1.034706e+003	1.408152e+002	1.120235e+002	73	162	19	80	7.335275e+000	1.880284e+001	0	0	0	0	0	0	0	0	0	0	0	35.6015	91.2456	1	1	1	1	25.1049	19.5715	80.2413
DATA	634	4	142	0	0	A_14_P128738	chr12:21446986-21447045	8846.29	4478.21	3.489217913e-001	1.524633458e-001	2.210482314e-002	2.167832e+002	4.841138e+002	9.720377e+001	6.477944e+001	46	118	19	79	7.378946e+000	1.866271e+001	0	0	0	0	0	0	0	0	0	0	0	7.37754	42.5807	1	1	0	1	20.8674	19.6164	79.8653
DATA	635	4	143	0	0	A_16_P38874278	chr9:127749112-127749171	8867.79	4478.71	5.391838759e-001	1.977501991e-001	6.399233789e-003	1.260847e+002	4.363613e+002	9.582660e+001	6.137519e+001	40.5	113	19	79	7.429680e+000	1.847122e+001	0	0	0	0	0	0	0	0	0	0	0	4.28015	38.2765	1	1	0	1	23.696	19.8268	79.9693
DATA	636	4	144	0	0	A_14_P116786	chr19:55606279-55606330	8889.04	4477.82	-2.624032270e-001	6.870979123e-002	1.339895383e-004	3.134554e+003	1.713060e+003	3.276051e+002	1.766899e+002	145	215	19	80	7.363787e+000	1.894537e+001	0	0	0	0	0	0	0	0	0	0	0	106.131	149.832	1	1	1	1	24.6442	19.9278	80.4901
DATA	637	4	145	0	0	A_14_P117554	chr16:3641064-3641123	8909.79	4478.04	1.431659913e-001	9.855144441e-002	1.463062042e-001	5.063263e+002	7.040386e+002	1.080845e+002	8.270942e+001	51	147.5	19	79	7.371152e+000	1.921786e+001	0	0	0	0	0	0	0	0	0	0	0	17.0985	61.4057	1	1	1	1	24.1747	19.9537	80.4087
DATA	638	4	146	0	0	A_16_P00009054	chr1:7527447-7527506	8931.33	4477.9	1.175983308e-001	1.489780498e-001	4.298976375e-001	2.940022e+002	3.854330e+002	1.001744e+002	5.814830e+001	46.5	115	19	80	7.296592e+000	1.890566e+001	0	0	0	0	0	0	0	0	0	0	0	9.90021	33.5151	1	1	0	1	24.8756	19.8129	80.4388
DATA	639	4	147	0	0	A_16_P36827177	chr4:94113103-94113162	8952.81	4477.89	9.763544305e-002	7.192093252e-002	1.746101482e-001	1.124361e+003	1.407800e+003	1.478733e+002	1.473991e+002	74	199.5	19	79	7.196136e+000	1.866191e+001	0	0	0	0	0	0	0	0	0	0	0	37.7504	122.034	1	1	1	1	24.4106	19.5618	79.9424
DATA	640	4	148	0	0	A_14_P101170	chr1:67816733-67816792	8973.37	4477.48	2.696730791e-002	7.252188969e-002	7.100040903e-001	1.157472e+003	1.231623e+003	1.505867e+002	1.307223e+002	76.5	179	19	80	7.284306e+000	1.895262e+001	0	0	0	0	0	0	0	0	0	0	0	38.7483	106.431	1	1	1	1	23.4529	19.6673	80.6275
DATA	641	4	149	0	0	A_14_P109669	chrX:124028161-124028218	8994.65	4477.59	-1.174407880e-001	7.925101505e-002	1.383712488e-001	1.075511e+003	8.206806e+002	1.445840e+002	9.309716e+001	73	149	19	80	7.273053e+000	1.911245e+001	0	0	0	0	0	0	0	0	0	0	0	35.8918	70.6886	1	1	1	1	20.3108	19.8227	80.6967
DATA	642	4	150	0	0	A_14_P113418	chr12:56708494-56708553	9015.93	4477.58	1.525689205e-001	1.237616581e-001	2.176638170e-001	3.623514e+002	5.148715e+002	1.034952e+002	6.779299e+001	50	123	19	81	7.245003e+000	1.906970e+001	0	0	0	0	0	0	0	0	0	0	0	12.053	44.199	1	1	0	1	26.2212	19.8125	81.5977
DATA	643	4	151	0	0	A_14_P119948	chr13:80658137-80658196	9037.25	4478.12	2.365365966e-001	9.251233456e-002	1.056364537e-002	5.312709e+002	9.159097e+002	1.108335e+002	1.017212e+002	57	152	19	81	7.086912e+000	1.906630e+001	0	0	0	0	0	0	0	0	0	0	0	17.6127	78.358	1	1	1	1	25.7804	19.7312	81.4235
DATA	644	4	152	0	0	A_16_P39851048	chr12:125824873-125824932	9058.53	4477.97	2.827163799e-001	8.294477656e-002	6.532365432e-004	6.692006e+002	1.283136e+003	1.183483e+002	1.357819e+002	60	189.5	19	81	7.149624e+000	1.912577e+001	0	0	0	0	0	0	0	0	0	0	0	22.1078	109.383	1	1	1	1	26.2212	19.8405	81.607
DATA	645	4	153	0	0	A_14_P201559	chr4:41261127-41261186	9078.81	4477.62	-2.492168956e-001	1.036049264e-001	1.615237910e-002	7.652184e+002	4.310905e+002	1.242970e+002	6.200524e+001	61	114	19	81	7.450760e+000	1.949539e+001	0	0	0	0	0	0	0	0	0	0	0	25.1926	36.6201	1	1	1	1	24.6442	20.1187	81.7369
DATA	646	4	154	0	0	A_14_P116950	chr5:49953195-49953254	9100.42	4478.18	8.812528589e-002	9.521729824e-002	3.546967343e-001	5.851260e+002	7.167615e+002	1.144133e+002	8.449087e+001	56	133	20	80	7.450786e+000	1.961449e+001	0	0	0	0	0	0	0	0	0	0	0	19.1912	60.6589	1	1	1	1	25.7804	20.3366	81.0663
DATA	647	4	155	0	0	A_16_P21582579	chrX:125583430-125583489	9121.83	4477.73	-1.198712214e-001	7.173653546e-002	9.472314575e-002	1.521878e+003	1.154805e+003	1.813939e+002	1.239062e+002	85	174	19	80	7.428725e+000	1.998919e+001	0	0	0	0	0	0	0	0	0	0	0	49.7202	97.3471	1	1	1	1	26.6546	20.0805	80.8201
DATA	648	4	156	0	0	A_14_P200934	chr10:43301547-43301606	9143	4477.8	3.630098494e-001	7.918129113e-002	4.549855249e-006	8.106495e+002	1.870006e+003	1.280306e+002	1.923595e+002	64	239	19	79	7.363918e+000	1.989638e+001	0	0	0	0	0	0	0	0	0	0	0	26.3792	157.018	1	1	1	1	28.1191	19.873	79.8285
DATA	649	4	157	0	0	A_14_P111497	chr6:27293406-27293465	9164.22	4477.52	-2.919260844e-001	9.469790549e-002	2.051256350e-003	9.740244e+002	4.973290e+002	1.392447e+002	6.725309e+001	70	117	19	78	7.313548e+000	1.925763e+001	0	0	0	0	0	0	0	0	0	0	0	31.5648	41.5888	1	1	1	1	27.0811	19.7658	79.3134
DATA	650	4	158	0	0	A_16_P17215500	chr5:93282984-93283043	9185.25	4478.04	1.407347391e-001	9.435629847e-002	1.358238300e-001	5.728583e+002	7.921035e+002	1.151808e+002	9.132709e+001	53.5	147	19	79	7.324038e+000	1.877744e+001	0	0	0	0	0	0	0	0	0	0	0	18.487	65.9703	1	1	1	1	24.4106	19.7556	79.1518
DATA	651	4	159	0	0	A_14_P122788	chr6:114290787-114290846	9205.98	4477.45	-2.917656218e-001	1.125678077e-001	9.544473808e-003	7.267116e+002	3.711902e+002	1.239061e+002	5.883648e+001	62	108	19	79	7.342234e+000	1.841160e+001	0	0	0	0	0	0	0	0	0	0	0	23.3509	30.7841	1	1	1	1	25.3321	19.6642	79.7204
DATA	652	4	160	0	0	A_14_P110074	chr9:25909346-25909405	9227.64	4477.73	3.431447189e-003	7.310592608e-002	9.625626284e-001	1.208351e+003	1.217937e+003	1.573716e+002	1.301390e+002	74	173	19	79	7.191974e+000	1.846230e+001	0	0	0	0	0	0	0	0	0	0	0	38.6489	100.561	1	1	1	1	25.5572	19.6942	79.3224
DATA	653	4	161	0	0	A_16_P01454867	chr6:33977355-33977414	9248.72	4477.77	-2.255515792e-001	1.191147959e-001	5.828279255e-002	6.281267e+002	3.736764e+002	1.191834e+002	6.206698e+001	57	102.5	19	79	7.086163e+000	1.861316e+001	0	0	0	0	0	0	0	0	0	0	0	19.9977	30.7162	1	1	1	1	26.0017	19.7155	79.2504
DATA	654	4	162	0	0	A_14_P125049	chr14:50267437-50267495	9269.5	4477.73	-1.368708424e-001	6.481748270e-002	3.471779482e-002	3.426879e+003	2.500506e+003	3.574792e+002	2.542946e+002	148	284	19	78	7.245520e+000	1.880563e+001	0	0	0	0	0	0	0	0	0	0	0	108.589	204.618	1	1	1	1	24.4106	19.773	79.1589
DATA	655	4	163	66	1	DarkCorner	DarkCorner	9292.15	4478.17	0.000000000e+000	6.943405011e-001	1.000000000e+000	1.016195e+002	4.618370e+001	1.023028e+002	4.652993e+001	37	79	19	79	7.313788e+000	1.934381e+001	0	0	0	0	0	0	0	0	0	0	0	0.0930701	1.45179	0	0	0	0	22.9591	19.4359	79.45
DATA	656	4	164	66	1	DarkCorner	DarkCorner	9312.19	4477.28	0.000000000e+000	6.944679579e-001	1.000000000e+000	1.021190e+002	4.639971e+001	1.028363e+002	4.671322e+001	38	79.5	18	78	7.075403e+000	1.943355e+001	0	0	0	0	0	0	0	0	0	0	0	0.792553	-0.854849	0	0	0	0	24.4106	19.03	79.0123
DATA	657	5	1	66	1	DarkCorner	DarkCorner	5852.6	4490.59	0.000000000e+000	6.799725842e-001	1.000000000e+000	9.823094e+001	4.849060e+001	9.890766e+001	4.885735e+001	36.5	82.5	18	79	7.127924e+000	1.941386e+001	0	0	0	0	0	0	0	0	0	0	0	0.591598	1.51568	0	0	0	0	27.501	19.0363	79.6884
DATA	658	5	2	0	0	A_14_P114774	chr8:42978102-42978160	5873.71	4490.5	6.393393951e-001	1.481567476e-001	1.593932023e-005	1.728361e+002	7.533102e+002	1.002681e+002	8.967034e+001	43	137	19	79	7.322323e+000	1.941555e+001	0	0	0	0	0	0	0	0	0	0	0	5.64303	58.632	1	1	0	1	27.0811	19.6712	79.5315
DATA	659	5	3	0	0	A_16_P16926056	chr4:159985733-159985792	5894.6	4490.04	1.123809580e-001	7.231085482e-002	1.201518184e-001	1.137821e+003	1.473855e+003	1.505935e+002	1.551529e+002	73	187	19	79	7.314880e+000	1.925779e+001	0	0	0	0	0	0	0	0	0	0	0	37.1932	115.106	1	1	1	1	22.9591	19.9378	79.6166
DATA	660	5	4	0	0	A_18_P13858484	chr21:15372467-15372526	5915.67	4490.42	1.478394913e-002	1.024749848e-001	8.852881680e-001	5.711883e+002	5.909670e+002	1.138871e+002	7.632251e+001	53	126	20	78	7.247435e+000	1.989033e+001	0	0	0	0	0	0	0	0	0	0	0	18.6944	46.3236	1	1	1	1	24.8756	20.123	78.7846
DATA	661	5	5	0	0	A_16_P01231350	chr5:53322946-53323005	5937.73	4490.29	4.992938760e-002	1.089011722e-001	6.466051339e-001	4.998329e+002	5.607305e+002	1.103729e+002	7.389230e+001	50	125	19	76	7.137079e+000	1.950230e+001	0	0	0	0	0	0	0	0	0	0	0	16.3792	44.1128	1	1	1	1	24.4106	19.9768	77.1832
DATA	662	5	6	0	0	A_14_P101256	chr3:54913017-54913076	5958.84	4490.58	3.199898157e-002	7.845544531e-002	6.833751165e-001	9.392280e+002	1.011044e+003	1.359493e+002	1.118999e+002	64	162	20	77	7.201837e+000	1.906490e+001	0	0	0	0	0	0	0	0	0	0	0	30.8147	79.822	1	1	1	1	23.9365	20.2378	77.1238
DATA	663	5	7	0	0	A_14_P124206	chr19:56003963-56004013	5979.2	4490.22	2.274015380e-001	1.274444991e-001	7.437195688e-002	3.289198e+002	5.552538e+002	1.035466e+002	7.326700e+001	47	121	19	76	7.400839e+000	1.893054e+001	0	0	0	0	0	0	0	0	0	0	0	10.8029	43.9763	1	1	0	1	24.1747	19.7856	76.9375
DATA	664	5	8	0	0	A_14_P112279	chrX:43901877-43901936	6000.4	4490.28	1.830700691e-001	9.279886869e-002	4.852269425e-002	5.637968e+002	8.593948e+002	1.131229e+002	9.826050e+001	55.5	150	19	78	7.256832e+000	1.884302e+001	0	0	0	0	0	0	0	0	0	0	0	18.5382	68.2958	1	1	1	1	26.6546	19.978	77.8291
DATA	665	5	9	0	0	A_14_P131668	chr20:31227023-31227079	6021.73	4490.2	-2.856569122e-001	8.982596059e-002	1.472164581e-003	1.073311e+003	5.559921e+002	1.453159e+002	7.311485e+001	76	121	19	78	7.227194e+000	1.907058e+001	0	0	0	0	0	0	0	0	0	0	0	35.3309	44.3315	1	1	1	1	21.6755	19.9128	78.3774
DATA	666	5	10	0	0	A_14_P119693	chr17:48245153-48245212	6042.8	4489.89	4.069084912e-001	7.631953628e-002	9.732834561e-008	1.108471e+003	2.828998e+003	1.478630e+002	2.868320e+002	70	301	19	78	7.178082e+000	1.924008e+001	0	0	0	0	0	0	0	0	0	0	0	36.527	226.281	1	1	1	1	26.8687	19.5621	78.1729
DATA	667	5	11	0	0	A_14_P124864	chr19:31915028-31915087	6063.98	4489.71	-9.713489524e-002	9.819385828e-002	3.225576740e-001	6.913185e+002	5.527685e+002	1.197301e+002	7.267488e+001	59.5	122	19	77	6.865683e+000	1.926200e+001	0	0	0	0	0	0	0	0	0	0	0	22.805	44.3547	1	1	1	1	24.6442	19.4085	77.6001
DATA	668	5	12	0	0	A_14_P124055	chr20:23332391-23332448	6085.05	4489.6	-6.232186228e-001	9.892247536e-002	2.975092469e-010	1.701526e+003	4.051539e+002	1.961837e+002	6.207808e+001	96.5	113.5	19	77	6.828328e+000	1.843429e+001	0	0	0	0	0	0	0	0	0	0	0	56.188	32.612	1	1	1	1	25.7804	19.4132	77.0227
DATA	669	5	13	0	0	A_14_P121880	chr2:27278229-27278284	6106	4490.12	3.024958624e-001	8.430571247e-002	3.331187208e-004	6.415761e+002	1.287491e+003	1.167557e+002	1.370185e+002	55	182	19	76	6.878930e+000	1.860941e+001	0	0	0	0	0	0	0	0	0	0	0	21.2089	103.974	1	1	1	1	25.5572	19.3563	76.6778
DATA	670	5	14	0	0	A_16_P17389708	chr5:167598490-167598549	6127.2	4489.72	-1.302443236e-001	8.190239437e-002	1.117811060e-001	1.027763e+003	7.614631e+002	1.416322e+002	8.934748e+001	70	137	19	75	6.729697e+000	1.838053e+001	0	0	0	0	0	0	0	0	0	0	0	34.0093	61.6767	1	1	1	1	26.6546	19.3561	76.5477
DATA	671	5	15	0	0	A_14_P104325	chr7:152116972-152117031	6148.61	4489.91	-4.917779642e-001	1.822941768e-001	6.981691695e-003	4.729486e+002	1.524179e+002	1.082304e+002	4.902366e+001	50	89	19	76	7.110075e+000	1.877658e+001	0	0	0	0	0	0	0	0	0	0	0	15.6664	12.3844	1	1	0	0	29.5109	19.7207	76.8576
DATA	672	5	16	0	0	A_14_P200919	chr14:106009295-106009354	6170	4489.35	2.243217579e-001	7.192748485e-002	1.816378580e-003	1.141687e+003	1.913678e+003	1.499770e+002	1.969269e+002	75	237	19	76	6.597365e+000	1.892351e+001	0	0	0	0	0	0	0	0	0	0	0	37.8551	155.94	1	1	1	1	24.4106	19.3559	76.8288
DATA	673	5	17	0	0	A_18_P16132459	chr7:77366489-77366548	6191.72	4489.54	7.046692639e-002	8.666737991e-002	4.161760751e-001	7.080304e+002	8.327580e+002	1.202178e+002	9.528939e+001	59.5	146	19	76	6.489987e+000	1.905388e+001	0	0	0	0	0	0	0	0	0	0	0	23.5003	68.0696	1	1	1	1	23.9365	19.3685	77.499
DATA	674	5	18	0	0	A_14_P118775	chr16:57279738-57279797	6212.25	4489.5	-2.583620850e-002	8.644466832e-002	7.650349088e-001	7.910708e+002	7.453825e+002	1.252175e+002	8.768731e+001	60	132	19	76	6.516640e+000	1.842183e+001	0	0	0	0	0	0	0	0	0	0	0	26.2813	61.1	1	1	1	1	24.4106	19.3486	76.8534
DATA	675	5	19	0	0	A_14_P109205	chr11:23445008-23445067	6233	4489.31	2.552982394e-001	7.814531545e-002	1.087059929e-003	8.097734e+002	1.457679e+003	1.263379e+002	1.528711e+002	64	196	19	76	6.403731e+000	1.814135e+001	0	0	0	0	0	0	0	0	0	0	0	26.9277	119.82	1	1	1	1	24.4106	19.5402	76.9732
DATA	676	5	20	0	0	A_16_P16864437	chr4:133938977-133939036	6254.47	4489.52	6.246145755e-002	7.535170914e-002	4.071427778e-001	1.000321e+003	1.155050e+003	1.392551e+002	1.242990e+002	71	169	20	76	6.969947e+000	1.871085e+001	0	0	0	0	0	0	0	0	0	0	0	33.2966	95.2242	1	1	1	1	25.3321	20.1999	77.2522
DATA	677	5	21	0	0	A_16_P01358429	chr5:145594964-145595023	6275.5	4489.53	2.615465488e-001	7.151426961e-002	2.549219907e-004	1.221580e+003	2.230840e+003	1.558544e+002	2.277358e+002	81	271	20	76	7.133487e+000	1.939752e+001	0	0	0	0	0	0	0	0	0	0	0	40.6995	184.428	1	1	1	1	25.3321	20.0013	77.9056
DATA	678	5	22	0	0	A_16_P21512302	chrX:86709753-86709812	6296.63	4489.54	-1.766087861e-001	9.366704341e-002	5.936296137e-002	8.209347e+002	5.466380e+002	1.268462e+002	7.122977e+001	63.5	128.5	19	77	7.146297e+000	1.931714e+001	0	0	0	0	0	0	0	0	0	0	0	27.3766	45.3168	1	1	1	1	26.6546	20.0284	78.3928
DATA	679	5	23	0	0	A_16_P38083186	chr7:81369202-81369261	6317.67	4489.62	-1.043725979e-001	1.013951572e-001	3.033083208e-001	6.513675e+002	5.122164e+002	1.165170e+002	6.854073e+001	56	118.5	19	77	7.381855e+000	1.917682e+001	0	0	0	0	0	0	0	0	0	0	0	21.7419	42.5794	1	1	1	1	26.2212	19.9328	78.7063
DATA	680	5	24	0	0	A_16_P36863139	chr4:109770011-109770070	6339.07	4489.22	1.723960157e-001	8.252942115e-002	3.671638577e-002	7.144025e+002	1.062525e+003	1.200843e+002	1.155551e+002	57	165	19	78	7.133362e+000	1.873438e+001	0	0	0	0	0	0	0	0	0	0	0	23.8675	88.5559	1	1	1	1	25.1049	19.4897	78.8487
DATA	681	5	25	0	0	A_16_P00608496	chr2:226329408-226329467	6360.87	4489.55	8.404385078e-002	1.218186168e-001	4.902509488e-001	3.996954e+002	4.850350e+002	1.043862e+002	6.636552e+001	46	119	19	77	7.035483e+000	1.839119e+001	0	0	0	0	0	0	0	0	0	0	0	13.3661	40.5392	1	1	0	1	26.2212	19.6883	78.1916
DATA	682	5	26	0	0	A_14_P107756	chr4:175734964-175735023	6381.2	4489.63	5.643718450e-001	1.079071596e-001	1.693622445e-007	3.129611e+002	1.147789e+003	1.013029e+002	1.233517e+002	46	172.5	20	78	7.105536e+000	1.883056e+001	0	0	0	0	0	0	0	0	0	0	0	10.4747	96.1752	1	1	0	1	25.7804	19.9752	79.0577
DATA	683	5	27	0	0	A_14_P102592	chr11:8189871-8189930	6402.63	4489.7	4.900491992e-001	1.025295617e-001	1.756536136e-006	3.628401e+002	1.121410e+003	1.028718e+002	1.208568e+002	48	172	20	79	7.200111e+000	1.917221e+001	0	0	0	0	0	0	0	0	0	0	0	12.1551	94.2118	1	1	0	1	25.1049	20.0117	79.3736
DATA	684	5	28	0	0	A_14_P106560	chr9:140590918-140590977	6424	4489	2.331218548e-001	9.384312394e-002	1.298554189e-002	5.147149e+002	8.804173e+002	1.090840e+002	9.885576e+001	52	153.5	19	79	7.117579e+000	1.898376e+001	0	0	0	0	0	0	0	0	0	0	0	17.2578	74.1417	1	1	1	1	22.7082	19.7478	79.4702
DATA	685	5	29	0	0	A_14_P132378	chrX:36116887-36116946	6445.49	4489.16	6.686278158e-001	9.665902374e-002	4.600520429e-012	4.608284e+002	2.148657e+003	1.065695e+002	2.194948e+002	50	261	19	78	7.034153e+000	1.878945e+001	0	0	0	0	0	0	0	0	0	0	0	15.465	181.41	1	1	0	1	25.3321	19.6301	79.3304
DATA	686	5	30	0	0	A_14_P108126	chr16:29694091-29694150	6466.21	4488.77	1.881369864e-001	7.890885731e-002	1.711482836e-002	7.910350e+002	1.219924e+003	1.243995e+002	1.299368e+002	60	184	19	78	7.145789e+000	1.843245e+001	0	0	0	0	0	0	0	0	0	0	0	26.5688	103.236	1	1	1	1	22.7082	19.6243	78.7396
DATA	687	5	31	0	0	A_14_P131907	chr16:4395628-4395686	6487.11	4489.28	1.169186161e-001	8.744333216e-002	1.811969634e-001	6.529661e+002	8.546912e+002	1.160408e+002	9.641736e+001	55.5	149	19	78	7.174664e+000	1.855525e+001	0	0	0	0	0	0	0	0	0	0	0	21.9505	72.5114	1	1	1	1	24.8756	19.4681	78.6513
DATA	688	5	32	0	0	A_14_P137752	chr5:148595001-148595060	6508.81	4489.32	4.945828463e-001	8.970577825e-002	3.519891665e-008	5.235007e+002	1.634934e+003	1.092066e+002	1.694451e+002	54	219	19	78	7.216989e+000	1.966899e+001	0	0	0	0	0	0	0	0	0	0	0	17.6139	139.049	1	1	1	1	25.5572	19.5274	79.4733
DATA	689	5	33	0	0	A_18_P17879568	chr1:164204822-164204881	6529.81	4489.02	-1.968939132e-001	7.686713417e-002	1.042261204e-002	1.339247e+003	8.510732e+002	1.646386e+002	9.599919e+001	79.5	149.5	19	78	7.006903e+000	1.929328e+001	0	0	0	0	0	0	0	0	0	0	0	45.0989	72.5467	1	1	1	1	24.1747	19.5844	79.8469
DATA	690	5	34	0	0	A_14_P110291	chr14:21216494-21216553	6551.07	4488.88	-1.425904601e-001	6.741084649e-002	3.440906292e-002	2.188818e+003	1.576229e+003	2.388799e+002	1.637330e+002	105	214	19	80	7.190481e+000	1.917825e+001	0	0	0	0	0	0	0	0	0	0	0	73.7711	134.669	1	1	1	1	26.0017	19.8053	80.6544
DATA	691	5	35	0	0	A_14_P109531	chr3:110462939-110462998	6571.93	4489.09	-7.164102055e-003	1.051642054e-001	9.456877148e-001	5.402881e+002	5.314486e+002	1.098093e+002	6.912943e+001	54.5	122	19	80	7.294924e+000	1.885686e+001	0	0	0	0	0	0	0	0	0	0	0	18.225	45.5106	1	1	1	1	26.2212	19.8902	81.0887
DATA	692	5	36	0	0	A_14_P200778	chr9:119457939-119457998	6593.18	4488.94	4.196426209e-002	7.931481633e-002	5.967466410e-001	8.697259e+002	9.579584e+002	1.291810e+002	1.054640e+002	69	165.5	19	79	7.253532e+000	1.836902e+001	0	0	0	0	0	0	0	0	0	0	0	29.3625	82.2177	1	1	1	1	27.0811	19.7735	80.2844
DATA	693	5	37	0	0	A_16_P18472901	chr8:124922842-124922901	6614.69	4488.52	-9.885355908e-002	7.633023487e-002	1.952935502e-001	1.149067e+003	9.151489e+002	1.493704e+002	1.015500e+002	73	153	19	79	7.074483e+000	1.910945e+001	0	0	0	0	0	0	0	0	0	0	0	38.8263	78.7135	1	1	1	1	24.4106	19.4447	80.65
DATA	694	5	38	0	0	A_18_P11812988	chr13:78855342-78855401	6635.07	4488.56	4.855241617e-001	7.926731498e-002	9.059844841e-010	1.082493e+003	3.310925e+003	1.442606e+002	3.339932e+002	72	353.5	19	80	7.010499e+000	1.907549e+001	0	0	0	0	0	0	0	0	0	0	0	36.6064	285.382	1	1	1	1	25.7804	19.5449	80.9635
DATA	695	5	39	0	0	A_14_P130601	chr12:31241495-31241554	6656.91	4488.5	4.356708995e-001	9.669540953e-002	6.618545928e-006	4.193426e+002	1.143510e+003	1.040960e+002	1.224617e+002	52	178.5	19	80.5	6.808416e+000	1.902968e+001	0	0	0	0	0	0	0	0	0	0	0	14.1931	98.7817	1	1	0	1	25.3321	19.2661	81.1209
DATA	696	5	40	0	0	A_16_P39703412	chr12:64762088-64762147	6678	4488.84	3.437493655e-001	7.364581217e-002	3.047349635e-006	1.160932e+003	2.561864e+003	1.501332e+002	2.598919e+002	74.5	292.5	19	80	6.685332e+000	1.853392e+001	0	0	0	0	0	0	0	0	0	0	0	39.3258	221.791	1	1	1	1	25.5572	19.1853	80.5612
DATA	697	5	41	0	0	A_14_P112854	chr2:232576013-232576062	6699.34	4488.75	2.857973417e-001	2.015218373e-001	1.561337291e-001	1.689384e+002	3.262315e+002	9.660506e+001	5.448523e+001	42	105.5	18	80	6.915293e+000	1.878645e+001	0	0	0	0	0	0	0	0	0	0	0	5.72748	28.3021	1	1	0	1	27.0811	19.175	80.9466
DATA	698	5	42	0	0	A_16_P18342224	chr8:69836784-69836843	6720.26	4488.66	-2.190496547e-001	7.663650947e-002	4.259259104e-003	1.402084e+003	8.466900e+002	1.693833e+002	9.521326e+001	89	147	18	80	6.942301e+000	1.885723e+001	0	0	0	0	0	0	0	0	0	0	0	47.5736	73.6023	1	1	1	1	26.6546	19.1605	81.1666
DATA	699	5	43	0	0	A_14_P121392	chr17:73698605-73698664	6741.64	4488.47	5.617521255e-002	7.773614399e-002	4.699013622e-001	8.967792e+002	1.020612e+003	1.306113e+002	1.109308e+002	66	169	19	80	7.091051e+000	1.902174e+001	0	0	0	0	0	0	0	0	0	0	0	30.4538	88.8991	1	1	1	1	26.6546	19.5227	81.2327
DATA	700	5	44	0	0	A_14_P110908	chr14:76437972-76438023	6762.95	4488.58	-4.727569066e-002	7.450834973e-002	5.257533172e-001	1.139622e+003	1.022081e+003	1.482887e+002	1.110315e+002	72	166	19	80	7.147516e+000	1.927732e+001	0	0	0	0	0	0	0	0	0	0	0	38.7328	89.2077	1	1	1	1	25.7804	19.5712	80.8508
DATA	701	5	45	0	0	A_16_P16612455	chr4:21026194-21026253	6783.9	4488.65	-6.974051850e-002	8.029534767e-002	3.850933533e-001	9.545110e+002	8.129061e+002	1.345302e+002	9.209958e+001	64	147	19	81	7.070422e+000	1.953270e+001	0	0	0	0	0	0	0	0	0	0	0	32.4678	71.0895	1	1	1	1	24.1747	19.66	81.4691
DATA	702	5	46	0	0	A_16_P21474131	chrX:53588530-53588589	6804.66	4488.53	-4.694549865e-002	6.413648334e-002	4.641914790e-001	2.654837e+003	2.382826e+003	2.818768e+002	2.421689e+002	128	275	19	80	6.987863e+000	1.901446e+001	0	0	0	0	0	0	0	0	0	0	0	90.3777	208.77	1	1	1	1	25.3321	19.3427	81.3359
DATA	703	5	47	0	0	A_14_P126747	chr1:220170634-220170692	6826.03	4488.29	-2.701722689e-001	7.473106835e-002	3.000459148e-004	1.749981e+003	9.394230e+002	1.989532e+002	1.033702e+002	97	163	18	79.5	6.971480e+000	1.902269e+001	0	0	0	0	0	0	0	0	0	0	0	59.6236	82.4606	1	1	1	1	25.7804	19.1867	80.8295
DATA	704	5	48	0	0	A_16_P01906920	chr8:43172080-43172139	6846.9	4488.44	-1.332149739e-001	1.012421573e-001	1.882393859e-001	6.586384e+002	4.846543e+002	1.152458e+002	6.482437e+001	57.5	115.5	19	80	6.882402e+000	1.922593e+001	0	0	0	0	0	0	0	0	0	0	0	22.4586	42.6215	1	1	1	1	24.6442	19.3108	80.9181
DATA	705	5	49	0	0	A_14_P134195	chr1:227964015-227964074	6868.86	4488.59	-1.068781022e-001	7.347758802e-002	1.457890744e-001	1.299491e+003	1.016003e+003	1.606710e+002	1.103123e+002	80.5	165.5	19	79	6.914704e+000	1.861026e+001	0	0	0	0	0	0	0	0	0	0	0	44.3483	89.5217	1	1	1	1	25.7804	19.2143	80.1136
DATA	706	5	50	0	0	A_16_P36150419	chr3:4505621-4505680	6889.6	4488.26	3.944742928e-001	8.433962337e-002	2.908016674e-006	6.128379e+002	1.519917e+003	1.125599e+002	1.579284e+002	52	211	19	79	6.852566e+000	1.843124e+001	0	0	0	0	0	0	0	0	0	0	0	20.9315	134.15	1	1	1	1	25.7804	19.7307	80.0752
DATA	707	5	51	0	1	PC_00000004	PC_00000004	6910.34	4488.58	1.452369124e-001	7.134045972e-002	4.176761292e-002	1.121548e+003	1.566949e+003	1.465557e+002	1.624395e+002	70	214	19	80	6.925559e+000	1.882352e+001	0	0	0	0	0	0	0	0	0	0	0	38.3369	138.55	1	1	1	1	24.4106	19.7498	80.3062
DATA	708	5	52	0	0	A_18_P24678991	chr5:166891330-166891389	6931.32	4488.3	-2.492247494e-001	9.349917324e-002	7.686731678e-003	8.855119e+002	4.988496e+002	1.293320e+002	6.569413e+001	64	120	19	80	6.954228e+000	1.953773e+001	0	0	0	0	0	0	0	0	0	0	0	30.2933	44.1819	1	1	1	1	25.1049	19.7259	80.4342
DATA	709	5	53	0	0	A_14_P201592	chr4:83382000-83382059	6952.65	4488.15	4.701052074e-001	8.442000237e-002	2.567247363e-008	6.446756e+002	1.903033e+003	1.141355e+002	1.950292e+002	55	254	19	79	7.199922e+000	1.951037e+001	0	0	0	0	0	0	0	0	0	0	0	22.0724	168.833	1	1	1	1	24.1747	19.7091	80.0288
DATA	710	5	54	0	0	A_14_P112524	chr2:198465923-198465982	6973.85	4488.48	1.096103889e-001	7.970566878e-002	1.690727608e-001	7.918796e+002	1.019224e+003	1.229931e+002	1.104667e+002	61	171.5	19	80	7.195312e+000	1.936625e+001	0	0	0	0	0	0	0	0	0	0	0	27.1342	90.5804	1	1	1	1	25.3321	19.6248	80.5678
DATA	711	5	55	0	0	A_14_P128379	chr3:87446138-87446197	6995.26	4488.68	1.505831205e-001	9.845294249e-002	1.261422023e-001	4.953051e+002	7.005771e+002	1.062800e+002	8.195519e+001	50	132	19	79	7.347965e+000	1.907476e+001	0	0	0	0	0	0	0	0	0	0	0	16.9857	62.3674	1	1	1	1	24.8756	19.6023	79.9304
DATA	712	5	56	0	0	A_14_P125675	chr1:22416798-22416857	7017.07	4488.55	1.861131625e-001	1.075602497e-001	8.357395237e-002	4.139254e+002	6.353824e+002	1.026683e+002	7.641839e+001	50	139	19	78	7.255159e+000	1.914602e+001	0	0	0	0	0	0	0	0	0	0	0	14.2068	56.6562	1	1	0	1	21.4095	19.8743	79.023
DATA	713	5	57	0	0	A_14_P138945	chr12:54396400-54396459	7037.69	4488.16	-4.368425183e-002	6.387888846e-002	4.940632279e-001	2.750098e+003	2.486932e+003	2.905923e+002	2.522810e+002	126	300	19	77	7.393968e+000	1.913481e+001	0	0	0	0	0	0	0	0	0	0	0	94.464	222.083	1	1	1	1	26.6546	20.0418	78.538
DATA	714	5	58	0	0	A_14_P200160	chr5:179268490-179268545	7058.48	4488.22	1.766551806e-002	1.018531413e-001	8.623047433e-001	5.390802e+002	5.614601e+002	1.081928e+002	7.031534e+001	56	131	19.5	77	7.277028e+000	1.919670e+001	0	0	0	0	0	0	0	0	0	0	0	18.5316	50.2151	1	1	1	1	27.7085	20.0335	77.987
DATA	715	5	59	0	0	A_14_P104717	chr4:73495623-73495682	7079.94	4487.97	5.050494265e-002	6.312013773e-002	4.236297285e-001	3.049525e+003	3.425603e+003	3.190317e+002	3.451581e+002	143	379	19	76	7.152163e+000	1.900057e+001	0	0	0	0	0	0	0	0	0	0	0	104.917	306.834	1	1	1	1	27.501	19.5787	77.3194
DATA	716	5	60	0	0	A_14_P109135	chr5:36609296-36609355	7100.97	4487.77	-5.710924290e-001	1.074645721e-001	1.071039216e-007	1.132510e+003	3.040531e+002	1.469592e+002	5.201771e+001	74	111	19	77	7.222558e+000	1.897460e+001	0	0	0	0	0	0	0	0	0	0	0	38.9944	27.2736	1	1	1	1	27.0811	19.5332	77.6122
DATA	717	5	61	0	0	A_14_P122750	chr10:8774517-8774576	7122.37	4488	5.984120666e-002	9.804210675e-002	5.416218301e-001	5.453901e+002	6.259627e+002	1.083134e+002	7.546048e+001	51	134.5	19	76	7.392352e+000	1.902698e+001	0	0	0	0	0	0	0	0	0	0	0	18.7938	56.2338	1	1	1	1	30	19.8371	76.5431
DATA	718	5	62	0	0	A_16_P35566263	chr2:7870507-7870566	7142.47	4488.59	-1.729363273e-001	1.326864417e-001	1.924567107e-001	4.632203e+002	3.110651e+002	1.043562e+002	5.233051e+001	51	105	19	75	7.348724e+000	1.869436e+001	0	0	0	0	0	0	0	0	0	0	0	15.9739	27.9851	1	1	0	1	25.3321	19.7438	75.7397
DATA	719	5	63	0	0	A_14_P109445	chr5:11985141-11985200	7164.58	4487.9	1.849561214e-001	6.713617321e-002	5.870291752e-003	1.683446e+003	2.577243e+003	1.925348e+002	2.611281e+002	88.5	294.5	19	75	6.907393e+000	1.809454e+001	0	0	0	0	0	0	0	0	0	0	0	58.1018	232.176	1	1	1	1	26.0017	19.3596	75.2672
DATA	720	5	64	0	0	A_14_P108873	chr15:85682172-85682231	7186.18	4487.53	-1.442411350e-001	9.005768306e-002	1.092324249e-001	8.095488e+002	5.807670e+002	1.235689e+002	7.165412e+001	63	134	18	75	6.906387e+000	1.797859e+001	0	0	0	0	0	0	0	0	0	0	0	27.9631	52.3891	1	1	1	1	24.1747	19.052	75.7665
DATA	721	5	65	0	0	A_14_P115212	chr18:57121007-57121066	7206.97	4487.75	-2.252878440e-001	7.846235996e-002	4.088059883e-003	1.285836e+003	7.654166e+002	1.588589e+002	8.726586e+001	77	148	18	75	7.051394e+000	1.827782e+001	0	0	0	0	0	0	0	0	0	0	0	44.4485	69.1382	1	1	1	1	26.2212	18.8053	75.5854
DATA	722	5	66	0	0	A_14_P113630	chr2:209673966-209674025	7228.08	4487.31	-1.538084738e-001	7.422305549e-002	3.824244538e-002	1.343113e+003	9.425492e+002	1.634876e+002	1.031328e+002	84	168	18	75	6.978254e+000	1.846422e+001	0	0	0	0	0	0	0	0	0	0	0	46.4651	85.2428	1	1	1	1	24.1747	18.9354	76.022
DATA	723	5	67	0	0	A_14_P202351	chr3:133492907-133492966	7248.89	4487.58	4.142572135e-002	6.563943889e-002	5.279684532e-001	1.849615e+003	2.034731e+003	2.070905e+002	2.077238e+002	99	257	18	75	6.958043e+000	1.857925e+001	0	0	0	0	0	0	0	0	0	0	0	64.0352	184.255	1	1	1	1	24.6442	19.2171	76.0432
DATA	724	5	68	0	0	A_16_P18932068	chr10:56457621-56457680	7270.6	4487.73	2.516393448e-001	7.647768507e-002	1.000582132e-003	8.313286e+002	1.483925e+003	1.247932e+002	1.541550e+002	66	209	18	75	6.989457e+000	1.795093e+001	0	0	0	0	0	0	0	0	0	0	0	28.8037	134.549	1	1	1	1	25.1049	19.1889	75.7691
DATA	725	5	69	0	0	A_14_P201142	chr3:40529849-40529908	7291.22	4487.7	-7.681875433e-003	6.697817387e-002	9.086890810e-001	1.672058e+003	1.642743e+003	1.913303e+002	1.694857e+002	92	235	18.5	75	7.047122e+000	1.812206e+001	0	0	0	0	0	0	0	0	0	0	0	57.9759	149.123	1	1	1	1	24.8756	19.248	75.7426
DATA	726	5	70	0	0	A_16_P21590652	chrX:129983767-129983826	7312.41	4487.23	-1.002321876e-001	7.513712217e-002	1.822070661e-001	1.170804e+003	9.295060e+002	1.494790e+002	1.018594e+002	71.5	167.5	18.5	75	7.066607e+000	1.815122e+001	0	0	0	0	0	0	0	0	0	0	0	40.6271	84.4709	1	1	1	1	22.4545	19.2068	75.7304
DATA	727	5	71	0	0	A_14_P122414	chr10:81839279-81839338	7333.46	4487.29	-3.844008165e-001	7.199284015e-002	9.323864593e-008	5.107779e+003	2.107809e+003	5.191507e+002	2.148492e+002	195	264	18	76	7.182476e+000	1.849599e+001	0	0	0	0	0	0	0	0	0	0	0	177.372	191.77	1	1	1	1	25.3321	19.1381	76.0975
DATA	728	5	72	66	-1	(-)3xSLv1	NegativeControl	7353.83	4487.46	0.000000000e+000	6.991333973e-001	1.000000000e+000	9.217767e+001	4.128809e+001	9.314886e+001	4.156706e+001	36.5	75.5	18	75	7.215776e+000	1.844762e+001	0	0	0	0	0	0	1	0	0	0	0	2.81054	-3.04022	0	0	0	0	22.9591	18.9337	76.4272
DATA	729	5	73	0	0	A_14_P119688	chr7:52793551-52793610	7376.12	4487.12	7.012711984e-002	7.324500284e-002	3.383491898e-001	1.032140e+003	1.213013e+003	1.387477e+002	1.282111e+002	70	190	18	76	7.014673e+000	1.799738e+001	0	0	0	0	0	0	0	0	0	0	0	35.8951	110.6	1	1	1	1	24.1747	18.7619	76.3659
DATA	730	5	74	0	0	A_16_P19784491	chr13:40092710-40092769	7397.19	4487.19	1.514572634e-001	1.082110294e-001	1.616189968e-001	4.186626e+002	5.933643e+002	1.016775e+002	7.239691e+001	49	136.5	18	76	6.962556e+000	1.872271e+001	0	0	0	0	0	0	0	0	0	0	0	14.5704	54.1581	1	1	0	1	24.4106	19.0194	77.2102
DATA	731	5	75	0	0	A_14_P202158	chr8:133078157-133078216	7419	4487.47	-1.882096430e-001	7.273329147e-002	9.662792900e-003	1.552889e+003	1.006771e+003	1.807977e+002	1.088701e+002	88	170	19	77	6.922641e+000	1.894742e+001	0	0	0	0	0	0	0	0	0	0	0	54.083	91.989	1	1	1	1	25.3321	19.1694	77.8796
DATA	732	5	76	0	0	A_14_P133551	chr1:78183673-78183732	7439.41	4487.27	-2.087286483e-001	8.894058024e-002	1.893375934e-002	9.025104e+002	5.581148e+002	1.292542e+002	6.948843e+001	67	126	19	77	6.976829e+000	1.911228e+001	0	0	0	0	0	0	0	0	0	0	0	31.4536	51.0414	1	1	1	1	25.1049	19.3758	77.9721
DATA	733	5	77	0	0	A_14_P122778	chr19:18024285-18024344	7460.71	4487.2	4.739045894e-002	7.227583091e-002	5.120243229e-001	1.099884e+003	1.226697e+003	1.436902e+002	1.294542e+002	75.5	190	19	77	7.274555e+000	1.899139e+001	0	0	0	0	0	0	0	0	0	0	0	38.3592	112.29	1	1	1	1	24.8756	19.8674	78.5235
DATA	734	5	78	0	0	A_16_P03412400	chr19:823554-823605	7482.1	4487.47	1.666262106e-001	7.350063785e-002	2.339000383e-002	9.643951e+002	1.415407e+003	1.335607e+002	1.474485e+002	64	208	19	77	7.124041e+000	1.885010e+001	0	0	0	0	0	0	0	0	0	0	0	33.6566	129.686	1	1	1	1	25.7804	19.7619	77.9398
DATA	735	5	79	0	0	A_14_P139217	chrX:62875495-62875549	7502.97	4487.05	-2.958677823e-001	1.076506732e-001	5.988575688e-003	7.197466e+002	3.641764e+002	1.170752e+002	5.505297e+001	58	116	19	76	7.253359e+000	1.912175e+001	0	0	0	0	0	0	0	0	0	0	0	25.1357	33.3943	1	1	1	1	26.2212	19.722	77.8268
DATA	736	5	80	0	0	A_16_P02714432	chr12:120594053-120594112	7524.58	4486.78	-1.378683463e-001	8.175230153e-002	9.171581592e-002	9.764934e+002	7.108876e+002	1.343501e+002	8.219137e+001	68.5	140	19	77	7.282732e+000	1.908661e+001	0	0	0	0	0	0	0	0	0	0	0	34.1255	65.2401	1	1	1	1	23.2073	19.4958	78.3567
DATA	737	5	81	0	1	SRN_12295	SRN_12295	7546	4486.88	-1.218595216e+000	1.868195850e-001	6.898609575e-011	9.759822e+002	5.899928e+001	1.342719e+002	4.163953e+001	66	88	19	79	7.166077e+000	1.963994e+001	0	0	0	0	0	0	0	0	0	0	0	34.1298	5.41894	1	1	1	0	16.2346	19.7055	80.0598
DATA	738	5	82	0	0	A_14_P109945	chr1:20984262-20984321	7566.37	4486.83	-2.367463470e-001	7.515309654e-002	1.631656923e-003	1.515933e+003	8.788884e+002	1.774082e+002	9.706201e+001	84	159	20	79	7.496295e+000	1.960331e+001	0	0	0	0	0	0	0	0	0	0	0	53.0441	80.7821	1	1	1	1	25.7804	20.2668	80.0352
DATA	739	5	83	0	0	A_16_P19164487	chr11:16873547-16873606	7587.31	4486.69	-4.226588805e-001	8.888945067e-002	1.985620094e-006	1.337205e+003	5.052880e+002	1.623693e+002	6.517190e+001	82	122	19	79	7.232892e+000	1.942041e+001	0	0	0	0	0	0	0	0	0	0	0	46.8191	46.4755	1	1	1	1	24.8756	20.0225	79.8147
DATA	740	5	84	0	1	SRN_30983	SRN_30983	7609.18	4486.38	1.006093893e-001	7.697067904e-002	1.911742817e-001	8.556090e+002	1.078660e+003	1.256680e+002	1.154427e+002	63.5	185	19	78	7.176599e+000	1.921541e+001	0	0	0	0	0	0	0	0	0	0	0	29.9764	99.2801	1	1	1	1	25.1049	19.7559	79.3783
DATA	741	5	85	0	0	A_16_P16684587	chr4:55179152-55179211	7630.35	4487.04	1.911699134e-001	1.201162923e-001	1.114880491e-001	3.423667e+002	5.316936e+002	9.815591e+001	6.720484e+001	45	122	19	78	7.179656e+000	1.856972e+001	0	0	0	0	0	0	0	0	0	0	0	12.0015	48.9723	1	1	0	1	25.7804	19.8113	79.1414
DATA	742	5	86	0	0	A_14_P116200	chr13:39587254-39587313	7651.61	4486.57	-8.663803875e-002	6.590118658e-002	1.886222405e-001	2.139942e+003	1.752928e+003	2.329074e+002	1.800421e+002	112	234	19	78	7.131128e+000	1.850236e+001	0	0	0	0	0	0	0	0	0	0	0	75.0594	161.547	1	1	1	1	24.4106	19.6922	78.9082
DATA	743	5	87	0	0	A_16_P18427080	chr8:106118824-106118883	7672.34	4486.95	-1.931343105e-001	8.135810787e-002	1.760231177e-002	1.075315e+003	6.892891e+002	1.414444e+002	8.022956e+001	72.5	138.5	19	78	7.202295e+000	1.866160e+001	0	0	0	0	0	0	0	0	0	0	0	37.7368	63.5616	1	1	1	1	25.5572	19.718	79.4873
DATA	744	5	88	0	0	A_16_P15637375	chr2:45686809-45686868	7693.19	4486.8	6.272358152e-002	7.285121637e-002	3.892479918e-001	1.047671e+003	1.210455e+003	1.393219e+002	1.278119e+002	72	187	19	79	7.185318e+000	1.905355e+001	0	0	0	0	0	0	0	0	0	0	0	36.7864	111.677	1	1	1	1	27.0811	19.7103	79.8829
DATA	745	5	89	0	0	A_14_P116556	chr2:182392073-182392132	7714.39	4486.61	-3.406422961e-001	1.315092755e-001	9.590540654e-003	5.623954e+002	2.566844e+002	1.076496e+002	4.838522e+001	54	103	19	80	7.212872e+000	1.904488e+001	0	0	0	0	0	0	0	0	0	0	0	19.7576	23.6931	1	1	1	1	25.7804	19.6748	79.9631
DATA	746	5	90	0	0	A_14_P124918	chr22:30074260-30074318	7735.73	4487.24	-2.832735518e-001	1.003850065e-001	4.774435725e-003	7.915635e+002	4.122989e+002	1.211752e+002	5.814134e+001	62	118.5	19	79	7.178216e+000	1.912699e+001	0	0	0	0	0	0	0	0	0	0	0	27.8215	38.0768	1	1	1	1	24.4106	19.6902	79.9056
DATA	747	5	91	0	0	A_14_P118634	chr20:43520556-43520615	7756.9	4486.4	-1.553229083e-001	6.769157871e-002	2.175791109e-002	2.103152e+003	1.470780e+003	2.294372e+002	1.526805e+002	110	204.5	19	80	7.013127e+000	1.963441e+001	0	0	0	0	0	0	0	0	0	0	0	73.9591	135.876	1	1	1	1	25.7804	19.655	80.6188
DATA	748	5	92	0	0	A_14_P201233	chr1:90513418-90513477	7778.04	4486.52	2.346768293e-001	8.006420087e-002	3.377551826e-003	7.045110e+002	1.209385e+003	1.156061e+002	1.276879e+002	57	185.5	19	79	7.248994e+000	1.966834e+001	0	0	0	0	0	0	0	0	0	0	0	24.7858	111.77	1	1	1	1	25.3321	19.6983	80.3859
DATA	749	5	93	0	0	A_14_P200556	chr19:52272356-52272406	7798.98	4486.36	-1.758862670e-001	7.937496413e-002	2.669896635e-002	1.112489e+003	7.420095e+002	1.441194e+002	8.475141e+001	74	152	19	80	7.270495e+000	1.977814e+001	0	0	0	0	0	0	0	0	0	0	0	39.1562	68.5977	1	1	1	1	25.7804	19.6547	80.7968
DATA	750	5	94	0	0	A_14_P131877	chr20:18413413-18413472	7820.02	4486.46	-1.616648365e-001	1.045601653e-001	1.220703579e-001	6.262190e+002	4.315801e+002	1.109454e+002	5.948632e+001	59	119	19	80	7.049926e+000	1.976770e+001	0	0	0	0	0	0	0	0	0	0	0	22.0498	39.911	1	1	1	1	25.3321	19.4349	80.8338
DATA	751	5	95	0	0	A_14_P123846	chr15:90452628-90452687	7841.74	4486.5	-4.564606326e-001	8.014889559e-002	1.232576439e-008	2.349827e+003	8.214388e+002	2.521858e+002	9.177553e+001	116	155	19	80	7.282343e+000	1.953332e+001	0	0	0	0	0	0	0	0	0	0	0	82.7721	75.9836	1	1	1	1	24.8756	19.9222	80.7465
DATA	752	5	96	0	0	A_14_P139657	chr17:4442248-4442307	7862.72	4486.39	7.692965092e-002	8.556635666e-002	3.686184500e-001	6.726398e+002	8.029938e+002	1.135748e+002	9.012468e+001	59.5	151	19	81	7.080792e+000	1.935945e+001	0	0	0	0	0	0	0	0	0	0	0	23.7021	74.2922	1	1	1	1	26.0017	19.8374	81.4281
DATA	753	5	97	0	0	A_14_P117287	chr17:29645615-29645674	7884.11	4486.34	-3.451842041e-001	7.350387435e-002	2.651288083e-006	2.510381e+003	1.133850e+003	2.671877e+002	1.205407e+002	125	188	19	81	6.806052e+000	1.889974e+001	0	0	0	0	0	0	0	0	0	0	0	88.4892	104.92	1	1	1	1	25.3321	19.6144	81.9251
DATA	754	5	98	0	0	A_16_P01818472	chr7:137495879-137495938	7904.93	4486.27	2.992449781e-003	6.413960464e-002	9.627879907e-001	2.346153e+003	2.362375e+003	2.518103e+002	2.397534e+002	114	298.5	19	81	7.102311e+000	1.912975e+001	0	0	0	0	0	0	0	0	0	0	0	82.7252	218.625	1	1	1	1	26.0017	19.9816	82.3551
DATA	755	5	99	0	0	A_14_P123381	chr5:13830687-13830744	7926.19	4486.24	-1.535300384e-001	6.418959176e-002	1.676499708e-002	4.197030e+003	2.947217e+003	4.295464e+002	2.975469e+002	181	356.5	19	81	7.293820e+000	1.902119e+001	0	0	0	0	0	0	0	0	0	0	0	148.028	272.771	1	1	1	1	24.4106	19.8896	82.2214
DATA	756	5	100	0	1	SRN_20703	SRN_20703	7947.45	4486.02	-8.166492900e-002	7.051058495e-002	2.467849301e-001	1.410576e+003	1.168776e+003	1.680845e+002	1.238289e+002	86	186	19	80.5	7.337696e+000	1.920595e+001	0	0	0	0	0	0	0	0	0	0	0	49.7634	108.174	1	1	1	1	24.4106	20.0148	81.8009
DATA	757	5	101	0	0	A_14_P110771	chrX:11384867-11384926	7968.96	4486.29	4.067823850e-001	9.257627586e-002	1.112714834e-005	4.497338e+002	1.147461e+003	1.018549e+002	1.218189e+002	51	184.5	19	80	7.191357e+000	1.917403e+001	0	0	0	0	0	0	0	0	0	0	0	15.8692	106.203	1	1	0	1	25.1049	19.75	81.7204
DATA	758	5	102	0	0	A_16_P37209144	chr5:65271952-65272011	7989.63	4485.56	3.592328304e-002	8.568286078e-002	6.750270917e-001	6.990916e+002	7.593769e+002	1.150457e+002	8.625605e+001	58	152.5	19	81	7.119260e+000	1.978256e+001	0	0	0	0	0	0	0	0	0	0	0	24.6734	70.2756	1	1	1	1	23.4529	19.8107	82.2479
DATA	759	5	103	0	0	A_14_P139739	chr13:31775839-31775898	8011.33	4486.38	3.658932423e-001	7.822121366e-002	2.901490602e-006	7.921308e+002	1.839459e+003	1.209180e+002	1.884405e+002	65	261	19	81	7.008314e+000	1.973731e+001	0	0	0	0	0	0	0	0	0	0	0	27.96	170.224	1	1	1	1	24.8756	19.8455	82.1924
DATA	760	5	104	0	0	A_14_P138838	chr3:145938580-145938639	8032	4485.76	-2.547477220e-001	7.754317761e-002	1.018965931e-003	1.394350e+003	7.755753e+002	1.666919e+002	8.769001e+001	80	148	19	81	7.106667e+000	1.971251e+001	0	0	0	0	0	0	0	0	0	0	0	49.2236	71.7576	1	1	1	1	26.0017	19.9409	82.1109
DATA	761	5	105	0	0	A_14_P100725	chr1:112633589-112633648	8053.52	4485.86	9.225223588e-002	6.474492793e-002	1.541986696e-001	2.089258e+003	2.583713e+003	2.280194e+002	2.615927e+002	109.5	320.5	19	81	7.269925e+000	1.949105e+001	0	0	0	0	0	0	0	0	0	0	0	73.7608	239.003	1	1	1	1	23.9365	19.6707	81.1687
DATA	762	5	106	0	0	A_16_P18074722	chr7:113086408-113086467	8074.47	4485.91	2.610836107e-002	6.419765047e-002	6.842377617e-001	2.275842e+003	2.416855e+003	2.452282e+002	2.451279e+002	121	304.5	19	81	7.285406e+000	2.023592e+001	0	0	0	0	0	0	0	0	0	0	0	80.351	223.514	1	1	1	1	25.7804	19.5367	82.0915
DATA	763	5	107	0	0	A_16_P17126300	chr5:56107595-56107654	8095.05	4486.03	1.470887255e-001	1.029204976e-001	1.529614183e-001	4.482293e+002	6.289107e+002	1.017421e+002	7.504698e+001	50.5	142	19	81	7.297832e+000	1.963050e+001	0	0	0	0	0	0	0	0	0	0	0	15.8251	58.1463	1	1	0	1	26.2212	19.6703	82.1345
DATA	764	5	108	0	1	SRN_50541	SRN_50541	8116.5	4486.02	-3.808038241e-001	7.071034299e-002	7.228176506e-008	2.036765e+004	8.474951e+003	2.038812e+003	8.484844e+002	754	860	19	80	7.312307e+000	1.896121e+001	0	0	0	0	0	0	0	0	0	0	0	719.07	783.281	1	1	1	1	26.2212	19.8417	81.6631
DATA	765	5	109	0	0	A_16_P20849548	chr18:44396913-44396972	8137.59	4486.02	1.203468090e-001	7.062524533e-002	8.837742415e-002	1.140369e+003	1.504500e+003	1.461120e+002	1.559310e+002	83	216	19	80	7.102155e+000	1.885702e+001	0	0	0	0	0	0	0	0	0	0	0	40.257	138.996	1	1	1	1	23.4529	19.899	81.1945
DATA	766	5	110	0	0	A_16_P38970775	chr10:23521165-23521224	8159.03	4486.23	-1.201998716e-001	7.420801080e-002	1.052818083e-001	1.239153e+003	9.395610e+002	1.539530e+002	1.025110e+002	75	159	19	80	7.125267e+000	1.931026e+001	0	0	0	0	0	0	0	0	0	0	0	43.7384	86.7646	1	1	1	1	27.0811	19.9272	80.5985
DATA	767	5	111	0	0	A_16_P18070040	chr7:111149107-111149166	8179.59	4486.27	1.654397111e-002	8.173837028e-002	8.396028333e-001	7.915442e+002	8.222789e+002	1.208911e+002	9.189017e+001	64	146	19	80	7.206394e+000	1.863298e+001	0	0	0	0	0	0	0	0	0	0	0	27.9346	75.8973	1	1	1	1	23.696	19.9537	80.213
DATA	768	5	112	0	0	A_18_P26795797	chrX:1569377-1569421	8200.81	4485.55	1.851780230e-001	6.789223601e-002	6.381070099e-003	1.486577e+003	2.277013e+003	1.745030e+002	2.313705e+002	87	282	20	81	7.156267e+000	1.885458e+001	0	0	0	0	0	0	0	0	0	0	0	52.454	210.044	1	1	1	1	25.7804	20.072	80.5203
DATA	769	5	113	0	0	A_14_P104635	chr3:66396780-66396836	8222.62	4486.02	2.713604508e-001	1.501006368e-001	7.062878212e-002	2.326267e+002	4.345303e+002	9.432973e+001	5.978784e+001	42.5	117.5	19	79	7.318623e+000	1.880899e+001	0	0	0	0	0	0	0	0	0	0	0	8.20591	40.0596	1	1	0	1	27.2919	19.8498	79.3818
DATA	770	5	114	0	0	A_16_P39937710	chr13:45982931-45982990	8243.86	4485.71	3.613938323e-002	6.982958103e-002	6.047814347e-001	1.262887e+003	1.372473e+003	1.559188e+002	1.432675e+002	80	197	19	78	7.238878e+000	1.944579e+001	0	0	0	0	0	0	0	0	0	0	0	44.5353	126.442	1	1	1	1	25.7804	19.7124	78.3119
DATA	771	5	115	0	0	A_14_P111725	chr12:114791887-114791946	8264.69	4485.71	-2.421653631e-001	6.694543941e-002	2.976299366e-004	3.837533e+003	2.197287e+003	3.945051e+002	2.235438e+002	176.5	278	19	79	7.115967e+000	1.940546e+001	0	0	0	0	0	0	0	0	0	0	0	135.282	202.287	1	1	1	1	25.3321	19.5881	79.1091
DATA	772	5	116	0	0	A_14_P131991	chr3:192988490-192988549	8285.59	4485.39	-2.591689602e-001	6.834311602e-002	1.493344588e-004	3.152820e+003	1.735922e+003	3.282939e+002	1.784042e+002	146	229	19	77	6.967310e+000	1.956733e+001	0	0	0	0	0	0	0	0	0	0	0	111.102	159.687	1	1	1	1	24.4106	19.083	78.0364
DATA	773	5	117	0	0	A_14_P132348	chr9:95736939-95736987	8307.61	4485.73	-1.673352414e-001	1.232330647e-001	1.745029969e-001	4.968753e+002	3.379964e+002	1.041690e+002	5.328293e+001	51	109	19	77	6.930204e+000	1.890050e+001	0	0	0	0	0	0	0	0	0	0	0	17.5007	31.0659	1	1	1	1	25.3321	19.0891	77.3125
DATA	774	5	118	0	0	A_16_P15351883	chr1:176630819-176630878	8327.98	4485.37	-3.933489014e-001	7.540365357e-002	1.822606575e-007	2.676830e+003	1.082111e+003	2.829214e+002	1.157985e+002	128.5	184	18	77	6.666288e+000	1.914096e+001	0	0	0	0	0	0	0	0	0	0	0	94.2371	99.3714	1	1	1	1	26.2212	18.5594	77.3122
DATA	775	5	119	0	0	A_14_P117440	chr11:10874344-10874403	8349.53	4485.25	7.495940293e-002	1.042492007e-001	4.721159358e-001	4.763549e+002	5.660959e+002	1.032912e+002	7.005436e+001	52	121.5	18	76	6.893742e+000	1.899211e+001	0	0	0	0	0	0	0	0	0	0	0	16.7604	51.9345	1	1	1	1	23.9365	19.0757	76.7304
DATA	776	5	120	0	0	A_14_P106580	chr16:1574104-1574157	8371.75	4485.29	1.942058457e-001	2.720619500e-001	4.753326179e-001	1.310007e+002	2.048705e+002	9.264239e+001	4.611177e+001	41.5	93	19	76	7.404538e+000	1.896535e+001	0	0	0	0	0	0	0	0	0	0	0	4.60618	18.7753	1	1	0	0	16.2346	19.3811	76.2545
DATA	777	5	121	0	1	SRN_30199	SRN_30199	8391.53	4485.04	-3.295985563e-001	7.492254173e-002	1.086552653e-005	2.044707e+003	9.572660e+002	2.241202e+002	1.042767e+002	106	161	19	76	7.462983e+000	1.934264e+001	0	0	0	0	0	0	0	0	0	0	0	71.8497	87.6389	1	1	1	1	23.2073	19.4147	76.6228
DATA	778	5	122	0	0	A_14_P135514	chr12:123055434-123055493	8412.67	4485.38	-4.210294803e-002	6.820286421e-002	5.370241042e-001	1.561151e+003	1.416909e+003	1.811248e+002	1.476149e+002	92	201	19	76	7.326990e+000	1.944209e+001	0	0	0	0	0	0	0	0	0	0	0	54.8166	129.576	1	1	1	1	24.8756	19.3846	76.8436
DATA	779	5	123	0	0	A_14_P108263	chr15:51806637-51806696	8434.84	4485.16	1.286107075e-001	1.386289422e-001	3.535458547e-001	3.041050e+002	4.089162e+002	9.681504e+001	5.822642e+001	47	116	19	76.5	7.356695e+000	1.916109e+001	0	0	0	0	0	0	0	0	0	0	0	10.6691	37.348	1	1	0	1	24.4106	19.5161	77.2859
DATA	780	5	124	0	0	A_14_P108125	chr4:170506572-170506631	8455.27	4485.07	-4.138003379e-002	6.495352757e-002	5.240783467e-001	2.209614e+003	2.008799e+003	2.393458e+002	2.051222e+002	108.5	269	19	76	7.099749e+000	1.846907e+001	0	0	0	0	0	0	0	0	0	0	0	77.4567	183.248	1	1	1	1	25.5572	19.1039	76.7184
DATA	781	5	125	0	0	A_14_P105813	chr3:37665417-37665476	8476.51	4484.76	1.263811412e-001	6.533442615e-002	5.306729147e-002	1.983519e+003	2.653491e+003	2.186816e+002	2.685836e+002	105	319	19	77	7.034587e+000	1.841152e+001	0	0	0	0	0	0	0	0	0	0	0	69.4667	241.733	1	1	1	1	23.4529	19.1585	77.4959
DATA	782	5	126	0	1	SRN_30303	SRN_30303	8497.09	4485.15	2.790423635e-001	8.369122375e-002	8.554848497e-004	6.163532e+002	1.171850e+003	1.108770e+002	1.243541e+002	60	193	19	76	6.968515e+000	1.759846e+001	0	0	0	0	0	0	0	0	0	0	0	21.5647	106.614	1	1	1	1	22.7082	19.3215	76.2403
DATA	783	5	127	0	0	A_18_P14614982	chr4:17689813-17689872	8518.43	4485.22	1.633765802e-001	7.229186359e-002	2.382385148e-002	1.032149e+003	1.503554e+003	1.384428e+002	1.560238e+002	71.5	214.5	19	76	7.188472e+000	1.761906e+001	0	0	0	0	0	0	0	0	0	0	0	36.0736	136.593	1	1	1	1	23.9365	19.615	76.2461
DATA	784	5	128	0	0	A_14_P120664	chr11:64701911-64701968	8540.11	4484.68	7.236524871e-002	6.273096707e-002	2.486720214e-001	3.704154e+003	4.375768e+003	3.817594e+002	4.395630e+002	167	467	19	75	7.073649e+000	1.841257e+001	0	0	0	0	0	0	0	0	0	0	0	129.311	396.89	1	1	1	1	24.6442	19.3338	76.1852
DATA	785	5	129	0	0	A_16_P15742167	chr2:90233964-90234023	8561.11	4484.69	3.422381093e-001	7.654278242e-002	7.778181605e-006	8.716116e+002	1.916731e+003	1.270837e+002	1.961793e+002	68	245	19	75	7.093433e+000	1.908210e+001	0	0	0	0	0	0	0	0	0	0	0	30.3913	173.577	1	1	1	1	25.3321	19.3174	76.3815
DATA	786	5	130	0	0	A_14_P133121	chr9:30552335-30552394	8582.67	4485.02	-5.454945127e-001	1.101876228e-001	7.398617643e-007	1.013235e+003	2.885464e+002	1.372666e+002	5.085437e+001	71.5	108	19	76	7.318516e+000	1.897735e+001	0	0	0	0	0	0	0	0	0	0	0	35.2831	26.0869	1	1	1	1	24.8756	19.5742	76.2645
DATA	787	5	131	0	0	A_18_P12103562	chr14:91851270-91851329	8603.12	4485	-1.198090725e-001	6.847530194e-002	8.017553400e-002	1.791574e+003	1.359645e+003	2.017314e+002	1.422878e+002	96	205	19	76	7.231409e+000	1.930801e+001	0	0	0	0	0	0	0	0	0	0	0	62.3049	122.717	1	1	1	1	26.0017	19.7238	77.1296
DATA	788	5	132	0	0	A_14_P106454	chr15:92326618-92326677	8624.5	4484.3	-3.049097642e-002	6.292091562e-002	6.279657441e-001	3.425531e+003	3.193280e+003	3.549163e+002	3.220814e+002	153	366	19	76	7.360126e+000	1.890579e+001	0	0	0	0	0	0	0	0	0	0	0	118.957	287.677	1	1	1	1	23.4529	19.6395	76.9395
DATA	789	5	133	0	0	A_14_P126013	chr19:45150226-45150285	8645.59	4484.41	2.630261433e-001	6.889579576e-002	1.346804759e-004	1.621398e+003	2.971090e+003	1.869180e+002	3.000773e+002	90	355	19	77	7.268347e+000	1.871630e+001	0	0	0	0	0	0	0	0	0	0	0	56.2209	267.163	1	1	1	1	24.4106	19.8302	77.7796
DATA	790	5	134	0	0	A_14_P120847	chr15:22925956-22926015	8666.93	4484.74	7.711421265e-003	1.007348926e-001	9.389802315e-001	5.512920e+002	5.611683e+002	1.082411e+002	7.020412e+001	54.5	126	19	77	7.255578e+000	1.917243e+001	0	0	0	0	0	0	0	0	0	0	0	19.0849	50.3629	1	1	1	1	25.1049	19.9574	78.3992
DATA	791	5	135	0	0	A_14_P126678	chr5:74633995-74634054	8688.11	4485.09	-2.927744211e-001	9.481528351e-002	2.016170116e-003	9.116067e+002	4.645507e+002	1.304469e+002	6.280704e+001	70.5	120.5	20	78	7.190376e+000	1.919578e+001	0	0	0	0	0	0	0	0	0	0	0	31.5055	41.6085	1	1	1	1	26.2212	19.9454	78.7213
DATA	792	5	136	0	0	A_14_P135025	chr4:151549845-151549904	8709.65	4484.93	3.581183756e-001	1.242031527e-001	3.934979930e-003	2.789523e+002	6.362801e+002	9.754750e+001	7.643867e+001	46	133	19	78	7.163380e+000	1.907554e+001	0	0	0	0	0	0	0	0	0	0	0	9.62344	56.8675	1	1	0	1	25.1049	19.8747	78.5236
DATA	793	5	137	0	0	A_16_P16410032	chr3:132628311-132628370	8730.57	4484.85	1.936836238e-001	1.245500072e-001	1.199301007e-001	3.314715e+002	5.177616e+002	9.933826e+001	6.695431e+001	46.5	128	19	78	7.259274e+000	1.915914e+001	0	0	0	0	0	0	0	0	0	0	0	11.4144	46.1752	1	1	0	1	24.8756	19.8976	79.1374
DATA	794	5	138	0	-1	NC2_00025283	NC2_00025283	8751.5	4484.68	0.000000000e+000	6.946674119e-001	1.000000000e+000	9.319795e+001	4.226100e+001	9.382421e+001	4.254790e+001	37	79	20	78	7.520545e+000	1.835914e+001	0	0	0	0	0	0	0	0	0	0	0	-2.57448	0.301453	0	0	0	0	27.0811	20.0888	79.6712
DATA	795	5	139	1028	1	SM_06	SM_06	8772.67	4484.61	-8.656224328e-001	3.477147116e-001	1.279367199e-002	3.108695e+002	4.235997e+001	9.902084e+001	4.275885e+001	46	82	20	79	7.683944e+000	1.876253e+001	0	0	0	0	0	0	0	0	0	0	0	10.6629	2.7537	1	0	0	0	27.2919	20.3033	79.9085
DATA	796	5	140	0	0	A_14_P126561	chr13:94197542-94197598	8793.65	4484.73	-1.459162468e-001	6.404815762e-002	2.271305013e-002	4.286529e+003	3.063300e+003	4.388841e+002	3.092983e+002	180	348	19	80	7.416235e+000	1.813875e+001	0	0	0	0	0	0	0	0	0	0	0	146.72	271.296	1	1	1	1	24.6442	19.5741	80.1496
DATA	797	5	141	0	0	A_14_P123483	chr1:116528079-116528138	8814.93	4484.59	2.035156692e-001	7.130307452e-002	4.314072284e-003	1.135851e+003	1.814834e+003	1.477060e+002	1.864748e+002	75	242	19	80	7.459332e+000	1.794427e+001	0	0	0	0	0	0	0	0	0	0	0	38.7918	160.323	1	1	1	1	25.5572	19.756	79.698
DATA	798	5	142	0	0	A_16_P01697016	chr7:39290651-39290710	8836.47	4484.4	1.909300332e-001	6.966164861e-002	6.128608640e-003	1.290169e+003	2.002519e+003	1.600091e+002	2.048101e+002	80	253.5	19	79	7.468271e+000	1.800344e+001	0	0	0	0	0	0	0	0	0	0	0	43.9585	176.437	1	1	1	1	25.7804	19.7293	79.7868
DATA	799	5	143	0	0	A_14_P107478	chr9:112686070-112686129	8858.18	4484.46	-8.205066230e-002	1.278131211e-001	5.209004199e-001	4.440744e+002	3.676250e+002	1.047567e+002	5.663865e+001	52	112.5	19	79	7.327917e+000	1.839873e+001	0	0	0	0	0	0	0	0	0	0	0	15.0931	32.3022	1	1	0	1	25.7804	19.858	80.0325
DATA	800	5	144	0	0	A_16_P35563512	chr2:6872681-6872740	8878.19	4484.34	2.690975055e-001	7.294850452e-002	2.252528059e-004	1.066267e+003	1.981360e+003	1.428778e+002	2.027906e+002	71.5	250	19	79	7.701376e+000	1.859833e+001	0	0	0	0	0	0	0	0	0	0	0	36.1541	173.643	1	1	1	1	24.6442	20.2471	79.6561
DATA	801	5	145	0	0	A_16_P03798223	chrY:6985224-6985283	8899.71	4484.5	0.000000000e+000	6.943169649e-001	1.000000000e+000	9.472019e+001	4.303255e+001	9.535668e+001	4.332332e+001	36	76	19	79	7.367585e+000	1.914350e+001	0	0	0	0	0	0	0	0	0	0	0	-0.264888	-1.5151	0	0	0	0	27.0811	19.8321	80.2271
DATA	802	5	146	0	1	SRN_30421	SRN_30421	8920.9	4484.37	1.761559146e-001	2.110717626e-001	4.039551804e-001	1.837368e+002	2.756463e+002	9.736598e+001	5.145660e+001	43	104	19	80	7.472351e+000	1.938499e+001	0	0	0	0	0	0	0	0	0	0	0	6.1966	24.0173	1	1	0	1	23.9365	20.1326	80.4067
DATA	803	5	147	0	0	A_16_P02872668	chr14:22107419-22107478	8941.61	4484.2	-2.674517558e-001	1.020059002e-001	8.743482327e-003	7.885998e+002	4.259954e+002	1.241457e+002	6.094187e+001	65.5	107.5	19	80	7.354539e+000	1.927828e+001	0	0	0	0	0	0	0	0	0	0	0	26.5224	37.0075	1	1	1	1	22.4545	19.8412	80.4166
DATA	804	5	148	0	0	A_14_P102528	chr3:158540438-158540497	8963.05	4484.33	3.157540634e-002	6.335374291e-002	6.182032400e-001	2.896633e+003	3.115078e+003	3.052094e+002	3.145604e+002	131.5	332.5	19	80	7.156881e+000	1.929302e+001	0	0	0	0	0	0	0	0	0	0	0	97.1319	269.77	1	1	1	1	26.0017	19.6012	80.1198
DATA	805	5	149	0	0	A_14_P114051	chr16:24012401-24012460	8984.55	4484.54	-9.909782916e-002	8.354601644e-002	2.355643994e-001	9.206065e+002	7.327844e+002	1.333430e+002	8.540040e+001	67	145	19	80	7.330994e+000	1.871997e+001	0	0	0	0	0	0	0	0	0	0	0	30.7753	63.2557	1	1	1	1	24.4106	19.7353	80.2066
DATA	806	5	150	0	0	A_16_P19373370	chr11:112375234-112375293	9005.53	4484.26	3.984404757e-001	1.072998640e-001	2.045448198e-004	3.520784e+002	8.812108e+002	1.029727e+002	9.849617e+001	47	156	19	81	7.384346e+000	1.893648e+001	0	0	0	0	0	0	0	0	0	0	0	11.7329	75.8188	1	1	0	1	25.3321	19.8753	81.071
DATA	807	5	151	0	0	A_16_P18834919	chr10:11435658-11435717	9026.24	4484.48	1.397515975e-001	7.267148850e-002	5.447256626e-002	1.070158e+003	1.476385e+003	1.444859e+002	1.540976e+002	71	202	19	81	7.043197e+000	1.898547e+001	0	0	0	0	0	0	0	0	0	0	0	35.5489	126.61	1	1	1	1	25.7804	19.8955	81.4264
DATA	808	5	152	0	0	A_14_P113982	chr12:58186836-58186894	9047.52	4484.1	4.054234201e-002	9.952506412e-002	6.837449890e-001	5.668016e+002	6.222622e+002	1.126994e+002	7.638628e+001	53	129	19	82	7.109526e+000	1.892865e+001	0	0	0	0	0	0	0	0	0	0	0	18.7639	53.1752	1	1	1	1	22.9591	19.7596	82.3345
DATA	809	5	153	0	0	A_14_P112144	chr2:172952326-172952384	9068.74	4484.4	3.045637773e-001	7.188251416e-002	2.265603006e-005	1.294339e+003	2.609828e+003	1.621986e+002	2.647428e+002	80	292.5	19	81	7.343328e+000	1.913190e+001	0	0	0	0	0	0	0	0	0	0	0	42.699	222.23	1	1	1	1	24.8756	20.0742	82.2708
DATA	810	5	154	0	0	A_16_P16755557	chr4:86638814-86638873	9090	4484.11	8.933510480e-002	7.409018325e-002	2.279093913e-001	1.037719e+003	1.274720e+003	1.428079e+002	1.350578e+002	71	182	20	81	7.432221e+000	1.932623e+001	0	0	0	0	0	0	0	0	0	0	0	34.1082	108.141	1	1	1	1	25.5572	20.2787	82.0483
DATA	811	5	155	0	0	A_18_P24671437	chr5:165064532-165064591	9111.17	4484.5	8.095356125e-002	8.718293732e-002	3.531232717e-001	6.957421e+002	8.383046e+002	1.205748e+002	9.504732e+001	60	156	19	80	7.423448e+000	1.971358e+001	0	0	0	0	0	0	0	0	0	0	0	22.7827	70.8528	1	1	1	1	25.3321	20.3522	81.235
DATA	812	5	156	0	0	A_16_P20298110	chr15:71751215-71751274	9132.87	4483.94	4.025970016e-001	7.825395443e-002	2.678778575e-007	9.104337e+002	2.300622e+003	1.344055e+002	2.344170e+002	62	271	19	80	7.478419e+000	2.005378e+001	0	0	0	0	0	0	0	0	0	0	0	29.6934	193.664	1	1	1	1	22.9591	20.2967	80.6945
DATA	813	5	157	0	1	SRN_50546	SRN_50546	9153.6	4484.7	2.310578109e-001	6.495223496e-002	3.746153626e-004	5.561681e+004	9.468123e+004	5.562567e+003	9.468231e+003	1873	8055	19	79	7.310950e+000	1.976682e+001	0	0	0	0	0	0	0	0	0	0	0	1806.88	7939.83	1	1	1	1	23.696	19.8919	79.8343
DATA	814	5	158	0	0	A_14_P117523	chr16:68723501-68723560	9174.71	4483.85	6.852271942e-002	9.255285201e-002	4.590796865e-001	6.366905e+002	7.455060e+002	1.182745e+002	8.725255e+001	56	140	19	78	7.296017e+000	1.892282e+001	0	0	0	0	0	0	0	0	0	0	0	20.5984	62.2575	1	1	1	1	26.8687	19.8888	79.0393
DATA	815	5	159	0	0	A_14_P135381	chr9:131847544-131847597	9195.86	4484.12	5.028432783e-001	1.063373214e-001	2.258993308e-006	3.446437e+002	1.097018e+003	1.058674e+002	1.187722e+002	47.5	166.5	19	78	7.355830e+000	1.866478e+001	0	0	0	0	0	0	0	0	0	0	0	11.1026	91.2326	1	1	0	1	25.1049	19.5679	79.305
DATA	816	5	160	0	0	A_14_P120155	chr2:113540293-113540351	9217	4483.8	1.052636996e-001	1.186534251e-001	3.749967270e-001	4.194381e+002	5.344801e+002	1.089436e+002	7.033531e+001	49	116	19	79	7.288366e+000	1.842983e+001	0	0	0	0	0	0	0	0	0	0	0	13.4523	44.2578	1	1	0	1	28.1191	19.5588	79.7155
DATA	817	5	161	0	0	A_14_P123343	chr5:157167181-157167240	9237.41	4484.75	1.906153275e-001	7.561218606e-002	1.170350134e-002	9.471099e+002	1.468979e+003	1.384461e+002	1.539049e+002	69.5	198	19	79	7.163934e+000	1.839745e+001	0	0	0	0	0	0	0	0	0	0	0	30.2449	121.137	1	1	1	1	25.1049	19.8472	79.5479
DATA	818	5	162	0	0	A_16_P01816849	chr7:136470800-136470859	9259.24	4483.98	-3.811011949e-001	7.843363712e-002	1.180397649e-006	2.134863e+003	8.877053e+002	2.363768e+002	1.000400e+002	110	150	19	79	7.146452e+000	1.844640e+001	0	0	0	0	0	0	0	0	0	0	0	67.8411	72.8573	1	1	1	1	22.9591	19.8077	79.4212
DATA	819	5	163	0	0	A_16_P38877582	chr9:129136380-129136439	9280.38	4484.11	7.754493591e-002	7.230900510e-002	2.835356991e-001	1.184789e+003	1.416400e+003	1.563161e+002	1.490280e+002	72	191.5	19	78	7.310621e+000	1.885807e+001	0	0	0	0	0	0	0	0	0	0	0	37.4687	115.715	1	1	1	1	24.6442	19.7601	79.1608
DATA	820	5	164	66	1	DarkCorner	DarkCorner	9301.78	4483.52	0.000000000e+000	6.944113952e-001	1.000000000e+000	1.018048e+002	4.625398e+001	1.024889e+002	4.660788e+001	37	80	19	79	7.091057e+000	1.935441e+001	0	0	0	0	0	0	0	0	0	0	0	-0.869854	1.59612	0	0	0	0	27.0811	19.3193	79.3914
DATA	821	6	1	0	0	A_18_P10687256	chr10:30961768-30961827	5863.16	4496.47	2.879094547e-001	7.148993959e-002	5.642766510e-005	1.327162e+003	2.575333e+003	1.654331e+002	2.620844e+002	80.5	279.5	19	79	7.271965e+000	1.956608e+001	0	0	0	0	0	0	0	0	0	0	0	43.3323	200.493	1	1	1	1	25.7804	19.582	79.4487
DATA	822	6	2	0	0	A_14_P133587	chr9:139901669-139901726	5884.33	4496.38	-2.792189262e-001	6.674219109e-002	2.869988782e-005	1.182345e+004	6.216204e+003	1.186453e+003	6.235061e+002	408	575	19	79	7.291638e+000	1.950031e+001	0	0	0	0	0	0	0	0	0	0	0	386.514	485.682	1	1	1	1	24.8756	19.8787	79.9484
DATA	823	6	3	0	0	A_16_P15351436	chr1:176459441-176459500	5905.57	4496.09	2.008397992e-001	8.478686359e-002	1.784778981e-002	6.753750e+002	1.072469e+003	1.194526e+002	1.176161e+002	55	164	20	79	7.416129e+000	1.929230e+001	0	0	0	0	0	0	0	0	0	0	0	22.1045	84.0859	1	1	1	1	25.3321	20.4332	79.3448
DATA	824	6	4	0	0	A_14_P128899	chr10:49609715-49609774	5926.7	4496.49	1.211287465e-001	8.709746080e-002	1.643084041e-001	6.788649e+002	8.972472e+002	1.195509e+002	1.018097e+002	58	148	20	78	7.367798e+000	1.966092e+001	0	0	0	0	0	0	0	0	0	0	0	22.2459	70.6049	1	1	1	1	25.5572	20.4091	78.6
DATA	825	6	5	0	0	A_14_P123023	chr14:62050287-62050346	5947.88	4495.88	1.531774380e-001	8.347898887e-002	6.651722760e-002	7.231615e+002	1.028994e+003	1.220330e+002	1.135248e+002	57	160	20	77	7.067513e+000	1.981256e+001	0	0	0	0	0	0	0	0	0	0	0	23.7237	81.2374	1	1	1	1	23.4529	20.3193	77.625
DATA	826	6	6	0	0	A_14_P133801	chr1:169357484-169357543	5969.19	4496.57	-5.850600449e-003	8.662005494e-002	9.461492282e-001	7.816142e+002	7.711553e+002	1.254918e+002	9.071717e+001	60	152	20	78	7.228804e+000	1.909588e+001	0	0	0	0	0	0	0	0	0	0	0	25.6725	61.1051	1	1	1	1	24.8756	20.1853	78.0962
DATA	827	6	7	0	0	A_14_P108420	chr10:62092603-62092662	5990	4496.5	-5.921835374e-002	6.730015765e-002	3.789058791e-001	1.877365e+003	1.638062e+003	2.118085e+002	1.705880e+002	98	208	19	78	7.554245e+000	1.889251e+001	0	0	0	0	0	0	0	0	0	0	0	61.7306	130.225	1	1	1	1	26.2212	20.1231	78.0248
DATA	828	6	8	0	0	A_14_P107923	chr15:73614452-73614505	6011.04	4496.37	-1.638942479e-001	7.103100111e-002	2.103463461e-002	1.752384e+003	1.201531e+003	2.007624e+002	1.291892e+002	94	181	19	79	7.441019e+000	1.960233e+001	0	0	0	0	0	0	0	0	0	0	0	57.6835	95.8334	1	1	1	1	25.5572	19.9797	78.7447
DATA	829	6	9	0	0	A_14_P137041	chr4:62936981-62937040	6032.36	4496.15	1.951251440e-001	7.561547968e-002	9.865961742e-003	9.268841e+002	1.452615e+003	1.347873e+002	1.527726e+002	69	188	19	79	7.338937e+000	1.896995e+001	0	0	0	0	0	0	0	0	0	0	0	30.5431	116.235	1	1	1	1	24.8756	19.8548	79.2772
DATA	830	6	10	0	0	A_14_P107342	chr1:196518386-196518445	6053.53	4496.36	1.630312204e-002	8.906232746e-002	8.547564700e-001	7.173790e+002	7.448208e+002	1.212522e+002	8.815567e+001	61	134	19	77.5	6.986291e+000	1.951675e+001	0	0	0	0	0	0	0	0	0	0	0	23.665	59.7956	1	1	1	1	25.3321	19.749	78.4636
DATA	831	6	11	0	0	A_14_P131494	chr9:117879236-117879295	6074.21	4496.35	1.988469473e-001	2.723187878e-001	4.652684649e-001	1.379176e+002	2.180050e+002	9.862266e+001	4.799001e+001	39.5	95.5	19	77	6.933637e+000	1.909408e+001	0	0	0	0	0	0	0	0	0	0	0	4.55431	17.5564	1	1	0	0	24.6442	19.589	77.7894
DATA	832	6	12	0	0	A_14_P123000	chr21:46357449-46357502	6095.4	4495.74	5.053934722e-001	1.115635119e-001	5.895675804e-006	3.077129e+002	9.852335e+002	1.022951e+002	1.091048e+002	47.5	159.5	19	77	6.626165e+000	1.845327e+001	0	0	0	0	0	0	0	0	0	0	0	10.1713	79.5779	1	1	0	1	25.5572	19.3356	77.1693
DATA	833	6	13	0	0	A_14_P109233	chr22:24574559-24574618	6116.63	4495.98	1.951246061e-001	1.156677826e-001	9.161490758e-002	3.857702e+002	6.045793e+002	1.048134e+002	7.640837e+001	47	128	19	76	6.818303e+000	1.872772e+001	0	0	0	0	0	0	0	0	0	0	0	12.7647	48.9878	1	1	0	1	22.7082	19.4163	76.9118
DATA	834	6	14	0	0	A_14_P110701	chr6:55751122-55751181	6138.36	4495.64	2.296145769e-001	1.016514325e-001	2.389318110e-002	4.546546e+002	7.714294e+002	1.074509e+002	9.011605e+001	51	138	19	76	6.683820e+000	1.867290e+001	0	0	0	0	0	0	0	0	0	0	0	15.0592	62.6973	1	1	0	1	25.3321	19.4483	76.9334
DATA	835	6	15	0	0	A_18_P16145884	chr7:80878634-80878693	6158.89	4495.73	-2.036180281e-002	6.428557155e-002	7.514410025e-001	2.536176e+003	2.420013e+003	2.716288e+002	2.464178e+002	117.5	278.5	19	76	7.037639e+000	1.908742e+001	0	0	0	0	0	0	0	0	0	0	0	84.0849	197.265	1	1	1	1	26.8687	19.8438	76.6736
DATA	836	6	16	0	0	A_16_P21384352	chrX:12333112-12333171	6179.98	4495.87	1.824378430e-001	9.938755914e-002	6.641378888e-002	4.927087e+002	7.499427e+002	1.089466e+002	8.813823e+001	51	138	19	76	7.005607e+000	1.916145e+001	0	0	0	0	0	0	0	0	0	0	0	16.3514	61.3146	1	1	1	1	27.0811	19.7465	77.1078
DATA	837	6	17	0	0	A_14_P130104	chr1:47173401-47173460	6201.55	4495.43	-1.412680242e-001	8.145786194e-002	8.287431231e-002	1.053151e+003	7.607163e+002	1.432307e+002	8.898816e+001	69	137	19	75	6.504502e+000	1.851342e+001	0	0	0	0	0	0	0	0	0	0	0	34.984	62.3732	1	1	1	1	24.4106	19.329	76.7296
DATA	838	6	18	0	0	A_14_P201369	chr6:72003258-72003317	6222.85	4495.87	-1.727408666e-001	9.059616558e-002	5.655778000e-002	8.733419e+002	5.867370e+002	1.305085e+002	7.457690e+001	57.5	125	19	75	6.373081e+000	1.828504e+001	0	0	0	0	0	0	0	0	0	0	0	29.0396	48.2543	1	1	1	1	26.8687	19.3028	76.167
DATA	839	6	19	0	0	A_16_P01198581	chr5:25281032-25281091	6244.2	4495.06	6.775170515e-002	8.165281346e-002	4.066781850e-001	8.050350e+002	9.409499e+002	1.259726e+002	1.046987e+002	63	156	20	76	6.876640e+000	1.821312e+001	0	0	0	0	0	0	0	0	0	0	0	26.7925	77.5898	1	1	1	1	23.696	20.1358	76.8198
DATA	840	6	20	0	0	A_14_P127002	chr18:23380213-23380272	6265.33	4495.61	9.869637246e-002	1.441353816e-001	4.935031383e-001	3.184082e+002	3.996508e+002	1.019025e+002	6.076792e+001	47	110	20	76	7.178248e+000	1.864685e+001	0	0	0	0	0	0	0	0	0	0	0	10.6072	33.0524	1	1	0	1	27.2919	20.453	77.5687
DATA	841	6	21	0	0	A_14_P138106	chr17:16892401-16892460	6286.26	4495.62	-4.562500941e-001	8.351514447e-002	4.679379446e-008	1.970928e+003	6.893197e+002	2.195423e+002	8.267833e+001	99	139	20	76	7.220437e+000	1.948173e+001	0	0	0	0	0	0	0	0	0	0	0	65.7174	57.1652	1	1	1	1	26.0017	20.3783	77.9567
DATA	842	6	22	0	0	A_16_P00422430	chr2:86592838-86592897	6307	4495.5	1.072042544e-001	6.319129028e-002	8.979055482e-002	3.657091e+003	4.681015e+003	3.782589e+002	4.703107e+002	158	479	20	77	7.196083e+000	1.924746e+001	0	0	0	0	0	0	0	0	0	0	0	122.048	389.221	1	1	1	1	26.2212	20.1546	78.2052
DATA	843	6	23	0	0	A_16_P35944905	chr2:166711889-166711948	6328.1	4495.41	8.957086126e-002	8.291586985e-002	2.800255408e-001	7.571747e+002	9.306084e+002	1.226912e+002	1.035494e+002	62	158	19	78	7.367342e+000	1.872875e+001	0	0	0	0	0	0	0	0	0	0	0	25.2918	77.5847	1	1	1	1	23.9365	19.7793	79.1631
DATA	844	6	24	0	0	A_14_P117145	chr1:231837316-231837375	6349.88	4495.12	3.210236834e-001	1.225900983e-001	8.827187224e-003	3.066527e+002	6.422002e+002	1.012100e+002	7.858415e+001	45.5	133	19	78	7.403273e+000	1.857044e+001	0	0	0	0	0	0	0	0	0	0	0	10.2524	53.6821	1	1	0	1	24.1747	19.9063	78.6254
DATA	845	6	25	0	1	SRN_30329	SRN_30329	6370.64	4495.46	-2.668714925e-001	8.759978391e-002	2.315334524e-003	1.076045e+003	5.820483e+002	1.444486e+002	7.367636e+001	72	130	20	78	7.094572e+000	1.891169e+001	0	0	0	0	0	0	0	0	0	0	0	36.0074	48.7832	1	1	1	1	24.4106	20.1188	79.0086
DATA	846	6	26	0	0	A_14_P104668	chr8:22087590-22087642	6391.93	4495.53	2.905931348e-002	6.655997069e-002	6.624098509e-001	1.749591e+003	1.870664e+003	1.997020e+002	1.924153e+002	95	233	20	79	7.236884e+000	1.867247e+001	0	0	0	0	0	0	0	0	0	0	0	58.598	157.195	1	1	1	1	26.0017	20.1874	79.7576
DATA	847	6	27	0	0	A_14_P125828	chr1:153431594-153431653	6413.12	4495.25	1.274417356e-001	6.659144560e-002	5.564757272e-002	1.728836e+003	2.318438e+003	1.978458e+002	2.361596e+002	93	274	20	78	7.269437e+000	1.892827e+001	0	0	0	0	0	0	0	0	0	0	0	57.9528	195.304	1	1	1	1	25.3321	20.1488	78.736
DATA	848	6	28	0	0	A_14_P135731	chr6:53853420-53853479	6435.05	4495.51	-7.362191185e-002	7.692369169e-002	3.385282953e-001	1.092679e+003	9.222965e+002	1.455230e+002	1.025447e+002	73	153.5	19	78	7.234648e+000	1.852984e+001	0	0	0	0	0	0	0	0	0	0	0	36.6612	77.9001	1	1	1	1	25.7804	19.7436	79.3258
DATA	849	6	29	0	0	A_14_P129489	chr16:28543104-28543163	6455.71	4495.5	-1.990285941e-001	1.027690921e-001	5.278714303e-002	7.136169e+002	4.512700e+002	1.196431e+002	6.352899e+001	57	119	19	78	6.926990e+000	1.888419e+001	0	0	0	0	0	0	0	0	0	0	0	23.9632	38.2073	1	1	1	1	27.0811	19.5561	79.1421
DATA	850	6	30	0	0	A_16_P02776734	chr13:51321955-51322014	6477.13	4495.27	1.548074495e-003	7.166100978e-002	9.827648441e-001	1.242475e+003	1.246912e+003	1.569828e+002	1.324304e+002	79	179.5	19	77	7.190106e+000	1.849164e+001	0	0	0	0	0	0	0	0	0	0	0	41.758	105.825	1	1	1	1	24.1747	19.6293	78.4909
DATA	851	6	31	0	0	A_16_P01085278	chr4:136587298-136587357	6497.96	4495.19	2.341619842e-001	8.365974310e-002	5.126424174e-003	6.582488e+002	1.128631e+003	1.162915e+002	1.213208e+002	56	172	19	77	7.309087e+000	1.847472e+001	0	0	0	0	0	0	0	0	0	0	0	22.1414	96.0102	1	1	1	1	24.1747	19.7959	78.4376
DATA	852	6	32	0	0	A_16_P41646318	chrX:36978080-36978139	6519.51	4495.43	-7.444195763e-002	7.379250878e-002	3.130700759e-001	1.236940e+003	1.042093e+003	1.564452e+002	1.132719e+002	75	162	19	78	7.071523e+000	1.996225e+001	0	0	0	0	0	0	0	0	0	0	0	41.6427	88.8667	1	1	1	1	24.4106	19.5812	79.9019
DATA	853	6	33	0	0	A_16_P02368291	chr10:128980532-128980591	6540.28	4495.2	4.555518360e-002	7.052959502e-002	5.183430349e-001	1.262003e+003	1.401572e+003	1.583867e+002	1.469906e+002	79	198	19	79	7.076711e+000	1.932318e+001	0	0	0	0	0	0	0	0	0	0	0	42.5214	119.788	1	1	1	1	24.1747	19.5771	79.8022
DATA	854	6	34	0	0	A_14_P120203	chr10:91451180-91451239	6561.45	4495.14	1.805970781e-001	6.645731946e-002	6.577920846e-003	1.912766e+003	2.899071e+003	2.138487e+002	2.932566e+002	103	327	19	80	7.067526e+000	1.895789e+001	0	0	0	0	0	0	0	0	0	0	0	64.5018	248.338	1	1	1	1	25.7804	19.806	81.2982
DATA	855	6	35	0	0	A_14_P121122	chr10:11245206-11245265	6582.42	4495.05	1.283446609e-001	8.598263289e-002	1.355206621e-001	6.655588e+002	8.943986e+002	1.164437e+002	9.972046e+001	55	156	19	80	7.315246e+000	1.885857e+001	0	0	0	0	0	0	0	0	0	0	0	22.4624	76.7849	1	1	1	1	25.7804	19.9409	81.0907
DATA	856	6	36	0	0	A_16_P15322374	chr1:163743695-163743754	6603.34	4494.68	1.537515148e-001	8.030565927e-002	5.554622732e-002	7.641186e+002	1.088710e+003	1.222838e+002	1.174283e+002	57	172	19	79	7.386149e+000	1.880468e+001	0	0	0	0	0	0	0	0	0	0	0	25.8098	93.6639	1	1	1	1	25.3321	19.7875	80.6346
DATA	857	6	37	0	0	A_14_P201816	chr8:131308474-131308531	6625.6	4494.72	-2.901811976e-001	1.389900537e-001	3.681732743e-002	5.132218e+002	2.631019e+002	1.083172e+002	5.118407e+001	53.5	102.5	19	79	7.187149e+000	1.888563e+001	0	0	0	0	0	0	0	0	0	0	0	17.3503	22.6875	1	1	1	1	24.8756	19.8253	80.4024
DATA	858	6	38	0	0	A_14_P135000	chr11:95711795-95711854	6645.89	4494.54	-1.351106031e-001	7.675517648e-002	7.836032862e-002	1.195311e+003	8.757300e+002	1.528789e+002	9.792259e+001	78	158	19	80	6.644888e+000	1.903224e+001	0	0	0	0	0	0	0	0	0	0	0	40.4414	75.6678	1	1	1	1	25.7804	19.3166	80.9138
DATA	859	6	39	0	0	A_16_P18328789	chr8:64028340-64028399	6667.45	4494.67	2.278757169e-001	8.617100889e-002	8.182156474e-003	6.099649e+002	1.030815e+003	1.130911e+002	1.119696e+002	53	165.5	19	81	6.707208e+000	1.918969e+001	0	0	0	0	0	0	0	0	0	0	0	20.6545	89.2632	1	1	1	1	24.8756	19.2697	81.5141
DATA	860	6	40	0	0	A_14_P109613	chr16:88900248-88900307	6687.2	4495.11	5.130054271e-001	2.623132935e-001	5.050080391e-002	9.452300e+001	3.079945e+002	9.519607e+001	5.340622e+001	34.5	99	19	80	6.840821e+000	1.854734e+001	0	0	0	0	0	0	0	0	0	0	0	0.910225	26.7253	0	1	0	1	22.1978	19.2495	80.5269
DATA	861	6	41	0	0	A_14_P202444	chr1:31657920-31657976	6709.82	4494.95	-3.274012514e-001	7.218139180e-002	5.738217209e-006	2.783423e+003	1.309719e+003	2.941321e+002	1.380183e+002	128.5	185.5	18	80	6.963085e+000	1.879268e+001	0	0	0	0	0	0	0	0	0	0	0	94.4069	113.892	1	1	1	1	26.8687	19.1159	80.9041
DATA	862	6	42	0	0	A_14_P129316	chr4:128776459-128776518	6730.8	4495.02	1.111227630e-001	8.844738166e-002	2.089813399e-001	6.336147e+002	8.183668e+002	1.141898e+002	9.265543e+001	55	145	18	80	7.070142e+000	1.849885e+001	0	0	0	0	0	0	0	0	0	0	0	21.5081	71.3084	1	1	1	1	23.696	19.3476	81.3028
DATA	863	6	43	0	0	A_16_P19307708	chr11:83645252-83645311	6752.12	4494.52	2.571690757e-001	1.212032951e-001	3.385458611e-002	3.262964e+002	5.899039e+002	1.003719e+002	7.321547e+001	45.5	130	19	80	7.143426e+000	1.881715e+001	0	0	0	0	0	0	0	0	0	0	0	11.0852	51.4989	1	1	0	1	24.4106	19.7302	80.9639
DATA	864	6	44	0	0	A_14_P123038	chr13:105833992-105834051	6773.16	4494.37	-1.348434226e-001	6.475527507e-002	3.731011909e-002	3.209212e+003	2.352637e+003	3.346426e+002	2.392122e+002	147.5	276	19	80	7.122339e+000	1.956413e+001	0	0	0	0	0	0	0	0	0	0	0	109.115	205.78	1	1	1	1	24.1747	19.8196	80.6964
DATA	865	6	45	0	0	A_16_P02444256	chr11:47493957-47494016	6794	4494.62	-1.702676268e-001	1.044900794e-001	1.032051105e-001	6.580303e+002	4.446090e+002	1.153729e+002	6.199148e+001	59.5	119	19	81	6.974062e+000	1.938887e+001	0	0	0	0	0	0	0	0	0	0	0	22.3912	38.9647	1	1	1	1	24.8756	19.4191	81.7398
DATA	866	6	46	0	0	A_16_P00566891	chr2:198807217-198807276	6815.51	4494.63	-1.058172030e-001	7.202952722e-002	1.418108529e-001	1.399947e+003	1.097222e+003	1.690106e+002	1.178896e+002	79	177	18	80	6.963727e+000	1.893468e+001	0	0	0	0	0	0	0	0	0	0	0	47.6762	96.3437	1	1	1	1	25.3321	19.2099	81.0051
DATA	867	6	47	0	0	A_14_P131989	chr17:27041316-27041374	6836.5	4494.5	-3.659209933e-002	6.434658493e-002	5.695787723e-001	2.490884e+003	2.289609e+003	2.664520e+002	2.329707e+002	118	286	18	78	7.032354e+000	1.897103e+001	0	0	0	0	0	0	0	0	0	0	0	84.8971	201.41	1	1	1	1	24.4106	19.0731	80.269
DATA	868	6	48	0	0	A_14_P109608	chr10:85913032-85913091	6858.1	4495	-1.873139522e-001	1.163342505e-001	1.073681976e-001	5.705437e+002	3.706594e+002	1.104182e+002	5.673513e+001	53	114.5	19	79	7.052706e+000	1.887017e+001	0	0	0	0	0	0	0	0	0	0	0	19.4619	32.6698	1	1	1	1	22.9591	19.1729	79.7781
DATA	869	6	49	0	0	A_14_P133915	chr18:71952223-71952282	6878.82	4494.61	-7.159528534e-001	9.354496296e-002	1.954762707e-014	3.747323e+003	7.207228e+002	3.864545e+002	8.386420e+001	169	140	19	79	6.972419e+000	1.866563e+001	0	0	0	0	0	0	0	0	0	0	0	127.927	63.6314	1	1	1	1	25.5572	19.545	80.2406
DATA	870	6	50	0	0	A_14_P134105	chr7:87329804-87329863	6900.08	4494.66	-1.116859773e-001	8.339538442e-002	1.804943512e-001	9.199705e+002	7.113575e+002	1.318023e+002	8.302131e+001	68	145	19	79	6.593731e+000	1.852465e+001	0	0	0	0	0	0	0	0	0	0	0	31.4315	62.9167	1	1	1	1	24.1747	19.5529	80.3545
DATA	871	6	51	0	0	A_16_P15780329	chr2:110895981-110896040	6921.46	4494.52	-1.273614791e-001	1.017238099e-001	2.105581571e-001	6.464783e+002	4.821614e+002	1.143383e+002	6.442613e+001	58	121	19	81	6.860069e+000	1.944021e+001	0	0	0	0	0	0	0	0	0	0	0	22.1054	42.7189	1	1	1	1	24.4106	19.6113	80.9028
DATA	872	6	52	0	0	A_14_P109158	chr11:116728540-116728594	6942.55	4494.68	-1.836945100e-001	9.016391721e-002	4.161602512e-002	8.629433e+002	5.653114e+002	1.277750e+002	7.081953e+001	64	122	19	79	6.904206e+000	1.961421e+001	0	0	0	0	0	0	0	0	0	0	0	29.5307	50.1724	1	1	1	1	23.696	19.7988	80.4413
DATA	873	6	53	0	0	A_14_P136435	chr3:100428290-100428336	6963.25	4494.39	-2.887160800e-001	7.033534581e-002	4.045764089e-005	2.812655e+003	1.446773e+003	2.966075e+002	1.508158e+002	135	197	19	80	7.212802e+000	1.991347e+001	0	0	0	0	0	0	0	0	0	0	0	96.3274	128.607	1	1	1	1	25.1049	20.0418	81.1506
DATA	874	6	54	0	0	A_16_P18202452	chr8:5721369-5721428	6984.5	4494.73	2.646180628e-001	6.748978223e-002	8.823310651e-005	2.319706e+003	4.266296e+003	2.503238e+002	4.287429e+002	111.5	451	19	80	7.326547e+000	1.906903e+001	0	0	0	0	0	0	0	0	0	0	0	79.5082	379.889	1	1	1	1	24.4106	19.8409	80.8228
DATA	875	6	55	0	0	A_14_P121575	chrX:120841367-120841426	7005.81	4494.86	1.271854183e-001	7.611362527e-002	9.472285476e-002	8.877902e+002	1.189860e+003	1.293028e+002	1.263306e+002	67	186	19	80	7.348374e+000	1.930174e+001	0	0	0	0	0	0	0	0	0	0	0	30.4535	106.124	1	1	1	1	25.7804	19.7171	80.4964
DATA	876	6	56	0	0	A_16_P18482472	chr8:128955481-128955540	7027.18	4494.39	-3.501510393e-001	7.069117115e-002	7.298413060e-007	4.647053e+003	2.075041e+003	4.741036e+002	2.117883e+002	200	268.5	19	79	7.498233e+000	1.942794e+001	0	0	0	0	0	0	0	0	0	0	0	159.536	185.354	1	1	1	1	25.7804	19.8474	79.8405
DATA	877	6	57	0	0	A_14_P134067	chr2:214619035-214619094	7048.22	4494.29	1.988029912e-001	8.175646248e-002	1.503027836e-002	6.938832e+002	1.096704e+003	1.167215e+002	1.175520e+002	57	172	20	77	7.281803e+000	1.950299e+001	0	0	0	0	0	0	0	0	0	0	0	23.8402	98.1129	1	1	1	1	26.0017	19.9619	78.8104
DATA	878	6	58	0	0	A_16_P19858217	chr13:71028436-71028495	7069.36	4494.46	8.365337509e-002	7.251651571e-002	2.486736965e-001	1.071934e+003	1.299636e+003	1.424281e+002	1.366597e+002	74	193	20	77	7.370203e+000	1.962480e+001	0	0	0	0	0	0	0	0	0	0	0	36.8581	116.447	1	1	1	1	26.2212	19.8589	78.5613
DATA	879	6	59	0	0	A_14_P113746	chr1:197522122-197522181	7090.21	4493.75	-5.586548190e-002	6.870283145e-002	4.161339444e-001	1.566615e+003	1.377517e+003	1.825491e+002	1.440697e+002	92	208.5	19	77	7.416380e+000	1.920781e+001	0	0	0	0	0	0	0	0	0	0	0	53.9105	123.592	1	1	1	1	24.4106	19.9156	77.8911
DATA	880	6	60	0	0	A_14_P121191	chr16:3165058-3165111	7112	4493.65	9.002985231e-002	2.826808476e-001	7.501164205e-001	1.454983e+002	1.790143e+002	9.475635e+001	4.577928e+001	40	96	19	77	7.433893e+000	1.903309e+001	0	0	0	0	0	0	0	0	0	0	0	5.01097	16.0851	1	1	0	0	24.4106	19.7718	77.1893
DATA	881	6	61	0	1	SRN_50476	SRN_50476	7132.86	4494.24	6.145346361e-002	6.169787722e-002	3.192314200e-001	2.428470e+004	2.797603e+004	2.430271e+003	2.797920e+003	886	2615	19	76	7.397788e+000	1.928467e+001	0	0	0	0	0	0	0	0	0	0	0	836.997	2517.51	1	1	1	1	26.6546	19.8724	76.9189
DATA	882	6	62	0	0	A_16_P02546865	chr11:129570431-129570490	7153.89	4494.16	3.486656941e-001	8.249210202e-002	2.371904084e-005	6.465527e+002	1.443011e+003	1.136686e+002	1.502928e+002	59	210	19	75	7.421773e+000	1.847132e+001	0	0	0	0	0	0	0	0	0	0	0	22.3014	130.032	1	1	1	1	24.8756	19.5594	75.7802
DATA	883	6	63	0	0	A_14_P139162	chr13:89513072-89513131	7174.74	4494.03	1.979581172e-001	7.652630128e-002	9.687222803e-003	8.375719e+002	1.321235e+003	1.254675e+002	1.386258e+002	66	197	19	75	6.945517e+000	1.795235e+001	0	0	0	0	0	0	0	0	0	0	0	28.9125	119.216	1	1	1	1	26.8687	19.1843	75.2739
DATA	884	6	64	0	0	A_16_P02777239	chr13:51672708-51672767	7196.25	4493.71	-1.330920373e-001	6.614733875e-002	4.421420455e-002	2.417374e+003	1.779311e+003	2.591330e+002	1.827987e+002	117.5	241	18	75	6.917819e+000	1.875238e+001	0	0	0	0	0	0	0	0	0	0	0	83.5127	160.758	1	1	1	1	24.8756	18.9222	75.7358
DATA	885	6	65	0	0	A_18_P17243403	chrX:99661210-99661269	7217.48	4493.92	8.512620818e-002	1.346217607e-001	5.271672356e-001	3.361867e+002	4.089844e+002	9.914564e+001	5.851417e+001	47.5	116	18	76	7.009530e+000	1.867531e+001	0	0	0	0	0	0	0	0	0	0	0	11.6231	37.0003	1	1	0	1	26.2212	18.9397	76.5542
DATA	886	6	66	0	0	A_14_P121867	chr10:54531400-54531459	7238.3	4493.5	-1.986355669e-001	8.921485371e-002	2.598168473e-002	8.899775e+002	5.633048e+002	1.288678e+002	7.014418e+001	66	131	18	76	6.968978e+000	1.889326e+001	0	0	0	0	0	0	0	0	0	0	0	30.793	51.0218	1	1	1	1	24.8756	19.2069	76.3881
DATA	887	6	67	0	0	A_14_P102613	chr4:14516573-14516632	7259.62	4493.58	2.263931099e-001	6.834785311e-002	9.251040601e-004	1.556141e+003	2.620849e+003	1.813528e+002	2.653887e+002	90	314	18	76	7.150204e+000	1.852049e+001	0	0	0	0	0	0	0	0	0	0	0	53.8831	237.684	1	1	1	1	24.4106	19.179	76.8427
DATA	888	6	68	0	0	A_14_P121533	chr18:2550022-2550081	7280.67	4493.38	1.829900637e-001	6.684720740e-002	6.191984978e-003	1.744280e+003	2.658314e+003	1.976995e+002	2.690817e+002	91	316.5	18	75	6.875878e+000	1.782429e+001	0	0	0	0	0	0	0	0	0	0	0	60.4434	241.363	1	1	1	1	24.8756	19.1046	75.8866
DATA	889	6	69	0	0	A_14_P123933	chr3:12146369-12146428	7301.88	4493.4	1.179993193e-001	7.054399327e-002	9.438531399e-002	1.167470e+003	1.531952e+003	1.492544e+002	1.587556e+002	75.5	222.5	19	74	7.031136e+000	1.808999e+001	0	0	0	0	0	0	0	0	0	0	0	40.4859	139.258	1	1	1	1	23.9365	19.3333	74.959
DATA	890	6	70	0	0	A_14_P126998	chr14:81389537-81389596	7323.05	4493.17	-1.950189234e-001	6.783726679e-002	4.042769045e-003	2.425253e+003	1.547883e+003	2.597163e+002	1.602814e+002	121	224.5	18	75	7.076908e+000	1.891569e+001	0	0	0	0	0	0	0	0	0	0	0	84.1669	140.862	1	1	1	1	25.5572	19.0411	75.8932
DATA	891	6	71	0	1	SRN_20617	SRN_20617	7344.44	4493.52	-1.128148390e+000	1.817814147e-001	5.432559807e-010	9.215012e+002	6.860369e+001	1.308171e+002	4.211605e+001	69	82.5	18	75	7.258862e+000	1.794476e+001	0	0	0	0	0	0	0	0	0	0	0	32.0034	6.25041	1	1	1	0	26.2212	18.9828	76.288
DATA	892	6	72	0	0	A_16_P38293839	chr8:6502461-6502520	7365.11	4493.28	1.420245981e-001	6.759372394e-002	3.562773875e-002	1.488728e+003	2.064619e+003	1.754200e+002	2.105937e+002	88	266	18	76	6.684258e+000	1.802717e+001	0	0	0	0	0	0	0	0	0	0	0	51.7403	188.296	1	1	1	1	24.4106	18.4483	76.6961
DATA	893	6	73	0	0	A_14_P125401	chr14:61265545-61265604	7386.41	4493.34	1.003350630e-002	6.909503180e-002	8.845425943e-001	1.378129e+003	1.410339e+003	1.660995e+002	1.470038e+002	81	207	18	76	7.007697e+000	1.821984e+001	0	0	0	0	0	0	0	0	0	0	0	47.931	128.76	1	1	1	1	24.8756	18.9498	77.0098
DATA	894	6	74	0	0	A_14_P138948	chr3:11765281-11765340	7407.87	4493.2	-3.626367276e-001	7.974254598e-002	5.426267346e-006	1.687968e+003	7.323650e+002	1.925526e+002	8.414105e+001	95.5	147	19	77	7.001600e+000	1.868645e+001	0	0	0	0	0	0	0	0	0	0	0	58.7499	66.9301	1	1	1	1	26.2212	19.2306	77.6595
DATA	895	6	75	0	0	A_14_P136395	chr3:102218968-102219027	7429.24	4493.27	-7.243078214e-002	6.434949604e-002	2.603415252e-001	2.652917e+003	2.245395e+003	2.809834e+002	2.283216e+002	129.5	279	19	77	6.985004e+000	1.840655e+001	0	0	0	0	0	0	0	0	0	0	0	92.4002	205.408	1	1	1	1	25.7804	19.1667	77.3384
DATA	896	6	76	0	0	A_14_P138306	chr3:181762961-181763020	7450	4493.46	5.412714976e-001	8.974045995e-002	1.624232888e-009	5.212779e+002	1.812762e+003	1.061972e+002	1.859317e+002	56	248	20	77	7.251555e+000	1.902091e+001	0	0	0	0	0	0	0	0	0	0	0	18.1681	165.987	1	1	1	1	26.2212	19.8381	78.3197
DATA	897	6	77	0	0	A_14_P105364	chr16:88590554-88590613	7471	4493.27	-4.387763264e-001	9.011524956e-002	1.121318122e-006	1.337752e+003	4.870790e+002	1.626180e+002	6.386698e+001	80.5	126.5	20	78	7.177115e+000	1.819816e+001	0	0	0	0	0	0	0	0	0	0	0	46.6567	44.6387	1	1	1	1	25.3321	19.8923	78.3159
DATA	898	6	78	0	0	A_14_P102201	chr5:125774098-125774157	7492.36	4492.9	1.579702317e-001	6.600164379e-002	1.669172127e-002	1.879829e+003	2.704510e+003	2.094623e+002	2.735825e+002	99	327	19	76	7.027552e+000	1.880749e+001	0	0	0	0	0	0	0	0	0	0	0	65.6083	248.063	1	1	1	1	23.696	19.7791	77.0039
DATA	899	6	79	0	0	A_14_P118240	chr11:18487158-18487217	7513.59	4493.39	1.905879430e-002	6.907243812e-002	7.826058741e-001	1.361488e+003	1.422567e+003	1.645069e+002	1.481135e+002	83.5	207	19	76	7.242755e+000	1.864543e+001	0	0	0	0	0	0	0	0	0	0	0	47.548	130.597	1	1	1	1	24.4106	19.7066	77.0258
DATA	900	6	80	0	1	SRN_20167	SRN_20167	7535.08	4493	-1.135263997e+000	2.531198237e-001	7.288477501e-006	5.588740e+002	4.093077e+001	1.078790e+002	4.120733e+001	53.5	78.5	19	77.5	7.137851e+000	1.959189e+001	0	0	0	0	0	0	0	0	0	0	0	19.5311	-0.0108661	1	0	1	0	22.9591	19.5578	78.6792
DATA	901	6	81	0	0	A_14_P130607	chr11:35006200-35006259	7555.81	4493.31	1.234807457e-001	6.503503364e-002	5.760649386e-002	2.086951e+003	2.773275e+003	2.281618e+002	2.803675e+002	112	327	19	79	7.772662e+000	1.975742e+001	0	0	0	0	0	0	0	0	0	0	0	72.9773	254.992	1	1	1	1	24.4106	20.2249	79.9455
DATA	902	6	82	0	0	A_14_P107849	chr15:96313856-96313915	7577.77	4493.06	1.841693305e-002	1.500729834e-001	9.023289498e-001	3.133856e+002	3.269610e+002	9.734001e+001	5.255440e+001	47	108	20	78	7.521221e+000	1.959812e+001	0	0	0	0	0	0	0	0	0	0	0	10.9658	30.0847	1	1	0	1	27.2919	20.4415	79.6706
DATA	903	6	83	0	0	A_14_P139958	chr9:37423984-37424041	7599	4493.23	-3.420878706e-002	2.518801661e-001	8.919685298e-001	1.864919e+002	1.723658e+002	9.397110e+001	4.458284e+001	42.5	95	19	78	7.157257e+000	1.837961e+001	0	0	0	0	0	0	0	0	0	0	0	6.52953	15.8712	1	1	0	0	27.2919	20.0584	78.8156
DATA	904	6	84	0	0	A_14_P124408	chr1:11097910-11097969	7619.06	4493.04	-4.219835485e-001	7.976747677e-002	1.222024210e-007	2.069931e+003	7.833799e+002	2.265375e+002	8.846098e+001	104	151	19	78	7.022528e+000	1.825408e+001	0	0	0	0	0	0	0	0	0	0	0	72.5147	72.1756	1	1	1	1	23.9365	19.7115	78.6832
DATA	905	6	85	0	1	SRN_30439	SRN_30439	7640.04	4492.58	-1.597660203e-001	9.216133480e-002	8.299844591e-002	7.788075e+002	5.390935e+002	1.205338e+002	6.777031e+001	64.5	130	19	78	7.329051e+000	1.814671e+001	0	0	0	0	0	0	0	0	0	0	0	27.2998	49.6967	1	1	1	1	24.1747	19.7835	78.6184
DATA	906	6	86	0	0	A_14_P139159	chr7:70973354-70973413	7661.43	4492.57	-1.013578498e-001	7.576874670e-002	1.809856659e-001	1.129869e+003	8.946853e+002	1.456689e+002	9.843392e+001	71	165	19	77	7.111153e+000	1.833685e+001	0	0	0	0	0	0	0	0	0	0	0	39.6281	82.5256	1	1	1	1	24.4106	19.6777	78.6825
DATA	907	6	87	0	0	A_14_P109195	chr1:107066388-107066447	7683	4492.26	2.190095188e-001	7.509303375e-002	3.539723330e-003	8.777095e+002	1.453317e+003	1.270728e+002	1.510105e+002	65	212	19	78	7.267655e+000	1.906797e+001	0	0	0	0	0	0	0	0	0	0	0	30.8016	134.124	1	1	1	1	24.8756	19.9669	79.4678
DATA	908	6	88	0	0	A_16_P00432097	chr2:102116853-102116912	7704	4492.48	3.936789599e-002	7.462795142e-002	5.978310531e-001	9.879673e+002	1.081709e+003	1.348924e+002	1.156808e+002	71	180.5	19	79	7.101199e+000	1.927609e+001	0	0	0	0	0	0	0	0	0	0	0	34.6886	99.8808	1	1	1	1	26.2212	19.5262	80.0324
DATA	909	6	89	0	0	A_14_P115688	chr16:14464480-14464539	7725.89	4492.82	-8.597557129e-001	1.118747099e-001	1.530122952e-014	2.057518e+003	2.841764e+002	2.253009e+002	4.986923e+001	108	104	19	79	7.241240e+000	1.944329e+001	0	0	0	0	0	0	0	0	0	0	0	72.2781	26.2532	1	1	1	1	25.3321	19.5589	79.7083
DATA	910	6	90	0	0	A_14_P137806	chr11:113955796-113955855	7746.24	4492.82	-2.431561207e-001	8.624070719e-002	4.809775313e-003	1.012044e+003	5.781537e+002	1.366058e+002	7.085637e+001	70	133	19	79	6.934455e+000	1.941673e+001	0	0	0	0	0	0	0	0	0	0	0	35.5684	53.4337	1	1	1	1	24.6442	19.58	79.8361
DATA	911	6	91	0	0	A_16_P38441356	chr8:72388353-72388412	7767.35	4492.5	-2.625469368e-001	6.874478737e-002	1.339100888e-004	2.993080e+003	1.635202e+003	3.130431e+002	1.685695e+002	142.5	227	19	79	7.108273e+000	1.966502e+001	0	0	0	0	0	0	0	0	0	0	0	105.243	151.181	1	1	1	1	26.6546	19.7512	80.0311
DATA	912	6	92	0	0	A_14_P115074	chr12:118460016-118460075	7788.46	4492.31	2.834059804e-001	6.974949171e-002	4.840498015e-005	1.507154e+003	2.894434e+003	1.764037e+002	2.923238e+002	89.5	341.5	19	80	7.191860e+000	1.970512e+001	0	0	0	0	0	0	0	0	0	0	0	53.0186	267.69	1	1	1	1	25.3321	19.793	80.6431
DATA	913	6	93	0	0	A_14_P124193	chr3:10351378-10351437	7809.91	4493.25	-1.342977560e-001	1.262578308e-001	2.874743124e-001	4.621926e+002	3.392542e+002	1.026307e+002	5.315381e+001	49	114.5	19	79	7.318479e+000	1.967734e+001	0	0	0	0	0	0	0	0	0	0	0	16.2651	31.3881	1	1	1	1	24.4106	19.5944	79.8278
DATA	914	6	94	0	0	A_18_P15638920	chr6:49302531-49302590	7831.27	4492.15	2.016772859e-001	7.808777237e-002	9.803052757e-003	7.681510e+002	1.222148e+003	1.195396e+002	1.288809e+002	62	188	19	80	7.344227e+000	1.943827e+001	0	0	0	0	0	0	0	0	0	0	0	27.0445	113.093	1	1	1	1	24.4106	19.7775	79.7118
DATA	915	6	95	0	0	A_14_P111736	chr8:60043564-60043623	7852.34	4492.3	-2.293782673e-001	8.717076227e-002	8.504213845e-003	9.632860e+002	5.680375e+002	1.328995e+002	6.999797e+001	68	127	19	80	7.068988e+000	1.935417e+001	0	0	0	0	0	0	0	0	0	0	0	33.9269	52.5765	1	1	1	1	26.2212	19.8754	80.0366
DATA	916	6	96	0	0	A_14_P101659	chr4:23515063-23515122	7873.65	4492.33	-2.361805644e-001	6.805077624e-002	5.191963322e-004	2.849111e+003	1.653975e+003	2.992518e+002	1.703783e+002	139	230	19	81	6.835485e+000	1.876398e+001	0	0	0	0	0	0	0	0	0	0	0	100.38	153.117	1	1	1	1	25.1049	19.6408	81.3501
DATA	917	6	97	0	0	A_14_P115682	chr19:14572768-14572827	7894.64	4492.58	-3.376475505e-002	1.020977085e-001	7.408633866e-001	5.550834e+002	5.135627e+002	1.070207e+002	6.564587e+001	56	123	19	81	6.729762e+000	1.888334e+001	0	0	0	0	0	0	0	0	0	0	0	19.5627	47.5506	1	1	1	1	24.8756	19.6464	82.0742
DATA	918	6	98	0	0	A_14_P128782	chr16:12739839-12739898	7915.77	4492.32	1.261935238e-001	7.531376366e-002	9.382235399e-002	8.920126e+002	1.192791e+003	1.277656e+002	1.260920e+002	63	190	19	80.5	7.315673e+000	1.834121e+001	0	0	0	0	0	0	0	0	0	0	0	31.4465	110.448	1	1	1	1	25.3321	19.9572	81.4043
DATA	919	6	99	0	0	A_14_P135111	chr17:30475953-30476012	7937.24	4491.59	3.225943781e-001	8.021543881e-002	5.780425179e-005	6.931218e+002	1.456813e+003	1.147444e+002	1.513102e+002	60.5	220	19	80	7.337706e+000	1.881367e+001	0	0	0	0	0	0	0	0	0	0	0	24.4423	134.894	1	1	1	1	22.7082	20.0264	81.0439
DATA	920	6	100	0	0	A_16_P01858979	chr8:8982291-8982350	7957.96	4491.98	1.142252961e-001	6.561121251e-002	8.169378196e-002	1.847141e+003	2.402842e+003	2.061019e+002	2.437378e+002	102.5	302	19	80	7.308777e+000	1.901631e+001	0	0	0	0	0	0	0	0	0	0	0	65.1511	222.5	1	1	1	1	22.7082	19.722	81.2515
DATA	921	6	101	0	0	A_16_P18196956	chr8:3710810-3710869	7978.98	4492.23	1.776299292e-001	7.866744032e-002	2.394656954e-002	7.586124e+002	1.141957e+003	1.187878e+002	1.212944e+002	59.5	184	19	79	7.183838e+000	1.946721e+001	0	0	0	0	0	0	0	0	0	0	0	26.7622	105.741	1	1	1	1	22.9591	19.7982	81.1811
DATA	922	6	102	0	0	A_16_P39656744	chr12:45408646-45408705	8000.57	4491.84	-3.877704479e-001	8.287803990e-002	2.885472790e-006	1.535298e+003	6.286692e+002	1.786724e+002	7.499539e+001	90.5	135	19	81	6.995082e+000	1.938944e+001	0	0	0	0	0	0	0	0	0	0	0	54.1723	58.2057	1	1	1	1	23.696	19.8358	81.7609
DATA	923	6	103	0	0	A_16_P18384356	chr8:87954412-87954471	8022.2	4492.59	-3.851332913e-001	9.542614365e-002	5.438629658e-005	1.025502e+003	4.224772e+002	1.373586e+002	5.879791e+001	72	120	20	81	6.961736e+000	1.959760e+001	0	0	0	0	0	0	0	0	0	0	0	36.1878	39.1122	1	1	1	1	22.4545	20.1199	81.9096
DATA	924	6	104	0	0	A_18_P11734158	chr13:51422995-51423054	8042.91	4492.26	2.640988184e-001	7.521861557e-002	4.462846635e-004	8.753717e+002	1.608020e+003	1.265374e+002	1.659225e+002	68.5	227.5	20	81	7.098475e+000	1.960697e+001	0	0	0	0	0	0	0	0	0	0	0	30.8935	148.837	1	1	1	1	24.6442	20.0372	81.0272
DATA	925	6	105	0	0	A_14_P136631	chr20:61758593-61758652	8063.42	4491.92	4.336630634e-001	1.150830581e-001	1.643884081e-004	2.850986e+002	7.738523e+002	9.571042e+001	8.753462e+001	48	148	19	80	7.017890e+000	2.015401e+001	0	0	0	0	0	0	0	0	0	0	0	10.0624	71.6095	1	1	0	1	24.6442	19.2594	81.3376
DATA	926	6	106	0	0	A_14_P128178	chr12:71032473-71032532	8085.13	4492.44	-1.354611124e-001	8.583828968e-002	1.145434500e-001	8.625361e+002	6.314169e+002	1.256478e+002	7.524315e+001	67	133	19	82	7.304963e+000	2.033498e+001	0	0	0	0	0	0	0	0	0	0	0	30.4428	58.4147	1	1	1	1	25.7804	19.5899	82.9869
DATA	927	6	107	0	0	A_16_P00236389	chr1:203954724-203954783	8106.37	4492	2.075943910e-001	1.159857497e-001	7.348175832e-002	3.512762e+002	5.665563e+002	9.788523e+001	6.989801e+001	48	132.5	19	80	7.180412e+000	1.911142e+001	0	0	0	0	0	0	0	0	0	0	0	12.3982	52.3953	1	1	0	1	30	19.8614	82.1448
DATA	928	6	108	0	0	A_14_P122752	chr21:41711303-41711362	8127.03	4492.16	2.257932765e-001	9.250153114e-002	1.464795196e-002	5.022324e+002	8.446913e+002	1.042639e+002	9.387278e+001	52	156	19	81	6.975743e+000	1.898803e+001	0	0	0	0	0	0	0	0	0	0	0	17.7251	78.0894	1	1	1	1	27.0811	19.8546	82.1392
DATA	929	6	109	0	0	A_14_P120343	chr6:30038261-30038319	8148.51	4492.03	1.128531323e-001	7.223420716e-002	1.182120409e-001	1.040667e+003	1.349476e+003	1.384918e+002	1.410298e+002	72	206	19	80	7.045008e+000	1.897705e+001	0	0	0	0	0	0	0	0	0	0	0	36.7246	124.7	1	1	1	1	26.2212	19.9788	81.4196
DATA	930	6	110	0	0	A_14_P108190	chr6:45233425-45233484	8169.7	4491.66	-2.235839543e-001	7.238594206e-002	2.009829644e-003	1.717656e+003	1.026484e+003	1.945650e+002	1.105303e+002	93	166	19	81	7.004879e+000	1.888985e+001	0	0	0	0	0	0	0	0	0	0	0	60.6078	94.8054	1	1	1	1	24.8756	20.0059	81.081
DATA	931	6	111	0	0	A_14_P136983	chr11:62475483-62475540	8190.79	4492.17	4.193927836e-001	9.702018626e-002	1.541051456e-005	4.004205e+002	1.051742e+003	9.979440e+001	1.128872e+002	48.5	182	19	81	7.171980e+000	1.877922e+001	0	0	0	0	0	0	0	0	0	0	0	14.126	97.0902	1	1	0	1	24.4106	20.1611	81.0561
DATA	932	6	112	0	0	A_16_P35564679	chr2:7304200-7304259	8211.58	4492	1.450076975e-001	7.102852691e-002	4.119700963e-002	1.106665e+003	1.545339e+003	1.435487e+002	1.598894e+002	71	219	19	81	7.155053e+000	1.842761e+001	0	0	0	0	0	0	0	0	0	0	0	39.0325	142.572	1	1	1	1	25.7804	19.8963	81.0257
DATA	933	6	113	0	0	A_14_P130222	chr15:41476350-41476409	8233.13	4492.02	2.116139252e-001	8.154700147e-002	9.459274369e-003	6.752828e+002	1.099258e+003	1.136834e+002	1.173446e+002	59.5	181	19	79	7.211739e+000	1.918078e+001	0	0	0	0	0	0	0	0	0	0	0	23.8108	101.351	1	1	1	1	22.7082	19.9036	79.2954
DATA	934	6	114	0	0	A_16_P17517929	chr6:40001847-40001906	8254.16	4491.66	1.284869938e-001	7.555892480e-002	8.903931438e-002	8.823873e+002	1.186168e+003	1.271024e+002	1.255326e+002	66	181	19	79	7.079161e+000	1.967626e+001	0	0	0	0	0	0	0	0	0	0	0	31.1039	109.286	1	1	1	1	26.6546	19.699	79.207
DATA	935	6	115	0	0	A_16_P18453971	A_16_P18453971	8274.8	4491.54	-1.750357405e-001	9.080027088e-002	5.389236298e-002	8.152775e+002	5.448409e+002	1.225630e+002	6.826060e+001	67	136	19	79	7.167369e+000	1.952105e+001	0	0	0	0	0	0	0	0	0	0	0	28.728	50.1612	1	1	1	1	25.3321	19.6815	79.3492
DATA	936	6	116	0	0	A_14_P106874	chr7:115994602-115994661	8296.28	4491.36	-2.599248305e-001	7.338067821e-002	3.968907582e-004	1.789978e+003	9.838365e+002	2.010528e+002	1.066449e+002	96	167	19	77	6.793643e+000	1.960673e+001	0	0	0	0	0	0	0	0	0	0	0	63.0471	90.5027	1	1	1	1	25.5572	19.0996	78.2361
DATA	937	6	117	0	0	A_18_P10895419	chr10:112514627-112514686	8317.5	4491.5	-1.427120689e-001	6.375432398e-002	2.519049340e-002	4.624250e+003	3.329119e+003	4.714096e+002	3.354504e+002	202	385.5	18	77	6.849734e+000	1.917635e+001	0	0	0	0	0	0	0	0	0	0	0	162.798	305.982	1	1	1	1	24.4106	19.008	77.671
DATA	938	6	118	0	0	A_14_P112904	chr1:63744045-63744104	8338.81	4491.42	2.864149381e-001	8.849135144e-002	1.209444913e-003	5.307993e+002	1.026468e+003	1.059078e+002	1.106175e+002	54.5	170.5	18	77	6.521581e+000	1.932928e+001	0	0	0	0	0	0	0	0	0	0	0	18.677	94.2556	1	1	1	1	24.6442	18.7903	77.5805
DATA	939	6	119	0	0	A_14_P128493	chr9:96714297-96714356	8360.31	4491.42	-2.195847867e-001	8.706804131e-002	1.166928021e-002	9.534024e+002	5.750312e+002	1.322829e+002	7.078043e+001	71	134	18	76	6.980177e+000	1.877295e+001	0	0	0	0	0	0	0	0	0	0	0	33.527	52.7497	1	1	1	1	24.8756	19.1175	76.2359
DATA	940	6	120	0	0	A_14_P200750	chrX:64719091-64719150	8380.93	4491.12	2.552562610e-001	7.002378484e-002	2.671014390e-004	1.326148e+003	2.386978e+003	1.612640e+002	2.422466e+002	85	299	19	76	7.478744e+000	1.882604e+001	0	0	0	0	0	0	0	0	0	0	0	46.6062	218.74	1	1	1	1	25.1049	19.5223	76.468
DATA	941	6	121	0	0	A_14_P138666	chr3:197276849-197276908	8402.08	4491.43	9.911738943e-002	1.064411634e-001	3.517531446e-001	4.503182e+002	5.657660e+002	1.022704e+002	7.008127e+001	48	130.5	19	76	7.327239e+000	1.935544e+001	0	0	0	0	0	0	0	0	0	0	0	15.8147	51.7903	1	1	0	1	26.0017	19.5844	76.5756
DATA	942	6	122	0	0	A_16_P00707109	chr3:53975639-53975698	8422.96	4491.37	2.582337426e-001	6.829341184e-002	1.560494906e-004	1.752890e+003	3.176789e+003	1.979147e+002	3.203659e+002	98.5	367.5	19	77	7.389202e+000	1.944197e+001	0	0	0	0	0	0	0	0	0	0	0	61.5136	290.469	1	1	1	1	25.5572	19.6519	77.4615
DATA	943	6	123	0	0	A_14_P118068	chr21:40188918-40188977	8445.25	4491.11	6.046687861e-003	7.935157222e-002	9.392589996e-001	8.660057e+002	8.781474e+002	1.263258e+002	9.710991e+001	65	164	19	76	7.312265e+000	1.877742e+001	0	0	0	0	0	0	0	0	0	0	0	30.3644	80.1882	1	1	1	1	24.8756	19.443	76.6343
DATA	944	6	124	0	0	A_14_P130803	chr5:84984575-84984634	8465.73	4491.06	-1.048633623e-001	7.116705339e-002	1.406211583e-001	1.424435e+003	1.118869e+003	1.695973e+002	1.193394e+002	89	179	19	77	7.277851e+000	1.852054e+001	0	0	0	0	0	0	0	0	0	0	0	49.9014	102.042	1	1	1	1	24.1747	19.5005	77.0421
DATA	945	6	125	0	0	A_14_P131665	chr17:77082786-77082845	8486.92	4490.98	1.289338345e-001	6.668996333e-002	5.319531403e-002	1.627564e+003	2.190140e+003	1.870264e+002	2.229238e+002	98	273	19	76	7.238970e+000	1.769593e+001	0	0	0	0	0	0	0	0	0	0	0	56.9632	199.471	1	1	1	1	23.9365	19.495	76.6042
DATA	946	6	126	0	0	A_14_P103659	chr12:70761703-70761762	8508.08	4490.84	-1.772992578e-001	6.919599256e-002	1.039885238e-002	1.949976e+003	1.296373e+003	2.157095e+002	1.361568e+002	104	200	19	76	6.873704e+000	1.756346e+001	0	0	0	0	0	0	0	0	0	0	0	68.178	117.901	1	1	1	1	23.2073	19.4079	76.9124
DATA	947	6	127	0	0	A_14_P115404	chr9:19597233-19597292	8529.34	4490.96	-1.085364465e-002	7.010731647e-002	8.769673854e-001	1.318387e+003	1.285847e+003	1.609555e+002	1.351741e+002	78.5	186.5	19	75	6.904106e+000	1.767801e+001	0	0	0	0	0	0	0	0	0	0	0	46.0449	116.77	1	1	1	1	24.4106	19.363	76.0556
DATA	948	6	128	0	0	A_14_P134449	chr1:218458692-218458746	8550.31	4490.91	-1.520342859e-001	6.426580142e-002	1.799550417e-002	4.064511e+003	2.864007e+003	4.168301e+002	2.894283e+002	185	339	19	75	6.999407e+000	1.887885e+001	0	0	0	0	0	0	0	0	0	0	0	141.791	259.685	1	1	1	1	26.0017	19.5055	76.5586
DATA	949	6	129	0	0	A_14_P201573	chr7:19780689-19780748	8571.54	4490.87	9.349704035e-002	7.103291466e-002	1.880903138e-001	1.140881e+003	1.414938e+003	1.469083e+002	1.475452e+002	75	211	19	75	7.186325e+000	1.898801e+001	0	0	0	0	0	0	0	0	0	0	0	39.7506	128.086	1	1	1	1	25.7804	19.7522	76.2281
DATA	950	6	130	0	0	A_14_P107900	chr8:27667902-27667961	8592.84	4490.95	3.168120721e-001	9.120378410e-002	5.133873235e-004	4.928610e+002	1.022202e+003	1.049650e+002	1.104716e+002	50	173	19	76	7.346162e+000	1.894191e+001	0	0	0	0	0	0	0	0	0	0	0	17.1497	92.3772	1	1	1	1	27.0811	19.6559	76.3845
DATA	951	6	131	0	0	A_14_P110611	chr8:11702093-11702150	8613.79	4490.58	1.019452402e-001	8.873308324e-002	2.505981525e-001	6.193648e+002	7.832345e+002	1.115710e+002	8.885837e+001	61	150.5	19	76	7.230744e+000	1.861422e+001	0	0	0	0	0	0	0	0	0	0	0	21.5222	70.6563	1	1	1	1	24.6442	19.6879	76.9921
DATA	952	6	132	0	0	A_14_P104840	chr2:220697197-220697256	8635.25	4490.6	-1.124354976e-001	7.091800639e-002	1.128688207e-001	1.481650e+003	1.143694e+003	1.749010e+002	1.218531e+002	88	184	19	76	7.185365e+000	1.881074e+001	0	0	0	0	0	0	0	0	0	0	0	51.4094	102.982	1	1	1	1	25.7804	19.993	77.5938
DATA	953	6	133	0	0	A_14_P137913	chr12:66247288-66247347	8656.07	4490.83	4.784202021e-001	7.976413450e-002	1.998408091e-009	9.466015e+002	2.848311e+003	1.327565e+002	2.879291e+002	67	338	20	76	7.195795e+000	1.845692e+001	0	0	0	0	0	0	0	0	0	0	0	32.7948	255.995	1	1	1	1	26.4388	20.062	77.6728
DATA	954	6	134	0	0	A_14_P119492	chr13:73284847-73284906	8677.6	4491.15	-1.076857893e-001	8.407521852e-002	2.002545294e-001	8.871841e+002	6.923536e+002	1.286987e+002	8.108650e+001	66	142	20	76	7.122136e+000	1.917196e+001	0	0	0	0	0	0	0	0	0	0	0	30.6856	62.1021	1	1	1	1	24.8756	19.8782	77.8803
DATA	955	6	135	0	0	A_18_P26461684	chr9:22519885-22519944	8698.35	4490.6	-3.002425169e-003	1.218774895e-001	9.803462771e-001	4.244099e+002	4.214860e+002	1.025800e+002	5.971037e+001	52.5	113	19	77	7.127619e+000	1.905872e+001	0	0	0	0	0	0	0	0	0	0	0	14.6549	37.7284	1	1	0	1	25.1049	19.9445	78.1363
DATA	956	6	136	0	0	A_16_P35945513	chr2:166911282-166911341	8720.05	4490.48	-9.116815683e-002	7.616124495e-002	2.312904529e-001	1.117333e+003	9.057631e+002	1.457320e+002	1.000038e+002	70.5	152	19	77.5	7.190988e+000	1.916069e+001	0	0	0	0	0	0	0	0	0	0	0	38.5109	80.8996	1	1	1	1	26.2212	19.9138	78.3643
DATA	957	6	137	0	0	A_16_P15020264	chr1:8255222-8255281	8740.93	4491.22	1.042723708e-001	9.800061860e-002	2.873300306e-001	5.218640e+002	6.634829e+002	1.072818e+002	7.878101e+001	55	139	19	78	7.416052e+000	1.858386e+001	0	0	0	0	0	0	0	0	0	0	0	17.9537	59.1342	1	1	1	1	24.8756	20.1363	79.3023
DATA	958	6	138	0	0	A_14_P138269	chr7:111044035-111044094	8762.18	4490.42	2.614457287e-002	6.162133136e-002	6.713631098e-001	9.900985e+003	1.051533e+004	9.945430e+002	1.052395e+003	360.5	973.5	20	78	7.779551e+000	1.768492e+001	0	0	0	0	0	0	0	0	0	0	0	339.952	934.992	1	1	1	1	25.7804	20.3749	79.1364
DATA	959	6	139	0	0	A_16_P19971650	chr14:20660354-20660413	8783.27	4490.54	-5.223650963e-002	8.593869352e-002	5.432971926e-001	7.949071e+002	7.048227e+002	1.231897e+002	8.239645e+001	60	135	20	79	7.429439e+000	1.811410e+001	0	0	0	0	0	0	0	0	0	0	0	27.2374	62.5235	1	1	1	1	24.4106	19.9137	80.1817
DATA	960	6	140	0	0	A_16_P21243214	chr21:36289849-36289908	8804.3	4490.07	-1.131705955e-001	7.067161036e-002	1.092975066e-001	1.529760e+003	1.178834e+003	1.797124e+002	1.254071e+002	87.5	189	19	79	7.433932e+000	1.784291e+001	0	0	0	0	0	0	0	0	0	0	0	52.3051	104.314	1	1	1	1	24.6442	19.6157	79.4794
DATA	961	6	141	0	0	A_14_P102619	chr20:23421007-23421066	8825.07	4490.5	8.790427129e-003	8.029435997e-002	9.128237537e-001	8.628885e+002	8.805319e+002	1.279838e+002	9.794282e+001	61.5	159.5	19	80	7.297851e+000	1.759833e+001	0	0	0	0	0	0	0	0	0	0	0	29.4388	77.7271	1	1	1	1	25.7804	19.9296	79.4121
DATA	962	6	142	0	0	A_14_P101730	chr15:81429054-81429113	8846.94	4489.94	-7.647501976e-002	1.287072004e-001	5.523928951e-001	4.365704e+002	3.660828e+002	1.043239e+002	5.647764e+001	51	111	19	79	7.431072e+000	1.788130e+001	0	0	0	0	0	0	0	0	0	0	0	14.8582	32.2266	1	1	0	1	23.9365	19.9111	79.6563
DATA	963	6	143	0	0	A_14_P128004	chr10:110729064-110729123	8867.59	4490.25	-1.100663050e-001	1.560909132e-001	4.807216888e-001	3.582434e+002	2.780430e+002	1.015071e+002	5.130603e+001	50	103.5	20	78	7.607778e+000	1.840468e+001	0	0	0	0	0	0	0	0	0	0	0	12.1635	24.4126	1	1	0	1	24.8756	20.3113	79.3567
DATA	964	6	144	0	0	A_16_P00247158	chr1:211657153-211657212	8888.97	4490.57	4.727572864e-001	1.311385550e-001	3.121273009e-004	2.336004e+002	6.937946e+002	9.804249e+001	8.175040e+001	43	141	19	78	7.621291e+000	1.880074e+001	0	0	0	0	0	0	0	0	0	0	0	7.91118	60.7468	1	1	0	1	26.2212	20.0926	79.1911
DATA	965	6	145	0	0	A_14_P200311	chr11:66358614-66358669	8911.11	4490.68	-2.205084708e-001	2.213058825e-001	3.190573932e-001	2.756318e+002	1.658902e+002	9.938140e+001	4.747425e+001	48	92	19	78	7.462670e+000	1.915072e+001	0	0	0	0	0	0	0	0	0	0	0	9.30885	14.4815	1	1	0	0	22.9591	19.9645	79.4265
DATA	966	6	146	0	0	A_16_P02666597	chr12:85581679-85581738	8931.57	4490.54	-1.538258197e-001	7.762996832e-002	4.753228373e-002	1.195817e+003	8.391486e+002	1.531843e+002	9.451668e+001	80	162	19	79	7.429172e+000	1.950091e+001	0	0	0	0	0	0	0	0	0	0	0	40.2786	73.0436	1	1	1	1	24.4106	19.9009	79.7937
DATA	967	6	147	0	0	A_14_P106836	chr1:85097299-85097344	8952.86	4490.29	2.092631198e-001	7.813356046e-002	7.400254622e-003	8.038334e+002	1.301455e+003	1.252203e+002	1.372635e+002	65	190	19	79	7.380716e+000	1.933556e+001	0	0	0	0	0	0	0	0	0	0	0	26.9975	112.936	1	1	1	1	25.7804	19.7693	79.8386
DATA	968	6	148	0	0	A_14_P134892	chr14:89123734-89123793	8973.59	4490.23	1.844373621e-001	6.612585175e-002	5.284055300e-003	2.072766e+003	3.169478e+003	2.285521e+002	3.199548e+002	106.5	352	19	80	7.327767e+000	1.955464e+001	0	0	0	0	0	0	0	0	0	0	0	69.4136	274.19	1	1	1	1	22.4545	19.7492	80.1577
DATA	969	6	149	0	0	A_14_P139381	chr14:46365556-46365615	8995.17	4489.96	5.262939693e-001	9.565737112e-002	3.757940553e-008	4.293839e+002	1.442579e+003	1.057106e+002	1.507922e+002	51.5	200.5	19	79	7.318065e+000	1.923264e+001	0	0	0	0	0	0	0	0	0	0	0	14.3341	124.383	1	1	0	1	22.9591	19.8838	79.5621
DATA	970	6	150	0	0	A_16_P00196223	chr1:175535442-175535501	9016.44	4489.8	1.439462801e-001	6.917227918e-002	3.743553289e-002	1.345607e+003	1.874410e+003	1.658249e+002	1.925489e+002	82	235.5	19	80	7.331030e+000	1.866243e+001	0	0	0	0	0	0	0	0	0	0	0	44.7761	161.075	1	1	1	1	22.7082	20.1324	80.3088
DATA	971	6	151	0	0	A_14_P134830	chr19:45896043-45896102	9036.44	4490.66	7.606362452e-001	1.992522602e-001	1.348361690e-004	9.656018e+001	5.564605e+002	9.728348e+001	7.106112e+001	37.5	124.5	19	82	7.004226e+000	1.868917e+001	0	0	0	0	0	0	0	0	0	0	0	1.26222	47.6684	0	1	0	1	25.3321	19.9053	81.9053
DATA	972	6	152	0	0	A_14_P102403	chr15:33500963-33501022	9058.27	4490.06	1.828544636e-001	9.292282553e-002	4.908989922e-002	5.528730e+002	8.423253e+002	1.121329e+002	9.519845e+001	55.5	152.5	19	82	7.258330e+000	1.874845e+001	0	0	0	0	0	0	0	0	0	0	0	18.2753	71.8916	1	1	1	1	27.0811	19.7948	81.9505
DATA	973	6	153	0	0	A_16_P00011128	chr1:8971760-8971819	9078.78	4489.8	4.588018761e-001	1.334250316e-001	5.846242924e-004	2.375435e+002	6.831955e+002	1.007337e+002	8.154204e+001	43	141	20	81	7.352364e+000	1.883001e+001	0	0	0	0	0	0	0	0	0	0	0	7.82498	58.1049	1	1	0	1	24.1747	20.3771	81.9566
DATA	974	6	154	0	0	A_14_P109421	chr14:55764254-55764313	9100.65	4489.88	-5.116332733e-002	7.843907653e-002	5.142280718e-001	1.023288e+003	9.095663e+002	1.418701e+002	1.013404e+002	71	156	20	81	7.429069e+000	1.934506e+001	0	0	0	0	0	0	0	0	0	0	0	33.5808	77.062	1	1	1	1	26.2212	20.5683	81.7901
DATA	975	6	155	0	0	A_14_P114592	chr2:159028726-159028785	9121.7	4490.28	1.181953047e-001	1.188092110e-001	3.198175723e-001	4.048738e+002	5.315144e+002	1.066208e+002	6.954762e+001	51	127	20	80	7.395530e+000	1.978789e+001	0	0	0	0	0	0	0	0	0	0	0	13.2368	44.8634	1	1	0	1	24.8756	20.5685	80.9192
DATA	976	6	156	0	0	A_16_P40143769	chr14:33519847-33519906	9143.17	4490	1.717007121e-001	9.021860787e-002	5.701927398e-002	6.000453e+002	8.910145e+002	1.157906e+002	9.983495e+001	54	146	19	79	7.398276e+000	1.974033e+001	0	0	0	0	0	0	0	0	0	0	0	19.5393	74.9075	1	1	1	1	28.1191	20.162	80.009
DATA	977	6	157	0	0	A_14_P130546	chr14:30780774-30780833	9163.77	4489.66	8.343807627e-002	6.506921795e-002	1.997384134e-001	2.141188e+003	2.594734e+003	2.360762e+002	2.633828e+002	111	303	19	79	7.599837e+000	1.964313e+001	0	0	0	0	0	0	0	0	0	0	0	69.4473	217.281	1	1	1	1	26.2212	20.2804	79.1541
DATA	978	6	158	0	0	A_14_P202401	chr3:112080885-112080944	9185.29	4490.11	3.762836762e-002	1.417672317e-001	7.906831653e-001	3.570176e+002	3.893302e+002	1.060363e+002	5.980623e+001	49	110	19	78	7.395956e+000	1.932738e+001	0	0	0	0	0	0	0	0	0	0	0	11.5306	32.4674	1	1	0	1	27.501	19.8008	78.7341
DATA	979	6	159	0	0	A_18_P17047259	chrX:4490526-4490585	9206.12	4490.23	-5.055332718e-002	6.695624614e-002	4.502367875e-001	1.929683e+003	1.717642e+003	2.174646e+002	1.777107e+002	97	223	19	78	7.395561e+000	1.893302e+001	0	0	0	0	0	0	0	0	0	0	0	62.0591	142.647	1	1	1	1	24.1747	19.6789	79.2104
DATA	980	6	160	0	1	SRN_50796	SRN_50796	9227.87	4489.85	8.347182797e-002	6.191485725e-002	1.776033358e-001	2.463105e+004	2.985071e+004	2.465164e+003	2.985422e+003	829	2542	19	79	7.286103e+000	1.847458e+001	0	0	0	0	0	0	0	0	0	0	0	788.495	2467.93	1	1	1	1	27.2919	19.6532	80.0208
DATA	981	6	161	0	0	A_14_P139218	chr9:107809963-107810022	9248.86	4489.88	6.920384899e-001	1.283394135e-001	6.958000053e-008	2.113680e+002	1.040106e+003	1.033785e+002	1.137263e+002	43	162	19	79	7.223741e+000	1.836401e+001	0	0	0	0	0	0	0	0	0	0	0	6.73555	85.6138	1	1	0	1	25.7804	19.912	79.338
DATA	982	6	162	0	0	A_14_P100681	chr15:55664930-55664989	9270.15	4489.51	1.101363742e-001	1.192948273e-001	3.558881883e-001	4.187224e+002	5.395884e+002	1.099659e+002	7.103992e+001	49	114	19	78	7.310605e+000	1.878441e+001	0	0	0	0	0	0	0	0	0	0	0	13.2792	44.2101	1	1	0	1	25.7804	19.9025	78.9183
DATA	983	6	163	0	0	A_14_P103743	chr11:82584281-82584340	9290.81	4489.67	1.164062743e-001	6.407490006e-002	6.925969275e-002	2.862709e+003	3.742687e+003	3.039559e+002	3.771361e+002	124.5	387.5	19	78	7.273097e+000	1.918174e+001	0	0	0	0	0	0	0	0	0	0	0	90.3559	305.262	1	1	1	1	25.5572	19.6074	79.3501
DATA	984	6	164	66	1	DarkCorner	DarkCorner	9312.42	4490.02	0.000000000e+000	6.948750133e-001	1.000000000e+000	1.020055e+002	4.632924e+001	1.026910e+002	4.684072e+001	37	83	18	79	7.083609e+000	1.913770e+001	0	0	0	0	0	0	0	0	0	0	0	-0.124908	3.49599	0	0	0	0	25.3321	19.0983	79.3856
DATA	985	7	1	0	0	A_14_P130479	chr1:212629027-212629086	5852.89	4502.41	-5.936937029e-002	6.837416346e-002	3.852294500e-001	1.730697e+003	1.509565e+003	1.992654e+002	1.585920e+002	92	197	18	79	7.149762e+000	1.969039e+001	0	0	0	0	0	0	0	0	0	0	0	56.5106	117.554	1	1	1	1	25.7804	19.1868	79.7175
DATA	986	7	2	0	0	A_14_P122524	chr1:153944813-153944872	5873.83	4502.34	-1.785592719e-001	8.323430889e-002	3.193202547e-002	1.082851e+003	7.178099e+002	1.464776e+002	8.659855e+001	70	134	20	79	7.160195e+000	2.018548e+001	0	0	0	0	0	0	0	0	0	0	0	35.4	56.0972	1	1	1	1	25.7804	20.0978	80.1123
DATA	987	7	3	0	0	A_14_P102506	chr3:132402931-132402990	5894.98	4502.26	-2.812524060e-001	7.845310160e-002	3.371105198e-004	1.560447e+003	8.165762e+002	1.845447e+002	9.485881e+001	89.5	138	20	78	7.159974e+000	1.915275e+001	0	0	0	0	0	0	0	0	0	0	0	51.0742	64.0423	1	1	1	1	24.8756	20.1045	79.4383
DATA	988	7	4	0	0	A_14_P114627	chr1:169256516-169256575	5916.44	4502.11	-3.249523487e-001	8.786528406e-002	2.170466275e-004	1.220764e+003	5.776696e+002	1.568010e+002	7.517247e+001	79	128	20	79	7.296749e+000	1.942265e+001	0	0	0	0	0	0	0	0	0	0	0	40.0035	45.4651	1	1	1	1	25.3321	20.382	79.2374
DATA	989	7	5	0	0	A_16_P16698512	chr4:61512658-61512717	5937.35	4502.24	1.924405056e-001	7.319124893e-002	8.556511734e-003	1.056888e+003	1.646150e+003	1.443317e+002	1.714525e+002	72.5	200	20	78	7.417703e+000	1.979974e+001	0	0	0	0	0	0	0	0	0	0	0	34.6734	130.01	1	1	1	1	24.8756	20.6427	78.4195
DATA	990	7	6	0	0	A_14_P121761	chr1:193070295-193070354	5958.38	4502.45	1.587535644e-001	9.090910948e-002	8.076075744e-002	6.002531e+002	8.651431e+002	1.150756e+002	9.882654e+001	58.5	151	20	78	7.079792e+000	1.947790e+001	0	0	0	0	0	0	0	0	0	0	0	19.7152	68.5651	1	1	1	1	25.3321	20.0503	78.2783
DATA	991	7	7	0	0	A_14_P137795	chr5:129098482-129098541	5979.47	4502.61	7.829689133e-002	6.424813477e-002	2.229717347e-001	2.475984e+003	2.965137e+003	2.663131e+002	3.003112e+002	113	307	20	79	7.559571e+000	1.929851e+001	0	0	0	0	0	0	0	0	0	0	0	81.4148	235.8	1	1	1	1	24.4106	20.5334	78.2308
DATA	992	7	8	0	0	A_14_P100394	chr21:48067866-48067924	6000.73	4502.59	3.416836766e-002	1.049523078e-001	7.447566002e-001	5.342569e+002	5.779876e+002	1.115837e+002	7.478005e+001	49.5	127.5	19	79	7.478949e+000	1.975144e+001	0	0	0	0	0	0	0	0	0	0	0	17.5866	46.1175	1	1	1	1	22.4545	20.2208	78.888
DATA	993	7	9	0	0	A_16_P39802028	chr12:105455352-105455411	6021.8	4502.71	-6.204626972e-002	1.738466503e-001	7.211649471e-001	3.116416e+002	2.701526e+002	1.026991e+002	5.446433e+001	46	102.5	19	80	7.525545e+000	1.999609e+001	0	0	0	0	0	0	0	0	0	0	0	10.2697	21.6267	1	1	0	1	24.4106	20.0297	79.4422
DATA	994	7	10	0	0	A_16_P00741979	chr3:77401479-77401538	6042.93	4502.19	3.226864092e-001	8.065161467e-002	6.307767517e-005	7.367121e+002	1.548760e+003	1.224092e+002	1.618933e+002	57	202	19	79	7.096382e+000	1.966160e+001	0	0	0	0	0	0	0	0	0	0	0	24.3018	124.365	1	1	1	1	25.5572	20.1359	78.9547
DATA	995	7	11	0	0	A_18_P17317862	chrX:133943572-133943631	6064.12	4502.14	1.371583063e-001	8.033258574e-002	8.775133267e-002	7.966725e+002	1.092542e+003	1.260303e+002	1.189339e+002	61.5	163.5	19	77	7.039829e+000	1.913579e+001	0	0	0	0	0	0	0	0	0	0	0	26.3069	88.0097	1	1	1	1	25.3321	19.8012	77.9099
DATA	996	7	12	0	0	A_14_P132134	chr12:53646933-53646986	6085.08	4502.19	-1.579000669e-001	7.277699938e-002	3.003393844e-002	1.545272e+003	1.074249e+003	1.827459e+002	1.171969e+002	90	165	19	77	6.876839e+000	1.933030e+001	0	0	0	0	0	0	0	0	0	0	0	51.0783	86.8071	1	1	1	1	24.6442	19.8516	77.8812
DATA	997	7	13	0	0	A_14_P133628	chr1:149900781-149900840	6106.79	4502.16	4.366367152e-002	1.136172037e-001	7.007523239e-001	4.671497e+002	5.165588e+002	1.080744e+002	6.963816e+001	51	115	19	76	6.832680e+000	1.821376e+001	0	0	0	0	0	0	0	0	0	0	0	15.4574	41.8742	1	1	0	1	25.1049	19.6193	76.8894
DATA	998	7	14	0	0	A_14_P124828	chr14:40116705-40116764	6127.19	4502	3.514309824e-001	9.150552157e-002	1.227619614e-004	5.097665e+002	1.144992e+003	1.099022e+002	1.236066e+002	54	172	18	77	6.889530e+000	1.909737e+001	0	0	0	0	0	0	0	0	0	0	0	16.8835	93.0867	1	1	1	1	22.9591	19.3615	77.5032
DATA	999	7	15	0	0	A_14_P115286	chr1:70257745-70257804	6148.58	4501.88	-4.019825812e-002	7.236941472e-002	5.785806036e-001	1.286304e+003	1.172588e+003	1.612671e+002	1.261156e+002	78	168	19	77	7.090735e+000	1.924142e+001	0	0	0	0	0	0	0	0	0	0	0	42.6442	95.6177	1	1	1	1	26.0017	19.9438	77.5484
DATA	1000	7	16	0	0	A_14_P118545	chr20:62228876-62228935	6169.77	4501.73	1.186140922e-001	6.865364607e-002	8.403894196e-002	1.416439e+003	1.861282e+003	1.717737e+002	1.917984e+002	81	237	19	76	7.118273e+000	1.900682e+001	0	0	0	0	0	0	0	0	0	0	0	47.0034	152.222	1	1	1	1	26.4388	20.0385	77.3143
DATA	1001	7	17	0	0	A_14_P125617	chrX:125064844-125064903	6191.02	4502.06	2.113907693e-001	7.640480405e-002	5.662320401e-003	8.809758e+002	1.433358e+003	1.310952e+002	1.505826e+002	66	197.5	19	76	6.664332e+000	1.861462e+001	0	0	0	0	0	0	0	0	0	0	0	29.2631	117.581	1	1	1	1	28.1191	19.3239	77.2604
DATA	1002	7	18	0	0	A_14_P200986	chr7:96314795-96314854	6211.4	4501.69	-2.350059948e-001	7.634527025e-002	2.082552366e-003	1.511825e+003	8.800263e+002	1.796227e+002	9.931299e+001	86.5	149.5	19	75	6.514236e+000	1.885668e+001	0	0	0	0	0	0	0	0	0	0	0	50.2621	72.3835	1	1	1	1	24.8756	19.2777	76.7582
DATA	1003	7	19	0	0	A_16_P19591862	chr12:73085988-73086047	6233.57	4502.13	-2.347348122e-002	7.133423164e-002	7.421078059e-001	1.320672e+003	1.251184e+003	1.638020e+002	1.332671e+002	77	180.5	20	76	6.566818e+000	1.857686e+001	0	0	0	0	0	0	0	0	0	0	0	43.9509	103.232	1	1	1	1	25.7804	19.5839	76.472
DATA	1004	7	20	0	0	A_14_P105032	chr2:207395594-207395653	6255.1	4501.56	-4.332294081e-001	1.237514899e-001	4.638611021e-004	7.363067e+002	2.715372e+002	1.216303e+002	5.321200e+001	59	100	20	76	6.993567e+000	1.792177e+001	0	0	0	0	0	0	0	0	0	0	0	24.5258	22.4642	1	1	1	1	24.6442	20.2972	77.0836
DATA	1005	7	21	0	0	A_14_P117386	chr1:91447869-91447928	6275.66	4501.64	-3.515182943e-001	9.513046440e-002	2.197846611e-004	1.040381e+003	4.630991e+002	1.420555e+002	6.501907e+001	69.5	118.5	20	76	7.266373e+000	1.938887e+001	0	0	0	0	0	0	0	0	0	0	0	34.685	38.416	1	1	1	1	25.5572	20.4825	77.3984
DATA	1006	7	22	0	0	A_14_P101683	chr21:19183854-19183913	6297.14	4501.25	2.654410866e-001	9.149629744e-002	3.718398798e-003	5.313897e+002	9.791612e+002	1.102856e+002	1.079787e+002	53	154	20	76	7.274706e+000	1.953114e+001	0	0	0	0	0	0	0	0	0	0	0	17.7317	81.4417	1	1	1	1	24.1747	20.3665	77.914
DATA	1007	7	23	0	0	A_14_P135385	chr6:39507749-39507808	6318	4501.8	7.637589927e-002	8.416944124e-002	3.641918690e-001	7.418327e+002	8.844675e+002	1.217598e+002	9.941380e+001	61	151	20	77	7.420949e+000	1.866640e+001	0	0	0	0	0	0	0	0	0	0	0	24.7763	73.7715	1	1	1	1	28.1191	20.1491	78.4615
DATA	1008	7	24	0	0	A_16_P16103405	chr3:527296-527355	6338.92	4501.24	-4.156570761e-002	8.366427380e-002	6.193191679e-001	8.561819e+002	7.780372e+002	1.289845e+002	9.001972e+001	66.5	147.5	19	77	7.561855e+000	1.832334e+001	0	0	0	0	0	0	0	0	0	0	0	28.6196	65.0547	1	1	1	1	23.696	19.7676	78.1934
DATA	1009	7	25	0	0	A_16_P18327405	chr8:63427076-63427135	6360.1	4501.74	-4.078976704e-002	9.095914506e-002	6.538352983e-001	7.229527e+002	6.581428e+002	1.204842e+002	7.981495e+001	59	129	19	79	7.208823e+000	1.957192e+001	0	0	0	0	0	0	0	0	0	0	0	24.1878	55.1812	1	1	1	1	26.0017	19.7776	80.18
DATA	1010	7	26	0	0	A_14_P139810	chr6:117245810-117245869	6381.62	4501.66	3.118795944e-002	7.678017119e-002	6.845970521e-001	9.683506e+002	1.040448e+003	1.365671e+002	1.133741e+002	67	165	20	79	7.198703e+000	1.936388e+001	0	0	0	0	0	0	0	0	0	0	0	32.4265	87.4616	1	1	1	1	24.6442	20.3483	80.1486
DATA	1011	7	27	0	0	A_16_P39066666	chr10:67454101-67454160	6402.85	4501.33	2.106584064e-001	9.206846855e-002	2.213388252e-002	5.443249e+002	8.841310e+002	1.105473e+002	9.917305e+001	58	152	20	79	7.344377e+000	1.842101e+001	0	0	0	0	0	0	0	0	0	0	0	18.243	74.5041	1	1	1	1	25.1049	20.4699	79.7898
DATA	1012	7	28	0	0	A_14_P123165	chr4:154335300-154335359	6424.16	4501.38	1.893808783e-001	7.085011451e-002	7.518091970e-003	1.193487e+003	1.845858e+003	1.532513e+002	1.899478e+002	74.5	242	20	76	7.382273e+000	1.898494e+001	0	0	0	0	0	0	0	0	0	0	0	40.034	155.941	1	1	1	1	26.0017	20.1021	78.2363
DATA	1013	7	29	0	0	A_14_P125263	chr6:148056029-148056088	6445.34	4501.47	3.690903978e-001	7.400760042e-002	6.126195428e-007	1.231914e+003	2.881847e+003	1.562122e+002	2.916311e+002	77	331	19	78	7.301972e+000	1.875501e+001	0	0	0	0	0	0	0	0	0	0	0	41.3582	244.068	1	1	1	1	25.3321	19.6623	78.5024
DATA	1014	7	30	0	0	A_14_P133487	chr3:37821468-37821527	6466.72	4501.47	-1.315197132e-001	6.987620786e-002	5.981134758e-002	1.713748e+003	1.265981e+003	1.964173e+002	1.342222e+002	94	192	19	78	6.971333e+000	1.857778e+001	0	0	0	0	0	0	0	0	0	0	0	57.5835	107.481	1	1	1	1	25.3321	19.4712	78.8526
DATA	1015	7	31	0	0	A_14_P138995	chr6:169653664-169653723	6487.5	4501.53	1.703021491e-001	6.928044212e-002	1.396524046e-002	1.337819e+003	1.980156e+003	1.645991e+002	2.029516e+002	82	245	19	77	7.476791e+000	1.766617e+001	0	0	0	0	0	0	0	0	0	0	0	44.989	168.511	1	1	1	1	25.3321	19.658	78.0961
DATA	1016	7	32	0	0	A_16_P18145767	chr7:142328008-142328067	6508.54	4501.58	2.734778049e-001	6.800857345e-002	5.789616515e-005	2.184130e+003	4.099741e+003	2.385043e+002	4.123695e+002	111	427	19	77	7.229112e+000	1.961138e+001	0	0	0	0	0	0	0	0	0	0	0	73.5102	349.709	1	1	1	1	24.8756	19.3707	79.1549
DATA	1017	7	33	0	0	A_14_P129083	chr3:28025781-28025840	6529.82	4501.42	3.282320441e-001	6.924152453e-002	2.133039844e-006	2.806428e+003	5.975661e+003	2.965218e+002	5.992045e+002	126.5	581	19	79	6.977403e+000	2.003901e+001	0	0	0	0	0	0	0	0	0	0	0	94.533	510.896	1	1	1	1	25.7804	19.366	80.1699
DATA	1018	7	34	0	0	A_16_P01799905	chr7:124607233-124607292	6550.92	4500.85	-1.516978153e-001	7.836719945e-002	5.290065042e-002	1.161955e+003	8.193913e+002	1.505036e+002	9.309397e+001	75	150.5	19	79	6.883547e+000	1.957160e+001	0	0	0	0	0	0	0	0	0	0	0	39.1715	70.2051	1	1	1	1	22.7082	19.6316	80.9171
DATA	1019	7	35	0	0	A_14_P121399	chr9:87549058-87549116	6571.59	4501.5	-6.189714324e-002	1.093280104e-001	5.712850416e-001	5.433322e+002	4.711599e+002	1.099415e+002	6.452310e+001	50	119	19	80	6.886462e+000	1.935229e+001	0	0	0	0	0	0	0	0	0	0	0	18.3316	40.4638	1	1	1	1	24.4106	19.6496	80.9785
DATA	1020	7	36	0	0	A_14_P131954	chr9:137701489-137701548	6593.09	4501.22	-1.811943429e-001	6.766807203e-002	7.413105964e-003	2.419823e+003	1.594371e+003	2.601449e+002	1.653935e+002	119	212.5	19	80	7.288768e+000	1.994521e+001	0	0	0	0	0	0	0	0	0	0	0	81.7106	137.226	1	1	1	1	25.1049	19.759	81.8681
DATA	1021	7	37	0	0	A_14_P114521	chr2:233613670-233613729	6614.68	4501.66	-4.587975924e-002	1.011501471e-001	6.501306140e-001	5.988583e+002	5.388208e+002	1.126542e+002	6.949198e+001	57	124	19	78	7.242333e+000	1.904580e+001	0	0	0	0	0	0	0	0	0	0	0	20.2387	46.4838	1	1	1	1	20.591	20.0729	79.3831
DATA	1022	7	38	0	0	A_14_P112319	chrX:21670446-21670505	6635.17	4501.42	-7.110793218e-001	1.801295975e-001	7.893905661e-005	5.934554e+002	1.154274e+002	1.123045e+002	4.529137e+001	58	92	20	79	7.245391e+000	1.928630e+001	0	0	0	0	0	0	0	0	0	0	0	20.0719	9.97804	1	1	1	0	23.696	20.1436	80.3801
DATA	1023	7	39	0	0	A_14_P112680	chr1:62175025-62175081	6656.52	4501.35	2.377556580e-001	1.002642506e-001	1.772609388e-002	4.486268e+002	7.756054e+002	1.053006e+002	8.902581e+001	51.5	139	19	80	6.698414e+000	1.948009e+001	0	0	0	0	0	0	0	0	0	0	0	15.1859	67.189	1	1	0	1	24.4106	19.699	81.3786
DATA	1024	7	40	0	0	A_14_P122694	chr13:95090854-95090907	6678.13	4501.18	-5.520057301e-002	7.328020632e-002	4.512811936e-001	1.221163e+003	1.075407e+003	1.548322e+002	1.160474e+002	79	163	19	80	6.970105e+000	1.883320e+001	0	0	0	0	0	0	0	0	0	0	0	41.37	93.3549	1	1	1	1	27.0811	19.4367	80.962
DATA	1025	7	41	0	1	SRN_20721	SRN_20721	6699.33	4501.11	-7.275479862e-001	9.670676146e-002	5.343600744e-014	2.879061e+003	5.391417e+002	3.032094e+002	6.928920e+001	139	124	18	80	6.935080e+000	1.854232e+001	0	0	0	0	0	0	0	0	0	0	0	97.6144	46.8978	1	1	1	1	26.4388	19.1146	81.6907
DATA	1026	7	42	0	0	A_16_P18041282	chr7:98708711-98708770	6720.22	4501.03	-1.319956302e-002	8.693988362e-002	8.793257330e-001	7.488975e+002	7.264786e+002	1.209963e+002	8.464337e+001	64	136	18	80	7.091582e+000	1.819451e+001	0	0	0	0	0	0	0	0	0	0	0	25.4115	63.3185	1	1	1	1	26.0017	19.2242	80.9565
DATA	1027	7	43	0	0	A_14_P105670	chr12:51375051-51375110	6741.69	4500.31	-2.579962226e-001	1.808576501e-001	1.537196293e-001	3.569041e+002	1.970404e+002	1.014433e+002	4.762373e+001	46.5	95	19	80	6.656436e+000	1.827604e+001	0	0	0	0	0	0	0	0	0	0	0	12.1203	17.2057	1	1	0	0	23.4529	19.292	80.7431
DATA	1028	7	44	0	0	A_14_P117436	chr2:232904052-232904111	6762.67	4500.89	2.371071851e-002	8.419043296e-002	7.782257144e-001	7.657655e+002	8.087355e+002	1.219285e+002	9.172017e+001	61	145	20	80	7.030703e+000	1.883909e+001	0	0	0	0	0	0	0	0	0	0	0	26.0257	70.7646	1	1	1	1	25.1049	20.062	80.5481
DATA	1029	7	45	0	0	A_14_P119459	chr12:14849143-14849201	6783.87	4500.58	3.081336781e-001	7.140919937e-002	1.595727253e-005	1.347425e+003	2.739292e+003	1.647534e+002	2.773126e+002	77	306	19	81	7.164339e+000	1.893028e+001	0	0	0	0	0	0	0	0	0	0	0	45.8311	240.135	1	1	1	1	24.6442	20.0273	80.8023
DATA	1030	7	46	0	0	A_14_P109301	chr8:98078238-98078291	6805.26	4500.66	-2.811807158e-001	7.875482593e-002	3.565318063e-004	1.460011e+003	7.641445e+002	1.740401e+002	8.773312e+001	89	145	18	81	7.084704e+000	1.946010e+001	0	0	0	0	0	0	0	0	0	0	0	49.7008	67.1166	1	1	1	1	26.4388	19.2114	81.7756
DATA	1031	7	47	0	0	A_14_P102831	chr16:56473623-56473674	6825.78	4500.56	-3.816746034e-001	7.844014339e-002	1.139906812e-006	1.994782e+003	8.283632e+002	2.207969e+002	9.334437e+001	104.5	147	18	79	7.058425e+000	1.891346e+001	0	0	0	0	0	0	0	0	0	0	0	67.9578	72.887	1	1	1	1	25.1049	19.0706	79.817
DATA	1032	7	48	0	0	A_14_P114077	chrX:92699348-92699407	6846.96	4500.72	-1.954219239e-001	7.314741754e-002	7.548662466e-003	1.578556e+003	1.006557e+003	1.840213e+002	1.094349e+002	85	165	18	77	7.041602e+000	1.867901e+001	0	0	0	0	0	0	0	0	0	0	0	53.8208	88.7308	1	1	1	1	24.8756	18.6016	78.7677
DATA	1033	7	49	0	0	A_14_P136583	chr12:53344326-53344385	6868.5	4500.5	-1.516196818e-001	6.484224352e-002	1.937243667e-002	3.442989e+003	2.428376e+003	3.570331e+002	2.465927e+002	152	282.5	19	79	6.956584e+000	1.845382e+001	0	0	0	0	0	0	0	0	0	0	0	117.484	214.451	1	1	1	1	24.4106	19.1563	79.8628
DATA	1034	7	50	0	0	A_14_P128794	chr1:43776590-43776649	6889.12	4500.43	-1.846178219e-001	7.315638875e-002	1.161583897e-002	1.535879e+003	1.004013e+003	1.802951e+002	1.091422e+002	89	168	19	79	6.599779e+000	1.851385e+001	0	0	0	0	0	0	0	0	0	0	0	52.449	88.8161	1	1	1	1	23.696	19.3815	79.8807
DATA	1035	7	51	0	0	A_14_P108069	chr4:140625364-140625423	6910.77	4500.8	2.176162629e-002	2.140428057e-001	9.190190075e-001	2.139375e+002	2.249307e+002	9.674906e+001	4.827857e+001	41.5	96.5	19	79	6.781061e+000	1.881052e+001	0	0	0	0	0	0	0	0	0	0	0	7.31168	19.9343	1	1	0	1	26.8687	19.9056	79.5033
DATA	1036	7	52	0	0	A_14_P129471	chr5:141059389-141059437	6931.78	4500.51	-5.780610535e-001	8.774605969e-002	4.461324461e-011	2.455088e+003	6.486435e+002	2.629890e+002	7.762927e+001	118.5	132	19	80	6.863761e+000	1.948293e+001	0	0	0	0	0	0	0	0	0	0	0	83.9733	57.5796	1	1	1	1	25.7804	19.8084	80.1104
DATA	1037	7	53	0	0	A_16_P01321008	chr5:118507580-118507639	6953.04	4500.42	-1.850803200e-001	6.928693148e-002	7.557712110e-003	2.023659e+003	1.321469e+003	2.232184e+002	1.388369e+002	101.5	187.5	19	79	6.957285e+000	1.931014e+001	0	0	0	0	0	0	0	0	0	0	0	69.2719	117.501	1	1	1	1	25.3321	19.9336	80.0774
DATA	1038	7	54	0	0	A_14_P134950	chr17:41925051-41925110	6973.58	4499.86	8.421992805e-001	1.849338484e-001	5.262109636e-006	9.368507e+001	6.514329e+002	9.459623e+001	7.778896e+001	39	135	19	80	7.402476e+000	1.925274e+001	0	0	0	0	0	0	0	0	0	0	0	3.20943	58.01	1	1	0	1	22.1978	20.0672	81.2964
DATA	1039	7	55	0	0	A_14_P137286	chr16:50259060-50259119	6995.26	4500.41	-6.927552034e-002	6.931141750e-002	3.175612122e-001	1.539467e+003	1.312487e+003	1.804055e+002	1.379398e+002	87	193	19	79	7.416039e+000	1.956874e+001	0	0	0	0	0	0	0	0	0	0	0	52.7806	117.081	1	1	1	1	25.5572	19.8547	81.0125
DATA	1040	7	56	0	0	A_14_P105617	chr13:36877385-36877444	7016.6	4500.45	1.004630824e-001	1.443032116e-001	4.863071192e-001	3.054973e+002	3.850087e+002	9.882223e+001	5.725167e+001	46	109	19	80	7.708597e+000	1.896015e+001	0	0	0	0	0	0	0	0	0	0	0	10.4823	34.3997	1	1	0	1	23.696	19.9486	81.0952
DATA	1041	7	57	0	0	A_14_P129847	chr5:134442297-134442356	7037.28	4500.63	1.858810623e-001	8.579973834e-002	3.027661668e-002	6.238129e+002	9.570518e+002	1.127409e+002	1.046393e+002	57	169	19	78	7.668592e+000	1.954396e+001	0	0	0	0	0	0	0	0	0	0	0	21.4207	85.6425	1	1	1	1	24.8756	19.848	79.0721
DATA	1042	7	58	0	0	A_16_P02046045	chr9:1079463-1079522	7059.05	4500.43	9.317719022e-002	6.771429806e-002	1.688110640e-001	1.472317e+003	1.824645e+003	1.745909e+002	1.872906e+002	89	241	20	78	7.581303e+000	1.972931e+001	0	0	0	0	0	0	0	0	0	0	0	50.5979	163.529	1	1	1	1	25.5572	20.1594	79.8953
DATA	1043	7	59	0	0	A_14_P139528	chr3:131404737-131404796	7079.81	4500.43	6.427783935e-001	1.255983807e-001	3.092375545e-007	2.113693e+002	9.285822e+002	9.611499e+001	1.019898e+002	42	163	20	77	7.584109e+000	1.990262e+001	0	0	0	0	0	0	0	0	0	0	0	7.26952	83.3429	1	1	0	1	25.1049	20.0937	78.8368
DATA	1044	7	60	1028	1	SM_09	SM_09	7100.56	4500.7	0.000000000e+000	5.099181541e-001	1.000000000e+000	9.306589e+001	8.325395e+001	9.406952e+001	4.293444e+001	39	83	19	76	7.408694e+000	1.880711e+001	0	0	0	0	0	0	0	0	0	0	0	2.9006	7.48326	0	1	0	0	26.2212	19.778	76.9416
DATA	1045	7	61	0	0	A_16_P41685915	chrX:57926505-57926564	7122.33	4500.39	1.305527174e-001	1.024446471e-001	2.025311741e-001	4.709979e+002	6.361678e+002	1.047964e+002	7.626360e+001	50	136.5	19	76	7.390250e+000	1.942474e+001	0	0	0	0	0	0	0	0	0	0	0	16.2241	57.2627	1	1	1	1	27.2919	19.399	77.109
DATA	1046	7	62	0	0	A_14_P136844	chr16:89849284-89849338	7143.44	4500.03	-5.489412897e-001	1.659978108e-001	9.432821227e-004	5.383903e+002	1.521094e+002	1.079298e+002	4.467338e+001	55.5	94.5	19	77	7.526410e+000	1.962599e+001	0	0	0	0	0	0	0	0	0	0	0	18.56	13.7099	1	1	1	0	29.1201	19.577	77.3021
DATA	1047	7	63	0	0	A_14_P126892	chr21:34561055-34561114	7164.78	4499.95	1.278361003e-001	7.553720856e-002	9.057749403e-002	9.026092e+002	1.211535e+003	1.299370e+002	1.282096e+002	66.5	193	18	75	7.057429e+000	1.932949e+001	0	0	0	0	0	0	0	0	0	0	0	31.1401	109.346	1	1	1	1	25.7804	19.1994	75.796
DATA	1048	7	64	0	0	A_18_P16933677	chr9:100043492-100043551	7185.41	4499.91	-5.190749068e-002	7.287462379e-002	4.762884037e-001	1.211371e+003	1.074904e+003	1.529631e+002	1.153655e+002	74	169	18	75	6.938770e+000	1.809314e+001	0	0	0	0	0	0	0	0	0	0	0	41.8237	97.1402	1	1	1	1	25.7804	19.0016	75.2283
DATA	1049	7	65	0	0	A_14_P113133	chr1:203052336-203052392	7206.83	4500	2.761406189e-001	6.899487242e-002	6.272030576e-005	1.698685e+003	3.208141e+003	1.938180e+002	3.235306e+002	94	358	18	75	6.749607e+000	1.919266e+001	0	0	0	0	0	0	0	0	0	0	0	58.6938	290.308	1	1	1	1	28.1191	18.995	76.3228
DATA	1050	7	66	0	0	A_14_P110861	chr18:65180036-65180095	7228.17	4500	2.528403594e-001	6.886991629e-002	2.413440693e-004	1.565866e+003	2.802818e+003	1.822530e+002	2.833792e+002	87	336	18	77	6.965414e+000	1.921511e+001	0	0	0	0	0	0	0	0	0	0	0	54.1459	253.954	1	1	1	1	28.1191	19.1515	77.658
DATA	1051	7	67	0	0	A_14_P130741	chrX:73473460-73473519	7249.46	4499.96	4.796604704e-002	1.170091854e-001	6.818543405e-001	4.215126e+002	4.707351e+002	1.022757e+002	6.290872e+001	49.5	126.5	19	76	7.109070e+000	1.800854e+001	0	0	0	0	0	0	0	0	0	0	0	14.5865	42.7044	1	1	0	1	23.9365	19.3333	76.1292
DATA	1052	7	68	0	0	A_14_P104740	chr19:16108722-16108781	7270.37	4499.68	-8.435080386e-003	6.959855525e-002	9.035356343e-001	1.366975e+003	1.340681e+003	1.653988e+002	1.403989e+002	87.5	206.5	18	76	7.052076e+000	1.836127e+001	0	0	0	0	0	0	0	0	0	0	0	47.34	121.764	1	1	1	1	24.8756	19.0381	76.3394
DATA	1053	7	69	0	0	A_14_P201478	chr4:140639077-140639136	7291.59	4499.95	-2.929357360e-001	7.514552514e-002	9.689199552e-005	1.789961e+003	9.118174e+002	2.017361e+002	1.002372e+002	98	165	18	74.5	6.846047e+000	1.814716e+001	0	0	0	0	0	0	0	0	0	0	0	62.034	82.9142	1	1	1	1	26.4388	19.1984	75.4063
DATA	1054	7	70	0	0	A_14_P102690	chr21:45287659-45287718	7312.92	4499.5	6.881027523e-002	8.633566664e-002	4.254459938e-001	6.764338e+002	7.925663e+002	1.149795e+002	8.950556e+001	56.5	147	19	75	7.066884e+000	1.807238e+001	0	0	0	0	0	0	0	0	0	0	0	23.4608	72.1486	1	1	1	1	24.4106	19.416	75.3313
DATA	1055	7	71	0	0	A_14_P109754	chr5:83172699-83172758	7333.35	4499.98	-2.617759745e-001	9.459332552e-002	5.650829775e-003	8.674942e+002	4.747780e+002	1.271151e+002	6.308617e+001	67.5	120	19	75	7.312029e+000	1.798264e+001	0	0	0	0	0	0	0	0	0	0	0	30.108	43.2687	1	1	1	1	23.4529	19.3607	75.6852
DATA	1056	7	72	0	0	A_14_P132064	chr19:10070230-10070289	7354.89	4499.21	5.680973167e-001	8.777623637e-002	9.664474478e-011	6.179118e+002	2.285724e+003	1.115242e+002	2.323094e+002	56	290.5	18	76	6.946177e+000	1.777252e+001	0	0	0	0	0	0	0	0	0	0	0	21.4623	208.516	1	1	1	1	24.4106	18.9276	76.7057
DATA	1057	7	73	0	0	A_16_P01766547	chr7:100980697-100980756	7376.41	4499.17	1.659276708e-001	7.728849288e-002	3.180432655e-002	8.160933e+002	1.195825e+003	1.235596e+002	1.265648e+002	63	183	19	76	6.909490e+000	1.785315e+001	0	0	0	0	0	0	0	0	0	0	0	28.3666	109.204	1	1	1	1	24.8756	19.431	77.1578
DATA	1058	7	74	0	0	A_14_P126053	chr3:125897691-125897750	7397.09	4499.71	2.317509384e-001	8.745481557e-002	8.050354196e-003	5.700751e+002	9.720375e+002	1.088358e+002	1.056581e+002	53	169	19	77	6.972676e+000	1.861045e+001	0	0	0	0	0	0	0	0	0	0	0	19.8285	88.8613	1	1	1	1	22.1978	19.1906	77.8583
DATA	1059	7	75	0	0	A_14_P115244	chr18:35493375-35493434	7418.67	4499.41	-2.267669087e-001	9.117839610e-002	1.288006208e-002	8.821586e+002	5.233350e+002	1.279254e+002	6.671265e+001	64	129	19	76	6.863639e+000	1.905675e+001	0	0	0	0	0	0	0	0	0	0	0	30.7059	47.8878	1	1	1	1	24.4106	19.2016	77.2531
DATA	1060	7	76	0	0	A_16_P00912999	chr4:6082813-6082872	7439.88	4499.22	2.478033542e-001	7.133091058e-002	5.127671577e-004	1.152842e+003	2.039733e+003	1.478556e+002	2.081195e+002	81	269	19	77	7.043725e+000	1.757982e+001	0	0	0	0	0	0	0	0	0	0	0	40.1559	186.818	1	1	1	1	25.5572	19.8352	77.9255
DATA	1061	7	77	0	0	A_16_P38056960	chr7:70115602-70115661	7460.47	4499.29	-1.047116735e-001	8.540546003e-002	2.201784995e-001	8.454649e+002	6.643301e+002	1.253300e+002	7.822365e+001	63.5	140	20	77	7.057548e+000	1.752995e+001	0	0	0	0	0	0	0	0	0	0	0	29.4688	60.8997	1	1	1	1	25.3321	19.9628	77.3673
DATA	1062	7	78	0	0	A_18_P13244028	chr2:65200582-65200641	7482.19	4499.5	-2.318999849e-001	7.675671373e-002	2.517468046e-003	1.388686e+003	8.141491e+002	1.668302e+002	9.127347e+001	85	151	20	77	7.394640e+000	1.893241e+001	0	0	0	0	0	0	0	0	0	0	0	48.4358	74.7025	1	1	1	1	25.7804	20.4557	78.0853
DATA	1063	7	79	0	0	A_14_P138433	chr19:47764135-47764186	7502.5	4498.96	-1.184650499e-002	9.138083780e-002	8.968521798e-001	6.583799e+002	6.406637e+002	1.134513e+002	7.618682e+001	61	136	19	75	7.006414e+000	1.883882e+001	0	0	0	0	0	0	0	0	0	0	0	22.9787	58.8279	1	1	1	1	23.4529	19.8515	75.9941
DATA	1064	7	80	0	0	A_14_P121747	chr7:44686742-44686801	7524.47	4499.1	-7.192725414e-002	1.206127350e-001	5.509422683e-001	4.599196e+002	3.897218e+002	1.031524e+002	5.670866e+001	50	116	19	75	7.330822e+000	1.990870e+001	0	0	0	0	0	0	0	0	0	0	0	16.0628	35.8161	1	1	0	1	23.4529	19.7228	76.8644
DATA	1065	7	81	0	0	A_16_P02770448	chr13:46706237-46706296	7545.58	4499.32	-4.235719380e-001	8.082177968e-002	1.598695446e-007	1.942369e+003	7.324192e+002	2.150406e+002	8.401631e+001	104	143	19	78	7.698187e+000	1.983472e+001	0	0	0	0	0	0	0	0	0	0	0	67.8802	67.3637	1	1	1	1	24.1747	20.1706	78.6053
DATA	1066	7	82	0	0	A_14_P103511	chr8:142205751-142205810	7566.43	4499.43	-7.200836091e-002	9.938012892e-002	4.687127783e-001	6.112729e+002	5.178772e+002	1.106375e+002	6.613506e+001	56	129	19	78	7.430171e+000	1.962142e+001	0	0	0	0	0	0	0	0	0	0	0	21.3753	47.6663	1	1	1	1	23.9365	20.0383	79.7071
DATA	1067	7	83	0	0	A_14_P104378	chr3:134204653-134204702	7587.86	4499.26	-3.085627420e-001	6.884835912e-002	7.402533319e-006	4.688455e+003	2.303918e+003	4.778175e+002	2.340298e+002	195.5	283	20	79	7.310782e+000	1.901209e+001	0	0	0	0	0	0	0	0	0	0	0	164.051	212.202	1	1	1	1	25.5572	20.6515	79.7535
DATA	1068	7	84	0	0	A_14_P134048	chr17:60023741-60023800	7608.76	4498.94	4.595207614e-001	7.568470477e-002	1.267097373e-009	1.849784e+003	5.328952e+003	2.066402e+002	5.344762e+002	102	554.5	20	78	7.116639e+000	1.937714e+001	0	0	0	0	0	0	0	0	0	0	0	64.764	491.127	1	1	1	1	23.4529	20.2176	79.3503
DATA	1069	7	85	0	0	A_14_P109239	chr17:6013291-6013349	7629.39	4499.37	1.210498451e-001	8.014832506e-002	1.309610809e-001	7.547122e+002	9.973125e+002	1.190369e+002	1.078498e+002	62	172	19	77.5	6.628977e+000	1.848622e+001	0	0	0	0	0	0	0	0	0	0	0	26.4382	91.9745	1	1	1	1	24.4106	19.2937	78.8317
DATA	1070	7	86	0	0	A_16_P00930657	chr4:19370059-19370118	7651.11	4498.86	5.715222713e-001	9.982141305e-002	1.031613747e-008	3.604951e+002	1.344069e+003	9.880868e+001	1.405298e+002	48	197.5	19	77.5	7.315047e+000	1.823608e+001	0	0	0	0	0	0	0	0	0	0	0	12.6361	124.022	1	1	0	1	25.3321	19.7285	78.9601
DATA	1071	7	87	0	1	SRN_20373	SRN_20373	7671.72	4498.98	-5.698101077e-001	9.627086745e-002	3.242560795e-009	1.498014e+003	4.033719e+002	1.757700e+002	5.752080e+001	92	118	19	77	7.243084e+000	1.861559e+001	0	0	0	0	0	0	0	0	0	0	0	52.5363	37.2408	1	1	1	1	25.7804	20.0455	79.003
DATA	1072	7	88	0	0	A_16_P17392721	chr5:168729607-168729665	7693.49	4499.45	-2.755793281e-001	7.713308738e-002	3.532153988e-004	1.503108e+003	7.969127e+002	1.761792e+002	8.961208e+001	89	156	19	79	7.147287e+000	1.920029e+001	0	0	0	0	0	0	0	0	0	0	0	52.7425	73.6162	1	1	1	1	24.4106	19.7896	79.9078
DATA	1073	7	89	0	0	A_14_P125869	chr2:28999809-28999867	7714.09	4499.36	-7.191014761e-003	1.021071184e-001	9.438544507e-001	5.399467e+002	5.310799e+002	1.065491e+002	6.707136e+001	51	125.5	19	80	7.040270e+000	1.993291e+001	0	0	0	0	0	0	0	0	0	0	0	18.9557	49.0816	1	1	1	1	22.7082	19.5104	80.4013
DATA	1074	7	90	0	1	SRN_20044	SRN_20044	7735.86	4499.04	-1.845829134e-001	6.808092433e-002	6.703449567e-003	2.228379e+003	1.456821e+003	2.410086e+002	1.513274e+002	108	211	18	78	6.863624e+000	1.982254e+001	0	0	0	0	0	0	0	0	0	0	0	78.2721	134.693	1	1	1	1	25.7804	19.1141	79.7122
DATA	1075	7	91	0	0	A_16_P38360542	chr8:32859696-32859755	7756.65	4498.7	2.896737476e-001	8.138941942e-002	3.721162489e-004	6.619246e+002	1.289681e+003	1.131446e+002	1.353081e+002	58	204	19	79	7.022691e+000	1.955455e+001	0	0	0	0	0	0	0	0	0	0	0	23.2614	119.283	1	1	1	1	24.8756	20.0277	79.9985
DATA	1076	7	92	0	0	A_14_P127813	chr1:92420533-92420592	7778.45	4498.22	8.675554880e-003	1.008497788e-001	9.314469170e-001	5.398728e+002	5.507659e+002	1.064265e+002	6.861384e+001	52	131	19	80	7.276813e+000	2.015820e+001	0	0	0	0	0	0	0	0	0	0	0	18.9816	50.9569	1	1	1	1	25.3321	19.8707	80.8514
DATA	1077	7	93	0	0	A_16_P36569206	chr3:180261965-180262024	7799.19	4499.03	-2.978020393e-001	6.782655375e-002	1.130170654e-005	6.505894e+003	3.277215e+003	6.570176e+002	3.302643e+002	262	375	19	79	7.426973e+000	2.018070e+001	0	0	0	0	0	0	0	0	0	0	0	228.83	303.324	1	1	1	1	26.4388	19.9597	80.2258
DATA	1078	7	94	0	0	A_14_P118869	chr15:93665770-93665829	7820.48	4498.52	3.433303633e-001	9.748029148e-002	4.282249695e-004	4.153565e+002	9.156961e+002	1.006154e+002	1.002864e+002	49.5	162	19	79	7.291086e+000	1.970365e+001	0	0	0	0	0	0	0	0	0	0	0	14.6156	84.7724	1	1	0	1	24.4106	19.949	79.9134
DATA	1079	7	95	0	0	A_14_P132543	chr8:133584392-133584451	7841.56	4498.25	-2.814832140e-001	7.279029356e-002	1.101628918e-004	2.014961e+003	1.053861e+003	2.213420e+002	1.130394e+002	109	178.5	19	80	7.339248e+000	1.994610e+001	0	0	0	0	0	0	0	0	0	0	0	70.9309	97.5837	1	1	1	1	24.6442	20.0197	80.2667
DATA	1080	7	96	0	0	A_14_P128070	chr6:90097171-90097224	7862.69	4498.35	4.139545417e-002	8.845204938e-002	6.397854384e-001	6.532908e+002	7.186244e+002	1.124881e+002	8.267532e+001	58	148.5	19	80	7.087838e+000	1.963425e+001	0	0	0	0	0	0	0	0	0	0	0	23.0053	66.5554	1	1	1	1	23.9365	19.9832	79.8928
DATA	1081	7	97	0	0	A_14_P124618	chr1:78401620-78401679	7884.32	4498.18	2.956266930e-003	7.553152309e-002	9.687791593e-001	9.869919e+002	9.937333e+002	1.346156e+002	1.074504e+002	67.5	166.5	19	80	6.731185e+000	1.918135e+001	0	0	0	0	0	0	0	0	0	0	0	34.7686	92.0474	1	1	1	1	25.1049	19.5453	81.221
DATA	1082	7	98	0	0	A_16_P35872087	chr2:137951387-137951446	7905.54	4498.08	1.166443656e-001	6.537366790e-002	7.437955702e-002	1.926206e+003	2.519690e+003	2.132541e+002	2.552618e+002	101	313	19	80	6.986722e+000	1.843221e+001	0	0	0	0	0	0	0	0	0	0	0	67.8752	233.417	1	1	1	1	23.9365	19.8915	81.3209
DATA	1083	7	99	0	0	A_18_P15975171	chr7:8660565-8660624	7926.26	4498.21	3.107294039e-001	7.208386929e-002	1.627644116e-005	1.201034e+003	2.456319e+003	1.509803e+002	2.490080e+002	78	278	19	79	7.204495e+000	1.855442e+001	0	0	0	0	0	0	0	0	0	0	0	42.3329	227.563	1	1	1	1	23.2073	19.9289	80.6367
DATA	1084	7	100	0	1	SRN_50132	SRN_50132	7947.8	4498.24	-3.046414970e-001	6.752070863e-002	6.427276478e-006	1.944431e+004	9.641644e+003	1.946581e+003	9.650300e+002	703	967	19	79	7.288248e+000	1.860098e+001	0	0	0	0	0	0	0	0	0	0	0	685.526	893.257	1	1	1	1	24.4106	19.8672	81.2272
DATA	1085	7	101	0	0	A_16_P03293496	chr17:75043235-75043294	7968.64	4498.13	4.722843410e-002	7.075935394e-002	5.044838057e-001	1.180809e+003	1.316462e+003	1.493501e+002	1.378431e+002	77.5	199.5	19	80	7.236795e+000	1.917900e+001	0	0	0	0	0	0	0	0	0	0	0	41.6396	121.96	1	1	1	1	24.8756	19.8067	81.2255
DATA	1086	7	102	0	0	A_14_P106519	chr21:48018850-48018909	7989.37	4498.07	1.908655255e-001	7.801019705e-002	1.441811495e-002	7.726644e+002	1.199103e+003	1.197053e+002	1.266836e+002	61	190	19	81	7.154370e+000	2.004055e+001	0	0	0	0	0	0	0	0	0	0	0	27.252	111.08	1	1	1	1	22.7082	19.9521	81.7913
DATA	1087	7	103	0	0	A_14_P133618	chr4:185638260-185638319	8011.33	4498.12	-3.856826275e-001	1.272244677e-001	2.433314327e-003	6.210325e+002	2.555240e+002	1.105146e+002	4.820336e+001	57	103	20	81	6.929597e+000	1.942410e+001	0	0	0	0	0	0	0	0	0	0	0	21.9073	23.6679	1	1	1	1	25.3321	20.0933	82.0809
DATA	1088	7	104	0	0	A_16_P17903954	chr7:34360422-34360481	8032.6	4498.28	-1.588459291e-001	6.614646775e-002	1.633125512e-002	2.620544e+003	1.817797e+003	2.775379e+002	1.863197e+002	135	243.5	20	81	7.351238e+000	1.929338e+001	0	0	0	0	0	0	0	0	0	0	0	92.4515	168.348	1	1	1	1	23.9365	20.4821	81.4025
DATA	1089	7	105	0	0	A_14_P101978	chr1:201700840-201700894	8053.88	4498.1	-2.358799872e-001	7.097675695e-002	8.894601815e-004	1.991948e+003	1.157172e+003	2.191617e+002	1.227289e+002	106	177	19	81	7.156684e+000	1.959766e+001	0	0	0	0	0	0	0	0	0	0	0	70.2814	107.142	1	1	1	1	25.5572	19.8915	81.8836
DATA	1090	7	106	0	0	A_14_P134932	chr10:74095139-74095184	8075.07	4498.11	-1.683027193e-001	7.487098693e-002	2.458237084e-002	1.312544e+003	8.908634e+002	1.599382e+002	9.802630e+001	81	157.5	19	81	7.157554e+000	2.024874e+001	0	0	0	0	0	0	0	0	0	0	0	46.3122	82.4633	1	1	1	1	24.8756	19.6094	82.2672
DATA	1091	7	107	0	0	A_16_P38427797	chr8:66747137-66747196	8095.41	4498.39	-3.666737485e-002	6.480094537e-002	5.714982755e-001	2.224116e+003	2.044043e+003	2.404570e+002	2.084582e+002	115	269	19	82	7.065721e+000	1.995189e+001	0	0	0	0	0	0	0	0	0	0	0	78.4761	189.156	1	1	1	1	24.4106	19.9211	82.934
DATA	1092	7	108	0	0	A_14_P105500	chr11:113074982-113075041	8116.52	4498.35	-2.074751273e-001	1.584083070e-001	1.902807571e-001	3.778297e+002	2.343263e+002	9.889706e+001	4.715924e+001	49.5	101.5	20	81	7.390972e+000	1.935859e+001	0	0	0	0	0	0	0	0	0	0	0	13.331	21.6768	1	1	0	1	25.3321	20.4727	82.2572
DATA	1093	7	109	0	0	A_14_P114201	chr4:71230201-71230260	8138.43	4498.54	-1.609982826e-001	7.250880309e-002	2.639187080e-002	1.461287e+003	1.008643e+003	1.723602e+002	1.088571e+002	88	169	19	81	6.796609e+000	1.898797e+001	0	0	0	0	0	0	0	0	0	0	0	51.5547	93.2682	1	1	1	1	24.4106	19.6733	81.703
DATA	1094	7	110	0	0	A_16_P03133116	chr16:28012283-28012342	8159.21	4498.52	7.089541254e-002	6.668617767e-002	2.877275153e-001	1.591914e+003	1.874196e+003	1.835706e+002	1.918434e+002	95	251	19	81	6.403307e+000	1.925707e+001	0	0	0	0	0	0	0	0	0	0	0	56.1571	173.227	1	1	1	1	25.3321	19.6512	81.7669
DATA	1095	7	111	0	0	A_14_P116475	chr4:84222198-84222257	8180.14	4498.66	3.470516222e-002	1.037558315e-001	7.380107513e-001	5.001806e+002	5.417913e+002	1.042148e+002	6.793258e+001	54	129	20	81	6.702233e+000	1.885236e+001	0	0	0	0	0	0	0	0	0	0	0	17.6418	50.0515	1	1	1	1	25.7804	20.258	81.2831
DATA	1096	7	112	0	0	A_14_P138995	chr6:169653664-169653723	8201.59	4498.06	1.092735289e-001	6.731827784e-002	1.045387262e-001	1.490003e+003	1.916287e+003	1.748226e+002	1.959671e+002	87	257	19	81	7.408274e+000	1.890370e+001	0	0	0	0	0	0	0	0	0	0	0	52.5445	176.921	1	1	1	1	26.4388	20.3712	82.1122
DATA	1097	7	113	0	-1	NC2_00025489	NC2_00025489	8222.23	4498.32	0.000000000e+000	6.966631822e-001	1.000000000e+000	9.085541e+001	4.075482e+001	9.146593e+001	4.103019e+001	34	78	20	81	7.419892e+000	1.874861e+001	0	0	0	0	0	0	0	0	0	0	0	-0.73878	-2.66315	0	0	0	0	28.1191	20.7954	80.7954
DATA	1098	7	114	0	0	A_16_P20032564	chr14:47605306-47605365	8243.18	4498.19	9.439997026e-002	6.481083808e-002	1.452417344e-001	2.072543e+003	2.575748e+003	2.265504e+002	2.608266e+002	108	308	20	80	7.142923e+000	1.948046e+001	0	0	0	0	0	0	0	0	0	0	0	73.0487	237.508	1	1	1	1	25.7804	20.1015	80.6489
DATA	1099	7	115	0	0	A_14_P104714	chr8:62201904-62201963	8264.15	4498.66	-9.021942223e-002	7.809527681e-002	2.479888421e-001	1.015261e+003	8.248181e+002	1.366903e+002	9.214824e+001	71	158	20	80	7.263029e+000	1.984428e+001	0	0	0	0	0	0	0	0	0	0	0	35.7711	76.0037	1	1	1	1	23.2073	20.0738	80.2337
DATA	1100	7	116	0	0	A_16_P15533888	chr2:3950749-3950808	8285.71	4498	-2.048693431e-003	6.429914264e-002	9.745821754e-001	2.296060e+003	2.285254e+003	2.471877e+002	2.321955e+002	114.5	291.5	19	80	7.030903e+000	1.967392e+001	0	0	0	0	0	0	0	0	0	0	0	80.8682	210.401	1	1	1	1	27.2919	19.6466	80.3015
DATA	1101	7	117	0	0	A_14_P122630	chr2:219093458-219093517	8307.32	4497.95	-2.784298238e-001	7.534261845e-002	2.194409790e-004	1.667152e+003	8.781029e+002	1.902219e+002	9.697645e+001	99.5	158.5	19	78	6.822929e+000	1.950363e+001	0	0	0	0	0	0	0	0	0	0	0	58.6915	80.7766	1	1	1	1	26.2212	19.265	79.595
DATA	1102	7	118	0	0	A_16_P01829228	chr7:145971019-145971078	8328.2	4497.44	3.143244490e-001	8.695195615e-002	3.004392609e-004	5.464276e+002	1.126827e+003	1.066963e+002	1.199761e+002	55	177	19	78	7.028384e+000	1.835216e+001	0	0	0	0	0	0	0	0	0	0	0	19.2278	103.562	1	1	1	1	23.9365	19.3286	78.9795
DATA	1103	7	119	0	1	SRN_30524	SRN_30524	8349.33	4497.25	-1.325520234e-001	6.410747357e-002	3.867263964e-002	3.666091e+003	2.701788e+003	3.779016e+002	2.733070e+002	159	321	19	77	6.981617e+000	1.835549e+001	0	0	0	0	0	0	0	0	0	0	0	128.933	248.07	1	1	1	1	23.696	19.0484	76.9688
DATA	1104	7	120	0	0	A_14_P110983	chr1:151821756-151821815	8370.45	4497.36	9.564095131e-004	1.445723639e-001	9.947216826e-001	3.334700e+002	3.342052e+002	9.761986e+001	5.310844e+001	44	109.5	19	75	7.459741e+000	1.844826e+001	0	0	0	0	0	0	0	0	0	0	0	11.7207	30.655	1	1	0	1	23.696	19.4485	75.9908
DATA	1105	7	121	0	0	A_14_P120096	chr12:95881153-95881212	8391.62	4497.24	2.333062226e-001	8.180898580e-002	4.346683106e-003	6.651116e+002	1.138153e+003	1.133687e+002	1.210834e+002	60	178.5	19	77	7.333088e+000	1.904903e+001	0	0	0	0	0	0	0	0	0	0	0	23.3617	104.285	1	1	1	1	25.3321	19.631	77.2991
DATA	1106	7	122	0	0	A_14_P122293	chr14:100735192-100735251	8413.12	4497.66	1.310349702e-001	1.056625961e-001	2.149286646e-001	4.403143e+002	5.953849e+002	1.018828e+002	7.249777e+001	55	138	19	78	7.296010e+000	1.980622e+001	0	0	0	0	0	0	0	0	0	0	0	15.4543	54.4916	1	1	0	1	26.0017	19.8281	77.9453
DATA	1107	7	123	0	0	A_14_P201307	chr15:55964635-55964688	8434.1	4497.43	-2.959501409e-001	8.721166361e-002	6.901318119e-004	1.084748e+003	5.487553e+002	1.422010e+002	6.874978e+001	74.5	134.5	19	77	7.150534e+000	1.880602e+001	0	0	0	0	0	0	0	0	0	0	0	38.0434	50.1637	1	1	1	1	25.7804	19.5502	76.4937
DATA	1108	7	124	0	0	A_16_P20231485	chr15:44214776-44214835	8455.56	4497.27	2.505249631e-001	7.176374508e-002	4.812732390e-004	1.109380e+003	1.975174e+003	1.441389e+002	2.018235e+002	75	268	19	77	7.331887e+000	1.989843e+001	0	0	0	0	0	0	0	0	0	0	0	38.8741	180.326	1	1	1	1	25.3321	19.3863	77.4865
DATA	1109	7	125	0	0	A_14_P102892	chr7:129585420-129585479	8476.28	4497.49	-1.139097694e-001	1.786489987e-001	5.237225502e-001	2.979309e+002	2.291953e+002	9.680718e+001	4.742716e+001	48.5	97	19	76	7.363643e+000	1.873672e+001	0	0	0	0	0	0	0	0	0	0	0	10.4305	20.8979	1	1	0	1	27.0811	19.6742	76.7817
DATA	1110	7	126	0	0	A_16_P17618996	chr6:87615740-87615799	8497.59	4497.59	6.018647775e-002	8.979990944e-002	5.027120034e-001	6.273151e+002	7.205634e+002	1.115167e+002	8.319219e+001	59	144	19	76	6.963072e+000	1.772582e+001	0	0	0	0	0	0	0	0	0	0	0	21.9406	65.6094	1	1	1	1	24.8756	19.7487	77.1341
DATA	1111	7	127	0	0	A_16_P19319348	chr11:88758551-88758610	8518.06	4497.57	6.542462116e-002	7.091328455e-002	3.562155171e-001	1.166104e+003	1.355694e+003	1.487140e+002	1.418195e+002	75.5	197.5	19	75	6.682820e+000	1.752773e+001	0	0	0	0	0	0	0	0	0	0	0	40.7439	123.267	1	1	1	1	25.1049	19.3361	76.8024
DATA	1112	7	128	0	0	A_16_P21219751	chr21:26960945-26961004	8539.54	4497.28	2.125601010e-001	6.912290410e-002	2.104293383e-003	1.361435e+003	2.221043e+003	1.645358e+002	2.259855e+002	81.5	285.5	19	75	6.995835e+000	1.828974e+001	0	0	0	0	0	0	0	0	0	0	0	47.5155	201.634	1	1	1	1	25.3321	19.4805	76.329
DATA	1113	7	129	0	0	A_14_P114170	chr20:25287497-25287554	8561.07	4497.18	-2.258255937e-006	6.543914668e-002	9.999724656e-001	1.951850e+003	1.951839e+003	2.159970e+002	1.996034e+002	106	257	19	75	7.095021e+000	1.949352e+001	0	0	0	0	0	0	0	0	0	0	0	68.0398	176.908	1	1	1	1	25.1049	19.763	76.9131
DATA	1114	7	130	0	0	A_14_P127512	chrX:148250026-148250085	8581.74	4497.35	2.025654929e-001	6.514623420e-002	1.874697502e-003	3.048612e+003	4.860351e+003	3.186203e+002	4.878324e+002	147	517	20	76	7.291486e+000	1.897184e+001	0	0	0	0	0	0	0	0	0	0	0	106.141	439.82	1	1	1	1	24.8756	20.0191	76.6603
DATA	1115	7	131	0	0	A_14_P132891	chr14:69673529-69673588	8603.5	4497.32	1.798977956e-001	6.759791667e-002	7.784141060e-003	1.553973e+003	2.351480e+003	1.809707e+002	2.388538e+002	90	274	19	75	7.201658e+000	1.841200e+001	0	0	0	0	0	0	0	0	0	0	0	54.0297	212.411	1	1	1	1	27.0811	19.7841	76.2094
DATA	1116	7	132	0	0	A_18_P14264151	chr3:82540102-82540161	8624.1	4497.32	2.102853731e-001	8.794954443e-002	1.680358537e-002	5.740112e+002	9.315490e+002	1.091812e+002	1.021790e+002	57	162	19	75	7.437862e+000	1.861914e+001	0	0	0	0	0	0	0	0	0	0	0	19.9304	84.0008	1	1	1	1	26.0017	20.2251	76.6493
DATA	1117	7	133	0	0	A_16_P02761878	chr13:40860857-40860916	8645.9	4497.15	-2.534605135e-001	1.145955659e-001	2.698166565e-002	6.230652e+002	3.475946e+002	1.119560e+002	5.456901e+001	58	110	20	77	7.399135e+000	1.861035e+001	0	0	0	0	0	0	0	0	0	0	0	21.6006	31.2831	1	1	1	1	27.0811	20.4304	77.653
DATA	1118	7	134	0	0	A_14_P127927	chr5:70834859-70834918	8666.75	4497.14	2.302818188e-001	9.864553498e-002	1.957283324e-002	4.533533e+002	7.704042e+002	1.036053e+002	8.781550e+001	53	150.5	20	77	7.198315e+000	1.837275e+001	0	0	0	0	0	0	0	0	0	0	0	15.6927	69.203	1	1	0	1	25.7804	19.9719	77.9043
DATA	1119	7	135	0	0	A_16_P15326798	chr1:165504256-165504315	8688.1	4497.15	-3.377501873e-001	8.331285760e-002	5.034957106e-005	1.360615e+003	6.251511e+002	1.649860e+002	7.544340e+001	88	131	20	77	7.075967e+000	1.907794e+001	0	0	0	0	0	0	0	0	0	0	0	47.0193	56.0415	1	1	1	1	26.8687	20.1195	78.0867
DATA	1120	7	136	0	0	A_16_P01056612	chr4:114876387-114876446	8709.81	4497.06	1.105418797e-001	8.299737909e-002	1.829022859e-001	7.127724e+002	9.193751e+002	1.175546e+002	1.012115e+002	62	163	19	77	7.125299e+000	1.903740e+001	0	0	0	0	0	0	0	0	0	0	0	24.5878	82.24	1	1	1	1	22.9591	19.8861	78.1835
DATA	1121	7	137	0	0	A_14_P201638	chr5:148201371-148201430	8730.62	4497.17	2.182416116e-001	8.633550850e-002	1.147694379e-002	5.997035e+002	9.912385e+002	1.112043e+002	1.078166e+002	55	165	19	77	7.243139e+000	1.879176e+001	0	0	0	0	0	0	0	0	0	0	0	20.6504	88.4802	1	1	1	1	24.6442	19.9758	78.4065
DATA	1122	7	138	0	0	A_14_P201073	chr6:105308411-105308470	8751.96	4497.41	-3.956802840e-001	2.270968560e-001	8.144868486e-002	3.161688e+002	1.271273e+002	9.901183e+001	4.436884e+001	46	86.5	20	78	7.639438e+000	1.827671e+001	0	0	0	0	0	0	0	0	0	0	0	10.8662	11.3222	1	1	0	0	25.3321	20.6544	79.3977
DATA	1123	7	139	0	0	A_16_P01468291	chr6:43424544-43424603	8772.62	4497	-2.525680136e-001	1.828245368e-001	1.671321630e-001	3.464330e+002	1.936650e+002	1.001910e+002	4.680132e+001	50.5	94	20	79	7.772733e+000	1.771118e+001	0	0	0	0	0	0	0	0	0	0	0	11.8831	17.2086	1	1	0	0	29.1201	20.5074	79.7875
DATA	1124	7	140	0	0	A_16_P16532205	chr3:184799629-184799688	8793.91	4496.66	-1.315378285e-001	8.173193125e-002	1.075330316e-001	9.904692e+002	7.316496e+002	1.366951e+002	8.471894e+001	72	143	19	79	7.477345e+000	1.797912e+001	0	0	0	0	0	0	0	0	0	0	0	33.9033	64.8541	1	1	1	1	25.5572	19.8486	79.3628
DATA	1125	7	141	0	0	A_14_P100192	chr13:24334216-24334267	8815.11	4497.21	2.903604639e-001	8.964373259e-002	1.199288653e-003	5.303745e+002	1.035007e+003	1.082912e+002	1.120068e+002	54	171	19	79	7.343980e+000	1.717930e+001	0	0	0	0	0	0	0	0	0	0	0	18.1149	91.52	1	1	1	1	25.5572	20.0465	78.4613
DATA	1126	7	142	0	0	A_16_P21464716	chrX:48372386-48372445	8836.03	4496.72	2.280415416e-001	1.734219810e-001	1.885261191e-001	2.133290e+002	3.606546e+002	9.700197e+001	5.606520e+001	45	109	20	78	7.600473e+000	1.727558e+001	0	0	0	0	0	0	0	0	0	0	0	7.26985	31.8087	1	1	0	1	27.2919	20.607	78.3449
DATA	1127	7	143	0	1	SRN_30812	SRN_30812	8857.35	4496.53	-5.180981509e-003	6.439982048e-002	9.358791645e-001	2.350370e+003	2.322497e+003	2.534554e+002	2.362042e+002	113	281.5	19	77	7.652104e+000	1.726143e+001	0	0	0	0	0	0	0	0	0	0	0	79.9047	204.289	1	1	1	1	25.5572	20.0396	78.0411
DATA	1128	7	144	0	0	A_14_P133199	chr1:58938411-58938470	8878.86	4496.39	-3.786591183e-001	7.812692862e-002	1.255212379e-006	2.023621e+003	8.461942e+002	2.235913e+002	9.499112e+001	109	145.5	19	78	7.098058e+000	1.836503e+001	0	0	0	0	0	0	0	0	0	0	0	68.6235	74.2247	1	1	1	1	25.7804	19.6459	79.0159
DATA	1129	7	145	0	0	A_16_P01066752	chr4:122639200-122639259	8899.6	4496.2	4.740592838e-001	1.516204169e-001	1.768288905e-003	1.905631e+002	5.676727e+002	9.721946e+001	7.138468e+001	44	131	19	77	7.979542e+000	1.880650e+001	0	0	0	0	0	0	0	0	0	0	0	6.44591	49.6557	1	1	0	1	25.1049	20.4207	78.6936
DATA	1130	7	146	0	0	A_14_P123740	chr12:120648310-120648369	8920.44	4496.55	-1.546835982e-001	7.814400649e-002	4.776327901e-002	1.172925e+003	8.214605e+002	1.513074e+002	9.290783e+001	75	149	20	79	7.753386e+000	1.927936e+001	0	0	0	0	0	0	0	0	0	0	0	39.5707	71.652	1	1	1	1	24.4106	20.312	79.8955
DATA	1131	7	147	0	0	A_14_P123294	chr3:78605584-78605643	8941.92	4496.66	-1.885298089e-001	7.905222340e-002	1.708484270e-002	1.207054e+003	7.819825e+002	1.541360e+002	8.950030e+001	76	143.5	20	79	7.642639e+000	1.891474e+001	0	0	0	0	0	0	0	0	0	0	0	40.6073	68.0022	1	1	1	1	24.1747	20.3984	79.2832
DATA	1132	7	148	0	0	A_16_P02188800	chr9:135600047-135600104	8963.43	4496.55	-9.101898425e-002	8.594687964e-002	2.895932182e-001	8.536646e+002	6.922585e+002	1.285683e+002	8.185053e+001	68	137.5	19	79	7.922084e+000	1.939949e+001	0	0	0	0	0	0	0	0	0	0	0	28.6343	60.0107	1	1	1	1	24.8756	20.3541	80.3413
DATA	1133	7	149	0	0	A_14_P120328	chr4:44350757-44350816	8984.26	4496.51	1.373653575e-001	6.740807640e-002	4.156818093e-002	1.577831e+003	2.164841e+003	1.849127e+002	2.208724e+002	89	257.5	19	79	7.653506e+000	1.980667e+001	0	0	0	0	0	0	0	0	0	0	0	52.7686	187.08	1	1	1	1	23.4529	20.3732	79.5263
DATA	1134	7	150	0	0	A_16_P00369434	chr2:49208081-49208140	9005.7	4496.14	-2.313650996e-001	8.949997975e-002	9.735484249e-003	9.667234e+002	5.674625e+002	1.367548e+002	7.177934e+001	67	131	20	80	7.370137e+000	1.921512e+001	0	0	0	0	0	0	0	0	0	0	0	32.2285	48.8751	1	1	1	1	25.1049	20.3984	79.5874
DATA	1135	7	151	0	0	A_16_P19899355	chr13:88107653-88107712	9026.58	4496.47	7.206263199e-002	6.681433330e-002	2.807881650e-001	1.670937e+003	1.972526e+003	1.932259e+002	2.021224e+002	93	248	19	80	7.616550e+000	1.835976e+001	0	0	0	0	0	0	0	0	0	0	0	55.5289	169.335	1	1	1	1	25.1049	20.3203	80.6324
DATA	1136	7	152	0	0	A_14_P110556	chr6:46563801-46563860	9047.85	4496.5	-2.736800976e-001	8.389929662e-002	1.106263881e-003	1.218467e+003	6.488339e+002	1.559683e+002	7.853839e+001	71	133	20	81	7.204384e+000	1.817019e+001	0	0	0	0	0	0	0	0	0	0	0	40.3563	55.5072	1	1	1	1	26.6546	19.9915	81.3169
DATA	1137	7	153	0	0	A_14_P123937	chr16:29838538-29838597	9069.24	4496.17	1.960175137e-001	8.696314488e-002	2.419429569e-002	6.261400e+002	9.833066e+002	1.160475e+002	1.078962e+002	57	159	20	82	7.075404e+000	1.894358e+001	0	0	0	0	0	0	0	0	0	0	0	20.6652	83.8169	1	1	1	1	21.6755	20.0729	81.6513
DATA	1138	7	154	0	0	A_14_P100874	chr11:36472131-36472190	9090.25	4496.23	-2.381418884e-001	7.223461193e-002	9.779879948e-004	1.949594e+003	1.126684e+003	2.182290e+002	1.211658e+002	95	173	20	82	7.463453e+000	2.003702e+001	0	0	0	0	0	0	0	0	0	0	0	64.116	95.6916	1	1	1	1	24.4106	20.6205	82.6983
DATA	1139	7	155	0	0	A_14_P104198	chr2:233416378-233416437	9111.21	4496.43	-1.584511595e-001	7.911561149e-002	4.520090440e-002	1.174156e+003	8.152194e+002	1.532055e+002	9.299216e+001	73	151	20	80	7.640967e+000	1.938951e+001	0	0	0	0	0	0	0	0	0	0	0	38.473	68.9831	1	1	1	1	24.8756	21.0992	80.8336
DATA	1140	7	156	0	0	A_16_P21464716	chrX:48372386-48372445	9132.74	4496.78	2.113243242e-001	1.475404167e-001	1.520537498e-001	2.756450e+002	4.484090e+002	1.025713e+002	6.346666e+001	47	112	20	79	7.479502e+000	1.887837e+001	0	0	0	0	0	0	0	0	0	0	0	8.99689	37.797	1	1	0	1	24.4106	20.6628	79.5893
DATA	1141	7	157	0	0	A_14_P115716	chr16:62643246-62643305	9153.83	4495.93	3.126501983e-001	7.306671796e-002	1.877612697e-005	1.181722e+003	2.427536e+003	1.542864e+002	2.469067e+002	74	282	19	79	7.450947e+000	1.963374e+001	0	0	0	0	0	0	0	0	0	0	0	38.4165	203.798	1	1	1	1	26.8687	20.3505	79.3349
DATA	1142	7	158	0	0	A_14_P135339	chrX:22050894-22050953	9174.68	4495.97	2.110330035e-001	7.080071400e-002	2.876259703e-003	1.252129e+003	2.035551e+003	1.599926e+002	2.085295e+002	76	256	19	78	7.379409e+000	1.930088e+001	0	0	0	0	0	0	0	0	0	0	0	40.5413	170.21	1	1	1	1	26.2212	20.0353	78.0599
DATA	1143	7	159	0	0	A_14_P104194	chr2:240957863-240957922	9196	4496.48	3.886484188e-001	8.564815451e-002	5.686230962e-006	6.159541e+002	1.507290e+003	1.174633e+002	1.574362e+002	58	202.5	19	79	7.769831e+000	1.884638e+001	0	0	0	0	0	0	0	0	0	0	0	19.8591	125.517	1	1	1	1	22.9591	20.1704	79.0305
DATA	1144	7	160	0	-1	NC1_00000031	NC1_00000031	9217.17	4496	-5.839929157e-001	5.070449222e-001	2.494206463e-001	1.740228e+002	4.535377e+001	1.019559e+002	4.566541e+001	41	80	19	79	7.466357e+000	1.913871e+001	0	0	0	0	0	0	0	0	0	0	0	5.58605	0.57103	1	0	0	0	28.1191	20.0091	79.5762
DATA	1145	7	161	0	0	A_14_P100462	chr11:133941206-133941265	9237.98	4495.62	3.702002648e-001	7.970779162e-002	3.409543566e-006	8.063036e+002	1.891032e+003	1.291660e+002	1.945843e+002	65	229	19	79	7.386694e+000	1.874956e+001	0	0	0	0	0	0	0	0	0	0	0	25.7668	156.115	1	1	1	1	23.696	19.9183	80.1441
DATA	1146	7	162	0	0	A_14_P107104	chr15:69019738-69019796	9259.3	4495.85	9.604931236e-002	7.824591728e-002	2.196229682e-001	9.062744e+002	1.130600e+003	1.359828e+002	1.220842e+002	61	168	19	79	7.357874e+000	1.871356e+001	0	0	0	0	0	0	0	0	0	0	0	28.8268	92.9195	1	1	1	1	24.6442	19.8436	80.0491
DATA	1147	7	163	0	0	A_14_P104713	chr5:77475271-77475330	9280.68	4496.09	1.284600080e-001	7.384554613e-002	8.193331833e-002	1.063008e+003	1.428883e+003	1.472326e+002	1.501955e+002	69	204	19	79	7.267399e+000	1.919879e+001	0	0	0	0	0	0	0	0	0	0	0	33.6496	116.894	1	1	1	1	24.6442	19.818	79.5493
DATA	1148	7	164	0	0	A_14_P133793	chr6:83878613-83878672	9301.79	4496	2.101877482e-001	7.079178174e-002	2.986751633e-003	1.286936e+003	2.088069e+003	1.644461e+002	2.139210e+002	69	251	19	79	7.071892e+000	1.919490e+001	0	0	0	0	0	0	0	0	0	0	0	40.5375	170.019	1	1	1	1	25.5572	19.3314	79.7265
DATA	1149	8	1	0	0	A_14_P101907	chr14:58023813-58023872	5863.18	4508.3	-2.781380348e-001	1.233886190e-001	2.418592593e-002	6.217095e+002	3.276796e+002	1.165960e+002	5.847744e+001	54.5	105.5	19	79	7.309415e+000	1.981115e+001	0	0	0	0	0	0	0	0	0	0	0	20.3252	25.6134	1	1	1	1	27.9146	19.7154	79.8222
DATA	1150	8	2	0	0	A_14_P108764	chr11:33902330-33902379	5885.33	4508.52	-1.587435550e-001	1.852357069e-001	3.914551664e-001	3.265777e+002	2.265912e+002	1.037839e+002	5.330541e+001	46	96	20	78	7.119680e+000	1.972222e+001	0	0	0	0	0	0	0	0	0	0	0	10.6903	17.7794	1	1	0	0	19.1492	20.1111	79.4294
DATA	1151	8	3	0	0	A_14_P118817	chr13:31835180-31835239	5905.52	4508.21	-6.529323761e-002	6.618984579e-002	3.239103934e-001	2.139665e+003	1.840995e+003	2.355104e+002	1.902774e+002	104	218	20	77	7.240053e+000	1.830354e+001	0	0	0	0	0	0	0	0	0	0	0	70.1166	144.925	1	1	1	1	24.4106	20.5353	78.8207
DATA	1152	8	4	0	0	A_14_P117170	chr5:38562280-38562339	5926.61	4508.04	3.760009718e-001	9.049838536e-002	3.255992451e-005	5.253854e+002	1.248760e+003	1.114537e+002	1.337579e+002	52	181	21	77	7.134028e+000	1.926682e+001	0	0	0	0	0	0	0	0	0	0	0	17.2363	98.6399	1	1	1	1	23.4529	20.871	78.828
DATA	1153	8	5	0	0	A_14_P138505	chr20:36965726-36965785	5947.84	4507.98	-3.921386605e-001	7.704652976e-002	3.587547032e-007	2.437872e+003	9.882624e+002	2.628157e+002	1.097640e+002	114	159	20	78	7.279638e+000	1.961962e+001	0	0	0	0	0	0	0	0	0	0	0	80.0694	78.3305	1	1	1	1	22.9591	20.7547	79.032
DATA	1154	8	6	0	0	A_14_P100185	chr8:55052672-55052731	5969	4508.5	2.976932342e-001	1.053029776e-001	4.698393483e-003	4.032482e+002	8.003236e+002	1.051558e+002	9.311583e+001	45	145	21	79	7.950724e+000	1.962626e+001	0	0	0	0	0	0	0	0	0	0	0	13.2596	63.6597	1	1	0	1	26.2212	21.381	79.3754
DATA	1155	8	7	0	0	A_14_P116139	chr12:22779215-22779274	5990.67	4508.23	-1.895414665e-001	1.720929705e-001	2.707269862e-001	3.649863e+002	2.359039e+002	1.045412e+002	5.297999e+001	47	98	20	79	7.511343e+000	1.917351e+001	0	0	0	0	0	0	0	0	0	0	0	12.0145	18.8268	1	1	0	0	26.4388	20.5297	79.4108
DATA	1156	8	8	0	0	A_14_P131466	chr13:76287311-76287370	6011.16	4508.48	3.731066561e-001	9.677465674e-002	1.155325273e-004	4.478987e+002	1.057515e+003	1.076225e+002	1.158410e+002	50	160	20	80	7.371680e+000	1.929326e+001	0	0	0	0	0	0	0	0	0	0	0	14.7594	84.6727	1	1	0	1	22.4545	20.4064	79.7105
DATA	1157	8	9	0	0	A_14_P128856	chr6:125657840-125657899	6032.42	4508.18	4.044911015e-002	7.237636313e-002	5.762492020e-001	1.180033e+003	1.295219e+003	1.532370e+002	1.378318e+002	75	179.5	19	79.5	7.044816e+000	2.038271e+001	0	0	0	0	0	0	0	0	0	0	0	38.925	104.033	1	1	1	1	23.696	20	79.4891
DATA	1158	8	10	0	0	A_16_P17270463	chr5:117002530-117002589	6053.72	4508.12	1.578894493e-001	8.299493602e-002	5.711905341e-002	7.237350e+002	1.041044e+003	1.215525e+002	1.142158e+002	61	165	20	79	6.825585e+000	1.939508e+001	0	0	0	0	0	0	0	0	0	0	0	23.8981	83.8851	1	1	1	1	24.1747	20.2711	78.5474
DATA	1159	8	11	0	0	A_16_P18738075	chr9:113948226-113948285	6074.19	4508.49	1.790255318e-002	1.256278131e-001	8.866813712e-001	4.201292e+002	4.378098e+002	1.062211e+002	6.411254e+001	45	112	20	78	6.948063e+000	1.904995e+001	0	0	0	0	0	0	0	0	0	0	0	13.8869	35.3893	1	1	0	1	24.8756	20.1006	78.5754
DATA	1160	8	12	0	0	A_14_P136943	chr9:130317389-130317448	6096.15	4507.73	3.239971615e-001	1.107965101e-001	3.452826138e-003	3.617304e+002	7.627500e+002	1.039603e+002	8.943401e+001	46.5	138.5	19	75	6.524962e+000	1.793850e+001	0	0	0	0	0	0	0	0	0	0	0	11.9683	61.8396	1	1	0	1	23.696	19.4686	76.8743
DATA	1161	8	13	0	0	A_14_P138339	chr17:36914348-36914397	6116.93	4508.04	1.348517381e-001	7.230750472e-002	6.218480445e-002	1.106673e+003	1.509632e+003	1.474034e+002	1.579779e+002	73.5	197	20	75	7.102793e+000	1.797064e+001	0	0	0	0	0	0	0	0	0	0	0	36.6518	122.772	1	1	1	1	24.6442	20.2951	75.9016
DATA	1162	8	14	0	0	A_14_P103650	chr2:97059704-97059763	6138.66	4508.04	2.894072206e-001	1.137731157e-001	1.096782132e-002	3.577855e+002	6.966746e+002	1.036425e+002	8.370964e+001	46	142	19	75	7.202066e+000	1.784846e+001	0	0	0	0	0	0	0	0	0	0	0	11.8612	56.8331	1	1	0	1	24.4106	20.1299	76.1017
DATA	1163	8	15	0	0	A_16_P16791588	chr4:102148200-102148259	6159.54	4507.83	-7.778056918e-001	1.542125424e-001	4.565547681e-007	8.252573e+002	1.376524e+002	1.274936e+002	4.827949e+001	64	93	20	76.5	6.782481e+000	1.843003e+001	0	0	0	0	0	0	0	0	0	0	0	27.3842	11.2616	1	1	1	0	21.6755	20.3904	77.6461
DATA	1164	8	16	0	0	A_14_P110815	chr7:44721480-44721539	6179.89	4508.12	5.572520122e-001	1.250472278e-001	8.337372660e-006	2.390013e+002	8.622878e+002	9.998940e+001	9.779795e+001	44.5	147.5	20	76	7.784679e+000	1.882393e+001	0	0	0	0	0	0	0	0	0	0	0	7.93802	70.7506	1	1	0	1	27.7085	20.6749	77.7438
DATA	1165	8	17	0	0	A_14_P104394	chr10:133996915-133996974	6201.62	4507.91	1.260419571e-001	7.575013479e-002	9.612897371e-002	9.385345e+002	1.254562e+003	1.349719e+002	1.336262e+002	67	177	19	75	7.215202e+000	1.847460e+001	0	0	0	0	0	0	0	0	0	0	0	31.2012	103.236	1	1	1	1	25.5572	19.9557	76.5319
DATA	1166	8	18	66	-1	(-)3xSLv1	NegativeControl	6223.51	4507.25	0.000000000e+000	6.874010059e-001	1.000000000e+000	9.626463e+001	4.557307e+001	9.699207e+001	4.588100e+001	37	76	20	75	6.984677e+000	1.808698e+001	0	0	0	0	0	0	0	0	0	0	0	1.31521	-2.938	0	0	0	0	23.9365	19.941	76.6077
DATA	1167	8	19	0	0	A_14_P201336	chr1:55512509-55512568	6243.8	4507.6	3.210248660e-001	8.776211362e-002	2.542921278e-004	5.673575e+002	1.188178e+003	1.122233e+002	1.273226e+002	54	176	20	77	7.064674e+000	1.835015e+001	0	0	0	0	0	0	0	0	0	0	0	18.8955	98.3169	1	1	1	1	25.7804	19.9307	77.272
DATA	1168	8	20	0	0	A_14_P116327	chr1:7469804-7469863	6264.89	4507.69	-1.619871873e-002	1.215844109e-001	8.940113059e-001	4.510358e+002	4.345226e+002	1.067361e+002	6.300685e+001	52	113.5	20.5	76	6.780727e+000	1.706718e+001	0	0	0	0	0	0	0	0	0	0	0	15.035	36.055	1	1	0	1	26.6546	20.5449	76.9607
DATA	1169	8	21	0	0	A_14_P136942	chrX:151128402-151128461	6285.91	4507.82	-3.355272377e-002	1.124871934e-001	7.654891710e-001	5.118340e+002	4.737797e+002	1.093681e+002	6.568898e+001	54.5	119	20	75	7.384449e+000	1.823069e+001	0	0	0	0	0	0	0	0	0	0	0	17.0769	39.4205	1	1	1	1	25.3321	20.5616	76.1111
DATA	1170	8	22	0	1	SRN_50798	SRN_50798	6307.48	4507.36	1.514732181e-002	6.196406300e-002	8.068797396e-001	5.630774e+003	5.830629e+003	5.712981e+002	5.848264e+002	220	560	20	77	7.147300e+000	2.020240e+001	0	0	0	0	0	0	0	0	0	0	0	188.03	486.402	1	1	1	1	25.1049	20.3892	77.2676
DATA	1171	8	23	0	-1	NC2_00115548	NC2_00115548	6327.83	4508	-4.576626010e-001	5.850132501e-001	4.340315224e-001	1.289578e+002	4.495573e+001	9.734216e+001	4.532410e+001	38	78	20	75.5	7.541357e+000	1.780412e+001	0	0	0	0	0	0	0	0	0	0	0	4.31005	2.02369	1	0	0	0	28.1191	20.0923	76.3988
DATA	1172	8	24	1028	1	SM_09	SM_09	6349.59	4508.75	0.000000000e+000	6.032520463e-001	1.000000000e+000	9.575205e+001	6.056426e+001	9.650246e+001	4.553397e+001	35	83	20	76	7.689453e+000	1.941174e+001	0	0	0	0	0	0	0	0	0	0	0	1.51971	5.08073	0	1	0	0	19.1492	20.4773	77.6023
DATA	1173	8	25	0	0	A_14_P102208	chr20:54993913-54993972	6370.54	4507.39	-1.954407055e-001	6.867345060e-002	4.428016072e-003	2.294007e+003	1.462696e+003	2.488015e+002	1.530443e+002	113	202	20	79	7.377702e+000	1.953392e+001	0	0	0	0	0	0	0	0	0	0	0	76.8016	122.975	1	1	1	1	24.8756	20.6346	79.9481
DATA	1174	8	26	0	0	A_14_P100578	chr8:55501294-55501353	6392.07	4507.23	2.424706036e-002	9.161505563e-002	7.912695465e-001	6.600849e+002	6.979862e+002	1.166993e+002	8.300205e+001	57.5	136.5	20	79	7.496051e+000	1.939831e+001	0	0	0	0	0	0	0	0	0	0	0	22.1181	58.8315	1	1	1	1	25.1049	20.6853	79.6497
DATA	1175	8	27	0	0	A_14_P114722	chr3:149368292-149368351	6413.59	4507.35	-1.356100355e-002	6.448072526e-002	8.334249779e-001	2.387885e+003	2.314475e+003	2.574211e+002	2.357437e+002	115	265	20	79	7.715249e+000	1.814048e+001	0	0	0	0	0	0	0	0	0	0	0	80.0821	195.583	1	1	1	1	24.8756	20.6312	79.8
DATA	1176	8	28	0	0	A_18_P15117935	chr5:21451717-21451776	6434.95	4507.16	-7.481818358e-002	8.211672520e-002	3.622321983e-001	9.263851e+002	7.797823e+002	1.334619e+002	8.987771e+001	69.5	143.5	20	80	7.615158e+000	1.908190e+001	0	0	0	0	0	0	0	0	0	0	0	31.0941	66.0557	1	1	1	1	26.4388	20.2541	79.9448
DATA	1177	8	29	0	0	A_14_P110444	chr16:75604673-75604732	6455.98	4507.37	3.348261508e-001	8.097296343e-002	3.548983777e-005	7.101636e+002	1.535269e+003	1.194075e+002	1.598691e+002	58	205	19	79	6.981525e+000	1.989567e+001	0	0	0	0	0	0	0	0	0	0	0	23.8565	130.374	1	1	1	1	26.2212	19.3675	78.8718
DATA	1178	8	30	0	0	A_14_P109298	chr2:97541615-97541671	6477.07	4507.27	5.328478919e-002	6.712240825e-002	4.272856633e-001	1.620201e+003	1.831698e+003	1.882824e+002	1.884925e+002	87	230	19	78	7.350243e+000	1.872242e+001	0	0	0	0	0	0	0	0	0	0	0	54.4719	155.913	1	1	1	1	26.0017	19.5782	78.4134
DATA	1179	8	31	0	0	A_14_P103022	chr1:14112991-14113050	6497.83	4507.72	1.072277905e-001	8.613649272e-002	2.131835771e-001	6.785353e+002	8.685609e+002	1.174256e+002	9.753309e+001	55	149	19	78	7.511525e+000	1.915264e+001	0	0	0	0	0	0	0	0	0	0	0	22.8313	74.11	1	1	1	1	26.2212	19.7	79.1941
DATA	1180	8	32	0	0	A_14_P101262	chr5:43479974-43480033	6519.51	4507.49	-7.251077852e-002	7.613655241e-002	3.409053127e-001	1.117773e+003	9.458948e+002	1.471856e+002	1.044355e+002	73.5	160	19	77	6.948657e+000	1.968996e+001	0	0	0	0	0	0	0	0	0	0	0	37.6421	80.896	1	1	1	1	26.2212	19.7339	79.4298
DATA	1181	8	33	0	0	A_16_P03524252	chr20:44350693-44350752	6540.29	4507.5	-2.091620054e-001	1.359564642e-001	1.239390318e-001	4.814761e+002	2.974492e+002	1.071121e+002	5.325037e+001	51.5	102.5	19	80	6.699808e+000	1.974415e+001	0	0	0	0	0	0	0	0	0	0	0	16.2271	25.4959	1	1	1	1	27.0811	19.6	81.4955
DATA	1182	8	34	0	0	A_16_P03254173	chr17:46722902-46722961	6561.77	4507.53	1.787409670e-001	7.017500542e-002	1.086302341e-002	1.241750e+003	1.874024e+003	1.567137e+002	1.925139e+002	78	238	20	79	6.563242e+000	2.061689e+001	0	0	0	0	0	0	0	0	0	0	0	41.8849	161	1	1	1	1	24.8756	20.0579	80.6799
DATA	1183	8	35	0	0	A_14_P126195	chr16:81892733-81892792	6582.67	4507.41	2.409881170e-001	1.040528128e-001	2.055732162e-002	4.215288e+002	7.342017e+002	1.044133e+002	8.558094e+001	49	139	19	79	6.937576e+000	2.097410e+001	0	0	0	0	0	0	0	0	0	0	0	14.2297	63.2127	1	1	0	1	24.8756	19.6794	80.6588
DATA	1184	8	36	0	0	A_14_P105169	chr5:34847437-34847496	6603.36	4507.26	-2.324440218e-001	2.235220329e-001	2.983791722e-001	2.754924e+002	1.613116e+002	9.934757e+001	4.675137e+001	41	90	20	78	7.394301e+000	1.976508e+001	0	0	0	0	0	0	0	0	0	0	0	9.30718	13.9176	1	1	0	0	23.9365	20.3958	79.8155
DATA	1185	8	37	0	0	A_18_P14375740	chr3:124679284-124679343	6624.66	4507.39	9.008482091e-002	6.846505037e-002	1.882485058e-001	1.408751e+003	1.733481e+003	1.701237e+002	1.787921e+002	82	227	20	79	7.533640e+000	1.869150e+001	0	0	0	0	0	0	0	0	0	0	0	47.6314	149.889	1	1	1	1	25.5572	20.721	79.1243
DATA	1186	8	38	0	0	A_16_P03378832	chr18:56305873-56305932	6646.09	4507.39	-2.516425931e-001	6.870092982e-002	2.494048650e-004	2.933567e+003	1.643438e+003	3.084473e+002	1.700523e+002	135.5	216.5	20	80	7.342905e+000	1.953775e+001	0	0	0	0	0	0	0	0	0	0	0	99.2674	142.408	1	1	1	1	25.5572	20.5866	80.8743
DATA	1187	8	39	0	0	A_14_P101298	chr5:122986985-122987044	6667.88	4506.24	5.682403219e-001	9.146635533e-002	5.212789758e-010	5.110230e+002	1.890953e+003	1.080663e+002	1.940585e+002	52	244	20	80	6.894952e+000	1.853640e+001	0	0	0	0	0	0	0	0	0	0	0	17.3062	164.166	1	1	1	1	24.1747	20.1841	80.8593
DATA	1188	8	40	0	0	A_14_P104998	chr2:62147937-62147996	6688.58	4506.81	-1.151236923e-003	8.313962875e-002	9.889520217e-001	8.119536e+002	8.098041e+002	1.250814e+002	9.193159e+001	62.5	149.5	19	80	6.832192e+000	1.793803e+001	0	0	0	0	0	0	0	0	0	0	0	27.5191	70.4541	1	1	1	1	25.7804	19.5544	81.4301
DATA	1189	8	41	0	0	A_14_P107917	chr8:105352043-105352093	6709.62	4507	-3.494100876e-001	1.567851261e-001	2.584105687e-002	4.697430e+002	2.101117e+002	1.060422e+002	4.824241e+001	50	99	19	80	7.080676e+000	1.779629e+001	0	0	0	0	0	0	0	0	0	0	0	15.9333	18.3174	1	1	0	0	29.1201	19.6908	80.532
DATA	1190	8	42	0	0	A_14_P127889	chr1:228602911-228602964	6730.81	4506.7	-1.832701522e-001	7.259443022e-002	1.158379678e-002	1.593182e+003	1.044709e+003	1.854895e+002	1.131052e+002	91	159	19.5	80	6.648294e+000	1.714801e+001	0	0	0	0	0	0	0	0	0	0	0	54.0823	91.2526	1	1	1	1	25.5572	19.6135	81.2649
DATA	1191	8	43	0	0	A_14_P111278	chr8:11291457-11291512	6752.15	4506.8	4.682417774e-001	8.080457723e-002	6.842578593e-009	8.350179e+002	2.454356e+003	1.264208e+002	2.492184e+002	64	305	20	80	6.928002e+000	1.844548e+001	0	0	0	0	0	0	0	0	0	0	0	28.3682	214.808	1	1	1	1	27.7085	20.3109	80.8299
DATA	1192	8	44	0	0	A_16_P19308275	chr11:83867590-83867649	6773.1	4506.69	-4.797146126e-001	8.344536254e-002	8.985414049e-009	2.113917e+003	7.004437e+002	2.316938e+002	8.228222e+001	107	137	20	81	6.906624e+000	1.920464e+001	0	0	0	0	0	0	0	0	0	0	0	71.8727	61.4189	1	1	1	1	26.6546	20.2849	81.3761
DATA	1193	8	45	0	0	A_14_P106102	chr2:137175541-137175600	6794.46	4506.96	4.006155222e-002	8.328294040e-002	6.304955240e-001	7.689384e+002	8.432437e+002	1.220408e+002	9.469664e+001	65	157	19	80	7.028974e+000	1.843111e+001	0	0	0	0	0	0	0	0	0	0	0	26.1645	74.0855	1	1	1	1	25.3321	20.4337	80.5361
DATA	1194	8	46	0	0	A_16_P21633637	chrX:151557666-151557725	6815.66	4506.61	-4.248736494e-002	6.304235509e-002	5.003434086e-001	3.466765e+003	3.143671e+003	3.593768e+002	3.172962e+002	149.5	338	19	80	7.349180e+000	1.925363e+001	0	0	0	0	0	0	0	0	0	0	0	118.056	276.69	1	1	1	1	24.8756	19.9651	80.0203
DATA	1195	8	47	0	0	A_14_P131882	chr17:65989022-65989072	6836.94	4506.52	2.176481213e-001	6.689891112e-002	1.140376285e-003	1.982201e+003	3.271868e+003	2.196455e+002	3.299920e+002	105	361	19	78	7.367335e+000	1.789275e+001	0	0	0	0	0	0	0	0	0	0	0	67.5548	288.497	1	1	1	1	26.2212	19.6685	78.5193
DATA	1196	8	48	0	0	A_14_P127949	chr6:126252422-126252474	6858.13	4506.76	-4.771536491e-001	9.122026544e-002	1.687911996e-007	1.448760e+003	4.828841e+002	1.729969e+002	6.456393e+001	86	121	19	78	7.057781e+000	1.784198e+001	0	0	0	0	0	0	0	0	0	0	0	49.4135	42.6569	1	1	1	1	21.1402	19.1868	78.6351
DATA	1197	8	49	0	0	A_14_P139460	chr14:21548659-21548718	6878.93	4506.33	1.455464011e-001	7.446331273e-002	5.062964384e-002	9.490908e+002	1.326949e+003	1.339133e+002	1.394224e+002	69	201	19	78	6.540693e+000	1.752451e+001	0	0	0	0	0	0	0	0	0	0	0	32.3962	117.413	1	1	1	1	25.5572	19.5966	78.6555
DATA	1198	8	50	0	0	A_16_P18931106	chr10:56073480-56073539	6899.93	4506.59	-2.742869025e-001	8.356018626e-002	1.028884029e-003	1.194751e+003	6.353172e+002	1.522679e+002	7.655392e+001	73.5	138.5	19.5	78	7.037162e+000	1.805405e+001	0	0	0	0	0	0	0	0	0	0	0	40.8132	56.3146	1	1	1	1	25.5572	19.8418	78.774
DATA	1199	8	51	0	0	A_18_P14166257	chr3:50502719-50502778	6921.32	4506.63	1.505117924e-001	1.123548011e-001	1.803716699e-001	4.041442e+002	5.715420e+002	1.026180e+002	7.130598e+001	50	125.5	19	79	6.911084e+000	1.966002e+001	0	0	0	0	0	0	0	0	0	0	0	13.8166	50.749	1	1	0	1	25.5572	19.8416	79.9648
DATA	1200	8	52	0	1	SRN_30237	SRN_30237	6942.9	4506.44	1.121695321e-001	1.004517654e-001	2.641437192e-001	4.993608e+002	6.465229e+002	1.066607e+002	7.740674e+001	50	138	19	79	6.882076e+000	1.965918e+001	0	0	0	0	0	0	0	0	0	0	0	17.0855	57.5027	1	1	1	1	23.9365	20.1593	79.5989
DATA	1201	8	53	0	0	A_14_P113923	chr2:183698733-183698792	6963.26	4506.53	7.233289425e-002	7.585060663e-002	3.402744412e-001	9.369092e+002	1.106701e+003	1.328442e+002	1.185496e+002	68	180	19.5	78	7.506302e+000	1.968983e+001	0	0	0	0	0	0	0	0	0	0	0	32.0802	98.5883	1	1	1	1	24.1747	20.5397	80.0132
DATA	1202	8	54	0	0	A_14_P128267	chr21:38076648-38076707	6984.74	4506.22	2.842101591e-001	8.351500411e-002	6.662516164e-004	6.316661e+002	1.215340e+003	1.133380e+002	1.287282e+002	58	182.5	20	79	7.620270e+000	1.934549e+001	0	0	0	0	0	0	0	0	0	0	0	21.6457	108.437	1	1	1	1	25.5572	20.5957	80.8922
DATA	1203	8	55	0	0	A_14_P138796	chr8:125325797-125325856	7006.15	4506.12	-2.788092818e-001	7.643114636e-002	2.644449529e-004	1.611198e+003	8.478903e+002	1.865505e+002	9.478365e+001	90	152	20	79	7.807113e+000	1.863298e+001	0	0	0	0	0	0	0	0	0	0	0	55.2557	75.7714	1	1	1	1	24.4106	19.8789	81.0684
DATA	1204	8	56	0	0	A_16_P21631800	chrX:150589900-150589959	7026.93	4506.43	-2.905654538e-001	7.282273296e-002	6.606277893e-005	2.137831e+003	1.094984e+003	2.335195e+002	1.173842e+002	106	171.5	20	79	8.207898e+000	1.860295e+001	0	0	0	0	0	0	0	0	0	0	0	73.3719	98.0066	1	1	1	1	25.5572	20.3479	80.134
DATA	1205	8	57	0	0	A_14_P106885	chr14:21526410-21526454	7048.08	4506.38	-4.321934236e-001	7.649117908e-002	1.602251482e-008	3.134109e+003	1.158566e+003	3.271710e+002	1.233146e+002	142.5	184	20	77	7.848561e+000	1.927553e+001	0	0	0	0	0	0	0	0	0	0	0	107.648	103.854	1	1	1	1	24.4106	20.5189	78.0973
DATA	1206	8	58	0	0	A_14_P121523	chr19:52540459-52540518	7068.86	4506.26	8.215067550e-002	7.618602399e-002	2.809040821e-001	9.129030e+002	1.102999e+003	1.309006e+002	1.180877e+002	66	174	21	78	7.712572e+000	1.961194e+001	0	0	0	0	0	0	0	0	0	0	0	31.3797	99.0151	1	1	1	1	21.9382	20.4238	79.9529
DATA	1207	8	59	0	1	SRN_30723	SRN_30723	7090.69	4506.18	5.961670471e-001	1.094773905e-001	5.163907714e-008	2.883938e+002	1.138028e+003	9.807513e+001	1.213442e+002	45	178	20	76	7.837659e+000	1.835303e+001	0	0	0	0	0	0	0	0	0	0	0	9.92101	102.312	1	1	0	1	23.9365	20.0082	77.6703
DATA	1208	8	60	0	0	A_14_P119665	chrX:22518844-22518903	7111.77	4506.74	1.328490775e-002	8.880719356e-002	8.810859690e-001	6.847056e+002	7.059741e+002	1.160261e+002	8.217069e+001	56	142.5	19	77	7.287112e+000	1.823337e+001	0	0	0	0	0	0	0	0	0	0	0	23.5722	63.5643	1	1	1	1	25.3321	20.0221	77.2901
DATA	1209	8	61	0	0	A_16_P16185689	chr3:35154088-35154147	7132.54	4506.16	1.528116950e-001	8.090854697e-002	5.893248525e-002	7.319692e+002	1.040650e+003	1.188199e+002	1.122187e+002	58.5	164	19	77	7.262057e+000	1.896732e+001	0	0	0	0	0	0	0	0	0	0	0	25.2187	93.8174	1	1	1	1	25.3321	19.7154	77.1729
DATA	1210	8	62	0	1	SRN_20315	SRN_20315	7154	4506.24	9.160699815e-003	8.898377289e-002	9.180042562e-001	6.841204e+002	6.987040e+002	1.158753e+002	8.148922e+001	56	143	19	77	7.533750e+000	1.930792e+001	0	0	0	0	0	0	0	0	0	0	0	23.5883	63.0778	1	1	1	1	25.7804	19.9214	76.8428
DATA	1211	8	63	0	0	A_16_P02541259	chr11:125957215-125957273	7174.95	4505.96	1.469066378e-001	6.948357455e-002	3.449270044e-002	1.263076e+003	1.771480e+003	1.571216e+002	1.820317e+002	77	246	19	74	7.054259e+000	1.910425e+001	0	0	0	0	0	0	0	0	0	0	0	43.5838	160.13	1	1	1	1	25.7804	19.5664	74.9431
DATA	1212	8	64	0	0	A_14_P136151	chr1:232981531-232981590	7196.5	4505.96	-4.858365358e-001	8.458593946e-002	9.262805695e-009	1.978859e+003	6.465144e+002	2.188125e+002	7.700208e+001	102	136	19	75	7.079994e+000	1.968346e+001	0	0	0	0	0	0	0	0	0	0	0	68.3352	58.5179	1	1	1	1	25.3321	19.3848	75.9883
DATA	1213	8	65	0	1	SRN_20560	SRN_20560	7217.36	4506.13	1.282950086e-001	6.253018195e-002	4.019596819e-002	5.359859e+004	7.201922e+004	5.360671e+003	7.202043e+003	1891	6462.5	20	75	6.900566e+000	1.923292e+001	0	0	0	0	0	0	0	0	0	0	0	1852.27	6526.97	1	1	1	1	25.3321	20.1829	76.8171
DATA	1214	8	66	0	0	A_16_P16940433	chr4:166218171-166218230	7238.7	4506.28	-1.327196215e-001	1.481509492e-001	3.703379545e-001	3.834485e+002	2.824798e+002	1.008195e+002	5.038454e+001	49	103	19	77	7.362116e+000	1.892870e+001	0	0	0	0	0	0	0	0	0	0	0	13.2612	25.6331	1	1	0	1	29.1201	20.0883	77.0399
DATA	1215	8	67	0	0	A_14_P120355	chr1:171064464-171064523	7259.49	4505.49	-1.121349637e-001	7.926756993e-002	1.571744897e-001	1.025336e+003	7.920107e+002	1.385430e+002	8.949710e+001	71	152	19	76	7.410406e+000	1.820634e+001	0	0	0	0	0	0	0	0	0	0	0	35.4872	71.9466	1	1	1	1	24.4106	19.7627	76.7813
DATA	1216	8	68	0	0	A_14_P113724	chr3:65170174-65170233	7280.89	4505.4	-1.581325068e-001	8.729387804e-002	7.006410050e-002	8.759463e+002	6.086182e+002	1.278312e+002	7.373608e+001	62	135	19	75	7.055782e+000	1.799944e+001	0	0	0	0	0	0	0	0	0	0	0	30.3396	55.3521	1	1	1	1	25.5572	19.5418	75.3935
DATA	1217	8	69	0	0	A_14_P132221	chr4:14248638-14248697	7301.86	4505.88	3.573012962e-002	7.299100341e-002	6.244777336e-001	1.080314e+003	1.172951e+003	1.425709e+002	1.244462e+002	74	179.5	19	75	6.676233e+000	1.850986e+001	0	0	0	0	0	0	0	0	0	0	0	37.4446	106.804	1	1	1	1	25.7804	19.3575	75.0978
DATA	1218	8	70	0	0	A_14_P118858	chr7:121512486-121512540	7323.47	4505.54	-3.314359253e-001	8.299196003e-002	6.508014894e-005	1.349442e+003	6.290978e+002	1.638674e+002	7.538300e+001	81	136	19	75	7.653229e+000	1.783155e+001	0	0	0	0	0	0	0	0	0	0	0	46.8083	57.3454	1	1	1	1	24.8756	20.4362	76.1303
DATA	1219	8	71	0	0	A_16_P02608660	chr12:43469733-43469792	7344.44	4505.34	-5.078632088e-001	8.329782759e-002	1.081071049e-009	2.383081e+003	7.400747e+002	2.557750e+002	8.484386e+001	116	141	19	76	7.104179e+000	1.764025e+001	0	0	0	0	0	0	0	0	0	0	0	82.7222	67.5316	1	1	1	1	25.7804	19.4405	77.3757
DATA	1220	8	72	0	0	A_14_P133799	chr14:64066394-64066452	7365.23	4505.21	-4.403971730e-001	1.154810372e-001	1.369633618e-004	7.889114e+002	2.861746e+002	1.218265e+002	5.036728e+001	61.5	106.5	19	76	6.875540e+000	1.782217e+001	0	0	0	0	0	0	0	0	0	0	0	27.4043	26.1397	1	1	1	1	24.4106	19.4632	77.8132
DATA	1221	8	73	0	0	A_16_P17001526	chr5:364170-364229	7386.58	4505.47	-2.270919537e-002	6.809976728e-002	7.387799088e-001	1.543182e+003	1.464562e+003	1.800552e+002	1.521963e+002	92	208	19	77	6.873852e+000	1.800444e+001	0	0	0	0	0	0	0	0	0	0	0	53.643	133.917	1	1	1	1	24.4106	19.7321	78.2573
DATA	1222	8	74	0	0	A_16_P01412603	chr6:4008664-4008723	7407.5	4505	-1.930625176e-001	6.813464590e-002	4.603496761e-003	2.309959e+003	1.480954e+003	2.489028e+002	1.537642e+002	113.5	206.5	19	76	6.855713e+000	1.830772e+001	0	0	0	0	0	0	0	0	0	0	0	80.3545	135.539	1	1	1	1	23.4529	20.0842	76.6105
DATA	1223	8	75	0	0	A_14_P118934	chr20:22773013-22773072	7429.11	4504.94	-2.350629754e-001	7.225898069e-002	1.141684090e-003	1.815455e+003	1.056629e+003	2.038139e+002	1.134572e+002	95.5	176.5	20	75	7.280079e+000	1.778462e+001	0	0	0	0	0	0	0	0	0	0	0	63.1975	96.7969	1	1	1	1	24.1747	20.4789	75.9868
DATA	1224	8	76	0	0	A_16_P17374075	chr5:161352025-161352084	7450.31	4505.04	-3.816417303e-002	7.150719151e-002	5.935415150e-001	1.261414e+003	1.155297e+003	1.564650e+002	1.226859e+002	80	185	20	77	6.966194e+000	1.737926e+001	0	0	0	0	0	0	0	0	0	0	0	43.9407	105.934	1	1	1	1	24.4106	20.0084	76.7688
DATA	1225	8	77	0	0	A_14_P126755	chr19:13009150-13009209	7471.25	4505.05	-2.528657167e-002	6.692254491e-002	7.055432702e-001	1.710258e+003	1.613522e+003	1.944430e+002	1.665422e+002	98	227	21	77	7.387638e+000	1.779734e+001	0	0	0	0	0	0	0	0	0	0	0	59.6156	148.079	1	1	1	1	25.1049	20.8301	76.9053
DATA	1226	8	78	0	0	A_18_P26391921	chr9:4516000-4516059	7492.28	4505.41	2.533499119e-001	9.445372244e-002	7.312550811e-003	4.767321e+002	8.543274e+002	1.040192e+002	9.485536e+001	51	157.5	20	75	7.356720e+000	1.756572e+001	0	0	0	0	0	0	0	0	0	0	0	16.6285	78.4737	1	1	1	1	24.8756	20.7411	75.2507
DATA	1227	8	79	0	0	A_14_P118074	chr1:182553193-182553250	7513.23	4505.32	1.764861158e-001	8.840281267e-002	4.589194572e-002	5.789407e+002	8.692010e+002	1.090316e+002	9.618318e+001	57	162	20	75	7.218969e+000	1.890875e+001	0	0	0	0	0	0	0	0	0	0	0	20.2066	79.9031	1	1	1	1	25.3321	20.2094	76.3351
DATA	1228	8	80	0	1	SRN_31093	SRN_31093	7534.07	4505.15	-1.740792943e-001	7.944481121e-002	2.843747893e-002	1.114432e+003	7.464042e+002	1.447233e+002	8.523361e+001	73	147	20	76	7.467299e+000	1.957507e+001	0	0	0	0	0	0	0	0	0	0	0	38.9216	68.6659	1	1	1	1	21.4095	20.6294	77.6371
DATA	1229	8	81	0	0	A_16_P20836777	chr18:39389606-39389665	7555.71	4505.16	-2.711229880e-001	7.187255484e-002	1.617663049e-004	2.113956e+003	1.132330e+003	2.306565e+002	1.204688e+002	107.5	181.5	20	78	8.278352e+000	2.035052e+001	0	0	0	0	0	0	0	0	0	0	0	73.8775	104.248	1	1	1	1	24.8756	20.9309	79.9898
DATA	1230	8	82	0	0	A_14_P127610	chr3:29804444-29804503	7576.82	4505.42	-3.381748367e-001	7.138663365e-002	2.166602107e-006	3.302615e+003	1.515944e+003	3.428947e+002	1.570650e+002	151	220.5	19	79	7.180074e+000	1.958754e+001	0	0	0	0	0	0	0	0	0	0	0	115.488	139.668	1	1	1	1	25.7804	19.8384	80.2192
DATA	1231	8	83	0	0	A_14_P131723	chr8:59043056-59043115	7598.07	4505.14	-9.162243499e-002	6.456073165e-002	1.558504497e-001	2.692420e+003	2.180321e+003	2.845783e+002	2.218656e+002	135	283	19	78	7.260191e+000	1.838871e+001	0	0	0	0	0	0	0	0	0	0	0	94.2082	201.007	1	1	1	1	25.1049	20.2006	79.291
DATA	1232	8	84	0	0	A_14_P102265	chr12:120745306-120745365	7619.46	4505.12	6.932404262e-001	9.030192424e-002	1.629622546e-014	1.052829e+003	5.195153e+003	1.398856e+002	5.211338e+002	71	550	19	77	7.121708e+000	1.976051e+001	0	0	0	0	0	0	0	0	0	0	0	36.8606	479.255	1	1	1	1	25.3321	19.7202	79.3684
DATA	1233	8	85	0	0	A_14_P120019	chr3:9422487-9422546	7640.75	4505.36	3.623728418e-001	7.639805156e-002	2.103465852e-006	9.029881e+002	2.079959e+003	1.289488e+002	2.120011e+002	65	274	19	77.5	6.841298e+000	1.916924e+001	0	0	0	0	0	0	0	0	0	0	0	31.6323	191.996	1	1	1	1	25.1049	19.5259	79.204
DATA	1234	8	86	0	0	A_18_P12594721	chr17:15497825-15497883	7661.93	4505.04	1.446945213e-001	6.525254603e-002	2.659207780e-002	2.090112e+003	2.916514e+003	2.283635e+002	2.945181e+002	113	361	20	78	7.278304e+000	1.927614e+001	0	0	0	0	0	0	0	0	0	0	0	73.26	269.358	1	1	1	1	26.0017	20.2473	79.8226
DATA	1235	8	87	0	0	A_16_P16894772	chr4:147172384-147172443	7682.84	4505.35	4.665425627e-002	7.242615698e-002	5.194696904e-001	1.085631e+003	1.208750e+003	1.422724e+002	1.276295e+002	72	187	20	79	7.167303e+000	1.869229e+001	0	0	0	0	0	0	0	0	0	0	0	38.0718	111.696	1	1	1	1	25.7804	20.3151	79.5918
DATA	1236	8	88	0	0	A_16_P36624456	chr4:4564313-4564372	7704.39	4505.08	2.905994940e-002	7.261336065e-002	6.890083782e-001	1.093305e+003	1.168964e+003	1.428266e+002	1.238619e+002	73	189	19	80	6.833225e+000	1.971824e+001	0	0	0	0	0	0	0	0	0	0	0	38.3619	108.07	1	1	1	1	27.2919	19.4417	80.2556
DATA	1237	8	89	0	0	A_14_P124772	chr18:48510798-48510857	7725.38	4505.23	1.510448249e-001	7.102515147e-002	3.345012419e-002	1.110232e+003	1.572022e+003	1.440977e+002	1.624438e+002	76	226	19	80	6.962409e+000	2.057054e+001	0	0	0	0	0	0	0	0	0	0	0	38.9749	145.399	1	1	1	1	25.7804	19.7273	80.4022
DATA	1238	8	90	0	0	A_16_P18071554	chr7:111741420-111741479	7746.11	4504.42	-1.919445722e-001	8.601182128e-002	2.564095374e-002	9.375991e+002	6.026604e+002	1.312258e+002	7.284487e+001	70	133	19	79	6.812294e+000	2.044050e+001	0	0	0	0	0	0	0	0	0	0	0	32.9316	55.759	1	1	1	1	26.4388	19.9239	80.2493
DATA	1239	8	91	0	0	A_14_P106754	chr12:29813762-29813821	7767.53	4505.29	3.162079223e-001	2.703377622e-001	2.421309015e-001	1.133508e+002	2.347646e+002	9.246976e+001	4.715945e+001	37	101	20	79	7.509055e+000	1.950234e+001	0	0	0	0	0	0	0	0	0	0	0	3.98294	21.7306	1	1	0	1	28.5237	20.6136	80.0227
DATA	1240	8	92	0	0	A_16_P18381931	chr8:86951925-86951984	7788.45	4504.42	1.161138397e-001	7.251400693e-002	1.093191625e-001	1.026512e+003	1.341151e+003	1.376637e+002	1.402102e+002	72	207.5	19	80	6.945070e+000	2.016086e+001	0	0	0	0	0	0	0	0	0	0	0	36.0871	124.172	1	1	1	1	24.4106	20.1155	80.4226
DATA	1241	8	93	0	0	A_14_P138801	chr8:49641438-49641497	7809.54	4504.75	1.016886374e-001	6.591860090e-002	1.229182870e-001	1.753729e+003	2.216416e+003	1.978964e+002	2.253796e+002	100	279	20	80	7.872695e+000	1.965709e+001	0	0	0	0	0	0	0	0	0	0	0	61.6773	205.274	1	1	1	1	25.3321	21.1102	80.2147
DATA	1242	8	94	0	1	SRN_12638	SRN_12638	7831.11	4504.96	-6.179593496e-002	7.449699952e-002	4.068164212e-001	1.119073e+003	9.706493e+002	1.446511e+002	1.053171e+002	72	169	20	79	7.362207e+000	2.042909e+001	0	0	0	0	0	0	0	0	0	0	0	39.3723	89.921	1	1	1	1	25.1049	20.4385	78.9106
DATA	1243	8	95	0	0	A_16_P36287489	chr3:60472496-60472555	7852.03	4504.39	5.876924364e-002	1.047093098e-001	5.746196807e-001	4.807256e+002	5.503848e+002	1.034650e+002	6.854792e+001	56	133	20	79	7.198939e+000	2.013923e+001	0	0	0	0	0	0	0	0	0	0	0	16.9201	50.9955	1	1	1	1	26.2212	20.5636	79.5247
DATA	1244	8	96	0	0	A_16_P02312378	chr10:90488905-90488964	7873.86	4504.27	-1.878786933e-001	8.922932662e-002	3.524161982e-002	8.596585e+002	5.577598e+002	1.256107e+002	6.913764e+001	65	119	19	78	7.038670e+000	1.969377e+001	0	0	0	0	0	0	0	0	0	0	0	30.2684	51.687	1	1	1	1	26.0017	20.0329	79.4301
DATA	1245	8	97	0	0	A_16_P15323587	chr1:164330973-164331032	7894.67	4504.62	-2.137325956e-001	6.974475704e-002	2.180363859e-003	2.068281e+003	1.264378e+003	2.261876e+002	1.328724e+002	109	193.5	19	78.5	6.838781e+000	1.952455e+001	0	0	0	0	0	0	0	0	0	0	0	72.8453	117.186	1	1	1	1	24.8756	19.5571	80.1457
DATA	1246	8	98	0	0	A_16_P16014825	chr2:208183354-208183413	7915.89	4504.44	-5.060915305e-002	6.366392564e-002	4.266470163e-001	2.862625e+003	2.547741e+003	3.005397e+002	2.580275e+002	133.5	314.5	19	79	7.002605e+000	1.831337e+001	0	0	0	0	0	0	0	0	0	0	0	100.853	236.146	1	1	1	1	26.2212	20.0408	80.2935
DATA	1247	8	99	0	0	A_14_P100703	chr20:39658046-39658100	7936.79	4504.6	-1.570301461e-001	1.659770365e-001	3.440998270e-001	3.378004e+002	2.353044e+002	9.754365e+001	4.713682e+001	48	99	19	77	6.757553e+000	1.880011e+001	0	0	0	0	0	0	0	0	0	0	0	11.904	21.811	1	1	0	1	22.4545	19.6029	79.058
DATA	1248	8	100	0	0	A_14_P110204	chr16:61858915-61858973	7958	4504.5	1.807115066e-001	7.374365652e-002	1.426435718e-002	9.399426e+002	1.424993e+003	1.311662e+002	1.482374e+002	68.5	209	19	78	6.806366e+000	1.970727e+001	0	0	0	0	0	0	0	0	0	0	0	33.1313	132.084	1	1	1	1	26.2212	19.4343	80.1371
DATA	1249	8	101	0	1	SRN_30852	SRN_30852	7979.33	4504.38	-1.760008989e-001	6.532891942e-002	7.058463124e-003	3.436547e+003	2.291508e+003	3.556187e+002	2.327629e+002	158	285	19	79	7.233397e+000	1.970750e+001	0	0	0	0	0	0	0	0	0	0	0	121.158	212.388	1	1	1	1	24.8756	20.05	80.7658
DATA	1250	8	102	0	0	A_16_P03593313	chr21:44333323-44333382	8000.56	4504.15	3.663700697e-001	8.906910548e-002	3.900027642e-005	5.028352e+002	1.168949e+003	1.043622e+002	1.238277e+002	53	187	19	79	7.251326e+000	2.049454e+001	0	0	0	0	0	0	0	0	0	0	0	17.7311	108.331	1	1	1	1	24.6442	20.0545	80.8311
DATA	1251	8	103	0	0	A_16_P17056017	chr5:21931232-21931291	8022.39	4504.79	-1.551220341e-001	1.085950626e-001	1.531639246e-001	5.849229e+002	4.092386e+002	1.085474e+002	5.782719e+001	58	119	20	79	7.691099e+000	1.903867e+001	0	0	0	0	0	0	0	0	0	0	0	20.6279	37.9218	1	1	1	1	25.7804	20.5882	79.2913
DATA	1252	8	104	0	1	SRN_30535	SRN_30535	8042.84	4504.3	3.713597337e-002	7.248854640e-002	6.084401872e-001	1.086247e+003	1.183218e+003	1.419804e+002	1.251799e+002	73	192	20	81	7.942491e+000	2.063270e+001	0	0	0	0	0	0	0	0	0	0	0	38.3124	109.617	1	1	1	1	25.5572	20.6984	81.6386
DATA	1253	8	105	0	0	A_14_P100860	chr7:35920266-35920325	8064	4504.5	-1.753210938e-001	2.137378648e-001	4.120666437e-001	2.589951e+002	1.729699e+002	9.502058e+001	4.438370e+001	46.5	93	19	81	7.437180e+000	2.048368e+001	0	0	0	0	0	0	0	0	0	0	0	9.13541	16.0209	1	1	0	0	26.2212	20.0174	82.5698
DATA	1254	8	106	0	0	A_14_P130211	chr11:10327991-10328036	8085.33	4504.09	-2.968523166e-001	1.021806573e-001	3.670520846e-003	7.795735e+002	3.935544e+002	1.201441e+002	5.675079e+001	63	114.5	20	83	7.337346e+000	2.146392e+001	0	0	0	0	0	0	0	0	0	1	0	27.499	36.4403	1	1	1	1	24.8756	20.3431	84.3777
DATA	1255	8	107	0	0	A_14_P127036	chr4:148834195-148834254	8106.32	4503.64	3.364899983e-001	8.777404047e-002	1.262847246e-004	5.272990e+002	1.144319e+003	1.055341e+002	1.215224e+002	57	184	20	79.5	7.289523e+000	1.953707e+001	0	0	0	0	0	0	0	0	0	0	0	18.6004	105.917	1	1	1	1	22.4545	20.4921	81.3237
DATA	1256	8	108	0	0	A_16_P37938801	chr7:16441305-16441364	8127.44	4504.57	-3.839883150e-001	7.363526486e-002	1.840812529e-007	3.228837e+003	1.333699e+003	3.355777e+002	1.395050e+002	154	193	19	80	6.574995e+000	1.848485e+001	0	0	0	0	0	0	0	0	0	0	0	113.887	123.406	1	1	1	1	24.4106	19.7849	81.1657
DATA	1257	8	109	0	0	A_16_P02797320	chr13:66426959-66427018	8148.36	4504.11	7.834836368e-002	6.977067397e-002	2.614624784e-001	1.228349e+003	1.471195e+003	1.531273e+002	1.527082e+002	80.5	217	19	80	6.201425e+000	1.948931e+001	0	0	0	0	0	0	0	0	0	0	0	43.3233	136.065	1	1	1	1	24.8756	19.5425	80.8137
DATA	1258	8	110	0	0	A_16_P16928934	chr4:161314975-161315034	8169.08	4503.75	-5.468914445e-002	1.249342694e-001	6.615723478e-001	4.261182e+002	3.756998e+002	1.008818e+002	5.557741e+001	52	108	19	81.5	6.488541e+000	1.981609e+001	0	0	0	0	0	0	0	0	0	0	0	15.0274	34.7295	1	1	0	1	24.1747	20.2057	81.9635
DATA	1259	8	111	0	0	A_14_P137166	chr1:163811431-163811490	8190.42	4504.33	2.022130343e-001	7.024068472e-002	3.991165987e-003	1.193417e+003	1.901102e+003	1.503566e+002	1.944760e+002	78	257	19	84	6.773682e+000	1.945766e+001	0	0	0	0	0	0	0	0	0	1	0	42.0784	175.649	1	1	1	1	25.1049	20.076	83.2661
DATA	1260	8	112	0	0	A_14_P117261	chr2:158858652-158858711	8211.58	4503.98	-3.738283922e-002	6.225831034e-002	5.482081207e-001	4.731520e+003	4.341280e+003	4.819137e+002	4.360599e+002	196	474	20	83	7.233492e+000	1.950044e+001	0	0	0	0	0	0	0	0	0	0	0	166.794	400.857	1	1	1	1	25.3321	20.8061	82.518
DATA	1261	8	113	0	0	A_16_P02190489	chr9:136797528-136797587	8233.11	4503.98	3.091662014e-001	6.982819510e-002	9.531975569e-006	1.715431e+003	3.495742e+003	1.944209e+002	3.519737e+002	95	403	20	81	7.353622e+000	2.017338e+001	0	0	0	0	0	0	0	0	0	0	0	60.4557	322.572	1	1	1	1	27.2919	21.2595	81.0496
DATA	1262	8	114	0	0	A_14_P116136	chr18:49644782-49644841	8253.93	4504.16	-2.281189575e-001	6.987569735e-002	1.096034981e-003	2.154793e+003	1.274344e+003	2.341132e+002	1.338847e+002	114	199	21	82	7.345763e+000	1.967345e+001	0	0	0	0	0	0	0	0	0	0	0	75.9162	117.511	1	1	1	1	25.5572	21.0269	81.4311
DATA	1263	8	115	0	0	A_16_P35350507	chr1:169134233-169134292	8275.7	4503.81	1.237709799e-001	7.198834885e-002	8.555621087e-002	1.051930e+003	1.398807e+003	1.394603e+002	1.457906e+002	72	211.5	20	80	7.007222e+000	1.998141e+001	0	0	0	0	0	0	0	0	0	0	0	37.0478	128.885	1	1	1	1	26.0017	20.3918	81.0643
DATA	1264	8	116	0	0	A_14_P118470	chr15:81593793-81593852	8296.3	4503.97	-2.390030999e-001	1.026353504e-001	1.987694683e-002	7.152339e+002	4.125200e+002	1.162153e+002	5.824648e+001	60	123	19	81	7.100790e+000	2.027826e+001	0	0	0	0	0	0	0	0	0	0	0	25.1796	37.9798	1	1	1	1	25.7804	19.6867	81.1476
DATA	1265	8	117	0	1	PC_00000004	PC_00000004	8317.81	4503.77	9.570486341e-002	6.996578441e-002	1.713493625e-001	1.205455e+003	1.502643e+003	1.514243e+002	1.557989e+002	81	218.5	19	78	6.698197e+000	1.945533e+001	0	0	0	0	0	0	0	0	0	0	0	42.4181	138.221	1	1	1	1	25.5572	19.731	79.5702
DATA	1266	8	118	0	0	A_14_P125730	chr8:120770325-120770384	8338.87	4503.79	-2.350209953e-001	6.905060959e-002	6.650286136e-004	2.445837e+003	1.423661e+003	2.612047e+002	1.482065e+002	119.5	217.5	20	78	7.698050e+000	1.883205e+001	0	0	0	0	0	0	0	0	0	0	0	86.0211	130.836	1	1	1	1	27.0811	20.4527	77.8138
DATA	1267	8	119	0	0	A_14_P134441	chr12:45458230-45458289	8359.22	4503.69	2.492190228e-001	7.959020711e-002	1.740476251e-003	7.154759e+002	1.270030e+003	1.163396e+002	1.335293e+002	62	189	19.5	78	7.978692e+000	1.827696e+001	0	0	0	0	0	0	0	0	0	0	0	25.1499	116.606	1	1	1	1	24.4106	20.1826	77.4213
DATA	1268	8	120	0	0	A_14_P133034	chr2:32514528-32514587	8380.9	4503.63	-1.452403059e-001	8.028785935e-002	7.045182372e-002	1.028986e+003	7.364936e+002	1.378938e+002	8.442851e+001	68.5	149	19	77	7.498565e+000	1.803006e+001	0	0	0	0	0	0	0	0	0	0	0	36.1472	67.5477	1	1	1	1	24.1747	19.5151	76.0466
DATA	1269	8	121	0	0	A_18_P10527395	chr1:223356789-223356848	8402.41	4503.14	-2.985403247e-001	8.267007802e-002	3.047530895e-004	1.256952e+003	6.320891e+002	1.556834e+002	7.551982e+001	76.5	133.5	20	78	7.688665e+000	1.775374e+001	0	0	0	0	0	0	0	0	0	0	0	44.1254	57.9054	1	1	1	1	25.3321	20.1897	77.2026
DATA	1270	8	122	0	0	A_16_P19964231	chr13:113362778-113362837	8423.08	4503.26	6.952407697e-002	6.675387807e-002	2.976441596e-001	1.591318e+003	1.867588e+003	1.837751e+002	1.912867e+002	91	252.5	20	77	7.123506e+000	1.905826e+001	0	0	0	0	0	0	0	0	0	0	0	55.8226	170.896	1	1	1	1	24.4106	20.1818	76.3102
DATA	1271	8	123	0	0	A_14_P109711	chr19:46268084-46268140	8444.89	4503.36	-2.035375791e-001	6.730540691e-002	2.493825810e-003	2.704739e+003	1.692730e+003	2.856931e+002	1.742682e+002	135	226.5	19	77.5	7.462684e+000	1.982337e+001	0	0	0	0	0	0	0	0	0	0	0	94.8019	154.701	1	1	1	1	25.5572	19.9541	77.2243
DATA	1272	8	124	0	0	A_14_P125540	chr8:97113866-97113925	8466	4503.12	5.162679181e-002	8.463809336e-002	5.418809451e-001	7.116137e+002	8.014402e+002	1.163742e+002	9.024177e+001	63	149	19	76	7.398730e+000	1.868887e+001	0	0	0	0	0	0	0	0	0	0	0	24.9209	73.1495	1	1	1	1	25.3321	19.6104	76.1253
DATA	1273	8	125	0	0	A_14_P112483	chr22:38829024-38829083	8487.07	4503.04	8.805826306e-002	6.549872168e-002	1.788102955e-001	1.860324e+003	2.278489e+003	2.076121e+002	2.316037e+002	101	289	19	76	7.398183e+000	1.930601e+001	0	0	0	0	0	0	0	0	0	0	0	65.0885	207.682	1	1	1	1	24.6442	19.8504	76.9086
DATA	1274	8	126	0	0	A_14_P136079	chr7:66671745-66671804	8508.14	4503.16	4.283989183e-001	7.449941607e-002	8.905039428e-009	1.684572e+003	4.517400e+003	1.920665e+002	4.536508e+002	91.5	504.5	19	75	7.237296e+000	1.886496e+001	0	0	0	0	0	0	0	0	0	0	0	58.8806	411.18	1	1	1	1	25.1049	19.763	77.0087
DATA	1275	8	127	0	0	A_14_P135225	chr9:96353582-96353641	8528.98	4503.06	1.398447493e-001	9.158850061e-002	1.267905982e-001	5.588940e+002	7.712127e+002	1.079499e+002	8.765155e+001	55	146	19	75	6.599026e+000	1.895196e+001	0	0	0	0	0	0	0	0	0	0	0	19.5145	70.094	1	1	1	1	22.9591	19.4097	76.5702
DATA	1276	8	128	0	0	A_16_P16103405	chr3:527296-527355	8550.19	4503.04	6.513760017e-002	8.293495195e-002	4.322156258e-001	7.368743e+002	8.561128e+002	1.182321e+002	9.523548e+001	61	150	19	75	7.128791e+000	1.890712e+001	0	0	0	0	0	0	0	0	0	0	0	25.6996	77.6896	1	1	1	1	24.6442	19.6923	76.4945
DATA	1277	8	129	0	0	A_14_P106387	chr1:48763881-48763940	8571.58	4502.87	1.717683463e-001	1.275183437e-001	1.779773734e-001	3.250098e+002	4.826862e+002	9.811295e+001	6.384438e+001	48	125	20	75	7.309743e+000	1.912990e+001	0	0	0	0	0	0	0	0	0	0	0	11.3214	43.7302	1	1	0	1	25.5572	20.3648	76.0866
DATA	1278	8	130	0	0	A_14_P136122	chr16:89032058-89032117	8592.71	4503.35	-1.132158885e-001	8.097750491e-002	1.620784487e-001	9.695764e+002	7.470783e+002	1.341369e+002	8.563461e+001	70	144.5	19	76	7.177224e+000	1.959039e+001	0	0	0	0	0	0	0	0	0	0	0	33.7309	67.5718	1	1	1	1	24.8756	19.9366	76.3251
DATA	1279	8	131	0	0	A_14_P101939	chr17:52189051-52189110	8613.05	4502.82	3.580754233e-001	1.043984240e-001	6.038192967e-004	3.660401e+002	8.348417e+002	9.976995e+001	9.342205e+001	49	145	19	76	7.539948e+000	2.004138e+001	0	0	0	0	0	0	0	0	0	0	0	12.7178	75.3798	1	1	0	1	21.1402	20.2918	76.7878
DATA	1280	8	132	0	0	A_16_P15307249	chr1:157073644-157073703	8635.14	4502.9	3.982656020e-001	9.956016137e-002	6.327542313e-005	3.901200e+002	9.760315e+002	1.008064e+002	1.062598e+002	50	162.5	20	76.5	7.587825e+000	1.941684e+001	0	0	0	0	0	0	0	0	0	0	0	13.5342	87.9608	1	1	0	1	22.9591	20.6593	77.9945
DATA	1281	8	133	0	0	A_14_P102679	chr16:27452594-27452653	8655.8	4502.86	3.206224396e-003	6.452677338e-002	9.603707960e-001	2.234411e+003	2.250967e+003	2.420567e+002	2.289976e+002	108	262.5	20	78.5	7.235155e+000	1.882525e+001	0	0	0	0	0	0	0	0	0	0	0	77.4028	202.483	1	1	1	1	23.4529	20.3023	78.9718
DATA	1282	8	134	0	0	A_14_P202315	chr12:103353097-103353153	8677.45	4502.75	2.212395574e-001	6.662746579e-002	8.984158826e-004	2.121538e+003	3.530941e+003	2.317391e+002	3.556036e+002	109	401	20	76	7.076591e+000	1.998467e+001	0	0	0	0	0	0	0	0	0	0	0	73.3732	316.978	1	1	1	1	24.6442	19.7556	77.9326
DATA	1283	8	135	0	0	A_14_P107908	chr7:36713539-36713598	8698.6	4502.78	-1.684965219e-001	7.774677792e-002	3.021597074e-002	1.190597e+003	8.077337e+002	1.513213e+002	9.116002e+001	77	151.5	19	78	6.841273e+000	1.943919e+001	0	0	0	0	0	0	0	0	0	0	0	41.1078	72.3635	1	1	1	1	25.7804	19.7886	78.6612
DATA	1284	8	136	0	0	A_16_P01728689	chr7:71200006-71200065	8720.29	4502.2	-2.316590323e-001	1.104147955e-001	3.589810856e-002	6.446407e+002	3.781453e+002	1.136225e+002	5.677756e+001	57	113	19	77	7.349175e+000	1.811611e+001	0	0	0	0	0	0	0	0	0	0	0	22.2175	33.8023	1	1	1	1	24.8756	20.0481	78.3215
DATA	1285	8	137	0	0	A_16_P41647032	chrX:37372045-37372104	8740.84	4502.7	4.819333279e-001	8.540992796e-002	1.675095244e-008	6.165598e+002	1.870288e+003	1.121935e+002	1.917839e+002	56	245	20	77	7.336981e+000	1.883483e+001	0	0	0	0	0	0	0	0	0	0	0	21.2115	166.834	1	1	1	1	25.5572	20.2992	79.3386
DATA	1286	8	138	0	0	A_14_P120111	chr7:80303325-80303384	8762.28	4502.67	-1.190281465e-001	6.425420303e-002	6.396022124e-002	3.316824e+003	2.521705e+003	3.447225e+002	2.557334e+002	153	307	20	78	7.604724e+000	1.754953e+001	0	0	0	0	0	0	0	0	0	0	0	113.886	224.423	1	1	1	1	25.3321	20.5871	79.5084
DATA	1287	8	139	0	0	A_14_P131445	chr15:86972012-86972071	8783.93	4502.7	9.565370754e-002	9.028007783e-002	2.893622239e-001	6.115600e+002	7.622419e+002	1.122369e+002	8.734135e+001	59	149	20	79	7.730934e+000	1.873717e+001	0	0	0	0	0	0	0	0	0	0	0	20.9549	67.6736	1	1	1	1	25.1049	20.7151	80.3771
DATA	1288	8	140	0	0	A_16_P18017537	chr7:88477955-88478014	8804.45	4502.81	2.162629733e-001	6.919231660e-002	1.774822396e-003	1.388250e+003	2.284181e+003	1.678269e+002	2.323829e+002	84	261	19	79	7.935445e+000	1.893829e+001	0	0	0	0	0	0	0	0	0	0	0	47.4703	202.318	1	1	1	1	25.7804	20.5292	79.6784
DATA	1289	8	141	0	0	A_14_P123299	chr6:43272015-43272067	8825.58	4503.22	-9.019925438e-002	1.685964057e-001	5.926491314e-001	3.183138e+002	2.586165e+002	9.972964e+001	5.004884e+001	47.5	97	20	80.5	7.867943e+000	1.864062e+001	0	0	0	0	0	0	0	0	0	0	0	10.8606	22.8498	1	1	0	1	27.0811	20.561	80.3841
DATA	1290	8	142	0	0	A_16_P36111539	chr2:232490101-232490160	8846.6	4503.23	6.142107854e-002	1.072476067e-001	5.668454750e-001	4.793055e+002	5.521200e+002	1.061654e+002	6.995660e+001	53	124	19	77	8.043644e+000	1.741163e+001	0	0	0	0	0	0	0	0	0	0	0	16.3161	48.6563	1	1	1	1	25.7804	20.2689	77.6586
DATA	1291	8	143	0	0	A_14_P113479	chr16:400651-400710	8868	4502.88	-3.863581480e-001	1.113793610e-001	5.226937722e-004	7.959723e+002	3.269940e+002	1.239084e+002	5.408282e+001	61.5	104	19	76	7.197563e+000	1.787383e+001	0	0	0	0	0	0	0	0	0	0	0	27.0299	28.7379	1	1	1	1	26.8687	19.8246	76.9357
DATA	1292	8	144	0	0	A_14_P108696	chr11:66204328-66204387	8889.04	4502.29	4.221889274e-002	7.263749601e-002	5.610872980e-001	1.120284e+003	1.234659e+003	1.470142e+002	1.308050e+002	74	191	20	77	7.763449e+000	1.838791e+001	0	0	0	0	0	0	0	0	0	0	0	37.9479	108.205	1	1	1	1	25.3321	20.8716	78.1475
DATA	1293	8	145	0	0	A_14_P116168	chr8:56832608-56832667	8910.18	4502.71	2.343472730e-001	7.396449649e-002	1.532935678e-003	9.753420e+002	1.673032e+003	1.364658e+002	1.728208e+002	70.5	218.5	19	78	8.044446e+000	1.813940e+001	0	0	0	0	0	0	0	0	0	0	0	32.9525	146.211	1	1	1	1	25.3321	20.2991	78.2051
DATA	1294	8	146	0	0	A_14_P107407	chr13:53508169-53508228	8930.58	4502.29	5.498518394e-001	1.552177781e-001	3.964225433e-004	1.702405e+002	6.038302e+002	9.719945e+001	7.438792e+001	41	134	20	79	7.820674e+000	1.974731e+001	0	0	0	0	0	0	0	0	0	0	0	5.73661	52.6194	1	1	0	1	23.2073	20.4355	79.0269
DATA	1295	8	147	0	0	A_14_P108435	chr11:34651737-34651796	8952.78	4502.4	-2.615611186e-001	9.839288108e-002	7.852807310e-003	8.342005e+002	4.567824e+002	1.271656e+002	6.313440e+001	63	122	20	81	8.173195e+000	2.001377e+001	0	0	0	0	0	0	0	0	0	0	0	28.0272	39.6794	1	1	1	1	26.4388	21.0324	81.1351
DATA	1296	8	148	0	0	A_14_P120443	chr14:51116417-51116476	8973.7	4502.48	6.061823042e-001	9.562053861e-002	2.305761766e-010	4.443424e+002	1.794321e+003	1.060191e+002	1.846809e+002	51	241	20	79	7.980694e+000	2.020104e+001	0	0	0	0	0	0	0	0	0	0	0	14.8858	155.388	1	1	0	1	24.6442	21.1508	80.2626
DATA	1297	8	149	0	1	SRN_30528	SRN_30528	8995	4502.15	5.962252244e-002	7.546655328e-002	4.294972377e-001	9.874721e+002	1.132785e+003	1.381077e+002	1.214730e+002	71	174	20	78	7.819461e+000	1.987702e+001	0	0	0	0	0	0	0	0	0	0	0	32.9795	97.78	1	1	1	1	25.3321	20.9917	78.616
DATA	1298	8	150	0	0	A_14_P128819	chr9:95502493-95502552	9016.43	4502.24	-8.516074263e-002	7.525568225e-002	2.577947522e-001	1.189218e+003	9.774640e+002	1.533780e+002	1.071957e+002	75	162	20	78	7.439238e+000	1.931421e+001	0	0	0	0	0	0	0	0	0	0	0	39.5909	84.0918	1	1	1	1	24.1747	20.6545	78.75
DATA	1299	8	151	0	0	A_14_P125100	chr16:70503055-70503101	9037.31	4502.74	2.115323768e-001	1.025123713e-001	3.906690280e-002	4.510380e+002	7.340835e+002	1.071313e+002	8.566332e+001	50	144	20	79	7.893834e+000	1.897798e+001	0	0	0	0	0	0	0	0	0	0	0	14.9677	62.9452	1	1	0	1	25.1049	21.3121	80.0182
DATA	1300	8	152	0	0	A_14_P136995	chr1:23356988-23357043	9058.4	4502.41	2.770042885e-001	1.048506210e-001	8.244370330e-003	4.098596e+002	7.756029e+002	1.057678e+002	8.932384e+001	51.5	149	19	81	7.386325e+000	1.844027e+001	0	0	0	0	0	0	0	0	0	0	0	13.5552	66.2723	1	1	0	1	27.501	20.2281	80.8275
DATA	1301	8	153	0	0	A_14_P127296	chr4:169432961-169433012	9079.44	4502.7	2.701776228e-001	1.462122885e-001	6.462478218e-002	2.581359e+002	4.808682e+002	1.011906e+002	6.549381e+001	48	119	19	77	6.970771e+000	1.849561e+001	0	0	0	0	0	0	0	0	0	0	0	8.50767	40.9432	1	1	0	1	25.3321	19.9487	78.9687
DATA	1302	8	154	0	0	A_14_P200718	chr18:14102472-14102527	9100.57	4502.26	2.872743746e-002	6.942576159e-002	6.790305290e-001	1.404551e+003	1.500600e+003	1.713793e+002	1.565563e+002	82	211	20	78	7.189008e+000	1.959059e+001	0	0	0	0	0	0	0	0	0	0	0	46.123	127.293	1	1	1	1	24.6442	20.676	79.6983
DATA	1303	8	155	0	0	A_14_P116346	chr2:206196934-206196993	9121.47	4502.65	-2.392992715e-001	9.067256042e-002	8.311207095e-003	9.705298e+002	5.593835e+002	1.383250e+002	7.166417e+001	63	126	20	78	7.591371e+000	1.937801e+001	0	0	0	0	0	0	0	0	0	0	0	31.7533	47.2762	1	1	1	1	22.9591	21.062	79.3577
DATA	1304	8	156	0	0	A_14_P134731	chr6:86215649-86215708	9143.31	4501.87	-5.616496440e-001	1.246362004e-001	6.596397833e-006	8.824169e+002	2.421164e+002	1.325901e+002	5.108167e+001	62	100	20	80	7.560758e+000	1.821184e+001	0	0	0	0	0	0	0	0	0	0	0	28.7538	20.3789	1	1	1	1	23.696	20.8267	79.6347
DATA	1305	8	157	0	0	A_14_P103265	chr12:60174751-60174810	9163.92	4502.35	1.817031836e-001	8.813309142e-002	3.923717769e-002	6.258201e+002	9.509391e+002	1.174149e+002	1.052690e+002	58	164	20	80	7.541956e+000	2.011948e+001	0	0	0	0	0	0	0	0	0	0	0	20.3136	79.7342	1	1	1	1	23.2073	20.446	79.7812
DATA	1306	8	158	0	0	A_14_P104241	chr1:27685326-27685374	9185.5	4501.92	6.658972433e-002	6.658675205e-002	3.172889071e-001	1.762117e+003	2.054113e+003	2.024959e+002	2.103563e+002	93	246	19	79	7.489740e+000	1.953529e+001	0	0	0	0	0	0	0	0	0	0	0	56.9542	171.508	1	1	1	1	23.9365	20.3201	78.7116
DATA	1307	8	159	0	0	A_16_P18738772	chr9:114275121-114275180	9206.02	4502.16	4.042286277e-002	8.009866832e-002	6.137953033e-001	8.892036e+002	9.759422e+002	1.339530e+002	1.076907e+002	65.5	159	20	80	7.924259e+000	1.965698e+001	0	0	0	0	0	0	0	0	0	0	0	28.622	81.1576	1	1	1	1	27.2919	20.9153	78.881
DATA	1308	8	160	0	0	A_14_P128964	chr2:135213715-135213774	9227.49	4502.22	-6.627935471e-002	1.279347938e-001	6.044084715e-001	4.618769e+002	3.965034e+002	1.107250e+002	6.052234e+001	52	109.5	20	80	7.527487e+000	1.876435e+001	0	0	0	0	0	0	0	0	0	0	0	14.8007	32.8291	1	1	0	1	25.7804	20.3035	80.3604
DATA	1309	8	161	0	0	A_14_P106004	chr10:90045229-90045280	9248.61	4502.52	-9.700683150e-002	6.407600966e-002	1.300426637e-001	3.369154e+003	2.694722e+003	3.517536e+002	2.733577e+002	140	300	20	79	7.681586e+000	1.888185e+001	0	0	0	0	0	0	0	0	0	0	0	107.477	222.142	1	1	1	1	23.4529	20.5691	80.271
DATA	1310	8	162	0	0	A_14_P116805	chr10:62547954-62548013	9269.74	4502.22	-4.667632632e-001	7.936596924e-002	4.074228298e-009	3.007202e+003	1.026596e+003	3.174082e+002	1.125495e+002	133	157	20	79	7.522913e+000	1.935861e+001	0	0	0	0	0	0	0	0	0	0	0	95.48	84.2446	1	1	1	1	24.6442	20.3461	79.6743
DATA	1311	8	163	0	0	A_14_P109126	chr2:191991824-191991883	9290.98	4502.09	-3.131517797e-001	9.878337059e-002	1.523938250e-003	9.507100e+002	4.622706e+002	1.394799e+002	6.546199e+001	66.5	112	19	79	7.313858e+000	1.902184e+001	0	0	0	0	0	0	0	0	0	0	0	30.039	37.7585	1	1	1	1	24.4106	19.671	79.5386
DATA	1312	8	164	0	0	A_14_P133106	chr11:9606777-9606836	9312.41	4501.39	3.314214533e-001	7.214908550e-002	4.357389643e-006	1.440208e+003	3.089205e+003	1.768197e+002	3.124121e+002	82.5	334	19	79	7.086615e+000	1.909985e+001	0	0	0	0	0	0	0	0	0	0	0	45.2733	251.098	1	1	1	1	24.4106	19.2524	79.6575
DATA	1313	9	1	1028	1	SM_05	SM_05	5853.22	4514.93	0.000000000e+000	6.808400552e-001	1.000000000e+000	9.796391e+001	4.808395e+001	9.864215e+001	4.840885e+001	35.5	77	18	79	7.190299e+000	1.959869e+001	0	0	0	0	0	0	0	0	0	0	0	0.648652	-3.1232	0	0	0	0	30.8401	19.1375	79.2779
DATA	1314	9	2	0	0	A_14_P104452	chr19:11628640-11628696	5873.77	4514.84	7.110306277e-002	8.600789769e-002	4.084049221e-001	7.324586e+002	8.627523e+002	1.227559e+002	9.884700e+001	60	151	19.5	78	7.202389e+000	2.004958e+001	0	0	0	0	0	0	0	0	0	0	0	23.9771	67.7061	1	1	1	1	26.8687	19.9943	79.9408
DATA	1315	9	3	0	0	A_16_P19951141	chr13:108269687-108269746	5895.46	4514.6	-2.276916016e-001	1.882630497e-001	2.264964231e-001	3.457638e+002	2.046859e+002	1.042923e+002	5.224798e+001	49	99	21	77	7.094798e+000	1.852562e+001	0	0	0	0	0	0	0	0	0	0	0	11.3319	16.1201	1	1	0	0	24.4106	20.727	80.0137
DATA	1316	9	4	0	0	A_14_P108951	chr20:12511311-12511370	5916.07	4514.42	-1.270742508e-002	7.160606321e-002	8.591447446e-001	1.309559e+003	1.271796e+003	1.637364e+002	1.359051e+002	79.5	182	21	78	7.163647e+000	1.858447e+001	0	0	0	0	0	0	0	0	0	0	0	42.9659	100.495	1	1	1	1	25.7804	21.4642	79.9132
DATA	1317	9	5	0	0	A_16_P17541610	chr6:49624464-49624523	5937.43	4514.46	2.876347982e-001	9.955087454e-002	3.860702215e-003	4.530327e+002	8.785457e+002	1.081232e+002	9.999021e+001	51	143	22	78	7.238528e+000	1.901579e+001	0	0	0	0	0	0	0	0	1	0	0	14.8806	69.6631	1	1	0	1	24.4106	21.8621	79.567
DATA	1318	9	6	0	0	A_16_P35353999	chr1:170624938-170624997	5958.85	4514.56	-1.521057783e-001	1.210098994e-001	2.087646070e-001	5.429887e+002	3.825472e+002	1.120937e+002	6.105199e+001	53.5	107	21	79	7.622727e+000	1.921609e+001	0	0	0	0	0	0	0	0	0	0	0	17.8554	30.4385	1	1	1	1	26.8687	21.3538	79.8346
DATA	1319	9	7	0	0	A_16_P00124386	chr1:94461710-94461769	5979.46	4514.57	-6.263735289e-002	1.020416590e-001	5.393204085e-001	6.244333e+002	5.405659e+002	1.161706e+002	7.191219e+001	56	120.5	21	80	7.898285e+000	2.038203e+001	0	0	0	0	0	0	0	0	0	0	0	20.5552	43.1518	1	1	1	1	24.4106	21.166	80.8745
DATA	1320	9	8	0	0	A_14_P110186	chr12:62102686-62102745	6000.81	4514.5	2.297793342e-001	9.497755883e-002	1.555035125e-002	5.164469e+002	8.766072e+002	1.106493e+002	9.959357e+001	51	153	20.5	80	7.449554e+000	1.985997e+001	0	0	0	0	0	0	0	0	0	0	0	17.0186	70.2079	1	1	1	1	25.3321	20.9545	80.9711
DATA	1321	9	9	0	0	A_14_P111344	chr8:67563689-67563746	6022.07	4514.4	-2.914569243e-001	7.208033008e-002	5.265881447e-005	2.424172e+003	1.239101e+003	2.613855e+002	1.325663e+002	113	178	20	80	7.821368e+000	1.946214e+001	0	0	0	0	0	0	0	0	0	0	0	79.9669	99.5605	1	1	1	1	25.7804	21.164	81.22
DATA	1322	9	10	0	0	A_16_P01969178	chr8:93662532-93662591	6042.96	4514.15	-2.953580534e-001	8.292318872e-002	3.682830157e-004	1.331418e+003	6.744604e+002	1.651186e+002	8.219165e+001	79	136	20	79	6.887504e+000	1.930225e+001	0	0	0	0	0	0	0	0	0	0	0	43.9633	54.3593	1	1	1	1	24.1747	21.1143	79.1592
DATA	1323	9	11	0	0	A_14_P201315	chrX:105854586-105854645	6063.79	4514.32	-3.483175970e-001	8.637243827e-002	5.513023630e-005	1.322383e+003	5.929796e+002	1.643327e+002	7.555715e+001	78	125	20	79	6.269806e+000	1.878080e+001	0	0	0	0	0	0	0	0	0	0	0	43.7088	47.9431	1	1	1	1	27.2919	20.2317	79.2124
DATA	1324	9	12	0	0	A_14_P130452	chrX:44634291-44634350	6085.74	4514.45	-2.876351103e-001	9.584946582e-002	2.691788019e-003	9.338445e+002	4.815479e+002	1.349787e+002	6.706187e+001	69	121.5	20	76	6.494709e+000	1.782551e+001	0	0	0	0	0	0	0	0	0	0	0	30.8984	39.0606	1	1	1	1	27.0811	20.6029	77.6728
DATA	1325	9	13	0	0	A_14_P201842	chrX:66943800-66943859	6106.49	4514.42	7.317479589e-001	1.123011945e-001	7.223536112e-011	2.753634e+002	1.484753e+003	1.011869e+002	1.555967e+002	47	197	20	75	6.974755e+000	1.620044e+001	0	0	0	0	0	0	0	0	0	0	0	9.1197	120.796	1	1	0	1	25.1049	20.4391	75.8044
DATA	1326	9	14	0	0	A_14_P137579	chr4:167921523-167921579	6127.26	4514.24	5.331029589e-001	1.262440857e-001	2.412907146e-005	2.410054e+002	8.224883e+002	1.002188e+002	9.443379e+001	44.5	143.5	21	75	7.523172e+000	1.774667e+001	0	0	0	0	0	0	0	0	0	0	0	7.98921	67.1104	1	1	0	1	25.5572	21.155	76.2509
DATA	1327	9	15	0	0	A_16_P00046414	chr1:37430557-37430616	6148.79	4514.25	7.609573184e-002	7.916230090e-002	3.364203293e-001	8.647290e+002	1.030329e+003	1.300860e+002	1.129409e+002	61	168	20	75	7.301595e+000	1.795635e+001	0	0	0	0	0	0	0	0	0	0	0	28.6929	84.3238	1	1	1	1	25.1049	20.6667	77.3745
DATA	1328	9	16	0	0	A_14_P132448	chr9:128678268-128678327	6169.84	4514.38	-2.659504619e-002	6.178458277e-002	6.668698311e-001	7.686176e+003	7.229617e+003	7.747259e+002	7.244314e+002	282	667	20	75	7.881152e+000	1.864792e+001	0	0	0	0	0	0	0	0	0	0	0	255.277	593.432	1	1	1	1	26.0017	20.8613	77.3504
DATA	1329	9	17	0	0	A_14_P112923	chr17:47814320-47814379	6191.4	4514.11	2.185691037e-001	7.196080966e-002	2.386798287e-003	1.130387e+003	1.869804e+003	1.489550e+002	1.925534e+002	70	233	20	75.5	7.777924e+000	1.907440e+001	0	0	0	0	0	0	0	0	0	0	0	37.5774	153.92	1	1	1	1	25.1049	20.6535	77.8858
DATA	1330	9	18	0	0	A_18_P16896621	chr9:86139568-86139627	6212.33	4514.39	-4.661389624e-002	6.471263383e-002	4.713271221e-001	2.463456e+003	2.212743e+003	2.647241e+002	2.259762e+002	113	262.5	20	75	7.137767e+000	1.858432e+001	0	0	0	0	0	0	0	0	0	0	0	81.9674	182.678	1	1	1	1	25.1049	20.3012	76.7104
DATA	1331	9	19	0	0	A_14_P129121	chr14:100152577-100152636	6233.06	4514.49	1.218199624e-001	9.417800927e-002	1.958355941e-001	5.712853e+002	7.562633e+002	1.124267e+002	8.837787e+001	52.5	139	20	75	7.029677e+000	1.730193e+001	0	0	0	0	0	0	0	0	0	0	0	19.0254	62.6085	1	1	1	1	25.3321	20.1529	76.3802
DATA	1332	9	20	0	0	A_14_P101746	chr6:15580399-15580458	6254.49	4513.88	-7.365301760e-003	6.468486155e-002	9.093453013e-001	2.309533e+003	2.270695e+003	2.503984e+002	2.316050e+002	108.5	264	20	76	6.538576e+000	1.749055e+001	0	0	0	0	0	0	0	0	0	0	0	76.98	188.479	1	1	1	1	25.7804	20.5081	77.4113
DATA	1333	9	21	0	0	A_14_P200939	chr7:195029-195085	6276.21	4514.14	9.496610358e-002	8.591928138e-002	2.690320331e-001	6.981171e+002	8.687491e+002	1.192332e+002	9.805962e+001	59	145	20	75	6.654179e+000	1.785674e+001	0	0	0	0	0	0	0	0	0	0	0	23.2905	72.3173	1	1	1	1	26.0017	20.2345	76.4646
DATA	1334	9	22	0	0	A_14_P136945	chr5:18909548-18909607	6296.92	4513.45	-2.964804270e-001	8.192314499e-002	2.957357494e-004	1.362300e+003	6.883231e+002	1.669920e+002	8.243931e+001	80.5	141	20	76	6.512359e+000	1.855301e+001	0	0	0	0	0	0	0	0	0	0	0	45.4858	57.4383	1	1	1	1	24.4106	20.2751	76.6026
DATA	1335	9	23	0	0	A_14_P137125	chr6:33677306-33677365	6318.07	4513.82	-6.353740797e-001	1.256374243e-001	4.254481474e-007	9.512020e+002	2.202413e+002	1.354962e+002	5.032052e+001	67.5	97.5	20	76	7.181593e+000	1.785369e+001	0	0	0	0	0	0	0	0	0	0	0	31.7875	18.4289	1	1	1	0	25.3321	20.532	76.396
DATA	1336	9	24	0	0	A_14_P126545	chr7:135071378-135071437	6339.14	4513.71	-8.170698199e-002	7.910186344e-002	3.016349191e-001	1.029020e+003	8.525443e+002	1.410126e+002	9.646206e+001	71	151	20	76	7.278561e+000	1.854771e+001	0	0	0	0	0	0	0	0	0	0	0	34.417	71.5207	1	1	1	1	24.1747	20.2759	77.8851
DATA	1337	9	25	0	0	A_14_P138704	chr22:41677236-41677294	6360.31	4513.73	-1.494364237e-001	6.562451867e-002	2.277767643e-002	2.925576e+003	2.073839e+003	3.080097e+002	2.122127e+002	135.5	250.5	20	77	7.305575e+000	1.861436e+001	0	0	0	0	0	0	0	0	0	0	0	97.9327	174.425	1	1	1	1	24.8756	20.5053	78.3392
DATA	1338	9	26	0	0	A_14_P135715	chr17:73623373-73623420	6380.93	4513.88	2.302593771e-001	7.469052022e-002	2.050311695e-003	9.471985e+002	1.609535e+003	1.350432e+002	1.670989e+002	70	221	21	79	7.123701e+000	1.906413e+001	0	0	0	0	0	0	0	0	0	0	0	31.7332	135.714	1	1	1	1	26.2212	20.7527	79.5371
DATA	1339	9	27	0	0	A_14_P109471	chr17:30816980-30817038	6402.95	4513.84	1.053326575e-001	1.138786352e-001	3.549891163e-001	4.266875e+002	5.438042e+002	1.052116e+002	7.044742e+001	49.5	119.5	20	79	7.605295e+000	1.870506e+001	0	0	0	0	0	0	0	0	0	0	0	14.3073	45.9715	1	1	0	1	27.2919	20.8433	79.6642
DATA	1340	9	28	0	1	SRN_20605	SRN_20605	6424.26	4513.18	-5.369988956e-001	9.441107098e-002	1.286257273e-008	1.542385e+003	4.479132e+002	1.817236e+002	6.326628e+001	87	117	20	79.5	7.780086e+000	2.014741e+001	0	0	0	0	0	0	0	0	0	0	0	51.7594	37.9528	1	1	1	1	24.1747	20.6338	80.1056
DATA	1341	9	29	0	0	A_14_P136768	chr6:110243469-110243528	6445.21	4513.33	-3.141745108e-001	7.265203738e-002	1.529662739e-005	2.478118e+003	1.202119e+003	2.657623e+002	1.282091e+002	121	178	20	80	7.625165e+000	1.992002e+001	0	0	0	0	0	0	0	0	0	0	0	83.2287	102.107	1	1	1	1	25.3321	20.2742	79.9516
DATA	1342	9	30	0	0	A_14_P116447	chr3:10326945-10327000	6466.89	4513.55	9.100903807e-002	9.240560154e-002	3.246797912e-001	6.022492e+002	7.426519e+002	1.132717e+002	8.655682e+001	57.5	142.5	20	80	7.887878e+000	2.009751e+001	0	0	0	0	0	0	0	0	0	0	0	20.2438	63.2379	1	1	1	1	25.5572	20.5904	79.6024
DATA	1343	9	31	0	0	A_14_P135066	chr21:36259789-36259848	6487.5	4513.68	-1.343194573e-001	7.779276845e-002	8.423385696e-002	1.155823e+003	8.483438e+002	1.501604e+002	9.573132e+001	77	152	20	79	7.357658e+000	1.933797e+001	0	0	0	0	0	0	0	0	0	0	0	38.8822	72.4054	1	1	1	1	27.0811	20.3458	79.8667
DATA	1344	9	32	0	0	A_14_P131213	chr12:68716833-68716892	6508.63	4513.14	3.344248938e-001	1.036149742e-001	1.248451758e-003	3.919031e+002	8.464544e+002	1.034904e+002	9.551904e+001	48.5	148.5	20	78	7.367699e+000	1.994556e+001	0	0	0	0	0	0	0	0	0	0	0	13.1941	72.4022	1	1	0	1	24.1747	20.4557	79.2363
DATA	1345	9	33	0	0	A_14_P102886	chr12:117170809-117170868	6530	4513.3	1.136954633e-001	6.384265857e-002	7.493370160e-002	2.861369e+003	3.717657e+003	3.017180e+002	3.743789e+002	135	401	20	77	6.703813e+000	2.053852e+001	0	0	0	0	0	0	0	0	0	0	0	96.4117	318.738	1	1	1	1	26.2212	19.9916	79.1967
DATA	1346	9	34	0	1	SRN_30967	SRN_30967	6550.89	4513.38	-4.764433818e-002	1.154465840e-001	6.798293892e-001	4.944014e+002	4.430322e+002	1.076538e+002	6.248164e+001	52	115	21	79	6.538448e+000	2.051711e+001	0	0	0	0	0	0	0	0	0	0	0	16.6716	38.069	1	1	1	1	25.3321	20.2242	80.3587
DATA	1347	9	35	0	0	A_14_P102557	chr18:70799747-70799806	6571.73	4513.53	-3.168612129e-001	7.310068085e-002	1.460344612e-005	2.381085e+003	1.147925e+003	2.565664e+002	1.229225e+002	114.5	166.5	20	78	6.735232e+000	2.112301e+001	0	0	0	0	0	0	0	0	0	0	0	80.3553	98.8577	1	1	1	1	25.7804	20.6485	79.9414
DATA	1348	9	36	0	0	A_18_P15338150	chr5:107787100-107787159	6593.07	4513.53	-3.315092732e-002	8.275302219e-002	6.887140528e-001	8.558752e+002	7.929750e+002	1.282238e+002	9.062140e+001	64	142.5	21	78	7.355911e+000	2.098557e+001	0	0	0	0	0	0	0	0	0	0	0	28.9066	68.44	1	1	1	1	26.0017	21.0168	79.3403
DATA	1349	9	37	0	0	A_14_P103091	chr15:26096622-26096681	6614.37	4513.54	2.111550507e-001	7.496970854e-002	4.854426273e-003	9.214361e+002	1.498374e+003	1.326352e+002	1.560996e+002	68	205	21	78	7.616252e+000	1.973116e+001	0	0	0	0	0	0	0	0	0	0	0	31.1456	129.601	1	1	1	1	24.4106	21.3424	80.2607
DATA	1350	9	38	0	0	A_14_P115769	chr5:1799098-1799145	6635.34	4513.29	-5.274492516e-001	8.505671385e-002	5.605285149e-010	2.359076e+003	7.003137e+002	2.544404e+002	8.253755e+001	110	141	21	79	7.393070e+000	1.954490e+001	0	0	0	0	0	0	0	0	0	0	0	79.8013	60.6969	1	1	1	1	24.8756	21.1346	79.8731
[truncated: 18,079,206 more chars]
