# Supplementary material for: Genomic comparison of early-passage conditionally reprogrammed breast cancer cells to their corresponding primary tumors
Source: PLoS One. 2017 Oct 19;12(10):e0186190. doi: 10.1371/journal.pone.0186190 (PMC5648156; doi:10.1371/journal.pone.0186190)
Supplement: S2 File — (ZIP) [file pone.0186190.s005.zip › Case 2-PBT-US12302349_252192429019_S01_CGH_1105_Oct12_2_4.txt]

TYPE	text	text	text	integer	text	float	float	text	integer	text	text	integer	integer	integer	integer	float	float	float	float	float	float	text	text	text	text	text	text	text	text	text	text	text	integer	integer	integer	text	integer	boolean
FEPARAMS	Protocol_Name	Protocol_date	Scan_ScannerName	Scan_NumChannels	Scan_Date	Scan_MicronsPerPixelX	Scan_MicronsPerPixelY	Scan_OriginalGUID	Scan_NumScanPass	Grid_Name	Grid_Date	Grid_NumSubGridRows	Grid_NumSubGridCols	Grid_NumRows	Grid_NumCols	Grid_RowSpacing	Grid_ColSpacing	Grid_OffsetX	Grid_OffsetY	Grid_NomSpotWidth	Grid_NomSpotHeight	Grid_GenomicBuild	FeatureExtractor_Barcode	FeatureExtractor_Sample	FeatureExtractor_ScanFileName	FeatureExtractor_ArrayName	FeatureExtractor_ScanFileGUID	FeatureExtractor_DesignFileName	FeatureExtractor_ExtractionTime	FeatureExtractor_UserName	FeatureExtractor_ComputerName	FeatureExtractor_Version	FeatureExtractor_IsXDRExtraction	FeatureExtractor_ColorMode	FeatureExtractor_QCReportType	DyeNorm_NormFilename	DyeNorm_NormNumProbes	Grid_IsGridFile
DATA	CGH_1105_Oct12 (Read Only)	12-Oct-2012 22:30	Agilent Technologies Scanner G2505C US12302349	2	06-16-2015 11:21:22	3	3	c97d29f2-b798-4c57-81ba-8b9650329e61	1	021924_D_F_20111015	15-Oct-2011 00:00	1	1	384	164	36.6617	31.745	0	18.3309	30	30	hg19:GRCh37:Feb2009	252192429019_2_4		Z:\Instruments & Services\Agilent Microarray\Luciane\6-16-15\\US12302349_252192429019_S01.tif	US12302349_252192429019_S01	c4e56640-59e6-4ea0-bd20-6b95a8128a54	021924_D_F_20111015.xml	16-Jun-2015 11:42:02	zoux	LCCIS-MJ01E5RG	11.5.1.1	0	1	4		0	0
*
TYPE	float	float	float	integer	integer	float	float	float	integer	integer	float	float	integer	float	float	float	integer	float	float	integer	integer	float	float	float	integer	float	float	integer	integer	integer	integer	integer	float	float	float	integer	integer	integer	integer	integer	float	float	float	integer	float	float	float	float	float	float	float	integer	integer	float	float	integer	integer	float	float	float	float	float	float	float	float	float	float	float	float	integer	float	float	float	float	integer	float	float	float	float	integer	float	float	float	float	integer	float	float	float	float	float	float	float	integer	float	float	float	integer	float	float	float	float	float	integer	integer	integer	integer	float	float	float	float	integer	float	float	float	float	float	float	float	float	float	float	float	float	float	float	float	float	float	float	float	float	float	float	float	integer	integer	integer	integer	float	float	integer	text	integer	integer	float	float	float	float	text	text	text	float	float	float	float	float	integer	integer	boolean	float	float	float	boolean	float	boolean	float	boolean	float	boolean	float	boolean	float	boolean	float	boolean	float	boolean	float	boolean	float	boolean	float	boolean	float	boolean
STATS	gDarkOffsetAverage	gDarkOffsetMedian	gDarkOffsetStdDev	gDarkOffsetNumPts	gSaturationValue	rDarkOffsetAverage	rDarkOffsetMedian	rDarkOffsetStdDev	rDarkOffsetNumPts	rSaturationValue	gAvgSig2BkgNegCtrl	rAvgSig2BkgNegCtrl	gNumSatFeat	gLocalBGInlierNetAve	gLocalBGInlierAve	gLocalBGInlierSDev	gLocalBGInlierNum	gGlobalBGInlierAve	gGlobalBGInlierSDev	gGlobalBGInlierNum	rNumSatFeat	rLocalBGInlierNetAve	rLocalBGInlierAve	rLocalBGInlierSDev	rLocalBGInlierNum	rGlobalBGInlierAve	rGlobalBGInlierSDev	rGlobalBGInlierNum	gNumFeatureNonUnifOL	gNumPopnOL	gNumNonUnifBGOL	gNumPopnBGOL	gOffsetUsed	gGlobalFeatInlierAve	gGlobalFeatInlierSDev	gGlobalFeatInlierNum	rNumFeatureNonUnifOL	rNumPopnOL	rNumNonUnifBGOL	rNumPopnBGOL	rOffsetUsed	rGlobalFeatInlierAve	rGlobalFeatInlierSDev	rGlobalFeatInlierNum	AllColorPrcntSat	AnyColorPrcntSat	AnyColorPrcntFeatNonUnifOL	AnyColorPrcntBGNonUnifOL	AnyColorPrcntFeatPopnOL	AnyColorPrcntBGPopnOL	TotalPrcntFeatOL	gNumNegBGSubFeat	gNonCtrlNumNegFeatBGSubSig	gLinearDyeNormFactor	gRMSLowessDNF	rNumNegBGSubFeat	rNonCtrlNumNegFeatBGSubSig	rLinearDyeNormFactor	rRMSLowessDNF	gSpatialDetrendRMSFit	gSpatialDetrendRMSFilteredMinusFit	gSpatialDetrendSurfaceArea	gSpatialDetrendVolume	gSpatialDetrendAveFit	rSpatialDetrendRMSFit	rSpatialDetrendRMSFilteredMinusFit	rSpatialDetrendSurfaceArea	rSpatialDetrendVolume	rSpatialDetrendAveFit	gNonCtrlNumSatFeat	gNonCtrl99PrcntNetSig	gNonCtrl50PrcntNetSig	gNonCtrl1PrcntNetSig	gNonCtrlMedPrcntCVBGSubSig	rNonCtrlNumSatFeat	rNonCtrl99PrcntNetSig	rNonCtrl50PrcntNetSig	rNonCtrl1PrcntNetSig	rNonCtrlMedPrcntCVBGSubSig	gNegCtrlNumInliers	gNegCtrlAveNetSig	gNegCtrlSDevNetSig	gNegCtrlAveBGSubSig	gNegCtrlSDevBGSubSig	rNegCtrlNumInliers	rNegCtrlAveNetSig	rNegCtrlSDevNetSig	rNegCtrlAveBGSubSig	rNegCtrlSDevBGSubSig	gAveNumPixOLLo	gAveNumPixOLHi	gPixCVofHighSignalFeat	gNumHighSignalFeat	rAveNumPixOLLo	rAveNumPixOLHi	rPixCVofHighSignalFeat	rNumHighSignalFeat	NonCtrlAbsAveLogRatio	NonCtrlSDevLogRatio	NonCtrlSNRLogRatio	AddErrorEstimateGreen	AddErrorEstimateRed	TotalNumFeatures	NonCtrlNumUpReg	NonCtrlNumDownReg	NumIsNorm	ROIHeight	ROIWidth	CentroidDiffX	CentroidDiffY	NumFoundFeat	MaxNonUnifEdges	MaxSpotNotFoundEdges	gMultDetrendRMSFit	rMultDetrendRMSFit	gMultDetrendSurfaceAverage	rMultDetrendSurfaceAverage	DerivativeOfLogRatioSD	gNonCtrl50PrcntBGSubSig	rNonCtrl50PrcntBGSubSig	gMedPrcntCVProcSignal	rMedPrcntCVProcSignal	geQCMedPrcntCVProcSignal	reQCMedPrcntCVProcSignal	gOutlierFlagger_Auto_FeatB_Term	rOutlierFlagger_Auto_FeatB_Term	gOutlierFlagger_Auto_FeatC_Term	rOutlierFlagger_Auto_FeatC_Term	gOutlierFlagger_Auto_BgndB_Term	rOutlierFlagger_Auto_BgndB_Term	gOutlierFlagger_Auto_BgndC_Term	rOutlierFlagger_Auto_BgndC_Term	OutlierFlagger_FeatChiSq	OutlierFlagger_BgndChiSq	GriddingStatus	IsGoodGrid	NumGeneNonUnifOL	TotalNumberOfReplicatedGenes	gPercentileIntensityProcessedSignal	rPercentileIntensityProcessedSignal	ExtractionStatus	QCMetricResults	gNonCtrlNumWellAboveBG	rNonCtrlNumWellAboveBG	UpRandomnessRatio	DownRandomnessRatio	UpRandomnessSDRatio	DownRandomnessSDRatio	UpRegQualityRatioResult	DownRegQualityRatioResult	ImageDepth	AFHold	gPMTVolts	rPMTVolts	GlassThickness	RestrictionControl	gDDN	rDDN	GridHasBeenOptimized	gNegCtrlSpread	rNegCtrlSpread	Metric_IsGoodGrid	Metric_IsGoodGrid_IsInRange	Metric_AnyColorPrcntFeatNonUnifOL	Metric_AnyColorPrcntFeatNonUnifOL_IsInRange	Metric_DerivativeLR_Spread	Metric_DerivativeLR_Spread_IsInRange	Metric_gRepro	Metric_gRepro_IsInRange	Metric_g_BGNoise	Metric_g_BGNoise_IsInRange	Metric_g_Signal2Noise	Metric_g_Signal2Noise_IsInRange	Metric_g_SignalIntensity	Metric_g_SignalIntensity_IsInRange	Metric_rRepro	Metric_rRepro_IsInRange	Metric_r_BGNoise	Metric_r_BGNoise_IsInRange	Metric_r_Signal2Noise	Metric_r_Signal2Noise_IsInRange	Metric_r_SignalIntensity	Metric_r_SignalIntensity_IsInRange	Metric_RestrictionControl	Metric_RestrictionControl_IsInRange
DATA	5.44037	5.44037	1.54756	0	65529	5.59193	5.59193	1.53316	0	65529	2.62389	1.01011	0	13.5318	18.9722	1.22463	62777	18.9722	1.22463	62777	13	73.2485	78.8404	1.97408	62671	78.8404	1.97408	62671	12	102	0	199	5.44037	86.062	287.018	62864	1	65	0	305	5.59193	436.368	2312.36	62910	0	0.0206428	0.0206428	0	0.258829	0.790777	0.0203125	1409	870	44.2778	0	561	46	5.39798	0	0.661403	3.57968	1.00006	3.50738	40.3449	0.79573	3.60157	1.00041	1.67459	79.417	0	157.006	53.2977	33.7977	9.66856	0	928.408	231.241	95.8964	8.33903	723	35.0792	3.69162	0.159014	3.64022	726	73.8865	3.83486	0.0471112	3.67973	0.114964	0.782314	0.0528399	159	0.153614	0.660172	0.0480827	301	0.239575	0.119106	2.91398	161.181	19.8631	62976	11127	8571	9765	3.70976	6.34816	0.739342	0.658872	62823	0	0.00609756	0	0.0350771	0	162.336	0.896274	18.3689	157.386	9.66856	7.69065	0	0	189.149	382.667	119.833	289.854	53.9457	232.284	44.7302	339.665	2.31785	1.2961	0	1	10	55077	1318.56	1423.15	1	ExtractionEvaluate	29832	58655	1.21201	1.04542	0.219908	0.229346	Random	Random	16 Bit	0	403	437	985.807	-1	0	-10	0	11.196	11.5863	1	1	0.0206428	1	0.896274	0	0.0966856	1	3.64022	1	5.0461	0	18.3689	0	0.0833903	1	3.67973	1	42.7711	1	157.386	1	-1	0
*
TYPE	integer	integer	integer	integer	integer	text	text	float	float	float	float	float	float	float	float	float	float	float	float	float	float	float	boolean	boolean	boolean	boolean	boolean	boolean	boolean	boolean	boolean	boolean	boolean	float	float	boolean	boolean	boolean	boolean	float	float	float
FEATURES	FeatureNum	Row	Col	SubTypeMask	ControlType	ProbeName	SystematicName	PositionX	PositionY	LogRatio	LogRatioError	PValueLogRatio	gProcessedSignal	rProcessedSignal	gProcessedSigError	rProcessedSigError	gMedianSignal	rMedianSignal	gBGMedianSignal	rBGMedianSignal	gBGPixSDev	rBGPixSDev	gIsSaturated	rIsSaturated	gIsFeatNonUnifOL	rIsFeatNonUnifOL	gIsBGNonUnifOL	rIsBGNonUnifOL	gIsFeatPopnOL	rIsFeatPopnOL	gIsBGPopnOL	rIsBGPopnOL	IsManualFlag	gBGSubSignal	rBGSubSignal	gIsPosAndSignif	rIsPosAndSignif	gIsWellAboveBG	rIsWellAboveBG	SpotExtentX	gBGMeanSignal	rBGMeanSignal
DATA	1	1	1	0	1	HsCGHBrightCorner	HsCGHBrightCorner	16434.8	4442.88	1.262421145e-001	7.877024407e-002	1.090091962e-001	1.270576e+003	1.699193e+003	2.052386e+002	1.714692e+002	71	347	16	75	6.701661e+000	1.859987e+001	0	0	0	0	0	0	0	0	0	0	0	28.6956	271.827	1	1	1	1	27.7085	16.9672	76.0177
DATA	2	1	2	66	1	DarkCorner	DarkCorner	16456	4442.8	0.000000000e+000	9.879763422e-001	1.000000000e+000	1.640214e+002	2.279824e+001	1.611808e+002	2.295144e+001	31	71	17	75	6.719244e+000	1.890932e+001	0	0	0	0	0	0	0	0	0	0	0	-5.42871	-6.80661	0	0	0	0	28.1191	17.2233	76.4653
DATA	3	1	3	66	1	DarkCorner	DarkCorner	16477.9	4443.01	0.000000000e+000	8.636660069e-001	1.000000000e+000	1.638937e+002	3.322889e+001	1.611808e+002	2.313693e+001	37	82	17	75	6.724265e+000	1.915504e+001	0	0	0	0	0	0	0	0	0	0	0	-3.06084	5.34013	0	1	0	0	28.1191	17.2385	76.3781
DATA	4	1	4	0	0	A_14_P128532	chr19:8068628-8068687	16498.4	4442.49	7.928344802e-002	7.470631171e-002	2.885679438e-001	1.537663e+003	1.845629e+003	2.227629e+002	1.859717e+002	77	362.5	17	75	6.700997e+000	1.881306e+001	0	0	0	0	0	0	0	0	0	0	0	34.7276	297.255	1	1	1	1	24.4106	17.3935	76.1739
DATA	5	1	5	0	0	A_14_P105322	chr9:71601402-71601461	16519	4442.69	4.070786813e-001	1.137041229e-001	3.433870101e-004	4.842159e+002	1.236283e+003	1.682970e+002	1.257120e+002	53	276	17	75	6.504208e+000	1.856951e+001	0	0	0	0	0	0	0	0	0	0	0	10.9359	199.578	1	1	0	1	24.8756	17.2237	75.9626
DATA	6	1	6	0	0	A_14_P128090	chr5:15032877-15032936	16540.7	4442.48	5.402385378e-001	1.433062966e-001	1.633671763e-004	2.978436e+002	1.033301e+003	1.639096e+002	1.058024e+002	43	235	17	75	6.482581e+000	1.853748e+001	0	0	0	0	0	0	0	0	0	0	0	6.72671	167.217	1	1	0	1	25.3321	17.1811	75.87
DATA	7	1	7	0	0	A_16_P02073591	chr9:19993767-19993826	16561.7	4442.62	-2.330501111e-001	7.825436832e-002	2.900319280e-003	2.096901e+003	1.226106e+003	2.644791e+002	1.246911e+002	90	267	17	75	6.472325e+000	1.854266e+001	0	0	0	0	0	0	0	0	0	0	0	47.3579	198.905	1	1	1	1	24.8756	17.2119	75.7414
DATA	8	1	8	0	0	A_14_P135539	chr19:48047281-48047336	16582.4	4442.39	-2.262277162e-001	6.975562585e-002	1.182173920e-003	3.514154e+003	2.087340e+003	3.866161e+002	2.099569e+002	118.5	408.5	17	75	6.455662e+000	1.848882e+001	0	0	0	0	0	0	0	0	0	0	0	79.3661	339.438	1	1	1	1	24.4106	17.259	75.9895
DATA	9	1	9	0	0	A_14_P118924	chr6:111126175-111126234	16604.1	4442.72	6.133401769e-001	2.015569788e-001	2.342234790e-003	1.752166e+002	7.193088e+002	1.621303e+002	7.538834e+001	45	189	17	75	6.709302e+000	1.861539e+001	0	0	0	0	0	0	0	0	0	0	0	3.95721	117.28	1	1	0	1	24.4106	17.3144	75.8069
DATA	10	1	10	0	0	A_16_P17264851	chr5:114739019-114739078	16625.1	4442.26	1.980160483e-001	1.794201047e-001	2.697472956e-001	3.328425e+002	5.251155e+002	1.645815e+002	5.713384e+001	49	162	17	75	6.526875e+000	1.845716e+001	0	0	0	0	0	0	0	0	0	0	0	7.51715	85.8317	1	1	0	1	25.5572	17.3212	75.9983
DATA	11	1	11	0	0	A_14_P129144	chr6:10181231-10181290	16646	4442.58	2.338235674e-001	8.440411691e-002	5.600703935e-003	9.915390e+002	1.698765e+003	1.892372e+002	1.713541e+002	61	350.5	17	76	6.522819e+000	1.877342e+001	0	0	0	0	0	0	0	0	0	0	0	22.3936	278.389	1	1	1	1	25.5572	17.4007	76.5452
DATA	12	1	12	0	0	A_16_P38515598	chr8:103769626-103769685	16667.5	4442.53	-2.520295796e-001	7.825457317e-002	1.279060072e-003	2.183215e+003	1.221988e+003	2.713734e+002	1.242340e+002	90.5	274	16	76	6.526187e+000	1.884603e+001	0	0	0	0	0	0	0	0	0	0	0	49.3073	200.787	1	1	1	1	26.2212	17.2017	76.9368
DATA	13	1	13	0	0	A_14_P126756	chr19:48941148-48941207	16688.1	4442.35	-1.715007331e-002	9.997183271e-002	8.637920628e-001	9.138844e+002	8.784989e+002	1.852865e+002	9.064530e+001	61	222	17	76	6.777315e+000	1.901421e+001	0	0	0	0	0	0	0	0	0	0	0	20.6398	144.718	1	1	1	1	24.4106	17.3193	77.2385
DATA	14	1	14	0	0	A_16_P03384707	chr18:60215400-60215459	16709.3	4442.62	-4.414002780e-002	1.255465766e-001	7.251511020e-001	6.791717e+002	6.135353e+002	1.749056e+002	6.527273e+001	53.5	181	17	76	6.710388e+000	1.873330e+001	0	0	0	0	0	0	0	0	0	0	0	15.3389	101.343	1	1	0	1	23.9365	17.3286	76.9556
DATA	15	1	15	0	0	A_14_P123652	chr10:107217757-107217816	16731.4	4442.26	3.552681828e-001	1.402665037e-001	1.131527692e-002	3.747441e+002	8.491864e+002	1.654798e+002	8.777645e+001	46.5	219	17	76	6.736894e+000	1.850287e+001	0	0	0	0	0	0	0	0	0	0	0	8.46348	140.657	1	1	0	1	23.9365	17.1898	76.9879
DATA	16	1	16	0	0	A_14_P111489	chr18:13105047-13105103	16752.3	4442.69	-8.927365481e-002	1.512067649e-001	5.549172765e-001	5.667276e+002	4.614246e+002	1.708539e+002	5.118579e+001	53.5	149.5	16	77	6.714085e+000	1.845374e+001	0	0	0	0	0	0	0	0	0	0	0	12.7994	76.6371	1	1	0	1	25.3321	17.0336	77.726
DATA	17	1	17	0	0	A_14_P126461	chr7:44178443-44178494	16773	4442.25	-5.576296066e-002	6.722504007e-002	4.068233050e-001	2.803754e+003	2.465908e+003	3.234031e+002	2.475789e+002	106	478	16	76	6.687002e+000	1.883766e+001	0	0	0	0	0	0	0	0	0	0	0	63.3219	410.637	1	1	1	1	25.1049	16.9576	77.8681
DATA	18	1	18	0	0	A_14_P201543	chrX:49611764-49611823	16794.5	4441.71	2.250725894e-001	1.039112623e-001	3.031059703e-002	6.635812e+002	1.114209e+003	1.743062e+002	1.135792e+002	52	262	16	77	6.682169e+000	1.928265e+001	0	0	0	0	0	0	0	0	0	0	0	14.9868	186.054	1	1	0	1	23.2073	17.1462	78.006
DATA	19	1	19	0	0	A_14_P103232	chr2:229542588-229542647	16815.6	4442.49	2.426170177e-002	3.633074345e-001	9.467567770e-001	1.918402e+002	2.028623e+002	1.623184e+002	2.990686e+001	48	113	17	77	6.690192e+000	1.906057e+001	0	0	0	0	0	0	0	0	0	0	0	4.33265	33.9699	1	1	0	1	24.4106	17.33	78.4901
DATA	20	1	20	0	0	A_14_P116743	chr10:119168883-119168942	16836.8	4442.3	-2.545160437e-001	8.896766412e-002	4.226132260e-003	1.555616e+003	8.657375e+002	2.240059e+002	8.930423e+001	72.5	229	17	77	6.514702e+000	1.895935e+001	0	0	0	0	0	0	0	0	0	0	0	35.1331	145.371	1	1	1	1	22.9591	17.2625	78.0461
DATA	21	1	21	0	0	A_14_P124410	chr1:152957573-152957632	16858	4441.44	-3.047745308e-001	1.061110084e-001	4.075945912e-003	1.200107e+003	5.949021e+002	2.009523e+002	6.337764e+001	69.5	177.5	17	77	6.548701e+000	1.836956e+001	0	0	0	0	0	0	0	0	0	0	0	27.1041	100.164	1	1	1	1	26.2212	17.3515	77.8273
DATA	22	1	22	0	0	A_14_P101349	chrX:76715175-76715234	16878.9	4441.31	1.732574962e-001	8.843888504e-002	5.010520564e-002	9.326363e+002	1.389856e+003	1.862185e+002	1.406841e+002	58	315.5	17	77	6.769752e+000	1.827809e+001	0	0	0	0	0	0	0	0	0	0	0	21.0633	234.653	1	1	1	1	25.1049	17.4243	78.5894
DATA	23	1	23	0	0	A_14_P121110	chr6:27092923-27092982	16900.3	4441.42	2.246683110e-001	7.620688206e-002	3.196955700e-003	1.342636e+003	2.252303e+003	2.097760e+002	2.262764e+002	69	453	17	77	6.765489e+000	1.862981e+001	0	0	0	0	0	0	0	0	0	0	0	30.323	381.336	1	1	1	1	24.4106	17.4123	78.4671
DATA	24	1	24	0	0	A_14_P128199	chr3:180816220-180816279	16921.6	4441.84	-3.651372519e-003	1.061635731e-001	9.725630988e-001	8.190863e+002	8.122286e+002	1.807990e+002	8.406454e+001	57	213	17	77	6.752042e+000	1.845551e+001	0	0	0	0	0	0	0	0	0	0	0	18.4988	137.907	1	1	1	1	25.3321	17.4117	78.4846
DATA	25	1	25	0	0	A_14_P114730	chr17:26938778-26938837	16942.9	4442.18	-3.272025805e-001	1.635594303e-001	4.544501042e-002	6.765847e+002	3.185075e+002	1.748053e+002	3.849059e+001	55	136	17	78	6.720092e+000	1.860431e+001	0	0	0	0	0	0	0	0	0	0	0	15.2805	54.2315	1	1	0	1	25.3321	17.3717	78.9442
DATA	26	1	26	0	0	A_14_P112459	chr1:28905091-28905150	16963.6	4441.82	1.273541418e-001	1.176823546e-001	2.791700979e-001	6.095162e+002	8.172208e+002	1.723204e+002	8.451651e+001	50	222	17	77	6.624542e+000	1.860511e+001	0	0	0	0	0	0	0	0	0	0	0	13.7657	139.522	1	1	0	1	23.9365	17.3486	78.7943
DATA	27	1	27	0	0	A_14_P102268	chr18:27828604-27828663	16984.6	4442.62	8.670514526e-002	8.502238219e-002	3.078271188e-001	1.095221e+003	1.337233e+003	1.948700e+002	1.354395e+002	68.5	308	17	77	6.764035e+000	1.831517e+001	0	0	0	0	0	0	0	0	0	0	0	24.7352	228.941	1	1	1	1	23.696	17.4978	78.4893
DATA	28	1	28	0	0	A_14_P115379	chr1:173383016-173383075	17006.3	4442.7	7.811183734e-002	1.751142201e-001	6.555523041e-001	3.934192e+002	4.709420e+002	1.659127e+002	5.174165e+001	49.5	159.5	17	78	6.717762e+000	1.856634e+001	0	0	0	0	0	0	0	0	0	0	0	8.88525	80.8573	1	1	0	1	23.9365	17.4126	79.1404
DATA	29	1	29	0	0	A_16_P15712572	chr2:77156736-77156795	17027.5	4442.66	1.500829333e-001	1.310940876e-001	2.522717279e-001	5.140155e+002	7.262049e+002	1.691785e+002	7.570037e+001	51.5	200.5	17	78	6.744464e+000	1.838756e+001	0	0	0	0	0	0	0	0	0	0	0	11.6089	125.028	1	1	0	1	24.4106	17.3211	78.6417
DATA	30	1	30	0	0	A_16_P20919612	chr18:72280538-72280597	17048.5	4442.46	4.882821077e-001	9.141521602e-002	9.224889885e-008	7.530059e+002	2.317824e+003	1.779028e+002	2.327605e+002	57	453	17	78	6.808536e+000	1.854204e+001	0	0	0	0	0	0	0	0	0	0	0	17.0064	400.131	1	1	0	1	23.2073	17.3647	78.7661
DATA	31	1	31	0	0	A_14_P137001	chr19:54754462-54754515	17069.7	4441.98	-2.276448839e-002	1.096718568e-001	8.355654350e-001	7.978327e+002	7.570898e+002	1.798461e+002	7.863679e+001	59	215	17	78	6.706060e+000	1.894562e+001	0	0	0	0	0	0	0	0	0	0	0	18.0188	131.052	1	1	0	1	23.4529	17.2983	79.3615
DATA	32	1	32	0	0	A_14_P112154	chr4:22176592-22176651	17090.7	4442.04	4.453875720e-001	2.604047510e-001	8.719813257e-002	1.612981e+002	4.497973e+002	1.611808e+002	4.972564e+001	41	154	17	78	6.703668e+000	1.851857e+001	0	0	0	0	0	0	0	0	0	0	0	-0.159151	78.0703	0	1	0	1	23.2073	17.25	79.2184
DATA	33	1	33	0	0	A_14_P120160	chr7:50238182-50238241	17111.6	4441.66	6.559529565e-001	1.917962518e-001	6.260940185e-004	1.763910e+002	7.987842e+002	1.621431e+002	8.262962e+001	42	217	17	78	6.751216e+000	1.861200e+001	0	0	0	0	0	0	0	0	0	0	0	3.98374	139.01	1	1	0	1	23.696	17.2772	78.9547
DATA	34	1	34	0	0	A_16_P18142144	chr7:140982399-140982458	17133.4	4441.69	-8.272144890e-002	1.494329391e-001	5.798738203e-001	5.700201e+002	4.711603e+002	1.709633e+002	5.161926e+001	51	158	17	79	6.812248e+000	1.888762e+001	0	0	0	0	0	0	0	0	0	0	0	12.8737	82.2218	1	1	0	1	23.9365	17.476	79.6026
DATA	35	1	35	0	0	A_14_P124949	chr19:55098935-55098992	17154.3	4441.47	3.179680329e-001	1.114893584e-001	4.344463032e-003	5.417234e+002	1.126537e+003	1.700408e+002	1.146000e+002	54	275	17	78	6.873510e+000	1.878506e+001	0	0	0	0	0	0	0	0	0	0	0	12.2347	197.108	1	1	0	1	25.5572	17.7514	79.4355
DATA	36	1	36	0	0	A_14_P104256	chr7:32258210-32258269	17175.5	4441.51	1.320965373e-001	1.027131789e-001	1.984179611e-001	7.416411e+002	1.005288e+003	1.774248e+002	1.026937e+002	58	255.5	17	79	6.566384e+000	1.893124e+001	0	0	0	0	0	0	0	0	0	0	0	16.7497	176.357	1	1	0	1	24.4106	17.4575	79.4158
DATA	37	1	37	0	0	A_14_P112455	chr1:186863228-186863287	17196.6	4441.49	-1.701729777e-002	8.724375999e-002	8.453501942e-001	1.162038e+003	1.117385e+003	1.987022e+002	1.136802e+002	67	267.5	17	79	6.687494e+000	1.912941e+001	0	0	0	0	0	0	0	0	0	0	0	26.2443	196.534	1	1	1	1	24.4106	17.47	79.9124
DATA	38	1	38	0	0	A_14_P101507	chr1:38261301-38261360	17217.5	4441.27	-4.574197893e-001	4.207341583e-001	2.769509417e-001	2.756862e+002	9.616018e+001	1.635215e+002	2.297678e+001	44.5	97	17	79	6.674372e+000	1.927107e+001	0	0	0	0	0	0	0	0	0	0	0	6.22629	16.9564	1	1	0	0	22.7082	17.2619	79.7315
DATA	39	1	39	0	0	A_14_P138414	chr1:159374865-159374924	17238.7	4441.73	-5.540070376e-002	1.207213211e-001	6.462959286e-001	7.242181e+002	6.374831e+002	1.767036e+002	6.706012e+001	56.5	185.5	16	79	6.630508e+000	1.920061e+001	0	0	0	0	0	0	0	0	0	0	0	16.3562	112.703	1	1	0	1	24.4106	17.1343	79.8291
DATA	40	1	40	0	0	A_14_P123554	chr2:190620041-190620100	17259.7	4441.47	1.219257325e-001	7.646662959e-002	1.108249968e-001	1.384081e+003	1.832683e+003	2.124525e+002	1.844405e+002	70.5	404.5	16	79	6.301297e+000	1.921273e+001	0	0	0	0	0	0	0	0	0	0	0	31.2591	324.82	1	1	1	1	24.6442	16.7117	79.6106
DATA	41	1	41	0	0	A_14_P200870	chr8:81422563-81422622	17281.3	4441.24	-7.028314727e-001	2.060535544e-001	6.474490841e-004	7.672510e+002	1.520919e+002	1.785104e+002	2.569396e+001	56.5	108	16	79	6.288659e+000	1.879323e+001	0	0	0	0	0	0	0	0	0	0	0	17.3281	27.0249	1	1	0	1	24.4106	16.7584	79.9189
DATA	42	1	42	0	0	A_16_P19643948	chr12:95241679-95241738	17301.6	4441.21	6.542391502e-001	9.081744330e-002	5.851726367e-013	1.048323e+003	4.728619e+003	1.922734e+002	4.733130e+002	62.5	907.5	16	79	6.648150e+000	1.872207e+001	0	0	0	0	0	0	0	0	0	0	0	23.6761	842.219	1	1	1	1	23.696	17.1534	79.6054
DATA	43	1	43	0	0	A_16_P03786541	chrX:144853176-144853235	17323.3	4441.18	6.328504831e-001	9.234843861e-002	7.239032304e-012	8.486869e+002	3.644165e+003	1.821591e+002	3.649987e+002	58	671	17	79	6.713129e+000	1.848688e+001	0	0	0	0	0	0	0	0	0	0	0	19.1673	650.689	1	1	1	1	25.1049	17.2559	79.7884
DATA	44	1	44	0	0	A_14_P130084	chr17:39923458-39923517	17344.8	4440.73	2.273363005e-001	1.532604282e-001	1.379858804e-001	3.867054e+002	6.527045e+002	1.657548e+002	6.843154e+001	48.5	193.5	17	79	6.763412e+000	1.881283e+001	0	0	0	0	0	0	0	0	0	0	0	8.73362	116.828	1	1	0	1	24.8756	17.2172	79.3003
DATA	45	1	45	0	0	A_14_P137136	chr14:89061396-89061455	17365.7	4440.58	1.528474977e-001	8.112808894e-002	5.956132976e-002	1.151382e+003	1.637069e+003	1.980809e+002	1.649867e+002	65.5	381.5	16	78	6.728701e+000	1.867895e+001	0	0	0	0	0	0	0	0	0	0	0	26.0036	293.705	1	1	1	1	24.1747	17.1738	78.8541
DATA	46	1	46	0	0	A_16_P21506960	chrX:83350079-83350138	17386.7	4440.85	1.074884745e-002	9.466395501e-002	9.095965738e-001	9.675672e+002	9.918134e+002	1.879923e+002	1.012702e+002	59.5	260	16	78	6.658146e+000	1.829116e+001	0	0	0	0	0	0	0	0	0	0	0	21.8522	178.355	1	1	1	1	23.4529	17.0739	78.6488
DATA	47	1	47	0	0	A_16_P02052945	chr9:5988479-5988538	17408.5	4440.97	-2.794874714e-001	1.609082846e-001	8.239836505e-002	6.530649e+002	3.431381e+002	1.739085e+002	3.992715e+001	53	138	16	78	6.613555e+000	1.827279e+001	0	0	0	0	0	0	0	0	0	0	0	14.7493	61.8518	1	1	0	1	26.2212	16.9163	78.4752
DATA	48	1	48	0	0	A_16_P18182607	chr7:157560846-157560905	17429.4	4441.09	3.285436296e-002	8.214279640e-002	6.891812253e-001	1.247114e+003	1.345119e+003	2.037944e+002	1.360453e+002	69	319.5	16	77	6.659942e+000	1.826612e+001	0	0	0	0	0	0	0	0	0	0	0	28.1657	243.005	1	1	1	1	26.6546	16.9493	78.2107
DATA	49	1	49	0	0	A_14_P126518	chr19:11457936-11457995	17450.3	4440.5	-3.378978112e-002	1.035127745e-001	7.440982675e-001	8.807311e+002	8.148048e+002	1.836739e+002	8.397713e+001	57	227	16	77	6.657077e+000	1.887451e+001	0	0	0	0	0	0	0	0	0	0	0	19.891	147.519	1	1	1	1	23.9365	16.9611	78.0424
DATA	50	1	50	0	0	A_14_P139103	chr8:22421514-22421564	17471.8	4441.47	-3.987266522e-001	1.230577545e-001	1.194631944e-003	1.076362e+003	4.297658e+002	1.938164e+002	4.752087e+001	66	153	16	77	6.305480e+000	1.906586e+001	0	0	0	0	0	0	0	0	0	0	0	24.3093	77.9825	1	1	1	1	23.696	16.6735	77.9795
DATA	51	1	51	0	0	A_14_P130386	chr13:114169616-114169675	17493.2	4440.95	1.383750983e-001	1.433803654e-001	3.344992497e-001	4.645976e+002	6.389283e+002	1.677431e+002	6.702078e+001	48	192	16	77	6.330081e+000	1.883236e+001	0	0	0	0	0	0	0	0	0	0	0	10.4928	116.184	1	1	0	1	25.3321	16.7076	78.2462
DATA	52	1	52	0	0	A_18_P24996351	chr6:80796771-80796830	17514.1	4440.59	2.432449906e-001	1.267181585e-001	5.491161297e-002	4.846478e+002	8.485379e+002	1.683095e+002	8.722374e+001	48	228	16	77	6.387113e+000	1.883574e+001	0	0	0	0	0	0	0	0	0	0	0	10.9456	154.616	1	1	0	1	25.7804	16.7389	78.2086
DATA	53	1	53	0	0	A_14_P118338	chr1:52632041-52632100	17534.9	4440.75	2.237605872e-001	8.508614049e-002	8.543199092e-003	9.765814e+002	1.634817e+003	1.884578e+002	1.647193e+002	62	391	16	77	6.380766e+000	1.896674e+001	0	0	0	0	0	0	0	0	0	0	0	22.0558	298.487	1	1	1	1	25.7804	16.8013	78.0045
DATA	54	1	54	0	0	A_14_P136415	chrX:48385313-48385372	17555.9	4440.54	-1.295579111e-001	1.313867575e-001	3.240936551e-001	7.061197e+002	5.239869e+002	1.759696e+002	5.612672e+001	52	180	16	77	6.300152e+000	1.902466e+001	0	0	0	0	0	0	0	0	0	0	0	15.9475	95.8586	1	1	0	1	23.9365	16.746	77.6555
DATA	55	1	55	0	0	A_14_P132538	chr14:102774031-102774090	17577.3	4440.35	7.771573670e-001	1.846340668e-001	2.563031666e-005	1.596485e+002	9.557014e+002	1.619596e+002	9.765579e+001	44	239.5	16	77	6.625262e+000	1.892310e+001	0	0	0	0	0	0	0	0	0	0	0	3.58299	175.18	0	1	0	1	24.8756	16.9762	77.4582
DATA	56	1	56	0	0	A_14_P136494	chr17:77073408-77073467	17598.9	4440.35	4.750008315e-001	2.543023452e-001	6.178176987e-002	1.595756e+002	4.763951e+002	1.615511e+002	5.168137e+001	40.5	164	16	76	6.631088e+000	1.878952e+001	0	0	0	0	0	0	0	0	0	0	0	2.46918	87.4928	0	1	0	1	25.1049	17.032	77.1732
DATA	57	1	57	0	0	A_16_P36610291	chr3:196753835-196753894	17620	4440.6	9.402984391e-003	9.177464146e-002	9.183936832e-001	1.023285e+003	1.045682e+003	1.909198e+002	1.064635e+002	62	273	16	76	6.614225e+000	1.862288e+001	0	0	0	0	0	0	0	0	0	0	0	23.1106	192.4	1	1	1	1	25.1049	17.0741	76.6447
DATA	58	1	58	0	0	A_14_P126232	chr19:10370663-10370722	17640.9	4440.41	-2.059895904e-001	1.406965129e-001	1.431747385e-001	7.076456e+002	4.403786e+002	1.760309e+002	4.835165e+001	56	156	17	76	6.727825e+000	1.825110e+001	0	0	0	0	0	0	0	0	0	0	0	15.982	81.1712	1	1	0	1	25.7804	17.1925	76.1936
DATA	59	1	59	0	0	A_14_P124775	chr10:79551837-79551896	17662.2	4440.52	-1.289973815e-001	9.369129192e-002	1.685635132e-001	1.168593e+003	8.682921e+002	1.990862e+002	8.908684e+001	68	246.5	17	75	6.632571e+000	1.812792e+001	0	0	0	0	0	0	0	0	0	0	0	26.3923	160.325	1	1	1	1	25.7804	17.2278	75.7502
DATA	60	1	60	0	0	A_14_P130314	chr15:50311064-50311123	17683.4	4440.7	-8.833395553e-002	1.550160290e-001	5.687878789e-001	5.485326e+002	4.475778e+002	1.702590e+002	4.898022e+001	52	160	17	75	6.619191e+000	1.818368e+001	0	0	0	0	0	0	0	0	0	0	0	12.3884	82.7837	1	1	0	1	26.4388	17.2454	75.4966
DATA	61	1	61	0	0	A_16_P00736723	chr3:73547624-73547683	17704.6	4440.36	-1.137256157e-001	1.022913903e-001	2.662323638e-001	9.880215e+002	7.603977e+002	1.890532e+002	7.859108e+001	62	221.5	16	75	6.552522e+000	1.835074e+001	0	0	0	0	0	0	0	0	0	0	0	22.3142	140.873	1	1	1	1	24.8756	17.0585	75.9526
DATA	62	1	62	0	0	A_18_P15712741	chr6:80272323-80272382	17724.9	4440.38	-2.611468450e-001	7.742485795e-002	7.437906786e-004	2.308877e+003	1.265476e+003	2.815819e+002	1.280922e+002	93	319	16	75	6.600804e+000	1.825370e+001	0	0	0	0	0	0	0	0	0	0	0	52.1453	234.802	1	1	1	1	24.4106	16.9761	76.1218
DATA	63	1	63	0	0	A_14_P110318	chr16:69173776-69173835	17746.8	4440.5	3.291919902e-001	3.037930341e-001	2.785394806e-001	1.590798e+002	3.394745e+002	1.617709e+002	3.930005e+001	44	145	16	76	6.655760e+000	1.822808e+001	0	0	0	0	0	0	0	0	0	0	0	3.11797	63.0877	0	1	0	1	26.6546	16.9443	76.522
DATA	64	1	64	0	0	A_14_P105545	chr19:56416358-56416408	17767.7	4440.48	-7.620767898e-001	1.043415941e-001	2.800183099e-013	3.232562e+003	5.590751e+002	3.612116e+002	5.930075e+001	114	181	16	76	6.692906e+000	1.806173e+001	0	0	0	0	0	0	0	0	0	0	0	73.0064	104.049	1	1	1	1	26.6546	16.9427	76.4288
DATA	65	1	65	0	0	A_14_P200974	chr20:61044718-61044777	17789.5	4440.8	-5.065690126e-002	1.736424768e-001	7.704922706e-001	4.602106e+002	4.095432e+002	1.676221e+002	4.546467e+001	50.5	148.5	16	76	6.672688e+000	1.840321e+001	0	0	0	0	0	0	0	0	0	0	0	10.3937	76.3319	1	1	0	1	23.9365	17.0529	76.5631
DATA	66	1	66	0	0	A_14_P138747	chr11:33777376-33777433	17810.3	4440.39	-8.931755063e-001	2.910037633e-001	2.145667925e-003	6.112508e+002	7.817069e+001	1.723819e+002	2.120969e+001	51	95	16	76	6.677944e+000	1.886257e+001	0	0	0	0	0	0	0	0	0	0	0	13.8049	14.5891	1	1	0	0	27.2919	17.0174	77.0509
DATA	67	1	67	0	0	A_14_P100193	chr11:105850435-105850492	17831.2	4440.46	-2.147618110e-001	8.278089707e-002	9.477264204e-003	1.721818e+003	1.050088e+003	2.358513e+002	1.068391e+002	82	277	16	76	6.714926e+000	1.877628e+001	0	0	0	0	0	0	0	0	0	0	0	38.8867	196.231	1	1	1	1	24.4106	16.9925	77.403
DATA	68	1	68	0	0	A_14_P134886	chr1:214170635-214170692	17852.7	4440.36	-1.246827790e-001	1.269890800e-001	3.261793855e-001	7.337443e+002	5.506326e+002	1.770961e+002	5.846990e+001	56	184.5	16	76	6.393705e+000	1.895989e+001	0	0	0	0	0	0	0	0	0	0	0	16.5714	103.028	1	1	0	1	22.9591	16.636	77.4525
DATA	69	1	69	0	0	A_16_P15008404	chr1:3354713-3354772	17873.8	4440.28	3.627321524e-001	8.935482968e-002	4.918681453e-005	8.093395e+002	1.865790e+003	1.803595e+002	1.876102e+002	58	413.5	16	77	6.709284e+000	1.909691e+001	0	0	0	0	0	0	0	0	0	0	0	18.2787	349.518	1	1	1	1	25.7804	16.9216	77.926
DATA	70	1	70	0	0	A_14_P122196	chr1:198405793-198405852	17895	4439.58	-4.838533142e-001	9.318926694e-002	2.078714791e-007	2.157549e+003	7.081208e+002	2.693128e+002	7.348022e+001	85.5	217.5	16	77	6.430150e+000	1.906822e+001	0	0	0	0	0	0	0	0	0	0	0	48.7276	132.8	1	1	1	1	22.9591	16.7385	77.5843
DATA	71	1	71	0	0	A_16_P36362266	chr3:90254003-90254062	17915.9	4440.35	5.282017519e-001	1.093677586e-001	1.368124640e-006	4.729819e+002	1.596049e+003	1.679772e+002	1.608039e+002	51	388	16	77	6.713260e+000	1.918253e+001	0	0	0	0	0	0	0	0	0	0	0	10.6822	299.643	1	1	0	1	24.4106	16.9986	77.9031
DATA	72	1	72	0	0	A_14_P110687	chr1:200613435-200613492	17937.1	4440.2	2.208974647e-001	1.645902117e-001	1.795617315e-001	3.573927e+002	5.943511e+002	1.650955e+002	6.257734e+001	44	193	16	77	6.607265e+000	1.877423e+001	0	0	0	0	0	0	0	0	0	0	0	8.0716	111.696	1	1	0	1	22.9591	16.9654	77.9474
DATA	73	1	73	0	0	A_16_P01619268	chr6:154491524-154491583	17958.1	4440	5.692153536e-002	1.048527875e-001	5.872186409e-001	7.780182e+002	8.869748e+002	1.789759e+002	9.082905e+001	56	244	16	78	6.313638e+000	1.902508e+001	0	0	0	0	0	0	0	0	0	0	0	17.5713	166.845	1	1	0	1	21.6755	16.615	78.4571
DATA	74	1	74	0	0	A_16_P03340613	chr18:31266730-31266789	17979.3	4439.66	-3.164262297e-001	1.129999924e-001	5.106584040e-003	1.099318e+003	5.305141e+002	1.951006e+002	5.653716e+001	61	178.5	16	78	6.289762e+000	1.920890e+001	0	0	0	0	0	0	0	0	0	0	0	24.8278	99.881	1	1	1	1	23.9365	16.6651	78.688
DATA	75	1	75	0	0	A_14_P103890	chr8:10512999-10513046	18000.7	4440.33	-1.817532251e-001	1.106798460e-001	1.005583372e-001	9.528247e+002	6.269888e+002	1.872378e+002	6.566957e+001	60	194	17	78	6.597782e+000	1.887068e+001	0	0	0	0	0	0	0	0	0	0	0	21.5193	118.146	1	1	1	1	25.3321	17.149	78.5508
DATA	76	1	76	0	0	A_16_P36094905	chr2:225837040-225837099	18021.6	4440.2	-2.692634668e-002	6.899957168e-002	6.963595807e-001	2.319786e+003	2.180327e+003	2.824771e+002	2.189041e+002	93	491.5	17	78	6.662834e+000	1.875147e+001	0	0	0	0	0	0	0	0	0	0	0	52.3917	411.156	1	1	1	1	23.696	17.2562	78.5988
DATA	77	1	77	0	0	A_14_P114765	chr2:112663913-112663972	18042.8	4439.65	1.462168879e-001	1.997355323e-001	4.641365512e-001	3.128123e+002	4.380268e+002	1.641882e+002	4.794703e+001	46	165	17	78	6.687912e+000	1.893598e+001	0	0	0	0	0	0	0	0	0	0	0	7.06477	82.6582	1	1	0	1	24.6442	17.2623	78.3988
DATA	78	1	78	0	0	A_14_P101864	chr8:59342642-59342701	18064	4440.3	-4.734263040e-002	1.894372236e-001	8.026554235e-001	4.154153e+002	3.725116e+002	1.664480e+002	4.204031e+001	47	151	17	78	6.668903e+000	1.886086e+001	0	0	0	0	0	0	0	0	0	0	0	9.38203	70.3419	1	1	0	1	20.591	17.4483	78.5653
DATA	79	1	79	0	0	A_14_P136182	chr1:180399333-180399392	18085.5	4439.62	6.347947356e-002	7.807848044e-002	4.162058034e-001	1.368234e+003	1.583580e+003	2.114235e+002	1.595511e+002	72	360	17	77	6.667154e+000	1.875163e+001	0	0	0	0	0	0	0	0	0	0	0	30.9012	299.2	1	1	1	1	24.6442	17.382	78.3951
DATA	80	1	80	0	0	A_14_P125668	chr18:11075418-11075477	18106.2	4439.85	1.107619184e-001	1.144180206e-001	3.330213564e-001	6.447493e+002	8.320564e+002	1.735980e+002	8.545229e+001	56	241	17	77	6.715412e+000	1.898113e+001	0	0	0	0	0	0	0	0	0	0	0	14.5615	157.289	1	1	0	1	24.4106	17.434	78.5851
DATA	81	1	81	0	0	A_14_P133627	chr1:162703368-162703427	18127.7	4439.5	1.142444730e-001	1.557106940e-001	4.631334146e-001	4.319423e+002	5.619145e+002	1.668681e+002	5.946469e+001	50	180	17	77	6.736133e+000	1.865375e+001	0	0	0	0	0	0	0	0	0	0	0	9.75528	106.271	1	1	0	1	27.0811	17.3832	78.1719
DATA	82	1	82	0	0	A_16_P38010306	chr7:44501992-44502051	18149	4439.5	-3.091045689e-002	7.638228838e-002	6.857120481e-001	1.611735e+003	1.501009e+003	2.279389e+002	1.513557e+002	75.5	350	17	77	6.657424e+000	1.850113e+001	0	0	0	0	0	0	0	0	0	0	0	36.4006	283.987	1	1	1	1	26.2212	17.2262	78.1442
DATA	83	1	83	0	0	A_14_P127281	chr1:103746487-103746546	18170.7	4439.4	2.341172223e-001	3.324581740e-001	4.813079027e-001	1.631800e+002	2.797591e+002	1.620047e+002	3.406858e+001	41	129.5	17	78	6.488252e+000	1.868359e+001	0	0	0	0	0	0	0	0	0	0	0	3.68537	52.9474	1	1	0	1	26.2212	17.2813	78.5932
DATA	84	1	84	0	0	A_14_P104891	chr16:20363995-20364048	18191	4439.55	-1.178803289e-001	1.893081234e-001	5.334880698e-001	4.504109e+002	3.433433e+002	1.673557e+002	3.945457e+001	48	146	17	78	6.470093e+000	1.908590e+001	0	0	0	0	0	0	0	0	0	0	0	10.1724	64.9986	1	1	0	1	24.4106	17.215	78.6923
DATA	85	1	85	0	0	A_14_P101880	chr4:89317977-89318030	18212.4	4439.47	-3.166627488e-001	1.099248763e-001	3.967684027e-003	1.148914e+003	5.541467e+002	1.979375e+002	5.872347e+001	68	187	17	78	6.699390e+000	1.920559e+001	0	0	0	0	0	0	0	0	0	0	0	25.9479	104.928	1	1	1	1	26.6546	17.3911	78.6122
DATA	86	1	86	0	0	A_16_P17656789	chr6:103405041-103405100	18233.3	4439.47	-2.728862821e-001	8.180816374e-002	8.508945149e-004	1.981240e+003	1.056941e+003	2.554062e+002	1.074653e+002	84	274	17	77	6.739392e+000	1.889518e+001	0	0	0	0	0	0	0	0	0	0	0	44.7457	200.16	1	1	1	1	25.3321	17.4039	78.0111
DATA	87	1	87	0	0	A_16_P21631988	chrX:150707741-150707800	18253.9	4439.83	1.701441973e-001	3.694602606e-001	6.451423240e-001	1.574868e+002	2.330174e+002	1.611808e+002	3.033894e+001	36	118	17	77	6.721831e+000	1.894619e+001	0	0	0	0	0	0	0	0	0	0	0	-4.86837	44.1324	0	1	0	1	24.6442	17.3024	77.9639
DATA	88	1	88	0	0	A_18_P12967894	chr18:77605639-77605698	18275	4439.21	-2.614255082e-002	2.977033836e-001	9.300244412e-001	2.494086e+002	2.348382e+002	1.630990e+002	3.047902e+001	46	122	16	77	6.661382e+000	1.897106e+001	0	0	0	0	0	0	0	0	0	0	0	5.63282	44.4772	1	1	0	1	25.3321	17.1887	77.5347
DATA	89	1	89	0	0	A_14_P126900	chr2:116499272-116499331	18297	4438.83	1.458884594e-001	1.703207810e-001	3.916929988e-001	3.747667e+002	5.243840e+002	1.654803e+002	5.592236e+001	50	178	16	77	6.656548e+000	1.870475e+001	0	0	0	0	0	0	0	0	0	0	0	8.46399	99.31	1	1	0	1	21.6755	17.2405	77.6955
DATA	90	1	90	0	0	A_14_P102780	chr18:9732860-9732919	18317.9	4439.17	6.424591599e-002	1.000438857e-001	5.207580475e-001	8.306942e+002	9.631348e+002	1.813278e+002	9.825414e+001	56	263	16	77	6.625738e+000	1.875702e+001	0	0	0	0	0	0	0	0	0	0	0	18.761	182.387	1	1	1	1	23.2073	17.262	77.911
DATA	91	1	91	0	0	A_14_P110348	chr14:74815180-74815229	18338.8	4439.05	3.103569212e-001	3.141936879e-001	3.232562383e-001	1.572618e+002	3.213514e+002	1.618173e+002	3.755507e+001	42.5	139	17	78	6.581768e+000	1.895206e+001	0	0	0	0	0	0	0	0	0	0	0	3.23845	60.8434	0	1	0	1	24.8756	17.2126	78.4646
DATA	92	1	92	0	0	A_14_P119358	chr22:41175104-41175162	18360.2	4439.31	-5.006695978e-001	1.782493965e-001	4.972419315e-003	7.383334e+002	2.331218e+002	1.772868e+002	3.035352e+001	54	119.5	17	78	6.712880e+000	1.885689e+001	0	0	0	0	0	0	0	0	0	0	0	16.675	44.1289	1	1	0	1	24.1747	17.1681	78.5501
DATA	93	1	93	0	0	A_14_P118111	chr16:12571576-12571633	18381	4438.9	-1.747860724e-001	1.128085102e-001	1.212844070e-001	9.182863e+002	6.140335e+002	1.855040e+002	6.440867e+001	56	191	17	77	6.752073e+000	1.879128e+001	0	0	0	0	0	0	0	0	0	0	0	20.7392	116.199	1	1	1	1	23.696	17.1812	78.4949
DATA	94	1	94	0	0	A_14_P118420	chr19:14528090-14528149	18402.4	4438.54	1.129009582e-001	6.810440567e-002	9.736533766e-002	2.240003e+003	2.905023e+003	2.759626e+002	2.911528e+002	90	618.5	17	78	6.827215e+000	1.835753e+001	0	0	0	0	0	0	0	0	0	0	0	50.5898	549.541	1	1	1	1	24.1747	17.2207	78.6633
DATA	95	1	95	0	0	A_14_P133144	chr17:40264705-40264750	18423.6	4438.95	-7.202127756e-001	2.093506937e-001	5.812380794e-004	7.652289e+002	1.457399e+002	1.784236e+002	2.431211e+001	57	109	17	78	6.840377e+000	1.858640e+001	0	0	0	0	0	0	0	0	0	0	0	17.2825	27.5588	1	1	0	1	21.6755	17.2931	78.7064
DATA	96	1	96	0	0	A_14_P123263	chr6:116513243-116513302	18444.7	4438.51	2.759884887e-001	7.795209916e-002	3.993874562e-004	1.235931e+003	2.333364e+003	2.031120e+002	2.341473e+002	65	509	17	78	6.797283e+000	1.849253e+001	0	0	0	0	0	0	0	0	0	0	0	27.9131	441.014	1	1	1	1	24.4106	17.5174	79.0299
DATA	97	1	97	0	0	A_14_P123703	chr10:71146129-71146188	18465.8	4439	4.127189564e-001	7.925845622e-002	1.916551041e-007	1.286448e+003	3.327448e+003	2.062249e+002	3.333144e+002	68	694	17	78	6.566838e+000	1.873771e+001	0	0	0	0	0	0	0	0	0	0	0	29.054	628.586	1	1	1	1	21.6755	17.386	79.3701
DATA	98	1	98	0	0	A_14_P132537	chr6:100932320-100932379	18487.6	4439.42	5.537652108e-001	2.350036777e-001	1.845249491e-002	1.569707e+002	5.618027e+002	1.611808e+002	5.946502e+001	36	190	17	79	6.511633e+000	1.861543e+001	0	0	0	0	0	0	0	0	0	0	0	-1.68895	106.068	0	1	0	1	24.4106	17.3316	79.6655
DATA	99	1	99	0	0	A_14_P132559	chr13:99053785-99053840	18507.5	4439.58	3.256401722e-001	1.521061346e-001	3.228414296e-002	3.483442e+002	7.373077e+002	1.649020e+002	7.626626e+001	50	212	17	79	6.461587e+000	1.881705e+001	0	0	0	0	0	0	0	0	0	0	0	7.86725	139.121	1	1	0	1	24.4106	17.3464	79.8409
DATA	100	1	100	0	0	A_16_P00403341	chr2:72620563-72620622	18529.5	4439.27	2.670414965e-003	9.179995203e-002	9.767932078e-001	1.030303e+003	1.036658e+003	1.912969e+002	1.054869e+002	64	268	17	79	6.758738e+000	1.896868e+001	0	0	0	0	0	0	0	0	0	0	0	23.2691	195.459	1	1	1	1	24.1747	17.3249	79.9731
DATA	101	1	101	0	0	A_14_P200255	chr9:100618167-100618226	18550.7	4438.79	2.716319667e-001	7.855970190e-002	5.449084380e-004	1.202037e+003	2.246725e+003	2.010676e+002	2.255198e+002	67	501.5	16	79	6.758473e+000	1.907352e+001	0	0	0	0	0	0	0	0	0	0	0	27.1476	423.28	1	1	1	1	25.1049	17.0911	79.4162
DATA	102	1	102	0	0	A_16_P41867000	chrY:9072086-9072145	18572	4438.5	-1.415408907e+000	4.624813575e-001	2.209921446e-003	5.451502e+002	2.094630e+001	1.701503e+002	1.965994e+001	50	82.5	16	79	6.673043e+000	1.884248e+001	0	0	0	0	0	0	0	0	0	0	0	12.3121	3.94294	1	1	0	0	26.2212	17.0292	79.0968
DATA	103	1	103	0	0	A_14_P114744	chr6:126540735-126540794	18593.1	4438.57	5.200063327e-001	2.445756316e-001	3.349013805e-002	1.568177e+002	5.192797e+002	1.611933e+002	5.549145e+001	40.5	174.5	16	78	6.792364e+000	1.874089e+001	0	0	0	0	0	0	0	0	0	0	0	0.454147	97.6651	0	1	0	1	24.8756	17.1189	78.9664
DATA	104	1	104	0	0	A_16_P02019913	chr8:128828456-128828515	18613.8	4438.7	1.807495544e-001	7.035855632e-002	1.019990500e-002	1.889563e+003	2.864910e+003	2.483621e+002	2.871595e+002	83	610.5	16	78	6.737971e+000	1.895440e+001	0	0	0	0	0	0	0	0	0	0	0	42.6752	538.342	1	1	1	1	24.6442	17.1307	78.6384
DATA	105	1	105	0	0	A_14_P201637	chr2:44418154-44418213	18635.5	4438.41	-2.301561348e-001	1.479834072e-001	1.198786136e-001	6.831261e+002	4.021099e+002	1.750596e+002	4.473461e+001	53.5	154.5	17	78	6.729695e+000	1.901041e+001	0	0	0	0	0	0	0	0	0	0	0	15.4282	75.4827	1	1	0	1	24.6442	17.2815	78.789
DATA	106	1	106	0	0	A_14_P100037	chr19:5825458-5825503	18656.4	4438.7	-2.958941954e-001	8.242842986e-002	3.310454794e-004	2.032463e+003	1.028320e+003	2.593998e+002	1.046874e+002	85	279	16	78	6.675790e+000	1.891498e+001	0	0	0	0	0	0	0	0	0	0	0	45.9025	192.839	1	1	1	1	25.1049	17.2117	78.5262
DATA	107	1	107	0	0	A_14_P104973	chr13:90223460-90223519	18677.6	4438.33	2.577127198e-001	1.068356619e-001	1.585505829e-002	6.135948e+002	1.110694e+003	1.724651e+002	1.127932e+002	54	284	17	78	6.751228e+000	1.906495e+001	0	0	0	0	0	0	0	0	0	0	0	13.8579	208.054	1	1	0	1	23.2073	17.3839	78.4477
DATA	108	1	108	0	0	A_16_P03115093	chr16:11173868-11173927	18699	4438.5	1.518790880e-001	1.060353233e-001	1.520453226e-001	6.904407e+002	9.795024e+002	1.753463e+002	9.990508e+001	55.5	263	17	77	6.676984e+000	1.912240e+001	0	0	0	0	0	0	0	0	0	0	0	15.5934	183.27	1	1	0	1	25.3321	17.1531	78.4144
DATA	109	1	109	0	0	A_14_P127622	chr10:74804840-74804899	18720	4438.48	-1.574308522e-001	8.167153922e-002	5.390368072e-002	1.620621e+003	1.127848e+003	2.285680e+002	1.144906e+002	76.5	296	17	77	6.642781e+000	1.918194e+001	0	0	0	0	0	0	0	0	0	0	0	36.6012	210.777	1	1	1	1	25.3321	17.2096	78.3411
DATA	110	1	110	0	0	A_14_P133313	chr4:85417374-85417433	18741.1	4438.33	8.038939882e-001	1.821437676e-001	1.017063437e-005	1.567531e+002	9.979531e+002	1.611808e+002	1.017240e+002	38.5	267.5	16	77	6.699392e+000	1.894832e+001	0	0	0	0	0	0	0	0	0	0	0	-0.824457	186.268	0	1	0	1	24.8756	17.0189	78.1202
DATA	111	1	111	0	0	A_14_P110661	chr12:103138394-103138453	18762.2	4438.37	4.252688250e-001	9.921832168e-002	1.817615090e-005	6.157825e+002	1.639442e+003	1.725431e+002	1.651284e+002	53.5	369.5	16	76	6.606651e+000	1.877337e+001	0	0	0	0	0	0	0	0	0	0	0	13.9073	305.61	1	1	0	1	25.7804	16.926	77.782
DATA	112	1	112	0	0	A_18_P16311616	chr7:144134110-144134169	18782.9	4438.64	-1.146556408e-001	6.637838378e-002	8.411312204e-002	3.504651e+003	2.691468e+003	3.857526e+002	2.698716e+002	115	569	16	77	6.291752e+000	1.866533e+001	0	0	0	0	0	0	0	0	0	0	0	79.1515	501.072	1	1	1	1	26.0017	16.6622	77.9016
DATA	113	1	113	0	0	A_16_P15543755	chr2:7450678-7450737	18804.1	4438.53	-6.135487891e-002	1.236699097e-001	6.198111000e-001	7.054917e+002	6.125436e+002	1.759444e+002	6.437281e+001	55.5	185	16	77	6.328023e+000	1.874871e+001	0	0	0	0	0	0	0	0	0	0	0	15.9333	113.879	1	1	0	1	26.0017	16.5527	77.5364
DATA	114	1	114	0	0	A_14_P109164	chr3:122578912-122578971	18826.1	4438.27	-2.306830851e-001	1.179043899e-001	5.040313531e-002	9.237754e+002	5.431044e+002	1.857763e+002	5.781498e+001	59.5	181	16	76	6.575430e+000	1.880761e+001	0	0	0	0	0	0	0	0	0	0	0	20.8632	100.817	1	1	1	1	24.1747	16.8512	77.2758
DATA	115	1	115	0	0	A_16_P19580587	chr12:68352437-68352496	18846.9	4438.47	5.525711030e-001	8.436885453e-002	5.774245759e-011	1.264702e+003	4.513977e+003	2.048754e+002	4.518340e+002	69	921	16	77	6.673563e+000	1.876046e+001	0	0	0	0	0	0	0	0	0	0	0	28.5629	836.725	1	1	1	1	26.0017	16.9858	77.5321
DATA	116	1	116	0	0	A_16_P19623555	chr12:86560507-86560566	18868.1	4438.09	-1.833688819e-001	1.270164562e-001	1.488339677e-001	7.866874e+002	5.157430e+002	1.793544e+002	5.527408e+001	56.5	177.5	16	77	6.727326e+000	1.902084e+001	0	0	0	0	0	0	0	0	0	0	0	17.7671	95.4504	1	1	0	1	25.7804	17.0069	77.7037
DATA	117	1	117	0	0	A_14_P136320	chr15:94086657-94086716	18889.1	4437.84	-7.971940828e-002	1.269859073e-001	5.301470619e-001	6.961151e+002	5.793775e+002	1.755705e+002	6.126454e+001	54	185.5	16	77	6.831893e+000	1.853848e+001	0	0	0	0	0	0	0	0	0	0	0	15.7215	107.059	1	1	0	1	20.591	17.2857	77.5069
DATA	118	1	118	0	0	A_16_P00654199	chr3:15410270-15410329	18910.2	4438.02	2.570992113e-001	7.026548596e-002	2.532322950e-004	2.089556e+003	3.777055e+003	2.638971e+002	3.782318e+002	86	754.5	17	76	6.859269e+000	1.859269e+001	0	0	0	0	0	0	0	0	0	0	0	47.192	696.825	1	1	1	1	26.0017	17.3969	77.0362
DATA	119	1	119	0	0	A_14_P122242	chr7:150817735-150817785	18931.4	4438.13	-8.033844193e-001	9.746158339e-002	1.678218944e-016	1.134596e+004	1.784255e+003	1.145988e+003	1.795405e+002	293.5	415.5	16	76	6.790367e+000	1.869299e+001	0	0	0	0	0	0	0	0	0	0	0	256.245	328.635	1	1	1	1	25.1049	17.1925	76.8662
DATA	120	1	120	0	0	A_14_P108576	chr11:33127415-33127474	18952.5	4438.19	-4.790647847e-002	1.108673164e-001	6.656640736e-001	8.080492e+002	7.236546e+002	1.803016e+002	7.508149e+001	56	204	16	75	6.809143e+000	1.852615e+001	0	0	0	0	0	0	0	0	0	0	0	18.2495	133.065	1	1	1	1	22.1978	17.2681	76.3873
DATA	121	1	121	0	0	A_14_P201620	chr15:102182355-102182413	18973.5	4438.28	-3.304309029e-001	1.050796148e-001	1.663273297e-003	1.263808e+003	5.905412e+002	2.048203e+002	6.236367e+001	65	179	16	76	6.769664e+000	1.894334e+001	0	0	0	0	0	0	0	0	0	0	0	28.5427	108.403	1	1	1	1	23.4529	17.1253	76.3806
DATA	122	1	122	0	0	A_14_P116937	chr8:53024720-53024779	18994.6	4438.69	3.024301887e-001	8.134171768e-002	2.007898319e-004	1.070584e+003	2.148082e+003	1.934961e+002	2.157447e+002	63	485	16	75	6.777131e+000	1.882785e+001	0	0	0	0	0	0	0	0	0	0	0	24.1788	393.639	1	1	1	1	23.4529	17.1617	75.9498
DATA	123	1	123	0	0	A_14_P123600	chr1:153615636-153615695	19016.2	4437.78	-2.664293623e-001	1.019315532e-001	8.953970802e-003	1.216005e+003	6.584243e+002	2.019057e+002	6.884775e+001	66	199	16	76	6.687858e+000	1.883112e+001	0	0	0	0	0	0	0	0	0	0	0	27.4631	120.423	1	1	1	1	26.0017	17.2525	76.0772
DATA	124	1	124	0	0	A_14_P122432	chr5:70952652-70952711	19037.5	4437.85	2.971900093e-001	2.318021727e-001	1.998129554e-001	2.214918e+002	4.390841e+002	1.626955e+002	4.831383e+001	45	159	16	75	6.639671e+000	1.831256e+001	0	0	0	0	0	0	0	0	0	0	0	5.00233	80.159	1	1	0	1	22.9591	17.2232	75.6082
DATA	125	1	125	0	0	A_14_P138552	chr17:40490782-40490841	19059.2	4438.12	1.037608798e-001	1.977088768e-001	5.997107647e-001	3.327593e+002	4.225626e+002	1.645798e+002	4.683370e+001	48	159	16	75	6.601176e+000	1.839788e+001	0	0	0	0	0	0	0	0	0	0	0	7.51527	76.9984	1	1	0	1	25.3321	17.0444	75.5944
DATA	126	1	126	0	0	A_14_P128658	chr19:33976629-33976688	19079.3	4437.65	1.986095377e-001	1.167148976e-001	8.881839105e-002	5.702618e+002	9.009150e+002	1.709714e+002	9.233530e+001	54	243	16	75	6.347554e+000	1.854207e+001	0	0	0	0	0	0	0	0	0	0	0	12.8792	163.856	1	1	0	1	23.9365	16.763	75.9164
DATA	127	1	127	0	0	A_14_P129194	chr21:47931308-47931362	19100.6	4437.74	1.815091708e-003	9.421896592e-002	9.846300152e-001	9.853750e+002	9.895019e+002	1.889150e+002	1.010052e+002	63	254.5	16	75	6.315231e+000	1.883310e+001	0	0	0	0	0	0	0	0	0	0	0	22.2544	179.622	1	1	1	1	23.9365	16.6567	76.1632
DATA	128	1	128	0	0	A_18_P14264841	chr3:84854143-84854202	19121.8	4437.38	-1.878800886e-001	1.289108636e-001	1.449944553e-001	7.757774e+002	5.033349e+002	1.788786e+002	5.427729e+001	56	170	16	75	6.369317e+000	1.888960e+001	0	0	0	0	0	0	0	0	0	0	0	17.5207	91.1859	1	1	0	1	23.9365	16.6821	76.2581
DATA	129	1	129	0	0	A_14_P124257	chr22:50634317-50634371	19143	4437.65	4.783904677e-001	1.069641786e-001	7.733346580e-006	5.106770e+002	1.536515e+003	1.690773e+002	1.549934e+002	50.5	348.5	16	75	6.415485e+000	1.878043e+001	0	0	0	0	0	0	0	0	0	0	0	11.5335	277.819	1	1	0	1	24.4106	16.5428	76.3593
DATA	130	1	130	0	0	A_14_P102851	chr14:24798823-24798882	19163.6	4437.57	2.071464209e-002	1.175844314e-001	8.601617731e-001	6.871598e+002	7.207296e+002	1.752174e+002	7.490204e+001	57	206.5	16	75	6.500795e+000	1.867184e+001	0	0	0	0	0	0	0	0	0	0	0	15.5193	130.06	1	1	0	1	24.4106	16.5838	75.872
DATA	131	1	131	0	0	A_14_P112651	chr13:70872350-70872409	19185.3	4437.75	2.682816121e-001	7.693999821e-002	4.886651251e-004	1.297189e+003	2.405940e+003	2.068966e+002	2.414601e+002	69	506	16	75	6.413513e+000	1.857849e+001	0	0	0	0	0	0	0	0	0	0	0	29.2966	433.278	1	1	1	1	24.4106	16.6166	75.6054
DATA	132	1	132	0	0	A_14_P109233	chr22:24574559-24574618	19207	4437.39	5.149238303e-001	2.443650444e-001	3.510102038e-002	1.580888e+002	5.173983e+002	1.611810e+002	5.564468e+001	37	177	16	75	6.402034e+000	1.828270e+001	0	0	0	0	0	0	0	0	0	0	0	0.0651899	92.9753	0	1	0	1	24.4106	16.5603	75.7626
DATA	133	1	133	0	0	A_14_P136782	chr3:121605050-121605109	19228.1	4437.27	-2.894836729e-001	6.844265489e-002	2.341281791e-005	6.659039e+003	3.419226e+003	6.851330e+002	3.425378e+002	190	691	16	75	6.357492e+000	1.825718e+001	0	0	0	0	0	0	0	0	0	0	0	150.392	613.15	1	1	1	1	26.0017	16.6978	75.3187
DATA	134	1	134	0	0	A_14_P103011	chr1:23885141-23885198	19249.1	4437.55	-3.491882414e-002	9.643407166e-002	7.172769420e-001	9.887548e+002	9.123674e+002	1.890915e+002	9.352505e+001	59.5	249.5	16	75	6.268918e+000	1.867099e+001	0	0	0	0	0	0	0	0	0	0	0	22.3307	163.276	1	1	1	1	24.1747	16.6465	75.9048
DATA	135	1	135	0	0	A_14_P116787	chr16:82201853-82201912	19270.6	4437.45	-5.922463429e-002	1.382340409e-001	6.683326940e-001	6.101635e+002	5.323798e+002	1.723434e+002	5.708676e+001	55	163	16	76	6.583524e+000	1.861082e+001	0	0	0	0	0	0	0	0	0	0	0	13.7804	95.0691	1	1	0	1	24.6442	17.1121	75.9811
DATA	136	1	136	0	0	A_14_P132623	chr10:96361629-96361688	19291.5	4437.32	8.054455210e-002	4.082586681e-001	8.436021388e-001	1.586831e+002	1.910184e+002	1.614670e+002	2.812999e+001	40	113	17	75	6.656128e+000	1.862234e+001	0	0	0	0	0	0	0	0	0	0	0	2.17032	34.0388	0	1	0	1	27.0811	17.4139	75.9577
DATA	137	1	137	0	0	A_14_P139336	chr16:2767953-2768009	19313.3	4436.95	-1.138260215e-001	6.486269775e-002	7.928042796e-002	4.437284e+003	3.414218e+003	4.720955e+002	3.420485e+002	141	668	17	76	6.709064e+000	1.834955e+001	0	0	0	0	0	0	0	0	0	0	0	100.215	607.028	1	1	1	1	24.6442	17.4159	75.9641
DATA	138	1	138	0	0	A_14_P106476	chr22:31635829-31635888	19334.3	4437.02	-7.453070981e-001	1.651685062e-001	6.409682051e-006	1.078168e+003	1.938114e+002	1.939167e+002	2.838660e+001	62.5	112.5	17	75	6.792073e+000	1.826929e+001	0	0	0	0	0	0	0	0	0	0	0	24.3501	34.3855	1	1	1	1	23.4529	17.4993	75.7548
DATA	139	1	139	0	0	A_16_P19929823	chr13:100358898-100358957	19354.6	4437.55	2.773058511e-001	1.168076718e-001	1.759473774e-002	5.249386e+002	9.940640e+002	1.695135e+002	1.015554e+002	48.5	258.5	17	75	6.859923e+000	1.839550e+001	0	0	0	0	0	0	0	0	0	0	0	11.8556	176.017	1	1	0	1	26.2212	17.3585	75.8299
DATA	140	1	140	0	0	A_14_P135596	chr5:122165586-122165645	19376	4437.57	1.826879049e-001	2.630997342e-001	4.874517708e-001	2.223955e+002	3.386989e+002	1.627078e+002	3.976084e+001	42.5	137	16	76	6.804373e+000	1.876181e+001	0	0	0	0	0	0	0	0	0	0	0	5.02273	59.8423	1	1	0	1	25.3321	17.087	76.6225
DATA	141	1	141	0	0	A_14_P134966	chr5:63496727-63496786	19397.1	4437.85	4.191982145e-001	2.711697562e-001	1.221315112e-001	1.596307e+002	4.190972e+002	1.611808e+002	4.681889e+001	39	153	16	76	6.695759e+000	1.929291e+001	0	0	0	0	0	0	0	0	0	0	0	-0.243664	73.8916	0	1	0	1	22.9591	17.0405	76.8446
DATA	142	1	142	0	0	A_14_P122473	chr4:140375952-140376011	19418.4	4437.42	-1.381837885e-001	8.453270033e-002	1.021164665e-001	1.453601e+003	1.057454e+003	2.170456e+002	1.077945e+002	74	257.5	17	76	6.714138e+000	1.903918e+001	0	0	0	0	0	0	0	0	0	0	0	32.8291	186.02	1	1	1	1	24.8756	17.0806	76.7894
DATA	143	1	143	0	0	A_14_P115397	chr15:68379002-68379061	19439.7	4436.95	-3.174678731e-001	1.001649141e-001	1.527267530e-003	1.352037e+003	6.509096e+002	2.103789e+002	6.838413e+001	68	190	17	76	6.719053e+000	1.884384e+001	0	0	0	0	0	0	0	0	0	0	0	30.5353	114.243	1	1	1	1	26.0017	17.1903	76.855
DATA	144	1	144	0	0	A_16_P19909810	chr13:92494334-92494393	19460.7	4437.69	-9.451820190e-002	2.107608970e-001	6.538199813e-001	3.899750e+002	3.137029e+002	1.658314e+002	3.775469e+001	47	128	17	76	6.731802e+000	1.910808e+001	0	0	0	0	0	0	0	0	0	0	0	8.80747	54.9487	1	1	0	1	25.3321	17.2114	77.3097
DATA	145	1	145	0	0	A_14_P132544	chr5:126890565-126890624	19482.2	4437.58	5.749394928e-001	1.150540119e-001	5.819079006e-007	4.150724e+002	1.559780e+003	1.664394e+002	1.573926e+002	49.5	355.5	16	76	6.782563e+000	1.904532e+001	0	0	0	0	0	0	0	0	0	0	0	9.37428	272.608	1	1	0	1	22.1978	17.1376	76.9831
DATA	146	1	146	0	0	A_14_P136218	chr1:185576415-185576474	19503.2	4437	-2.454555662e-001	1.181205760e-001	3.770856740e-002	9.394848e+002	5.338684e+002	1.865625e+002	5.740599e+001	63	169	16	76	6.790221e+000	1.888663e+001	0	0	0	0	0	0	0	0	0	0	0	21.218	93.0951	1	1	1	1	28.1191	17.1635	77.0802
DATA	147	1	147	0	0	A_16_P17986178	chr7:75885084-75885143	19524.5	4436.77	-1.017293363e-001	8.317128275e-002	2.212803960e-001	1.431828e+003	1.132822e+003	2.155935e+002	1.152394e+002	71	267	16	76	6.756813e+000	1.889874e+001	0	0	0	0	0	0	0	0	0	0	0	32.3374	197.103	1	1	1	1	25.5572	17.1846	76.8905
DATA	148	1	148	0	0	A_14_P124456	chr5:149488198-149488255	19545.8	4436.58	1.867369960e-001	1.531448062e-001	2.227116865e-001	4.058101e+002	6.238208e+002	1.662109e+002	6.588449e+001	49	189	16	76	6.815054e+000	1.889426e+001	0	0	0	0	0	0	0	0	0	0	0	9.1651	108.302	1	1	0	1	22.7082	17.2096	77.113
DATA	149	1	149	0	0	A_14_P126370	chrX:78426665-78426724	19566.2	4436.98	3.963278233e-001	1.785157548e-001	2.641007787e-002	2.641377e+002	6.578975e+002	1.633307e+002	6.913253e+001	43	194	16	76	6.790153e+000	1.861390e+001	0	0	0	0	0	0	0	0	0	0	0	5.96547	113.993	1	1	0	1	24.1747	17.2298	76.9459
DATA	150	1	150	0	0	A_16_P18096605	chr7:121873770-121873829	19587.6	4436.38	7.794336379e-002	7.299106032e-002	2.855890474e-001	1.661711e+003	1.988377e+003	2.314996e+002	1.999738e+002	76	416	16	77	6.853537e+000	1.909832e+001	0	0	0	0	0	0	0	0	0	0	0	37.5292	343.742	1	1	1	1	24.4106	17.2608	77.908
DATA	151	1	151	0	0	A_14_P110602	chr6:27860929-27860978	19609.1	4436.78	-6.990989166e-001	1.515425493e-001	3.964808050e-006	1.159042e+003	2.317397e+002	1.985271e+002	3.149535e+001	68	118	16	78	6.822177e+000	1.910873e+001	0	0	0	0	0	0	0	0	0	0	0	26.1766	39.9804	1	1	1	1	24.6442	17.2679	78.7224
DATA	152	1	152	0	0	A_14_P135118	chr12:66441586-66441645	19630.2	4436.58	-3.421609420e-001	3.479768568e-001	3.254664689e-001	2.991818e+002	1.360737e+002	1.639339e+002	2.533808e+001	47	100	16	78	6.828781e+000	1.906948e+001	0	0	0	0	0	0	0	0	0	0	0	6.75693	23.4261	1	1	0	1	27.0811	17.2782	78.401
DATA	153	1	153	0	0	A_14_P103944	chr19:3524057-3524112	19650.5	4436.65	1.713181272e-001	6.964127117e-002	1.389336702e-002	1.996085e+003	2.961400e+003	2.565595e+002	2.969134e+002	86	572	16	77	6.871026e+000	1.907435e+001	0	0	0	0	0	0	0	0	0	0	0	45.081	508.833	1	1	1	1	24.1747	17.0191	78.2415
DATA	154	1	154	0	0	A_14_P202452	chrX:40587990-40588049	19671.9	4436.5	-8.739174308e-002	1.162108661e-001	4.520449993e-001	7.928384e+002	6.483253e+002	1.796251e+002	6.829223e+001	56	190	16	77	6.789640e+000	1.893750e+001	0	0	0	0	0	0	0	0	0	0	0	17.906	111.163	1	1	0	1	24.4106	17.025	77.9146
DATA	155	1	155	0	0	A_14_P202365	chr1:168761660-168761719	19693	4436.42	-9.483689579e-002	7.687497954e-002	2.173329805e-001	1.730945e+003	1.391382e+003	2.365184e+002	1.407902e+002	76.5	316	16	76	6.828163e+000	1.900353e+001	0	0	0	0	0	0	0	0	0	0	0	39.0929	238.086	1	1	1	1	25.3321	17.1106	77.4748
DATA	156	1	156	0	0	A_14_P134843	chr9:73001534-73001593	19714.6	4436.47	-3.603424705e-001	9.785500990e-002	2.310375556e-004	1.513668e+003	6.602193e+002	2.211134e+002	6.944920e+001	76	195	16	76	6.765022e+000	1.885569e+001	0	0	0	0	0	0	0	0	0	0	0	34.1857	112.747	1	1	1	1	24.4106	17.1311	77.3058
DATA	157	1	157	0	0	A_14_P126083	chr20:62664413-62664464	19735.5	4436.15	2.203253056e-001	1.218940085e-001	7.068193043e-002	5.246341e+002	8.713282e+002	1.695041e+002	8.976798e+001	53	223	16	76	6.731765e+000	1.886968e+001	0	0	0	0	0	0	0	0	0	0	0	11.8487	148.501	1	1	0	1	22.9591	17.1887	77.3277
DATA	158	1	158	0	0	A_14_P121009	chr13:20356966-20357024	19757	4436.5	-8.192687227e-001	1.614296190e-001	3.873267962e-007	1.221849e+003	1.852459e+002	2.022582e+002	2.847903e+001	68	104	17	76	6.728430e+000	1.860354e+001	0	0	0	0	0	0	0	0	0	0	0	27.5951	31.5131	1	1	1	1	26.2212	17.2414	76.9769
DATA	159	1	159	0	0	A_16_P19459065	chr12:12172284-12172343	19777.9	4436.04	-1.198315034e+000	1.282668721e-001	9.421217896e-021	4.729992e+004	2.996025e+003	4.732738e+003	3.003854e+002	1091	579	17	76	6.693610e+000	1.863013e+001	0	0	0	0	0	0	0	0	0	0	0	1068.25	508.66	1	1	1	1	24.6442	17.1702	76.8756
DATA	160	1	160	0	0	A_14_P118221	chr12:106639219-106639278	19798.7	4436.47	4.532279040e-001	1.190053637e-001	1.398314608e-004	4.306134e+002	1.222687e+003	1.668338e+002	1.241812e+002	49	285	17	76	6.722167e+000	1.849826e+001	0	0	0	0	0	0	0	0	0	0	0	9.72527	207.236	1	1	0	1	25.7804	17.2289	76.8815
DATA	161	1	161	0	0	A_14_P117290	chr5:172339020-172339079	19820.8	4436.16	7.629635703e-001	1.811343541e-001	2.529607390e-005	1.662985e+002	9.635005e+002	1.614432e+002	9.877509e+001	43	239	17	76	6.697995e+000	1.889227e+001	0	0	0	0	0	0	0	0	0	0	0	2.07819	162.987	0	1	0	1	25.3321	17.2374	77.0699
DATA	162	1	162	66	1	DarkCorner	DarkCorner	19841.8	4436.32	0.000000000e+000	9.938002300e-001	1.000000000e+000	1.667796e+002	2.164418e+001	1.611808e+002	2.178962e+001	39	78	17	76	6.709658e+000	1.910079e+001	0	0	0	0	0	0	0	0	0	0	0	-1.98402	-0.590754	0	0	0	0	26.6546	17.1886	76.8757
DATA	163	1	163	0	1	HsCGHBrightCorner	HsCGHBrightCorner	19862.8	4436.13	1.708414938e-001	7.949327850e-002	3.162399003e-002	1.201286e+003	1.780279e+003	2.010227e+002	1.793610e+002	65	377.5	16	77	6.751471e+000	1.863644e+001	0	0	0	0	0	0	0	0	0	0	0	27.1307	300.121	1	1	1	1	24.4106	17.116	77.0104
DATA	164	1	164	0	1	HsCGHBrightCorner	HsCGHBrightCorner	19884	4435.98	2.055807231e-001	8.245300947e-002	1.265591115e-002	1.068308e+003	1.715052e+003	1.933703e+002	1.728933e+002	63.5	365.5	16	77	6.741165e+000	1.883289e+001	0	0	0	0	0	0	0	0	0	0	0	24.1274	288.636	1	1	1	1	26.4388	17.0782	77.4801
DATA	165	2	1	0	1	HsCGHBrightCorner	HsCGHBrightCorner	16445.5	4449.27	-3.134923708e-003	7.500841173e-002	9.666626828e-001	1.648075e+003	1.636221e+003	2.305228e+002	1.652249e+002	76	344	17	75	6.752951e+000	1.872141e+001	0	0	0	0	0	0	1	0	0	0	0	37.2213	262.253	1	1	1	1	24.1747	17.2092	76.2422
DATA	166	2	2	66	1	DarkCorner	DarkCorner	16466.6	4449.19	0.000000000e+000	9.891421441e-001	1.000000000e+000	1.638825e+002	2.275454e+001	1.611808e+002	2.290745e+001	35	72.5	17	75	6.702412e+000	1.904056e+001	0	0	0	0	0	0	0	0	0	0	0	-4.89746	-3.28003	0	0	0	0	28.1191	17.3165	76.1604
DATA	167	2	3	0	0	A_16_P17993421	chr7:78854486-78854544	16487.6	4449.07	-4.800120386e-001	8.535574197e-002	1.869487886e-008	2.947586e+003	9.760103e+002	3.359492e+002	1.002416e+002	111	239.5	17	75	6.947739e+000	1.878439e+001	0	0	0	0	0	0	0	0	0	0	0	66.5703	157.132	1	1	1	1	25.5572	17.6641	75.9819
DATA	168	2	4	0	0	A_16_P18208585	chr8:8223659-8223718	16508.9	4448.88	2.606349608e-001	8.383151903e-002	1.877007340e-003	9.952223e+002	1.813657e+003	1.894305e+002	1.827936e+002	63	368	17	75	6.843275e+000	1.871742e+001	0	0	0	0	0	0	0	0	0	0	0	22.4768	292.666	1	1	1	1	26.2212	17.6475	76.1365
DATA	169	2	5	0	0	A_16_P20013728	chr14:38428459-38428518	16529.6	4448.24	3.247611790e-001	1.750358536e-001	6.353939857e-002	2.948467e+002	6.228126e+002	1.638554e+002	6.630701e+001	48	176.5	17	75	6.520914e+000	1.864787e+001	0	0	0	0	0	0	0	0	0	0	0	6.65902	100.728	1	1	0	1	24.8756	17.3678	76.1026
DATA	170	2	6	0	0	A_14_P132685	chr4:39977394-39977453	16551.5	4448.52	-3.526922323e-002	1.121853437e-001	7.532297715e-001	7.844434e+002	7.232565e+002	1.792561e+002	7.580272e+001	56	196	17	75	6.499811e+000	1.869100e+001	0	0	0	0	0	0	0	0	0	0	0	17.7164	117.269	1	1	0	1	26.2212	17.4238	75.7459
DATA	171	2	7	0	0	A_14_P132583	chr7:40041485-40041544	16572.4	4448.41	-5.012763953e-002	1.171065517e-001	6.686135989e-001	7.514330e+002	6.695185e+002	1.778363e+002	7.067619e+001	58	187	17	75	6.391575e+000	1.821132e+001	0	0	0	0	0	0	0	0	0	0	0	16.9709	108.818	1	1	0	1	26.8687	17.2815	76.0587
DATA	172	2	8	0	0	A_14_P126258	chr6:27808662-27808721	16593.1	4448.6	2.611261896e-001	7.256216594e-002	3.198673794e-004	1.697008e+003	3.096065e+003	2.340462e+002	3.104292e+002	76.5	585.5	17	75	6.486485e+000	1.841204e+001	0	0	0	0	0	0	0	0	0	0	0	38.3264	504.445	1	1	1	1	26.2212	17.3765	75.8482
DATA	173	2	9	0	0	A_14_P120594	chr19:19635164-19635223	16614.5	4449.33	5.299239133e-001	2.339139165e-001	2.348412543e-002	1.631323e+002	5.526673e+002	1.612552e+002	5.968078e+001	40.5	169.5	17	75	6.525593e+000	1.839240e+001	0	0	0	0	0	0	0	0	0	0	0	1.10616	90.2842	0	1	0	1	22.9591	17.4025	75.9489
DATA	174	2	10	0	0	A_14_P107107	chr18:67957981-67958040	16635.6	4448.53	3.848814006e-001	8.246558176e-002	3.053674450e-006	1.039822e+003	2.522554e+003	1.918112e+002	2.532542e+002	61	489	17	75	6.505544e+000	1.851501e+001	0	0	0	0	0	0	0	0	0	0	0	23.4841	413.107	1	1	1	1	26.6546	17.5463	76.3246
DATA	175	2	11	0	1	SRN_30282	SRN_30282	16657.3	4448.73	0.000000000e+000	5.170709408e-001	1.000000000e+000	1.629429e+002	1.140486e+002	1.612168e+002	2.514492e+001	37	97	17	76	6.533564e+000	1.876082e+001	0	0	0	0	0	0	0	0	0	0	0	0.769868	18.7271	0	1	0	1	23.9365	17.4338	76.9077
DATA	176	2	12	0	0	A_14_P102561	chr18:55250393-55250452	16677.9	4448.88	-9.547525302e-002	7.937215568e-002	2.290223995e-001	1.589876e+003	1.276110e+003	2.263985e+002	1.295538e+002	77.5	295	17	76	6.555333e+000	1.904589e+001	0	0	0	0	0	0	0	0	0	0	0	35.9069	210.079	1	1	1	1	25.3321	17.3505	77.292
DATA	177	2	13	0	0	A_14_P101526	chr1:156847074-156847133	16699	4448.84	1.963824884e-001	2.617802603e-001	4.531459096e-001	2.201749e+002	3.460591e+002	1.626776e+002	4.116521e+001	45	134	17	77	6.741768e+000	1.895069e+001	0	0	0	0	0	0	0	0	0	0	0	4.97258	57.1197	1	1	0	1	25.3321	17.3924	77.4599
DATA	178	2	14	0	0	A_16_P03488216	chr20:14078008-14078067	16720.6	4448.41	5.912554450e-001	1.997915588e-001	3.082772307e-003	1.820046e+002	7.101298e+002	1.622051e+002	7.441228e+001	46	193	17	76	6.765402e+000	1.862962e+001	0	0	0	0	0	0	0	0	0	0	0	4.11052	117.527	1	1	0	1	27.501	17.4033	77.1004
DATA	179	2	15	0	0	A_14_P129302	chr5:121791982-121792041	16741.7	4448.58	-3.778773611e-002	1.261241715e-001	7.644766330e-001	6.700661e+002	6.142284e+002	1.745541e+002	6.530282e+001	55	185	17	77	6.776760e+000	1.846009e+001	0	0	0	0	0	0	0	0	0	0	0	15.1332	101.929	1	1	0	1	24.4106	17.3076	77.5877
DATA	180	2	16	0	0	A_14_P104414	chr1:84679890-84679948	16762.9	4448.24	-9.885957729e-003	9.669047262e-002	9.185635206e-001	9.570168e+002	9.354781e+002	1.874515e+002	9.612623e+001	62.5	227	16	77	6.676688e+000	1.866746e+001	0	0	0	0	0	0	0	0	0	0	0	21.6139	155.657	1	1	1	1	24.6442	17.0654	78.2704
DATA	181	2	17	0	0	A_14_P106475	chr12:32261275-32261334	16784	4448.36	2.082760273e-001	8.041520334e-002	9.597366578e-003	1.140156e+003	1.841790e+003	1.974305e+002	1.854948e+002	63	372	16	77	6.662547e+000	1.921378e+001	0	0	0	0	0	0	0	0	0	0	0	25.7501	307.297	1	1	1	1	24.8756	17.1489	78.2871
DATA	182	2	18	0	0	A_14_P101755	chr7:10975798-10975857	16805.2	4448.48	2.998861277e-001	3.080358102e-001	3.302834757e-001	1.623316e+002	3.238092e+002	1.611808e+002	3.914405e+001	40	139	16	77	6.676652e+000	1.923816e+001	0	0	0	0	0	0	0	0	0	0	0	0.0101823	54.1754	0	1	0	1	27.0811	17.324	78.6216
DATA	183	2	19	0	0	A_14_P121492	chr16:48059634-48059693	16825.9	4448.33	-2.903157188e-001	2.157501033e-001	1.784280055e-001	4.722756e+002	2.420359e+002	1.679574e+002	3.266442e+001	51	115.5	17	77	6.536296e+000	1.884844e+001	0	0	0	0	0	0	0	0	0	0	0	10.6662	40.6027	1	1	0	1	24.8756	17.3053	78.4245
DATA	184	2	20	0	0	A_14_P104614	chr21:48022922-48022981	16847.5	4447.27	2.987816458e-001	1.776870701e-001	9.266493387e-002	2.985592e+002	5.940352e+002	1.639226e+002	6.330329e+001	46.5	180.5	17	77	6.594940e+000	1.890777e+001	0	0	0	0	0	0	0	0	0	0	0	6.74287	99.925	1	1	0	1	25.1049	17.4695	78.2769
DATA	185	2	21	0	0	A_14_P138151	chr11:46095612-46095671	16868.5	4448.04	4.586242154e-002	1.049647235e-001	6.621608371e-001	7.877748e+002	8.755168e+002	1.794021e+002	9.022838e+001	56	224.5	17	78	6.562201e+000	1.818155e+001	0	0	0	0	0	0	0	0	0	0	0	17.7917	147.686	1	1	0	1	25.3321	17.4192	78.5138
DATA	186	2	22	0	0	A_14_P121453	chr12:53455167-53455216	16889.2	4447.83	-3.299359926e-001	1.166345327e-001	4.672260264e-003	1.067655e+003	4.994535e+002	1.933342e+002	5.447799e+001	66.5	164.5	17	78	6.579919e+000	1.827797e+001	0	0	0	0	0	0	0	0	0	0	0	24.1127	84.4767	1	1	1	1	24.4106	17.3404	78.9208
DATA	187	2	23	0	0	A_16_P01575674	chr6:124947686-124947745	16910.9	4448.14	-1.722023886e-001	1.220244156e-001	1.581819489e-001	8.206096e+002	5.519938e+002	1.808680e+002	5.930923e+001	56	175	17	77	6.562518e+000	1.833037e+001	0	0	0	0	0	0	0	0	0	0	0	18.5332	93.6307	1	1	1	1	26.6546	17.4314	78.5948
DATA	188	2	24	0	0	A_16_P19157688	chr11:14034589-14034648	16931.8	4447.76	2.111114176e-003	1.419191739e-001	9.881315312e-001	5.506947e+002	5.533782e+002	1.703288e+002	5.941672e+001	52	177	17	77	6.526598e+000	1.864044e+001	0	0	0	0	0	0	0	0	0	0	0	12.4373	94.1199	1	1	0	1	24.8756	17.4882	78.8644
DATA	189	2	25	0	0	A_16_P21213297	chr21:24273103-24273162	16953.1	4447.68	-1.476989051e-001	1.225535851e-001	2.281345303e-001	7.920155e+002	5.636828e+002	1.795888e+002	6.035609e+001	57	165	17	77	6.590443e+000	1.840573e+001	0	0	0	0	0	0	0	0	0	0	0	17.8874	96.1397	1	1	0	1	25.3321	17.4823	78.7332
DATA	190	2	26	0	0	A_16_P17096957	chr5:39739415-39739474	16974.2	4448.17	8.496198280e-002	7.519551452e-002	2.585263799e-001	1.497926e+003	1.821598e+003	2.200388e+002	1.834259e+002	73	380	17	78	6.612348e+000	1.846138e+001	0	0	0	0	0	0	0	0	0	0	0	33.8302	311.552	1	1	1	1	26.2212	17.5363	78.8424
DATA	191	2	27	0	0	A_14_P202124	chr4:187630364-187630423	16995.6	4448.16	-4.026460273e-001	1.524536053e-001	8.263602088e-003	8.051179e+002	3.185763e+002	1.801704e+002	3.840876e+001	59	136	17	78	6.582068e+000	1.846468e+001	0	0	0	0	0	0	0	0	0	0	0	18.1833	54.6384	1	1	0	1	26.6546	17.4397	79.0353
DATA	192	2	28	0	0	A_18_P16690136	chr8:136427573-136427632	17016.9	4448.17	2.921386043e-001	1.256919989e-001	2.011253423e-002	4.654752e+002	9.120846e+002	1.677674e+002	9.368440e+001	49	247	17	78	6.596400e+000	1.863100e+001	0	0	0	0	0	0	0	0	0	0	0	10.5126	156.863	1	1	0	1	26.6546	17.431	79.1239
DATA	193	2	29	0	0	A_14_P107469	chr7:94228985-94229044	17037.6	4448.33	-6.018939127e-002	9.487629823e-002	5.258207200e-001	1.048707e+003	9.129874e+002	1.922943e+002	9.375917e+001	60.5	231.5	17	78	6.781800e+000	1.833401e+001	0	0	0	0	0	0	0	0	0	0	0	23.6847	157.442	1	1	1	1	26.4388	17.4031	78.7686
DATA	194	2	30	0	0	A_16_P18153238	chr7:145612111-145612170	17058.6	4448.19	-1.215222798e-001	9.215980565e-002	1.873015756e-001	1.193739e+003	9.023750e+002	2.005726e+002	9.271290e+001	68	219	17	78	6.764526e+000	1.867697e+001	0	0	0	0	0	0	0	0	0	0	0	26.9602	156.032	1	1	1	1	22.4545	17.4887	79.0718
DATA	195	2	31	0	0	A_14_P119429	chr5:145894932-145894991	17080	4447.7	0.000000000e+000	4.719601083e-001	1.000000000e+000	1.613520e+002	1.394735e+002	1.611808e+002	2.539593e+001	38	107	17	78	6.700848e+000	1.870262e+001	0	0	0	0	0	0	0	0	0	0	0	-1.82392	24.1823	0	1	0	1	26.2212	17.3201	79.5522
DATA	196	2	32	0	0	A_14_P101494	chr8:42623074-42623133	17101.3	4447.64	-3.068359699e-001	1.368156363e-001	2.491638006e-002	8.274345e+002	4.082232e+002	1.811787e+002	4.598312e+001	59	148	17	78	6.704252e+000	1.862197e+001	0	0	0	0	0	0	0	0	0	0	0	18.6874	70.9711	1	1	1	1	24.8756	17.3296	79.3797
DATA	197	2	33	0	0	A_14_P105851	chr5:176409575-176409634	17122.5	4447.95	2.182370105e-001	3.429011774e-001	5.244878048e-001	1.612115e+002	2.664605e+002	1.618392e+002	3.399390e+001	42	125	17	79	6.513583e+000	1.880183e+001	0	0	0	0	0	0	0	0	0	0	0	3.29373	46.4504	0	1	0	1	25.3321	17.4693	79.6794
DATA	198	2	34	0	0	A_18_P11352039	chr12:15550885-15550944	17143.5	4447.5	1.192459628e-002	7.184606540e-002	8.681772206e-001	1.868667e+003	1.920687e+003	2.467760e+002	1.932191e+002	76	417	17	79	6.862295e+000	1.892462e+001	0	0	0	0	0	0	0	0	0	0	0	42.2033	335.699	1	1	1	1	24.4106	17.7468	79.6679
DATA	199	2	35	0	0	A_14_P106407	chr11:13331507-13331564	17165.1	4447.6	-3.770100666e-001	7.361543582e-002	3.033635501e-007	4.957276e+003	2.080813e+003	5.212726e+002	2.091379e+002	145	452.5	18	79	6.872976e+000	1.901571e+001	0	0	0	0	0	0	0	0	0	0	0	111.959	364.669	1	1	1	1	25.7804	18.0293	79.7312
DATA	200	2	36	0	0	A_14_P138759	chr18:37493451-37493510	17185.9	4447.53	6.246925339e-002	8.367804520e-002	4.553395099e-001	1.160741e+003	1.340308e+003	1.986264e+002	1.356571e+002	63.5	301.5	17	78	6.471554e+000	1.889123e+001	0	0	0	0	0	0	0	0	0	0	0	26.215	235.499	1	1	1	1	26.0017	17.5323	79.5059
DATA	201	2	37	0	0	A_14_P101419	chr8:120628587-120628646	17207.4	4447.31	2.510683161e-001	1.924683255e-001	1.920748767e-001	2.881229e+002	5.136250e+002	1.637357e+002	5.544735e+001	46	170	17	79	6.709178e+000	1.926183e+001	0	0	0	0	0	0	0	0	0	0	0	6.50717	90.4833	1	1	0	1	24.4106	17.5728	79.9478
DATA	202	2	38	0	0	A_14_P135475	chr15:42359233-42359292	17228.4	4447.27	-1.108620392e-001	1.183799322e-001	3.490191532e-001	7.942348e+002	6.152999e+002	1.796867e+002	6.496173e+001	57	185.5	17	79	6.673937e+000	1.946010e+001	0	0	0	0	0	0	0	0	0	0	0	17.9375	108.671	1	1	0	1	25.1049	17.3144	79.9829
DATA	203	2	39	0	0	A_16_P00073017	chr1:58043100-58043159	17249.1	4447.58	1.994686795e-001	7.344859214e-002	6.612401742e-003	1.548118e+003	2.450602e+003	2.234859e+002	2.459399e+002	74	508	17	79	6.692853e+000	1.938943e+001	0	0	0	0	0	0	0	0	0	0	0	34.9638	433.894	1	1	1	1	26.2212	17.2485	79.825
DATA	204	2	40	0	0	A_16_P19901122	chr13:88789851-88789910	17270.4	4447.06	1.163379416e-001	1.173437342e-001	3.214763104e-001	6.190381e+002	8.091989e+002	1.726595e+002	8.353319e+001	51	217	16	80	6.707935e+000	1.880121e+001	0	0	0	0	0	0	0	0	0	0	0	13.9808	143.634	1	1	0	1	24.4106	17.1997	80.0597
DATA	205	2	41	1028	1	SM_05	SM_05	17292	4447.5	0.000000000e+000	9.351165195e-001	1.000000000e+000	1.606566e+002	2.763736e+001	1.613838e+002	2.086177e+001	40	88	16	79	6.652343e+000	1.873284e+001	0	0	0	0	0	0	0	0	0	0	0	1.82763	4.9182	0	1	0	0	26.2212	17.1559	79.6582
DATA	206	2	42	0	0	A_16_P16121172	chr3:7778946-7779005	17312.6	4447.09	4.136848360e-001	2.231373462e-001	6.374671925e-002	1.999491e+002	5.183276e+002	1.624162e+002	5.578698e+001	45	164	17	79	6.710573e+000	1.855749e+001	0	0	0	0	0	0	0	0	0	0	0	4.51579	92.458	1	1	0	1	22.7082	17.38	79.7292
DATA	207	2	43	0	0	A_14_P135178	chr8:145742205-145742254	17333.8	4447.08	-7.121100061e-001	9.461155405e-002	5.205044310e-014	4.922228e+003	9.551063e+002	5.179407e+002	9.770250e+001	148	242	17	79	6.755290e+000	1.870020e+001	0	0	0	0	0	0	0	0	0	0	0	111.167	170.782	1	1	1	1	23.9365	17.4979	79.7229
DATA	208	2	44	0	0	A_14_P124858	chr4:163164462-163164521	17355.2	4447.12	2.520976382e-001	7.784560622e-002	1.201890128e-003	1.242108e+003	2.219510e+003	2.034885e+002	2.228984e+002	69	463	17	79	6.690409e+000	1.863364e+001	0	0	0	0	0	0	0	0	0	0	0	28.0526	397.826	1	1	1	1	26.8687	17.3739	79.2743
DATA	209	2	45	0	0	A_14_P116151	chr7:110602839-110602898	17376.8	4446.88	-3.078691123e-001	2.501101448e-001	2.183475053e-001	4.090544e+002	2.013316e+002	1.662904e+002	2.871926e+001	48	117	17	78	6.696612e+000	1.832599e+001	0	0	0	0	0	0	0	0	0	0	0	9.23837	36.1732	1	1	0	1	23.696	17.2819	78.7678
DATA	210	2	46	0	0	A_16_P19963753	chr13:113172605-113172664	17397.5	4447.02	1.623402640e-001	1.089475491e-001	1.362039348e-001	6.556508e+002	9.528244e+002	1.740058e+002	9.744900e+001	54	249.5	16	78	6.611084e+000	1.802716e+001	0	0	0	0	0	0	0	0	0	0	0	14.8077	171.58	1	1	0	1	26.0017	17.1058	78.6106
DATA	211	2	47	0	0	A_16_P19427171	chr11:133531291-133531350	17418.4	4447.06	3.538403284e-001	1.161330672e-001	2.312511319e-003	4.906876e+002	1.108269e+003	1.684844e+002	1.126868e+002	52	273	16	78	6.627275e+000	1.818603e+001	0	0	0	0	0	0	0	0	0	0	0	11.082	200.021	1	1	0	1	25.3321	17.0042	78.4321
DATA	212	2	48	0	0	A_16_P18175100	chr7:154690552-154690611	17439.9	4447.19	3.027673526e-001	1.059713792e-001	4.275752790e-003	5.965789e+002	1.197940e+003	1.718671e+002	1.215089e+002	55	302	16	77	6.627187e+000	1.829676e+001	0	0	0	0	0	0	0	0	0	0	0	13.4736	216.696	1	1	0	1	24.4106	17.0349	78.2068
DATA	213	2	49	0	0	A_16_P17414202	chr5:177956879-177956938	17461	4446.36	2.203782150e-001	3.317419332e-001	5.064943698e-001	1.664484e+002	2.764762e+002	1.620379e+002	3.429899e+001	41	134	16	76	6.652970e+000	1.863147e+001	0	0	0	0	0	0	0	0	0	0	0	3.75919	50.1198	1	1	0	1	25.7804	17.032	77.7297
DATA	214	2	50	0	0	A_14_P113346	chr22:46204739-46204798	17482.3	4447.05	-2.787722377e-001	1.407842007e-001	4.768794542e-002	7.704192e+002	4.054664e+002	1.786468e+002	4.532399e+001	56	157.5	17	76	6.704218e+000	1.880883e+001	0	0	0	0	0	0	0	0	0	0	0	17.3997	73.664	1	1	0	1	25.3321	17.0876	77.4989
DATA	215	2	51	0	1	SRN_30434	SRN_30434	17503.7	4447.08	3.955605431e-002	1.486999916e-001	7.902295936e-001	4.977582e+002	5.452234e+002	1.686916e+002	5.814790e+001	48	180	17	77	6.719376e+000	1.875081e+001	0	0	0	0	0	0	0	0	0	0	0	11.2417	99.2655	1	1	0	1	24.1747	17.1656	78.3097
DATA	216	2	52	0	0	A_14_P110627	chr14:80677928-80677978	17523.9	4447.15	-1.015482739e-001	6.837557445e-002	1.375029805e-001	2.767867e+003	2.190770e+003	3.202969e+002	2.200037e+002	103	470	17	77	6.803542e+000	1.888130e+001	0	0	0	0	0	0	0	0	0	0	0	62.5114	399.644	1	1	1	1	26.6546	17.3271	78.0882
DATA	217	2	53	0	0	A_14_P105972	chr3:173740084-173740143	17544.6	4446.4	-2.926023487e-001	9.495246789e-002	2.059144360e-003	1.441012e+003	7.346242e+002	2.162045e+002	7.617108e+001	72	214	16	77	6.345195e+000	1.903184e+001	0	0	0	0	0	0	0	0	0	0	0	32.5448	134.273	1	1	1	1	24.4106	16.8528	77.5872
DATA	218	2	54	0	0	A_14_P104156	chr7:100843516-100843567	17566.5	4446.7	1.841653797e-003	7.071793290e-002	9.792236425e-001	2.008122e+003	2.016656e+003	2.574972e+002	2.026639e+002	85	454	16	76	6.582566e+000	1.904805e+001	0	0	0	0	0	0	0	0	0	0	0	45.3528	369.355	1	1	1	1	24.4106	17.1514	77.4329
DATA	219	2	55	0	0	A_14_P108714	chr11:4853983-4854042	17587.7	4446.92	-3.760404319e-002	1.317758585e-001	7.753655347e-001	6.318812e+002	5.794706e+002	1.731242e+002	6.131852e+001	52	182	16	76	6.651727e+000	1.917581e+001	0	0	0	0	0	0	0	0	0	0	0	14.2708	106.336	1	1	0	1	24.1747	17.1642	77.1742
DATA	220	2	56	0	0	A_16_P17299478	chr5:129483137-129483196	17609.1	4446.32	4.096110629e-001	1.107883284e-001	2.179560787e-004	5.038048e+002	1.293818e+003	1.688710e+002	1.309208e+002	51	308.5	17	76	6.633222e+000	1.837527e+001	0	0	0	0	0	0	0	0	0	0	0	11.3783	237.869	1	1	0	1	25.3321	17.1731	76.5692
DATA	221	2	57	0	0	A_18_P17126482	chrX:32641074-32641133	17630.1	4446.1	9.414951834e-002	1.082813159e-001	3.845791923e-001	7.116331e+002	8.839052e+002	1.761915e+002	9.062032e+001	57	244	17	75	6.688020e+000	1.832730e+001	0	0	0	0	0	0	0	0	0	0	0	16.072	162.798	1	1	0	1	23.9365	17.2027	76.1819
DATA	222	2	58	0	0	A_14_P118891	chr22:36662026-36662084	17651.5	4446.61	-1.218470122e-001	7.928706301e-002	1.243464695e-001	1.654485e+003	1.249729e+003	2.309815e+002	1.265541e+002	73	301	17	75	6.681739e+000	1.825568e+001	0	0	0	0	0	0	0	0	0	0	0	37.366	230.59	1	1	1	1	25.5572	17.289	75.8763
DATA	223	2	59	0	0	A_16_P17853611	chr7:14247513-14247572	17672.4	4446.31	4.072010753e-002	8.903823745e-002	6.474318490e-001	1.045380e+003	1.148139e+003	1.921131e+002	1.165273e+002	57	277	17	75	6.475334e+000	1.847904e+001	0	0	0	0	0	0	0	0	0	0	0	23.6096	212.204	1	1	1	1	24.4106	17.279	75.7161
DATA	224	2	60	0	0	A_14_P112152	chr4:186178095-186178154	17693.3	4446.35	-2.776815001e-001	1.003480695e-001	5.654295491e-003	1.269779e+003	6.699565e+002	2.051892e+002	6.988200e+001	68	203	17	75	6.590951e+000	1.806011e+001	0	0	0	0	0	0	0	0	0	0	0	28.6776	124.029	1	1	1	1	23.9365	17.2234	75.2569
DATA	225	2	61	0	0	A_14_P116195	chr19:46843260-46843319	17715.3	4446.44	2.586506502e-001	1.501813696e-001	8.502331327e-002	3.822364e+002	6.933982e+002	1.656511e+002	7.212327e+001	48	200	16	75	6.637992e+000	1.816558e+001	0	0	0	0	0	0	0	0	0	0	0	8.63269	128.583	1	1	0	1	24.4106	17.166	76.2001
DATA	226	2	62	0	0	A_14_P135366	chr18:58517547-58517606	17736.3	4446.28	-2.372515638e-001	1.009893826e-001	1.881014017e-002	1.186067e+003	6.868435e+002	2.001169e+002	7.148485e+001	67	209	16	75	6.653897e+000	1.816194e+001	0	0	0	0	0	0	0	0	0	0	0	26.787	127.565	1	1	1	1	25.3321	17.0758	76.0953
DATA	227	2	63	0	1	SRN_50490	SRN_50490	17757.3	4446.38	-7.438287354e-001	9.224164661e-002	7.388955210e-016	6.850318e+004	1.235612e+004	6.852214e+003	1.235770e+003	1600.5	2343	16	75	6.673276e+000	1.798808e+001	0	0	0	0	0	0	0	0	0	0	0	1547.12	2298.28	1	1	1	1	24.8756	17.0909	76.2197
DATA	228	2	64	0	0	A_14_P122768	chr14:102235694-102235753	17778.6	4446.29	-4.384570531e-001	2.444287879e-001	7.284462673e-002	4.804542e+002	1.750632e+002	1.681892e+002	2.639517e+001	53	108	16	75	6.693653e+000	1.840310e+001	0	0	0	0	0	0	0	0	0	0	0	10.8509	32.6098	1	1	0	1	26.2212	17.1082	76.4201
DATA	229	2	65	0	0	A_14_P130894	chr11:82758698-82758757	17799.4	4446.3	-2.718498684e-001	6.790160893e-002	6.238974899e-005	6.394538e+003	3.419474e+003	6.594547e+002	3.425160e+002	186	696.5	16	76	6.730754e+000	1.860476e+001	0	0	0	0	0	0	0	0	0	0	0	144.419	637.832	1	1	1	1	25.5572	17.1737	76.8666
DATA	230	2	66	0	0	A_18_P15117890	chr5:20693570-20693629	17820.4	4446.24	2.021861845e-001	9.923144674e-002	4.159782460e-002	7.313229e+002	1.164918e+003	1.769960e+002	1.181460e+002	58	290	16	76	6.751959e+000	1.886601e+001	0	0	0	0	0	0	0	0	0	0	0	16.5167	217.579	1	1	0	1	24.1747	17.1739	77.1617
DATA	231	2	67	0	0	A_14_P200350	chr12:57434942-57435000	17840.7	4446.94	-2.655210517e-001	2.044522341e-001	1.940486985e-001	4.871541e+002	2.643293e+002	1.683818e+002	3.295262e+001	47	125.5	16	77	6.602353e+000	1.892728e+001	0	0	0	0	0	0	0	0	0	0	0	11.0022	49.4319	1	1	0	1	19.7386	16.9728	77.4618
DATA	232	2	68	0	0	A_14_P130979	chr10:74542787-74542846	17863	4446.26	5.646070610e-001	2.305515900e-001	1.432772158e-002	1.587786e+002	5.826385e+002	1.617882e+002	6.148881e+001	43	186	16	77	6.645894e+000	1.906737e+001	0	0	0	0	0	0	0	0	0	0	0	3.16336	109.096	0	1	0	1	27.0811	16.962	77.7238
DATA	233	2	69	0	0	A_14_P100630	chr1:70303897-70303956	17883.9	4446.47	3.153743931e-001	1.151383320e-001	6.160927589e-003	5.158949e+002	1.066438e+003	1.692357e+002	1.084353e+002	51	276	16	77	6.732388e+000	1.917182e+001	0	0	0	0	0	0	0	0	0	0	0	11.6513	199.917	1	1	0	1	25.5572	17.1224	77.607
DATA	234	2	70	0	0	A_16_P36797540	chr4:81798518-81798577	17905.2	4446.08	3.207876257e-001	1.020959629e-001	1.677861867e-003	6.262603e+002	1.310818e+003	1.729198e+002	1.325402e+002	54	327	16	77	6.691722e+000	1.912338e+001	0	0	0	0	0	0	0	0	0	0	0	14.1439	245.998	1	1	0	1	26.6546	17.0623	77.7857
DATA	235	2	71	0	0	A_16_P15883074	chr2:154164613-154164672	17926.2	4445.7	2.257495174e-001	7.514404464e-002	2.662594917e-003	1.412727e+003	2.375789e+003	2.143297e+002	2.383850e+002	68.5	515.5	16	77	6.639779e+000	1.911974e+001	0	0	0	0	0	0	0	0	0	0	0	31.906	446.318	1	1	1	1	25.3321	17.1014	78.0521
DATA	236	2	72	0	0	A_14_P113211	chr9:138392136-138392195	17947.7	4446.4	-3.296347380e-001	1.976307597e-001	9.532916637e-002	5.427436e+002	2.540739e+002	1.700733e+002	3.206914e+001	51	133	16	78	6.587086e+000	1.899364e+001	0	0	0	0	0	0	0	0	0	0	0	12.2577	47.779	1	1	0	1	23.696	17.0137	78.2645
DATA	237	2	73	0	0	A_14_P138956	chr16:15656291-15656350	17968.8	4446.54	-1.121142810e-001	1.533093276e-001	4.645992403e-001	5.710800e+002	4.411463e+002	1.709987e+002	4.825232e+001	52	161.5	16	78	6.238130e+000	1.909834e+001	0	0	0	0	0	0	0	0	0	0	0	12.8977	83.0351	1	1	0	1	23.9365	16.6818	78.5294
DATA	238	2	74	0	0	A_16_P16871604	chr4:137118362-137118421	17989.7	4445.9	-2.988003446e-001	1.559330757e-001	5.533850309e-002	6.931849e+002	3.483764e+002	1.754545e+002	3.994009e+001	53	142.5	17	78	6.630522e+000	1.914412e+001	0	0	0	0	0	0	0	0	0	0	0	15.6554	65.628	1	1	0	1	26.8687	17.1498	78.787
DATA	239	2	75	0	0	A_16_P01388843	chr5:166951793-166951852	18011.1	4445.82	5.965729737e-002	1.131658187e-001	5.980775491e-001	6.931960e+002	7.952677e+002	1.754550e+002	8.188675e+001	54	225	17	78	6.635850e+000	1.893626e+001	0	0	0	0	0	0	0	0	0	0	0	15.6556	149.936	1	1	0	1	26.8687	17.2919	78.5746
DATA	240	2	76	0	0	A_16_P20154283	chr14:97978392-97978451	18031.6	4446.15	-1.076116476e-001	1.102228374e-001	3.289109247e-001	8.748362e+002	6.828339e+002	1.833920e+002	7.101409e+001	61	202.5	17	78	6.634416e+000	1.883362e+001	0	0	0	0	0	0	0	0	0	0	0	19.7579	128.832	1	1	1	1	22.9591	17.3386	78.5309
DATA	241	2	77	0	0	A_14_P136359	chr2:116330274-116330333	18052.9	4446.68	7.999191811e-002	9.648294065e-002	4.070600692e-001	8.671924e+002	1.042575e+003	1.830286e+002	1.060635e+002	58.5	267.5	17	78	6.646376e+000	1.874562e+001	0	0	0	0	0	0	0	0	0	0	0	19.5853	196.843	1	1	1	1	25.5572	17.4756	78.4763
DATA	242	2	78	0	1	SRN_30558	SRN_30558	18074.5	4445.91	1.301605461e-001	1.475301966e-001	3.776341906e-001	4.525873e+002	6.107493e+002	1.674144e+002	6.410562e+001	50	187	17	78	6.665775e+000	1.871117e+001	0	0	0	0	0	0	0	0	0	0	0	10.2215	115.382	1	1	0	1	22.9591	17.4716	78.6689
DATA	243	2	79	0	0	A_14_P122294	chr3:84777412-84777471	18095.8	4445.58	2.579463721e-002	2.522443793e-001	9.185499046e-001	2.797377e+002	2.968559e+002	1.635902e+002	3.549932e+001	46	138	17	78	6.752071e+000	1.863823e+001	0	0	0	0	0	0	0	0	0	0	0	6.31779	56.1126	1	1	0	1	24.8756	17.4673	78.7442
DATA	244	2	80	0	0	A_16_P19125946	chr11:653155-653214	18117.5	4445.55	4.277420797e-001	2.707972784e-001	1.142064000e-001	1.579684e+002	4.229726e+002	1.611808e+002	4.655796e+001	39	159	17	78	6.728128e+000	1.877291e+001	0	0	0	0	0	0	0	0	0	0	0	-1.20157	79.992	0	1	0	1	24.4106	17.4923	78.7066
DATA	245	2	81	0	1	SRN_50360	SRN_50360	18138.4	4445.59	-2.263754811e-001	6.481202213e-002	4.779829569e-004	2.210266e+005	1.312408e+005	2.210325e+004	1.312410e+004	5141	24981	17	77	6.446263e+000	1.875469e+001	0	0	0	0	0	0	0	0	0	0	0	4991.82	24830.7	1	1	1	1	27.501	17.2651	78.4209
DATA	246	2	82	0	0	A_16_P37999166	chr7:40095110-40095169	18159.3	4445.94	2.417648747e-001	1.265966019e-001	5.616843703e-002	4.857870e+002	8.476387e+002	1.683423e+002	8.696489e+001	53	237	17	77	6.446093e+000	1.843082e+001	0	0	0	0	0	0	0	0	0	0	0	10.9714	160.433	1	1	0	1	24.4106	17.3495	78.3872
DATA	247	2	83	0	0	A_16_P15203883	chr1:87873004-87873063	18180.8	4445.84	-3.019776694e-001	9.075642299e-002	8.767865371e-004	1.608234e+003	8.023645e+002	2.276915e+002	8.255685e+001	76	218.5	17	78	6.455072e+000	1.873570e+001	0	0	0	0	0	0	0	0	0	0	0	36.3215	151.911	1	1	1	1	25.3321	17.4481	78.9012
DATA	248	2	84	0	0	A_14_P122870	chr12:10269497-10269556	18201.7	4445.46	8.328822369e-003	8.088479898e-002	9.179856562e-001	1.326954e+003	1.352648e+003	2.087757e+002	1.366533e+002	71	332	17	78	6.527865e+000	1.908825e+001	0	0	0	0	0	0	0	0	0	0	0	29.9689	256.154	1	1	1	1	24.6442	17.3561	78.8974
DATA	249	2	85	0	0	A_16_P16215727	chr3:48371494-48371553	18223	4445.46	5.564630094e-001	2.342588608e-001	1.752902490e-002	1.576671e+002	5.678112e+002	1.618968e+002	6.001275e+001	43	188	17	78	6.731223e+000	1.925308e+001	0	0	0	0	0	0	0	0	0	0	0	3.43503	107.547	0	1	0	1	25.7804	17.4624	78.6084
DATA	250	2	86	0	0	A_14_P105546	chr17:47655292-47655351	18243.9	4445.39	1.644630465e-001	7.765739139e-002	3.419176279e-002	1.286374e+003	1.878583e+003	2.062203e+002	1.888599e+002	68.5	424.5	17	78	6.709126e+000	1.916819e+001	0	0	0	0	0	0	0	0	0	0	0	29.0524	355.858	1	1	1	1	25.5572	17.3523	78.5252
DATA	251	2	87	0	0	A_14_P114653	chr2:65477909-65477968	18265.5	4445.6	-1.402883935e-004	1.695155023e-001	9.993396832e-001	4.463215e+002	4.461774e+002	1.672461e+002	4.866248e+001	48.5	161.5	17	77	6.651556e+000	1.893670e+001	0	0	0	0	0	0	0	0	0	0	0	10.08	84.5247	1	1	0	1	25.5572	17.3068	77.9365
DATA	252	2	88	0	0	A_16_P16111335	chr3:3653346-3653405	18285.9	4445.48	-1.330386416e-001	1.753994307e-001	4.481579497e-001	4.995956e+002	3.677731e+002	1.687459e+002	4.159170e+001	50	152	17	77	6.647453e+000	1.888271e+001	0	0	0	0	0	0	0	0	0	0	0	11.2832	69.6712	1	1	0	1	25.7804	17.3184	77.6626
DATA	253	2	89	0	0	A_14_P108641	chr16:1820324-1820379	18307.3	4445.47	-3.954500634e-001	1.090936512e-001	2.891092989e-004	1.301075e+003	5.234222e+002	2.071405e+002	5.583059e+001	67.5	178.5	17	77	6.692628e+000	1.881073e+001	0	0	0	0	0	0	0	0	0	0	0	29.3844	99.1511	1	1	1	1	24.4106	17.3724	77.7324
DATA	254	2	90	0	0	A_14_P113761	chr5:131008260-131008319	18328.3	4445.44	8.783171344e-002	1.026358828e-001	3.921303820e-001	7.773472e+002	9.515832e+002	1.789467e+002	9.712130e+001	59	259.5	17	78	6.455219e+000	1.893093e+001	0	0	0	0	0	0	0	0	0	0	0	17.5561	180.234	1	1	0	1	25.1049	17.2022	78.3356
DATA	255	2	91	0	0	A_14_P117821	chrX:34481748-34481807	18349.6	4445.21	-2.982704512e-001	2.258125640e-001	1.865426414e-001	4.521241e+002	2.275031e+002	1.674019e+002	2.991934e+001	49.5	119	17	78	6.571330e+000	1.893416e+001	0	0	0	0	0	0	0	0	0	0	0	10.2111	43.0817	1	1	0	1	24.6442	17.1265	78.6252
DATA	256	2	92	0	0	A_14_P104417	chr2:11389766-11389815	18370.9	4444.67	1.851608353e-001	6.695553104e-002	5.684779926e-003	2.743996e+003	4.202853e+003	3.182363e+002	4.207345e+002	98.5	854.5	17	78	6.754351e+000	1.895785e+001	0	0	0	0	0	0	0	0	0	0	0	61.9723	795.667	1	1	1	1	26.0017	17.2085	78.6175
DATA	257	2	93	0	0	A_14_P119212	chr6:161582823-161582882	18392.4	4444.6	1.280384978e-001	9.366709752e-002	1.716401297e-001	8.692044e+002	1.167241e+003	1.831240e+002	1.183324e+002	60	300	17	78	6.849209e+000	1.872264e+001	0	0	0	0	0	0	0	0	0	0	0	19.6307	220.907	1	1	1	1	24.4106	17.4138	78.6515
DATA	258	2	94	0	0	A_14_P135297	chr10:74506622-74506681	18412.6	4445.19	-2.207300411e-001	1.229109844e-001	7.251790657e-002	8.603405e+002	5.175357e+002	1.827049e+002	5.528754e+001	56	180	17	78	6.850035e+000	1.846408e+001	0	0	0	0	0	0	0	0	0	0	0	19.4305	97.9151	1	1	1	1	24.6442	17.4185	78.9555
DATA	259	2	95	0	0	A_14_P202101	chr1:71318416-71318475	18434.3	4445	-4.001707232e-001	7.274402076e-002	3.774705370e-008	8.180113e+003	3.255282e+003	8.337396e+002	3.261092e+002	220.5	697	17	78	6.812329e+000	1.842678e+001	0	0	0	0	0	0	0	0	0	0	0	184.745	615.608	1	1	1	1	26.0017	17.5556	79.1011
DATA	260	2	96	0	0	A_18_P17380348	chrY:7613581-7613640	18455.6	4445	0.000000000e+000	1.072574087e+000	1.000000000e+000	1.571242e+002	1.933771e+001	1.612572e+002	1.949568e+001	40	83.5	17	78	6.802431e+000	1.835024e+001	0	0	0	0	0	0	0	0	0	0	0	1.12093	1.97515	0	0	0	0	29.1201	17.5705	79.3748
DATA	261	2	97	0	0	A_14_P130939	chr13:94540422-94540477	18476.4	4444.38	1.378056478e-001	1.128363486e-001	2.219771000e-001	6.386265e+002	8.771070e+002	1.733715e+002	8.984758e+001	53	241	17	79	6.592876e+000	1.887384e+001	0	0	0	0	0	0	0	0	0	0	0	14.4232	165.694	1	1	0	1	24.4106	17.451	79.7282
DATA	262	2	98	0	0	A_14_P121057	chr1:40128786-40128845	18497.4	4444.04	3.271387562e-001	7.025523094e-002	3.217353499e-006	2.893220e+003	6.144976e+003	3.311895e+002	6.148067e+002	106	1233	17	79	6.466328e+000	1.898137e+001	0	0	0	0	0	0	0	0	0	0	0	65.3425	1160.13	1	1	1	1	23.4529	17.4604	80.0579
DATA	263	2	99	0	0	A_14_P130347	chr4:27025347-27025406	18519.5	4444.72	-3.058704277e-001	1.383253040e-001	2.701922723e-002	8.135752e+002	4.022789e+002	1.805499e+002	4.470650e+001	59	153	17	79	6.684099e+000	1.883158e+001	0	0	0	0	0	0	0	0	0	0	0	18.3743	75.898	1	1	1	1	26.8687	17.4428	80.0129
DATA	264	2	100	0	0	A_14_P110273	chr4:152201339-152201398	18540.2	4444.47	5.717058462e-001	2.302527981e-001	1.302999059e-002	1.569821e+002	5.855391e+002	1.611871e+002	6.172110e+001	38	179	16	79	6.742639e+000	1.898888e+001	0	0	0	0	0	0	0	0	0	0	0	0.323004	110.394	0	1	0	1	23.4529	17.1984	79.6954
DATA	265	2	101	0	0	A_14_P120470	chr11:47269963-47270016	18561.1	4444.82	-1.217737439e-001	7.072240126e-002	8.509574810e-002	2.431639e+003	1.837068e+003	2.917326e+002	1.847423e+002	96	421	16	79	6.754025e+000	1.944244e+001	0	0	0	0	0	0	0	0	0	0	0	54.9178	346.093	1	1	1	1	26.8687	17.1871	79.4874
DATA	266	2	102	0	0	A_16_P15630632	chr2:43046238-43046297	18582.2	4444.75	4.463227875e-001	1.547980320e-001	3.935839313e-003	2.967688e+002	8.293559e+002	1.638901e+002	8.520828e+001	49	231	16	78.5	6.781750e+000	1.888108e+001	0	0	0	0	0	0	0	0	0	0	0	6.70243	156.116	1	1	0	1	24.4106	17.243	79.071
DATA	267	2	103	0	0	A_14_P113820	chr16:2092056-2092101	18603.6	4444.68	1.230283055e-001	3.923536476e-001	7.538515736e-001	1.569145e+002	2.083010e+002	1.613674e+002	2.857830e+001	38	120	16	78	6.802903e+000	1.903822e+001	0	0	0	0	0	0	0	0	0	0	0	1.7522	39.1748	0	1	0	1	25.5572	17.3735	78.9844
DATA	268	2	104	0	0	A_18_P12230151	chr15:53238405-53238464	18624.6	4444.54	-1.170051933e-001	1.889519337e-001	5.357631524e-001	4.509664e+002	3.444602e+002	1.673707e+002	3.962422e+001	48	134	16	78	6.771174e+000	1.909012e+001	0	0	0	0	0	0	0	0	0	0	0	10.1849	64.7207	1	1	0	1	26.2212	17.3496	78.7008
DATA	269	2	105	0	0	A_14_P134348	chrX:36367299-36367358	18646.1	4444.48	-1.340469489e-001	1.551274764e-001	3.875283695e-001	5.774728e+002	4.241159e+002	1.712133e+002	4.672338e+001	52.5	156	16	78	6.739578e+000	1.913414e+001	0	0	0	0	0	0	0	0	0	0	0	13.042	79.6064	1	1	0	1	23.9365	17.294	78.6494
DATA	270	2	106	0	0	A_14_P120445	chr8:140713512-140713571	18667.2	4445.06	-5.983910207e-001	1.312289674e-001	5.117788839e-006	1.273182e+003	3.209958e+002	2.054000e+002	3.762294e+001	65	135.5	17	78	6.724084e+000	1.904222e+001	0	0	0	0	0	0	0	0	0	0	0	28.7544	60.1904	1	1	1	1	22.9591	17.4153	78.5725
DATA	271	2	107	0	0	A_14_P133620	chr1:152659667-152659720	18688.5	4444.55	-2.996285417e-001	7.944957601e-002	1.623963747e-004	2.308379e+003	1.157920e+003	2.815411e+002	1.174469e+002	89	297.5	17	77	6.676286e+000	1.927138e+001	0	0	0	0	0	0	0	0	0	0	0	52.134	216.875	1	1	1	1	25.1049	17.3554	78.2454
DATA	272	2	108	0	0	A_14_P139611	chr1:36909594-36909648	18709.6	4444.61	8.964990878e-003	6.438438657e-002	8.892591645e-001	3.616477e+003	3.691907e+003	3.959398e+002	3.697142e+002	117.5	747	17	77	6.686076e+000	1.864882e+001	0	0	0	0	0	0	0	0	0	0	0	81.677	690.693	1	1	1	1	24.4106	17.2785	78.1336
DATA	273	2	109	0	0	A_14_P124604	chr1:22352654-22352713	18730.7	4444.59	3.419551150e-001	8.049334755e-002	2.154558333e-005	1.115783e+003	2.452081e+003	1.960330e+002	2.459975e+002	63.5	539.5	17	77	6.658614e+000	1.886232e+001	0	0	0	0	0	0	0	0	0	0	0	25.1996	458.19	1	1	1	1	25.1049	17.2532	78.1324
DATA	274	2	110	0	0	A_16_P15884526	chr2:154938385-154938444	18752.4	4444.82	-6.852785522e-002	1.988198155e-001	7.303400946e-001	4.033605e+002	3.444812e+002	1.661512e+002	3.969200e+001	46.5	139.5	16	77	6.674695e+000	1.877783e+001	0	0	0	0	0	0	0	0	0	0	0	9.10977	64.2878	1	1	0	1	25.3321	17.1021	77.9038
DATA	275	2	111	0	0	A_14_P124551	chr14:103986623-103986673	18772.3	4444.73	-1.181789853e-001	9.872731763e-002	2.312971359e-001	1.052429e+003	8.017033e+002	1.924975e+002	8.256525e+001	65	216	16	77	6.596039e+000	1.855823e+001	0	0	0	0	0	0	0	0	0	0	0	23.7688	149.432	1	1	1	1	24.4106	17.0534	77.6753
DATA	276	2	112	0	0	A_14_P113840	chr1:22580233-22580292	18794	4444.57	3.232708394e-001	7.052605919e-002	4.568027259e-006	2.630551e+003	5.537550e+003	3.085081e+002	5.541077e+002	97.5	1114.5	16	77	6.540839e+000	1.864919e+001	0	0	0	0	0	0	0	0	0	0	0	59.4102	1030.72	1	1	1	1	26.2212	16.9149	77.7714
DATA	277	2	113	0	0	A_16_P18843555	chr10:14829939-14829998	18815	4444.37	-2.598493987e-002	6.707768192e-002	6.984706324e-001	2.704843e+003	2.547752e+003	3.148666e+002	2.555432e+002	101	535	16	76	6.307682e+000	1.846467e+001	0	0	0	0	0	0	0	0	0	0	0	61.0881	473.555	1	1	1	1	25.5572	16.6089	77.0411
DATA	278	2	114	0	0	A_14_P120692	chr9:79312247-79312306	18836.2	4444.13	4.660953797e-002	6.335943524e-002	4.619517085e-001	4.463190e+003	4.968839e+003	4.745312e+002	4.972793e+002	143	980	16	76	6.605668e+000	1.843920e+001	0	0	0	0	0	0	0	0	0	0	0	100.8	922.217	1	1	1	1	24.4106	16.976	76.93
DATA	279	2	115	0	0	A_14_P134785	chr19:10385601-10385651	18857.5	4444.34	-2.361145006e-001	1.081423596e-001	2.900876168e-002	1.058813e+003	6.147590e+002	1.928473e+002	6.460283e+001	62.5	190	16	77	6.732924e+000	1.897825e+001	0	0	0	0	0	0	0	0	0	0	0	23.913	113.931	1	1	1	1	24.4106	17.1123	77.6996
DATA	280	2	116	0	-1	NC2_00070181	NC2_00070181	18879.5	4444.02	-9.216705042e-001	5.750527464e-001	1.089880530e-001	3.008096e+002	3.602643e+001	1.639637e+002	2.021132e+001	49	84	16	77	6.825139e+000	1.868379e+001	0	0	0	0	0	0	0	0	0	0	0	6.79369	6.66583	1	1	0	0	22.4545	17.3175	77.1731
DATA	281	2	117	1028	1	SM_07	SM_07	18901.2	4443.89	-9.882924639e-001	9.352798362e-001	2.906571860e-001	1.926068e+002	1.978697e+001	1.623275e+002	1.995733e+001	45	82	17	77	6.900519e+000	1.857680e+001	0	0	0	0	0	0	0	0	0	0	0	4.34997	2.25593	1	0	0	0	21.1402	17.5032	77.2849
DATA	282	2	118	0	0	A_14_P105396	chr21:37796230-37796289	18921.4	4444	4.571833815e-001	2.634104089e-001	8.262901046e-002	1.570382e+002	4.499754e+002	1.614415e+002	4.922193e+001	42	149	17	77	6.886272e+000	1.864042e+001	0	0	0	0	0	0	0	0	0	0	0	2.0715	82.9951	0	1	0	1	29.1201	17.5293	77.1281
DATA	283	2	119	0	0	A_14_P128909	chr21:19756025-19756084	18941.6	4444.05	-9.051766350e-002	8.494469453e-002	2.866013233e-001	1.345060e+003	1.092004e+003	2.099312e+002	1.110135e+002	70	286	17	76	6.803523e+000	1.879157e+001	0	0	0	0	0	0	0	0	0	0	0	30.3778	201.096	1	1	1	1	25.5572	17.42	76.7902
DATA	284	2	120	0	0	A_14_P105071	chr16:57511305-57511361	18962.9	4444.03	1.538625248e-001	9.283634226e-002	9.744827904e-002	8.620826e+002	1.228603e+003	1.827870e+002	1.244800e+002	55.5	305.5	17	75	6.848465e+000	1.861215e+001	0	0	0	0	0	0	0	0	0	0	0	19.4699	225.866	1	1	1	1	26.4388	17.319	76.0853
DATA	285	2	121	0	0	A_14_P109369	chr17:32977608-32977667	18984.2	4444.02	-1.666557713e-001	8.413699396e-002	4.761741692e-002	1.531706e+003	1.043565e+003	2.223521e+002	1.062653e+002	71	264	17	75	6.760000e+000	1.910743e+001	0	0	0	0	0	0	0	0	0	0	0	34.5931	191.516	1	1	1	1	24.8756	17.3201	76.1316
DATA	286	2	122	0	0	A_18_P15977500	chr7:9006498-9006557	19005.4	4443.91	-3.156673668e-002	7.554702210e-002	6.760624679e-001	1.666141e+003	1.549334e+003	2.318178e+002	1.562300e+002	74.5	356.5	17	75	6.791658e+000	1.881373e+001	0	0	0	0	0	0	0	0	0	0	0	37.6293	283.831	1	1	1	1	25.7804	17.3452	76.1107
DATA	287	2	123	0	0	A_14_P119686	chr16:31288300-31288353	19026.8	4443.74	-2.818562380e-001	1.080163964e-001	9.070542962e-003	1.127726e+003	5.893149e+002	1.967153e+002	6.227257e+001	70	183	17	75	6.751875e+000	1.845695e+001	0	0	0	0	0	0	0	0	0	0	0	25.4694	107.761	1	1	1	1	24.1747	17.3766	75.7067
DATA	288	2	124	0	0	A_16_P17568597	chr6:64471193-64471252	19047.9	4443.93	7.745811165e-001	1.503073216e-001	2.559202523e-007	2.172887e+002	1.293059e+003	1.626388e+002	1.308679e+002	45	313	16	75	6.627045e+000	1.823632e+001	0	0	0	0	0	0	0	0	0	0	0	4.9074	236.022	1	1	0	1	27.0811	17.2235	75.3912
DATA	289	2	125	0	0	A_16_P41239072	chr20:275774-275833	19068.9	4443.64	6.145824508e-002	7.338782651e-002	4.023426594e-001	1.651119e+003	1.902114e+003	2.307405e+002	1.912808e+002	73	426	16	75	6.663772e+000	1.839752e+001	0	0	0	0	0	0	0	0	0	0	0	37.29	346.539	1	1	1	1	26.2212	17.0988	75.9653
DATA	290	2	126	0	0	A_16_P38909067	chr9:140852852-140852911	19089.9	4443.53	7.489669515e-001	1.151959037e-001	7.942770041e-011	3.849986e+002	2.159862e+003	1.657150e+002	2.169321e+002	48.5	456.5	16	75	6.569456e+000	1.856211e+001	0	0	0	0	0	0	0	0	0	0	0	8.69508	392.751	1	1	0	1	26.0017	17.0304	75.729
DATA	291	2	127	0	0	A_16_P19116964	chr10:132580596-132580655	19111.4	4443.24	1.259354849e-001	1.113932432e-001	2.582451022e-001	6.594904e+002	8.813410e+002	1.741508e+002	9.043640e+001	53	240	16	75	6.390616e+000	1.908132e+001	0	0	0	0	0	0	0	0	0	0	0	14.8944	159.946	1	1	0	1	24.1747	16.7456	76.2835
DATA	292	2	128	0	0	A_14_P122696	chr6:166659302-166659361	19132.9	4443.35	-8.943834357e-002	1.939815685e-001	6.447511150e-001	4.246965e+002	3.456530e+002	1.666821e+002	4.009369e+001	51	137.5	16	75	6.685622e+000	1.888070e+001	0	0	0	0	0	0	0	0	0	0	0	9.59164	62.606	1	1	0	1	25.7804	17.0125	76.3006
DATA	293	2	129	0	0	A_14_P101838	chr3:167437972-167438031	19154.2	4443.06	-4.653780953e-001	3.083913387e-001	1.312858965e-001	3.843333e+002	1.316224e+002	1.656996e+002	2.424191e+001	49	101	16	75	6.708572e+000	1.849533e+001	0	0	0	0	0	0	0	0	0	0	0	8.68005	23.7916	1	1	0	1	24.6442	16.9393	75.9658
DATA	294	2	130	0	0	A_14_P131735	chr8:94936398-94936457	19175	4443.44	-1.052571879e-001	1.011408380e-001	2.980151821e-001	9.959077e+002	7.815592e+002	1.894665e+002	8.077351e+001	61	221	16	75	6.690107e+000	1.848419e+001	0	0	0	0	0	0	0	0	0	0	0	22.4923	141.002	1	1	1	1	25.5572	17.0245	75.7341
DATA	295	2	131	0	0	A_16_P00639849	chr3:5030941-5031000	19196.7	4443.6	1.567975395e-001	2.546826547e-001	5.381199371e-001	2.374368e+002	3.406791e+002	1.629202e+002	3.972832e+001	45.5	135.5	16	75	6.752085e+000	1.818724e+001	0	0	0	0	0	0	0	0	0	0	0	5.36244	61.3367	1	1	0	1	24.4106	16.9981	75.3813
DATA	296	2	132	0	0	A_16_P41862419	chrY:6716801-6716860	19217.5	4443.5	-1.001444213e+000	8.924499659e-001	2.618074941e-001	2.041060e+002	2.034284e+001	1.624679e+002	2.055374e+001	43	78	16	75	6.370010e+000	1.837155e+001	0	0	0	0	0	0	0	0	0	0	0	4.60967	3.13532	1	0	0	0	27.9146	16.733	75.5935
DATA	297	2	133	0	0	A_16_P01648198	chr7:5151444-5151503	19238	4443.17	-1.049109799e-002	8.853632832e-002	9.056755840e-001	1.120123e+003	1.093389e+003	1.962804e+002	1.112480e+002	63	274	16	75	6.284655e+000	1.884814e+001	0	0	0	0	0	0	0	0	0	0	0	25.2976	196.058	1	1	1	1	24.8756	16.7791	75.8456
DATA	298	2	134	0	0	A_14_P132264	chr1:109472445-109472504	19259.7	4443.53	-3.462453104e-001	7.907003543e-002	1.192415610e-005	2.666542e+003	1.201443e+003	3.115826e+002	1.218915e+002	101.5	290	17	76	6.638317e+000	1.864799e+001	0	0	0	0	0	0	0	0	0	0	0	60.223	214.986	1	1	1	1	25.7804	17.3228	76.2038
DATA	299	2	135	0	0	A_14_P123758	chr11:75439258-75439317	19281.3	4443.4	-2.111883856e-002	6.991392654e-002	7.625993691e-001	2.168112e+003	2.065204e+003	2.701598e+002	2.075461e+002	88	447.5	17	76	6.456616e+000	1.901627e+001	0	0	0	0	0	0	0	0	0	0	0	48.9661	368.751	1	1	1	1	24.8756	17.3777	76.3497
DATA	300	2	136	0	0	A_14_P123448	chr11:70049370-70049416	19302	4443.5	-1.059709306e+000	7.236222683e-001	1.430707865e-001	2.641385e+002	2.302091e+001	1.633307e+002	2.077846e+001	46	83	17	76	6.544176e+000	1.835325e+001	0	0	0	0	0	0	0	0	0	0	0	5.96549	4.10211	1	1	0	0	26.2212	17.5481	76.0558
DATA	301	2	137	0	0	A_14_P139131	chr16:68712060-68712116	19323.1	4442.54	-2.961171589e-001	1.867290094e-001	1.127819280e-001	5.586838e+002	2.825198e+002	1.705887e+002	3.502231e+001	50	122	17	75	6.849014e+000	1.828351e+001	0	0	0	0	0	0	0	0	0	0	0	12.6177	50.2281	1	1	0	1	17.2609	17.7766	75.8727
DATA	302	2	138	0	0	A_16_P02895687	chr14:38346804-38346863	19345.1	4443.04	1.080233410e-001	7.354352589e-002	1.418774215e-001	1.584521e+003	2.031988e+003	2.260228e+002	2.042547e+002	72.5	423.5	17	75	6.892504e+000	1.842600e+001	0	0	0	0	0	0	0	0	0	0	0	35.7859	360.493	1	1	1	1	24.6442	17.5013	75.8206
DATA	303	2	139	0	0	A_16_P00823570	chr3:139688200-139688259	19365.2	4443.36	-7.454507643e-001	1.553692070e-001	1.603128280e-006	1.181885e+003	2.123853e+002	1.998694e+002	2.971514e+001	64	113	17	75	6.907962e+000	1.847029e+001	0	0	0	0	0	0	0	0	0	0	0	26.6925	37.6047	1	1	1	1	23.696	17.35	76.229
DATA	304	2	140	0	0	A_18_P16668991	chr8:126131762-126131821	19386.8	4443.75	-9.357232937e-002	1.057532232e-001	3.762549349e-001	9.158734e+002	7.383514e+002	1.853847e+002	7.671615e+001	60	201	17	76	6.797732e+000	1.901573e+001	0	0	0	0	0	0	0	0	0	0	0	20.6847	130.456	1	1	1	1	25.3321	17.1278	76.946
DATA	305	2	141	0	0	A_14_P129283	chr2:216733008-216733067	19408.1	4443.63	-9.601912041e-002	1.108012819e-001	3.861674997e-001	8.569909e+002	6.870006e+002	1.825474e+002	7.180060e+001	56.5	193.5	17	76	6.706664e+000	1.901006e+001	0	0	0	0	0	0	0	0	0	0	0	19.3549	121.12	1	1	1	1	23.696	17.1954	77.2402
DATA	306	2	142	0	0	A_16_P40104000	chr13:113135829-113135888	19428.7	4443.36	2.922705083e-001	1.129253068e-001	9.648580780e-003	5.442591e+002	1.066783e+003	1.701218e+002	1.087095e+002	50.5	259.5	17	76	6.745177e+000	1.905965e+001	0	0	0	0	0	0	0	0	0	0	0	12.2919	187.675	1	1	0	1	23.9365	17.2937	77.0429
DATA	307	2	143	0	0	A_16_P20683181	chr17:54453634-54453693	19450.5	4443.18	-6.532538031e-002	1.060827852e-001	5.380290091e-001	8.811280e+002	7.580776e+002	1.836930e+002	7.865288e+001	61	208	17	77	6.783316e+000	1.900481e+001	0	0	0	0	0	0	0	0	0	0	0	19.9	133.067	1	1	1	1	25.7804	17.3659	77.5367
DATA	308	2	144	0	0	A_14_P100786	chr22:35706637-35706696	19471.8	4442.72	-2.373363144e-001	1.080487818e-001	2.805143045e-002	1.062906e+003	6.154015e+002	1.930723e+002	6.502789e+001	65.5	183.5	17	76	6.731770e+000	1.910467e+001	0	0	0	0	0	0	0	0	0	0	0	24.0054	107.781	1	1	1	1	27.0811	17.3084	77.0421
DATA	309	2	145	0	0	A_16_P20739086	chr17:77027391-77027450	19493	4443.38	1.034065966e+000	1.282958953e-001	7.628934247e-016	2.951384e+002	3.192211e+003	1.638606e+002	3.199146e+002	48	644	17	76	6.744421e+000	1.906937e+001	0	0	0	0	0	0	0	0	0	0	0	6.66561	557.955	1	1	0	1	25.3321	17.3707	77.1285
DATA	310	2	146	0	0	A_14_P107441	chr12:107002609-107002667	19513.2	4443.75	-3.885907687e-001	9.694956406e-002	6.118990634e-005	1.618087e+003	6.613192e+002	2.283885e+002	6.941457e+001	76.5	192	17	76	6.809768e+000	1.870876e+001	0	0	0	0	0	0	0	0	0	0	0	36.544	115.364	1	1	1	1	25.3321	17.4005	77.4409
DATA	311	2	147	0	0	A_14_P101553	chr15:31853246-31853305	19534.9	4442.47	-1.500475886e-001	9.221850274e-002	1.037184854e-001	1.238629e+003	8.767863e+002	2.032763e+002	9.019242e+001	70	221	17	76	6.813178e+000	1.919373e+001	0	0	0	0	0	0	0	0	0	0	0	27.9741	152.578	1	1	1	1	25.1049	17.4179	77.541
DATA	312	2	148	0	1	SRN_50197	SRN_50197	19556.2	4442.27	-3.873421270e-001	7.160940401e-002	6.334373888e-008	1.090487e+004	4.469700e+003	1.102334e+003	4.474721e+002	284	829	17	76	6.810612e+000	1.888030e+001	0	0	0	0	0	0	0	0	0	0	0	246.283	776.139	1	1	1	1	24.1747	17.3636	77.428
DATA	313	2	149	0	0	A_14_P113758	chr8:72870606-72870665	19577.6	4442.87	5.231163294e-001	1.025876693e-001	3.410694121e-007	5.465442e+002	1.822811e+003	1.701950e+002	1.835136e+002	50	377.5	17	77	6.811429e+000	1.899624e+001	0	0	0	0	0	0	0	0	0	0	0	12.3435	315.892	1	1	0	1	25.1049	17.3665	77.8312
DATA	314	2	150	0	0	A_14_P137305	chr9:33046145-33046204	19598.4	4442.35	-4.792213990e-002	3.102559535e-001	8.772470346e-001	2.452427e+002	2.196211e+002	1.630358e+002	3.058008e+001	42	117	17	78	6.800125e+000	1.912705e+001	0	0	0	0	0	0	0	0	0	0	0	5.53873	37.9781	1	1	0	1	23.9365	17.3567	78.7582
DATA	315	2	151	0	0	A_18_P10632095	chr10:10995215-10995274	19619.5	4442.68	-3.698994093e-001	1.439065365e-001	1.015769727e-002	8.348214e+002	3.562002e+002	1.815172e+002	4.151380e+001	57	138	17	78	6.866747e+000	1.874355e+001	0	0	0	0	0	0	0	0	0	0	0	18.8542	61.474	1	1	1	1	27.0811	17.3888	78.6918
DATA	316	2	152	0	0	A_14_P202085	chr1:93825215-93825274	19640.5	4442.49	9.493147132e-002	1.241922464e-001	4.446341036e-001	5.871705e+002	7.306270e+002	1.715428e+002	7.612259e+001	51	201	17	78	6.899396e+000	1.907797e+001	0	0	0	0	0	0	0	0	0	0	0	13.2611	125.833	1	1	0	1	24.4106	17.3439	78.608
DATA	317	2	153	0	0	A_14_P115356	chr13:53034329-53034388	19661.3	4442.51	-3.553006939e-001	1.355819358e-001	8.778529057e-003	8.881959e+002	3.919296e+002	1.840330e+002	4.465861e+001	60	140	16	77	6.822400e+000	1.888199e+001	0	0	0	0	0	0	0	0	0	0	0	20.0596	67.3671	1	1	1	1	23.4529	17.1799	78.0984
DATA	318	2	154	0	0	A_14_P135538	chr22:46844473-46844532	19682.8	4442.59	-7.060223517e-001	1.697854873e-001	3.205970002e-005	9.909666e+002	1.950009e+002	1.892073e+002	2.898963e+001	60	109.5	16	77	6.884022e+000	1.916478e+001	0	0	0	0	0	0	0	0	0	0	0	22.3807	33.4507	1	1	1	1	21.1402	17.2778	77.8126
DATA	319	2	155	0	1	SRN_30094	SRN_30094	19703.5	4442.57	0.000000000e+000	5.834367553e-001	1.000000000e+000	1.639175e+002	8.675466e+001	1.612613e+002	2.317713e+001	39	91.5	16	77	6.815249e+000	1.901864e+001	0	0	0	0	0	0	0	0	0	0	0	1.15093	14.8535	0	1	0	0	24.4106	17.2666	77.654
DATA	320	2	156	0	0	A_14_P104636	chr6:57467120-57467174	19724.9	4442.34	-6.699681778e-001	9.162702890e-002	2.633802955e-013	4.894634e+003	1.046531e+003	5.153190e+002	1.068459e+002	155.5	253.5	17	76	6.791334e+000	1.894807e+001	0	0	0	0	0	0	0	0	0	0	0	110.544	178.819	1	1	1	1	24.4106	17.372	77.3614
DATA	321	2	157	0	0	A_14_P106960	chr17:62206386-62206445	19745.7	4441.62	-2.153597636e-001	8.518601859e-002	1.146778811e-002	1.609627e+003	9.803146e+002	2.277899e+002	1.003786e+002	76.5	236.5	17	76	6.720019e+000	1.887582e+001	0	0	0	0	0	0	0	0	0	0	0	36.3529	167.161	1	1	1	1	22.9591	17.3229	77.1488
DATA	322	2	158	0	1	SRN_30371	SRN_30371	19767.1	4442.44	-3.484139874e-001	7.340043674e-002	2.067047247e-006	4.201880e+003	1.883778e+003	4.500414e+002	1.896139e+002	132	388.5	17	76	6.473548e+000	1.871775e+001	0	0	0	0	0	0	0	0	0	0	0	94.8982	320.679	1	1	1	1	25.7804	17.1916	76.7238
DATA	323	2	159	0	1	SRN_30267	SRN_30267	19788.5	4442.22	-1.232130466e-001	7.294858383e-002	9.121185534e-002	2.150726e+003	1.619467e+003	2.687666e+002	1.633884e+002	91	354	17	76	6.479370e+000	1.857767e+001	0	0	0	0	0	0	0	0	0	0	0	48.5735	275.16	1	1	1	1	25.1049	17.1709	76.7821
DATA	324	2	160	0	0	A_14_P107889	chr14:93814549-93814608	19809.8	4441.76	2.860316366e-001	2.694528193e-001	2.884501451e-001	1.911765e+002	3.693739e+002	1.623106e+002	4.283936e+001	44	138	17	76	6.721519e+000	1.845738e+001	0	0	0	0	0	0	0	0	0	0	0	4.31766	62.6391	1	1	0	1	23.4529	17.3832	76.7214
DATA	325	2	161	0	0	A_16_P16479707	chr3:162619082-162619141	19831.5	4441.96	-7.692635728e-002	2.972245726e-001	7.957775178e-001	2.651092e+002	2.220743e+002	1.633465e+002	3.107479e+001	46	112	17	76	6.774126e+000	1.894095e+001	0	0	0	0	0	0	0	0	0	0	0	5.98741	37.5947	1	1	0	1	17.2609	17.4175	76.8811
DATA	326	2	162	66	1	DarkCorner	DarkCorner	19851.5	4441.79	0.000000000e+000	9.932137724e-001	1.000000000e+000	1.669942e+002	2.162690e+001	1.611808e+002	2.177222e+001	34	70	17	76	6.730646e+000	1.895109e+001	0	0	0	0	0	0	0	0	0	0	0	-6.26936	-6.92298	0	0	0	0	22.1978	17.2581	76.9204
DATA	327	2	163	66	1	DarkCorner	DarkCorner	19873.9	4441.5	0.000000000e+000	9.905289452e-001	1.000000000e+000	1.675322e+002	2.166651e+001	1.611808e+002	2.181801e+001	34	75.5	17	77	6.688565e+000	1.890094e+001	0	0	0	0	0	0	0	0	0	0	0	-4.54032	0.856306	0	0	0	0	19.7386	17.2564	77.5528
DATA	328	2	164	0	1	HsCGHBrightCorner	HsCGHBrightCorner	19894.7	4442.25	6.143096580e-002	7.857487656e-002	4.343236886e-001	1.350727e+003	1.555960e+003	2.102947e+002	1.571215e+002	66.5	325.5	16.5	77	6.686660e+000	1.850124e+001	0	0	0	0	0	0	0	0	0	0	0	30.5057	262.141	1	1	1	1	24.8756	17.1392	77.8701
DATA	329	3	1	66	1	DarkCorner	DarkCorner	16435	4455.2	0.000000000e+000	9.901857971e-001	1.000000000e+000	1.639828e+002	2.281228e+001	1.615561e+002	2.296558e+001	42	71	17	75	6.770467e+000	1.897550e+001	0	0	0	0	0	0	0	0	0	0	0	2.48588	-6.12307	0	0	0	0	28.1191	17.3747	75.8171
DATA	330	3	2	66	1	DarkCorner	DarkCorner	16456	4455.2	0.000000000e+000	8.745534207e-001	1.000000000e+000	1.638669e+002	3.200263e+001	1.611808e+002	2.132117e+001	33	83	17	75	6.747437e+000	1.859667e+001	0	0	0	0	0	0	0	0	0	0	0	-5.95088	5.1388	0	1	0	0	28.1191	17.5183	75.9598
DATA	331	3	3	0	0	A_14_P127882	chr4:55124472-55124531	16477.4	4455.22	3.585218080e-001	1.006200734e-001	3.664673210e-004	6.263741e+002	1.430064e+003	1.729239e+002	1.448227e+002	54	305	17	75	6.877581e+000	1.888946e+001	0	0	0	0	0	0	0	0	0	0	0	14.1465	230.151	1	1	0	1	25.7804	17.7039	75.845
DATA	332	3	4	0	0	A_14_P110859	chr3:44777967-44778026	16498.2	4455.1	1.504749456e-001	1.276828843e-001	2.385952673e-001	5.324862e+002	7.529797e+002	1.697488e+002	7.867809e+001	52.5	202.5	17	75	6.810853e+000	1.915387e+001	0	0	0	0	0	0	0	0	0	0	0	12.026	121.453	1	1	0	1	26.0017	17.7046	75.9738
DATA	333	3	5	0	0	A_14_P122730	chr16:88706527-88706583	16519.2	4455.05	-4.068442156e-001	7.612136552e-002	9.057774353e-008	4.334755e+003	1.698714e+003	4.624719e+002	1.713895e+002	137	356.5	17	75	6.838195e+000	1.918080e+001	0	0	0	0	0	0	0	0	0	0	0	97.8991	274.629	1	1	1	1	25.7804	17.6781	76.2376
DATA	334	3	6	0	0	A_14_P202445	chr3:184300348-184300392	16540.9	4455.21	-9.111357232e-001	2.033600693e-001	7.450110171e-006	9.694699e+002	1.189594e+002	1.880903e+002	2.563304e+001	65	100	17	75	6.839074e+000	1.853918e+001	0	0	0	0	0	0	0	0	0	0	0	21.8952	19.279	1	1	1	1	28.3221	17.8002	75.8059
DATA	335	3	7	0	-1	NC2_00100816	NC2_00100816	16561.8	4455	0.000000000e+000	9.956445430e-001	1.000000000e+000	1.633299e+002	2.250056e+001	1.612938e+002	2.265175e+001	39	73.5	17	75	6.476954e+000	1.824659e+001	0	0	0	0	0	0	0	0	0	0	0	1.36362	-4.38086	0	0	0	0	28.1191	17.6129	75.99
DATA	336	3	8	0	0	A_14_P113900	chr3:125803478-125803537	16582.7	4454.25	-1.893548862e-002	7.991320972e-002	8.126950598e-001	1.413719e+003	1.353404e+003	2.143951e+002	1.372142e+002	71	283	17	75	6.409809e+000	1.820134e+001	0	0	0	0	0	0	0	0	0	0	0	31.9284	220.374	1	1	1	1	24.4106	17.451	76.0153
DATA	337	3	9	0	0	A_14_P130960	chr14:67853697-67853756	16604.3	4454.9	-5.469572643e-002	1.148836873e-001	6.340055998e-001	7.758445e+002	6.840360e+002	1.788815e+002	7.202150e+001	58	194	17	75	6.433072e+000	1.836044e+001	0	0	0	0	0	0	0	0	0	0	0	17.5222	111.672	1	1	0	1	24.1747	17.5236	75.8315
DATA	338	3	10	0	0	A_14_P104072	chr1:227330649-227330708	16625.2	4454.31	-1.318208233e-001	7.005089076e-002	5.986498972e-002	2.604472e+003	1.922644e+003	3.062874e+002	1.935747e+002	99	396	17	75	6.499486e+000	1.855887e+001	0	0	0	0	0	0	0	0	0	0	0	58.8212	314.646	1	1	1	1	24.6442	17.4804	75.6603
DATA	339	3	11	0	0	A_14_P137059	chr12:54675533-54675592	16646	4454.69	-5.751679999e-002	1.540876704e-001	7.089451101e-001	5.343247e+002	4.680459e+002	1.698066e+002	5.190058e+001	56	160	17	76	6.474973e+000	1.852693e+001	0	0	0	0	0	0	0	0	0	0	0	12.0676	76.7928	1	1	0	1	25.7804	17.4838	76.3968
DATA	340	3	12	0	0	A_18_P24746657	chr6:6935568-6935627	16666.9	4454.84	3.276214691e-001	9.695893994e-002	7.275761680e-004	6.883021e+002	1.463526e+003	1.752622e+002	1.480524e+002	58.5	317	17	76	6.613784e+000	1.877573e+001	0	0	0	0	0	0	0	0	0	0	0	15.5451	240.741	1	1	0	1	25.1049	17.4792	76.9678
DATA	341	3	13	0	0	A_14_P136614	chr19:11832072-11832131	16687.6	4454.69	2.360830667e-001	1.117435420e-001	3.462454492e-002	5.856723e+002	1.008644e+003	1.714916e+002	1.033030e+002	55	247	17	76	6.521512e+000	1.878350e+001	0	0	0	0	0	0	0	0	0	0	0	13.2272	166.337	1	1	0	1	24.6442	17.4808	77.3791
DATA	342	3	14	0	0	A_14_P137748	chr7:23089198-23089257	16710.1	4454.39	-1.137449698e-001	1.122063632e-001	3.107200573e-001	8.606296e+002	6.623253e+002	1.827186e+002	6.987039e+001	57	190	17	77	6.524678e+000	1.906415e+001	0	0	0	0	0	0	0	0	0	0	0	19.4371	109.529	1	1	1	1	22.1978	17.3455	77.516
DATA	343	3	15	0	0	A_14_P110662	chr17:72249220-72249269	16730.9	4454.6	1.672512733e-001	6.574909597e-002	1.096599421e-002	3.252097e+003	4.779855e+003	3.629609e+002	4.785005e+002	112.5	851	17	76	6.536106e+000	1.857734e+001	0	0	0	0	0	0	0	0	0	0	0	73.4476	792.536	1	1	1	1	26.2212	17.3493	77.0804
DATA	344	3	16	0	0	A_14_P135497	chr10:7604634-7604690	16752.7	4454.43	-1.253342264e-001	1.386121180e-001	3.658849672e-001	6.573944e+002	4.925970e+002	1.740716e+002	5.400316e+001	53	162	17	77	6.699719e+000	1.836042e+001	0	0	0	0	0	0	0	0	0	0	0	14.8471	81.9008	1	1	0	1	26.4388	17.3788	78.0813
DATA	345	3	17	0	0	A_14_P107515	chr19:18583598-18583655	16773.4	4454.26	1.395771040e-001	1.000658231e-001	1.630602035e-001	7.683890e+002	1.059640e+003	1.785594e+002	1.082387e+002	60	255	17	78	6.694871e+000	1.910838e+001	0	0	0	0	0	0	0	0	0	0	0	17.3538	176.642	1	1	0	1	24.8756	17.233	78.9779
DATA	346	3	18	0	0	A_14_P105403	chr5:125634901-125634960	16794.7	4454.02	9.853480988e-001	1.584009054e-001	4.952687235e-010	1.623527e+002	1.569667e+003	1.614279e+002	1.585029e+002	40	340	16	78	6.436233e+000	1.942247e+001	0	0	0	0	0	0	0	0	0	0	0	2.01648	262.377	0	1	0	1	24.4106	17.2238	78.9964
DATA	347	3	19	0	0	A_14_P115021	chr9:136695940-136695999	16815.7	4454.25	6.174314972e-002	7.598270635e-002	4.164504321e-001	1.481457e+003	1.707781e+003	2.189210e+002	1.721835e+002	75	357	17	77	6.557903e+000	1.885121e+001	0	0	0	0	0	0	0	0	0	0	0	33.4583	286.242	1	1	1	1	24.8756	17.3497	78.7104
DATA	348	3	20	0	0	A_14_P115755	chr6:109197384-109197443	16837	4454.2	-4.339656093e-001	1.749940148e-001	1.314235391e-002	7.028459e+002	2.587584e+002	1.758384e+002	3.389553e+001	55	122	17	77	6.654096e+000	1.901092e+001	0	0	0	0	0	0	0	0	0	0	0	15.8736	43.4896	1	1	0	1	25.3321	17.4953	78.5365
DATA	349	3	21	0	0	A_18_P19550117	chr13:19296544-19296603	16857.8	4454.48	4.590098137e-001	1.025336018e-001	7.581382677e-006	5.642771e+002	1.623687e+003	1.707727e+002	1.638302e+002	53	339.5	17	77	6.853078e+000	1.858430e+001	0	0	0	0	0	0	0	0	0	0	0	12.744	273.638	1	1	0	1	25.3321	17.9032	78.3979
DATA	350	3	22	0	0	A_14_P109456	chrX:106028399-106028458	16879	4454.31	1.641800587e-001	1.572355045e-001	2.964083288e-001	4.037345e+002	5.892179e+002	1.661603e+002	6.281649e+001	51.5	181.5	17	78	6.593980e+000	1.812437e+001	0	0	0	0	0	0	0	0	0	0	0	9.11822	99.573	1	1	0	1	24.8756	17.5679	78.658
DATA	351	3	23	0	0	A_14_P201138	chr12:31821242-31821301	16900.2	4454.11	7.311832957e-003	1.412797247e-001	9.587244717e-001	5.504977e+002	5.598444e+002	1.703224e+002	6.004831e+001	51	175	17	78	6.541274e+000	1.830878e+001	0	0	0	0	0	0	0	0	0	0	0	12.4328	94.8689	1	1	0	1	24.4106	17.5164	78.9593
DATA	352	3	24	0	0	A_16_P02447379	chr11:55879559-55879618	16921.2	4454.37	8.589105034e-002	7.941566756e-002	2.794579367e-001	1.284420e+003	1.565302e+003	2.060985e+002	1.580211e+002	68	341	17	78	6.852321e+000	1.829968e+001	0	0	0	0	0	0	0	0	0	0	0	29.0082	265.981	1	1	1	1	25.7804	17.8857	78.96
DATA	353	3	25	0	0	A_14_P107721	chr1:19660868-19660927	16942.4	4454.14	-1.417732536e-001	1.587815784e-001	3.719202339e-001	5.675711e+002	4.094935e+002	1.708818e+002	4.629512e+001	53	149.5	17	78	6.792778e+000	1.867382e+001	0	0	0	0	0	0	0	0	0	0	0	12.8184	69.7733	1	1	0	1	24.1747	17.8573	79.4135
DATA	354	3	26	0	0	A_14_P124228	chr12:93774825-93774884	16963.9	4454.11	-5.833445277e-003	1.063894058e-001	9.562730449e-001	8.184450e+002	8.075251e+002	1.807699e+002	8.357484e+001	60	213	17	77	6.787217e+000	1.817188e+001	0	0	0	0	0	0	0	0	0	0	0	18.4843	137.979	1	1	1	1	24.8756	17.9614	78.4846
DATA	355	3	27	0	0	A_14_P117403	chr17:7293012-7293071	16984.9	4453.58	-4.065645059e-001	1.024498979e-001	7.234990089e-005	1.489037e+003	5.839032e+002	2.194346e+002	6.221520e+001	70	181	17	78	6.927547e+000	1.837045e+001	0	0	0	0	0	0	0	0	0	0	0	33.6294	100.038	1	1	1	1	25.5572	17.9795	79.0331
DATA	356	3	28	0	0	A_14_P112687	chr9:131194233-131194291	17006	4454.75	1.058979624e+000	1.545864903e-001	7.364267459e-012	1.616119e+002	1.851198e+003	1.615656e+002	1.863547e+002	41	393	17	79	6.908949e+000	1.853757e+001	0	0	0	0	0	0	0	0	0	0	0	2.51709	318.05	0	1	0	1	23.9365	17.8916	79.4941
DATA	357	3	29	0	0	A_14_P104970	chr13:26788177-26788236	17027.6	4453.49	1.786643086e-001	1.615592985e-001	2.687808478e-001	3.842890e+002	5.798588e+002	1.656986e+002	6.179479e+001	49	180	17	78	6.949981e+000	1.844681e+001	0	0	0	0	0	0	0	0	0	0	0	8.67905	99.8952	1	1	0	1	24.4106	17.8761	78.8726
DATA	358	3	30	0	0	A_16_P36214511	chr3:30759894-30759953	17048.3	4454.24	1.182768864e-001	1.354133812e-001	3.824175735e-001	5.110644e+002	6.710464e+002	1.690890e+002	7.040456e+001	51	199	17	78	6.784811e+000	1.854684e+001	0	0	0	0	0	0	0	0	0	0	0	11.5422	115.918	1	1	0	1	26.6546	17.5189	79.0909
DATA	359	3	31	0	0	A_16_P31222296	chr4:3144521-3144580	17069.4	4454.18	4.733874268e-001	1.644016254e-001	3.983604883e-003	2.666741e+002	7.931738e+002	1.633719e+002	8.211320e+001	44.5	216	17	78	6.553727e+000	1.876003e+001	0	0	0	0	0	0	0	0	0	0	0	6.02275	137.384	1	1	0	1	26.4388	17.4082	79.4396
DATA	360	3	32	0	0	A_14_P106231	chr5:138439097-138439156	17090.8	4454.37	-2.654235927e-001	1.353770552e-001	4.992281710e-002	7.984785e+002	4.333509e+002	1.798747e+002	4.823693e+001	57	153	17	79	6.705096e+000	1.845053e+001	0	0	0	0	0	0	0	0	0	0	0	18.0334	75.2653	1	1	0	1	26.8687	17.4934	79.7334
DATA	361	3	33	0	0	A_14_P132792	chrX:105167104-105167162	17111.5	4454	1.296600346e-001	7.759392428e-002	9.472019362e-002	1.319423e+003	1.778460e+003	2.082979e+002	1.790970e+002	69	395.5	17	79	6.513145e+000	1.885648e+001	0	0	0	0	0	0	0	0	0	0	0	29.7988	309.692	1	1	1	1	25.3321	17.4658	79.8144
DATA	362	3	34	1028	1	SM_07	SM_07	17133.3	4453.96	-9.258568652e-001	6.303840228e-001	1.419090827e-001	2.747702e+002	3.259214e+001	1.635060e+002	2.132427e+001	47	84	17	79	6.574274e+000	1.895571e+001	0	0	0	0	0	0	0	0	0	0	0	6.2056	5.69099	1	1	0	0	29.3162	17.5408	80.0996
DATA	363	3	35	0	0	A_14_P136823	chr3:18968764-18968823	17154.4	4453.4	7.350712988e-002	1.331635000e-001	5.809438388e-001	5.492145e+002	6.505027e+002	1.702810e+002	6.836180e+001	51	189	17	79	6.837647e+000	1.894116e+001	0	0	0	0	0	0	0	0	0	0	0	12.4038	113.882	1	1	0	1	23.9365	17.9163	79.8668
DATA	364	3	36	0	0	A_16_P02051603	chr9:4856324-4856383	17175.5	4453.59	8.760076294e-002	9.045489295e-002	3.328212225e-001	9.664180e+002	1.182404e+003	1.879332e+002	1.200844e+002	61.5	293.5	18	79	6.809412e+000	1.894817e+001	0	0	0	0	0	0	0	0	0	0	0	21.8263	207.545	1	1	1	1	25.3321	18.0739	79.6937
DATA	365	3	37	0	0	A_16_P15048277	chr1:20130969-20131028	17196.4	4453.5	3.115329143e-001	1.258196370e-001	1.328532387e-002	4.551916e+002	9.326681e+002	1.674850e+002	9.558207e+001	50	243	17	79.5	6.509323e+000	1.923843e+001	0	0	0	0	0	0	0	0	0	0	0	10.2804	164.129	1	1	0	1	24.4106	17.624	80.1236
DATA	366	3	38	0	0	A_14_P109329	chr11:17190929-17190988	17217.6	4453.26	-2.334605483e-002	1.449806942e-001	8.720707848e-001	5.521058e+002	5.232103e+002	1.703744e+002	5.632480e+001	52.5	173.5	17	79	6.428691e+000	1.925114e+001	0	0	0	0	0	0	0	0	0	0	0	12.4691	92.3106	1	1	0	1	25.1049	17.315	79.8608
DATA	367	3	39	0	0	A_14_P132561	chr6:110434581-110434640	17239	4453.5	-6.716684634e-002	1.529069307e-001	6.604686627e-001	5.445434e+002	4.665150e+002	1.701309e+002	5.107952e+001	53	165	17	79	6.614733e+000	1.962364e+001	0	0	0	0	0	0	0	0	0	0	0	12.2983	82.5203	1	1	0	1	26.2212	17.3142	79.9737
DATA	368	3	40	0	0	A_14_P129015	chr16:19903390-19903449	17259.6	4453.61	9.582070377e-001	1.452313307e-001	4.173082550e-011	1.991662e+002	1.808934e+003	1.624066e+002	1.820798e+002	46	381.5	17	80	6.731429e+000	1.889277e+001	0	0	0	0	0	0	0	0	0	0	0	4.49811	320.762	1	1	0	1	24.8756	17.321	80.1581
DATA	369	3	41	0	0	A_14_P102958	chr17:27408391-27408450	17281.1	4453.28	-1.783844354e-001	6.576253992e-002	6.676691468e-003	5.081121e+003	3.369575e+003	5.330639e+002	3.375927e+002	152	682	17	79	6.659361e+000	1.870989e+001	0	0	0	0	0	0	0	0	0	0	0	114.756	599.005	1	1	1	1	24.8756	17.341	79.9083
DATA	370	3	42	0	0	A_14_P109451	chr2:214354693-214354752	17302.3	4453.2	-1.357288861e-001	1.258249931e-001	2.807162931e-001	7.530909e+002	5.509580e+002	1.779064e+002	5.883809e+001	57	181	17	79	6.657788e+000	1.889529e+001	0	0	0	0	0	0	0	0	0	0	0	17.0083	98.1838	1	1	0	1	24.1747	17.4892	80.3049
DATA	371	3	43	0	0	A_14_P132008	chr3:149458747-149458806	17323.7	4453.26	2.319805149e-001	9.233634006e-002	1.199326080e-002	8.138339e+002	1.388405e+003	1.805616e+002	1.403602e+002	58.5	327	17	80	6.860091e+000	1.842113e+001	0	0	0	0	0	0	0	0	0	0	0	18.3802	248.032	1	1	1	1	24.4106	17.6926	80.0754
DATA	372	3	44	0	0	A_18_P14866479	chr4:120136208-120136267	17344.7	4453.46	-2.955387861e-002	1.564225121e-001	8.501428031e-001	5.074898e+002	4.741038e+002	1.689813e+002	5.167208e+001	49	164	17	79	6.837662e+000	1.873048e+001	0	0	0	0	0	0	0	0	0	0	0	11.4615	84.8984	1	1	0	1	25.1049	17.5393	79.9445
DATA	373	3	45	0	0	A_14_P104026	chr8:27685663-27685722	17365.8	4453.04	2.727473485e-002	7.632984100e-002	7.208468069e-001	1.510876e+003	1.608805e+003	2.209224e+002	1.621815e+002	70	362.5	17	78	6.500087e+000	1.874315e+001	0	0	0	0	0	0	0	0	0	0	0	34.1227	288.763	1	1	1	1	24.8756	17.3238	79.2092
DATA	374	3	46	0	0	A_14_P134653	chr16:66965995-66966051	17386.6	4452.91	4.745345287e-001	1.474739605e-001	1.291997872e-003	3.067498e+002	9.147847e+002	1.640737e+002	9.373736e+001	47	247	17	78	6.677896e+000	1.818894e+001	0	0	0	0	0	0	0	0	0	0	0	6.92785	164.569	1	1	0	1	24.1747	17.3228	78.9924
DATA	375	3	47	0	0	A_16_P03700202	chrX:45808221-45808280	17407.7	4452.9	4.898115694e-001	1.255411075e-001	9.555776082e-005	3.816204e+002	1.178808e+003	1.656369e+002	1.196343e+002	51	302	16	78	6.615888e+000	1.797484e+001	0	0	0	0	0	0	0	0	0	0	0	8.61878	212.549	1	1	0	1	23.696	17.1412	78.4292
DATA	376	3	48	0	0	A_14_P103584	chr15:50211038-50211097	17429	4453.11	2.905857331e-001	1.664795842e-001	8.090243455e-002	3.251521e+002	6.348516e+002	1.644277e+002	6.667058e+001	46	187	16	77	6.605642e+000	1.832688e+001	0	0	0	0	0	0	0	0	0	0	0	7.34346	114.729	1	1	0	1	24.4106	17.0089	78.1006
DATA	377	3	49	0	0	A_14_P103082	chr10:32872082-32872141	17450.3	4452.53	-1.787537633e-001	7.784785122e-002	2.166479408e-002	1.914333e+003	1.268422e+003	2.502517e+002	1.284590e+002	80	303	16	77	6.659453e+000	1.874238e+001	0	0	0	0	0	0	0	0	0	0	0	43.2346	229.731	1	1	1	1	25.7804	17.0658	78.2769
DATA	378	3	50	0	0	A_14_P126903	chr1:198495929-198495988	17471.6	4452.83	4.137286635e-001	1.631442990e-001	1.121370895e-002	2.884595e+002	7.478483e+002	1.637416e+002	7.748386e+001	46	206	17	76	6.688857e+000	1.884695e+001	0	0	0	0	0	0	0	0	0	0	0	6.51477	135.744	1	1	0	1	25.7804	17.1546	77.4026
DATA	379	3	51	0	0	A_16_P18194984	chr8:3006205-3006264	17492.7	4453.21	-2.021528708e-001	1.708385601e-001	2.366912102e-001	5.572591e+002	3.498681e+002	1.705421e+002	4.041429e+001	49.5	139.5	17	76	6.712479e+000	1.882072e+001	0	0	0	0	0	0	0	0	0	0	0	12.5855	63.6403	1	1	0	1	24.6442	17.3143	78.0143
DATA	380	3	52	0	0	A_16_P17057882	chr5:22652213-22652272	17514.3	4453	3.398595112e-001	7.927371193e-002	1.809675849e-005	1.183660e+003	2.588728e+003	1.999744e+002	2.596587e+002	67	533	17	76	6.742805e+000	1.885373e+001	0	0	0	0	0	0	0	0	0	0	0	26.7326	471.885	1	1	1	1	25.7804	17.3461	77.8493
DATA	381	3	53	0	0	A_14_P201337	chr2:15749259-15749318	17534.6	4453.1	4.057140861e-001	8.988387180e-002	6.368875045e-006	7.888029e+002	2.007625e+003	1.794473e+002	2.017709e+002	57	440.5	17	77	6.709661e+000	1.909045e+001	0	0	0	0	0	0	0	0	0	0	0	17.8149	366.673	1	1	0	1	23.9365	17.3518	77.7806
DATA	382	3	54	0	0	A_14_P109853	chr15:90419825-90419884	17556.1	4452.56	-7.884006321e-001	1.114163804e-001	1.481989630e-012	2.658288e+003	4.327145e+002	3.108765e+002	4.771493e+001	95	157	17	77	6.621789e+000	1.912742e+001	0	0	0	0	0	0	0	0	0	0	0	60.0366	79.1895	1	1	1	1	25.7804	17.2913	77.5145
DATA	383	3	55	0	0	A_14_P111653	chr1:69662698-69662757	17577.6	4452.98	-1.928786950e-001	1.377840568e-001	1.615545849e-001	7.156446e+002	4.590064e+002	1.763539e+002	5.009563e+001	55	164.5	17	76	6.620693e+000	1.920396e+001	0	0	0	0	0	0	0	0	0	0	0	16.1626	84.1671	1	1	0	1	26.2212	17.253	77.0814
DATA	384	3	56	0	0	A_18_P11042963	chr11:30896464-30896523	17598.5	4452.13	-1.062082297e-001	6.832129199e-002	1.200555153e-001	2.808627e+003	2.199307e+003	3.238257e+002	2.208410e+002	98	484	17	76	6.652430e+000	1.884709e+001	0	0	0	0	0	0	0	0	0	0	0	63.432	404.028	1	1	1	1	24.4106	17.2169	76.6031
DATA	385	3	57	0	0	A_16_P37911472	chr7:5105331-5105390	17619.5	4452.69	-2.635438321e-001	7.964593877e-002	9.364906565e-004	2.109005e+003	1.149566e+003	2.654397e+002	1.166823e+002	83	295	17	75	6.657522e+000	1.840643e+001	0	0	0	0	0	0	0	0	0	0	0	47.6312	211.573	1	1	1	1	24.6442	17.3419	76.056
DATA	386	3	58	0	0	A_18_P21404221	chr19:53982120-53982179	17640.9	4453.03	6.003509380e-002	4.153765641e-001	8.850806019e-001	1.595912e+002	1.832500e+002	1.611808e+002	2.856784e+001	38	115	17	75	6.565800e+000	1.800068e+001	0	0	0	0	0	0	0	0	0	0	0	-0.755134	33.788	0	1	0	1	20.591	17.3266	76.0149
DATA	387	3	59	0	0	A_14_P102430	chr5:111478146-111478205	17661.8	4452.72	3.638948976e-001	9.974270783e-002	2.639444465e-004	6.331511e+002	1.463532e+003	1.731706e+002	1.477031e+002	54.5	351.5	17	75	6.462700e+000	1.826173e+001	0	0	0	0	0	0	0	0	0	0	0	14.2995	270.311	1	1	0	1	24.6442	17.367	75.5742
DATA	388	3	60	0	0	A_14_P128668	chr19:16148942-16148988	17683.6	4452.57	-1.638124662e-001	7.056927511e-002	2.027065102e-002	2.699286e+003	1.851128e+003	3.143893e+002	1.861781e+002	99.5	432	17	75	6.468688e+000	1.819263e+001	0	0	0	0	0	0	0	0	0	0	0	60.9625	342.493	1	1	1	1	24.4106	17.349	75.3506
DATA	389	3	61	0	0	A_14_P132412	chr6:70500317-70500376	17704.2	4452.63	-2.963193117e-001	8.346834679e-002	3.851140378e-004	1.961993e+003	9.916949e+002	2.539161e+002	1.011379e+002	83	267	17	75	6.477420e+000	1.805899e+001	0	0	0	0	0	0	0	0	0	0	0	44.311	183.774	1	1	1	1	25.7804	17.2254	75.9108
DATA	390	3	62	0	0	A_14_P119457	chr16:85831290-85831349	17725.3	4452.31	5.414964818e-002	7.441274645e-002	4.668014281e-001	1.587284e+003	1.798061e+003	2.262166e+002	1.808958e+002	75.5	414.5	17	76	6.631859e+000	1.818649e+001	0	0	0	0	0	0	0	0	0	0	0	35.8483	333.727	1	1	1	1	24.8756	17.2156	76.2216
DATA	391	3	63	0	0	A_14_P134073	chr4:156631641-156631700	17747	4452.49	1.012644820e-002	9.089799456e-002	9.112955694e-001	1.040358e+003	1.064901e+003	1.918403e+002	1.083142e+002	65	280	16	76	6.683820e+000	1.825897e+001	0	0	0	0	0	0	0	0	0	0	0	23.4962	197.962	1	1	1	1	25.7804	17.1817	76.2902
DATA	392	3	64	0	0	A_14_P139721	chr1:38031093-38031152	17768	4452.5	1.009358438e-002	1.971707457e-001	9.591724475e-001	3.720563e+002	3.808046e+002	1.654192e+002	4.290454e+001	48	152	17	75	6.704008e+000	1.832298e+001	0	0	0	0	0	0	0	0	0	0	0	8.40278	70.8939	1	1	0	1	26.2212	17.2824	76.3278
DATA	393	3	65	0	0	A_16_P01415626	chr6:6167357-6167416	17789.1	4452.5	2.717184490e-001	8.137211973e-002	8.401756931e-004	1.074251e+003	2.008280e+003	1.936992e+002	2.017955e+002	65	452	17	76	6.710149e+000	1.835943e+001	0	0	0	0	0	0	0	0	0	0	0	24.2616	374.409	1	1	1	1	24.4106	17.2827	76.6864
DATA	394	3	66	0	0	A_14_P139923	chr15:48577308-48577367	17810.3	4452.51	-4.721517645e-002	8.985477672e-002	5.992627930e-001	1.137201e+003	1.020051e+003	1.972600e+002	1.038920e+002	63	262.5	17	76	6.584384e+000	1.859758e+001	0	0	0	0	0	0	0	0	0	0	0	25.6833	190.431	1	1	1	1	24.4106	17.2949	77.038
DATA	395	3	67	0	0	A_14_P202353	chr3:185656201-185656260	17831.4	4452.1	-3.378297531e-001	9.065262154e-002	1.940487321e-004	1.717845e+003	7.891402e+002	2.355613e+002	8.133224e+001	78.5	228	17	76	6.725556e+000	1.896004e+001	0	0	0	0	0	0	0	0	0	0	0	38.797	147.512	1	1	1	1	23.9365	17.2896	77.4059
DATA	396	3	68	0	0	A_14_P133367	chr9:35362007-35362066	17852.5	4452.91	-6.590319164e-001	1.289869877e-001	3.233718166e-007	1.431344e+003	3.138427e+002	2.155613e+002	3.703382e+001	69	143	16	77	6.713813e+000	1.897516e+001	0	0	0	0	0	0	0	0	0	0	0	32.3265	58.7402	1	1	1	1	24.8756	17.1527	77.6424
DATA	397	3	69	0	0	A_14_P111032	chr5:131978493-131978552	17873.7	4451.9	3.738393578e-001	9.094098109e-002	3.943061475e-005	7.711772e+002	1.823869e+003	1.786795e+002	1.834410e+002	56	421	16	77	6.690526e+000	1.919751e+001	0	0	0	0	0	0	0	0	0	0	0	17.4168	341.764	1	1	0	1	23.696	17.1482	77.9702
DATA	398	3	70	0	0	A_14_P128521	chr2:80052315-80052374	17894.6	4451.9	-2.847250785e-001	7.169569981e-002	7.148172275e-005	3.660995e+003	1.900527e+003	4.000101e+002	1.910623e+002	120.5	432.5	16	77	6.750045e+000	1.901510e+001	0	0	0	0	0	0	0	0	0	0	0	82.6825	356.526	1	1	1	1	23.4529	17.2299	77.8258
DATA	399	3	71	0	0	A_16_P02038928	chr8:141731364-141731423	17915.5	4452.4	-1.245846144e-001	9.948213787e-002	2.104491005e-001	1.047592e+003	7.863353e+002	1.922335e+002	8.103808e+001	65	222.5	16	77	6.669660e+000	1.910107e+001	0	0	0	0	0	0	0	0	0	0	0	23.6596	147.67	1	1	1	1	24.4106	17.2998	77.9875
DATA	400	3	72	0	0	A_14_P107689	chr8:42552632-42552690	17937.2	4452.56	1.940381851e-001	1.634635815e-001	2.352109545e-001	3.717690e+002	5.811809e+002	1.654127e+002	6.132578e+001	47	191	16	77	6.636359e+000	1.879055e+001	0	0	0	0	0	0	0	0	0	0	0	8.39629	109.257	1	1	0	1	26.0017	17.1042	78.2446
DATA	401	3	73	0	0	A_14_P138475	chr17:26651903-26651962	17957.9	4451.82	4.377234661e-001	1.025711247e-001	1.976654777e-005	5.699716e+002	1.561625e+003	1.709617e+002	1.573822e+002	52	365	16	78	6.611974e+000	1.911903e+001	0	0	0	0	0	0	0	0	0	0	0	12.8726	293.841	1	1	0	1	25.3321	17.0881	78.7814
DATA	402	3	74	0	0	A_16_P20078471	chr14:67146757-67146816	17979.2	4452.26	1.280352755e-001	1.063180372e-001	2.284865014e-001	7.050493e+002	9.467924e+002	1.759266e+002	9.667419e+001	54	243	17	78	6.650169e+000	1.906844e+001	0	0	0	0	0	0	0	0	0	0	0	15.9233	178.315	1	1	0	1	26.0017	17.1748	78.8039
DATA	403	3	75	0	0	A_14_P202285	chr18:47323813-47323872	18000.7	4452.15	-3.522230484e-001	1.423055395e-001	1.331920318e-002	8.283912e+002	3.681395e+002	1.812224e+002	4.166967e+001	59	151.5	17	78	6.636888e+000	1.881234e+001	0	0	0	0	0	0	0	0	0	0	0	18.709	69.3925	1	1	1	1	27.501	17.3261	78.6566
DATA	404	3	76	0	0	A_14_P110466	chr10:74713043-74713102	18021.1	4452.47	1.964324591e-001	2.578462967e-001	4.461674623e-001	2.232465e+002	3.509273e+002	1.627195e+002	4.014997e+001	45	144.5	17	78	6.685952e+000	1.883966e+001	0	0	0	0	0	0	0	0	0	0	0	5.04195	66.1979	1	1	0	1	25.3321	17.4716	78.4297
DATA	405	3	77	0	0	A_14_P132255	chr2:206659450-206659509	18042.9	4452.18	-4.977049529e-001	8.133558122e-002	9.407341407e-010	4.316463e+003	1.372218e+003	4.607578e+002	1.385994e+002	134	334	17	78	6.469895e+000	1.854632e+001	0	0	0	0	0	0	0	0	0	0	0	97.486	259.04	1	1	1	1	25.3321	17.3564	78.5603
DATA	406	3	78	0	0	A_14_P121359	chr7:92030059-92030118	18063.9	4452.39	-6.592070822e-001	8.906017922e-002	1.343342987e-013	6.378135e+003	1.397934e+003	6.578642e+002	1.411441e+002	182	337	17	78	6.722282e+000	1.878788e+001	0	0	0	0	0	0	0	0	0	0	0	144.048	264.067	1	1	1	1	25.7804	17.6462	78.7226
DATA	407	3	79	0	0	A_14_P100580	chr3:52610586-52610645	18085.6	4452.11	2.881174568e-001	1.469769540e-001	4.996189471e-002	3.795803e+002	7.369213e+002	1.655900e+002	7.622038e+001	48	218	17	77	6.703031e+000	1.873372e+001	0	0	0	0	0	0	0	0	0	0	0	8.5727	139.286	1	1	0	1	24.6442	17.6186	78.6126
DATA	408	3	80	0	0	A_14_P129656	chrX:146198335-146198394	18106.3	4451.87	5.060741395e-001	2.467540900e-001	4.027424209e-002	1.581062e+002	5.070175e+002	1.612229e+002	5.430743e+001	39	175	17	77	6.781184e+000	1.854344e+001	0	0	0	0	0	0	0	0	0	0	0	0.832794	95.8808	0	1	0	1	25.3321	17.5746	78.8571
DATA	409	3	81	0	0	A_14_P138597	chr8:118979589-118979648	18127.6	4452	-4.150204885e-002	2.100847877e-001	8.433979064e-001	3.680491e+002	3.345058e+002	1.653295e+002	3.869383e+001	49	138	17	78	6.533903e+000	1.866798e+001	0	0	0	0	0	0	0	0	0	0	0	8.31228	63.2876	1	1	0	1	29.1201	17.4762	78.8618
DATA	410	3	82	0	0	A_14_P108155	chr1:117546640-117546699	18149	4451.8	1.066944696e-002	9.248240175e-002	9.081539798e-001	1.007356e+003	1.032410e+003	1.900708e+002	1.050556e+002	65	283	17	77	6.492293e+000	1.866559e+001	0	0	0	0	0	0	0	0	0	0	0	22.7508	195.408	1	1	1	1	28.1191	17.4434	78.524
DATA	411	3	83	0	0	A_16_P00190329	chr1:170967269-170967328	18170.2	4451.35	-2.934213064e-001	1.711571664e-001	8.646660919e-002	6.158451e+002	3.133648e+002	1.725453e+002	3.687400e+001	53	142.5	17	78	6.467273e+000	1.857557e+001	0	0	0	0	0	0	0	0	0	0	0	13.9087	59.3312	1	1	0	1	23.696	17.6015	78.89
DATA	412	3	84	0	0	A_14_P102983	chr7:88707806-88707865	18191.2	4451.09	2.193874546e-001	1.861907013e-001	2.386792874e-001	3.103352e+002	5.143023e+002	1.641411e+002	5.497801e+001	49.5	165.5	17	78	6.882276e+000	1.874955e+001	0	0	0	0	0	0	0	0	0	0	0	7.00883	97.4022	1	1	0	1	21.9382	17.791	78.7462
DATA	413	3	85	0	0	A_18_P11101723	chr11:50290317-50290376	18212.3	4451.63	4.282137471e-001	8.303671816e-002	2.510444384e-007	1.040572e+003	2.789240e+003	1.918519e+002	2.795996e+002	59.5	618.5	17	78	6.543939e+000	1.919331e+001	0	0	0	0	0	0	0	0	0	0	0	23.501	528.372	1	1	1	1	24.1747	17.478	78.8046
DATA	414	3	86	0	0	A_14_P202023	chr17:27771342-27771401	18233.5	4451.68	-3.063677314e-001	9.470414275e-002	1.216434954e-003	1.479764e+003	7.308439e+002	2.188064e+002	7.562103e+001	73	226	17	78	6.573364e+000	1.918166e+001	0	0	0	0	0	0	0	0	0	0	0	33.42	138.468	1	1	1	1	27.0811	17.4261	78.8351
DATA	415	3	87	0	0	A_14_P113825	chr1:160009319-160009378	18254.8	4451.55	-2.768594704e-001	9.361796623e-002	3.103131006e-003	1.445587e+003	7.641610e+002	2.165097e+002	7.884518e+001	75	215.5	17	78	6.647466e+000	1.904533e+001	0	0	0	0	0	0	0	0	0	0	0	32.6481	144.793	1	1	1	1	25.3321	17.349	78.3578
DATA	416	3	88	0	0	A_16_P16233900	chr3:55859685-55859744	18275.8	4451.7	4.606061209e-001	9.803267137e-002	2.620842338e-006	6.222534e+002	1.797105e+003	1.727751e+002	1.807567e+002	54.5	398.5	17	78	6.696281e+000	1.901680e+001	0	0	0	0	0	0	0	0	0	0	0	14.0534	340.529	1	1	0	1	25.3321	17.4988	78.4323
DATA	417	3	89	0	0	A_16_P17305677	chr5:132588636-132588695	18296.9	4451.44	-8.518119431e-002	1.584010587e-001	5.907451889e-001	5.325481e+002	4.377011e+002	1.697507e+002	4.788488e+001	52	160	17	78	6.508221e+000	1.871241e+001	0	0	0	0	0	0	0	0	0	0	0	12.0274	82.9361	1	1	0	1	25.7804	17.389	78.1199
DATA	418	3	90	0	0	A_14_P125362	chrX:118985959-118986018	18318.3	4451.41	1.583301028e-001	7.422449978e-002	3.291450748e-002	1.494920e+003	2.152525e+003	2.198343e+002	2.161269e+002	69	476	17	78	6.473771e+000	1.890487e+001	0	0	0	0	0	0	0	0	0	0	0	33.7623	407.826	1	1	1	1	25.5572	17.3456	78.6268
DATA	419	3	91	0	0	A_16_P35860931	chr2:133458395-133458454	18338.9	4451.42	2.816012462e-001	2.919431482e-001	3.347574186e-001	1.762601e+002	3.370974e+002	1.621416e+002	3.890578e+001	42.5	146	17	78	6.447695e+000	1.895606e+001	0	0	0	0	0	0	0	0	0	0	0	3.98078	63.8587	1	1	0	1	23.9365	17.2398	78.7667
DATA	420	3	92	0	0	A_14_P110969	chr4:93202223-93202282	18360.5	4451.11	2.580911251e-001	3.329231233e-001	4.382053107e-001	1.574234e+002	2.852071e+002	1.611809e+002	3.450964e+001	39	134.5	17	78	6.695824e+000	1.927964e+001	0	0	0	0	0	0	0	0	0	0	0	0.0552949	54.0166	0	1	0	1	22.9591	17.2051	79.1238
DATA	421	3	93	0	0	A_14_P115292	chr9:130699312-130699371	18381.2	4451.11	-1.145163154e-001	6.819844980e-002	9.312028714e-002	2.891653e+003	2.221416e+003	3.310526e+002	2.229901e+002	103	498.5	17	78	6.786291e+000	1.895762e+001	0	0	0	0	0	0	0	0	0	0	0	65.3071	420.613	1	1	1	1	24.4106	17.3519	78.9024
DATA	422	3	94	0	0	A_14_P135258	chr2:31348131-31348190	18402.2	4451.25	-1.254348298e-001	8.099747804e-002	1.214715846e-001	1.574838e+003	1.179780e+003	2.253450e+002	1.195690e+002	73.5	306	17	78	7.153512e+000	1.842638e+001	0	0	0	0	0	0	0	0	0	0	0	35.5672	223.314	1	1	1	1	24.4106	17.7679	79.1177
DATA	423	3	95	0	0	A_16_P15983794	chr2:195588003-195588062	18423.5	4451.28	2.156020333e-001	7.441644792e-002	3.764660872e-003	1.467157e+003	2.410341e+003	2.179558e+002	2.418174e+002	70	537.5	17	78	6.820772e+000	1.843532e+001	0	0	0	0	0	0	0	0	0	0	0	33.1353	456.062	1	1	1	1	25.3321	17.584	79.2904
DATA	424	3	96	0	0	A_16_P02634606	chr12:62980927-62980986	18444.2	4450.91	8.227337669e-002	2.127810809e-001	6.990098675e-001	3.145616e+002	3.801711e+002	1.642216e+002	4.270668e+001	46	145	17	78	6.890221e+000	1.854158e+001	0	0	0	0	0	0	0	0	0	0	0	7.10428	71.8999	1	1	0	1	22.9591	17.8302	79.6716
DATA	425	3	97	0	0	A_14_P119679	chrX:123357926-123357985	18466.1	4451.47	2.654788140e-001	9.379929110e-002	4.650641985e-003	7.677807e+002	1.414868e+003	1.785332e+002	1.428197e+002	54	340	17	79	6.876873e+000	1.876562e+001	0	0	0	0	0	0	0	0	0	0	0	17.3401	267.455	1	1	0	1	25.7804	17.7779	79.6985
DATA	426	3	98	0	0	A_14_P113094	chrX:138231171-138231230	18487.2	4450.15	4.037246652e-001	1.052924896e-001	1.259142439e-004	5.543625e+002	1.404490e+003	1.704477e+002	1.417932e+002	55	366	17	79	6.512426e+000	1.918245e+001	0	0	0	0	0	0	0	0	0	0	0	12.5201	265.325	1	1	0	1	24.4106	17.5905	80.0962
DATA	427	3	99	0	0	A_14_P135455	chr19:8920926-8920985	18508.4	4450.86	-4.140692554e-001	9.367629312e-002	9.860323894e-006	1.832858e+003	7.064144e+002	2.440756e+002	7.328076e+001	78	206	17	80	6.413697e+000	1.903817e+001	0	0	0	0	0	0	0	0	0	0	0	41.3945	133.372	1	1	1	1	26.8687	17.4275	80.5239
DATA	428	3	100	0	0	A_14_P106171	chr11:68492835-68492894	18529.3	4451.09	-3.043495184e-002	6.616036173e-002	6.455033597e-001	2.987499e+003	2.785306e+003	3.394566e+002	2.792125e+002	105.5	608	16	80	6.714166e+000	1.906659e+001	0	0	0	0	0	0	0	0	0	0	0	67.4718	525.525	1	1	1	1	26.0017	17.2521	80.3671
DATA	429	3	101	0	0	A_14_P136946	chr19:44316779-44316838	18551.1	4450.84	-1.041880836e-002	7.610194094e-002	8.911051374e-001	1.588391e+003	1.550739e+003	2.262943e+002	1.562973e+002	70	350	16	79	6.765822e+000	1.918319e+001	0	0	0	0	0	0	0	0	0	0	0	35.8733	292.364	1	1	1	1	27.0811	17.2613	79.5858
DATA	430	3	102	0	0	A_14_P139722	chr12:13132577-13132636	18571.4	4450.62	-2.918465722e-001	9.602812932e-002	2.372246835e-003	1.407113e+003	7.185920e+002	2.139601e+002	7.446663e+001	71	211	16	79	6.813082e+000	1.936724e+001	0	0	0	0	0	0	0	0	0	0	0	31.7792	135.373	1	1	1	1	24.4106	17.3972	79.4793
DATA	431	3	103	0	0	A_16_P03635519	chr22:46689866-46689925	18593.6	4450.41	3.799595755e-001	1.397041686e-001	6.533246905e-003	3.658877e+002	8.776219e+002	1.652815e+002	8.991343e+001	46	236	16	78	6.598404e+000	1.920769e+001	0	0	0	0	0	0	0	0	0	0	0	8.26346	165.183	1	1	0	1	24.4106	17.2107	79.0344
DATA	432	3	104	0	0	A_14_P201224	chr18:68302106-68302165	18614	4450.37	2.677190254e-002	8.367797241e-002	7.490140682e-001	1.204027e+003	1.280584e+003	2.011866e+002	1.295447e+002	68	319	16	78	6.487682e+000	1.883675e+001	0	0	0	0	0	0	0	0	0	0	0	27.1926	240.817	1	1	1	1	25.7804	17.2776	78.8361
DATA	433	3	105	0	0	A_14_P107399	chr11:69482738-69482797	18635.7	4450.54	-1.669276333e-001	2.271934901e-001	4.624992291e-001	3.892384e+002	2.650258e+002	1.658141e+002	3.295486e+001	46.5	128.5	17	78	6.712908e+000	1.868038e+001	0	0	0	0	0	0	0	0	0	0	0	8.79083	49.7903	1	1	0	1	25.3321	17.4255	78.2006
DATA	434	3	106	0	0	A_16_P15884682	chr2:155018992-155019051	18656.2	4450.96	-1.211987425e-001	2.138000074e-001	5.707963699e-001	3.951918e+002	2.989573e+002	1.659548e+002	3.575079e+001	49	126.5	17	78	6.830776e+000	1.929775e+001	0	0	0	0	0	0	0	0	0	0	0	8.92529	56.1118	1	1	0	1	23.4529	17.5944	78.3886
DATA	435	3	107	0	0	A_14_P123459	chr1:211004039-211004098	18677.9	4450.28	-3.026557430e-002	7.521776082e-002	6.874097506e-001	1.684647e+003	1.571243e+003	2.331515e+002	1.583455e+002	78.5	358.5	17	77	6.746144e+000	1.890536e+001	0	0	0	0	0	0	0	0	0	0	0	38.0472	294.576	1	1	1	1	25.7804	17.5343	78.1215
DATA	436	3	108	0	0	A_14_P132781	chr3:71448410-71448469	18698.9	4450.18	-1.511366302e-001	6.995328049e-002	3.073114002e-002	2.737081e+003	1.932641e+003	3.176403e+002	1.942604e+002	102	447	17	77	6.755768e+000	1.905296e+001	0	0	0	0	0	0	0	0	0	0	0	61.8161	361.928	1	1	1	1	24.6442	17.5144	78.0083
DATA	437	3	109	0	0	A_16_P18577258	chr9:21470816-21470875	18720.1	4450.43	-1.041840660e-002	8.559072417e-002	9.031179635e-001	1.197379e+003	1.168997e+003	2.007895e+002	1.185433e+002	66	291	17	77	6.677922e+000	1.925012e+001	0	0	0	0	0	0	0	0	0	0	0	27.0424	218.668	1	1	1	1	26.2212	17.44	78.394
DATA	438	3	110	0	0	A_14_P126145	chr17:34959437-34959496	18741.2	4450.86	-2.910377150e-001	1.436795029e-001	4.280541688e-002	7.611720e+002	3.894440e+002	1.782500e+002	4.364126e+001	58	148	17	76	6.696206e+000	1.895636e+001	0	0	0	0	0	0	0	0	0	0	0	17.1908	72.7621	1	1	0	1	24.1747	17.3268	77.674
DATA	439	3	111	0	0	A_16_P03367608	chr18:49171603-49171662	18762	4450.5	3.184273880e-001	7.292494736e-002	1.262484910e-005	1.811323e+003	3.770712e+003	2.424627e+002	3.775865e+002	83	776	17	76	6.641074e+000	1.866064e+001	0	0	0	0	0	0	0	0	0	0	0	40.9082	703.612	1	1	1	1	26.2212	17.2027	77.3673
DATA	440	3	112	0	0	A_14_P110505	chr14:77786448-77786507	18783.7	4450.5	-4.780053065e-001	1.644683073e-001	3.656519535e-003	7.960062e+002	2.647958e+002	1.797651e+002	3.303168e+001	56.5	127	16	76	6.550879e+000	1.828452e+001	0	0	0	0	0	0	0	0	0	0	0	17.9776	49.3444	1	1	0	1	27.0811	17.017	77.2994
DATA	441	3	113	0	0	A_14_P138770	chr1:19503080-19503139	18804.3	4450.33	-2.129332989e-001	1.351501630e-001	1.151339100e-001	7.509865e+002	4.599375e+002	1.778174e+002	5.006387e+001	56	164	16	77	6.583377e+000	1.884174e+001	0	0	0	0	0	0	0	0	0	0	0	16.9608	85.5944	1	1	0	1	24.8756	16.9554	77.6971
DATA	442	3	114	0	0	A_14_P116761	chr6:155126517-155126576	18825.4	4449.96	3.617717816e-001	9.919004325e-002	2.650526770e-004	6.410190e+002	1.474493e+003	1.734598e+002	1.487729e+002	56	345	16	76	6.638660e+000	1.843629e+001	0	0	0	0	0	0	0	0	0	0	0	14.4772	274.011	1	1	0	1	22.7082	17.0961	76.9198
DATA	443	3	115	0	0	A_14_P120300	chr5:113831998-113832057	18847.4	4450.57	3.016455768e-001	3.168623641e-001	3.411088229e-001	1.570240e+002	3.144935e+002	1.611808e+002	3.717911e+001	37	138	16	76	6.683252e+000	1.851709e+001	0	0	0	0	0	0	0	0	0	0	0	-3.58346	58.359	0	1	0	1	24.8756	17.1812	76.8966
DATA	444	3	116	0	0	A_14_P103791	chr5:140514837-140514893	18867.9	4450.56	3.637626010e-001	1.413774701e-001	1.008245619e-002	3.666938e+002	8.473565e+002	1.652994e+002	8.703158e+001	47	227	16	77	6.769415e+000	1.867241e+001	0	0	0	0	0	0	0	0	0	0	0	8.28167	157.012	1	1	0	1	25.7804	17.2966	77.1394
DATA	445	3	117	0	0	A_14_P136407	chr20:60884125-60884184	18889.6	4450.73	-1.183831835e-001	1.503433119e-001	4.310366161e-001	5.890384e+002	4.484979e+002	1.716068e+002	4.906215e+001	54	162.5	17	77	6.866640e+000	1.860285e+001	0	0	0	0	0	0	0	0	0	0	0	13.3033	82.9762	1	1	0	1	25.1049	17.4965	77.3402
DATA	446	3	118	0	0	A_14_P137273	chr19:18309300-18309344	18910.3	4450.36	-2.528471482e-001	8.362317286e-002	2.497457513e-003	1.795308e+003	1.002979e+003	2.412687e+002	1.022571e+002	82	263	17	77	7.009633e+000	1.899204e+001	0	0	0	0	0	0	0	0	0	0	0	40.5465	185.268	1	1	1	1	24.8756	17.7582	77.7477
DATA	447	3	119	0	0	A_14_P104353	chr21:31869196-31869255	18931.3	4450.22	3.716517965e-001	1.014910452e-001	2.503348453e-004	6.087750e+002	1.432546e+003	1.722942e+002	1.446375e+002	53	346	17	76	6.945856e+000	1.887822e+001	0	0	0	0	0	0	0	0	0	0	0	13.749	264.191	1	1	0	1	23.696	17.7133	76.9028
DATA	448	3	120	0	0	A_14_P131878	chr20:17409866-17409925	18952.7	4450.08	6.459159053e-002	1.196027778e-001	5.891619164e-001	6.385069e+002	7.408959e+002	1.733671e+002	7.673810e+001	54	211	17	75	6.804903e+000	1.885300e+001	0	0	0	0	0	0	0	0	0	0	0	14.4205	136.405	1	1	0	1	23.4529	17.454	76.3341
DATA	449	3	121	0	0	A_14_P108865	chr1:3582025-3582084	18974	4450.11	-2.450327876e-002	9.926624650e-002	8.050289459e-001	9.306529e+002	8.795984e+002	1.861193e+002	9.020954e+001	61	245	17	75	6.819609e+000	1.900248e+001	0	0	0	0	0	0	0	0	0	0	0	21.0185	161.667	1	1	1	1	22.7082	17.4287	75.9775
DATA	450	3	122	0	0	A_14_P137495	chr21:23595873-23595932	18994.5	4449.93	1.366491568e-001	1.244350248e-001	2.721360722e-001	5.583590e+002	7.648261e+002	1.705781e+002	7.906817e+001	53	205.5	17	76	6.743883e+000	1.910197e+001	0	0	0	0	0	0	0	0	0	0	0	12.6104	140.335	1	1	0	1	22.4545	17.412	76.3961
DATA	451	3	123	0	0	A_16_P39955749	chr13:53380120-53380179	19016.4	4449.98	1.902382120e-001	1.168533571e-001	1.035231739e-001	5.743411e+002	8.900371e+002	1.711079e+002	9.124312e+001	51	246	17	75	6.655691e+000	1.875310e+001	0	0	0	0	0	0	0	0	0	0	0	12.9713	163.014	1	1	0	1	26.0017	17.4865	75.8515
DATA	452	3	124	0	0	A_14_P112692	chr21:31852088-31852147	19037.8	4449.36	4.031175136e-001	1.393836171e-001	3.826223346e-003	3.580153e+002	9.057725e+002	1.651090e+002	9.278694e+001	51	240	17	75	6.702894e+000	1.846083e+001	0	0	0	0	0	0	0	0	0	0	0	8.08567	165.582	1	1	0	1	25.7804	17.3542	75.4976
DATA	453	3	125	0	0	A_16_P15607303	chr2:33294723-33294782	19058.3	4449.27	-4.823521398e-001	1.080239646e-001	7.998176942e-006	1.516451e+003	4.994318e+002	2.213040e+002	5.386041e+001	70	161	17	75	6.461070e+000	1.837191e+001	0	0	0	0	0	0	0	0	0	0	0	34.2486	91.1373	1	1	1	1	25.5572	17.217	75.5963
DATA	454	3	126	0	0	A_14_P130621	chr17:67537852-67537911	19079.8	4449.17	1.498253816e-001	1.009149629e-001	1.376313659e-001	7.488121e+002	1.057300e+003	1.777257e+002	1.076430e+002	57	273	16	75	6.603092e+000	1.848098e+001	0	0	0	0	0	0	0	0	0	0	0	16.9117	192.571	1	1	0	1	24.4106	17.1563	75.7959
DATA	455	3	127	0	0	A_14_P134321	chr7:101409273-101409332	19100.8	4450.02	-2.801372659e-001	8.949542428e-002	1.746960345e-003	1.599872e+003	8.393596e+002	2.271016e+002	8.634153e+001	78.5	222	16.5	75	6.599569e+000	1.872034e+001	0	0	0	0	0	0	0	0	0	0	0	36.1326	152.608	1	1	1	1	26.0017	17.2042	75.9898
DATA	456	3	128	0	0	A_16_P00130430	chr1:98511642-98511701	19122.3	4449.76	-4.314787790e-001	1.869237885e-001	2.098168264e-002	6.469476e+002	2.395468e+002	1.736797e+002	3.138577e+001	53	129	16	75	6.744563e+000	1.910417e+001	0	0	0	0	0	0	0	0	0	0	0	14.6111	43.4669	1	1	0	1	26.0017	17.2005	76.4359
DATA	457	3	129	0	0	A_14_P130444	chr19:9260899-9260958	19143.1	4449.35	1.765048917e-001	1.105416247e-001	1.103263865e-001	6.319998e+002	9.489031e+002	1.731285e+002	9.704138e+001	53	243	16	75	6.750349e+000	1.904774e+001	0	0	0	0	0	0	0	0	0	0	0	14.2735	171.845	1	1	0	1	25.1049	17.161	76.2846
DATA	458	3	130	0	0	A_14_P119704	chr18:59712412-59712471	19163.9	4449.72	3.877597591e-001	1.605741773e-001	1.574244119e-002	3.032655e+002	7.405984e+002	1.640090e+002	7.680675e+001	46.5	209.5	16	75	6.707270e+000	1.888935e+001	0	0	0	0	0	0	0	0	0	0	0	6.84916	133.869	1	1	0	1	23.696	17.1222	76.1751
DATA	459	3	131	0	0	A_16_P15870952	chr2:149198443-149198502	19185.6	4449.75	7.054995901e-002	1.013496353e-001	4.863632550e-001	8.086221e+002	9.512520e+002	1.803273e+002	9.728774e+001	56	258	17	75	6.763498e+000	1.844977e+001	0	0	0	0	0	0	0	0	0	0	0	18.2625	171.598	1	1	1	1	25.1049	17.1579	75.6637
DATA	460	3	132	0	0	A_14_P139851	chr20:23514351-23514410	19206.6	4449.58	8.480228518e-002	1.125573878e-001	4.512013190e-001	6.797027e+002	8.262686e+002	1.749263e+002	8.511747e+001	57	224	16	75	6.372938e+000	1.802400e+001	0	0	0	0	0	0	0	0	0	0	0	15.3509	148.751	1	1	0	1	24.4106	16.8504	75.3126
DATA	461	3	133	0	0	A_16_P21567728	chrX:117671382-117671441	19228	4449.54	2.264894073e-001	1.722138725e-001	1.884549517e-001	3.369142e+002	5.675560e+002	1.646644e+002	6.033823e+001	47	182	16	75	6.698168e+000	1.861104e+001	0	0	0	0	0	0	0	0	0	0	0	7.6091	101.966	1	1	0	1	25.3321	17.1902	75.7321
DATA	462	3	134	0	0	A_14_P201423	chr8:94737899-94737958	19248.9	4449.54	3.174067816e-001	3.083584368e-001	3.033182460e-001	1.585060e+002	3.291945e+002	1.612211e+002	3.879293e+001	42	138	17	75	6.674581e+000	1.848514e+001	0	0	0	0	0	0	0	0	0	0	0	0.814812	59.0234	0	1	0	1	25.7804	17.3931	75.7833
DATA	463	3	135	0	0	A_14_P127032	chr6:75350910-75350969	19270.9	4449.04	3.788568735e-001	9.671448750e-002	8.955698958e-005	6.682333e+002	1.598766e+003	1.744838e+002	1.611943e+002	54.5	361	17	76	6.388357e+000	1.900172e+001	0	0	0	0	0	0	0	0	0	0	0	15.0918	286.016	1	1	0	1	24.4106	17.44	76.3629
DATA	464	3	136	0	0	A_14_P123147	chr3:52559871-52559921	19292	4449.31	-2.939571559e-001	7.310420168e-002	5.793423760e-005	3.334050e+003	1.694396e+003	3.703217e+002	1.706886e+002	113	384	17	76	6.812724e+000	1.882693e+001	0	0	0	0	0	0	0	0	0	0	0	75.2985	302.511	1	1	1	1	25.7804	17.945	76.3753
DATA	465	3	137	0	0	A_16_P40958529	chr18:13496910-13496969	19313	4449.32	-1.645652330e-001	7.951378539e-002	3.848568452e-002	1.758669e+003	1.203979e+003	2.385548e+002	1.221565e+002	81	297	17	76	6.766460e+000	1.849418e+001	0	0	0	0	0	0	0	0	0	0	0	39.719	214.509	1	1	1	1	25.5572	17.8979	76.0867
DATA	466	3	138	0	0	A_16_P21200296	chr21:18679576-18679635	19334.3	4449.26	1.502300487e-001	1.138041446e-001	1.868098628e-001	6.229745e+002	8.804412e+002	1.728011e+002	9.044411e+001	55	237.5	17	75	6.927303e+000	1.823684e+001	0	0	0	0	0	0	0	0	0	0	0	14.0697	156.533	1	1	0	1	21.9382	17.883	75.9811
DATA	467	3	139	0	0	A_16_P16970043	chr4:178907110-178907169	19354.9	4449.63	5.801573099e-001	2.262233006e-001	1.033145001e-002	1.593402e+002	6.060139e+002	1.619685e+002	6.405160e+001	44	183.5	17	76	6.946277e+000	1.825482e+001	0	0	0	0	0	0	0	0	0	0	0	3.60332	107.529	0	1	0	1	25.1049	17.5312	76.4092
DATA	468	3	140	0	0	A_14_P122592	chr13:107144093-107144152	19376.1	4449.9	-1.503522708e-002	7.006203181e-002	8.300801393e-001	2.131855e+003	2.059313e+003	2.672589e+002	2.069772e+002	89	425	17	76	6.880301e+000	1.880612e+001	0	0	0	0	0	0	0	0	0	0	0	48.1473	364.645	1	1	1	1	26.2212	17.3459	76.869
DATA	469	3	141	0	0	A_14_P134954	chr13:38722982-38723041	19397.6	4449.87	4.818097079e-001	2.516688358e-001	5.556150225e-002	1.597422e+002	4.844280e+002	1.611912e+002	5.272972e+001	39.5	168	17	76	6.728893e+000	1.895975e+001	0	0	0	0	0	0	0	0	0	0	0	0.41432	85.5937	0	1	0	1	24.6442	17.2805	77.1603
DATA	470	3	142	0	0	A_14_P124654	chr5:137649293-137649352	19418.3	4449.25	1.184590550e-001	8.276863961e-002	1.523709064e-001	1.128199e+003	1.481988e+003	1.967424e+002	1.496613e+002	65	333	17	76	6.749114e+000	1.913327e+001	0	0	0	0	0	0	0	0	0	0	0	25.48	261.282	1	1	1	1	24.8756	17.3499	77.1758
DATA	471	3	143	0	0	A_16_P15659273	chr2:54702976-54703035	19440	4449.46	7.867923094e-003	8.492905664e-002	9.261886736e-001	1.192593e+003	1.214396e+003	2.005044e+002	1.232276e+002	66	301	17	77	6.518923e+000	1.891927e+001	0	0	0	0	0	0	0	0	0	0	0	26.9344	213.648	1	1	1	1	26.2212	17.2597	77.4733
DATA	472	3	144	0	0	A_14_P139190	chr20:19410274-19410333	19460.9	4449.62	-3.933175370e-002	8.484906444e-002	6.429704388e-001	1.263599e+003	1.154190e+003	2.048074e+002	1.173066e+002	66	280	17	76	6.502208e+000	1.886104e+001	0	0	0	0	0	0	0	0	0	0	0	28.538	202.638	1	1	1	1	25.3321	17.4366	77.2144
DATA	473	3	145	0	0	A_14_P100149	chr21:28592949-28593008	19482	4449.65	1.477013934e-001	1.241292677e-001	2.340857864e-001	5.537791e+002	7.781045e+002	1.704287e+002	8.059525e+001	52.5	208.5	17	76	6.510533e+000	1.925181e+001	0	0	0	0	0	0	0	0	0	0	0	12.5069	136.324	1	1	0	1	24.1747	17.3766	77.2395
DATA	474	3	146	0	0	A_14_P200504	chr18:13826044-13826094	19503.3	4449.32	-3.323711140e-001	7.864620576e-002	2.377174919e-005	2.619586e+003	1.218601e+003	3.075736e+002	1.236646e+002	96	294	17	77	6.765215e+000	1.907765e+001	0	0	0	0	0	0	0	0	0	0	0	59.1625	213.033	1	1	1	1	26.0017	17.5389	77.6657
DATA	475	3	147	0	0	A_14_P131913	chr12:28544289-28544341	19524.4	4449.55	-3.519829986e-001	1.160659864e-001	2.424478222e-003	1.107119e+003	4.922789e+002	1.955412e+002	5.355618e+001	63	160.5	17	76	6.811488e+000	1.916692e+001	0	0	0	0	0	0	0	0	0	0	0	25.0039	85.8829	1	1	1	1	24.4106	17.6089	77.5698
DATA	476	3	148	0	0	A_14_P128728	chr21:36201563-36201622	19545.3	4448.88	-4.995526499e-002	6.208365744e-002	4.210249346e-001	9.542002e+003	8.505195e+003	9.677176e+002	8.507821e+002	258	1527	17	76.5	6.750432e+000	1.905715e+001	0	0	0	0	0	0	0	0	0	0	0	215.503	1480.56	1	1	1	1	25.7804	17.4913	77.5708
DATA	477	3	149	0	0	A_14_P111880	chr2:219250620-219250679	19566.2	4448.7	1.774208538e-002	1.291494885e-001	8.907333235e-001	6.088920e+002	6.342819e+002	1.722984e+002	6.687184e+001	51.5	187.5	17	77	6.843953e+000	1.900490e+001	0	0	0	0	0	0	0	0	0	0	0	13.7516	110.184	1	1	0	1	26.4388	17.5374	78.078
DATA	478	3	150	0	0	A_16_P36670143	chr4:23806994-23807053	19587.1	4448.82	-3.200272358e-002	1.245884385e-001	7.972810425e-001	6.758837e+002	6.278693e+002	1.747782e+002	6.627753e+001	53	181	17	78	6.860801e+000	1.916773e+001	0	0	0	0	0	0	0	0	0	0	0	15.2646	108.851	1	1	0	1	23.4529	17.4411	78.736
DATA	479	3	151	0	0	A_14_P201977	chr4:47175035-47175094	19608.7	4449.44	4.441747688e-001	2.592428455e-001	8.664745001e-002	1.631507e+002	4.536947e+002	1.620044e+002	5.010644e+001	43	151	17	78	6.851867e+000	1.875484e+001	0	0	0	0	0	0	0	0	0	0	0	3.68471	78.5023	1	1	0	1	24.4106	17.5025	78.7455
DATA	480	3	152	0	0	A_14_P110944	chr9:126429299-126429357	19629.7	4448.77	-5.769469147e-002	1.288108730e-001	6.542236794e-001	6.666773e+002	5.837420e+002	1.744243e+002	6.214313e+001	53	179.5	17	78	6.903092e+000	1.873892e+001	0	0	0	0	0	0	0	0	0	0	0	15.0567	100.787	1	1	0	1	21.9382	17.497	78.758
DATA	481	3	153	0	0	A_16_P15438659	chr1:213015796-213015855	19650.9	4449.4	1.203726056e-001	1.338871126e-001	3.686204737e-001	5.172842e+002	6.824986e+002	1.692781e+002	7.151189e+001	52	204	17	77	6.779721e+000	1.868331e+001	0	0	0	0	0	0	0	0	0	0	0	11.6827	117.62	1	1	0	1	24.6442	17.3861	78.4015
DATA	482	3	154	0	0	A_14_P200843	chr10:89263612-89263671	19672.5	4449.28	-1.804467156e-002	2.419078196e-001	9.405384071e-001	3.081141e+002	2.955744e+002	1.640993e+002	3.648852e+001	46	126	17	77	6.816644e+000	1.904966e+001	0	0	0	0	0	0	0	0	0	0	0	6.95866	50.8346	1	1	0	1	24.4106	17.2684	77.8127
DATA	483	3	155	0	0	A_16_P18058850	chr7:106332112-106332171	19693.3	4448.81	1.824373592e-001	1.049545904e-001	8.216668526e-002	6.808100e+002	1.036247e+003	1.749693e+002	1.058192e+002	58	250	17	76	6.833531e+000	1.916532e+001	0	0	0	0	0	0	0	0	0	0	0	15.3759	177.859	1	1	0	1	24.6442	17.4685	77.3658
DATA	484	3	156	0	0	A_14_P105914	chr4:121392289-121392348	19714.5	4448.41	1.190813429e-001	1.925151302e-001	5.362090530e-001	3.370060e+002	4.433217e+002	1.646662e+002	4.926291e+001	47	154	17	76	6.653911e+000	1.910210e+001	0	0	0	0	0	0	0	0	0	0	0	7.61118	75.9368	1	1	0	1	24.4106	17.3652	77.4652
DATA	485	3	157	0	0	A_18_P13078500	chr2:978269-978328	19735.7	4448.64	1.911656535e-001	7.470539920e-002	1.049958214e-002	1.449753e+003	2.251436e+003	2.167881e+002	2.261699e+002	76.5	461	17	76	6.623440e+000	1.884384e+001	0	0	0	0	0	0	0	0	0	0	0	32.7422	384.944	1	1	1	1	25.1049	17.4451	77.1642
DATA	486	3	158	0	0	A_14_P138399	chr17:79658203-79658262	19756.9	4448.34	4.080481252e-003	1.129506338e-001	9.711817027e-001	7.415446e+002	7.485447e+002	1.774207e+002	7.789842e+001	58	200	17	76	6.568145e+000	1.859757e+001	0	0	0	0	0	0	0	0	0	0	0	16.7476	127.738	1	1	0	1	26.2212	17.3819	76.7724
DATA	487	3	159	0	0	A_14_P101366	chr12:71092070-71092129	19778.2	4448.47	3.139549919e-001	2.977705423e-001	2.917217529e-001	1.653718e+002	3.407347e+002	1.613557e+002	4.034407e+001	42	138	17	76	6.455514e+000	1.825977e+001	0	0	0	0	0	0	0	0	0	0	0	1.69665	58.0417	0	1	0	1	25.3321	17.3316	76.3863
DATA	488	3	160	0	0	A_14_P136299	chr21:47361721-47361776	19798.5	4448.69	-4.267491051e-001	9.836433762e-002	1.434888318e-005	1.677636e+003	6.279840e+002	2.326453e+002	6.642152e+001	79.5	185.5	17	76	6.471294e+000	1.837921e+001	0	0	0	0	0	0	0	0	0	0	0	37.8889	106.797	1	1	1	1	24.4106	17.4106	76.3499
DATA	489	3	161	0	0	A_14_P116921	chr12:111070234-111070288	19820.6	4448.35	3.564244429e-001	1.246090629e-001	4.231853543e-003	4.407348e+002	1.001387e+003	1.670979e+002	1.024583e+002	47	248.5	17	76	6.937443e+000	1.882894e+001	0	0	0	0	0	0	0	0	0	0	0	9.95386	169.977	1	1	0	1	24.4106	17.7873	76.7479
DATA	490	3	162	0	0	A_14_P122439	chr1:156962968-156963027	19841	4448.5	6.622069876e-002	6.483724372e-002	3.070946371e-001	3.289484e+003	3.831321e+003	3.663145e+002	3.837468e+002	110.5	716	17	76	6.831526e+000	1.858297e+001	0	0	0	0	0	0	0	0	0	0	0	74.292	649.307	1	1	1	1	25.3321	17.5251	76.678
DATA	491	3	163	66	1	DarkCorner	DarkCorner	19863	4448.5	0.000000000e+000	9.925531563e-001	1.000000000e+000	1.672475e+002	2.160445e+001	1.611808e+002	2.174963e+001	39	67	17	77	6.705798e+000	1.902739e+001	0	0	0	0	0	0	0	0	0	0	0	-0.623705	-7.3622	0	0	0	0	26.2212	17.3711	77.3466
DATA	492	3	164	66	1	DarkCorner	DarkCorner	19884.6	4448.34	0.000000000e+000	9.900030102e-001	1.000000000e+000	1.677707e+002	2.164043e+001	1.611808e+002	2.181505e+001	34	80	17	77	6.714452e+000	1.856802e+001	0	0	0	0	0	0	0	0	0	0	0	-6.51689	1.90584	0	0	0	0	26.8687	17.3377	77.8777
DATA	493	4	1	66	1	DarkCorner	DarkCorner	16445.3	4460.95	-1.006862551e+000	7.938078019e-001	2.046566138e-001	2.313452e+002	2.277183e+001	1.628326e+002	2.292679e+001	46	79	17	75	6.567111e+000	1.904646e+001	0	0	0	0	0	0	1	0	0	0	0	5.22486	0.479174	1	0	0	0	27.2919	17.4317	75.7986
DATA	494	4	2	0	0	A_16_P00081650	chr1:64011592-64011651	16467	4461.38	6.882586132e-002	2.065053483e-001	7.389165068e-001	3.311009e+002	3.879594e+002	1.645464e+002	4.503629e+001	48	142	17	74	6.859984e+000	1.891157e+001	0	0	0	0	0	0	0	0	0	0	0	7.47781	62.4155	1	1	0	1	26.0017	17.6449	75.6262
DATA	495	4	3	0	0	A_16_P00250456	chr1:214037496-214037555	16487.5	4461.37	6.389455516e-002	6.973416367e-002	3.595310697e-001	2.018905e+003	2.338893e+003	2.583389e+002	2.350002e+002	89	455	17	74	6.784095e+000	1.960438e+001	0	0	0	0	0	0	0	0	0	0	0	45.5963	377.099	1	1	1	1	25.3321	17.7172	76.0843
DATA	496	4	4	0	0	A_14_P118877	chr7:101049440-101049499	16509.1	4461.3	5.290928072e-002	8.338644174e-002	5.257500024e-001	1.182980e+003	1.336247e+003	1.999342e+002	1.355509e+002	66.5	292	17	75	6.869774e+000	1.910264e+001	0	0	0	0	0	0	0	0	0	0	0	26.7173	215.944	1	1	1	1	24.8756	17.7978	75.5134
DATA	497	4	5	0	0	A_16_P37280941	chr5:94416311-94416370	16530.2	4460.91	-4.201137884e-001	4.482752386e-001	3.486668983e-001	2.489141e+002	9.460972e+001	1.630914e+002	2.258557e+001	43	94	17	75	6.803837e+000	1.898035e+001	0	0	0	0	0	0	0	0	0	0	0	5.62165	15.3244	1	1	0	0	25.5572	17.8599	75.9259
DATA	498	4	6	0	0	A_14_P109921	chr18:36864525-36864584	16551	4461.13	7.934356707e-002	7.023585143e-002	2.586139127e-001	1.935231e+003	2.323145e+003	2.518540e+002	2.334175e+002	88	451	17	75	6.827290e+000	1.840962e+001	0	0	0	0	0	0	0	0	0	0	0	43.7066	377.178	1	1	1	1	26.8687	17.9898	75.9298
DATA	499	4	7	0	0	A_14_P135479	chr17:1985617-1985676	16572.3	4460.73	-2.403972779e-001	1.082031475e-001	2.630211787e-002	1.066209e+003	6.129782e+002	1.932544e+002	6.533497e+001	65	178.5	17	76	6.679279e+000	1.850566e+001	0	0	0	0	0	0	0	0	0	0	0	24.08	99.7588	1	1	1	1	27.0811	17.921	76.2884
DATA	500	4	8	0	0	A_14_P123787	chr22:41936727-41936779	16592.9	4460.47	-1.974479043e-001	1.217315344e-001	1.048044871e-001	8.495444e+002	5.391854e+002	1.821990e+002	5.844677e+001	60	168.5	17	75	6.628394e+000	1.818614e+001	0	0	0	0	0	0	0	0	0	0	0	19.1867	87.9578	1	1	1	1	25.7804	17.9152	75.8842
DATA	501	4	9	0	0	A_14_P102812	chr3:98300538-98300597	16614.5	4460.65	-6.151540324e-002	8.744215583e-002	4.817453012e-001	1.222880e+003	1.061374e+003	2.023205e+002	1.084959e+002	67	241	17	75	6.700481e+000	1.840601e+001	0	0	0	0	0	0	0	0	0	0	0	27.6184	173.587	1	1	1	1	24.4106	17.8868	75.6909
DATA	502	4	10	0	0	A_14_P109188	chr15:75312024-75312075	16635.8	4460.35	-2.986559085e-001	7.336576653e-002	4.685594780e-005	3.326026e+003	1.672129e+003	3.695994e+002	1.687123e+002	120.5	355	17	76	6.744928e+000	1.854750e+001	0	0	0	0	0	0	0	0	0	0	0	75.1173	274.162	1	1	1	1	24.6442	17.8423	76.2746
DATA	503	4	11	0	0	A_14_P135532	chr5:134296200-134296259	16656.5	4460.62	2.576336457e-001	9.483327324e-002	6.593614666e-003	7.578869e+002	1.371633e+003	1.781100e+002	1.389781e+002	59	289.5	17	76	6.546373e+000	1.871161e+001	0	0	0	0	0	0	0	0	0	0	0	17.1166	225.463	1	1	0	1	24.4106	17.4985	76.8172
DATA	504	4	12	0	0	A_14_P126711	chr15:52202996-52203055	16678.4	4460.87	4.133707095e-001	1.639495459e-001	1.169125498e-002	2.872959e+002	7.442180e+002	1.637212e+002	7.769844e+001	47.5	200	17	77	6.550974e+000	1.912972e+001	0	0	0	0	0	0	0	0	0	0	0	6.48849	122.662	1	1	0	1	24.8756	17.5228	77.8675
DATA	505	4	13	0	0	A_16_P00154158	chr1:117014640-117014699	16699.1	4460.73	1.991588711e-001	7.657080125e-002	9.295875422e-003	1.327745e+003	2.100263e+003	2.088260e+002	2.112036e+002	70	423	17	77	6.863383e+000	1.889233e+001	0	0	0	0	0	0	0	0	0	0	0	29.9867	347.045	1	1	1	1	26.0017	17.831	77.8364
DATA	506	4	14	0	0	A_16_P19664056	chr12:103806016-103806075	16720.3	4460.59	5.978251384e-001	8.831262711e-002	1.293009577e-011	1.040750e+003	4.122604e+003	1.918615e+002	4.128583e+002	63	745	17	77	6.814636e+000	1.905074e+001	0	0	0	0	0	0	0	0	0	0	0	23.505	683.01	1	1	1	1	25.5572	17.8779	77.6834
DATA	507	4	15	0	0	A_14_P110565	chr3:186959297-186959356	16741.8	4460.52	-5.112619997e-001	1.341788996e-001	1.387976793e-004	1.096368e+003	3.378269e+002	1.949345e+002	4.039723e+001	65	136.5	17	77	6.748808e+000	1.869912e+001	0	0	0	0	0	0	0	0	0	0	0	24.7611	56.12	1	1	1	1	27.0811	17.5391	78.1299
DATA	508	4	16	0	0	A_14_P133128	chr6:41530170-41530229	16762.9	4460.15	-2.578145643e-001	9.474696903e-002	6.506800807e-003	1.374079e+003	7.589223e+002	2.118022e+002	7.904250e+001	66	205	17	78	6.736357e+000	1.874083e+001	0	0	0	0	0	0	0	0	0	0	0	31.0332	126.405	1	1	1	1	22.7082	17.4032	78.9074
DATA	509	4	17	0	0	A_14_P130082	chr2:108272055-108272114	16784.1	4460.62	-8.726079857e-002	9.063142216e-002	3.356431165e-001	1.178590e+003	9.640553e+002	1.996747e+002	9.889110e+001	68	240	17	78	6.587398e+000	1.920477e+001	0	0	0	0	0	0	0	0	0	0	0	26.6181	161.012	1	1	1	1	24.4106	17.2962	79.4885
DATA	510	4	18	0	0	A_14_P201250	chr12:44130156-44130215	16805.1	4460.56	1.049885751e-001	8.170888742e-002	1.988237048e-001	1.177665e+003	1.499721e+003	1.996201e+002	1.515732e+002	67	330	17	78	6.469769e+000	1.897126e+001	0	0	0	0	0	0	0	0	0	0	0	26.5972	251.15	1	1	1	1	26.2212	17.3366	79.0441
DATA	511	4	19	0	0	A_14_P201771	chr13:48809347-48809406	16826.5	4460.65	-1.843356017e-001	1.342312400e-001	1.696687529e-001	7.336878e+002	4.799275e+002	1.770938e+002	5.275861e+001	55	158.5	17	78	6.602503e+000	1.906599e+001	0	0	0	0	0	0	0	0	0	0	0	16.5701	80.5927	1	1	0	1	26.0017	17.5187	79.0041
DATA	512	4	20	0	0	A_14_P104597	chr6:71394031-71394090	16847.3	4460.48	-1.985288626e-001	9.584710264e-002	3.833002483e-002	1.234197e+003	7.813681e+002	2.030066e+002	8.113557e+001	64	213	17	77	6.902955e+000	1.884090e+001	0	0	0	0	0	0	0	0	0	0	0	27.874	131.562	1	1	1	1	25.3321	17.9889	78.5088
DATA	513	4	21	0	1	PC_00000004	PC_00000004	16868.9	4459.75	-5.634602323e-002	7.645707068e-002	4.611449247e-001	1.664726e+003	1.462167e+003	2.317162e+002	1.478321e+002	79	321	17	78	6.884391e+000	1.856419e+001	0	0	0	0	0	0	0	1	0	0	0	37.5973	246.865	1	1	1	1	22.9591	17.9647	78.8951
DATA	514	4	22	0	0	A_14_P135740	chr5:52855758-52855817	16889.9	4460.16	5.480064898e-001	2.307061775e-001	1.753260895e-002	1.619977e+002	5.721572e+002	1.614626e+002	6.120499e+001	37	169	17	79	6.832119e+000	1.840918e+001	0	0	0	0	0	0	0	0	0	0	0	2.15359	96.8659	0	1	0	1	25.1049	17.8792	79.4403
DATA	515	4	23	0	0	A_14_P125702	chr12:29886898-29886957	16911.1	4460.26	9.288739363e-002	3.439740028e-001	7.871280183e-001	1.872255e+002	2.318741e+002	1.622645e+002	3.174072e+001	44	120	17	78	6.897453e+000	1.880012e+001	0	0	0	0	0	0	0	0	0	0	0	4.22843	39.3644	1	1	0	1	22.7082	18.0263	79.5359
DATA	516	4	24	0	0	A_14_P122648	chr22:39224115-39224174	16932.5	4460.17	-1.586875081e-001	7.333104656e-002	3.046526177e-002	2.257349e+003	1.566431e+003	2.773724e+002	1.581274e+002	93	339	17	78	6.840855e+000	1.859165e+001	0	0	0	0	0	0	0	0	0	0	0	50.9815	266.665	1	1	1	1	25.3321	18.0371	79.6133
DATA	517	4	25	0	0	A_14_P107119	chr18:18539853-18539912	16953.2	4460.11	-5.712598458e-001	8.417126657e-002	1.145885853e-011	5.418640e+003	1.454221e+003	5.653280e+002	1.470113e+002	164	334	17	77	6.796394e+000	1.833148e+001	0	0	0	0	0	0	0	0	0	0	0	122.378	248.227	1	1	1	1	24.4106	18.1223	79.0418
DATA	518	4	26	0	0	A_14_P115803	chr1:210743015-210743074	16974.4	4460.28	6.086049155e-002	1.485945346e-001	6.821183068e-001	4.866154e+002	5.598173e+002	1.683662e+002	5.996768e+001	53	174.5	18	78	6.888841e+000	1.857643e+001	0	0	0	0	0	0	0	0	0	0	0	10.9901	95.8214	1	1	0	1	25.7804	18.2094	79.0693
DATA	519	4	27	0	0	A_16_P40989344	chr18:29221716-29221775	16995.6	4460.61	4.917702007e-002	1.094905588e-001	6.533278311e-001	7.366985e+002	8.250244e+002	1.772187e+002	8.524252e+001	56	218	18	79	6.965636e+000	1.848763e+001	0	0	0	0	0	0	0	0	0	0	0	16.6381	141.604	1	1	0	1	24.8756	18.2272	79.738
DATA	520	4	28	0	0	A_14_P107692	chr6:13367440-13367499	17017	4460.52	2.732368516e-001	1.518136351e-001	7.188942847e-002	3.713482e+002	6.966556e+002	1.654032e+002	7.287253e+001	50.5	198.5	17	79	6.857990e+000	1.836427e+001	0	0	0	0	0	0	0	0	0	0	0	8.38679	119.901	1	1	0	1	25.3321	18.1825	79.6954
DATA	521	4	29	0	0	A_14_P110889	chr2:220386588-220386647	17037.5	4460.87	2.004170565e-001	7.995883031e-002	1.219319800e-002	1.162239e+003	1.843795e+003	1.987140e+002	1.856084e+002	66	414	17	79	6.979104e+000	1.817741e+001	0	0	0	0	0	0	0	0	0	0	0	26.2488	318.178	1	1	1	1	24.4106	18.0298	79.4194
DATA	522	4	30	0	0	A_14_P128634	chr17:58501670-58501722	17058.6	4460.85	2.521384666e-001	8.117904984e-002	1.896656436e-003	1.089258e+003	1.946566e+003	1.945355e+002	1.958148e+002	66	385	17	79	6.921290e+000	1.848299e+001	0	0	0	0	0	0	0	0	0	0	0	24.6006	336.82	1	1	1	1	22.9591	17.8433	79.5969
DATA	523	4	31	0	0	A_16_P40415565	chr15:58622268-58622327	17080	4460.06	-7.895726251e-002	7.267965771e-002	2.773137333e-001	2.022125e+003	1.685973e+003	2.585906e+002	1.699261e+002	85.5	361.5	17	79	6.563083e+000	1.851600e+001	0	0	0	0	0	0	0	0	0	0	0	45.6691	292.51	1	1	1	1	27.2919	17.5595	79.9466
DATA	524	4	32	0	0	A_14_P115085	chr8:98817661-98817717	17101.2	4459.87	-1.919063321e-001	9.335006302e-002	3.980460971e-002	1.283008e+003	8.247515e+002	2.060105e+002	8.514450e+001	65	220	17	79	6.529620e+000	1.849790e+001	0	0	0	0	0	0	0	0	0	0	0	28.9763	143.474	1	1	1	1	27.9146	17.4401	80.1126
DATA	525	4	33	0	0	A_16_P20368816	chr15:100666579-100666638	17122.3	4459.78	-7.673326529e-001	1.142686586e-001	1.878562795e-011	2.309723e+003	3.946638e+002	2.816513e+002	4.475118e+001	92	151	17	79	6.861631e+000	1.851001e+001	0	0	0	0	0	0	0	0	0	0	0	52.1644	68.8379	1	1	1	1	26.2212	17.8183	80.385
DATA	526	4	34	0	0	A_14_P200658	chr4:70917090-70917149	17143.4	4459.9	5.969776527e-001	2.189398364e-001	6.397612596e-003	1.611911e+002	6.372629e+002	1.611853e+002	6.711011e+001	38.5	185	17	79	6.734174e+000	1.891450e+001	0	0	0	0	0	0	0	0	0	0	0	0.272146	111.447	0	1	0	1	26.2212	17.9383	80.1445
DATA	527	4	35	0	0	A_14_P120077	chr2:237075191-237075245	17165	4459.8	-2.151613237e-001	7.109660813e-002	2.475474279e-003	2.990870e+003	1.822369e+003	3.397533e+002	1.834411e+002	107	395	18	79	6.820377e+000	1.911987e+001	0	0	0	0	0	0	0	0	0	0	0	67.5479	319.553	1	1	1	1	23.4529	18.1678	80.3182
DATA	528	4	36	0	0	A_14_P138854	chr19:2849385-2849444	17186	4459.71	2.338297053e-001	1.177998634e-001	4.714732208e-002	5.424635e+002	9.293948e+002	1.700644e+002	9.526727e+001	51	238	18	79	6.790772e+000	1.908118e+001	0	0	0	0	0	0	0	0	0	0	0	12.2514	163.391	1	1	0	1	25.3321	18.193	80.1307
DATA	529	4	37	0	0	A_14_P138166	chr15:63617463-63617522	17207.5	4459.49	-1.044119563e-002	1.100744872e-001	9.244294218e-001	7.820827e+002	7.635043e+002	1.791529e+002	7.915314e+001	60	215	17	79	6.706955e+000	1.934337e+001	0	0	0	0	0	0	0	0	0	0	0	17.6631	134.576	1	1	0	1	24.4106	17.8527	80.0308
DATA	530	4	38	0	0	A_16_P01129765	chr4:168139439-168139498	17229.2	4459.28	5.748490577e-002	4.128263650e-001	8.892548301e-001	1.609274e+002	1.837024e+002	1.611840e+002	2.776733e+001	44	110.5	17	79	6.633989e+000	1.961458e+001	0	0	0	0	0	0	0	0	0	0	0	0.231354	32.4644	0	1	0	1	16.5837	17.464	79.9738
DATA	531	4	39	0	0	A_14_P115767	chr7:117420524-117420583	17249.4	4459.2	-4.525397991e-001	1.016331686e-001	8.480578647e-006	1.634466e+003	5.765490e+002	2.295518e+002	6.128266e+001	76.5	183	17	79	6.693569e+000	1.945430e+001	0	0	0	0	0	0	0	0	0	0	0	36.9139	102.135	1	1	1	1	23.9365	17.5801	80.0448
DATA	532	4	40	0	0	A_14_P104180	chr8:74860448-74860507	17270.8	4459.52	0.000000000e+000	4.739386894e-001	1.000000000e+000	1.608031e+002	1.398196e+002	1.618469e+002	2.499589e+001	41	96.5	17	80	6.435598e+000	1.887124e+001	0	0	0	0	0	0	0	0	0	0	0	3.31289	24.8316	0	1	0	1	27.0811	17.4165	80.1117
DATA	533	4	41	0	0	A_14_P200264	chr9:139641471-139641530	17291.6	4459.52	-2.362379290e-001	3.584573346e-001	5.098697125e-001	2.595755e+002	1.506696e+002	1.632576e+002	2.557790e+001	44	103.5	17	79	6.457509e+000	1.864484e+001	0	0	0	0	0	0	0	0	0	0	0	5.86243	26.8237	1	1	0	1	24.4106	17.488	79.9107
DATA	534	4	42	0	0	A_16_P02887096	chr14:32518666-32518725	17313	4459.25	4.198914195e-001	1.944091154e-001	3.078551635e-002	2.321031e+002	6.103408e+002	1.628433e+002	6.442271e+001	43	190	17	79	6.817458e+000	1.851379e+001	0	0	0	0	0	0	0	0	0	0	0	5.24198	108.926	1	1	0	1	23.4529	17.912	79.9995
DATA	535	4	43	0	0	A_16_P02796731	chr13:65971853-65971912	17334.1	4459.26	1.293672104e-001	1.069238763e-001	2.263172240e-001	6.985263e+002	9.409140e+002	1.756662e+002	9.631351e+001	58	243	17	80	6.758455e+000	1.873113e+001	0	0	0	0	0	0	0	0	0	0	0	15.776	168.323	1	1	0	1	26.2212	17.7704	80.3665
DATA	536	4	44	0	0	A_14_P102351	chr21:43607477-43607536	17354.9	4458.85	-5.696987602e-003	1.118712242e-001	9.593856723e-001	7.596487e+002	7.497489e+002	1.781850e+002	7.773272e+001	56	207	17	79	6.665282e+000	1.865878e+001	0	0	0	0	0	0	0	0	0	0	0	17.1564	134.437	1	1	0	1	22.7082	17.7153	79.5651
DATA	537	4	45	0	0	A_14_P125428	chr15:38747615-38747674	17376.4	4459.09	-1.642164931e-001	1.055981535e-001	1.199204619e-001	1.001917e+003	6.864603e+002	1.897831e+002	7.163391e+001	62.5	206	17	78	6.649720e+000	1.842489e+001	0	0	0	0	0	0	0	0	0	0	0	22.628	123.382	1	1	1	1	24.8756	17.677	79.0301
DATA	538	4	46	0	0	A_16_P17574468	chr6:67029691-67029750	17397.1	4459.11	3.157040769e-001	1.015271155e-001	1.873698467e-003	6.356569e+002	1.315003e+003	1.732623e+002	1.330774e+002	53	313.5	17	78	6.484245e+000	1.807389e+001	0	0	0	0	0	0	0	0	0	0	0	14.3561	236.886	1	1	0	1	24.6442	17.2566	78.3825
DATA	539	4	47	0	0	A_16_P21084638	chr20:15797054-15797113	17418.4	4459.48	-1.728576129e-001	1.326150252e-001	1.924197466e-001	7.343378e+002	4.932172e+002	1.771207e+002	5.336658e+001	55.5	164.5	17	78	6.619896e+000	1.815668e+001	0	0	0	0	0	0	0	0	0	0	0	16.5848	89.0518	1	1	0	1	24.4106	17.211	78.3592
DATA	540	4	48	0	0	A_14_P200328	chr11:125771834-125771893	17440.2	4458.77	3.592775725e-001	2.901561798e-001	2.156340050e-001	1.602826e+002	3.665760e+002	1.612446e+002	4.191975e+001	39	147	17	78	6.622123e+000	1.818274e+001	0	0	0	0	0	0	0	0	0	0	0	1.0248	66.3361	0	1	0	1	21.9382	17.2424	78.3596
DATA	541	4	49	0	0	A_18_P14179324	chr3:55890134-55890193	17461.1	4458.73	-2.264115196e-001	1.562088036e-001	1.472214831e-001	6.369834e+002	3.781957e+002	1.733110e+002	4.291887e+001	57	152	17	76	6.702436e+000	1.858065e+001	0	0	0	0	0	0	0	0	0	0	0	14.3861	68.5863	1	1	0	1	25.3321	17.4089	77.5822
DATA	542	4	50	0	0	A_16_P00892159	chr3:187988945-187989004	17482	4459.27	1.160370487e-002	9.005666943e-002	8.974771931e-001	1.057050e+003	1.085674e+003	1.927506e+002	1.104393e+002	60	286	17	76	6.799967e+000	1.890241e+001	0	0	0	0	0	0	0	0	0	0	0	23.8732	197.308	1	1	1	1	25.3321	17.5498	77.3738
DATA	543	4	51	0	0	A_14_P100120	chr12:81503370-81503429	17503.2	4458.44	1.282989048e-001	9.449371940e-002	1.745428483e-001	8.559020e+002	1.150066e+003	1.824964e+002	1.167681e+002	58	279	17	76	6.823890e+000	1.856950e+001	0	0	0	0	0	0	0	0	0	0	0	19.3303	209.444	1	1	1	1	22.7082	17.4579	77.8658
DATA	544	4	52	0	0	A_16_P02353731	chr10:119320504-119320563	17524.8	4459.12	-1.001373219e-001	9.150846885e-002	2.738253244e-001	1.175182e+003	9.331852e+002	1.994737e+002	9.547193e+001	66	252	17	76	6.548473e+000	1.876811e+001	0	0	0	0	0	0	0	0	0	0	0	26.5411	170.306	1	1	1	1	25.3321	17.415	77.3765
DATA	545	4	53	0	0	A_14_P111925	chr17:57350236-57350295	17545.3	4458.72	-2.203044556e-001	1.393064342e-001	1.137780093e-001	7.288408e+002	4.388622e+002	1.768935e+002	4.828024e+001	56	154.5	17	76	6.698959e+000	1.916367e+001	0	0	0	0	0	0	0	0	0	0	0	16.4606	80.2467	1	1	0	1	23.2073	17.3703	77.4509
DATA	546	4	54	0	0	A_14_P110772	chr7:142580425-142580484	17566.4	4459.36	-3.584670523e-001	1.127071788e-001	1.470127170e-003	1.169249e+003	5.122003e+002	1.991247e+002	5.501702e+001	66	171	17	76	6.652406e+000	1.916626e+001	0	0	0	0	0	0	0	0	0	0	0	26.4071	93.8421	1	1	1	1	24.4106	17.4389	77.0613
DATA	547	4	55	0	0	A_16_P01457090	chr6:35681450-35681509	17588	4458.56	-2.811262280e-002	8.966298269e-002	7.538730522e-001	1.116025e+003	1.046072e+003	1.960468e+002	1.065105e+002	64	273	17	75	6.653947e+000	1.894434e+001	0	0	0	0	0	0	0	0	0	0	0	25.2051	192.025	1	1	1	1	24.8756	17.402	76.2414
DATA	548	4	56	0	0	A_14_P122029	chr13:103581697-103581756	17609.4	4458.4	2.333924769e-001	1.014149486e-001	2.137119433e-002	6.844797e+002	1.171529e+003	1.751124e+002	1.188492e+002	57	296	17	75	6.705709e+000	1.844958e+001	0	0	0	0	0	0	0	0	0	0	0	15.4588	215.459	1	1	0	1	24.8756	17.33	75.9931
DATA	549	4	57	0	0	A_14_P106310	chr17:80624672-80624731	17630.2	4458.29	-1.507443457e-001	9.247995261e-002	1.030968799e-001	1.232141e+003	8.707953e+002	2.028816e+002	8.934061e+001	66	236.5	17	75	6.847251e+000	1.803342e+001	0	0	0	0	0	0	0	0	0	0	0	27.8275	160.435	1	1	1	1	24.1747	17.692	75.7626
DATA	550	4	58	0	0	A_16_P19743745	chr13:23300362-23300421	17651.6	4458.62	3.920358773e-001	8.255659358e-002	2.047359497e-006	1.037298e+003	2.558229e+003	1.916745e+002	2.565985e+002	65	545	17	74	6.826737e+000	1.808822e+001	0	0	0	0	0	0	0	0	0	0	0	23.4271	472.174	1	1	1	1	23.9365	17.7116	75.0915
DATA	551	4	59	0	0	A_14_P107083	chr17:63685275-63685334	17672.7	4458.96	1.002010426e-001	8.947150041e-002	2.627472895e-001	9.735040e+002	1.226136e+003	1.882985e+002	1.242184e+002	61	304	17	75	6.426337e+000	1.837512e+001	0	0	0	0	0	0	0	0	0	0	0	21.9863	226.697	1	1	1	1	24.4106	17.6256	75.3877
DATA	552	4	60	0	0	A_14_P122115	chr9:111823029-111823085	17693.8	4458.47	1.476683019e-001	7.823249519e-002	5.908541996e-002	1.272339e+003	1.787603e+003	2.053478e+002	1.798612e+002	69	411.5	17	75	6.487079e+000	1.819390e+001	0	0	0	0	0	0	0	0	0	0	0	28.7354	331.049	1	1	1	1	24.8756	17.4985	75.3889
DATA	553	4	61	0	0	A_14_P131403	chr5:39021168-39021227	17715	4458.5	-2.235153365e-001	9.038224218e-002	1.339839205e-002	1.430323e+003	8.549067e+002	2.154935e+002	8.776214e+001	72	236	17	75	6.469032e+000	1.797294e+001	0	0	0	0	0	0	0	0	0	0	0	32.3034	158.577	1	1	1	1	25.3321	17.4323	75.9177
DATA	554	4	62	0	0	A_14_P112898	chr14:77926098-77926157	17736.1	4458.58	-2.892089383e-001	9.408981116e-002	2.113836137e-003	1.459467e+003	7.498690e+002	2.174389e+002	7.755872e+001	74	217	17	75	6.702905e+000	1.844935e+001	0	0	0	0	0	0	0	0	0	0	0	32.9616	139.31	1	1	1	1	25.5572	17.2479	75.8743
DATA	555	4	63	0	0	A_16_P01034545	chr4:98865081-98865140	17757.4	4458.75	-6.916577268e-002	1.405778862e-001	6.227120390e-001	6.040677e+002	5.151336e+002	1.721285e+002	5.517932e+001	55	171.5	17	76	6.716139e+000	1.827277e+001	0	0	0	0	0	0	0	0	0	0	0	13.6427	95.8461	1	1	0	1	25.5572	17.4266	76.6892
DATA	556	4	64	0	0	A_14_P131084	chrX:97855629-97855688	17779.1	4458.53	5.505685119e-001	9.449912998e-002	5.671199157e-009	6.876856e+002	2.443197e+003	1.752380e+002	2.451165e+002	55	534.5	17	76	6.552110e+000	1.816323e+001	0	0	0	0	0	0	0	0	0	0	0	15.5312	455.256	1	1	0	1	25.7804	17.3053	76.4916
DATA	557	4	65	0	0	A_14_P109942	chr3:141896333-141896392	17799.6	4458.4	-1.626691979e-001	7.002652265e-002	2.018100337e-002	2.801848e+003	1.926528e+003	3.232379e+002	1.936596e+002	103	433	17	76	6.573836e+000	1.869327e+001	0	0	0	0	0	0	0	0	0	0	0	63.2789	359.464	1	1	1	1	25.3321	17.3574	77.002
DATA	558	4	66	0	0	A_14_P105716	chr6:154726548-154726607	17820.7	4458.36	2.135182440e-001	1.358942942e-001	1.161342975e-001	4.563604e+002	7.461501e+002	1.675168e+002	7.717057e+001	50	220	17	76	6.516096e+000	1.878783e+001	0	0	0	0	0	0	0	0	0	0	0	10.3068	139.407	1	1	0	1	25.1049	17.3536	77.1502
DATA	559	4	67	0	0	A_16_P18603030	chr9:32721784-32721843	17841.8	4458.12	-1.236499003e-001	1.462867334e-001	3.979673077e-001	6.125577e+002	4.607837e+002	1.724283e+002	5.010122e+001	55	167	16	77	6.680134e+000	1.910987e+001	0	0	0	0	0	0	0	0	0	0	0	13.8344	86.1995	1	1	0	1	23.4529	17.2549	77.85
DATA	560	4	68	0	0	A_14_P201665	chr3:33320428-33320487	17863.7	4458.21	-1.357972153e-002	1.371410220e-001	9.211222889e-001	5.841658e+002	5.661825e+002	1.714402e+002	5.992968e+001	55.5	182.5	16	77	6.655096e+000	1.879036e+001	0	0	0	0	0	0	0	0	0	0	0	13.1932	106.051	1	1	0	1	25.1049	17.2944	77.867
DATA	561	4	69	0	0	A_14_P124650	chr13:26635563-26635622	17884.3	4458.46	2.318432749e-001	1.033228381e-001	2.484060369e-002	6.642099e+002	1.132788e+003	1.743301e+002	1.149658e+002	57	280	16	78	6.781185e+000	1.898220e+001	0	0	0	0	0	0	0	0	0	0	0	15.001	212.422	1	1	0	1	24.4106	17.3967	78.4475
DATA	562	4	70	0	0	A_14_P139724	chrX:115454837-115454896	17905.6	4458.46	1.069232773e+000	1.477616791e-001	4.614373741e-013	1.801285e+002	2.112590e+003	1.621842e+002	2.121664e+002	46	460	16	77	6.423832e+000	1.910509e+001	0	0	0	0	0	0	0	0	0	0	0	4.06815	396.597	1	1	0	1	24.8756	17.2362	78.1621
DATA	563	4	71	0	0	A_16_P02091219	chr9:32759696-32759755	17926.3	4458	-1.234736366e-001	1.304316669e-001	3.438152120e-001	7.074609e+002	5.323887e+002	1.760234e+002	5.672571e+001	55.5	175	16	78	6.762622e+000	1.872717e+001	0	0	0	0	0	0	0	0	0	0	0	15.9778	100.047	1	1	0	1	24.1747	17.3684	78.7977
DATA	564	4	72	0	0	A_14_P103788	chr3:100029234-100029293	17947.9	4458.24	4.608931963e-001	8.989977688e-002	2.947949756e-007	7.886662e+002	2.279221e+003	1.794413e+002	2.287600e+002	59	485	16	78	6.636998e+000	1.866304e+001	0	0	0	0	0	0	0	0	0	0	0	17.8118	428.746	1	1	0	1	24.1747	17.166	78.7024
DATA	565	4	73	0	0	A_14_P133561	chr19:30195435-30195494	17969	4457.7	2.456028803e-001	1.837373284e-001	1.813184722e-001	3.054276e+002	5.376643e+002	1.640491e+002	5.720827e+001	42	180	17	79	6.621154e+000	1.889801e+001	0	0	0	0	0	0	0	0	0	0	0	6.89799	101.233	1	1	0	1	21.9382	17.3006	79.0787
DATA	566	4	74	0	0	A_16_P02113823	chr9:80956995-80957054	17990.1	4457.96	1.466248174e-001	1.168140255e-001	2.094066269e-001	6.020583e+002	8.438463e+002	1.720581e+002	8.661441e+001	55	240	17	78	6.603410e+000	1.904311e+001	0	0	0	0	0	0	0	0	0	0	0	13.5973	159.02	1	1	0	1	25.1049	17.3772	78.7564
DATA	567	4	75	0	0	A_14_P106473	chr2:63921609-63921668	18011	4458.19	5.165928821e-003	9.812570488e-002	9.580139410e-001	9.159314e+002	9.268914e+002	1.853875e+002	9.472041e+001	58	252	17	78	6.464204e+000	1.883184e+001	0	0	0	0	0	0	0	0	0	0	0	20.686	174.81	1	1	1	1	25.5572	17.376	78.5907
DATA	568	4	76	0	0	A_14_P137927	chr1:204188216-204188275	18032.5	4458.33	-4.712086181e-001	1.409403199e-001	8.278232016e-004	9.689384e+002	3.274067e+002	1.880629e+002	3.810578e+001	63	141.5	17	78	6.708759e+000	1.905814e+001	0	0	0	0	0	0	0	0	0	0	0	21.8832	61.7953	1	1	1	1	24.4106	17.7109	79.0045
DATA	569	4	77	0	0	A_14_P101793	chr5:45519525-45519584	18053.1	4457.32	3.932541887e-001	1.829838440e-001	3.162490813e-002	2.571185e+002	6.358981e+002	1.632187e+002	6.650771e+001	48	198.5	17	78	6.452837e+000	1.885265e+001	0	0	0	0	0	0	0	0	0	0	0	5.80694	120.098	1	1	0	1	24.1747	17.5109	78.8673
DATA	570	4	78	0	0	A_14_P100994	chr16:11441572-11441629	18074.5	4458.4	3.253311503e-003	8.030711370e-002	9.676858366e-001	1.357684e+003	1.367893e+003	2.107423e+002	1.381681e+002	69	331	17	78	6.819184e+000	1.902354e+001	0	0	0	0	0	0	0	0	0	0	0	30.6629	258.515	1	1	1	1	25.3321	17.8453	78.988
DATA	571	4	79	0	0	A_14_P125324	chr7:138963583-138963642	18095.3	4457.45	8.169154676e-002	2.798020856e-001	7.703157598e-001	2.348491e+002	2.834526e+002	1.628827e+002	3.438260e+001	47	128	17	78	6.503618e+000	1.898949e+001	0	0	0	0	0	0	0	0	0	0	0	5.30399	53.5974	1	1	0	1	18.8476	17.4865	79.3845
DATA	572	4	80	0	0	A_14_P109492	chr19:48035912-48035971	18116.7	4458.52	-2.671766317e-001	7.084390479e-002	1.623716027e-004	3.704188e+003	2.002241e+003	4.039670e+002	2.011666e+002	123.5	452.5	17	78	6.879141e+000	1.876653e+001	0	0	0	0	0	0	0	0	0	0	0	83.658	378.805	1	1	1	1	25.3321	18.0026	79.5322
DATA	573	4	81	0	0	A_18_P22769496	chr3:17372773-17372832	18138.4	4458.35	7.653298031e-001	1.785266396e-001	1.811657564e-005	1.694756e+002	9.872726e+002	1.620693e+002	1.006232e+002	43	260	17	78	6.836946e+000	1.878369e+001	0	0	0	0	0	0	0	0	0	0	0	3.82756	186.866	1	1	0	1	24.8756	17.7829	79.1644
DATA	574	4	82	0	0	A_16_P16825731	chr4:116913694-116913753	18159	4458.3	3.478455728e-001	8.688682768e-002	6.242994921e-005	8.752106e+002	1.949657e+003	1.834098e+002	1.959319e+002	61.5	451	17	78	6.782401e+000	1.879252e+001	0	0	0	0	0	0	0	0	0	0	0	19.7664	369.157	1	1	1	1	25.7804	17.8546	78.9322
DATA	575	4	83	0	0	A_14_P110794	chr16:4464594-4464653	18180.7	4457.87	3.373880424e-001	1.273182408e-001	8.050167497e-003	4.351425e+002	9.462797e+002	1.669513e+002	9.660174e+001	50	260	17	78	6.848597e+000	1.902295e+001	0	0	0	0	0	0	0	0	0	0	0	9.82756	179.229	1	1	0	1	24.4106	18.0407	79.3938
DATA	576	4	84	0	0	A_16_P17295788	chr5:127822042-127822101	18201.9	4457.54	-1.689700224e-001	1.001224097e-001	9.148144541e-002	1.097479e+003	7.437489e+002	1.949970e+002	7.686926e+001	62	225	17	78	6.825299e+000	1.887143e+001	0	0	0	0	0	0	0	0	0	0	0	24.7862	140.904	1	1	1	1	26.2212	17.8747	79.0563
DATA	577	4	85	0	0	A_16_P00965500	chr4:43851921-43851980	18222.8	4457.6	4.939069600e-001	1.058517622e-001	3.070824798e-006	5.163541e+002	1.610107e+003	1.692497e+002	1.621775e+002	51	393.5	17	78	6.899329e+000	1.887676e+001	0	0	0	0	0	0	0	0	0	0	0	11.6617	305.096	1	1	0	1	25.7804	17.8854	78.9176
DATA	578	4	86	0	0	A_14_P201038	chr10:115312804-115312863	18243.8	4457.55	-1.277548896e-001	9.503778582e-002	1.788663938e-001	1.136951e+003	8.472021e+002	1.972456e+002	8.691678e+001	65	239	17	78	6.821526e+000	1.932845e+001	0	0	0	0	0	0	0	0	0	0	0	25.6777	160.556	1	1	1	1	22.4545	17.7825	79.0302
DATA	579	4	87	0	0	A_14_P120714	chr19:39025966-39026018	18264.9	4457.79	-2.914390471e-002	1.017435262e-001	7.745374609e-001	8.991931e+002	8.408317e+002	1.845663e+002	8.629559e+001	60	241	17	78	6.534577e+000	1.903588e+001	0	0	0	0	0	0	0	0	0	0	0	20.308	159.362	1	1	1	1	24.4106	17.5348	78.62
DATA	580	4	88	0	0	A_14_P125766	chr15:41028550-41028609	18286.2	4457.82	-1.967641101e-001	8.313618590e-002	1.794414840e-002	1.652249e+003	1.050295e+003	2.308213e+002	1.068089e+002	79	270.5	17	78	6.566256e+000	1.876746e+001	0	0	0	0	0	0	0	0	0	0	0	37.3155	199.064	1	1	1	1	25.1049	17.5667	78.4997
DATA	581	4	89	0	0	A_16_P16056445	chr2:224706790-224706849	18308.1	4457.56	1.746583618e-001	2.792551434e-001	5.316799083e-001	2.106132e+002	3.148791e+002	1.625510e+002	3.699288e+001	45	143	17	78	6.381285e+000	1.881498e+001	0	0	0	0	0	0	0	0	0	0	0	4.75663	59.6758	1	1	0	1	24.6442	17.4329	78.6294
DATA	582	4	90	0	0	A_16_P02991999	chr14:107152092-107152151	18328.4	4457.51	5.553002245e-002	3.476107262e-001	8.730798051e-001	1.932001e+002	2.195520e+002	1.623345e+002	2.931034e+001	41	121.5	17	78	6.379212e+000	1.856616e+001	0	0	0	0	0	0	0	0	0	0	0	4.36337	41.605	1	1	0	1	24.4106	17.474	78.8994
DATA	583	4	91	0	0	A_14_P125513	chr9:99479475-99479534	18349.5	4457.46	2.891838371e-001	2.309742698e-001	2.105634759e-001	2.244346e+002	4.367910e+002	1.627358e+002	4.780227e+001	46	156	17	78	6.485403e+000	1.895589e+001	0	0	0	0	0	0	0	0	0	0	0	5.06879	82.7575	1	1	0	1	24.4106	17.2575	79.1029
DATA	584	4	92	0	0	A_18_P20322080	chr15:50864843-50864902	18371.1	4457.34	-3.404320918e-002	1.707683294e-001	8.419864838e-001	4.601446e+002	4.254525e+002	1.676203e+002	4.677042e+001	51	159	17	79	6.713527e+000	1.913255e+001	0	0	0	0	0	0	0	0	0	0	0	10.3922	80.59	1	1	0	1	24.6442	17.2221	79.3741
DATA	585	4	93	0	0	A_14_P110077	chr20:19703475-19703534	18392.1	4457.26	-5.636317037e-001	1.071433733e-001	1.436351207e-007	1.777069e+003	4.853695e+002	2.399145e+002	5.228221e+001	78	169	17	78	6.952490e+000	1.847655e+001	0	0	0	0	0	0	0	0	0	0	0	40.1346	91.9129	1	1	1	1	25.1049	17.7314	79.2541
DATA	586	4	94	0	0	A_14_P130838	chr7:37972807-37972866	18413	4457.34	1.569438221e-001	1.062033965e-001	1.394702939e-001	6.850109e+002	9.831987e+002	1.751332e+002	1.002230e+002	54.5	261	17	78	7.115816e+000	1.854676e+001	0	0	0	0	0	0	0	0	0	0	0	15.4708	186.122	1	1	0	1	23.4529	17.7997	79.1086
DATA	587	4	95	0	0	A_14_P126159	chr4:141554795-141554854	18434.1	4456.84	3.602912077e-001	1.031330085e-001	4.768014860e-004	5.955573e+002	1.365258e+003	1.718317e+002	1.379039e+002	53	335	17	79	6.976053e+000	1.837180e+001	0	0	0	0	0	0	0	0	0	0	0	13.4505	258.336	1	1	0	1	23.2073	17.9074	79.902
DATA	588	4	96	0	0	A_16_P03387295	chr18:61916643-61916702	18455.5	4457.26	-2.378254538e-001	9.167688288e-002	9.481947623e-003	1.419738e+003	8.210751e+002	2.147925e+002	8.438105e+001	66	229	18	79	6.911884e+000	1.815898e+001	0	0	0	0	0	0	0	0	0	0	0	32.0644	155.294	1	1	1	1	25.3321	17.9123	79.7835
DATA	589	4	97	0	0	A_14_P103358	chr2:239078371-239078430	18476.8	4456.43	1.120225991e-002	1.133470553e-001	9.212720547e-001	7.306728e+002	7.497650e+002	1.769691e+002	7.746242e+001	53	217.5	17	79	6.824783e+000	1.888268e+001	0	0	0	0	0	0	0	0	0	0	0	16.502	141.726	1	1	0	1	25.7804	17.9384	80.266
DATA	590	4	98	0	0	A_14_P102155	chr9:100613698-100613757	18497.7	4457.05	1.970380433e-001	1.584726509e-001	2.137363958e-001	3.843448e+002	6.050052e+002	1.656999e+002	6.355844e+001	47	195	17	80	6.470900e+000	1.902286e+001	0	0	0	0	0	0	0	0	0	0	0	8.68031	114.301	1	1	0	1	25.7804	17.6084	80.544
DATA	591	4	99	0	1	SRN_50429	SRN_50429	18518.9	4456.95	-1.049468755e+000	1.157645472e-001	1.239824472e-019	4.419426e+004	3.943639e+003	4.422364e+003	3.948452e+002	1045	851	17	80	6.450729e+000	1.894576e+001	0	0	0	0	0	0	0	0	0	0	0	998.114	744.571	1	1	1	1	27.0811	17.3372	80.498
DATA	592	4	100	0	0	A_14_P110450	chr3:84959321-84959380	18540.1	4456.86	1.292488055e-001	1.052060297e-001	2.192479278e-001	7.155999e+002	9.636495e+002	1.763521e+002	9.831881e+001	52.5	257.5	16	79	6.848314e+000	1.882699e+001	0	0	0	0	0	0	0	0	0	0	0	16.1616	181.812	1	1	0	1	25.7804	17.1328	79.9319
DATA	593	4	101	0	0	A_14_P113128	chr6:137539744-137539796	18561.2	4456.97	-4.520589177e-001	7.466578890e-002	1.409142633e-009	1.252370e+004	4.422560e+003	1.262699e+003	4.426865e+002	319	915	17	79	6.822178e+000	1.958449e+001	0	0	0	0	0	0	0	0	0	0	0	282.844	833.786	1	1	1	1	27.2919	17.3893	79.841
DATA	594	4	102	0	0	A_14_P123747	chr2:235003618-235003677	18582.4	4457.11	-2.749647798e-001	1.467226000e-001	6.092418395e-002	7.273268e+002	3.861578e+002	1.768312e+002	4.327518e+001	55	154	16	79	6.907018e+000	1.894484e+001	0	0	0	0	0	0	0	0	0	0	0	16.4265	72.7441	1	1	0	1	24.6442	17.3976	79.1802
DATA	595	4	103	0	0	A_14_P102395	chr3:53892586-53892636	18603	4456.53	-9.430997308e-002	7.023957068e-002	1.793723684e-001	2.379111e+003	1.914717e+003	2.873689e+002	1.924673e+002	91.5	426	17	79	6.852085e+000	1.877761e+001	0	0	0	0	0	0	0	0	0	0	0	53.7315	360.379	1	1	1	1	19.7386	17.6647	78.9985
DATA	596	4	104	0	0	A_14_P134710	chr2:102357105-102357164	18625.2	4456.54	-4.621415484e-001	1.899319381e-001	1.496621398e-002	6.559567e+002	2.263256e+002	1.740173e+002	2.991987e+001	57	122.5	16	78	6.782178e+000	1.880336e+001	0	0	0	0	0	0	0	0	0	0	0	14.8146	42.5569	1	1	0	1	23.696	17.4854	78.562
DATA	597	4	105	0	0	A_14_P132294	chr12:123350783-123350842	18646.3	4457.11	-1.688150436e-003	9.061670037e-002	9.851366111e-001	1.060415e+003	1.056301e+003	1.929353e+002	1.074309e+002	62	276	17	77.5	6.889420e+000	1.912754e+001	0	0	0	0	0	0	0	0	0	0	0	23.9492	198.436	1	1	1	1	27.0811	17.7563	78.1188
DATA	598	4	106	0	0	A_16_P17712767	chr6:127202157-127202216	18667.3	4456.87	3.551257283e-001	7.353953875e-002	1.371895332e-006	1.895465e+003	4.293796e+003	2.488114e+002	4.298271e+002	83	888	17	77	6.925553e+000	1.897175e+001	0	0	0	0	0	0	0	0	0	0	0	42.8085	805.799	1	1	1	1	26.2212	17.8219	78.0627
DATA	599	4	107	0	0	A_14_P107023	chr1:74672597-74672656	18688.5	4456.68	1.110287855e-001	9.050185967e-002	2.198931867e-001	9.420621e+002	1.216489e+003	1.866924e+002	1.232224e+002	61	306	17	77	7.000242e+000	1.904899e+001	0	0	0	0	0	0	0	0	0	0	0	21.2762	228.045	1	1	1	1	27.0811	17.8218	77.7228
DATA	600	4	108	0	0	A_14_P126787	chr10:28409496-28409555	18709.7	4456.64	-1.760086699e-001	6.729246669e-002	8.907666400e-003	3.845545e+003	2.564184e+003	4.169669e+002	2.571703e+002	127	561.5	17	77	6.856177e+000	1.897247e+001	0	0	0	0	0	0	0	0	0	0	0	86.8505	480.143	1	1	1	1	25.1049	17.7317	77.6914
DATA	601	4	109	0	0	A_14_P125682	chr4:167105093-167105152	18730.6	4456.45	-5.316222950e-001	1.388505264e-001	1.288020035e-004	1.067553e+003	3.138827e+002	1.933286e+002	3.704468e+001	62	134	17	77	6.477459e+000	1.905853e+001	0	0	0	0	0	0	0	0	0	0	0	24.1104	58.7057	1	1	1	1	24.4106	17.4049	77.9108
DATA	602	4	110	0	0	A_16_P19935132	chr13:102459721-102459780	18752	4456.52	1.507076021e-001	1.523098904e-001	3.224283134e-001	4.253265e+002	6.017693e+002	1.666981e+002	6.331907e+001	50.5	196	17	76	6.764429e+000	1.875430e+001	0	0	0	0	0	0	0	0	0	0	0	9.60587	112.411	1	1	0	1	23.4529	17.4386	77.7225
DATA	603	4	111	0	0	A_14_P133895	chrX:19433306-19433365	18772.5	4456.55	4.811027888e-001	1.372192052e-001	4.547425887e-004	3.365606e+002	1.018981e+003	1.646571e+002	1.037893e+002	46	262	17	76	6.592320e+000	1.885402e+001	0	0	0	0	0	0	0	0	0	0	0	7.60112	190.112	1	1	0	1	24.4106	17.2191	77.3466
DATA	604	4	112	0	0	A_14_P125829	chr11:48189422-48189481	18794.1	4456.37	-5.496038313e-001	1.338540788e-001	4.025826939e-005	1.154777e+003	3.257575e+002	1.982785e+002	3.809508e+001	66.5	134.5	16	76	6.494577e+000	1.848769e+001	0	0	0	0	0	0	0	0	0	0	0	26.0803	60.6942	1	1	1	1	25.7804	17.101	77.1344
DATA	605	4	113	0	0	A_14_P133253	chr1:236180524-236180573	18815.3	4456.85	-2.676082912e-001	1.253482462e-001	3.276766427e-002	8.871003e+002	4.790319e+002	1.839802e+002	5.182476e+001	59	165.5	16	76	6.617909e+000	1.877931e+001	0	0	0	0	0	0	0	0	0	0	0	20.0349	89.1337	1	1	1	1	24.6442	17.2098	77.4247
DATA	606	4	114	0	0	A_16_P16113964	chr3:4791992-4792051	18836.2	4456.58	1.587803490e-001	1.075446457e-001	1.398329723e-001	6.708376e+002	9.669360e+002	1.745837e+002	9.870081e+001	54	253	16	76	6.586981e+000	1.839849e+001	0	0	0	0	0	0	0	0	0	0	0	15.1507	179.664	1	1	0	1	25.7804	17.2384	76.751
DATA	607	4	115	0	0	A_16_P18155017	chr7:146289632-146289691	18857.2	4456.45	-4.921105366e-001	1.131518775e-001	1.366879732e-005	1.410060e+003	4.540745e+002	2.141540e+002	4.954974e+001	70.5	164	17	76	6.754284e+000	1.891672e+001	0	0	0	0	0	0	0	0	0	0	0	31.8458	84.2479	1	1	1	1	25.7804	17.4743	76.8311
DATA	608	4	116	0	0	A_14_P125674	chr8:130455991-130456050	18879.2	4456.5	6.392402225e-002	7.972397708e-002	4.226589535e-001	1.296519e+003	1.502115e+003	2.068547e+002	1.515191e+002	69.5	347.5	17	77	6.895600e+000	1.889897e+001	0	0	0	0	0	0	0	0	0	0	0	29.2815	278.268	1	1	1	1	25.7804	17.6893	77.1235
DATA	609	4	117	0	0	A_14_P134401	chr13:32731443-32731502	18899.7	4456.63	-2.610302849e-001	1.564159134e-001	9.515271271e-002	6.614881e+002	3.626534e+002	1.742266e+002	4.136304e+001	53	144	17	77	6.971155e+000	1.912897e+001	0	0	0	0	0	0	0	0	0	0	0	14.9395	67.0827	1	1	0	1	24.6442	17.959	77.6667
DATA	610	4	118	0	0	A_14_P106380	chr1:54199792-54199845	18921.2	4456.34	-5.765908465e-002	8.898784141e-002	5.170215585e-001	1.173576e+003	1.027667e+003	1.993792e+002	1.046805e+002	64	270.5	17	77	6.963354e+000	1.876533e+001	0	0	0	0	0	0	0	0	0	0	0	26.5049	189.785	1	1	1	1	25.7804	17.9265	77.2014
DATA	611	4	119	0	0	A_18_P13556858	chr2:189068304-189068363	18941.8	4456.64	-3.453026197e-002	1.233694584e-001	7.795595098e-001	6.860874e+002	6.336496e+002	1.751753e+002	6.643313e+001	53	197	17	76	6.623326e+000	1.868271e+001	0	0	0	0	0	0	0	0	0	0	0	15.4951	116.84	1	1	0	1	23.696	17.4266	76.374
DATA	612	4	120	0	0	A_14_P120066	chr21:46761632-46761691	18964	4456.56	-4.970545611e-001	1.163910255e-001	1.949849816e-005	1.350586e+003	4.299994e+002	2.102857e+002	4.741974e+001	65.5	150.5	17	75	6.612166e+000	1.915472e+001	0	0	0	0	0	0	0	0	0	0	0	30.5026	79.15	1	1	1	1	25.5572	17.3192	75.974
DATA	613	4	121	0	0	A_16_P15618474	chr2:38085399-38085458	18984.3	4456.46	2.175679115e-001	7.475580920e-002	3.609879935e-003	1.441611e+003	2.379118e+003	2.162445e+002	2.387530e+002	71	504.5	17	75	6.704463e+000	1.906921e+001	0	0	0	0	0	0	0	0	0	0	0	32.5583	437.211	1	1	1	1	24.4106	17.3805	75.8128
DATA	614	4	122	0	0	A_16_P02648927	chr12:73015398-73015457	19005.5	4456.15	3.945034877e-001	1.019887640e-001	1.096833786e-004	5.933465e+002	1.471675e+003	1.717552e+002	1.485282e+002	51	339.5	17	75	6.623257e+000	1.897689e+001	0	0	0	0	0	0	0	0	0	0	0	13.4005	269.975	1	1	0	1	22.9591	17.551	75.9611
DATA	615	4	123	0	0	A_14_P101529	chr3:45688578-45688637	19026.6	4456.22	1.138232820e-001	9.300665124e-002	2.210206182e-001	8.933772e+002	1.161069e+003	1.842837e+002	1.178329e+002	58	290	17	75	6.880492e+000	1.858644e+001	0	0	0	0	0	0	0	0	0	0	0	20.1767	212.624	1	1	1	1	23.9365	17.8016	75.7283
DATA	616	4	124	0	1	SRN_20663	SRN_20663	19048.5	4456.34	-4.463249081e-001	2.300364702e-001	5.235107732e-002	5.181739e+002	1.854175e+002	1.693053e+002	2.736869e+001	51.5	111.5	17	75	6.484487e+000	1.837174e+001	0	0	0	0	0	0	0	0	0	0	0	11.7028	33.8927	1	1	0	1	26.4388	17.3863	75.4314
DATA	617	4	125	0	0	A_16_P01947940	chr8:77822930-77822989	19069.5	4455.97	-2.264672709e-001	1.941907959e-001	2.435295152e-001	4.945528e+002	2.935928e+002	1.685973e+002	3.561918e+001	54	127	17	75	6.466992e+000	1.852390e+001	0	0	0	0	0	0	0	0	0	0	0	11.1693	53.5665	1	1	0	1	25.7804	17.3798	75.6554
DATA	618	4	126	0	0	A_14_P131004	chr2:54021531-54021589	19090.2	4456.1	1.757632891e-002	7.679569062e-002	8.189689543e-001	1.500423e+003	1.562393e+003	2.202089e+002	1.575402e+002	71	365	17	75	6.372511e+000	1.904699e+001	0	0	0	0	0	0	0	0	0	0	0	33.8866	284.551	1	1	1	1	26.6546	17.1783	76.1588
DATA	619	4	127	0	0	A_14_P126582	chr6:101049694-101049753	19111	4455.9	-8.005332655e-001	1.169994018e-001	7.798629747e-012	2.324814e+003	3.680060e+002	2.828901e+002	4.200047e+001	91	149	17	75	6.650712e+000	1.913060e+001	0	0	0	0	0	0	0	0	0	0	0	52.5052	66.8973	1	1	1	1	26.8687	17.2919	76.5969
DATA	620	4	128	0	0	A_14_P130600	chr1:23856826-23856885	19132.8	4456	-1.971483640e-001	2.026926958e-001	3.307289767e-001	4.563865e+002	2.898574e+002	1.675175e+002	3.537695e+001	51	131.5	16	75	6.809714e+000	1.962309e+001	0	0	0	0	0	0	0	0	0	0	0	10.3073	52.5887	1	1	0	1	28.1191	17.3342	76.712
DATA	621	4	129	0	1	SRN_30855	SRN_30855	19153.8	4456	-4.426342585e-001	9.053531192e-002	1.013090282e-006	2.135689e+003	7.707325e+002	2.675647e+002	7.970707e+001	86	208.5	17	75	6.696368e+000	1.905800e+001	0	0	0	0	0	0	0	0	0	0	0	48.2339	139.566	1	1	1	1	25.3321	17.3159	76.4495
DATA	622	4	130	0	0	A_14_P202349	chrX:64953018-64953072	19175.4	4455.79	2.493041447e-001	2.227562098e-001	2.630636492e-001	2.453304e+002	4.355675e+002	1.630371e+002	4.808115e+001	46	149.5	17	75	6.795666e+000	1.847467e+001	0	0	0	0	0	0	0	0	0	0	0	5.54071	78.7143	1	1	0	1	23.696	17.2373	75.6705
DATA	623	4	131	0	0	A_16_P21439581	chrX:36050188-36050247	19195.9	4456.03	1.926153759e-001	8.177636037e-002	1.850317792e-002	1.098381e+003	1.711466e+003	1.950478e+002	1.723582e+002	63	391	17	75	6.651834e+000	1.838074e+001	0	0	0	0	0	0	0	0	0	0	0	24.8066	308.709	1	1	1	1	20.591	17.2985	75.9
DATA	624	4	132	0	0	A_14_P125250	chr6:50740399-50740458	19217.5	4455.68	-2.092448476e-001	3.325929544e-001	5.292626879e-001	2.724949e+002	1.683114e+002	1.634680e+002	2.648012e+001	46.5	107.5	17	75	6.683307e+000	1.843651e+001	0	0	0	0	0	0	0	0	0	0	0	6.15421	30.2962	1	1	0	1	27.0811	17.3503	75.9642
DATA	625	4	133	0	0	A_14_P127280	chr4:67743365-67743424	19238.5	4455.65	3.070305133e-001	8.117122371e-002	1.552583274e-004	1.077990e+003	2.185976e+003	1.939069e+002	2.195552e+002	65.5	447.5	17	76	6.676047e+000	1.858356e+001	0	0	0	0	0	0	0	0	0	0	0	24.3461	392.692	1	1	1	1	25.3321	17.5067	76.1957
DATA	626	4	134	0	0	A_14_P115451	chr5:59965756-59965815	19260.1	4456.04	6.923806699e-002	1.347518201e-001	6.073784319e-001	5.434359e+002	6.373624e+002	1.700955e+002	6.695958e+001	48.5	186	17	76	6.375177e+000	1.858311e+001	0	0	0	0	0	0	0	0	0	0	0	12.2733	114.266	1	1	0	1	22.9591	17.5266	76.0026
DATA	627	4	135	0	0	A_14_P136458	chr7:25673259-25673318	19281.2	4455.36	2.709298102e-001	1.825934676e-001	1.378654499e-001	2.987210e+002	5.574367e+002	1.639255e+002	5.941754e+001	47	180	17	76	6.817883e+000	1.896734e+001	0	0	0	0	0	0	0	0	0	0	0	6.74652	99.7233	1	1	0	1	24.6442	18.0609	76.5444
DATA	628	4	136	0	0	A_14_P129113	chr14:64966934-64966993	19302.3	4455.32	-3.195637545e-001	1.267199218e-001	1.167522516e-002	9.324407e+002	4.467427e+002	1.862087e+002	4.919984e+001	60	153.5	17	76	6.761410e+000	1.846561e+001	0	0	0	0	0	0	0	0	0	0	0	21.0589	79.7561	1	1	1	1	25.5572	18.0844	76.3118
DATA	629	4	137	0	0	A_16_P19748040	chr13:25108919-25108978	19323.7	4455.38	4.072105636e-001	8.726333360e-002	3.064382555e-006	8.604655e+002	2.197577e+003	1.827108e+002	2.207262e+002	60	484	18	76	6.854796e+000	1.880049e+001	0	0	0	0	0	0	0	0	0	0	0	19.4334	391.512	1	1	1	1	24.6442	18.2198	76.0996
DATA	630	4	138	0	0	A_16_P02353731	chr10:119320504-119320563	19344.7	4455.47	-6.060767463e-002	8.960075442e-002	4.987745030e-001	1.163226e+003	1.011711e+003	1.987717e+002	1.032663e+002	66	256	17	75	6.972267e+000	1.838105e+001	0	0	0	0	0	0	0	0	0	0	0	26.2711	179.875	1	1	1	1	25.3321	17.9023	76.1473
DATA	631	4	139	0	0	A_16_P15995706	chr2:200436538-200436597	19365.4	4455.74	2.859924748e-001	8.334502601e-002	6.004119637e-004	9.994886e+002	1.930947e+003	1.896550e+002	1.942051e+002	60	416	17	76	6.916482e+000	1.865895e+001	0	0	0	0	0	0	0	0	0	0	0	22.5731	342.624	1	1	1	1	24.8756	17.5398	76.5488
DATA	632	4	140	0	0	A_14_P113707	chr17:66519844-66519903	19386	4456	3.522845073e-001	2.941906080e-001	2.311233094e-001	1.596826e+002	3.593701e+002	1.615083e+002	4.151196e+001	40	144	17	76	6.863597e+000	1.884508e+001	0	0	0	0	0	0	0	0	0	0	0	2.32199	63.64	0	1	0	1	22.7082	17.4811	76.7712
DATA	633	4	141	0	0	A_14_P200725	chr8:77904183-77904242	19408	4455.58	2.558039771e-001	8.923629270e-002	4.149184973e-003	8.585360e+002	1.547257e+003	1.826200e+002	1.561210e+002	61	353.5	17	76	6.883594e+000	1.885131e+001	0	0	0	0	0	0	0	0	0	0	0	19.3898	273.385	1	1	1	1	25.5572	17.7162	77.1615
DATA	634	4	142	0	0	A_14_P128738	chr12:21446986-21447045	19429.3	4455.27	2.618301809e-001	2.018169255e-001	1.945056947e-001	2.696358e+002	4.927286e+002	1.634205e+002	5.351093e+001	45	160	17	77	6.537990e+000	1.885621e+001	0	0	0	0	0	0	0	0	0	0	0	6.08964	86.8716	1	1	0	1	22.4545	17.3963	77.4518
DATA	635	4	143	0	0	A_16_P38874278	chr9:127749112-127749171	19450.6	4455.19	4.328650621e-001	2.662231632e-001	1.039606897e-001	1.607879e+002	4.356306e+002	1.619808e+002	4.832379e+001	42	160	17	77	6.457914e+000	1.880931e+001	0	0	0	0	0	0	0	0	0	0	0	3.63135	76.6428	1	1	0	1	24.1747	17.5369	77.7905
DATA	636	4	144	0	0	A_14_P116786	chr19:55606279-55606330	19471.3	4455.47	-3.376307644e-001	7.215636577e-002	2.880606966e-006	4.641073e+003	2.132984e+003	4.912991e+002	2.143255e+002	145	452	17	77	6.493220e+000	1.914860e+001	0	0	0	0	0	0	0	0	0	0	0	104.817	374.518	1	1	1	1	25.5572	17.5659	77.6502
DATA	637	4	145	0	0	A_14_P117554	chr16:3641064-3641123	19492.4	4455.33	5.233858248e-001	2.391556475e-001	2.863511697e-002	1.608142e+002	5.366736e+002	1.617872e+002	5.763010e+001	42	171.5	17	77	6.833923e+000	1.908632e+001	0	0	0	0	0	0	0	0	0	0	0	3.16085	94.0341	0	1	0	1	24.8756	17.8795	77.5765
DATA	638	4	146	0	0	A_16_P00009054	chr1:7527447-7527506	19512.7	4454.85	2.473801380e-001	3.304251228e-001	4.540547447e-001	1.610598e+002	2.846868e+002	1.612886e+002	3.540281e+001	41	135	17	76	6.858210e+000	1.924202e+001	0	0	0	0	0	0	0	0	0	0	0	1.33156	49.7776	0	1	0	1	21.4095	17.8012	77.7373
DATA	639	4	147	0	0	A_16_P36827177	chr4:94113103-94113162	19535.1	4455.26	4.732336908e-001	1.078863551e-001	1.152372858e-005	5.041331e+002	1.498921e+003	1.688808e+002	1.513685e+002	49	339	17	77	6.918186e+000	1.895945e+001	0	0	0	0	0	0	0	0	0	0	0	11.3857	261.537	1	1	0	1	22.4545	17.8419	78.0188
DATA	640	4	148	0	0	A_14_P101170	chr1:67816733-67816792	19555.9	4454.44	-4.000627381e-002	8.463243507e-002	6.364228280e-001	1.271683e+003	1.159772e+003	2.053071e+002	1.178873e+002	68	282	17	77	6.703241e+000	1.919379e+001	0	0	0	0	0	0	0	0	0	0	0	28.7206	201.918	1	1	1	1	23.9365	17.5357	78.4453
DATA	641	4	149	0	0	A_14_P109669	chrX:124028161-124028218	19576.9	4454.86	1.975395906e-001	1.102304014e-001	7.312319618e-002	6.213510e+002	9.792118e+002	1.727426e+002	1.001848e+002	53	249	17	78	6.910182e+000	1.890416e+001	0	0	0	0	0	0	0	0	0	0	0	14.033	170.153	1	1	0	1	22.1978	17.6129	78.9231
DATA	642	4	150	0	0	A_14_P113418	chr12:56708494-56708553	19598.5	4454.56	3.897943804e-002	1.767383791e-001	8.254437682e-001	4.072964e+002	4.455434e+002	1.662472e+002	4.935019e+001	49	157	17	78	6.839064e+000	1.913098e+001	0	0	0	0	0	0	0	0	0	0	0	9.19866	77.2556	1	1	0	1	24.8756	17.4577	79.1403
DATA	643	4	151	0	0	A_14_P119948	chr13:80658137-80658196	19619.2	4455.5	5.741347392e-001	1.651921356e-001	5.097929840e-004	2.356986e+002	8.840805e+002	1.628950e+002	9.092806e+001	45.5	227.5	17	79	6.965489e+000	1.858748e+001	0	0	0	0	0	0	0	0	0	0	0	5.32318	153.029	1	1	0	1	23.9365	17.7355	79.0638
DATA	644	4	152	0	0	A_16_P39851048	chr12:125824873-125824932	19640.4	4455.62	1.493176553e-001	8.012085504e-002	6.237011961e-002	1.192605e+003	1.681954e+003	2.005051e+002	1.695388e+002	68	358	17	78	6.875095e+000	1.880662e+001	0	0	0	0	0	0	0	0	0	0	0	26.9346	290.567	1	1	1	1	24.4106	17.5928	78.8185
DATA	645	4	153	0	0	A_14_P201559	chr4:41261127-41261186	19661.3	4455.23	1.289413804e-001	2.855139179e-001	6.515488546e-001	2.176989e+002	2.929528e+002	1.626443e+002	3.624575e+001	45	124	17	77	6.649317e+000	1.897555e+001	0	0	0	0	0	0	0	0	0	0	0	4.91666	50.5068	1	1	0	1	25.1049	17.3699	78.526
DATA	646	4	154	0	0	A_14_P116950	chr5:49953195-49953254	19682.8	4454.57	4.460878222e-001	1.806422830e-001	1.353193772e-002	2.453343e+002	6.852452e+002	1.630372e+002	7.178497e+001	43	181	17	76	6.639058e+000	1.909086e+001	0	0	0	0	0	0	0	0	0	0	0	5.5408	117.891	1	1	0	1	24.8756	17.3892	77.3817
DATA	647	4	155	0	0	A_16_P21582579	chrX:125583430-125583489	19704	4455.4	8.494820783e-002	1.152021480e-001	4.608889339e-001	6.580643e+002	8.002332e+002	1.740969e+002	8.284182e+001	54	208	17	76	6.878011e+000	1.927469e+001	0	0	0	0	0	0	0	0	0	0	0	14.8622	137.439	1	1	0	1	26.2212	17.6935	77.0507
DATA	648	4	156	0	0	A_14_P200934	chr10:43301547-43301606	19725.5	4454.68	9.803978440e-001	1.575918244e-001	4.936145769e-010	1.643398e+002	1.570871e+003	1.611808e+002	1.585475e+002	36	327	17	76	6.878567e+000	1.896318e+001	0	0	0	0	0	0	0	0	0	0	0	-2.26236	269.236	0	1	0	1	27.0811	17.8575	77.0982
DATA	649	4	157	0	0	A_14_P111497	chr6:27293406-27293465	19746.5	4454.68	-3.255111154e-001	2.436183037e-001	1.814995652e-001	4.291550e+002	2.028164e+002	1.667962e+002	2.956300e+001	48.5	115	17	76	6.826569e+000	1.881173e+001	0	0	0	0	0	0	0	0	0	0	0	9.69233	34.698	1	1	0	1	27.0811	17.8222	76.7687
DATA	650	4	158	0	0	A_16_P17215500	chr5:93282984-93283043	19767	4454.53	3.851215890e-001	1.495417223e-001	1.001400217e-002	3.331633e+002	8.086839e+002	1.645880e+002	8.368973e+001	45	211.5	17	76	6.460483e+000	1.874232e+001	0	0	0	0	0	0	0	0	0	0	0	7.52439	138.104	1	1	0	1	24.4106	17.5633	76.6847
DATA	651	4	159	0	0	A_14_P122788	chr6:114290787-114290846	19788.4	4454.71	-1.197842947e-001	1.361262854e-001	3.788865185e-001	6.679219e+002	5.069223e+002	1.744719e+002	5.509621e+001	56.5	164.5	17	76	6.421344e+000	1.811666e+001	0	0	0	0	0	0	0	0	0	0	0	15.0848	86.4203	1	1	0	1	23.696	17.5818	76.2063
DATA	652	4	160	0	0	A_14_P110074	chr9:25909346-25909405	19810	4453.96	7.304282188e-002	9.527301694e-002	4.432786369e-001	8.942031e+002	1.057984e+003	1.843237e+002	1.079862e+002	63	262.5	17	76	6.913620e+000	1.876649e+001	0	0	0	0	0	0	0	0	0	0	0	20.1953	180.013	1	1	1	1	22.7082	18	76.5715
DATA	653	4	161	0	0	A_16_P01454867	chr6:33977355-33977414	19831.2	4454.5	-4.063494431e-002	2.200853203e-001	8.535171452e-001	3.501262e+002	3.188524e+002	1.649397e+002	3.854624e+001	47	131.5	17	76	6.897682e+000	1.883299e+001	0	0	0	0	0	0	0	0	0	0	0	7.90749	54.1693	1	1	0	1	26.6546	17.887	76.7995
DATA	654	4	162	0	0	A_14_P125049	chr14:50267437-50267495	19851.8	4454.5	1.431158420e-001	7.362299452e-002	5.190733480e-002	1.551490e+003	2.157073e+003	2.237196e+002	2.167955e+002	73	440	17	76	6.875401e+000	1.917185e+001	0	0	0	0	0	0	0	0	0	0	0	35.0399	365.88	1	1	1	1	25.7804	17.7779	76.7626
DATA	655	4	163	66	1	DarkCorner	DarkCorner	19872.9	4454.43	0.000000000e+000	9.920219487e-001	1.000000000e+000	1.674640e+002	2.158365e+001	1.611808e+002	2.173791e+001	32	78.5	17	77	6.493273e+000	1.893596e+001	0	0	0	0	0	0	0	0	0	0	0	-8.21481	1.07252	0	0	0	0	26.4388	17.436	77.6143
DATA	656	4	164	66	1	DarkCorner	DarkCorner	19894.3	4454.64	0.000000000e+000	9.895232571e-001	1.000000000e+000	1.679823e+002	2.161550e+001	1.611808e+002	2.176075e+001	35	77	17	77	6.663519e+000	1.862825e+001	0	0	0	0	0	0	0	0	0	0	0	-5.10672	0.000660354	0	0	0	0	27.7085	17.3224	77.8856
DATA	657	5	1	66	1	DarkCorner	DarkCorner	16435	4467.5	0.000000000e+000	9.890664464e-001	1.000000000e+000	1.638224e+002	2.277670e+001	1.611808e+002	2.292975e+001	36	78	17	74	6.922646e+000	1.875218e+001	0	0	0	0	0	0	0	0	0	0	0	-2.94115	-2.82612	0	0	0	0	26.2212	17.7056	75.3756
DATA	658	5	2	0	0	A_14_P114774	chr8:42978102-42978160	16456	4467.5	4.795339184e-001	2.470894529e-001	5.229102530e-002	1.637136e+002	4.938770e+002	1.611808e+002	5.443063e+001	35	156	17	75	6.931969e+000	1.939078e+001	0	0	0	0	0	0	0	0	0	0	0	-5.31688	79.4248	0	1	0	1	26.2212	17.912	76.1198
DATA	659	5	3	0	0	A_16_P16926056	chr4:159985733-159985792	16477.2	4467.38	2.658274584e-001	1.018518779e-001	9.055765836e-003	6.611238e+002	1.219299e+003	1.742128e+002	1.240491e+002	57	270	17	74	6.769888e+000	1.934826e+001	0	0	0	0	0	0	0	0	0	0	0	14.9313	196.514	1	1	0	1	26.4388	17.5782	75.8329
DATA	660	5	4	0	0	A_18_P13858484	chr21:15372467-15372526	16498.3	4467.2	-8.543168689e-002	1.119574247e-001	4.454198719e-001	8.348611e+002	6.857764e+002	1.815191e+002	7.226248e+001	61	183	17	74	6.692767e+000	1.930201e+001	0	0	0	0	0	0	0	0	0	0	0	18.8551	110.771	1	1	1	1	24.4106	17.7948	75.6329
DATA	661	5	5	0	0	A_16_P01231350	chr5:53322946-53323005	16519.1	4467.28	4.866187474e-001	2.183320395e-001	2.582712141e-002	1.872720e+002	5.742375e+002	1.622650e+002	6.175853e+001	44	172	17	75	6.747059e+000	1.910280e+001	0	0	0	0	0	0	0	0	0	0	0	4.22948	92.9647	1	1	0	1	24.6442	17.97	75.639
DATA	662	5	6	0	0	A_14_P101256	chr3:54913017-54913076	16540.6	4467.02	1.344212001e-001	9.537899834e-002	1.587353949e-001	8.384731e+002	1.142642e+003	1.816855e+002	1.164926e+002	56	269.5	17	75	6.777348e+000	1.869487e+001	0	0	0	0	0	0	0	0	0	0	0	18.9367	185.42	1	1	1	1	26.4388	18.1154	75.9027
DATA	663	5	7	0	0	A_14_P124206	chr19:56003963-56004013	16561.9	4467.16	3.087712086e-002	1.507426032e-001	8.377022861e-001	4.955381e+002	5.320521e+002	1.686263e+002	5.781460e+001	51.5	165	17	76	6.770140e+000	1.849625e+001	0	0	0	0	0	0	0	0	0	0	0	11.1916	86.5464	1	1	0	1	27.0811	18.2015	76.5495
DATA	664	5	8	0	0	A_14_P112279	chrX:43901877-43901936	16583	4466.76	2.787081060e-002	1.352882584e-001	8.367826583e-001	5.678810e+002	6.055195e+002	1.708921e+002	6.462089e+001	54	168	17	76	6.670703e+000	1.835687e+001	0	0	0	0	0	0	0	0	0	0	0	12.8254	98.7299	1	1	0	1	24.8756	18.0734	76.1996
DATA	665	5	9	0	0	A_14_P131668	chr20:31227023-31227079	16604.4	4467	-4.194999023e-001	1.419646817e-001	3.127099541e-003	9.029531e+002	3.436887e+002	1.847498e+002	4.108508e+001	62	141.5	17	75	6.606249e+000	1.816045e+001	0	0	0	0	0	0	0	0	0	0	0	20.3929	56.1796	1	1	1	1	25.3321	18.0846	75.8267
DATA	666	5	10	0	0	A_14_P119693	chr17:48245153-48245212	16624.9	4466.74	3.506024201e-001	7.559654956e-002	3.521205483e-006	1.521614e+003	3.411198e+003	2.216581e+002	3.418582e+002	73.5	623	17	75	6.728219e+000	1.833149e+001	0	0	0	0	0	0	0	0	0	0	0	34.3652	558.931	1	1	1	1	26.8687	17.9666	75.7889
DATA	667	5	11	0	0	A_14_P124864	chr19:31915028-31915087	16646.3	4467.13	8.349197736e-002	1.482236170e-001	5.732415812e-001	4.759040e+002	5.767815e+002	1.680598e+002	6.187490e+001	51	167	17	76	6.824250e+000	1.882138e+001	0	0	0	0	0	0	0	0	0	0	0	10.7481	94.7524	1	1	0	1	24.1747	17.749	77.1473
DATA	668	5	12	0	0	A_14_P124055	chr20:23332391-23332448	16667.3	4466.88	-6.731853290e-001	1.282951410e-001	1.544604618e-007	1.479955e+003	3.140966e+002	2.188194e+002	3.854591e+001	77	127	17	77	6.555547e+000	1.900751e+001	0	0	0	0	0	0	0	0	0	0	0	33.4243	51.7289	1	1	1	1	26.2212	17.5229	77.6294
DATA	669	5	13	0	0	A_14_P121880	chr2:27278229-27278284	16688.8	4466.95	-9.604670703e-002	9.336675273e-002	3.036190174e-001	1.128921e+003	9.049338e+002	1.967838e+002	9.319691e+001	68	235	17	77	6.913285e+000	1.906951e+001	0	0	0	0	0	0	0	0	0	0	0	25.4963	149.425	1	1	1	1	26.2212	18.0681	77.8512
DATA	670	5	14	0	0	A_16_P17389708	chr5:167598490-167598549	16710	4466.8	3.498674735e-002	1.791318309e-001	8.451480426e-001	4.033107e+002	4.371460e+002	1.661500e+002	4.904080e+001	52	154	17	77	6.822165e+000	1.874190e+001	0	0	0	0	0	0	0	0	0	0	0	9.10865	72.371	1	1	0	1	27.2919	18.0486	77.9467
DATA	671	5	15	0	0	A_14_P104325	chr7:152116972-152117031	16731.7	4467.26	-2.751019383e-001	3.515385310e-001	4.338822878e-001	2.763055e+002	1.466519e+002	1.635319e+002	2.657825e+001	47.5	101.5	17	77	6.436470e+000	1.882775e+001	0	0	0	0	0	0	0	0	0	0	0	6.24027	24.3453	1	1	0	1	25.1049	17.6131	78.2591
DATA	672	5	16	0	0	A_14_P200919	chr14:106009295-106009354	16752.1	4466.21	1.439411589e-001	8.416179621e-002	8.721210103e-002	1.063786e+003	1.481820e+003	1.931208e+002	1.498226e+002	62.5	330.5	17	77	6.921407e+000	1.865469e+001	0	0	0	0	0	0	0	0	0	0	0	24.0253	246.601	1	1	1	1	24.4106	17.7911	78.8291
DATA	673	5	17	0	0	A_18_P16132459	chr7:77366489-77366548	16773.6	4466.36	-2.089084418e-001	1.048351702e-001	4.629075112e-002	1.075074e+003	6.645534e+002	1.937449e+002	7.001839e+001	62	194	17	78	6.678876e+000	1.960496e+001	0	0	0	0	0	0	0	0	0	0	0	24.2802	110.895	1	1	1	1	24.4106	17.3235	79.8235
DATA	674	5	18	0	0	A_14_P118775	chr16:57279738-57279797	16794.4	4466.61	7.368169046e-002	1.394557308e-001	5.972551660e-001	5.185092e+002	6.143815e+002	1.693155e+002	6.525591e+001	51	181	17	78	6.472881e+000	1.938990e+001	0	0	0	0	0	0	0	0	0	0	0	11.7104	102.795	1	1	0	1	24.4106	17.4728	79.6511
DATA	675	5	19	0	0	A_14_P109205	chr11:23445008-23445067	16815.4	4466	1.641509244e-002	8.593697972e-002	8.485152976e-001	1.153597e+003	1.198034e+003	1.982097e+002	1.217949e+002	69.5	276	17	78	6.532858e+000	1.904723e+001	0	0	0	0	0	0	0	0	0	0	0	26.0536	200.978	1	1	1	1	22.9591	17.5047	79.1471
DATA	676	5	20	0	0	A_16_P16864437	chr4:133938977-133939036	16837	4466.21	1.886869158e-001	9.751474455e-002	5.299546562e-002	7.647531e+002	1.180887e+003	1.784032e+002	1.200975e+002	58	280	17	78	7.026143e+000	1.860391e+001	0	0	0	0	0	0	0	0	0	0	0	17.2717	198.653	1	1	0	1	23.9365	18.1416	78.6466
DATA	677	5	21	0	0	A_16_P01358429	chr5:145594964-145595023	16857.8	4466.36	2.468417453e-001	7.777245329e-002	1.504071240e-003	1.247892e+003	2.203022e+003	2.038421e+002	2.213797e+002	65.5	445.5	17	79	6.961653e+000	1.812664e+001	0	0	0	0	0	0	0	0	0	0	0	28.1833	371.597	1	1	1	1	24.6442	18.1372	79.4284
DATA	678	5	22	0	0	A_16_P21512302	chrX:86709753-86709812	16879.3	4466.5	2.426717978e-001	1.490485518e-001	1.034953679e-001	3.935524e+002	6.881362e+002	1.659159e+002	7.217060e+001	49.5	193	17	79	6.880515e+000	1.818226e+001	0	0	0	0	0	0	0	0	0	0	0	8.88826	116.394	1	1	0	1	27.0811	18.0707	78.9667
DATA	679	5	23	0	0	A_16_P38083186	chr7:81369202-81369261	16900.1	4466.68	1.954803706e-001	1.436942233e-001	1.737061476e-001	4.346200e+002	6.816949e+002	1.669377e+002	7.153895e+001	53	199	17	79	6.844018e+000	1.840080e+001	0	0	0	0	0	0	0	0	0	0	0	9.81576	115.615	1	1	0	1	26.0017	18.1833	79.7813
DATA	680	5	24	0	0	A_16_P36863139	chr4:109770011-109770070	16921.4	4466.24	1.490004661e-001	1.038162007e-001	1.512206375e-001	7.168771e+002	1.010288e+003	1.764040e+002	1.033199e+002	55	247	17	78	6.785360e+000	1.892665e+001	0	0	0	0	0	0	0	0	0	0	0	16.1905	171.812	1	1	0	1	24.1747	17.8791	80.0904
DATA	681	5	25	0	0	A_16_P00608496	chr2:226329408-226329467	16942.9	4466.29	-2.649452611e-001	1.778372219e-001	1.362718588e-001	5.713430e+002	3.104214e+002	1.710075e+002	3.780490e+001	53	132.5	18	78	6.763910e+000	1.870197e+001	0	0	0	0	0	0	0	0	0	0	0	12.9036	52.9375	1	1	0	1	26.2212	18.3005	79.6415
DATA	682	5	26	0	0	A_14_P107756	chr4:175734964-175735023	16963.8	4466.32	4.154731585e-001	1.266936070e-001	1.040451130e-003	4.050324e+002	1.054297e+003	1.661919e+002	1.076035e+002	46	253	18	78	6.864339e+000	1.877072e+001	0	0	0	0	0	0	0	0	0	0	0	9.14753	180.279	1	1	0	1	25.7804	18.3847	79.3502
DATA	683	5	27	0	0	A_14_P102592	chr11:8189871-8189930	16984.9	4466.56	2.980210810e-001	1.384810882e-001	3.139178721e-002	4.058167e+002	8.060295e+002	1.662110e+002	8.341104e+001	50	219.5	18	79	6.882391e+000	1.864616e+001	0	0	0	0	0	0	0	0	0	0	0	9.16525	138.204	1	1	0	1	25.7804	18.1273	79.8462
DATA	684	5	28	0	0	A_14_P106560	chr9:140590918-140590977	17006.1	4466.38	5.927350362e-001	2.196288868e-001	6.958941204e-003	1.616243e+002	6.327639e+002	1.612884e+002	6.679803e+001	42	187	18	79	6.942568e+000	1.820125e+001	0	0	0	0	0	0	0	0	0	0	0	1.33069	108.79	0	1	0	1	24.4106	18.3578	80.026
DATA	685	5	29	0	0	A_14_P132378	chrX:36116887-36116946	17027.1	4466.6	8.339396269e-001	1.289983287e-001	1.014784781e-010	2.806131e+002	1.914465e+003	1.636052e+002	1.926328e+002	47	407	18	79	6.976471e+000	1.816858e+001	0	0	0	0	0	0	0	0	0	0	0	6.33756	330.04	1	1	0	1	25.5572	18.3164	79.9283
DATA	686	5	30	0	0	A_14_P108126	chr16:29694091-29694150	17048.7	4465.87	3.728842130e-001	1.119571174e-001	8.665948126e-004	5.115435e+002	1.207165e+003	1.691035e+002	1.225791e+002	50	290	17	79	6.975681e+000	1.847469e+001	0	0	0	0	0	0	0	0	0	0	0	11.5531	208.671	1	1	0	1	24.4106	18.0125	79.782
DATA	687	5	31	0	0	A_14_P131907	chr16:4395628-4395686	17069.5	4466.01	4.868525888e-004	1.455615089e-001	9.973313588e-001	5.347074e+002	5.353071e+002	1.698186e+002	5.758722e+001	53	169	17	79	6.990946e+000	1.838512e+001	0	0	0	0	0	0	0	0	0	0	0	12.0762	92.7792	1	1	0	1	28.3221	17.7824	80.1565
DATA	688	5	32	0	0	A_14_P137752	chr5:148595001-148595060	17090.9	4466.35	4.293664494e-001	1.089796994e-001	8.152390042e-005	5.109100e+002	1.373127e+003	1.690844e+002	1.389356e+002	51	318	17	79	6.609801e+000	1.846022e+001	0	0	0	0	0	0	0	0	0	0	0	11.5387	238.638	1	1	0	1	22.7082	17.5985	80.5264
DATA	689	5	33	0	0	A_18_P17879568	chr1:164204822-164204881	17112.1	4465.65	-2.887363021e-001	1.057080107e-001	6.305602199e-003	1.180372e+003	6.071315e+002	1.997799e+002	6.428093e+001	65	182	17	80	6.833616e+000	1.891721e+001	0	0	0	0	0	0	0	0	0	0	0	26.6583	105.793	1	1	1	1	25.3321	17.7847	80.9721
DATA	690	5	34	0	0	A_14_P110291	chr14:21216494-21216553	17133.4	4466.04	1.563739396e-001	1.095981685e-001	1.536394680e-001	6.542402e+002	9.378020e+002	1.739527e+002	9.611607e+001	59	238	17	80	6.803508e+000	1.877954e+001	0	0	0	0	0	0	0	0	0	0	0	14.7758	163.849	1	1	0	1	24.6442	18.0034	80.8337
DATA	691	5	35	0	0	A_14_P109531	chr3:110462939-110462998	17153.1	4466.12	-2.296598043e-001	1.775556177e-001	1.958545175e-001	5.499872e+002	3.241102e+002	1.703059e+002	3.862492e+001	54	141.5	18	80	6.797774e+000	1.854449e+001	0	0	0	0	0	0	0	0	0	0	0	12.4213	56.7659	1	1	0	1	16.5837	18.0978	80.3688
DATA	692	5	36	0	0	A_14_P200778	chr9:119457939-119457998	17175.4	4466.39	-1.037200131e-001	1.085234659e-001	3.392045663e-001	8.919239e+002	7.024377e+002	1.842132e+002	7.330194e+001	59.5	195	18	79	6.678658e+000	1.900717e+001	0	0	0	0	0	0	0	0	0	0	0	20.1438	123.367	1	1	1	1	24.4106	18.4402	80.5199
DATA	693	5	37	0	0	A_16_P18472901	chr8:124922842-124922901	17196.6	4465.27	-5.646419408e-002	1.217899190e-001	6.429203063e-001	7.166021e+002	6.292365e+002	1.763928e+002	6.630348e+001	55	187	18	79	6.802571e+000	1.894123e+001	0	0	0	0	0	0	0	0	0	0	0	16.1842	110.791	1	1	0	1	24.1747	18.3446	79.6786
DATA	694	5	38	0	0	A_18_P11812988	chr13:78855342-78855401	17217.7	4465.59	5.885167186e-001	9.747326632e-002	1.563027171e-009	6.290101e+002	2.438790e+003	1.730196e+002	2.447682e+002	55	519	17	79	6.444170e+000	1.940533e+001	0	0	0	0	0	0	0	0	0	0	0	14.206	430.509	1	1	0	1	23.4529	17.6226	80.1721
DATA	695	5	39	0	0	A_14_P130601	chr12:31241495-31241554	17238.9	4465.9	8.510171225e-001	1.726021181e-001	8.201362950e-007	1.609356e+002	1.142008e+003	1.616131e+002	1.160782e+002	43	282	17	79	6.442453e+000	1.988990e+001	0	0	0	0	0	0	0	0	0	0	0	2.66808	202.107	0	1	0	1	23.696	17.5429	80.2121
DATA	696	5	40	0	0	A_16_P39703412	chr12:64762088-64762147	17260.1	4465.69	3.563775143e-001	8.145837880e-002	1.214522485e-005	1.073921e+003	2.439777e+003	1.936810e+002	2.448576e+002	63.5	516	17	79	6.453714e+000	1.941454e+001	0	0	0	0	0	0	0	0	0	0	0	24.2542	432.86	1	1	1	1	25.3321	17.4352	79.9231
DATA	697	5	41	0	0	A_14_P112854	chr2:232576013-232576062	17281.5	4465.68	-8.316319159e-002	2.939546430e-001	7.772445678e-001	2.698536e+002	2.228256e+002	1.634241e+002	3.040615e+001	45.5	119	17	79	6.745351e+000	1.873316e+001	0	0	0	0	0	0	0	0	0	0	0	6.09456	39.6322	1	1	0	1	27.0811	17.83	80.0816
DATA	698	5	42	0	0	A_16_P18342224	chr8:69836784-69836843	17302.1	4465.53	-2.835589031e-001	1.179126422e-001	1.618034802e-002	9.881326e+002	5.143471e+002	1.890590e+002	5.542136e+001	62	172	17	79	6.759256e+000	1.869442e+001	0	0	0	0	0	0	0	0	0	0	0	22.3167	91.7	1	1	1	1	25.1049	17.9192	79.7502
DATA	699	5	43	0	0	A_14_P121392	chr17:73698605-73698664	17323.4	4465.57	-6.972861061e-003	9.457771326e-002	9.412282033e-001	9.891270e+002	9.733728e+002	1.891110e+002	9.949110e+001	60	245	17	80	6.763189e+000	1.885013e+001	0	0	0	0	0	0	0	0	0	0	0	22.3391	173.959	1	1	1	1	24.4106	18.1503	80.2345
DATA	700	5	44	0	0	A_14_P110908	chr14:76437972-76438023	17344.5	4465.27	-6.302693347e-002	9.012114572e-002	4.843284046e-001	1.153888e+003	9.980141e+002	1.982267e+002	1.018933e+002	64	241.5	17	79	6.666290e+000	1.850801e+001	0	0	0	0	0	0	0	0	0	0	0	26.0602	178.785	1	1	1	1	24.4106	18.1144	79.5902
DATA	701	5	45	0	0	A_16_P16612455	chr4:21026194-21026253	17365.5	4465.48	-1.095770291e-001	1.859604102e-001	5.556940950e-001	4.556009e+002	3.540035e+002	1.674961e+002	4.090415e+001	49	139	17	79	6.730291e+000	1.864552e+001	0	0	0	0	0	0	0	0	0	0	0	10.2896	63.5649	1	1	0	1	24.8756	17.8678	79.4047
DATA	702	5	46	0	0	A_16_P21474131	chrX:53588530-53588589	17386.7	4464.95	2.675769650e-001	7.710325833e-002	5.197385785e-004	1.286627e+003	2.382483e+003	2.062361e+002	2.391240e+002	67	494	17	78	6.440147e+000	1.795988e+001	0	0	0	0	0	0	0	0	0	0	0	29.0581	428.783	1	1	1	1	24.4106	17.4659	78.2938
DATA	703	5	47	0	0	A_14_P126747	chr1:220170634-220170692	17407.9	4465.78	-4.150086150e-001	9.199613672e-002	6.447630070e-006	1.923841e+003	7.398789e+002	2.509799e+002	7.674846e+001	85	208	17	78	6.573656e+000	1.830598e+001	0	0	0	0	0	0	0	0	0	0	0	43.4494	133.465	1	1	1	1	26.0017	17.3402	78.3752
DATA	704	5	48	0	0	A_16_P01906920	chr8:43172080-43172139	17428.8	4465.36	-1.247252623e-001	1.628153788e-001	4.436445791e-001	5.398636e+002	4.050968e+002	1.699817e+002	4.533579e+001	50	150.5	17	78	6.573553e+000	1.813902e+001	0	0	0	0	0	0	0	0	0	0	0	12.1927	73.2348	1	1	0	1	25.3321	17.2936	78.5485
DATA	705	5	49	0	0	A_14_P134195	chr1:227964015-227964074	17450.1	4465.11	-3.437336772e-001	9.101588281e-002	1.589620554e-004	1.720968e+003	7.799004e+002	2.357892e+002	8.059109e+001	78	223	17	77	6.675651e+000	1.835934e+001	0	0	0	0	0	0	0	0	0	0	0	38.8675	141.304	1	1	1	1	24.4106	17.4077	77.936
DATA	706	5	50	0	0	A_16_P36150419	chr3:4505621-4505680	17471.2	4465.32	7.740096573e-001	1.468456047e-001	1.357505813e-007	2.260900e+002	1.343665e+003	1.627587e+002	1.358862e+002	42	325	17	75	6.610873e+000	1.899193e+001	0	0	0	0	0	0	0	0	0	0	0	5.10617	243.971	1	1	0	1	24.4106	17.4402	77.1532
DATA	707	5	51	0	1	PC_00000004	PC_00000004	17492.7	4465.24	-1.562569127e-003	7.835516014e-002	9.840895335e-001	1.452599e+003	1.447382e+003	2.169785e+002	1.461440e+002	74	346.5	17	75.5	7.106749e+000	1.893223e+001	0	0	0	0	0	0	0	1	0	0	0	32.8065	263.369	1	1	1	1	24.4106	17.9001	77.666
DATA	708	5	52	0	0	A_18_P24678991	chr5:166891330-166891389	17514	4465.5	3.239442330e-001	1.280053145e-001	1.138321599e-002	6.435105e+002	1.356750e+003	1.735520e+002	2.220586e+002	57	209	17	76	6.551322e+000	1.875765e+001	0	0	0	1	0	0	0	0	0	0	0	14.5335	247.393	1	1	0	1	26.2212	17.5266	77.9031
DATA	709	5	53	0	0	A_14_P201592	chr4:83382000-83382059	17534.9	4465.39	7.142264454e-001	1.077458253e-001	3.384072039e-011	4.704750e+002	2.436481e+003	1.679068e+002	2.444790e+002	50	535	17	76	6.533410e+000	1.935252e+001	0	0	0	0	0	0	0	0	0	0	0	10.6255	445.162	1	1	0	1	26.0017	17.3189	77.585
DATA	710	5	54	0	0	A_14_P112524	chr2:198465923-198465982	17556.3	4465.77	-7.528386704e-002	9.302148156e-002	4.183328267e-001	1.105134e+003	9.292469e+002	1.954289e+002	9.507362e+001	66	251	17	76	6.695784e+000	1.875690e+001	0	0	0	0	0	0	0	0	0	0	0	24.9591	170.121	1	1	1	1	22.1978	17.4681	76.7334
DATA	711	5	55	0	0	A_14_P128379	chr3:87446138-87446197	17577.5	4464.86	5.157986062e-001	2.415069616e-001	3.269975571e-002	1.599261e+002	5.244668e+002	1.611840e+002	5.615257e+001	38	174	17	75	6.662547e+000	1.902118e+001	0	0	0	0	0	0	0	0	0	0	0	0.230061	96.1999	0	1	0	1	25.7804	17.4069	76.3124
DATA	712	5	56	0	0	A_14_P125675	chr1:22416798-22416857	17598.6	4465.27	-7.836438633e-002	1.530219382e-001	6.085725564e-001	5.507744e+002	4.598428e+002	1.703313e+002	5.015468e+001	54.5	170.5	17	75	6.677033e+000	1.869110e+001	0	0	0	0	0	0	0	0	0	0	0	12.4391	84.5059	1	1	0	1	23.696	17.4215	76.2332
DATA	713	5	57	0	0	A_14_P138945	chr12:54396400-54396459	17619.7	4464.61	-3.913266798e-002	6.748680186e-002	5.620113200e-001	2.659097e+003	2.429974e+003	3.109457e+002	2.438180e+002	94	524	17	75	6.934122e+000	1.822425e+001	0	0	0	0	0	0	0	0	0	0	0	60.0549	447.369	1	1	1	1	24.8756	17.7101	75.7358
DATA	714	5	58	0	0	A_14_P200160	chr5:179268490-179268545	17640.8	4464.47	-2.852047737e-001	1.396374299e-001	4.110527180e-002	7.843686e+002	4.067386e+002	1.792528e+002	4.530374e+001	58	153.5	17	75	6.822004e+000	1.821882e+001	0	0	0	0	0	0	0	0	0	0	0	17.7147	75.016	1	1	0	1	24.8756	17.7459	75.7234
DATA	715	5	59	0	0	A_14_P104717	chr4:73495623-73495682	17662.2	4464.97	-1.076611564e-001	6.463740695e-002	9.578975553e-002	4.529501e+003	3.534999e+003	4.807734e+002	3.540605e+002	147	712	17	74	6.444623e+000	1.809697e+001	0	0	0	0	0	0	0	0	0	0	0	102.297	653.123	1	1	1	1	27.2919	17.6511	75.2067
DATA	716	5	60	0	0	A_14_P109135	chr5:36609296-36609355	17683.4	4464.52	-7.402512903e-001	1.586543413e-001	3.074010338e-006	1.136606e+003	2.067087e+002	1.972257e+002	2.868136e+001	64	116	17	74	6.743861e+000	1.831088e+001	0	0	0	0	0	0	0	0	0	0	0	25.6699	38.2553	1	1	1	1	24.4106	17.8517	75.109
DATA	717	5	61	0	0	A_14_P122750	chr10:8774517-8774576	17704.6	4464.97	3.644150073e-001	1.963136463e-001	6.341226185e-002	2.454611e+002	5.680647e+002	1.630391e+002	6.017484e+001	45	183	17	75	6.806150e+000	1.798654e+001	0	0	0	0	0	0	0	0	0	0	0	5.54367	105.304	1	1	0	1	30	17.7319	75.9077
DATA	718	5	62	0	0	A_16_P35566263	chr2:7870507-7870566	17725.6	4465	1.737716529e-001	3.374446824e-001	6.065786136e-001	1.730564e+002	2.582018e+002	1.621071e+002	3.254967e+001	43	123	17	75	6.901269e+000	1.783592e+001	0	0	0	0	0	0	0	0	0	0	0	3.90843	47.9391	1	1	0	1	29.1201	17.736	75.6871
DATA	719	5	63	0	0	A_14_P109445	chr5:11985141-11985200	17747.1	4464.89	3.296054853e-001	8.015435334e-002	3.920177062e-005	1.128857e+003	2.411261e+003	1.967801e+002	2.419368e+002	66	523	17	75	6.780263e+000	1.829922e+001	0	0	0	0	0	0	0	0	0	0	0	25.4949	448.38	1	1	1	1	27.0811	17.4811	75.9203
DATA	720	5	64	0	0	A_14_P108873	chr15:85682172-85682231	17768	4464.83	-1.130003633e-001	1.217146526e-001	3.531980786e-001	7.659289e+002	5.904568e+002	1.784537e+002	6.226430e+001	56	180.5	17	76	6.813625e+000	1.838417e+001	0	0	0	0	0	0	0	0	0	0	0	17.2983	109.957	1	1	0	1	22.9591	17.6998	76.5058
DATA	721	5	65	0	0	A_14_P115212	chr18:57121007-57121066	17788.9	4464.4	2.042941958e-001	1.177206836e-001	8.266737515e-002	5.597103e+002	8.958957e+002	1.706224e+002	9.173688e+001	50	247	17	76	6.867042e+000	1.853902e+001	0	0	0	0	0	0	0	0	0	0	0	12.6409	167.069	1	1	0	1	25.7804	17.8922	76.2527
DATA	722	5	66	0	0	A_14_P113630	chr2:209673966-209674025	17810.5	4464.39	-7.673590489e-002	9.128009066e-002	4.005360795e-001	1.145509e+003	9.599807e+002	1.977401e+002	9.799955e+001	66	251	17	76	6.523686e+000	1.833353e+001	0	0	0	0	0	0	0	0	0	0	0	25.871	179.269	1	1	1	1	24.4106	17.4386	76.9144
DATA	723	5	67	0	0	A_14_P202351	chr3:133492907-133492966	17831.5	4464.56	-8.090810669e-002	7.570425114e-002	2.851871702e-001	1.771193e+003	1.470137e+003	2.394796e+002	1.483250e+002	78	338	17	76.5	6.610785e+000	1.835968e+001	0	0	0	0	0	0	0	0	0	0	0	40.0018	274.892	1	1	1	1	25.7804	17.4201	77.2289
DATA	724	5	68	0	0	A_16_P18932068	chr10:56457621-56457680	17852.5	4464.79	4.543252687e-001	1.324132009e-001	6.010998498e-004	3.643425e+002	1.037135e+003	1.652474e+002	1.055594e+002	47	266.5	16	77	6.679485e+000	1.904684e+001	0	0	0	0	0	0	0	0	0	0	0	8.22856	194.17	1	1	0	1	25.3321	17.3022	78.108
DATA	725	5	69	0	0	A_14_P201142	chr3:40529849-40529908	17873.3	4464.7	2.550303054e-002	7.528268152e-002	7.347878417e-001	1.574963e+003	1.670218e+003	2.253537e+002	1.681717e+002	77	381.5	16	77	6.678693e+000	1.891578e+001	0	0	0	0	0	0	0	0	0	0	0	35.57	313.06	1	1	1	1	24.8756	17.4391	78.0061
DATA	726	5	70	0	0	A_16_P21590652	chrX:129983767-129983826	17894.3	4464.38	2.482745403e-003	9.927760240e-002	9.800484932e-001	9.014886e+002	9.066570e+002	1.846782e+002	9.276213e+001	59	241	17	77	6.470731e+000	1.896701e+001	0	0	0	0	0	0	0	0	0	0	0	20.3598	170.132	1	1	1	1	24.6442	17.3645	77.798
DATA	727	5	71	0	0	A_14_P122414	chr10:81839279-81839338	17915.8	4464.38	-3.998638117e-002	6.640886806e-002	5.470915211e-001	2.953436e+003	2.693650e+003	3.364626e+002	2.700763e+002	110	575	17	77	6.466814e+000	1.863159e+001	0	0	0	0	0	0	0	0	0	0	0	66.7024	506.011	1	1	1	1	26.0017	17.3699	78.1843
DATA	728	5	72	66	-1	(-)3xSLv1	NegativeControl	17937.3	4464.5	0.000000000e+000	1.063531858e+000	1.000000000e+000	1.588149e+002	1.943744e+001	1.613080e+002	1.956805e+001	43	72	17	79	6.692319e+000	1.899208e+001	0	0	0	0	0	0	0	0	0	0	0	1.44674	-6.84066	0	0	0	0	27.0811	17.3797	79.2063
DATA	729	5	73	0	0	A_14_P119688	chr7:52793551-52793610	17958.1	4464.34	4.162699312e-001	1.166748303e-001	3.600208633e-004	4.591023e+002	1.197235e+003	1.675917e+002	1.213091e+002	48	300	17	79	6.314179e+000	1.900934e+001	0	0	0	0	0	0	0	0	0	0	0	10.3687	225.349	1	1	0	1	25.7804	17.2043	79.3268
DATA	730	5	74	0	0	A_16_P19784491	chr13:40092710-40092769	17979.7	4464.43	2.855265641e-001	2.102690648e-001	1.744921110e-001	2.500291e+002	4.825221e+002	1.631085e+002	5.205539e+001	46	168.5	17	79	6.320310e+000	1.897118e+001	0	0	0	0	0	0	0	0	0	0	0	5.64683	90.9061	1	1	0	1	25.3321	17.369	79.0041
DATA	731	5	75	0	0	A_14_P202158	chr8:133078157-133078216	18000.5	4464.7	-4.832011687e-002	9.102642371e-002	5.955323240e-001	1.111403e+003	9.943781e+002	1.957841e+002	1.013347e+002	61	266	17	79	6.720019e+000	1.898567e+001	0	0	0	0	0	0	0	0	0	0	0	25.1007	187.495	1	1	1	1	23.696	17.821	79.0328
DATA	732	5	76	0	0	A_14_P133551	chr1:78183673-78183732	18022.2	4464.59	-8.402769977e-002	1.150798022e-001	4.652869146e-001	7.993598e+002	6.587409e+002	1.799139e+002	6.869964e+001	57	211	17	79	6.724225e+000	1.910770e+001	0	0	0	0	0	0	0	0	0	0	0	18.0533	124.308	1	1	0	1	20.0267	17.8673	79.6367
DATA	733	5	77	0	0	A_14_P122778	chr19:18024285-18024344	18042.4	4464.47	-3.521520719e-002	8.399574552e-002	6.750335133e-001	1.283166e+003	1.183226e+003	2.060204e+002	1.199165e+002	68.5	302.5	17	78.5	6.723535e+000	1.920906e+001	0	0	0	0	0	0	0	0	0	0	0	28.9799	223.434	1	1	1	1	24.4106	18.0161	79.096
DATA	734	5	78	0	0	A_16_P03412400	chr19:823554-823605	18064	4464.11	1.529125045e-001	8.124385032e-002	5.981665418e-002	1.146310e+003	1.630101e+003	1.977865e+002	1.641692e+002	66	390.5	17	79	6.811065e+000	1.915468e+001	0	0	0	0	0	0	0	0	0	0	0	25.8891	308.025	1	1	1	1	27.2919	17.8978	79.2243
DATA	735	5	79	0	0	A_14_P139217	chrX:62875495-62875549	18085	4464.11	1.079166053e-002	1.256321651e-001	9.315468129e-001	6.354155e+002	6.514026e+002	1.732535e+002	6.798545e+001	52	188	17	78	6.853377e+000	1.928793e+001	0	0	0	0	0	0	0	0	0	0	0	14.3507	123.163	1	1	0	1	25.7804	17.903	79.5723
DATA	736	5	80	0	0	A_16_P02714432	chr12:120594053-120594112	18106.4	4464.31	-3.268490748e-001	1.430621398e-001	2.233247217e-002	7.982529e+002	3.760897e+002	1.798647e+002	4.234131e+001	55.5	146.5	17	78	6.947949e+000	1.903584e+001	0	0	0	0	0	0	0	0	0	0	0	18.0283	71.1475	1	1	0	1	26.2212	18.044	79.9045
DATA	737	5	81	0	1	SRN_12295	SRN_12295	18127.5	4464.12	-6.578716408e-001	2.791729218e-001	1.844794945e-002	5.156698e+002	1.133705e+002	1.692288e+002	2.250611e+001	48	100	17	78	6.873095e+000	1.890664e+001	0	0	0	0	0	0	0	0	0	0	0	11.6462	21.4572	1	1	0	1	23.9365	18.0101	79.6716
DATA	738	5	82	0	0	A_14_P109945	chr1:20984262-20984321	18148.7	4463.98	-4.133258283e-001	8.211488168e-002	4.815873286e-007	2.790227e+003	1.077243e+003	3.222312e+002	1.094633e+002	104	282	17	78	6.804809e+000	1.880659e+001	0	0	0	0	0	0	0	0	0	0	0	63.0164	203.969	1	1	1	1	23.4529	17.9865	79.223
DATA	739	5	83	0	0	A_16_P19164487	chr11:16873547-16873606	18170	4463.93	-4.579717082e-001	1.286474351e-001	3.709992837e-004	1.087309e+003	3.787748e+002	1.944264e+002	4.256900e+001	65.5	147.5	17	79	6.806315e+000	1.928226e+001	0	0	0	0	0	0	0	0	0	0	0	24.5565	71.7442	1	1	1	1	26.0017	18.0649	79.6995
DATA	740	5	84	0	1	SRN_30983	SRN_30983	18192	4464.03	-1.965791975e-001	1.104586938e-001	7.513118760e-002	9.736595e+002	6.191957e+002	1.883066e+002	6.489389e+001	62	201	18	78	6.879334e+000	1.865310e+001	0	0	0	0	0	0	0	0	0	0	0	21.9898	117.319	1	1	1	1	26.4388	18.2352	79.1389
DATA	741	5	85	0	0	A_16_P16684587	chr4:55179152-55179211	18212.4	4463.68	-4.115297142e-002	1.364842429e-001	7.630166469e-001	6.065964e+002	5.517558e+002	1.722174e+002	5.849247e+001	55	180	17	78	6.843800e+000	1.899066e+001	0	0	0	0	0	0	0	0	0	0	0	13.6998	104.563	1	1	0	1	23.696	18.0197	79.7878
DATA	742	5	86	0	0	A_14_P116200	chr13:39587254-39587313	18233.5	4463.98	-1.646674927e-001	7.238056703e-002	2.290451687e-002	2.405330e+003	1.646293e+003	2.895434e+002	1.657700e+002	93	387.5	17	79	6.874466e+000	1.943845e+001	0	0	0	0	0	0	0	0	0	0	0	54.3236	312.045	1	1	1	1	26.2212	17.9577	79.8104
DATA	743	5	87	0	0	A_16_P18427080	chr8:106118824-106118883	18254.6	4464.18	-3.384233180e-001	1.117388934e-001	2.456103882e-003	1.152817e+003	5.288557e+002	1.981644e+002	5.633546e+001	66	183	17	79	6.900666e+000	1.920498e+001	0	0	0	0	0	0	0	0	0	0	0	26.036	100.253	1	1	1	1	25.7804	17.8326	79.5892
DATA	744	5	88	0	0	A_16_P15637375	chr2:45686809-45686868	18276.1	4464.1	5.353095145e-001	1.336463555e-001	6.190791452e-005	3.310840e+002	1.135658e+003	1.645461e+002	1.152127e+002	48	278	17	78	6.501308e+000	1.852603e+001	0	0	0	0	0	0	0	0	0	0	0	7.47743	215.293	1	1	0	1	23.2073	17.5355	78.8992
DATA	745	5	89	0	0	A_14_P116556	chr2:182392073-182392132	18297.5	4463.63	-1.218130979e-001	1.904133484e-001	5.223482628e-001	4.494645e+002	3.395333e+002	1.673303e+002	3.911028e+001	49	147	17	78	6.450434e+000	1.861461e+001	0	0	0	0	0	0	0	0	0	0	0	10.151	64.3652	1	1	0	1	23.4529	17.6551	78.7369
DATA	746	5	90	0	0	A_14_P124918	chr22:30074260-30074318	18318.3	4463.74	-6.424889191e-001	1.414120720e-001	5.535906598e-006	1.197812e+003	2.728347e+002	2.008152e+002	3.348468e+001	65	129.5	17	78	6.329285e+000	1.901166e+001	0	0	0	0	0	0	0	0	0	0	0	27.0522	51.7177	1	1	1	1	24.8756	17.4494	78.7763
DATA	747	5	91	0	0	A_14_P118634	chr20:43520556-43520615	18339.1	4463.6	-1.245534748e-001	7.568398888e-002	9.982463648e-002	1.897629e+003	1.424485e+003	2.489763e+002	1.437655e+002	83	354	17	78	6.385731e+000	1.851880e+001	0	0	0	0	0	0	0	0	0	0	0	42.8574	269.985	1	1	1	1	21.9382	17.4048	79.1766
DATA	748	5	92	0	0	A_14_P201233	chr1:90513418-90513477	18360.4	4463.63	2.745736788e-001	1.187243812e-001	2.073922934e-002	5.134669e+002	9.662425e+002	1.691618e+002	9.855621e+001	47	261	17	79	6.522732e+000	1.894545e+001	0	0	0	0	0	0	0	0	0	0	0	11.5965	183.099	1	1	0	1	24.8756	17.2935	79.5523
DATA	749	5	93	0	0	A_14_P200556	chr19:52272356-52272406	18381	4463.14	-1.882014049e-001	1.084176108e-001	8.258268501e-002	9.910003e+002	6.424989e+002	1.892090e+002	6.712175e+001	60.5	192.5	17	79	6.580043e+000	1.904297e+001	0	0	0	0	0	0	0	0	0	0	0	22.3814	121.718	1	1	1	1	23.4529	17.3922	79.7167
DATA	750	5	94	0	0	A_14_P131877	chr20:18413413-18413472	18402.7	4463.46	-2.560348524e-001	2.461639625e-001	2.982939831e-001	3.933812e+002	2.181618e+002	1.659118e+002	2.921396e+001	47	115	17	79	6.953716e+000	1.900788e+001	0	0	0	0	0	0	0	0	0	0	0	8.8844	41.3172	1	1	0	1	23.4529	17.8054	79.8981
DATA	751	5	95	0	0	A_14_P123846	chr15:90452628-90452687	18423.3	4463.64	-7.773665466e-001	1.064683588e-001	2.848190943e-013	3.102486e+003	5.180162e+002	3.496190e+002	5.532796e+001	107	172	17	79	7.105142e+000	1.886319e+001	0	0	0	0	0	0	0	0	0	0	0	70.0687	98.0715	1	1	1	1	24.8756	17.9747	79.7916
DATA	752	5	96	0	0	A_14_P139657	chr17:4442248-4442307	18445.1	4463.64	2.428979507e-001	2.147364021e-001	2.579941851e-001	2.572242e+002	4.499971e+002	1.632203e+002	4.902123e+001	45	161	18	79	6.908499e+000	1.827477e+001	0	0	0	0	0	0	0	0	0	0	0	5.80933	85.1567	1	1	0	1	26.0017	17.9798	79.9522
DATA	753	5	97	0	0	A_14_P117287	chr17:29645615-29645674	18466	4463.16	-2.287854355e-001	8.316654566e-002	5.942614150e-003	1.743301e+003	1.029406e+003	2.374241e+002	1.047629e+002	78	270	17	79	6.526020e+000	1.846901e+001	0	0	0	0	0	0	0	0	0	0	0	39.3719	194.705	1	1	1	1	25.3321	17.6822	80.1421
DATA	754	5	98	0	0	A_16_P01818472	chr7:137495879-137495938	18487	4463	-1.691716985e-001	6.972964015e-002	1.526168988e-002	2.918002e+003	1.976577e+003	3.333565e+002	1.986139e+002	103	437	17	79	6.799640e+000	1.898172e+001	0	0	0	0	0	0	0	0	0	0	0	65.9022	373.652	1	1	1	1	24.8756	18.0175	80.3739
DATA	755	5	99	0	0	A_14_P123381	chr5:13830687-13830744	18508.5	4463.13	1.479372735e-001	6.791682482e-002	2.939021895e-002	2.307323e+003	3.243738e+003	2.814545e+002	3.249580e+002	91	688	17	79	6.821554e+000	1.844567e+001	0	0	0	0	0	0	0	0	0	0	0	52.1102	612.826	1	1	1	1	25.3321	17.8113	80.1815
DATA	756	5	100	0	1	SRN_20703	SRN_20703	18529.4	4463.23	-1.124328263e-001	7.815605561e-002	1.502728694e-001	1.694459e+003	1.307971e+003	2.338614e+002	1.322412e+002	80	333	17	79	6.827797e+000	1.843727e+001	0	0	0	0	0	0	0	0	0	0	0	38.2688	246.95	1	1	1	1	25.3321	17.435	79.9898
DATA	757	5	101	0	0	A_14_P110771	chrX:11384867-11384926	18550.4	4462.57	6.024161354e-001	1.302532252e-001	3.746682143e-006	3.238010e+002	1.296266e+003	1.644011e+002	1.310858e+002	47	316	16	80	6.797381e+000	1.936834e+001	0	0	0	0	0	0	0	0	0	0	0	7.31295	244.558	1	1	0	1	23.2073	17.1353	80.272
DATA	758	5	102	0	0	A_16_P37209144	chr5:65271952-65272011	18572	4462.42	2.807424549e-001	1.517836424e-001	6.436795386e-002	3.677219e+002	7.018786e+002	1.653222e+002	7.285158e+001	50	211	16	79	6.843609e+000	1.897258e+001	0	0	0	0	0	0	0	0	0	0	0	8.30489	132.314	1	1	0	1	22.4545	17.3119	79.4202
DATA	759	5	103	0	0	A_14_P139739	chr13:31775839-31775898	18593.8	4462.77	4.121005983e-001	1.097520444e-001	1.734570898e-004	5.108938e+002	1.319566e+003	1.690839e+002	1.333949e+002	52	318	17	79	6.957380e+000	1.913897e+001	0	0	0	0	0	0	0	0	0	0	0	11.5384	248.551	1	1	0	1	26.4388	17.7019	79.2399
DATA	760	5	104	0	0	A_14_P138838	chr3:145938580-145938639	18614.3	4463.22	-4.704754143e-001	1.111275236e-001	2.299252497e-005	1.409463e+003	4.770656e+002	2.141147e+002	5.155765e+001	70.5	156	17	78	6.994805e+000	1.868383e+001	0	0	0	0	0	0	0	0	0	0	0	31.8323	89.7855	1	1	1	1	24.8756	17.9843	78.957
DATA	761	5	105	0	0	A_14_P100725	chr1:112633589-112633648	18635.5	4462.92	1.801748684e-001	7.403746575e-002	1.495101479e-002	1.500201e+003	2.271560e+003	2.201937e+002	2.279975e+002	69	502	17	78	6.930134e+000	1.893375e+001	0	0	0	0	0	0	0	0	0	0	0	33.8816	427.109	1	1	1	1	25.3321	17.8089	78.219
DATA	762	5	106	0	0	A_16_P18074722	chr7:113086408-113086467	18656.4	4463.07	1.655847397e-001	7.149212817e-002	2.055141725e-002	1.738544e+003	2.545485e+003	2.370751e+002	2.553011e+002	76.5	566	17	77	7.049537e+000	1.890632e+001	0	0	0	0	0	0	0	0	0	0	0	39.2645	478.154	1	1	1	1	25.3321	18.0372	78.1252
DATA	763	5	107	0	0	A_16_P17126300	chr5:56107595-56107654	18677.7	4462.96	3.739406999e-001	1.684995012e-001	2.647045177e-002	2.903675e+002	6.868924e+002	1.637754e+002	7.143359e+001	48	205	17	77	6.892931e+000	1.892714e+001	0	0	0	0	0	0	0	0	0	0	0	6.55786	128.893	1	1	0	1	24.8756	17.8917	77.193
DATA	764	5	108	0	1	SRN_50541	SRN_50541	18698.9	4462.96	-4.997332122e-001	7.673130831e-002	7.377839896e-011	4.151016e+004	1.313473e+004	4.154144e+003	1.313620e+003	991	2520	17	76	6.854510e+000	1.867381e+001	0	0	0	0	0	0	0	0	0	0	0	937.494	2462.02	1	1	1	1	24.1747	17.7592	76.9905
DATA	765	5	109	0	0	A_16_P20849548	chr18:44396913-44396972	18720.1	4462.88	1.729240734e-001	8.935470468e-002	5.295909314e-002	9.119970e+002	1.358055e+003	1.851935e+002	1.372203e+002	60	320	17	77	6.877013e+000	1.879031e+001	0	0	0	0	0	0	0	0	0	0	0	20.5972	254.268	1	1	1	1	24.1747	17.7165	77.5244
DATA	766	5	110	0	0	A_16_P38970775	chr10:23521165-23521224	18741.2	4463.16	4.508030840e-002	1.152576344e-001	6.957037768e-001	6.867895e+002	7.619105e+002	1.752028e+002	7.869077e+001	55	208	17	76	6.808241e+000	1.841241e+001	0	0	0	0	0	0	0	0	0	0	0	15.5109	142.487	1	1	0	1	24.4106	17.608	77.3186
DATA	767	5	111	0	0	A_16_P18070040	chr7:111149107-111149166	18762.3	4463.1	-5.758603228e-002	1.392588105e-001	6.792270980e-001	6.030116e+002	5.281285e+002	1.720914e+002	5.636765e+001	52.5	180	17	76	6.555670e+000	1.875307e+001	0	0	0	0	0	0	0	0	0	0	0	13.6188	98.6451	1	1	0	1	26.2212	17.4382	77.7013
DATA	768	5	112	0	0	A_18_P26795797	chrX:1569377-1569421	18783.4	4462.75	3.141421923e-002	6.946847162e-002	6.511189319e-001	2.103201e+003	2.260971e+003	2.649788e+002	2.269560e+002	89	501	17	76	6.650357e+000	1.878136e+001	0	0	0	0	0	0	0	0	0	0	0	47.5001	421.759	1	1	1	1	25.1049	17.4963	77.2599
DATA	769	5	113	0	0	A_14_P104635	chr3:66396780-66396836	18805.1	4462.71	3.897550967e-001	2.847768821e-001	1.711139773e-001	1.571760e+002	3.856038e+002	1.611808e+002	4.332544e+001	33	147	17	76	6.568161e+000	1.879765e+001	0	0	0	0	0	0	0	0	0	0	0	-5.57153	71.8322	0	1	0	1	25.3321	17.2643	76.8769
DATA	770	5	114	0	0	A_16_P39937710	chr13:45982931-45982990	18825.8	4462.86	2.062477137e-001	9.603288159e-002	3.173933639e-002	7.719374e+002	1.241166e+003	1.787124e+002	1.256828e+002	54	288	16	76	6.623709e+000	1.847463e+001	0	0	0	0	0	0	0	0	0	0	0	17.434	230.904	1	1	0	1	23.9365	17.2452	76.5232
DATA	771	5	115	0	0	A_14_P111725	chr12:114791887-114791946	18846.8	4462.88	-2.454118510e-001	6.793156681e-002	3.031030128e-004	5.014203e+003	2.849640e+003	5.266892e+002	2.856516e+002	155	620	17	76	6.862912e+000	1.835430e+001	0	0	0	0	0	0	0	0	0	0	0	113.244	529.399	1	1	1	1	24.1747	17.6703	76.0061
DATA	772	5	116	0	0	A_14_P131991	chr3:192988490-192988549	18868.2	4462.62	-3.579462505e-001	7.479504262e-002	1.703967795e-006	3.787624e+003	1.661195e+003	4.116312e+002	1.672997e+002	127.5	382	17	76	6.594254e+000	1.865762e+001	0	0	0	0	0	0	0	0	0	0	0	85.5423	308.15	1	1	1	1	24.6442	17.5003	76.843
DATA	773	5	117	0	0	A_14_P132348	chr9:95736939-95736987	18889.6	4462.59	-2.049941752e-001	1.987998349e-001	3.024664155e-001	4.702775e+002	2.933324e+002	1.679013e+002	3.542793e+001	54	134	17	77	6.928386e+000	1.883751e+001	0	0	0	0	0	0	0	0	0	0	0	10.6211	54.3304	1	1	0	1	27.501	18.0291	77.0818
DATA	774	5	118	0	0	A_16_P15351883	chr1:176630819-176630878	18910.1	4462.8	-4.835122095e-001	8.396907942e-002	8.500685983e-009	3.233979e+003	1.062246e+003	3.613384e+002	1.080719e+002	113	287	17	77	6.939576e+000	1.861722e+001	0	0	0	0	0	0	0	0	0	0	0	73.0384	196.457	1	1	1	1	25.1049	18.2219	77.1644
DATA	775	5	119	0	0	A_14_P117440	chr11:10874344-10874403	18932.2	4462.19	1.326820357e-001	1.613741752e-001	4.109624135e-001	4.054583e+002	5.503364e+002	1.662023e+002	5.853132e+001	49	171.5	17	76	6.891859e+000	1.831183e+001	0	0	0	0	0	0	0	0	0	0	0	9.15715	101.609	1	1	0	1	24.4106	17.9164	76.5381
DATA	776	5	120	0	0	A_14_P106580	chr16:1574104-1574157	18952.9	4462.67	2.041797372e-001	3.564482853e-001	5.667684179e-001	1.573825e+002	2.518467e+002	1.617501e+002	3.213577e+001	42	119	17	75	6.789915e+000	1.855253e+001	0	0	0	0	0	0	0	0	0	0	0	3.06235	46.427	0	1	0	1	24.4106	17.5838	76.0282
DATA	777	5	121	0	1	SRN_30199	SRN_30199	18974	4462.4	-4.296891582e-001	8.521007906e-002	4.590003540e-007	2.525218e+003	9.388791e+002	2.995772e+002	9.599330e+001	95	255	17	75	6.744266e+000	1.952209e+001	0	0	0	0	0	0	0	0	0	0	0	57.0313	172.79	1	1	1	1	26.0017	17.6656	76.1391
DATA	778	5	122	0	0	A_14_P135514	chr12:123055434-123055493	18994.9	4462.32	-1.705521327e-001	7.298516366e-002	1.944929809e-002	2.354914e+003	1.590094e+003	2.853690e+002	1.602658e+002	92	350.5	17	76	6.794354e+000	1.968006e+001	0	0	0	0	0	0	0	0	0	0	0	53.185	292.146	1	1	1	1	25.5572	17.8036	76.7004
DATA	779	5	123	0	0	A_14_P108263	chr15:51806637-51806696	19016.2	4461.53	2.073739946e-001	3.537289113e-001	5.577067276e-001	1.575324e+002	2.539475e+002	1.612443e+002	3.236477e+001	39	127	17	75	6.913222e+000	1.883054e+001	0	0	0	0	0	0	0	0	0	0	0	1.02247	46.5727	0	1	0	1	22.1978	18.0071	75.7114
DATA	780	5	124	0	0	A_14_P108125	chr4:170506572-170506631	19037.3	4462.04	1.423891498e-002	7.372234815e-002	8.468474078e-001	1.702614e+003	1.759362e+003	2.344530e+002	1.770805e+002	78	395	17	75	6.956603e+000	1.914665e+001	0	0	0	0	0	0	0	0	0	0	0	38.453	322.112	1	1	1	1	24.4106	17.9163	75.8792
DATA	781	5	125	0	0	A_14_P105813	chr3:37665417-37665476	19058.2	4462.09	4.584916064e-002	6.816947453e-002	5.012169994e-001	2.284342e+003	2.538693e+003	2.795736e+002	2.546664e+002	87	546	17	75	6.601690e+000	1.845668e+001	0	0	0	0	0	0	0	0	0	0	0	51.5912	463.98	1	1	1	1	24.6442	17.6236	75.7189
DATA	782	5	126	0	1	SRN_30303	SRN_30303	19079.5	4462.18	7.463682169e-002	9.705423513e-002	4.418803806e-001	8.639567e+002	1.025956e+003	1.828755e+002	1.045596e+002	56	258	17	75	6.386844e+000	1.881585e+001	0	0	0	0	0	0	0	0	0	0	0	19.5122	187.165	1	1	1	1	24.1747	17.44	76.5062
DATA	783	5	127	0	0	A_18_P14614982	chr4:17689813-17689872	19101.1	4461.71	2.666499054e-001	8.773184801e-002	2.370702688e-003	8.854059e+002	1.636034e+003	1.838985e+002	1.648469e+002	56	375.5	17	75	6.436680e+000	1.943764e+001	0	0	0	0	0	0	0	0	0	0	0	19.9966	297.884	1	1	1	1	26.2212	17.3045	76.7076
DATA	784	5	128	0	0	A_14_P120664	chr11:64701911-64701968	19121.9	4461.72	-1.684987055e-001	6.455060063e-002	9.045353210e-003	6.780423e+003	4.600002e+003	6.969366e+002	4.604456e+002	191	917	16	75	6.799463e+000	1.958376e+001	0	0	0	0	0	0	0	0	0	0	0	153.134	836.012	1	1	1	1	26.2212	17.3032	77.2128
DATA	785	5	129	0	0	A_16_P15742167	chr2:90233964-90234023	19143.1	4461.3	6.730436554e-001	1.150624673e-001	4.934200354e-009	3.934620e+002	1.853303e+003	1.659137e+002	1.864373e+002	47	415	16	75	6.690367e+000	1.934429e+001	0	0	0	0	0	0	0	0	0	0	0	8.88622	336.166	1	1	0	1	25.3321	17.377	76.6165
DATA	786	5	130	0	0	A_14_P133121	chr9:30552335-30552394	19163.8	4462.27	-1.952828753e-001	1.914837682e-001	3.078041790e-001	4.853628e+002	3.095877e+002	1.683301e+002	3.703291e+001	49	132.5	17	75	6.777813e+000	1.940140e+001	0	0	0	0	0	0	0	0	0	0	0	10.9618	56.0569	1	1	0	1	23.4529	17.4635	76.7984
DATA	787	5	131	0	0	A_18_P12103562	chr14:91851270-91851329	19185.7	4461.47	3.311517594e-001	8.988148202e-002	2.293178348e-004	8.082704e+002	1.732640e+003	1.803115e+002	1.744568e+002	57	381	17	75	6.783471e+000	1.858356e+001	0	0	0	0	0	0	0	0	0	0	0	18.2545	313.062	1	1	1	1	24.6442	17.5495	75.9668
DATA	788	5	132	0	0	A_14_P106454	chr15:92326618-92326677	19206.8	4461.34	-3.480343655e-001	6.968743753e-002	5.907415391e-007	1.240304e+004	5.565367e+003	1.250733e+003	5.569107e+002	316	1036	17	75	6.561756e+000	1.845330e+001	0	0	0	0	0	0	0	0	0	0	0	280.119	1003.59	1	1	1	1	24.6442	17.3385	75.8152
DATA	789	5	133	0	0	A_14_P126013	chr19:45150226-45150285	19227.7	4462	3.135582448e-001	7.849245425e-002	6.476076566e-005	1.216437e+003	2.504079e+003	2.019318e+002	2.512410e+002	69	507.5	17	76	6.695671e+000	1.869206e+001	0	0	0	0	0	0	0	0	0	0	0	27.4729	450.715	1	1	1	1	26.0017	17.5952	76.4369
DATA	790	5	134	0	0	A_14_P120847	chr15:22925956-22926015	19248.4	4462.15	2.538386248e-001	1.828016404e-001	1.649539969e-001	3.044427e+002	5.461906e+002	1.640308e+002	5.833356e+001	45	165	17	76	6.371998e+000	1.895218e+001	0	0	0	0	0	0	0	0	0	0	0	6.87575	98.121	1	1	0	1	22.9591	17.5525	76.8465
DATA	791	5	135	0	0	A_14_P126678	chr5:74633995-74634054	19270.6	4461.66	3.812745862e-002	4.290816840e-001	9.291945434e-001	1.587867e+002	1.733570e+002	1.617568e+002	2.686878e+001	44.5	106	18	76	6.762695e+000	1.882178e+001	0	0	0	0	0	0	0	0	0	0	0	3.08047	31.0748	0	1	0	1	28.3221	18.1978	76.5013
DATA	792	5	136	0	0	A_14_P135025	chr4:151549845-151549904	19291.8	4461.55	6.757423644e-001	2.036204087e-001	9.045771019e-004	1.589394e+002	7.533105e+002	1.611808e+002	7.808908e+001	41.5	209	18	76	6.851847e+000	1.865315e+001	0	0	0	0	0	0	0	0	0	0	0	-0.466342	134.757	0	1	0	1	21.6755	18.4173	76.2914
DATA	793	5	137	0	0	A_16_P16410032	chr3:132628311-132628370	19313	4461.69	-6.854199746e-002	1.631118332e-001	6.743285839e-001	5.052766e+002	4.315064e+002	1.689150e+002	4.782076e+001	53	146	18	76	6.886660e+000	1.859791e+001	0	0	0	0	0	0	0	0	0	0	0	11.4115	77.0348	1	1	0	1	26.2212	18.3578	76.2276
DATA	794	5	138	0	-1	NC2_00025283	NC2_00025283	19333.4	4461.97	0.000000000e+000	8.598019816e-001	1.000000000e+000	1.592702e+002	3.509696e+001	1.611808e+002	2.094782e+001	36	87.5	18	76	6.944132e+000	1.880855e+001	0	0	0	0	0	0	0	0	0	0	0	-1.46495	6.25359	0	1	0	0	19.1492	18.3065	76.4545
DATA	795	5	139	1028	1	SM_06	SM_06	19355	4461.5	-1.162412931e+000	3.813243950e-001	2.300963023e-003	5.631505e+002	3.874463e+001	1.707355e+002	2.105615e+001	52	83	17	76	7.160092e+000	1.858093e+001	0	0	0	0	0	0	0	0	0	0	0	12.7186	6.88856	1	1	0	0	26.2212	17.9304	76.6522
DATA	796	5	140	0	0	A_14_P126561	chr13:94197542-94197598	19376	4462.13	9.781251478e-002	6.509647758e-002	1.329479911e-001	3.204781e+003	4.014310e+003	3.587275e+002	4.019662e+002	111	777	17	76	6.919680e+000	1.888302e+001	0	0	0	0	0	0	0	0	0	0	0	72.379	712.341	1	1	1	1	23.4529	17.7485	76.7895
DATA	797	5	141	0	0	A_14_P123483	chr1:116528079-116528138	19397.4	4461.67	3.162530750e-001	8.600709577e-002	2.359394542e-004	9.086867e+002	1.882206e+003	1.850307e+002	1.893644e+002	57	404	17	76	6.881886e+000	1.885897e+001	0	0	0	0	0	0	0	0	0	0	0	20.5224	333.274	1	1	1	1	24.8756	17.8611	77.4574
DATA	798	5	142	0	0	A_16_P01697016	chr7:39290651-39290710	19418.6	4461.39	1.464817734e-001	7.714388502e-002	5.758912043e-002	1.327050e+003	1.859384e+003	2.087818e+002	1.871010e+002	68	402	17	77	6.854274e+000	1.897373e+001	0	0	0	0	0	0	0	0	0	0	0	29.971	328.536	1	1	1	1	24.4106	18.0353	78.2415
DATA	799	5	143	0	0	A_14_P107478	chr9:112686070-112686129	19439.7	4461.63	5.708636362e-002	1.392769095e-001	6.818963794e-001	5.288198e+002	6.031066e+002	1.696341e+002	6.381881e+001	50	175	18	77	6.691690e+000	1.881636e+001	0	0	0	0	0	0	0	0	0	0	0	11.9432	106.349	1	1	0	1	25.1049	18.0753	77.7032
DATA	800	5	144	0	0	A_16_P35563512	chr2:6872681-6872740	19461.1	4462	3.540072403e-001	8.737894554e-002	5.091163542e-005	8.615344e+002	1.946614e+003	1.827612e+002	1.957812e+002	58	407	17	77	6.786833e+000	1.921920e+001	0	0	0	0	0	0	0	0	0	0	0	19.4575	342.565	1	1	1	1	24.1747	18.1673	78.2794
DATA	801	5	145	0	0	A_16_P03798223	chrY:6985224-6985283	19482.5	4460.71	0.000000000e+000	1.031467549e+000	1.000000000e+000	1.607326e+002	2.081884e+001	1.612151e+002	2.104627e+001	39	79	17	77	6.744965e+000	1.914964e+001	0	0	0	0	0	0	0	0	0	0	0	0.752029	3.3667	0	0	0	0	19.1492	17.9634	77.387
DATA	802	5	146	0	1	SRN_30421	SRN_30421	19503.8	4461.42	1.267618762e-001	3.809076622e-001	7.392935701e-001	1.609892e+002	2.155553e+002	1.611808e+002	3.009327e+001	31.5	115.5	17	76	6.920821e+000	1.963293e+001	0	0	0	0	0	0	0	0	0	0	0	-8.33253	37.7723	0	1	0	1	23.696	18.2846	77.5288
DATA	803	5	147	0	0	A_16_P02872668	chr14:22107419-22107478	19524.7	4461.36	-1.590200609e-001	1.335260332e-001	2.336813717e-001	7.164604e+002	4.967892e+002	1.763871e+002	5.395137e+001	57	157	18	77	6.994492e+000	1.945609e+001	0	0	0	0	0	0	0	0	0	0	0	16.181	86.8774	1	1	0	1	24.8756	18.3392	78.0781
DATA	804	5	148	0	0	A_14_P102528	chr3:158540438-158540497	19545.1	4461.6	1.597436679e-002	6.301708819e-002	7.998875634e-001	4.940428e+003	5.125532e+003	5.196706e+002	5.129866e+002	153	952.5	17	77	6.974767e+000	1.901154e+001	0	0	0	0	0	0	0	0	0	0	0	111.578	894.631	1	1	1	1	25.7804	18.0915	78.2772
DATA	805	5	149	0	0	A_14_P114051	chr16:24012401-24012460	19566.8	4461.4	-4.831706489e-002	8.873652790e-002	5.860972530e-001	1.167532e+003	1.044604e+003	1.990240e+002	1.065754e+002	66.5	253.5	17	78	7.009880e+000	1.934538e+001	0	0	0	0	0	0	0	0	0	0	0	26.3684	181.946	1	1	1	1	25.5572	17.984	79.3371
DATA	806	5	150	0	0	A_16_P19373370	chr11:112375234-112375293	19587.4	4461.53	-2.354261996e-001	1.247427505e-001	5.912082768e-002	8.593977e+002	4.997675e+002	1.826606e+002	5.427450e+001	59	160	17	79	6.890176e+000	1.853916e+001	0	0	0	0	0	0	0	0	0	0	0	19.4092	86.8807	1	1	1	1	25.7804	17.6906	79.6465
DATA	807	5	151	0	0	A_16_P18834919	chr10:11435658-11435717	19608.6	4461.47	6.032057615e-002	7.850093057e-002	4.422460976e-001	1.354800e+003	1.556667e+003	2.105566e+002	1.571049e+002	70.5	337.5	17	79	6.912541e+000	1.840372e+001	0	0	0	0	0	0	0	0	0	0	0	30.5977	270.075	1	1	1	1	24.4106	17.7549	79.5521
DATA	808	5	152	0	0	A_14_P113982	chr12:58186836-58186894	19630.5	4461.2	-2.032731172e-001	1.325305318e-001	1.250829873e-001	7.624425e+002	4.774567e+002	1.783043e+002	5.226251e+001	59.5	160	17	79	6.868062e+000	1.868503e+001	0	0	0	0	0	0	0	0	0	0	0	17.2195	82.6637	1	1	0	1	23.9365	17.7336	79.5109
DATA	809	5	153	0	0	A_14_P112144	chr2:172952326-172952384	19650.8	4461.4	3.398565854e-001	7.826300706e-002	1.408747681e-005	1.250950e+003	2.735877e+003	2.040294e+002	2.744150e+002	66	533	17	77	6.843097e+000	1.886489e+001	0	0	0	0	0	0	0	0	0	0	0	28.2523	472.813	1	1	1	1	24.6442	17.831	78.6904
DATA	810	5	154	0	0	A_16_P16755557	chr4:86638814-86638873	19672	4461.12	6.430663894e-001	1.507265239e-001	1.986126319e-005	2.478387e+002	1.089521e+003	1.630751e+002	1.110213e+002	45	256	17	77	6.859330e+000	1.883488e+001	0	0	0	0	0	0	0	0	0	0	0	5.59736	187.917	1	1	0	1	25.5572	17.7946	77.6892
DATA	811	5	155	0	0	A_18_P24671437	chr5:165064532-165064591	19693.4	4461.07	1.867738877e-001	1.069047169e-001	8.061891333e-002	6.585125e+002	1.012367e+003	1.741138e+002	1.034687e+002	54	249	17	76	6.821515e+000	1.925258e+001	0	0	0	0	0	0	0	0	0	0	0	14.8723	174.276	1	1	0	1	25.3321	17.7589	77.5628
DATA	812	5	156	0	0	A_16_P20298110	chr15:71751215-71751274	19714.4	4461.05	5.917342843e-001	1.240426444e-001	1.838512226e-006	3.560685e+002	1.390810e+003	1.650669e+002	1.407201e+002	47	304	17	76	6.960020e+000	1.907758e+001	0	0	0	0	0	0	0	0	0	0	0	8.0417	238.982	1	1	0	1	25.7804	17.9182	77.286
DATA	813	5	157	0	1	SRN_50546	SRN_50546	19736	4460.8	1.924140747e-001	6.388830659e-002	2.597669348e-003	9.428093e+004	1.468378e+005	9.429470e+003	1.468380e+004	2168	25425	17	76	6.846409e+000	1.901336e+001	0	0	0	0	0	0	0	0	0	0	0	2129.31	25182.6	1	1	1	1	28.1191	18.1676	77.1066
DATA	814	5	158	0	0	A_14_P117523	chr16:68723501-68723560	19756.7	4460.59	1.617431503e-001	1.525789368e-001	2.891163443e-001	4.196460e+002	6.090126e+002	1.665541e+002	6.458325e+001	49	186	17	76	6.627592e+000	1.838416e+001	0	0	0	0	0	0	0	0	0	0	0	9.47758	104.257	1	1	0	1	24.1747	17.9912	76.1883
DATA	815	5	159	0	0	A_14_P135381	chr9:131847544-131847597	19778.2	4461.19	8.092270067e-001	1.748733601e-001	3.701007878e-006	1.653618e+002	1.065767e+003	1.613630e+002	1.087295e+002	39	249.5	17	76	6.793590e+000	1.814046e+001	0	0	0	0	0	0	0	0	0	0	0	1.73168	182.155	0	1	0	1	25.7804	18.0277	76.1694
DATA	816	5	160	0	0	A_14_P120155	chr2:113540293-113540351	19799.4	4460.97	2.557975486e-001	2.027490069e-001	2.070760665e-001	2.703591e+002	4.872351e+002	1.634325e+002	5.328370e+001	44	173	18	75	6.836903e+000	1.803712e+001	0	0	0	0	0	0	0	0	0	0	0	6.10598	83.1281	1	1	0	1	29.1201	18.1518	75.8794
DATA	817	5	161	0	0	A_14_P123343	chr5:157167181-157167240	19820.5	4460.68	8.676970996e-002	9.061540331e-002	3.382845492e-001	9.645204e+002	1.177826e+003	1.878357e+002	1.197478e+002	61	286	18	76	6.997997e+000	1.908418e+001	0	0	0	0	0	0	0	0	0	0	0	21.7834	200.603	1	1	1	1	27.0811	18.1591	76.6022
DATA	818	5	162	0	0	A_16_P01816849	chr7:136470800-136470859	19840.8	4460.54	-5.061447928e-001	9.420519960e-002	7.752742521e-008	2.205807e+003	6.877375e+002	2.731942e+002	7.209789e+001	90	195.5	18	76.5	6.830809e+000	1.925656e+001	0	0	0	0	0	0	0	0	0	0	0	49.8175	116.946	1	1	1	1	24.4106	18.0306	76.5499
DATA	819	5	163	0	0	A_16_P38877582	chr9:129136380-129136439	19862.9	4460.64	4.606481874e-001	1.118614232e-001	3.821324941e-005	4.757684e+002	1.374181e+003	1.680559e+002	1.391169e+002	50	303	17	77	6.556021e+000	1.903003e+001	0	0	0	0	0	0	0	0	0	0	0	10.7451	233.298	1	1	0	1	25.7804	17.5216	77.0478
DATA	820	5	164	66	1	DarkCorner	DarkCorner	19883.6	4461.12	0.000000000e+000	9.914795905e-001	1.000000000e+000	1.676950e+002	2.155886e+001	1.611808e+002	2.170373e+001	36.5	75.5	17	77	6.473872e+000	1.864494e+001	0	0	0	0	0	0	0	0	0	0	0	-5.25685	-1.95643	0	0	0	0	16.9257	17.4271	77.832
DATA	821	6	1	0	0	A_18_P10687256	chr10:30961768-30961827	16445.1	4473.37	3.787216491e-001	8.088832694e-002	2.840465989e-006	1.119223e+003	2.676938e+003	1.962291e+002	2.686706e+002	66	503	17	75	6.835875e+000	1.919343e+001	0	0	0	0	0	0	0	0	0	0	0	25.2773	430.344	1	1	1	1	25.7804	17.8894	75.6994
DATA	822	6	2	0	0	A_14_P133587	chr9:139901669-139901726	16466.4	4473.39	-2.900945815e-001	6.711221636e-002	1.542499647e-005	1.849873e+004	9.485217e+003	1.856881e+003	9.487967e+002	449	1591	17	74	6.899394e+000	1.898216e+001	0	0	0	0	0	0	0	0	0	0	0	417.788	1528.14	1	1	1	1	24.8756	17.9166	75.9016
DATA	823	6	3	0	0	A_16_P15351436	chr1:176459441-176459500	16487.6	4473.33	1.503956301e-001	1.118637207e-001	1.788016247e-001	6.397093e+002	9.044369e+002	1.734114e+002	9.327086e+001	54	225	17	75	6.613072e+000	1.928361e+001	0	0	0	0	0	0	0	0	0	0	0	14.4476	146.032	1	1	0	1	25.1049	17.9585	76.5192
DATA	824	6	4	0	0	A_14_P128899	chr10:49609715-49609774	16508.8	4473.62	1.190927831e-001	1.315184263e-001	3.651890956e-001	5.306538e+002	6.980782e+002	1.696914e+002	7.341768e+001	53	192	17	75	6.383097e+000	1.986622e+001	0	0	0	0	0	0	0	0	0	0	0	11.9847	112.97	1	1	0	1	25.1049	17.5016	76.2813
DATA	825	6	5	0	0	A_14_P123023	chr14:62050287-62050346	16530.1	4473.88	1.710633140e-001	1.004476271e-001	8.856621192e-002	7.401340e+002	1.097422e+003	1.773618e+002	1.120623e+002	53	253	18	75	6.673590e+000	1.989644e+001	0	0	0	0	0	0	0	0	0	0	0	16.7157	178.013	1	1	0	1	23.696	18.1991	76.225
DATA	826	6	6	0	0	A_14_P133801	chr1:169357484-169357543	16551.7	4473.64	3.064204330e-001	1.292920395e-001	1.778871596e-002	4.412917e+002	8.936062e+002	1.671126e+002	9.218192e+001	49	220.5	17	76	6.487194e+000	1.913702e+001	0	0	0	0	0	0	0	0	0	0	0	9.96644	145.294	1	1	0	1	24.8756	18.1334	76.2903
DATA	827	6	7	0	0	A_14_P108420	chr10:62092603-62092662	16572.3	4473	2.153035306e-001	7.999087139e-002	7.110990235e-003	1.153970e+003	1.894514e+003	1.982314e+002	1.907924e+002	60	383	18	76	6.689918e+000	1.809826e+001	0	0	0	0	0	0	0	0	0	0	0	26.0621	308.727	1	1	1	1	24.8756	18.3735	76.3138
DATA	828	6	8	0	0	A_14_P107923	chr15:73614452-73614505	16593.6	4472.96	-1.650398491e-001	8.570934293e-002	5.415733531e-002	1.468619e+003	1.004313e+003	2.180542e+002	1.029265e+002	74	244	18	75	6.597840e+000	1.780206e+001	0	0	0	0	0	0	0	0	0	0	0	33.1683	164.062	1	1	1	1	25.5572	18.19	76.2449
DATA	829	6	9	0	0	A_14_P137041	chr4:62936981-62937040	16614.4	4473.07	5.557724788e-001	1.323228546e-001	2.667681096e-005	3.303924e+002	1.187962e+003	1.645321e+002	1.209028e+002	46	280	17	75	6.784335e+000	1.848048e+001	0	0	0	0	0	0	0	0	0	0	0	7.46181	194.533	1	1	0	1	25.7804	18.1307	76.2109
DATA	830	6	10	0	0	A_14_P107342	chr1:196518386-196518445	16635.8	4472.75	3.576149049e-001	1.349059473e-001	8.029041056e-003	3.939426e+002	8.975276e+002	1.659251e+002	9.250946e+001	51.5	214.5	17	76	6.546827e+000	1.885820e+001	0	0	0	0	0	0	0	0	0	0	0	8.89707	147.34	1	1	0	1	25.7804	17.5992	77.0671
DATA	831	6	11	0	0	A_14_P131494	chr9:117879236-117879295	16657.1	4472.92	2.208102848e-001	3.381643170e-001	5.137772770e-001	1.627723e+002	2.706393e+002	1.614220e+002	3.510465e+001	43	128	17	76	6.533860e+000	1.900303e+001	0	0	0	0	0	0	0	0	0	0	0	1.99228	44.5425	0	1	0	1	27.2919	17.4575	77.7387
DATA	832	6	12	0	0	A_14_P123000	chr21:46357449-46357502	16678.6	4473	6.281526166e-001	2.105454343e-001	2.850148661e-003	1.626907e+002	6.910592e+002	1.615282e+002	7.261485e+001	45	192	17	78	6.502583e+000	1.913033e+001	0	0	0	0	0	0	0	0	0	0	0	2.39137	114.032	0	1	0	1	26.2212	17.4902	78.336
DATA	833	6	13	0	0	A_14_P109233	chr22:24574559-24574618	16698.8	4473.12	4.213686145e-001	2.667304415e-001	1.141631296e-001	1.626155e+002	4.290723e+002	1.615971e+002	4.833081e+001	43	151.5	17	78	6.809711e+000	1.929434e+001	0	0	0	0	0	0	0	0	0	0	0	2.61809	70.9767	0	1	0	1	24.1747	18.1873	78.7127
DATA	834	6	14	0	0	A_14_P110701	chr6:55751122-55751181	16720.4	4472.85	4.613861232e-001	2.012561803e-001	2.187499324e-002	2.121251e+002	6.137312e+002	1.625706e+002	6.526020e+001	48	178	17	78	6.669012e+000	1.907128e+001	0	0	0	0	0	0	0	0	0	0	0	4.79078	101.791	1	1	0	1	24.8756	17.8474	79.0729
DATA	835	6	15	0	0	A_18_P16145884	chr7:80878634-80878693	16741.9	4473.27	-4.394951670e-002	6.709187291e-002	5.124261076e-001	2.782275e+003	2.514494e+003	3.215428e+002	2.524210e+002	103	484	18	77	6.883681e+000	1.908069e+001	0	0	0	0	0	0	0	0	0	0	0	62.8368	418.173	1	1	1	1	27.0811	18.1246	78.8754
DATA	836	6	16	0	0	A_16_P21384352	chrX:12333112-12333171	16762.9	4472.41	1.596508839e-002	1.369492834e-001	9.071955438e-001	5.667054e+002	5.879257e+002	1.708531e+002	6.279850e+001	53	181	17	78	6.955594e+000	1.913279e+001	0	0	0	0	0	0	0	0	0	0	0	12.7989	98.0249	1	1	0	1	26.4388	17.8596	79.5556
DATA	837	6	17	0	0	A_14_P130104	chr1:47173401-47173460	16784.3	4472.49	-4.788946282e-002	1.056831957e-001	6.504467110e-001	8.687144e+002	7.780143e+002	1.831007e+002	8.085494e+001	55.5	221	17	78	6.578068e+000	1.976450e+001	0	0	0	0	0	0	0	0	0	0	0	19.6196	130.069	1	1	1	1	23.9365	17.5678	79.9717
DATA	838	6	18	0	0	A_14_P201369	chr6:72003258-72003317	16805.4	4472.81	3.082887300e-001	1.495393970e-001	3.924690592e-002	3.636874e+002	7.396342e+002	1.652329e+002	7.715212e+001	48	206.5	17	78	6.581394e+000	1.892119e+001	0	0	0	0	0	0	0	0	0	0	0	8.21377	123.986	1	1	0	1	24.6442	17.571	79.9111
DATA	839	6	19	0	0	A_16_P01198581	chr5:25281032-25281091	16826.1	4472.53	5.102629581e-002	1.019277535e-001	6.166439449e-001	8.197594e+002	9.219613e+002	1.808295e+002	9.476012e+001	63	227	17	77	6.901606e+000	1.896269e+001	0	0	0	0	0	0	0	0	0	0	0	18.514	154.953	1	1	1	1	24.4106	18.1148	78.8962
DATA	840	6	20	0	0	A_14_P127002	chr18:23380213-23380272	16847.3	4472.33	-2.308205133e-001	1.719923513e-001	1.795832308e-001	5.718066e+002	3.360692e+002	1.710230e+002	4.007756e+001	53	131	18	78	7.216092e+000	1.841501e+001	0	0	0	0	0	0	0	0	0	0	0	12.9141	56.6348	1	1	0	1	24.4106	18.5626	79.6448
DATA	841	6	21	0	0	A_14_P138106	chr17:16892401-16892460	16868.6	4472.39	-5.407032279e-001	1.164072640e-001	3.401969475e-006	1.444860e+003	4.160281e+002	2.164612e+002	4.695726e+001	73.5	147.5	18	79	7.040174e+000	1.813665e+001	0	0	0	0	0	0	0	0	0	0	0	32.6317	70.3012	1	1	1	1	25.5572	18.251	79.5637
DATA	842	6	22	0	0	A_16_P00422430	chr2:86592838-86592897	16889.7	4472.62	2.518804745e-001	6.851487443e-002	2.366514796e-004	2.633735e+003	4.703840e+003	3.087796e+002	4.708851e+002	101	839	18	79	6.933501e+000	1.834590e+001	0	0	0	0	0	0	0	0	0	0	0	59.4821	797.03	1	1	1	1	24.8756	18.3074	79.7776
DATA	843	6	23	0	0	A_16_P35944905	chr2:166711889-166711948	16910.8	4472.64	1.786223922e-001	1.213463818e-001	1.410197313e-001	5.523316e+002	8.333402e+002	1.703817e+002	8.610241e+001	53	219	18	80	6.741152e+000	1.864377e+001	0	0	0	0	0	0	0	0	0	0	0	12.4742	141.586	1	1	0	1	24.6442	18.1867	80.9827
DATA	844	6	24	0	0	A_14_P117145	chr1:231837316-231837375	16932.3	4472.25	3.791503462e-001	2.480132160e-001	1.263263047e-001	1.860100e+002	4.453348e+002	1.622505e+002	4.949484e+001	42	149	18	78	6.692583e+000	1.853276e+001	0	0	0	0	0	0	0	0	0	0	0	4.20098	75.8706	1	1	0	1	24.4106	18.1944	79.6122
DATA	845	6	25	0	1	SRN_30329	SRN_30329	16953.3	4472.31	-6.491686679e-001	1.212368522e-001	8.577006825e-008	1.588202e+003	3.562355e+002	2.262810e+002	4.162973e+001	73.5	139.5	18	78	6.666125e+000	1.885368e+001	0	0	0	0	0	0	0	0	0	0	0	35.8691	60.8549	1	1	1	1	24.4106	18.3363	79.3832
DATA	846	6	26	0	0	A_14_P104668	chr8:22087590-22087642	16974.6	4472.61	-3.293431321e-002	6.862912782e-002	6.313068451e-001	2.406300e+003	2.230568e+003	2.896240e+002	2.240888e+002	94	444.5	18	79	6.968729e+000	1.858673e+001	0	0	0	0	0	0	0	0	0	0	0	54.3456	382.093	1	1	1	1	24.4106	18.7299	79.997
DATA	847	6	27	0	0	A_14_P125828	chr1:153431594-153431653	16995.5	4472.67	-1.132816570e-001	6.856848991e-002	9.851520121e-002	2.797508e+003	2.155210e+003	3.228618e+002	2.165832e+002	105	447	18	79	7.065495e+000	1.851668e+001	0	0	0	0	0	0	0	0	0	0	0	63.1809	370.177	1	1	1	1	25.1049	18.5575	80.2242
DATA	848	6	28	0	0	A_14_P135731	chr6:53853420-53853479	17017.2	4472.55	3.948381498e-002	1.134745949e-001	7.278755527e-001	7.074182e+002	7.747472e+002	1.760217e+002	8.036658e+001	57	196	18	80	6.999686e+000	1.833343e+001	0	0	0	0	0	0	0	0	0	0	0	15.9768	133.437	1	1	0	1	24.1747	18.2749	81.0507
DATA	849	6	29	0	0	A_14_P129489	chr16:28543104-28543163	17038.4	4472.49	-3.792843202e-001	1.568473014e-001	1.559854495e-002	7.558302e+002	3.156021e+002	1.780226e+002	3.807952e+001	56	134	18	79	7.060819e+000	1.862461e+001	0	0	0	0	0	0	0	0	0	0	0	17.0702	54.5038	1	1	0	1	24.4106	18.3507	80.7498
DATA	850	6	30	0	0	A_16_P02776734	chr13:51321955-51322014	17059	4472.58	2.280182933e-001	8.783268152e-002	9.430151780e-003	9.064228e+002	1.532319e+003	1.849196e+002	1.546985e+002	63.5	335	17	80	7.094485e+000	1.829434e+001	0	0	0	0	0	0	0	0	0	0	0	20.4713	265.321	1	1	1	1	26.2212	18.2677	80.5172
DATA	851	6	31	0	0	A_16_P01085278	chr4:136587298-136587357	17080.2	4472.37	6.448412976e-001	1.631551215e-001	7.739704936e-005	2.209531e+002	9.753072e+002	1.626882e+002	9.980720e+001	45	245	17	80.5	6.926250e+000	1.922621e+001	0	0	0	0	0	0	0	0	0	0	0	4.99016	169.325	1	1	0	1	25.7804	17.7183	81.4728
DATA	852	6	32	0	0	A_16_P41646318	chrX:36978080-36978139	17101.4	4472.32	-6.613769909e-002	1.006113888e-001	5.109507656e-001	9.578537e+002	8.225485e+002	1.874942e+002	8.492769e+001	61	217	17	81	6.527592e+000	1.912831e+001	0	0	0	0	0	0	0	0	0	0	0	21.6328	143.184	1	1	1	1	26.6546	17.6139	82.0807
DATA	853	6	33	0	0	A_16_P02368291	chr10:128980532-128980591	17122	4472	1.272562170e-001	7.922879917e-002	1.082329723e-001	1.248062e+003	1.672986e+003	2.038525e+002	1.686221e+002	69	373	17	81	6.841819e+000	1.898646e+001	0	0	0	0	0	0	0	0	0	0	0	28.1871	291.968	1	1	1	1	22.9591	17.6993	81.6014
DATA	854	6	34	0	0	A_14_P120203	chr10:91451180-91451239	17143.7	4472	1.412471542e-001	7.551633104e-002	6.142569592e-002	1.422234e+003	1.968875e+003	2.149575e+002	1.980073e+002	69	428	18	80	6.931116e+000	1.860251e+001	0	0	0	0	0	0	0	0	0	0	0	32.1207	344.531	1	1	1	1	25.7804	18.2871	81
DATA	855	6	35	0	0	A_14_P121122	chr10:11245206-11245265	17165.1	4471.97	5.882950749e-001	1.442020787e-001	4.510212614e-005	2.801888e+002	1.085790e+003	1.635980e+002	1.105860e+002	49	261	18	79	6.847617e+000	1.850811e+001	0	0	0	0	0	0	0	0	0	0	0	6.32798	190.502	1	1	0	1	26.2212	18.2193	80.0462
DATA	856	6	36	0	0	A_16_P15322374	chr1:163743695-163743754	17185.8	4471.94	-1.978772876e-002	1.081360139e-001	8.548064485e-001	8.114774e+002	7.753337e+002	1.804555e+002	8.030613e+001	58	206	18	79	6.727274e+000	1.906113e+001	0	0	0	0	0	0	0	0	0	0	0	18.327	136.377	1	1	1	1	27.0811	18.417	80.4397
DATA	857	6	37	0	0	A_14_P201816	chr8:131308474-131308531	17207.2	4472.36	-2.214768233e-001	2.960070084e-001	4.543306120e-001	3.119369e+002	1.873225e+002	1.641715e+002	2.804060e+001	48	106.5	18	79	6.434963e+000	1.927895e+001	0	0	0	0	0	0	0	0	0	0	0	7.045	33.0349	1	1	0	1	27.501	18.2479	80.3844
DATA	858	6	38	0	0	A_14_P135000	chr11:95711795-95711854	17228.5	4471.45	-2.576819532e-001	9.167733857e-002	4.942638381e-003	1.465528e+003	8.096778e+002	2.178462e+002	8.360013e+001	75	214	18	79	6.679356e+000	1.976838e+001	0	0	0	0	0	0	0	0	0	0	0	33.0985	143.148	1	1	1	1	24.4106	18.0443	80.0148
DATA	859	6	39	0	0	A_16_P18328789	chr8:64028340-64028399	17249.1	4471.25	3.382550663e-001	1.052235767e-001	1.306118903e-003	5.855373e+002	1.275879e+003	1.714870e+002	1.292663e+002	51.5	308.5	17	78	6.811637e+000	1.964983e+001	0	0	0	0	0	0	0	0	0	0	0	13.2242	226.122	1	1	0	1	25.5572	17.9087	79.2161
DATA	860	6	40	0	0	A_14_P109613	chr16:88900248-88900307	17269.6	4470.96	2.910181861e-002	4.272354410e-001	9.456928293e-001	1.608772e+002	1.720268e+002	1.614555e+002	2.692529e+001	42	106	17	78	6.651420e+000	1.938811e+001	0	0	0	0	0	0	0	0	0	0	0	2.12645	30.5608	0	1	0	1	17.2609	17.6036	79.2571
DATA	861	6	41	0	0	A_14_P202444	chr1:31657920-31657976	17291.4	4471.53	-3.177434824e-001	7.467166322e-002	2.088544686e-005	3.215220e+003	1.546918e+003	3.596605e+002	1.560654e+002	109.5	359.5	17	80	6.811055e+000	1.902722e+001	0	0	0	0	0	0	0	0	0	0	0	72.6148	275.515	1	1	1	1	24.4106	18.1319	80.1644
DATA	862	6	42	0	0	A_14_P129316	chr4:128776459-128776518	17313.2	4471.74	1.330929952e-001	1.189426911e-001	2.631540480e-001	5.963374e+002	8.101866e+002	1.718587e+002	8.359870e+001	52	226	17	80	6.775416e+000	1.878599e+001	0	0	0	0	0	0	0	0	0	0	0	13.4681	144.661	1	1	0	1	21.9382	18.2654	79.7144
DATA	863	6	43	0	0	A_16_P19307708	chr11:83645252-83645311	17334.2	4471.35	-2.594486433e-001	1.648570022e-001	1.155383603e-001	6.201749e+002	3.412444e+002	1.727003e+002	3.983971e+001	53	138	18	80	6.707805e+000	1.835588e+001	0	0	0	0	0	0	0	0	0	0	0	14.0065	61.0735	1	1	0	1	23.696	18.4049	80.2443
DATA	864	6	44	0	0	A_14_P123038	chr13:105833992-105834051	17355.3	4471.16	4.777580363e-002	9.225084136e-002	6.045349041e-001	9.717535e+002	1.084756e+003	1.882081e+002	1.103979e+002	65	273	18	80	6.804411e+000	1.865346e+001	0	0	0	0	0	0	0	0	0	0	0	21.9468	194.598	1	1	1	1	24.8756	18.336	79.4018
DATA	865	6	45	0	0	A_16_P02444256	chr11:47493957-47494016	17375.9	4471.23	-1.723577018e-001	1.944850633e-001	3.754958075e-001	4.649618e+002	3.126508e+002	1.677532e+002	3.736787e+001	50	134	17	79	6.657481e+000	1.862986e+001	0	0	0	0	0	0	0	0	0	0	0	10.501	56.2141	1	1	0	1	24.1747	17.7342	79.3564
DATA	866	6	46	0	0	A_16_P00566891	chr2:198807217-198807276	17397.3	4471.13	1.209482475e-001	8.811509838e-002	1.698715849e-001	9.836042e+002	1.299477e+003	1.888227e+002	1.315421e+002	63	301.5	17	78	6.696331e+000	1.831363e+001	0	0	0	0	0	0	0	0	0	0	0	22.2144	234.184	1	1	1	1	24.4106	17.7637	78.2324
DATA	867	6	47	0	0	A_14_P131989	chr17:27041316-27041374	17418.5	4471.28	-9.891436623e-002	6.628752767e-002	1.356462671e-001	3.394456e+003	2.703061e+003	3.757693e+002	2.710727e+002	115.5	570	17	78	6.425845e+000	1.820508e+001	0	0	0	0	0	0	0	0	0	0	0	76.6628	488.232	1	1	1	1	25.3321	17.4122	78.2904
DATA	868	6	48	0	0	A_14_P109608	chr10:85913032-85913091	17439.8	4471.67	2.681139063e-001	3.236094894e-001	4.073813705e-001	1.603994e+002	2.973834e+002	1.613659e+002	3.602166e+001	39	134	17	77	6.308280e+000	1.863497e+001	0	0	0	0	0	0	0	0	0	0	0	1.74542	53.8341	0	1	0	1	23.696	17.2974	77.9754
DATA	869	6	49	0	0	A_14_P133915	chr18:71952223-71952282	17460.7	4471.41	-3.253265426e-001	7.967243765e-002	4.440045621e-005	2.439476e+003	1.153374e+003	2.923862e+002	1.171074e+002	97.5	287	17	76	7.091822e+000	1.865142e+001	0	0	0	0	0	0	0	0	0	0	0	55.0948	209.237	1	1	1	1	25.5572	17.9121	77.5939
DATA	870	6	50	0	0	A_14_P134105	chr7:87329804-87329863	17481.7	4471.5	-1.378699333e-001	1.336324759e-001	3.022080921e-001	6.977209e+002	5.079393e+002	1.756342e+002	5.467835e+001	53	166	18	76	7.229481e+000	1.951429e+001	0	0	0	0	0	0	0	0	0	0	0	15.7578	92.3412	1	1	0	1	24.4106	18.2335	78.3798
DATA	871	6	51	0	0	A_16_P15780329	chr2:110895981-110896040	17503.4	4471.27	1.852237120e-001	1.877027000e-001	3.237441350e-001	3.203972e+002	4.908088e+002	1.643344e+002	5.307439e+001	45	170	17.5	75	7.052951e+000	1.914355e+001	0	0	0	0	0	0	0	0	0	0	0	7.23607	89.4172	1	1	0	1	25.3321	18.012	77.6856
DATA	872	6	52	0	0	A_14_P109158	chr11:116728540-116728594	17524.7	4471.39	-1.403189333e-001	1.127294646e-001	2.132271461e-001	8.814619e+002	6.380939e+002	1.837090e+002	6.691727e+001	59	193	17	76	6.176355e+000	1.910661e+001	0	0	0	0	0	0	0	0	0	0	0	19.9075	116.489	1	1	1	1	27.2919	17.0731	77.9916
DATA	873	6	53	0	0	A_14_P136435	chr3:100428290-100428336	17545.5	4471.29	-4.807484300e-001	8.005843283e-002	1.913681303e-009	4.445133e+003	1.469387e+003	4.728333e+002	1.483094e+002	137	342.5	17	76	6.629879e+000	1.874766e+001	0	0	0	0	0	0	0	0	0	0	0	100.392	268.775	1	1	1	1	25.3321	17.5758	77.4008
DATA	874	6	54	0	0	A_16_P18202452	chr8:5721369-5721428	17566.7	4471.42	2.327962706e-001	6.950874735e-002	8.105547994e-004	2.165214e+003	3.700812e+003	2.699273e+002	3.706254e+002	88	755	17	75	6.696818e+000	1.902006e+001	0	0	0	0	0	0	0	0	0	0	0	48.9007	678.271	1	1	1	1	24.1747	17.4068	76.0972
DATA	875	6	55	0	0	A_14_P121575	chrX:120841367-120841426	17588.3	4471	5.366078272e-001	1.218919343e-001	1.070972991e-005	3.839727e+002	1.321016e+003	1.656912e+002	1.336129e+002	46	313	17	75	6.748370e+000	1.830908e+001	0	0	0	0	0	0	0	0	0	0	0	8.67191	242.578	1	1	0	1	26.0017	17.3327	75.9185
DATA	876	6	56	0	0	A_16_P18482472	chr8:128955481-128955540	17609.2	4470.62	3.760588196e-002	7.072646842e-002	5.949277337e-001	1.934710e+003	2.109705e+003	2.518139e+002	2.119166e+002	80	444.5	17	75	6.623271e+000	1.850448e+001	0	0	0	0	0	0	0	0	0	0	0	43.6948	388.112	1	1	1	1	25.7804	17.4206	76.0721
DATA	877	6	57	0	0	A_14_P134067	chr2:214619035-214619094	17630.8	4470.76	2.651522867e-002	9.782934881e-002	7.863637115e-001	8.987655e+002	9.553480e+002	1.845455e+002	9.759874e+001	57	251	18	76	6.874375e+000	1.802555e+001	0	0	0	0	0	0	0	0	0	0	0	20.2983	176.076	1	1	1	1	24.8756	17.8963	76.3603
DATA	878	6	58	0	0	A_16_P19858217	chr13:71028436-71028495	17651.4	4470.74	-2.576354281e-001	1.010065131e-001	1.075125724e-002	1.219989e+003	6.740940e+002	2.021459e+002	7.029423e+001	68	200.5	17	75	6.722187e+000	1.787933e+001	0	0	0	0	0	0	0	0	0	0	0	27.5531	124.453	1	1	1	1	27.7085	17.9707	75.2813
DATA	879	6	59	0	0	A_14_P113746	chr1:197522122-197522181	17672.5	4470.45	3.605534542e-002	7.825845825e-002	6.449985092e-001	1.397974e+003	1.518988e+003	2.133601e+002	1.531965e+002	69	361	17	74	6.813833e+000	1.803515e+001	0	0	0	0	0	0	0	0	0	0	0	31.5728	280.915	1	1	1	1	24.4106	17.8172	74.795
DATA	880	6	60	0	0	A_14_P121191	chr16:3165058-3165111	17693.6	4470.55	0.000000000e+000	4.453464577e-001	1.000000000e+000	1.596416e+002	1.588714e+002	1.613159e+002	2.543612e+001	40	107	17	76	6.822313e+000	1.795722e+001	0	0	0	0	0	0	0	0	0	0	0	1.49085	29.4297	0	1	0	1	23.696	17.9065	76.4045
DATA	881	6	61	0	1	SRN_50476	SRN_50476	17715.1	4470.29	-2.723980460e-002	6.149033900e-002	6.577706234e-001	4.474666e+004	4.202627e+004	4.477568e+003	4.202674e+003	1043	7873.5	17	75	6.934553e+000	1.793952e+001	0	0	0	0	0	0	0	0	0	0	0	1010.59	7797.69	1	1	1	1	24.1747	18.0126	75.9216
DATA	882	6	62	0	0	A_16_P02546865	chr11:129570431-129570490	17736.3	4470.22	2.512973957e-001	9.788154475e-002	1.024754536e-002	7.166702e+002	1.278253e+003	1.763956e+002	1.293499e+002	53.5	317.5	17	75.5	6.858364e+000	1.711190e+001	0	0	0	0	0	0	0	0	0	0	0	16.1858	237.54	1	1	0	1	24.4106	17.9475	75.8969
DATA	883	6	63	0	0	A_14_P139162	chr13:89513072-89513131	17757.5	4470.45	5.476564767e-001	1.332451131e-001	3.954140590e-005	3.286973e+002	1.159986e+003	1.644982e+002	1.176715e+002	48	277	17	75	6.470671e+000	1.843821e+001	0	0	0	0	0	0	0	0	0	0	0	7.42353	215.887	1	1	0	1	24.4106	17.4589	76.0862
DATA	884	6	64	0	0	A_16_P02777239	chr13:51672708-51672767	17778.5	4470.22	9.027759736e-002	7.721173665e-002	2.423145452e-001	1.377502e+003	1.695782e+003	2.120244e+002	1.707236e+002	69.5	388.5	18	75	6.837929e+000	1.863294e+001	0	0	0	0	0	0	0	0	0	0	0	31.1105	316.057	1	1	1	1	25.3321	18.1747	76.4691
DATA	885	6	65	0	0	A_18_P17243403	chrX:99661210-99661269	17799.7	4470.61	-2.862299748e-002	1.657670304e-001	8.629108056e-001	4.733522e+002	4.431609e+002	1.679877e+002	4.850388e+001	52	154	17	76	6.434568e+000	1.811953e+001	0	0	0	0	0	0	0	0	0	0	0	10.6905	82.7113	1	1	0	1	27.2919	17.7176	76.7206
DATA	886	6	66	0	0	A_14_P121867	chr10:54531400-54531459	17821.2	4470.42	-2.732737916e-001	1.115929744e-001	1.433154732e-002	1.058643e+003	5.642553e+002	1.928380e+002	5.976204e+001	63	186	17	76	6.467365e+000	1.812341e+001	0	0	0	0	0	0	0	0	0	0	0	23.9091	105.455	1	1	1	1	25.7804	17.3483	76.7746
DATA	887	6	67	0	0	A_14_P102613	chr4:14516573-14516632	17841.5	4470.5	2.388938417e-001	7.456258060e-002	1.355619393e-003	1.461187e+003	2.532793e+003	2.175544e+002	2.540416e+002	70.5	569.5	17	77	6.619351e+000	1.851197e+001	0	0	0	0	0	0	0	0	0	0	0	33.0005	473.941	1	1	1	1	24.4106	17.4546	77.5858
DATA	888	6	68	0	0	A_14_P121533	chr18:2550022-2550081	17862.9	4470.39	2.431858270e-001	7.546733169e-002	1.271221326e-003	1.391781e+003	2.436446e+003	2.129549e+002	2.444350e+002	72.5	539	17	78	6.772695e+000	1.907173e+001	0	0	0	0	0	0	0	0	0	0	0	31.433	456.476	1	1	1	1	25.5572	17.5186	78.1891
DATA	889	6	69	0	0	A_14_P123933	chr3:12146369-12146428	17884.4	4470.25	8.128524269e-002	7.869731441e-002	3.016579164e-001	1.318291e+003	1.589631e+003	2.082262e+002	1.601690e+002	68	372	17	76	6.733172e+000	1.889149e+001	0	0	0	0	0	0	0	0	0	0	0	29.7732	298.175	1	1	1	1	23.696	17.7026	77.3537
DATA	890	6	70	0	0	A_14_P126998	chr14:81389537-81389596	17905.8	4470.51	-2.046794458e-001	7.242807241e-002	4.713790879e-003	2.638058e+003	1.646664e+003	3.091484e+002	1.658282e+002	103	395	17	77	6.582071e+000	1.866588e+001	0	0	0	0	0	0	0	0	0	0	0	59.5797	309.219	1	1	1	1	24.8756	17.5755	77.7285
DATA	891	6	71	0	1	SRN_20617	SRN_20617	17925.5	4470.17	-8.617733515e-001	4.552660293e-001	5.837107315e-002	3.654064e+002	5.023458e+001	1.652709e+002	2.021063e+001	48	89	17	78	6.455591e+000	1.910094e+001	0	0	0	0	0	0	0	0	0	0	0	8.25259	9.44249	1	1	0	0	17.9125	17.3694	78.6719
DATA	892	6	72	0	0	A_16_P38293839	chr8:6502461-6502520	17947.1	4470.22	1.149163952e-002	7.230116234e-002	8.737151349e-001	1.824785e+003	1.873715e+003	2.434700e+002	1.883893e+002	80	438	16	79	6.467525e+000	1.900515e+001	0	0	0	0	0	0	0	0	0	0	0	41.2122	352.556	1	1	1	1	23.696	17.2135	79.1097
DATA	893	6	73	0	0	A_14_P125401	chr14:61265545-61265604	17968.7	4470.18	-7.818196030e-002	8.237041018e-002	3.425438061e-001	1.415792e+003	1.182544e+003	2.145318e+002	1.198576e+002	70.5	299.5	17	79	6.298745e+000	1.884633e+001	0	0	0	0	0	0	0	0	0	0	0	31.9752	222.718	1	1	1	1	25.1049	17.3509	79.1975
DATA	894	6	74	0	0	A_14_P138948	chr3:11765281-11765340	17990.2	4470.26	-2.400743732e-001	1.069666660e-001	2.480764283e-002	1.082631e+003	6.228823e+002	1.941652e+002	6.527540e+001	64	201.5	17	79	6.196940e+000	1.883836e+001	0	0	0	0	0	0	0	0	0	0	0	24.4509	117.416	1	1	1	1	24.4106	17.4975	78.7947
DATA	895	6	75	0	0	A_14_P136395	chr3:102218968-102219027	18011.4	4470.11	-1.092353617e-001	6.927675507e-002	1.148423302e-001	2.618560e+003	2.036231e+003	3.074862e+002	2.045552e+002	98	468	17	79	6.731873e+000	1.899968e+001	0	0	0	0	0	0	0	0	0	0	0	59.1394	384.151	1	1	1	1	25.1049	17.9412	79.2174
DATA	896	6	76	0	0	A_14_P138306	chr3:181762961-181763020	18032.6	4470.27	3.315236106e-001	1.050049911e-001	1.592824080e-003	5.904721e+002	1.266844e+003	1.716561e+002	1.281748e+002	49.5	308	17	79	6.752096e+000	1.916521e+001	0	0	0	0	0	0	0	0	0	0	0	13.3356	239.182	1	1	0	1	25.1049	18.0751	79.6057
DATA	897	6	77	0	0	A_14_P105364	chr16:88590554-88590613	18053.2	4470.47	-4.951716122e-001	9.544392178e-002	2.124624478e-007	2.067115e+003	6.609873e+002	2.621238e+002	6.890852e+001	87	210	18	79	6.854836e+000	1.926923e+001	0	0	0	0	0	0	0	0	0	0	0	46.6852	124.88	1	1	1	1	25.5572	18.2819	79.5223
DATA	898	6	78	0	0	A_14_P102201	chr5:125774098-125774157	18074.8	4470.58	5.278884153e-001	9.329214909e-002	1.527514062e-008	7.118062e+002	2.400215e+003	1.761985e+002	2.408094e+002	56	527	17	79	7.001238e+000	1.891160e+001	0	0	0	0	0	0	0	0	0	0	0	16.0759	453.767	1	1	0	1	25.7804	18.131	80.3596
DATA	899	6	79	0	0	A_14_P118240	chr11:18487158-18487217	18095.7	4470.47	8.081618945e-002	7.939215575e-002	3.087080378e-001	1.289109e+003	1.552766e+003	2.063911e+002	1.564904e+002	69.5	374	17	79	6.913637e+000	1.941585e+001	0	0	0	0	0	0	0	0	0	0	0	29.1141	293.72	1	1	1	1	25.7804	18.0404	80.3661
DATA	900	6	80	0	1	SRN_20167	SRN_20167	18117.9	4470.16	-7.944809796e-001	3.184803131e-001	1.260991929e-002	5.058901e+002	8.120358e+001	1.689334e+002	2.107048e+001	51	94	18	79	7.026123e+000	1.967412e+001	0	0	0	0	0	0	0	0	0	0	0	11.4254	15.3685	1	1	0	0	23.696	18.3236	80.6345
DATA	901	6	81	0	0	A_14_P130607	chr11:35006200-35006259	18138.1	4470.25	-1.094342545e-001	6.646476926e-002	9.966083054e-002	3.415193e+003	2.654489e+003	3.776436e+002	2.661594e+002	123	579	18	79	6.946300e+000	1.949118e+001	0	0	0	0	0	0	0	0	0	0	0	77.1311	502.603	1	1	1	1	25.7804	18.1299	80.2136
DATA	902	6	82	0	0	A_14_P107849	chr15:96313856-96313915	18158.5	4470.28	3.790428307e-001	2.872244042e-001	1.869435998e-001	1.582555e+002	3.787928e+002	1.616017e+002	4.257055e+001	41.5	154.5	17	79	6.888591e+000	1.974153e+001	0	0	0	0	0	0	0	0	0	0	0	2.63265	71.748	0	1	0	1	23.9365	17.989	80.8235
DATA	903	6	83	0	0	A_14_P139958	chr9:37423984-37424041	18180.2	4469.78	-2.639558882e-001	3.721134406e-001	4.781119458e-001	2.569243e+002	1.399102e+002	1.632156e+002	2.393565e+001	45	108	18	78.5	6.961475e+000	1.932774e+001	0	0	0	0	0	0	0	0	0	0	0	5.80256	26.5093	1	1	0	1	30.6537	18.3698	79.9254
DATA	904	6	84	0	0	A_14_P124408	chr1:11097910-11097969	18201.3	4470.27	-4.782679015e-001	8.658873030e-002	3.324204888e-008	2.743713e+003	9.121596e+002	3.182120e+002	9.325933e+001	103.5	243.5	18	79	7.038138e+000	1.859539e+001	0	0	0	0	0	0	0	0	0	0	0	61.9659	172.88	1	1	1	1	26.2212	18.3134	79.8349
DATA	905	6	85	0	1	SRN_30439	SRN_30439	18223.2	4469.47	-5.946648318e-002	3.337839681e-001	8.585984249e-001	2.299811e+002	2.005514e+002	1.628132e+002	2.791087e+001	41	116.5	18	79	6.822024e+000	1.946035e+001	0	0	0	0	0	0	0	0	0	0	0	5.19405	38.0173	1	1	0	1	25.5572	18.0859	80.4209
DATA	906	6	86	0	0	A_14_P139159	chr7:70973354-70973413	18244.1	4469.59	9.889991677e-003	1.014341385e-001	9.223280568e-001	8.635432e+002	8.834339e+002	1.828560e+002	9.045027e+001	60	245	18	80	6.926954e+000	1.920750e+001	0	0	0	0	0	0	0	0	0	0	0	19.5029	167.492	1	1	1	1	25.7804	18.1315	80.3749
DATA	907	6	87	0	0	A_14_P109195	chr1:107066388-107066447	18265.5	4469.1	2.712488015e-001	1.039672819e-001	9.081192262e-003	6.334979e+002	1.183025e+003	1.731832e+002	1.198838e+002	52	305	17	79	6.502821e+000	1.911942e+001	0	0	0	0	0	0	0	0	0	0	0	14.3074	224.308	1	1	0	1	24.4106	17.549	80.16
DATA	908	6	88	0	0	A_16_P00432097	chr2:102116853-102116912	18286.1	4469.75	-2.442818379e-001	1.170407078e-001	3.687432262e-002	9.494153e+002	5.409715e+002	1.870645e+002	5.747268e+001	59	184.5	17	78	6.467227e+000	1.851902e+001	0	0	0	0	0	0	0	0	0	0	0	21.4423	102.576	1	1	1	1	26.2212	17.6175	79.3408
DATA	909	6	89	0	0	A_14_P115688	chr16:14464480-14464539	18307.2	4469.45	-7.324403723e-001	1.410270126e-001	2.062465759e-007	1.358923e+003	2.516254e+002	2.108221e+002	3.177725e+001	72	121	17	78	6.273868e+000	1.842875e+001	0	0	0	0	0	0	0	0	0	0	0	30.6909	47.7098	1	1	1	1	25.1049	17.6368	78.9628
DATA	910	6	90	0	0	A_14_P137806	chr11:113955796-113955855	18328.2	4469.29	7.626046957e-003	1.633878887e-001	9.627726594e-001	4.616049e+002	4.697821e+002	1.676605e+002	5.082978e+001	47	164	17	79	6.343960e+000	1.836668e+001	0	0	0	0	0	0	0	0	0	0	0	10.4252	89.065	1	1	0	1	23.696	17.5802	79.4319
DATA	911	6	91	0	0	A_16_P38441356	chr8:72388353-72388412	18349.2	4469.5	-2.032960294e-001	7.932845139e-002	1.038579482e-002	1.892884e+003	1.185299e+003	2.486148e+002	1.201090e+002	79	296	17	79	6.868595e+000	1.912767e+001	0	0	0	0	0	0	0	0	0	0	0	42.7502	224.686	1	1	1	1	23.9365	17.9499	79.7601
DATA	912	6	92	0	0	A_14_P115074	chr12:118460016-118460075	18370.7	4469.38	2.681580573e-001	7.450613502e-002	3.192705108e-004	1.485252e+003	2.753964e+003	2.191780e+002	2.760800e+002	70.5	591.5	17	79	6.945758e+000	1.858541e+001	0	0	0	0	0	0	0	0	0	0	0	33.544	521.929	1	1	1	1	24.8756	18.0456	79.805
DATA	913	6	93	0	0	A_14_P124193	chr3:10351378-10351437	18391.5	4469.65	-5.056803075e-002	2.215011948e-001	8.194154533e-001	3.510465e+002	3.124616e+002	1.649593e+002	3.678997e+001	47	134	17	79	6.608199e+000	1.904433e+001	0	0	0	0	0	0	0	0	0	0	0	7.92828	59.2023	1	1	0	1	25.3321	17.5334	80.6441
DATA	914	6	94	0	0	A_18_P15638920	chr6:49302531-49302590	18413.2	4469.33	1.627072422e-001	1.383422714e-001	2.395465658e-001	4.722787e+002	6.869191e+002	1.679575e+002	7.138643e+001	50	193	17	79	6.944614e+000	1.869737e+001	0	0	0	0	0	0	0	0	0	0	0	10.6663	130.105	1	1	0	1	24.1747	18.0116	80.323
DATA	915	6	95	0	0	A_14_P111736	chr8:60043564-60043623	18434.1	4469.37	-1.890868394e-001	1.030746410e-001	6.658496113e-002	1.074260e+003	6.950604e+002	1.936997e+002	7.217218e+001	63	209	18	78	6.921618e+000	1.838908e+001	0	0	0	0	0	0	0	0	0	0	0	24.2618	131.597	1	1	1	1	25.7804	18.0652	79.6446
DATA	916	6	96	0	0	A_14_P101659	chr4:23515063-23515122	18455.4	4469.61	-5.624455751e-001	8.444696261e-002	2.731928074e-011	4.817435e+003	1.319381e+003	5.079922e+002	1.333632e+002	147.5	317	18	79	6.908886e+000	1.873563e+001	0	0	0	0	0	0	0	0	0	0	0	108.8	249.691	1	1	1	1	24.4106	18.0643	80.0857
DATA	917	6	97	0	0	A_14_P115682	chr19:14572768-14572827	18477	4469.55	-2.608232385e-001	1.159461978e-001	2.447945825e-002	9.830266e+002	5.391903e+002	1.887926e+002	5.732119e+001	61.5	175	18	80	6.734083e+000	1.880628e+001	0	0	0	0	0	0	0	0	0	0	0	22.2014	101.988	1	1	1	1	25.3321	18.1983	80.4313
DATA	918	6	98	0	0	A_14_P128782	chr16:12739839-12739898	18497.5	4469.33	6.451033170e-003	9.425358942e-002	9.454326995e-001	9.789315e+002	9.935811e+002	1.885797e+002	1.012468e+002	62	256	18	79	6.891221e+000	1.812404e+001	0	0	0	0	0	0	0	0	0	0	0	22.1089	187.833	1	1	1	1	24.8756	18.1204	80.2524
DATA	919	6	99	0	0	A_14_P135111	chr17:30475953-30476012	18519.2	4469.48	6.712138422e-001	1.398056615e-001	1.578365767e-006	2.702671e+002	1.267672e+003	1.634310e+002	1.282548e+002	46	309	17	80	6.871294e+000	1.856035e+001	0	0	0	0	0	0	0	0	0	0	0	6.1039	239.498	1	1	0	1	27.0811	17.6749	80.2668
DATA	920	6	100	0	0	A_16_P01858979	chr8:8982291-8982350	18539.9	4469.43	-3.895650573e-002	7.259049807e-002	5.915016451e-001	1.913340e+003	1.749185e+003	2.501758e+002	1.760009e+002	86	407	17	79	6.952672e+000	1.899100e+001	0	0	0	0	0	0	0	0	0	0	0	43.2122	330.252	1	1	1	1	25.7804	17.7719	80.0167
DATA	921	6	101	0	0	A_16_P18196956	chr8:3710810-3710869	18561.1	4469.34	4.847671752e-002	1.029464445e-001	6.377174428e-001	8.078664e+002	9.032672e+002	1.802934e+002	9.240848e+001	56	253	16	80	6.849946e+000	1.928186e+001	0	0	0	0	0	0	0	0	0	0	0	18.2454	170.414	1	1	1	1	26.0017	17.3131	80.3718
DATA	922	6	102	0	0	A_16_P39656744	chr12:45408646-45408705	18582	4468.85	-4.383062752e-001	9.828821163e-002	8.219009365e-006	1.713298e+003	6.244915e+002	2.352299e+002	6.542873e+001	75	197	17	80	6.904414e+000	1.901591e+001	0	0	0	0	0	0	0	0	0	0	0	38.6943	117.725	1	1	1	1	22.7082	17.7866	79.9893
DATA	923	6	103	0	0	A_16_P18384356	chr8:87954412-87954471	18604.4	4468.92	-4.142488742e-001	1.848273491e-001	2.500827977e-002	6.430602e+002	2.477438e+002	1.735353e+002	3.155096e+001	54.5	129	17	79	6.977978e+000	1.858311e+001	0	0	0	0	0	0	0	0	0	0	0	14.5233	46.6618	1	1	0	1	24.1747	17.7293	79.3228
DATA	924	6	104	0	0	A_18_P11734158	chr13:51422995-51423054	18625.1	4468.31	6.606627039e-001	1.169228006e-001	1.600580899e-008	3.812360e+002	1.745246e+003	1.656280e+002	1.756167e+002	48	389	17	78	6.944133e+000	1.869805e+001	0	0	0	0	0	0	0	0	0	0	0	8.6101	328.412	1	1	0	1	25.1049	18.1146	78.7424
DATA	925	6	105	0	0	A_14_P136631	chr20:61758593-61758652	18646.1	4468.95	3.395017381e-001	1.754800154e-001	5.302672540e-002	2.881238e+002	6.296234e+002	1.637357e+002	6.593432e+001	47	194	18	77.5	7.143518e+000	1.886611e+001	0	0	0	0	0	0	0	0	0	0	0	6.50719	118.373	1	1	0	1	26.0017	18.2495	78.1683
DATA	926	6	106	0	0	A_14_P128178	chr12:71032473-71032532	18667.4	4468.76	-7.303981501e-002	1.187364606e-001	5.384607740e-001	7.555434e+002	6.385863e+002	1.780104e+002	6.679655e+001	59	200	17	77	6.961659e+000	1.900067e+001	0	0	0	0	0	0	0	0	0	0	0	17.0637	119.937	1	1	0	1	25.7804	18.1302	77.7724
DATA	927	6	107	0	0	A_16_P00236389	chr1:203954724-203954783	18688.5	4469	-1.658158328e-001	1.565746924e-001	2.895903766e-001	5.922944e+002	4.043168e+002	1.717189e+002	4.493737e+001	52	153	17	77	6.986329e+000	1.886278e+001	0	0	0	0	0	0	0	0	0	0	0	13.3768	75.859	1	1	0	1	29.1201	18.1041	77.6517
DATA	928	6	108	0	0	A_14_P122752	chr21:41711303-41711362	18709	4468.16	1.796331329e-001	1.239630482e-001	1.473135380e-001	5.350129e+002	8.090911e+002	1.698282e+002	8.325739e+001	55	234	17	77	6.844429e+000	1.920798e+001	0	0	0	0	0	0	0	0	0	0	0	12.0831	151.634	1	1	0	1	23.4529	17.9847	77.7747
DATA	929	6	109	0	0	A_14_P120343	chr6:30038261-30038319	18730.7	4469.05	1.284020234e-001	7.976191173e-002	1.074379763e-001	1.223889e+003	1.644918e+003	2.023815e+002	1.656620e+002	67.5	378	18	76	6.893870e+000	1.828540e+001	0	0	0	0	0	0	0	0	0	0	0	27.6412	307.936	1	1	1	1	21.9382	18.0337	76.905
DATA	930	6	110	0	0	A_14_P108190	chr6:45233425-45233484	18752	4468.98	-4.026307855e-001	9.988803830e-002	5.558240245e-005	1.554589e+003	6.151552e+002	2.239346e+002	6.458685e+001	71	188	18	76	6.760912e+000	1.869878e+001	0	0	0	0	0	0	0	0	0	0	0	35.1099	115.021	1	1	1	1	25.5572	18.002	77.8045
DATA	931	6	111	0	0	A_14_P136983	chr11:62475483-62475540	18773.5	4468.71	-2.125488183e-001	1.437266543e-001	1.391829171e-001	6.941029e+002	4.254760e+002	1.754908e+002	4.688918e+001	55.5	155.5	18	76	6.844716e+000	1.911557e+001	0	0	0	0	0	0	0	0	0	0	0	15.6761	79.4528	1	1	0	1	24.4106	18.1259	77.7353
DATA	932	6	112	0	0	A_16_P35564679	chr2:7304200-7304259	18794	4468.63	9.541294810e-002	8.930952009e-002	2.853670961e-001	9.814648e+002	1.222609e+003	1.887113e+002	1.238427e+002	61.5	295	17	77	6.812466e+000	1.882519e+001	0	0	0	0	0	0	0	0	0	0	0	22.1661	228.023	1	1	1	1	24.8756	17.9841	77.3221
DATA	933	6	113	0	0	A_14_P130222	chr15:41476350-41476409	18815.2	4468.84	5.744182719e-001	1.444790746e-001	7.014638874e-005	2.832299e+002	1.063059e+003	1.636503e+002	1.081261e+002	46	279	17	76	6.720999e+000	1.836363e+001	0	0	0	0	0	0	0	0	0	0	0	6.39666	198.005	1	1	0	1	23.696	17.812	76.58
DATA	934	6	114	0	0	A_16_P17517929	chr6:40001847-40001906	18836.4	4468.69	3.488654903e-001	1.054758396e-001	9.411948576e-004	5.774522e+002	1.289382e+003	1.712126e+002	1.304471e+002	53	321	17	75	6.411472e+000	1.846715e+001	0	0	0	0	0	0	0	0	0	0	0	13.0416	239.825	1	1	0	1	24.4106	17.4101	75.8361
DATA	935	6	115	0	0	A_16_P18453971	A_16_P18453971	18857.8	4468.5	-1.142358039e-002	1.336995060e-001	9.319098423e-001	6.017404e+002	5.861187e+002	1.720469e+002	6.186986e+001	51	184	17	76	7.071966e+000	1.892102e+001	0	0	0	0	0	0	0	0	0	0	0	13.5901	108.86	1	1	0	1	26.6546	17.9688	76.1396
DATA	936	6	116	0	0	A_14_P106874	chr7:115994602-115994661	18878.3	4468.55	-4.453199386e-001	9.941214339e-002	7.480665932e-006	1.692025e+003	6.068576e+002	2.336851e+002	6.384666e+001	76	193	17	77	6.946677e+000	1.877148e+001	0	0	0	0	0	0	0	0	0	0	0	38.2139	112.553	1	1	1	1	24.4106	18.2838	76.8503
DATA	937	6	117	0	0	A_18_P10895419	chr10:112514627-112514686	18899.6	4468.61	3.347272617e-001	7.274463459e-002	4.196578523e-006	1.942820e+003	4.199134e+003	2.524376e+002	4.203833e+002	84.5	839	17	76	7.082796e+000	1.902764e+001	0	0	0	0	0	0	0	0	0	0	0	43.878	777.634	1	1	1	1	24.4106	18.4405	76.8525
DATA	938	6	118	0	0	A_14_P112904	chr1:63744045-63744104	18921.4	4468.63	7.569884762e-001	1.896102279e-001	6.542450638e-005	1.574043e+002	8.995079e+002	1.614461e+002	9.212611e+001	40.5	245.5	17	76	6.830692e+000	1.894748e+001	0	0	0	0	0	0	0	0	0	0	0	2.0897	166.315	0	1	0	1	24.8756	18.0929	76.8272
DATA	939	6	119	0	0	A_14_P128493	chr9:96714297-96714356	18941.6	4468.22	-1.400108016e-001	1.133799049e-001	2.168744331e-001	8.736864e+002	6.329141e+002	1.833372e+002	6.635592e+001	61	195	17	74	6.877611e+000	1.883200e+001	0	0	0	0	0	0	0	0	0	0	0	19.7319	116.842	1	1	1	1	23.9365	17.7651	75.9227
DATA	940	6	120	0	0	A_14_P200750	chrX:64719091-64719150	18963.4	4468.39	9.370029773e-001	1.176977406e-001	1.705224240e-015	3.996746e+002	3.457081e+003	1.660621e+002	3.462842e+002	49.5	716.5	17	74	6.694700e+000	1.930207e+001	0	0	0	0	0	0	0	0	0	0	0	9.02653	637.156	1	1	0	1	24.4106	17.7341	75.8026
DATA	941	6	121	0	0	A_14_P138666	chr3:197276849-197276908	18984.3	4468.44	2.791791032e-001	1.669802836e-001	9.453842305e-002	3.282670e+002	6.243187e+002	1.644896e+002	6.555652e+001	49	196	17	75.5	6.856269e+000	1.956626e+001	0	0	0	0	0	0	0	0	0	0	0	7.41381	114.878	1	1	0	1	25.1049	17.9422	76.1922
DATA	942	6	122	0	0	A_16_P00707109	chr3:53975639-53975698	19005.3	4468.36	2.313191477e-001	7.459534409e-002	1.928771414e-003	1.456369e+003	2.480793e+003	2.172311e+002	2.488867e+002	69	534	18	75	6.787413e+000	1.862443e+001	0	0	0	0	0	0	0	0	0	0	0	32.8916	455.709	1	1	1	1	24.8756	18.0815	75.0845
DATA	943	6	123	0	0	A_14_P118068	chr21:40188918-40188977	19026.9	4468.19	1.152062065e-001	1.028378362e-001	2.625984639e-001	7.529412e+002	9.816739e+002	1.779001e+002	1.001975e+002	59.5	249	17	74	6.915595e+000	1.895072e+001	0	0	0	0	0	0	0	0	0	0	0	17.0049	180.009	1	1	0	1	25.3321	18.1239	75.4634
DATA	944	6	124	0	0	A_14_P130803	chr5:84984575-84984634	19048.2	4468.2	-1.116900954e-001	1.349345455e-001	4.078203862e-001	6.682806e+002	5.167360e+002	1.744856e+002	5.544620e+001	55	176	17	74	6.826298e+000	1.879692e+001	0	0	0	0	0	0	0	0	0	0	0	15.0929	94.5867	1	1	0	1	26.0017	18.0167	75.5291
DATA	945	6	125	0	0	A_14_P131665	chr17:77082786-77082845	19069	4468	1.044736383e-001	7.302701281e-002	1.525402036e-001	1.627658e+003	2.070316e+003	2.290675e+002	2.080088e+002	77	450	17	74	6.478116e+000	1.875401e+001	0	0	0	0	0	0	0	0	0	0	0	36.7601	378.291	1	1	1	1	24.8756	17.8052	75.7525
DATA	946	6	126	0	0	A_14_P103659	chr12:70761703-70761762	19090	4468.07	-1.135515775e-001	7.938991906e-002	1.526303015e-001	1.628680e+003	1.253961e+003	2.291402e+002	1.270087e+002	78	304.5	17	76	6.490232e+000	1.946428e+001	0	0	0	0	0	0	0	0	0	0	0	36.7832	228.716	1	1	1	1	24.8756	17.413	76.5121
DATA	947	6	127	0	0	A_14_P115404	chr9:19597233-19597292	19111.5	4467.74	2.080506813e-001	9.043473960e-002	2.141642720e-002	8.647164e+002	1.396125e+003	1.829114e+002	1.410681e+002	57	334.5	17	77	6.451229e+000	1.988459e+001	0	0	0	0	0	0	0	0	0	0	0	19.5294	254.161	1	1	1	1	25.7804	17.3544	78.234
DATA	948	6	128	0	0	A_14_P134449	chr1:218458692-218458746	19132.9	4468.11	-1.042148524e-001	6.594166145e-002	1.140130634e-001	3.601347e+003	2.833023e+003	3.945583e+002	2.840251e+002	116	552	17	75.5	6.845559e+000	1.928958e+001	0	0	0	0	0	0	0	0	0	0	0	81.3353	514.793	1	1	1	1	27.0811	17.4612	77.5318
DATA	949	6	129	0	0	A_14_P201573	chr7:19780689-19780748	19154.1	4467.77	2.945262343e-001	1.057681987e-001	5.358737170e-003	6.029651e+002	1.188005e+003	1.720898e+002	1.205207e+002	53	297	17	75	6.920285e+000	1.955370e+001	0	0	0	0	0	0	0	0	0	0	0	13.6178	215.456	1	1	0	1	26.6546	17.7328	77.0582
DATA	950	6	130	0	0	A_14_P107900	chr8:27667902-27667961	19175.2	4468.04	3.431570289e-001	1.204143228e-001	4.374639359e-003	4.692720e+002	1.034146e+003	1.678732e+002	1.053935e+002	49	266.5	17	76	6.949297e+000	1.947516e+001	0	0	0	0	0	0	0	0	0	0	0	10.5984	187.203	1	1	0	1	25.5572	17.7635	77.3602
DATA	951	6	131	0	0	A_14_P110611	chr8:11702093-11702150	19196.6	4467.95	1.322002738e-001	1.115945216e-001	2.361565000e-001	6.533590e+002	8.858336e+002	1.739196e+002	9.089475e+001	53	233.5	17	75	6.737793e+000	1.868524e+001	0	0	0	0	0	0	0	0	0	0	0	14.7559	160.039	1	1	0	1	26.0017	17.75	75.6699
DATA	952	6	132	0	0	A_14_P104840	chr2:220697197-220697256	19216.9	4468.03	-1.008262054e-001	7.421426202e-002	1.742789060e-001	1.946016e+003	1.542837e+003	2.526836e+002	1.556273e+002	83	355	17	76	6.587544e+000	1.889627e+001	0	0	0	0	0	0	0	0	0	0	0	43.9502	278.22	1	1	1	1	27.501	17.3959	76.2141
DATA	953	6	133	0	0	A_14_P137913	chr12:66247288-66247347	19238.5	4467.89	2.782821937e-001	7.493253705e-002	2.041945421e-004	1.456762e+003	2.764846e+003	2.172575e+002	2.772396e+002	72.5	580.5	17	77	6.425784e+000	1.896875e+001	0	0	0	0	0	0	0	0	0	0	0	32.9005	497.573	1	1	1	1	26.2212	17.7369	77.2808
DATA	954	6	134	0	0	A_14_P119492	chr13:73284847-73284906	19259.9	4468.29	-2.153863771e-001	9.782121670e-002	2.767681882e-002	1.216919e+003	7.410975e+002	2.019608e+002	7.688930e+001	65	213	18	78	6.841944e+000	1.914311e+001	0	0	0	0	0	0	0	0	0	0	0	27.4837	133.112	1	1	1	1	24.1747	18.365	77.9258
DATA	955	6	135	0	0	A_18_P26461684	chr9:22519885-22519944	19281.3	4467.7	2.756786772e-001	2.241940940e-001	2.188308578e-001	2.359353e+002	4.451143e+002	1.628984e+002	4.901791e+001	43.5	161	18	76	6.473967e+000	1.867867e+001	0	0	0	0	0	0	0	0	0	0	0	5.32853	79.7802	1	1	0	1	24.8756	18.4669	76.3181
DATA	956	6	136	0	0	A_16_P35945513	chr2:166911282-166911341	19302.5	4467.28	1.746972565e-001	9.963696729e-002	7.954403497e-002	7.462554e+002	1.115796e+003	1.776182e+002	1.134604e+002	53.5	279.5	18	76	6.941185e+000	1.886660e+001	0	0	0	0	0	0	0	0	0	0	0	16.854	199.574	1	1	0	1	25.3321	18.6721	76.8573
DATA	957	6	137	0	0	A_16_P15020264	chr1:8255222-8255281	19323.9	4467.46	-2.891623173e-001	1.114972156e-001	9.501868263e-003	1.083339e+003	5.566755e+002	1.942047e+002	5.936187e+001	60	174	18	76	6.984484e+000	1.857470e+001	0	0	0	0	0	0	0	0	0	0	0	24.4669	99.3681	1	1	1	1	25.7804	18.376	76.7302
DATA	958	6	138	0	0	A_14_P138269	chr7:111044035-111044094	19345.2	4467.38	1.317742371e-002	6.198890933e-002	8.316568205e-001	8.371087e+003	8.628976e+003	8.524847e+002	8.631449e+002	221.5	1574	18	76	6.959205e+000	1.906002e+001	0	0	0	0	0	0	0	0	0	0	0	189.058	1537.14	1	1	1	1	26.0017	18.2109	77.3018
DATA	959	6	139	0	0	A_16_P19971650	chr14:20660354-20660413	19365.6	4467.59	-2.213112008e-001	1.198418437e-001	6.479150741e-002	8.927463e+002	5.363112e+002	1.842531e+002	5.748608e+001	61.5	173	17	76	6.944732e+000	1.892845e+001	0	0	0	0	0	0	0	0	0	0	0	20.1624	95.3525	1	1	1	1	27.501	18.1072	77.4725
DATA	960	6	140	0	0	A_16_P21243214	chr21:36289849-36289908	19386.4	4468.17	1.334742085e-001	8.842057742e-002	1.311614013e-001	9.656766e+002	1.313125e+003	1.878950e+002	1.329396e+002	60.5	320	18	76	6.933982e+000	1.912845e+001	0	0	0	0	0	0	0	0	0	0	0	21.8095	233.02	1	1	1	1	23.2073	18.3038	77.8247
DATA	961	6	141	0	0	A_14_P102619	chr20:23421007-23421066	19407.3	4467.4	-1.017713328e-001	1.271705433e-001	4.235518207e-001	7.134681e+002	5.644211e+002	1.762657e+002	6.014609e+001	57	176	18	77	6.833097e+000	1.904329e+001	0	0	0	0	0	0	0	0	0	0	0	16.1135	99.9442	1	1	0	1	24.4106	18.4412	78.7581
DATA	962	6	142	0	0	A_14_P101730	chr15:81429054-81429113	19429.2	4467.68	-1.730084091e-001	1.929122061e-001	3.698125298e-001	4.696829e+002	3.153525e+002	1.678847e+002	3.779019e+001	49	132	18	77	6.468476e+000	1.891583e+001	0	0	0	0	0	0	0	0	0	0	0	10.6076	55.7256	1	1	0	1	26.0017	18.2886	78.6624
DATA	963	6	143	0	0	A_14_P128004	chr10:110729064-110729123	19450.5	4467.2	4.197351329e-002	1.796624437e-001	8.152766583e-001	3.982837e+002	4.386984e+002	1.660287e+002	4.858029e+001	48	152	18	77	6.735114e+000	1.897747e+001	0	0	0	0	0	0	0	0	0	0	0	8.99512	77.3566	1	1	0	1	22.7082	18.1668	78.1188
DATA	964	6	144	0	0	A_16_P00247158	chr1:211657153-211657212	19471.1	4467.83	3.929612181e-001	1.704373623e-001	2.113271772e-002	2.802873e+002	6.927311e+002	1.635997e+002	7.235932e+001	44	199	18	77	6.696505e+000	1.912295e+001	0	0	0	0	0	0	0	0	0	0	0	6.3302	121.923	1	1	0	1	24.6442	18.4409	78.1688
DATA	965	6	145	0	0	A_14_P200311	chr11:66358614-66358669	19492.2	4467.98	-3.922095321e-001	1.836802285e-001	3.273778126e-002	6.330456e+002	2.565816e+002	1.731667e+002	3.312398e+001	51	118	18	76	6.904638e+000	1.975407e+001	0	0	0	0	0	0	0	0	0	0	0	14.2971	45.0692	1	1	0	1	21.6755	18.332	77.8192
DATA	966	6	146	0	0	A_16_P02666597	chr12:85581679-85581738	19513.7	4467.82	-1.991092682e-001	9.294719720e-002	3.217930822e-002	1.306702e+003	8.261662e+002	2.074945e+002	8.524199e+001	68	222	18	76	7.111702e+000	2.005426e+001	0	0	0	0	0	0	0	0	0	0	0	29.5115	144.816	1	1	1	1	24.1747	18.7803	77.4473
DATA	967	6	147	0	0	A_14_P106836	chr1:85097299-85097344	19534.8	4467.18	2.226353562e-001	8.491184590e-002	8.742600772e-003	9.827349e+002	1.640861e+003	1.887774e+002	1.654292e+002	64.5	343.5	18	77	6.855657e+000	1.934543e+001	0	0	0	0	0	0	0	0	0	0	0	22.1948	287.01	1	1	1	1	23.696	18.4366	78.2059
DATA	968	6	148	0	0	A_14_P134892	chr14:89123734-89123793	19555.4	4467.14	6.318137062e-001	9.369932280e-002	1.551586432e-011	7.780845e+002	3.333040e+003	1.789787e+002	3.339698e+002	55	639.5	18	78	7.053579e+000	1.913490e+001	0	0	0	0	0	0	0	0	0	0	0	17.5728	581.857	1	1	0	1	23.9365	18.533	79.4766
DATA	969	6	149	0	0	A_14_P139381	chr14:46365556-46365615	19577.1	4467.1	7.638958380e-001	1.326888241e-001	8.559792583e-009	2.748360e+002	1.595767e+003	1.635071e+002	1.609684e+002	44	367	17	79	6.750478e+000	1.842720e+001	0	0	0	0	0	0	0	0	0	0	0	6.20709	278.011	1	1	0	1	23.2073	17.7986	80.143
DATA	970	6	150	0	0	A_16_P00196223	chr1:175535442-175535501	19598.4	4467.16	7.985781803e-003	7.596843666e-002	9.162808011e-001	1.564822e+003	1.593862e+003	2.246462e+002	1.607850e+002	77	345	17	78	6.926039e+000	1.764524e+001	0	0	0	0	0	0	0	0	0	0	0	35.341	277.132	1	1	1	1	23.9365	17.8186	79.4176
DATA	971	6	151	0	0	A_14_P134830	chr19:45896043-45896102	19618.8	4467	2.907385614e-001	2.983454851e-001	3.298068749e-001	1.705564e+002	3.331246e+002	1.620806e+002	3.948812e+001	42.5	138	17	79	6.798537e+000	1.833238e+001	0	0	0	0	0	0	0	0	0	0	0	3.85196	57.8114	1	1	0	1	25.5572	17.6554	79.6872
DATA	972	6	152	0	0	A_14_P102403	chr15:33500963-33501022	19640.4	4467	6.645873409e-001	2.024922460e-001	1.030595428e-003	1.629036e+002	7.525200e+002	1.617396e+002	7.819351e+001	44	200	17	77	6.801506e+000	1.900374e+001	0	0	0	0	0	0	0	0	0	0	0	3.03397	130.338	0	1	0	1	26.4388	17.9267	78.9118
DATA	973	6	153	0	0	A_16_P00011128	chr1:8971760-8971819	19662	4467.2	1.913630082e-001	1.804394960e-001	2.888997479e-001	3.329580e+002	5.173119e+002	1.645839e+002	5.593912e+001	45.5	169.5	17	76	6.755052e+000	1.918092e+001	0	0	0	0	0	0	0	0	0	0	0	7.51975	89.4306	1	1	0	1	28.1191	17.97	77.741
DATA	974	6	154	0	0	A_14_P109421	chr14:55764254-55764313	19682.6	4466.79	4.276971771e-001	1.130573742e-001	1.549431868e-004	4.796386e+002	1.284137e+003	1.681659e+002	1.301725e+002	49.5	296	17	76	6.885486e+000	1.911855e+001	0	0	0	0	0	0	0	0	0	0	0	10.8325	221.57	1	1	0	1	26.6546	17.646	77.0542
DATA	975	6	155	0	0	A_14_P114592	chr2:159028726-159028785	19704	4466.62	5.615864689e-002	2.608051582e-001	8.295116193e-001	2.610121e+002	2.970430e+002	1.632805e+002	3.659087e+001	45.5	130	17	76	6.973322e+000	1.936982e+001	0	0	0	0	0	0	0	0	0	0	0	5.89488	51.1556	1	1	0	1	19.1492	18.0229	76.8126
DATA	976	6	156	0	0	A_16_P40143769	chr14:33519847-33519906	19725.4	4467	3.386212744e-002	1.174154067e-001	7.730436697e-001	6.788171e+002	7.338628e+002	1.748919e+002	7.644396e+001	54	195	18	77	6.977525e+000	1.933972e+001	0	0	0	0	0	0	0	0	0	0	0	15.3309	126.164	1	1	0	1	29.1201	18.2595	77.9351
DATA	977	6	157	0	0	A_14_P130546	chr14:30780774-30780833	19745.5	4466.59	4.382273659e-001	8.317733555e-002	1.374748471e-007	1.045071e+003	2.866641e+003	1.920963e+002	2.874649e+002	63	550	18	76	6.978737e+000	1.891870e+001	0	0	0	0	0	0	0	0	0	0	0	23.6026	491.945	1	1	1	1	27.0811	18.5029	77.1169
DATA	978	6	158	0	0	A_14_P202401	chr3:112080885-112080944	19767.1	4466.89	-5.573415865e-001	2.137366553e-001	9.117707678e-003	6.325389e+002	1.752854e+002	1.731482e+002	2.772344e+001	51.5	108	17	75	6.592302e+000	1.819305e+001	0	0	0	0	0	0	0	0	0	0	0	14.2857	30.0297	1	1	0	1	27.2919	18.1326	75.9442
DATA	979	6	159	0	0	A_18_P17047259	chrX:4490526-4490585	19788.4	4466.35	2.701615200e-001	1.000476513e-001	6.927104563e-003	6.788035e+002	1.264461e+003	1.748913e+002	1.282641e+002	54.5	281	17	75	6.624014e+000	1.793516e+001	0	0	0	0	0	0	0	0	0	0	0	15.3306	216.226	1	1	0	1	24.4106	18.0938	75.2241
DATA	980	6	160	0	1	SRN_50796	SRN_50796	19810.3	4466.53	-4.772663670e-003	6.143908091e-002	9.380816215e-001	4.645263e+004	4.594493e+004	4.648058e+003	4.594544e+003	1098	7686	18	75	6.927909e+000	1.841579e+001	0	0	0	0	0	0	0	0	0	0	0	1049.12	7843.64	1	1	1	1	25.7804	18.3972	75.5898
DATA	981	6	161	0	0	A_14_P139218	chr9:107809963-107810022	19831.1	4466.27	7.351177318e-001	1.821236081e-001	5.428526368e-005	1.712803e+002	9.307329e+002	1.620883e+002	9.554457e+001	46	224	18	76	6.967134e+000	1.874059e+001	0	0	0	0	0	0	0	0	0	0	0	3.86831	158.631	1	1	0	1	26.0017	18.5845	75.8783
DATA	982	6	162	0	0	A_14_P100681	chr15:55664930-55664989	19852	4466.49	4.923475687e-001	2.391910884e-001	3.955309651e-002	1.669340e+002	5.186715e+002	1.613764e+002	5.619356e+001	42	163	18	77	6.920371e+000	1.919995e+001	0	0	0	0	0	0	0	0	0	0	0	1.79412	88.2695	0	1	0	1	25.7804	18.3544	76.5852
DATA	983	6	163	0	0	A_14_P103743	chr11:82584281-82584340	19873.2	4466.62	4.667536864e-002	6.893898110e-002	4.983721017e-001	2.156772e+003	2.401483e+003	2.692506e+002	2.411226e+002	85	486	17	77	6.851858e+000	1.904937e+001	0	0	0	0	0	0	0	0	0	0	0	48.71	408.092	1	1	1	1	26.0017	17.8967	77.9978
DATA	984	6	164	66	1	DarkCorner	DarkCorner	19894.3	4466.61	0.000000000e+000	9.720100896e-001	1.000000000e+000	1.679291e+002	2.279097e+001	1.611808e+002	2.180503e+001	30	84.5	17	77	6.501384e+000	1.854338e+001	0	0	0	0	0	0	0	0	0	0	0	-10.4418	3.8673	0	1	0	0	27.2919	17.4283	77.8574
DATA	985	7	1	0	0	A_14_P130479	chr1:212629027-212629086	16434.8	4479.42	-4.820066990e-002	8.136165045e-002	5.535660780e-001	1.404636e+003	1.257081e+003	2.137973e+002	1.277761e+002	75	263.5	17	75	6.865487e+000	1.900615e+001	0	0	0	0	0	0	0	0	0	0	0	31.7233	202.036	1	1	1	1	24.8756	17.7999	75.7438
DATA	986	7	2	0	0	A_14_P122524	chr1:153944813-153944872	16456	4479.5	-1.843341814e-001	1.273641143e-001	1.478127069e-001	7.866119e+002	5.145485e+002	1.793511e+002	5.629922e+001	60.5	159.5	17	75	6.883661e+000	1.919936e+001	0	0	0	0	0	0	0	0	0	0	0	17.7654	82.8718	1	1	0	1	26.2212	18.1696	76.1002
DATA	987	7	3	0	0	A_14_P102506	chr3:132402931-132402990	16477.2	4479.47	-1.936649750e-001	9.721710637e-002	4.636146184e-002	1.196254e+003	7.658757e+002	2.007224e+002	7.990877e+001	69	207	17	76	6.726886e+000	1.929316e+001	0	0	0	0	0	0	0	0	0	0	0	27.017	123.616	1	1	1	1	25.7804	17.8243	77.1026
DATA	988	7	4	0	0	A_14_P114627	chr1:169256516-169256575	16498.6	4479.5	-5.058210181e-001	1.350522915e-001	1.801269481e-004	1.078781e+003	3.365986e+002	1.939508e+002	4.062541e+001	64	136	17	76	6.649039e+000	1.977720e+001	0	0	0	0	0	0	0	0	0	0	0	24.3639	54.4502	1	1	1	1	24.8756	17.9624	77.1716
DATA	989	7	5	0	0	A_16_P16698512	chr4:61512658-61512717	16519.8	4479.38	2.219086726e-001	8.400646270e-002	8.252355499e-003	1.010397e+003	1.684228e+003	1.902321e+002	1.699452e+002	64	338	18	75.5	6.392873e+000	2.032159e+001	0	0	0	0	0	0	0	0	0	0	0	22.8195	273.061	1	1	1	1	23.696	18.2459	76.9852
DATA	990	7	6	0	0	A_14_P121761	chr1:193070295-193070354	16540.2	4479.32	3.592058876e-001	1.172546398e-001	2.187872781e-003	4.818159e+002	1.101760e+003	1.682281e+002	1.124793e+002	52	257	18	76	6.636546e+000	2.009475e+001	0	0	0	0	0	0	0	0	0	0	0	10.8817	179.023	1	1	0	1	24.1747	18.2342	77.1292
DATA	991	7	7	0	0	A_14_P137795	chr5:129098482-129098541	16561.8	4479.62	2.219909752e-001	7.051677116e-002	1.643583598e-003	1.928262e+003	3.214822e+003	2.513189e+002	3.222750e+002	84	615	18	78	6.601094e+000	1.927483e+001	0	0	0	0	0	0	0	0	0	0	0	43.5492	523.638	1	1	1	1	25.1049	18.3255	77.3756
DATA	992	7	8	0	0	A_14_P100394	chr21:48067866-48067924	16582.8	4479.47	3.148581322e-002	1.824320151e-001	8.629742655e-001	3.967770e+002	4.266112e+002	1.659926e+002	4.824877e+001	47	144	17	76	6.844470e+000	1.797732e+001	0	0	0	0	0	0	0	0	0	0	0	8.96109	69.6512	1	1	0	1	22.7082	18.3189	76.3846
DATA	993	7	9	0	0	A_16_P39802028	chr12:105455352-105455411	16604.3	4479.39	-1.523939664e-001	2.443131937e-001	5.327820708e-001	3.550064e+002	2.499437e+002	1.650440e+002	3.361849e+001	49	121	18	75	6.867544e+000	1.760447e+001	0	0	0	0	0	0	0	0	0	0	0	8.01771	40.9077	1	1	0	1	27.2919	18.3131	76.4226
DATA	994	7	10	0	0	A_16_P00741979	chr3:77401479-77401538	16624.9	4479.27	3.816079970e-001	1.153578340e-001	9.395235467e-004	4.838472e+002	1.164974e+003	1.682864e+002	1.186370e+002	51	261	17	76	6.836551e+000	1.815337e+001	0	0	0	0	0	0	0	0	0	0	0	10.9275	191.122	1	1	0	1	26.0017	17.9483	76.9822
DATA	995	7	11	0	0	A_18_P17317862	chrX:133943572-133943631	16646.1	4479.28	4.894777394e-001	1.298375397e-001	1.632968505e-004	3.628962e+002	1.120109e+003	1.652155e+002	1.142236e+002	49	265	17	77	6.903003e+000	1.862661e+001	0	0	0	0	0	0	0	0	0	0	0	8.1959	184.22	1	1	0	1	26.6546	17.9152	77.3664
DATA	996	7	12	0	0	A_14_P132134	chr12:53646933-53646986	16667.5	4479.31	-2.129537204e-001	8.403165391e-002	1.127016892e-002	1.657252e+003	1.014927e+003	2.311798e+002	1.039173e+002	77	235	17	78	6.916547e+000	1.929497e+001	0	0	0	0	0	0	0	0	0	0	0	37.4285	167.35	1	1	1	1	25.1049	18.0395	78.7362
DATA	997	7	13	0	0	A_14_P133628	chr1:149900781-149900840	16688.8	4479.04	-2.256281787e-001	1.660720871e-001	1.742683484e-001	5.885937e+002	3.500962e+002	1.715916e+002	3.704306e+001	54.5	132.5	18	78	7.090043e+000	1.936907e+001	0	0	0	0	0	0	0	0	0	0	0	13.2932	57.8736	1	1	0	1	22.9591	18.5746	79.1239
DATA	998	7	14	0	0	A_14_P124828	chr14:40116705-40116764	16710	4479.35	7.279850241e-001	1.491804431e-001	1.061418818e-006	2.307390e+002	1.233406e+003	1.628240e+002	1.253229e+002	45	271.5	17.5	78	6.587140e+000	1.976128e+001	0	0	0	0	0	0	0	0	0	0	0	5.21117	204.424	1	1	0	1	23.4529	18.381	79.6365
DATA	999	7	15	0	0	A_14_P115286	chr1:70257745-70257804	16731.6	4478.95	-1.966979358e-001	1.054751063e-001	6.219885695e-002	1.047932e+003	6.662468e+002	1.922520e+002	7.020822e+001	62	185	18	78	6.793943e+000	1.947834e+001	0	0	0	0	0	0	0	0	0	0	0	23.6672	110.713	1	1	1	1	26.0017	18.245	79.5314
DATA	1000	7	16	0	0	A_14_P118545	chr20:62228876-62228935	16752.2	4478.93	1.238912383e-001	7.291827977e-002	8.931123791e-002	1.622040e+003	2.157509e+003	2.286687e+002	2.168786e+002	80	437	18	78.5	6.935779e+000	1.983767e+001	0	0	0	0	0	0	0	0	0	0	0	36.6333	359.438	1	1	1	1	25.7804	18.2065	79.9845
DATA	1001	7	17	0	0	A_14_P125617	chrX:125064844-125064903	16773.6	4478.59	1.039950138e+000	1.553562236e-001	2.171936872e-011	1.623288e+002	1.779695e+003	1.619245e+002	1.793277e+002	44	377	18	78	6.929197e+000	1.928469e+001	0	0	0	0	0	0	0	0	0	0	0	3.50114	297.278	0	1	0	1	24.4106	18.0775	79.9027
DATA	1002	7	18	0	0	A_14_P200986	chr7:96314795-96314854	16794.4	4479.11	-1.922496779e-001	9.049091656e-002	3.362676018e-002	1.364196e+003	8.762479e+002	2.111623e+002	9.033728e+001	69.5	227.5	17	78	6.611778e+000	1.884550e+001	0	0	0	0	0	0	0	0	0	0	0	30.8099	146.756	1	1	1	1	24.6442	17.8079	79.1372
DATA	1003	7	19	0	0	A_16_P19591862	chr12:73085988-73086047	16816	4478.5	2.311523655e-002	9.389072465e-002	8.055328557e-001	9.689526e+002	1.021922e+003	1.880636e+002	1.045150e+002	62.5	253.5	17	78	6.835977e+000	1.938952e+001	0	0	0	0	0	0	0	0	0	0	0	21.8835	171.612	1	1	1	1	25.3321	18.1716	79.3338
DATA	1004	7	20	0	0	A_14_P105032	chr2:207395594-207395653	16836.5	4478.48	2.568647782e-001	2.598925859e-001	3.229813893e-001	2.060068e+002	3.721743e+002	1.624919e+002	4.316010e+001	45	145	18	78	6.631459e+000	1.877841e+001	0	0	0	0	0	0	0	0	0	0	0	4.6526	62.662	1	1	0	1	24.4106	18.4372	79.5271
DATA	1005	7	21	0	0	A_14_P117386	chr1:91447869-91447928	16858.3	4478.23	-2.362187362e-001	1.602505193e-001	1.404656864e-001	6.254207e+002	3.630392e+002	1.728894e+002	4.234395e+001	52	140	18	79	7.167530e+000	1.847029e+001	0	0	0	0	0	0	0	0	0	0	0	14.1249	61.2924	1	1	0	1	22.4545	18.6565	79.5547
DATA	1006	7	22	0	0	A_14_P101683	chr21:19183854-19183913	16879.2	4478.44	4.571139428e-002	9.005682370e-002	6.117451808e-001	1.019023e+003	1.132128e+003	1.906917e+002	1.152806e+002	63	272	18	79	6.948188e+000	1.812187e+001	0	0	0	0	0	0	0	0	0	0	0	23.0143	191.652	1	1	1	1	23.696	18.4313	79.5987
DATA	1007	7	23	0	0	A_14_P135385	chr6:39507749-39507808	16899.9	4478.94	1.806136815e-002	9.125111491e-002	8.430995320e-001	1.025266e+003	1.068803e+003	1.910260e+002	1.090568e+002	61	257	18	79	6.873228e+000	1.807985e+001	0	0	0	0	0	0	0	0	0	0	0	23.1553	181.417	1	1	1	1	23.2073	18.396	80.1409
DATA	1008	7	24	0	0	A_16_P16103405	chr3:527296-527355	16921.7	4478.4	-1.476721217e-002	1.261347576e-001	9.068007122e-001	6.520723e+002	6.302727e+002	1.738713e+002	6.663206e+001	57	182	18	78	6.922531e+000	1.800827e+001	0	0	0	0	0	0	0	0	0	0	0	14.7269	107.276	1	1	0	1	25.3321	18.3502	79.511
DATA	1009	7	25	0	0	A_16_P18327405	chr8:63427076-63427135	16943	4478.31	6.425317779e-002	1.203689788e-001	5.934786683e-001	6.340141e+002	7.351096e+002	1.732021e+002	7.660764e+001	56	194.5	18	78	6.786365e+000	1.913993e+001	0	0	0	0	0	0	0	0	0	0	0	14.319	125.459	1	1	0	1	25.7804	18.2981	79.5915
DATA	1010	7	26	0	0	A_14_P139810	chr6:117245810-117245869	16964	4478.43	-5.762122363e-002	1.026960087e-001	5.747393731e-001	9.180770e+002	8.040034e+002	1.854936e+002	8.322613e+001	60.5	215.5	18	81	6.963035e+000	1.989037e+001	0	0	0	0	0	0	0	0	0	0	0	20.7345	137.587	1	1	1	1	25.3321	18.75	80.7626
DATA	1011	7	27	0	0	A_16_P39066666	chr10:67454101-67454160	16984.8	4478.65	5.739699682e-001	1.610142662e-001	3.642517749e-004	2.439357e+002	9.146297e+002	1.630162e+002	9.394355e+001	47	229	19	81	7.240401e+000	1.938402e+001	0	0	0	0	0	0	0	0	0	0	0	5.50921	156.936	1	1	0	1	25.1049	19.3241	80.9938
DATA	1012	7	28	0	0	A_14_P123165	chr4:154335300-154335359	17006.4	4478.43	1.795856828e-001	9.218618349e-002	5.140587396e-002	8.540653e+002	1.291448e+003	1.824103e+002	1.309037e+002	59	308	18	81	7.313524e+000	1.860853e+001	0	0	0	0	0	0	0	0	0	0	0	19.2888	222.2	1	1	1	1	24.4106	18.7111	80.9141
DATA	1013	7	29	0	0	A_14_P125263	chr6:148056029-148056088	17027.1	4478.53	6.037435106e-001	9.073127139e-002	2.848561207e-011	8.801278e+002	3.534185e+003	1.836450e+002	3.540616e+002	58	675	18	82	7.108576e+000	1.871857e+001	0	0	0	0	0	0	0	0	0	0	0	19.8774	609.676	1	1	1	1	26.0017	18.2888	81.9616
DATA	1014	7	30	0	0	A_14_P133487	chr3:37821468-37821527	17048.1	4478.53	-2.677136322e-002	9.155116345e-002	7.699657523e-001	1.073063e+003	1.008913e+003	1.936333e+002	1.031099e+002	64.5	261.5	18	80	7.261573e+000	1.915854e+001	0	0	0	0	0	0	0	0	0	0	0	24.2348	174.509	1	1	1	1	25.3321	18.7752	81.5457
DATA	1015	7	31	0	0	A_14_P138995	chr6:169653664-169653723	17069.7	4478.4	-1.199093886e-001	7.272043087e-002	9.916624265e-002	2.162434e+003	1.640716e+003	2.697044e+002	1.654377e+002	87	349	17	80	7.031907e+000	1.986088e+001	0	0	0	0	0	0	0	0	0	0	0	48.8379	284.562	1	1	1	1	24.8756	18.0425	81.3197
DATA	1016	7	32	0	0	A_16_P18145767	chr7:142328008-142328067	17090.6	4478.4	1.535976348e-001	6.591495911e-002	1.979350055e-002	3.036177e+003	4.324389e+003	3.437484e+002	4.329564e+002	101	845	17	82	6.946461e+000	2.009255e+001	0	0	0	0	0	0	0	0	0	0	0	68.5711	751.983	1	1	1	1	25.3321	17.7882	82.8487
DATA	1017	7	33	0	0	A_14_P129083	chr3:28025781-28025840	17112	4478.3	2.887344366e-001	6.968668284e-002	3.423092638e-005	2.529397e+003	4.917580e+003	2.999295e+002	4.922106e+002	97.5	950.5	17	82	6.845341e+000	1.916241e+001	0	0	0	0	0	0	0	0	0	0	0	57.1257	857.412	1	1	1	1	26.2212	18.0156	82.7997
DATA	1018	7	34	0	0	A_16_P01799905	chr7:124607233-124607292	17133	4478.23	-1.895158476e-001	9.374749555e-002	4.322219424e-002	1.268463e+003	8.199023e+002	2.051079e+002	8.464927e+001	67	215.5	18	81	6.964744e+000	1.933008e+001	0	0	0	0	0	0	0	0	0	0	0	28.6479	143.327	1	1	1	1	24.4106	18.2207	82.2504
DATA	1019	7	35	0	0	A_14_P121399	chr9:87549058-87549116	17154.2	4478.15	-1.693702052e-001	1.762827754e-001	3.366592662e-001	5.181931e+002	3.508500e+002	1.693059e+002	4.088711e+001	49	142	18	80	7.172361e+000	1.856592e+001	0	0	0	0	0	0	0	0	0	0	0	11.7032	61.4918	1	1	0	1	26.6546	18.7593	80.7981
DATA	1020	7	36	0	0	A_14_P131954	chr9:137701489-137701548	17175.5	4478.37	-3.955081956e-002	6.926501990e-002	5.679948162e-001	2.321065e+003	2.119027e+003	2.825821e+002	2.129348e+002	90	468	18	80	6.839794e+000	1.935093e+001	0	0	0	0	0	0	0	0	0	0	0	52.4205	372.365	1	1	1	1	25.3321	18.3563	80.8411
DATA	1021	7	37	0	0	A_14_P114521	chr2:233613670-233613729	17196.3	4478	2.794641664e-001	1.947145083e-001	1.512156280e-001	2.748337e+002	5.230391e+002	1.635071e+002	5.632060e+001	46	174	18	79	6.825730e+000	1.945142e+001	0	0	0	0	0	0	0	0	0	0	0	6.20704	92.1408	1	1	0	1	27.2919	18.7689	80.4041
DATA	1022	7	38	0	0	A_14_P112319	chrX:21670446-21670505	17218.1	4478.15	-5.784523040e-001	2.303135158e-001	1.201898398e-002	5.927155e+002	1.564566e+002	1.717334e+002	2.605422e+001	54	109	18	80	6.355111e+000	2.041621e+001	0	0	0	0	0	0	0	0	0	0	0	13.3863	27.6342	1	1	0	1	27.501	18.384	81.3556
DATA	1023	7	39	0	0	A_14_P112680	chr1:62175025-62175081	17238.4	4477.89	1.001834398e-001	1.529632474e-001	5.124992698e-001	4.488915e+002	5.653597e+002	1.673149e+002	6.023514e+001	50.5	174.5	17	78	6.733454e+000	1.970922e+001	0	0	0	0	0	0	0	0	0	0	0	10.1381	100.097	1	1	0	1	24.6442	18.2039	79.7592
DATA	1024	7	40	0	0	A_14_P122694	chr13:95090854-95090907	17259.6	4477.91	8.553133488e-002	9.307584420e-002	3.581257315e-001	9.188077e+002	1.118809e+003	1.855298e+002	1.137855e+002	61	277.5	18	78	6.665384e+000	2.031269e+001	0	0	0	0	0	0	0	0	0	0	0	20.751	198.58	1	1	1	1	25.7804	18.0235	79.5743
DATA	1025	7	41	0	1	SRN_20721	SRN_20721	17281.2	4477.84	-1.025673526e+000	1.247023456e-001	1.952335235e-016	3.599859e+003	3.393220e+002	3.944225e+002	3.973724e+001	116	142	18	79	6.675526e+000	1.989998e+001	0	0	0	0	0	0	0	0	0	0	0	81.3017	60.3784	1	1	1	1	24.6442	18.153	79.4653
DATA	1026	7	42	0	0	A_16_P18041282	chr7:98708711-98708770	17302.2	4477.92	5.483960438e-001	2.321955092e-001	1.818714756e-002	1.608301e+002	5.685430e+002	1.616873e+002	6.048145e+001	41	177	18	80	6.730567e+000	1.896674e+001	0	0	0	0	0	0	0	0	0	0	0	2.88836	101.41	0	1	0	1	26.8687	18.5212	80.1857
DATA	1027	7	43	0	0	A_14_P105670	chr12:51375051-51375110	17323.8	4477.87	-1.523239233e-001	2.116764315e-001	4.717667661e-001	4.139982e+002	2.915242e+002	1.664127e+002	3.568456e+001	48	132.5	18	79	6.949145e+000	1.863485e+001	0	0	0	0	0	0	0	0	0	0	0	9.35002	52.1257	1	1	0	1	24.6442	18.7974	78.9984
DATA	1028	7	44	0	0	A_14_P117436	chr2:232904052-232904111	17344.8	4477.75	-2.131837834e-001	1.224731622e-001	8.174368090e-002	8.573576e+002	5.247811e+002	1.825647e+002	5.635150e+001	56	174	18	80	6.758498e+000	1.848131e+001	0	0	0	0	0	0	0	0	0	0	0	19.3632	94.0535	1	1	1	1	24.4106	18.2893	79.4785
DATA	1029	7	45	0	0	A_14_P119459	chr12:14849143-14849201	17365.6	4477.09	7.936049073e-002	7.117906642e-002	2.648755231e-001	1.825072e+003	2.190991e+003	2.434915e+002	2.200547e+002	80	485.5	18	79	6.858210e+000	1.859323e+001	0	0	0	0	0	0	0	0	0	0	0	41.2187	393.57	1	1	1	1	24.6442	18.279	78.6616
DATA	1030	7	46	0	0	A_14_P109301	chr8:98078238-98078291	17387	4477.32	-2.455519283e-001	8.803934174e-002	5.285214466e-003	1.567157e+003	8.903494e+002	2.248089e+002	9.135044e+001	77	239	18	78	6.922512e+000	1.898244e+001	0	0	0	0	0	0	0	0	0	0	0	35.3938	160.308	1	1	1	1	25.5572	18.3473	78.6931
DATA	1031	7	47	0	0	A_14_P102831	chr16:56473623-56473674	17408.3	4477.57	-3.920743392e-001	8.497057224e-002	3.945424414e-006	2.306986e+003	9.353424e+002	2.814269e+002	9.573106e+001	90.5	249	17	78	6.703613e+000	1.849306e+001	0	0	0	0	0	0	0	0	0	0	0	52.1026	168.793	1	1	1	1	25.7804	17.8947	78.4824
DATA	1032	7	48	0	0	A_14_P114077	chrX:92699348-92699407	17429	4477.85	4.166031687e-003	1.089443866e-001	9.694963409e-001	7.803636e+002	7.878854e+002	1.790779e+002	8.137322e+001	56	231	17	78	6.639247e+000	1.831734e+001	0	0	0	0	0	0	0	0	0	0	0	17.6243	142.494	1	1	0	1	23.9365	17.8352	78.2036
DATA	1033	7	49	0	0	A_14_P136583	chr12:53344326-53344385	17450.1	4477.37	-1.818220062e-001	6.623523165e-002	6.049337235e-003	4.690558e+003	3.086047e+003	4.959764e+002	3.092718e+002	145.5	625	17	77	6.432075e+000	1.923714e+001	0	0	0	0	0	0	0	0	0	0	0	105.935	559.341	1	1	1	1	25.7804	17.4417	78.5443
DATA	1034	7	50	0	0	A_14_P128794	chr1:43776590-43776649	17471.4	4477.24	-9.317824698e-002	9.149213557e-002	3.084741127e-001	1.165175e+003	9.401840e+002	1.988858e+002	9.617625e+001	66	258	18	76	7.576918e+000	1.948258e+001	0	0	0	0	0	0	0	0	0	0	0	26.3151	170.773	1	1	1	1	23.696	18.5045	78.7803
DATA	1035	7	51	0	0	A_14_P108069	chr4:140625364-140625423	17493.1	4477.52	4.073825323e-002	4.222528533e-001	9.231406779e-001	1.603017e+002	1.760664e+002	1.611871e+002	2.680737e+001	39	109	19	76	7.538479e+000	1.934729e+001	0	0	0	0	0	0	0	0	0	0	0	0.321949	32.0495	0	1	0	1	24.6442	18.8475	78.1745
DATA	1036	7	52	0	0	A_14_P129471	chr5:141059389-141059437	17513.6	4477.49	-8.087810022e-001	1.051007690e-001	1.411725036e-014	3.820876e+003	5.934471e+002	4.146929e+002	6.268020e+001	121	185	18	76.5	7.156587e+000	1.968899e+001	0	0	0	0	0	0	0	0	0	0	0	86.2933	108.242	1	1	1	1	24.4106	18.4413	78.7921
DATA	1037	7	53	0	0	A_16_P01321008	chr5:118507580-118507639	17535	4477.23	-1.846484737e-001	9.274756646e-002	4.649502685e-002	1.284515e+003	8.396352e+002	2.061044e+002	8.634371e+001	66	220	18	78	6.932749e+000	1.852534e+001	0	0	0	0	0	0	0	0	0	0	0	29.0104	153.456	1	1	1	1	26.6546	18.1643	78.5969
DATA	1038	7	54	0	0	A_14_P134950	chr17:41925051-41925110	17556.4	4477.41	4.330187460e-001	2.658382778e-001	1.033383573e-001	1.601215e+002	4.339787e+002	1.611808e+002	4.782385e+001	36	160.5	17	78	7.010430e+000	1.856611e+001	0	0	0	0	0	0	0	0	0	0	0	-2.68499	79.475	0	1	0	1	27.501	18.0408	78.0628
DATA	1039	7	55	0	0	A_14_P137286	chr16:50259060-50259119	17577.2	4476.92	2.036946984e-001	8.420715239e-002	1.556445993e-002	1.014102e+003	1.620975e+003	1.904292e+002	1.633335e+002	61	383	17	76	6.782604e+000	1.859344e+001	0	0	0	0	0	0	0	0	0	0	0	22.9032	297.41	1	1	1	1	23.696	17.4475	76.417
DATA	1040	7	56	0	0	A_14_P105617	chr13:36877385-36877444	17598.2	4477.35	-2.873292692e-001	2.133131414e-001	1.779855791e-001	4.759857e+002	2.456205e+002	1.680621e+002	3.168626e+001	48	122	17	75	6.655232e+000	1.806014e+001	0	0	0	0	0	0	0	0	0	0	0	10.75	45.15	1	1	0	1	25.1049	17.3902	75.8073
DATA	1041	7	57	0	0	A_14_P129847	chr5:134442297-134442356	17620	4477.5	-9.577294093e-002	1.040847249e-001	3.574974883e-001	9.404485e+002	7.543312e+002	1.866110e+002	7.803442e+001	54	213	17	77	6.604561e+000	1.827175e+001	0	0	0	0	0	0	0	0	0	0	0	21.2397	138.923	1	1	1	1	26.2212	17.647	76.6355
DATA	1042	7	58	0	0	A_16_P02046045	chr9:1079463-1079522	17640.7	4477.15	7.021049493e-002	7.096490490e-002	3.224825130e-001	1.858492e+003	2.184596e+003	2.460064e+002	2.193682e+002	80.5	479	18	76	6.840543e+000	1.840373e+001	0	0	0	0	0	0	0	0	0	0	0	41.9735	403.031	1	1	1	1	24.4106	18.1872	76.6677
DATA	1043	7	59	0	0	A_14_P139528	chr3:131404737-131404796	17662.4	4477.05	-2.585474455e-002	1.831425652e-001	8.877334513e-001	4.211220e+002	3.967832e+002	1.665913e+002	4.439359e+001	49	146	17	76	6.947586e+000	1.812125e+001	0	0	0	0	0	0	0	0	0	0	0	9.51091	73.3315	1	1	0	1	25.3321	17.9937	76.6872
DATA	1044	7	60	1028	1	SM_09	SM_09	17683.2	4477.56	0.000000000e+000	1.053211005e+000	1.000000000e+000	1.597570e+002	1.974464e+001	1.611808e+002	1.987732e+001	35	74.5	17	76	6.807907e+000	1.777383e+001	0	0	0	0	0	0	0	0	0	0	0	-3.56733	-1.30742	0	0	0	0	18.8476	17.6912	76.5609
DATA	1045	7	61	0	0	A_16_P41685915	chrX:57926505-57926564	17704.6	4477.03	3.338800694e-001	1.811609324e-001	6.532862050e-002	2.794668e+002	6.028513e+002	1.635856e+002	6.346744e+001	45.5	190.5	18	76	7.042958e+000	1.802652e+001	0	0	0	0	0	0	0	0	0	0	0	6.31167	111.784	1	1	0	1	29.1201	18.5433	76.7676
DATA	1046	7	62	0	0	A_14_P136844	chr16:89849284-89849338	17725.6	4477	0.000000000e+000	5.744490843e-001	1.000000000e+000	1.596256e+002	9.255076e+001	1.612932e+002	2.186871e+001	42	96	18	76	6.802291e+000	1.743242e+001	0	0	0	0	0	0	0	0	0	0	0	1.3598	17.1882	0	1	0	0	29.1201	18.3322	75.9023
DATA	1047	7	63	0	0	A_14_P126892	chr21:34561055-34561114	17746.9	4476.56	5.142512090e-002	9.541066060e-002	5.898957166e-001	9.117489e+002	1.026362e+003	1.851813e+002	1.045255e+002	58	250.5	17	76	6.606034e+000	1.747136e+001	0	0	0	0	0	0	0	0	0	0	0	20.5916	190.902	1	1	1	1	25.7804	17.9338	76.1954
DATA	1048	7	64	0	0	A_18_P16933677	chr9:100043492-100043551	17768	4476.5	8.866127679e-002	9.480464884e-002	3.496854110e-001	8.858098e+002	1.086430e+003	1.839180e+002	1.104244e+002	60	264	18	77	6.378440e+000	1.858565e+001	0	0	0	0	0	0	0	0	0	0	0	20.0057	202.372	1	1	1	1	25.3321	18.2557	77.2251
DATA	1049	7	65	0	0	A_14_P113133	chr1:203052336-203052392	17789.4	4477	1.910453374e-001	6.984607878e-002	6.233602912e-003	1.983144e+003	3.078929e+003	2.555540e+002	3.085241e+002	84	675	18	77	6.411741e+000	1.814228e+001	0	0	0	0	0	0	0	0	0	0	0	44.7887	574.346	1	1	1	1	29.1201	18.2733	77.3388
DATA	1050	7	66	0	0	A_14_P110861	chr18:65180036-65180095	17810.4	4476.97	4.896594013e-001	9.126855120e-002	8.093141286e-008	7.562965e+002	2.335347e+003	1.780424e+002	2.343641e+002	56.5	500.5	18	76	6.805053e+000	1.831426e+001	0	0	0	0	0	0	0	0	0	0	0	17.0807	436.229	1	1	0	1	29.1201	18.0867	77.017
DATA	1051	7	67	0	0	A_14_P130741	chrX:73473460-73473519	17831.5	4476.09	-1.142397072e-002	1.966410399e-001	9.536725135e-001	3.824994e+002	3.725690e+002	1.656572e+002	4.213254e+001	48	152	17	77	6.749992e+000	1.788264e+001	0	0	0	0	0	0	0	0	0	0	0	8.63863	69.6828	1	1	0	1	25.3321	17.7642	77.6463
DATA	1052	7	68	0	0	A_14_P104740	chr19:16108722-16108781	17852.8	4476.13	2.077439309e-002	7.988963746e-002	7.948339641e-001	1.348471e+003	1.414542e+003	2.101499e+002	1.428125e+002	68	354	17	78	7.029445e+000	1.840911e+001	0	0	0	0	0	0	0	0	0	0	0	30.4548	264.901	1	1	1	1	24.4106	17.7309	78.3784
DATA	1053	7	69	0	0	A_14_P201478	chr4:140639077-140639136	17873.6	4476.79	-2.769338844e-001	1.074592080e-001	9.963107325e-003	1.129206e+003	5.968144e+002	1.968002e+002	6.282560e+001	64	189	17	76	6.676789e+000	1.910196e+001	0	0	0	0	0	0	0	0	0	0	0	25.5028	111.898	1	1	1	1	23.696	17.6646	77.1466
DATA	1054	7	70	0	0	A_14_P102690	chr21:45287659-45287718	17894.9	4476.19	-1.119610054e-001	1.297992905e-001	3.883737992e-001	7.023870e+002	5.427696e+002	1.758201e+002	5.770875e+001	56	179	17	76	6.886905e+000	1.769206e+001	0	0	0	0	0	0	0	0	0	0	0	15.8632	101.88	1	1	0	1	25.5572	18.0526	76.7203
DATA	1055	7	71	0	0	A_14_P109754	chr5:83172699-83172758	17915.9	4476.64	-1.025953231e-001	1.106324494e-001	3.537433397e-001	8.648834e+002	6.829080e+002	1.829193e+002	7.104305e+001	61	206	17	78	6.507444e+000	1.931234e+001	0	0	0	0	0	0	0	0	0	0	0	19.5331	128.324	1	1	1	1	26.0017	17.443	78.0787
DATA	1056	7	72	0	0	A_14_P132064	chr19:10070230-10070289	17937	4476.82	3.203530343e-001	8.550450773e-002	1.792321481e-004	9.211006e+002	1.926017e+003	1.856435e+002	1.935926e+002	64	434.5	17	77	6.395209e+000	1.896801e+001	0	0	0	0	0	0	0	0	0	0	0	20.8028	362.284	1	1	1	1	23.696	17.5748	77.8232
DATA	1057	7	73	0	0	A_16_P01766547	chr7:100980697-100980756	17958	4476.29	2.190666352e-001	9.608922586e-002	2.261805812e-002	7.621927e+002	1.262209e+003	1.782936e+002	1.277251e+002	58	314	17	79	6.381932e+000	1.853860e+001	0	0	0	0	0	0	0	0	0	0	0	17.2139	237.646	1	1	0	1	25.3321	17.5893	78.9107
DATA	1058	7	74	0	0	A_14_P126053	chr3:125897691-125897750	17979.6	4476.78	3.112328582e-001	1.238877063e-001	1.199751288e-002	4.649334e+002	9.519707e+002	1.677524e+002	9.717893e+001	52.5	255.5	18	80	6.737518e+000	1.935954e+001	0	0	0	0	0	0	0	0	0	0	0	10.5004	179.403	1	1	0	1	25.1049	18.2233	79.7002
DATA	1059	7	75	0	0	A_14_P115244	chr18:35493375-35493434	18001.2	4476.11	-2.403309570e-001	1.209530609e-001	4.692493441e-002	9.013794e+002	5.182946e+002	1.846729e+002	5.537968e+001	58	171.5	17	79	6.444606e+000	1.860666e+001	0	0	0	0	0	0	0	0	0	0	0	20.3574	97.7573	1	1	1	1	22.9591	17.8638	78.6354
DATA	1060	7	76	0	0	A_16_P00912999	chr4:6082813-6082872	18021.8	4476.41	2.063088223e-001	7.519365284e-002	6.075103345e-003	1.409911e+003	2.267255e+003	2.141442e+002	2.275621e+002	72	498	18	79	6.775192e+000	1.966323e+001	0	0	0	0	0	0	0	0	0	0	0	31.8424	427.965	1	1	1	1	25.7804	18.4647	78.9089
DATA	1061	7	77	0	0	A_16_P38056960	chr7:70115602-70115661	18043.2	4476.5	-7.861579875e-002	1.226159856e-001	5.214222672e-001	7.280157e+002	6.074701e+002	1.768596e+002	6.379397e+001	52	190	18	79	6.703058e+000	1.977944e+001	0	0	0	0	0	0	0	0	0	0	0	16.442	114.75	1	1	0	1	26.6546	18.5763	79.9611
DATA	1062	7	78	0	0	A_18_P13244028	chr2:65200582-65200641	18064.2	4476.36	-2.427374834e-001	9.913954070e-002	1.434752435e-002	1.233910e+003	7.055796e+002	2.029891e+002	7.319424e+001	69	210	18	78	6.910046e+000	1.939788e+001	0	0	0	0	0	0	0	0	0	0	0	27.8675	133.37	1	1	1	1	25.3321	18.3857	80.5549
DATA	1063	7	79	0	0	A_14_P138433	chr19:47764135-47764186	18085.3	4476.33	-2.559423378e-001	1.122269295e-001	2.257339099e-002	1.025798e+003	5.690094e+002	1.910546e+002	6.013511e+001	56	179	17	80	6.974032e+000	1.940882e+001	0	0	0	0	0	0	0	0	0	0	0	23.1673	107.62	1	1	1	1	26.0017	18.0075	81.6377
DATA	1064	7	80	0	0	A_14_P121747	chr7:44686742-44686801	18106.4	4476.18	9.382509027e-002	1.955687766e-001	6.314016441e-001	3.405568e+002	4.226828e+002	1.647393e+002	4.652646e+001	49	162	18	79	7.107169e+000	1.939551e+001	0	0	0	0	0	0	0	0	0	0	0	7.69137	79.9881	1	1	0	1	25.1049	18.2227	80.4992
DATA	1065	7	81	0	0	A_16_P02770448	chr13:46706237-46706296	18127.5	4476.44	-4.900487113e-001	9.347232738e-002	1.582314123e-007	2.169349e+003	7.019088e+002	2.702591e+002	7.283194e+001	86.5	212.5	18	80	7.182849e+000	1.969055e+001	0	0	0	0	0	0	0	0	0	0	0	48.9941	132.894	1	1	1	1	24.4106	18.4448	81.6435
DATA	1066	7	82	0	0	A_14_P103511	chr8:142205751-142205810	18148.9	4475.7	-2.753761486e-001	1.986058401e-001	1.655802436e-001	5.086267e+002	2.697882e+002	1.690155e+002	3.324573e+001	47	124	17	80	6.878684e+000	1.945876e+001	0	0	0	0	0	0	0	0	0	0	0	11.4872	51.1006	1	1	0	1	17.2609	17.9574	81.2603
DATA	1067	7	83	0	0	A_14_P104378	chr3:134204653-134204702	18169.9	4476.16	-6.318862273e-001	8.575955758e-002	1.730583152e-013	9.703074e+003	2.264765e+003	9.836034e+002	2.273076e+002	255.5	502	17	80	6.993500e+000	1.976958e+001	0	0	0	0	0	0	0	0	0	0	0	219.141	429.13	1	1	1	1	24.8756	18.1506	81.7544
DATA	1068	7	84	0	0	A_14_P134048	chr17:60023741-60023800	18191.5	4476.18	6.112265336e-001	8.707691728e-002	2.228446293e-012	1.271607e+003	5.194927e+003	2.053024e+002	5.198553e+002	67	1087	18	79	7.273930e+000	1.959549e+001	0	0	0	0	0	0	0	0	0	0	0	28.7189	984.646	1	1	1	1	25.7804	18.577	79.9806
DATA	1069	7	85	0	0	A_14_P109239	chr17:6013291-6013349	18212.3	4476.07	5.119682145e-002	1.177466013e-001	6.637039109e-001	6.619958e+002	7.448212e+002	1.742459e+002	7.696955e+001	55	220	18	79	7.040445e+000	1.954034e+001	0	0	0	0	0	0	0	0	0	0	0	14.951	141.207	1	1	0	1	25.3321	18.6667	80.426
DATA	1070	7	86	0	0	A_16_P00930657	chr4:19370059-19370118	18233.4	4475.84	2.888202261e-001	1.146121212e-001	1.173615761e-002	5.332623e+002	1.036958e+003	1.697732e+002	1.054960e+002	50	276.5	18	80	6.870703e+000	1.979829e+001	0	0	0	0	0	0	0	0	0	0	0	12.0436	196.626	1	1	0	1	25.3321	18.053	81.1888
DATA	1071	7	87	0	1	SRN_20373	SRN_20373	18254.1	4476.25	-9.485510977e-001	1.385448982e-001	7.566547101e-012	1.987254e+003	2.237187e+002	2.558731e+002	2.961404e+001	84	115	18	81	7.079195e+000	1.921608e+001	0	0	0	0	0	0	0	0	0	0	0	44.8815	42.4269	1	1	1	1	24.4106	18.5797	81.2899
DATA	1072	7	88	0	0	A_16_P17392721	chr5:168729607-168729665	18275.6	4476.12	-2.995706520e-001	1.044265445e-001	4.121347689e-003	1.221730e+003	6.129212e+002	2.022510e+002	6.428972e+001	64.5	192	18	79	6.901846e+000	1.856157e+001	0	0	0	0	0	0	0	0	0	0	0	27.5924	116.244	1	1	1	1	25.7804	18.3535	79.9362
DATA	1073	7	89	0	0	A_14_P125869	chr2:28999809-28999867	18296.8	4476.21	8.405144760e-002	1.443123897e-001	5.602790276e-001	4.901831e+002	5.948531e+002	1.684697e+002	6.256949e+001	51.5	183.5	17	79	6.154613e+000	1.808365e+001	0	0	0	0	0	0	0	0	0	0	0	11.0706	112.818	1	1	0	1	26.0017	17.801	80.2361
DATA	1074	7	90	0	1	SRN_20044	SRN_20044	18317.8	4475.79	-1.438703731e-001	8.561317128e-002	9.286590203e-002	1.423681e+003	1.022215e+003	2.150533e+002	1.040468e+002	71	270	18	79	6.395341e+000	1.836897e+001	0	0	0	0	0	0	0	0	0	0	0	32.1534	193.857	1	1	1	1	25.7804	18.184	80.3952
DATA	1075	7	91	0	0	A_16_P38360542	chr8:32859696-32859755	18338.8	4475.7	1.776197672e-001	1.051476349e-001	9.117313843e-002	6.810949e+002	1.025244e+003	1.749804e+002	1.043448e+002	53	271	18	78	6.506954e+000	1.926591e+001	0	0	0	0	0	0	0	0	0	0	0	15.3823	194.409	1	1	0	1	24.8756	18.2816	79.6832
DATA	1076	7	92	0	0	A_14_P127813	chr1:92420533-92420592	18359.5	4475.21	6.252694350e-002	2.192423779e-001	7.754943542e-001	3.115787e+002	3.598278e+002	1.641647e+002	4.088376e+001	47	139.5	18	79	6.468071e+000	1.923486e+001	0	0	0	0	0	0	0	0	0	0	0	7.03691	68.2183	1	1	0	1	19.1492	18.1409	79.3415
DATA	1077	7	93	0	0	A_16_P36569206	chr3:180261965-180262024	18381	4475.66	-3.366495878e-001	7.007091306e-002	1.552063655e-006	7.395724e+003	3.406678e+003	7.569324e+002	3.412205e+002	209	689	18	78	7.271515e+000	1.866128e+001	0	0	0	0	0	0	0	0	0	0	0	167.03	645.717	1	1	1	1	26.4388	18.4233	79.7442
DATA	1078	7	94	0	0	A_14_P118869	chr15:93665770-93665829	18402.5	4475.38	6.656272092e-001	2.076902362e-001	1.351076671e-003	1.577410e+002	7.304186e+002	1.619171e+002	7.557930e+001	44	223	18	80	7.073646e+000	1.885372e+001	0	0	0	0	0	0	0	0	0	0	0	3.48352	138.404	0	1	0	1	24.6442	18.3518	81.2395
DATA	1079	7	95	0	0	A_14_P132543	chr8:133584392-133584451	18424.2	4475.4	-2.968436921e-001	1.117937987e-001	7.924290346e-003	1.088960e+003	5.497540e+002	1.945189e+002	5.830681e+001	64	184	18	79	7.190212e+000	1.876010e+001	0	0	0	0	0	0	0	0	0	0	0	24.5938	104.133	1	1	1	1	24.4106	18.8623	80.4985
DATA	1080	7	96	0	0	A_14_P128070	chr6:90097171-90097224	18445.6	4475.32	3.395236415e-002	1.582618869e-001	8.301315994e-001	4.648497e+002	5.026491e+002	1.677501e+002	5.389124e+001	48	174	18	79	6.840934e+000	1.913145e+001	0	0	0	0	0	0	0	0	0	0	0	10.4985	95.1711	1	1	0	1	24.4106	18.4033	79.5744
DATA	1081	7	97	0	0	A_14_P124618	chr1:78401620-78401679	18466.3	4475.5	3.516988455e-002	1.238823370e-001	7.764889401e-001	6.294649e+002	6.825609e+002	1.730361e+002	7.097138e+001	53	209	18	79	6.819089e+000	1.878483e+001	0	0	0	0	0	0	0	0	0	0	0	14.2163	129.177	1	1	0	1	25.7804	18.4954	79.5669
DATA	1082	7	98	0	0	A_16_P35872087	chr2:137951387-137951446	18487.1	4475.17	2.423162543e-001	7.515939583e-002	1.263995247e-003	1.414481e+003	2.471231e+003	2.144453e+002	2.478876e+002	72.5	538	18	80	6.775831e+000	1.771438e+001	0	0	0	0	0	0	0	0	0	0	0	31.9456	467.443	1	1	1	1	24.6442	18.425	80.3897
DATA	1083	7	99	0	0	A_18_P15975171	chr7:8660565-8660624	18508.6	4475.47	2.756407422e-001	8.434503519e-002	1.083050687e-003	9.704580e+002	1.830701e+003	1.881412e+002	1.841020e+002	63	416	17	80	6.969013e+000	1.822143e+001	0	0	0	0	0	0	0	0	0	0	0	21.9175	346.085	1	1	1	1	25.3321	18.0184	80.4227
DATA	1084	7	100	0	1	SRN_50132	SRN_50132	18529.7	4475.38	-4.390631364e-001	7.351607530e-002	2.338717589e-009	3.520284e+004	1.280898e+004	3.523972e+003	1.281046e+003	854	2504.5	17	79	6.811679e+000	1.847511e+001	0	0	0	0	0	0	0	0	0	0	0	795.045	2419.93	1	1	1	1	24.8756	18.1782	79.7496
DATA	1085	7	101	0	0	A_16_P03293496	chr17:75043235-75043294	18550.6	4475.49	1.901008097e-001	9.868762078e-002	5.406837566e-002	7.466666e+002	1.156718e+003	1.776354e+002	1.173024e+002	58	305	17	80	6.865156e+000	1.932545e+001	0	0	0	0	0	0	0	0	0	0	0	16.8632	218.385	1	1	0	1	25.1049	17.9754	80.5262
DATA	1086	7	102	0	0	A_14_P106519	chr21:48018850-48018909	18571.8	4475.58	4.114901167e-001	1.240717379e-001	9.113629245e-004	4.189094e+002	1.080464e+003	1.665355e+002	1.097928e+002	48	271	17	80	7.031126e+000	1.962399e+001	0	0	0	0	0	0	0	0	0	0	0	9.46094	203.837	1	1	0	1	25.7804	17.9525	80.7848
DATA	1087	7	103	0	0	A_14_P133618	chr4:185638260-185638319	18593.1	4475.16	-2.187043626e-001	2.809032366e-001	4.362298550e-001	3.283001e+002	1.984114e+002	1.644903e+002	2.783419e+001	45	114	17	79	6.999573e+000	1.882601e+001	0	0	0	0	0	0	0	0	0	0	0	7.41456	37.4007	1	1	0	1	24.6442	17.9622	79.6021
DATA	1088	7	104	0	0	A_16_P17903954	chr7:34360422-34360481	18614.3	4475.39	-8.267995052e-002	7.362784541e-002	2.614612661e-001	1.940884e+003	1.604426e+003	2.522886e+002	1.616278e+002	83	371	17	79	6.877991e+000	1.873314e+001	0	0	0	0	0	0	0	0	0	0	0	43.8343	302.182	1	1	1	1	25.1049	17.8919	79.6312
DATA	1089	7	105	0	0	A_14_P101978	chr1:201700840-201700894	18635.3	4475.24	-2.521786197e-001	7.954414045e-002	1.522827340e-003	2.066536e+003	1.156284e+003	2.620782e+002	1.172703e+002	87	290	17	78	7.295597e+000	1.863282e+001	0	0	0	0	0	0	0	0	0	0	0	46.6721	217.58	1	1	1	1	26.2212	18.3707	78.2539
DATA	1090	7	106	0	0	A_14_P134932	chr10:74095139-74095184	18656.6	4475.35	-2.232120844e-001	8.599335059e-002	9.440117060e-003	1.592605e+003	9.525682e+002	2.265903e+002	9.724709e+001	74.5	259.5	18	78	7.208581e+000	1.921728e+001	0	0	0	0	0	0	0	0	0	0	0	35.9685	179.075	1	1	1	1	24.4106	18.3281	78.1569
DATA	1091	7	107	0	0	A_16_P38427797	chr8:66747137-66747196	18677.9	4475.27	2.731109101e-001	7.677919204e-002	3.749780118e-004	1.308342e+003	2.453761e+003	2.075978e+002	2.461572e+002	73	545	17	79	6.994525e+000	1.894702e+001	0	0	0	0	0	0	0	0	0	0	0	29.5485	460.817	1	1	1	1	26.0017	18.2123	78.8239
DATA	1092	7	108	0	0	A_14_P105500	chr11:113074982-113075041	18699	4474.94	-5.379572686e-001	1.587084709e-001	6.999622297e-004	8.929363e+002	2.587398e+002	1.842623e+002	3.246858e+001	59.5	121.5	18	78	6.770566e+000	1.835164e+001	0	0	0	0	0	0	0	0	0	0	0	20.1667	48.5392	1	1	1	1	22.7082	18.3188	77.1649
DATA	1093	7	109	0	0	A_14_P114201	chr4:71230201-71230260	18720.6	4475.25	-2.246990713e-001	1.086414224e-001	3.861526172e-002	1.035507e+003	6.172401e+002	1.915776e+002	6.477232e+001	63	195	18	76	6.874913e+000	1.860658e+001	0	0	0	0	0	0	0	0	0	0	0	23.3866	115.665	1	1	1	1	25.1049	18.2846	76.9269
DATA	1094	7	110	0	0	A_16_P03133116	chr16:28012283-28012342	18741.1	4474.49	2.456192917e-001	8.027523237e-002	2.215480746e-003	1.126516e+003	1.983155e+003	1.966459e+002	1.992876e+002	61	444	18	76	7.256846e+000	1.891601e+001	0	0	0	0	0	0	0	0	0	0	0	25.442	371.189	1	1	1	1	24.4106	18.4681	77.8756
DATA	1095	7	111	0	0	A_14_P116475	chr4:84222198-84222257	18762	4474.37	4.704619314e-001	1.963899329e-001	1.659544252e-002	2.153987e+002	6.363632e+002	1.626137e+002	6.661091e+001	40.5	195	18	76	6.621385e+000	1.867465e+001	0	0	0	0	0	0	0	0	0	0	0	4.86471	118.966	1	1	0	1	25.5572	18.1699	78.1908
DATA	1096	7	112	0	0	A_14_P138995	chr6:169653664-169653723	18783.2	4474.58	-3.537875734e-002	7.262404704e-002	6.261524962e-001	1.901362e+003	1.752613e+003	2.492609e+002	1.763659e+002	83	401	17	78	6.775002e+000	1.937451e+001	0	0	0	0	0	0	0	0	0	0	0	42.9417	327.24	1	1	1	1	24.4106	18.2595	78.519
DATA	1097	7	113	0	-1	NC2_00025489	NC2_00025489	18804.8	4475	-1.094813235e+000	8.017177943e-001	1.720694935e-001	2.438378e+002	1.960143e+001	1.630147e+002	1.973881e+001	46	79	17	78	6.734886e+000	1.933864e+001	0	0	0	0	0	0	0	0	0	0	0	5.507	0.881291	1	0	0	0	28.1191	18.1486	78.1022
DATA	1098	7	114	0	0	A_16_P20032564	chr14:47605306-47605365	18825.5	4474.15	4.402699370e-001	8.804868244e-002	5.724080620e-007	8.400657e+002	2.315172e+003	1.817590e+002	2.323589e+002	60	498	17	77	6.753104e+000	1.926092e+001	0	0	0	0	0	0	0	0	0	0	0	18.9726	431.125	1	1	1	1	22.9591	18.0551	77.2921
DATA	1099	7	115	0	0	A_14_P104714	chr8:62201904-62201963	18847.2	4474.57	-1.270798393e-001	1.396318619e-001	3.627664477e-001	6.514974e+002	4.862200e+002	1.738497e+002	5.249432e+001	51.5	162.5	17	75	7.010148e+000	1.917156e+001	0	0	0	0	0	0	0	0	0	0	0	14.7139	90.4176	1	1	0	1	24.8756	18.0335	75.6925
DATA	1100	7	116	0	0	A_16_P15533888	chr2:3950749-3950808	18868.1	4474.37	-1.356133384e-001	7.082831359e-002	5.553370637e-002	2.485905e+003	1.819161e+003	2.962710e+002	1.829922e+002	94	418.5	17	75	7.218763e+000	1.878359e+001	0	0	0	0	0	0	0	0	0	0	0	56.1434	337.81	1	1	1	1	23.696	18.3806	74.9582
DATA	1101	7	117	0	0	A_14_P122630	chr2:219093458-219093517	18889.7	4474.17	-2.648198672e-001	9.157312386e-002	3.829257835e-003	1.484515e+003	8.067979e+002	2.191280e+002	8.308486e+001	73	219	17	76	7.023844e+000	1.909968e+001	0	0	0	0	0	0	0	0	0	0	0	33.5273	149.591	1	1	1	1	24.4106	18.4469	76.3259
DATA	1102	7	118	0	0	A_16_P01829228	chr7:145971019-145971078	18910.6	4474.6	3.327595157e-001	1.006346158e-001	9.443196790e-004	6.370014e+002	1.370566e+003	1.733117e+002	1.384901e+002	54	324	17	75.5	6.986827e+000	1.904327e+001	0	0	0	0	0	0	0	0	0	0	0	14.3865	253.755	1	1	0	1	25.3321	18.386	76.2188
DATA	1103	7	119	0	1	SRN_30524	SRN_30524	18932	4474.5	-2.703300185e-001	6.802631758e-002	7.070423167e-005	6.065041e+003	3.254646e+003	6.275559e+002	3.260727e+002	176	686	17	75	7.201428e+000	1.909414e+001	0	0	0	0	0	0	0	0	0	0	0	136.977	601.637	1	1	1	1	25.3321	18.4012	76.2753
DATA	1104	7	120	0	0	A_14_P110983	chr1:151821756-151821815	18953	4474.73	-2.038393290e-001	3.277990183e-001	5.340455018e-001	2.749260e+002	1.719398e+002	1.635087e+002	2.632705e+001	47	110.5	17	74	7.234870e+000	1.953558e+001	0	0	0	0	0	0	0	0	0	0	0	6.20912	31.7347	1	1	0	1	23.4529	18.1726	76.1823
DATA	1105	7	121	0	0	A_14_P120096	chr12:95881153-95881212	18973.4	4474.28	2.564974749e-001	9.623851048e-002	7.693636881e-003	7.362450e+002	1.328984e+003	1.771999e+002	1.343903e+002	53.5	311	18	75	6.871887e+000	1.978430e+001	0	0	0	0	0	0	0	0	0	0	0	16.6279	244.895	1	1	0	1	24.6442	18.0772	76.177
DATA	1106	7	122	0	0	A_14_P122293	chr14:100735192-100735251	18995.4	4474.59	1.725353268e-001	2.060768391e-001	4.024588946e-001	2.929984e+002	4.359138e+002	1.638222e+002	4.796160e+001	46	156	18	75	6.979714e+000	1.903556e+001	0	0	0	0	0	0	0	0	0	0	0	6.61728	80.1916	1	1	0	1	27.501	18.9104	75.2643
DATA	1107	7	123	0	0	A_14_P201307	chr15:55964635-55964688	19016.2	4474.35	-3.260525677e-001	1.296930899e-001	1.193596243e-002	9.096698e+002	4.293695e+002	1.850790e+002	4.738181e+001	60	159	18	76	6.955795e+000	1.913978e+001	0	0	0	0	0	0	0	0	0	0	0	20.5446	78.855	1	1	1	1	24.8756	18.2601	75.9673
DATA	1108	7	124	0	0	A_16_P20231485	chr15:44214776-44214835	19037.1	4474.17	6.769689264e-001	1.114959942e-001	1.265724099e-009	4.248588e+002	2.019359e+003	1.666862e+002	2.029309e+002	48	441	18	74	7.244603e+000	1.903883e+001	0	0	0	0	0	0	0	0	0	0	0	9.59531	370.224	1	1	0	1	24.6442	18.9328	75.7687
DATA	1109	7	125	0	0	A_14_P102892	chr7:129585420-129585479	19058.5	4474.09	-1.461217865e-001	1.419020674e-001	3.031335583e-001	6.529762e+002	4.664183e+002	1.739052e+002	5.079104e+001	54	167	17	74	6.729716e+000	1.939036e+001	0	0	0	0	0	0	0	0	0	0	0	14.7473	85.3604	1	1	0	1	22.1978	18.2462	75.7062
DATA	1110	7	126	0	0	A_16_P17618996	chr6:87615740-87615799	19079.8	4474.34	2.171631528e-001	1.275398117e-001	8.862260338e-002	4.942758e+002	8.149528e+002	1.685892e+002	8.394747e+001	51	230	17.5	76	6.785600e+000	1.955110e+001	0	0	0	0	0	0	0	0	0	0	0	11.1631	148.884	1	1	0	1	23.696	18.3401	76.5885
DATA	1111	7	127	0	0	A_16_P19319348	chr11:88758551-88758610	19100.8	4474.72	-2.010867287e-001	7.864225747e-002	1.055850940e-002	1.934944e+003	1.217816e+003	2.518319e+002	1.234418e+002	84	301	17	78	7.114570e+000	1.970901e+001	0	0	0	0	0	0	0	0	0	0	0	43.7001	222.095	1	1	1	1	24.6442	18.2423	78.7919
DATA	1112	7	128	0	0	A_16_P21219751	chr21:26960945-26961004	19122.2	4474.5	3.516951648e-001	8.236914598e-002	1.956974740e-005	1.030483e+003	2.315986e+003	1.913065e+002	2.324792e+002	62	490	17	77	6.985969e+000	1.984071e+001	0	0	0	0	0	0	0	0	0	0	0	23.2731	421.577	1	1	1	1	25.7804	18.0096	78.366
DATA	1113	7	129	0	0	A_14_P114170	chr20:25287497-25287554	19142.9	4474.44	-1.603284851e-002	6.939518431e-002	8.172861325e-001	2.226894e+003	2.146182e+003	2.748996e+002	2.155716e+002	89	468	17	77	7.005775e+000	1.980670e+001	0	0	0	0	0	0	0	0	0	0	0	50.2937	389.956	1	1	1	1	25.7804	17.7817	78.4478
DATA	1114	7	130	0	0	A_14_P127512	chrX:148250026-148250085	19164	4474.5	3.679053735e-001	7.285567095e-002	4.423107945e-007	2.242220e+003	5.230986e+003	2.761426e+002	5.234919e+002	90	997	17	77	6.979539e+000	1.943298e+001	0	0	0	0	0	0	0	0	0	0	0	50.6398	948.685	1	1	1	1	26.2212	17.9686	77.272
DATA	1115	7	131	0	0	A_14_P132891	chr14:69673529-69673588	19185.9	4474.4	3.075453969e-001	8.104503207e-002	1.477940505e-004	1.083348e+003	2.199446e+003	1.942052e+002	2.208822e+002	62	486	18	76	6.890845e+000	1.869358e+001	0	0	0	0	0	0	0	0	0	0	0	24.4671	398.1	1	1	1	1	26.2212	18.3515	76.8569
DATA	1116	7	132	0	0	A_18_P14264151	chr3:82540102-82540161	19206.5	4474.5	7.866498490e-002	1.014347228e-001	4.380305448e-001	8.004259e+002	9.593699e+002	1.799613e+002	9.807523e+001	57	255	18	75	6.895100e+000	1.883551e+001	0	0	0	0	0	0	0	0	0	0	0	18.0774	173.324	1	1	0	1	24.4106	18.1228	75.4673
DATA	1117	7	133	0	0	A_16_P02761878	chr13:40860857-40860916	19227.8	4474.05	-1.740685956e-001	1.825016950e-001	3.401891160e-001	5.004770e+002	3.352089e+002	1.687721e+002	3.924494e+001	51	142	17	76	6.734044e+000	1.905141e+001	0	0	0	0	0	0	0	0	0	0	0	11.3031	60.4389	1	1	0	1	25.1049	17.9265	76.7764
DATA	1118	7	134	0	0	A_14_P127927	chr5:70834859-70834918	19248.8	4474.3	6.057106711e-001	2.029365456e-001	2.838292872e-003	1.751564e+002	7.065399e+002	1.621297e+002	7.355335e+001	44	200	18	78	6.599856e+000	1.914139e+001	0	0	0	0	0	0	0	0	0	0	0	3.95585	127.148	1	1	0	1	27.0811	18.4391	78.2016
DATA	1119	7	135	0	0	A_16_P15326798	chr1:165504256-165504315	19270.6	4473.75	-1.683342539e-001	1.213568367e-001	1.654108286e-001	8.221644e+002	5.579874e+002	1.809386e+002	5.944221e+001	60	177	18	78	6.503482e+000	1.982666e+001	0	0	0	0	0	0	0	0	0	0	0	18.5683	100.203	1	1	1	1	26.8687	18.5973	78.4465
DATA	1120	7	136	0	0	A_16_P01056612	chr4:114876387-114876446	19292.1	4473.85	7.785806257e-003	1.169966251e-001	9.469421233e-001	7.023238e+002	7.150282e+002	1.758176e+002	7.439226e+001	53	200	18	77	6.304648e+000	1.913626e+001	0	0	0	0	0	0	0	0	0	0	0	15.8618	128.148	1	1	0	1	26.6546	18.4839	77.0584
DATA	1121	7	137	0	0	A_14_P201638	chr5:148201371-148201430	19313.3	4473.55	4.574817510e-001	1.471807260e-001	1.881673816e-003	3.134643e+002	8.988139e+002	1.642006e+002	9.220599e+001	44	230	18	75	7.016003e+000	1.924885e+001	0	0	0	0	0	0	0	0	0	0	0	7.07949	160.758	1	1	0	1	25.1049	18.9053	76.3432
DATA	1122	7	138	0	0	A_14_P201073	chr6:105308411-105308470	19334	4473.8	-7.239698476e-001	2.465336614e-001	3.318357087e-003	6.327510e+002	1.194711e+002	1.731559e+002	2.382526e+001	58.5	96.5	18	77	7.064394e+000	1.823725e+001	0	0	0	0	0	0	0	0	0	0	0	14.2905	21.3271	1	1	0	1	28.1191	18.7172	77.109
DATA	1123	7	139	0	0	A_16_P01468291	chr6:43424544-43424603	19355	4473.8	-4.373728710e-001	2.226883605e-001	4.952335199e-002	5.325605e+002	1.945342e+002	1.697511e+002	2.837325e+001	50	116	18	77	6.986920e+000	1.908926e+001	0	0	0	0	0	0	0	0	0	0	0	12.0277	34.6576	1	1	0	1	28.1191	18.5781	77.65
DATA	1124	7	140	0	0	A_16_P16532205	chr3:184799629-184799688	19376.2	4474.22	-2.980532182e-001	1.012033035e-001	3.228567844e-003	1.289001e+003	6.489333e+002	2.063843e+002	6.811323e+001	70	198	18	76	7.007314e+000	1.911641e+001	0	0	0	0	0	0	0	0	0	0	0	29.1117	115.387	1	1	1	1	26.2212	18.7263	77.4557
DATA	1125	7	141	0	0	A_14_P100192	chr13:24334216-24334267	19397.4	4473.69	3.567954805e-001	1.524454880e-001	1.925901281e-002	3.355180e+002	7.629767e+002	1.646358e+002	7.906586e+001	48	210	18	78	7.209531e+000	1.851838e+001	0	0	0	0	0	0	0	0	0	0	0	7.57757	135.38	1	1	0	1	26.4388	18.8648	79.032
DATA	1126	7	142	0	0	A_16_P21464716	chrX:48372386-48372445	19418.4	4473.22	5.063624495e-001	2.439978416e-001	3.796111528e-002	1.601308e+002	5.138512e+002	1.611808e+002	5.542837e+001	38.5	165.5	18	77	6.424743e+000	1.903926e+001	0	0	0	0	0	0	0	0	0	0	0	-0.156124	90.9862	0	1	0	1	21.6755	18.5308	78.0059
DATA	1127	7	143	0	1	SRN_30812	SRN_30812	19440.2	4473.64	-1.019953859e-001	6.592787754e-002	1.218451268e-001	3.586738e+003	2.835987e+003	3.932253e+002	2.843622e+002	123	586	18	77	6.575585e+000	1.943132e+001	0	0	0	0	0	0	0	0	0	0	0	81.0054	501.153	1	1	1	1	25.1049	18.317	79.1378
DATA	1128	7	144	0	0	A_14_P133199	chr1:58938411-58938470	19460.5	4473.14	-3.353492521e-001	8.189996347e-002	4.228608186e-005	2.269436e+003	1.048501e+003	2.783570e+002	1.069060e+002	93	256	18	77	6.595064e+000	1.878651e+001	0	0	0	0	0	0	0	0	0	0	0	51.2545	184.909	1	1	1	1	24.1747	18.6248	78.3492
DATA	1129	7	145	0	0	A_16_P01066752	chr4:122639200-122639259	19481.7	4473.26	5.295406304e-001	2.371150131e-001	2.553147961e-002	1.608007e+002	5.442878e+002	1.615140e+002	5.830603e+001	42	165	18	77	7.151235e+000	2.070982e+001	0	0	0	0	0	0	0	0	0	0	0	2.34186	95.7975	0	1	0	1	24.4106	18.9358	79.3837
DATA	1130	7	146	0	0	A_14_P123740	chr12:120648310-120648369	19503.4	4473.76	-2.641751559e-001	1.203475321e-001	2.815624966e-002	9.362543e+002	5.095874e+002	1.864000e+002	5.509628e+001	61.5	171	18	76	7.100329e+000	2.000739e+001	0	0	0	0	0	0	0	0	0	0	0	21.145	89.5155	1	1	1	1	24.8756	18.8039	77.5023
DATA	1131	7	147	0	0	A_14_P123294	chr3:78605584-78605643	19524	4473.35	-3.949724920e-001	8.126839553e-002	1.173267436e-006	2.755369e+003	1.109704e+003	3.192175e+002	1.129381e+002	106	268	18	77	6.907350e+000	2.015391e+001	0	0	0	0	0	0	0	0	0	0	0	62.2292	194.54	1	1	1	1	24.8756	19.1529	78.4515
DATA	1132	7	148	0	0	A_16_P02188800	chr9:135600047-135600104	19545.9	4473.27	-1.416817305e-001	1.621718095e-001	3.823077839e-001	5.532800e+002	3.992668e+002	1.704125e+002	4.512812e+001	49	151	18	78	7.116213e+000	1.983666e+001	0	0	0	0	0	0	0	0	0	0	0	12.4957	69.8503	1	1	0	1	26.0017	19.0896	79.9706
DATA	1133	7	149	0	0	A_14_P120328	chr4:44350757-44350816	19566.6	4473.02	-4.196492148e-002	6.885112609e-002	5.421915318e-001	2.398372e+003	2.177467e+003	2.889656e+002	2.187642e+002	89	449.5	18	79	7.036715e+000	1.874988e+001	0	0	0	0	0	0	0	0	0	0	0	54.1665	380.19	1	1	1	1	25.1049	18.6771	80.4753
DATA	1134	7	150	0	0	A_16_P00369434	chr2:49208081-49208140	19587.6	4473.19	-9.491526493e-002	1.239689190e-001	4.438919742e-001	7.322207e+002	5.884733e+002	1.770331e+002	6.252082e+001	55	181	18	79	6.948017e+000	1.787561e+001	0	0	0	0	0	0	0	0	0	0	0	16.537	102.554	1	1	0	1	24.8756	18.4468	79.8131
DATA	1135	7	151	0	0	A_16_P19899355	chr13:88107653-88107712	19608.6	4473.26	1.443014755e-001	7.850722796e-002	6.605265265e-002	1.263962e+003	1.762121e+003	2.048298e+002	1.774774e+002	70.5	386	17	79	6.842209e+000	1.776070e+001	0	0	0	0	0	0	0	0	0	0	0	28.5462	306.505	1	1	1	1	25.3321	18.1332	80.0408
DATA	1136	7	152	0	0	A_14_P110556	chr6:46563801-46563860	19630.1	4473.3	1.089177443e-001	1.673770082e-001	5.152188514e-001	3.997794e+002	5.137338e+002	1.660647e+002	5.557419e+001	47	173	18	77	6.679301e+000	1.895524e+001	0	0	0	0	0	0	0	0	0	0	0	9.0289	89.1871	1	1	0	1	26.2212	18.1185	78.9508
DATA	1137	7	153	0	0	A_14_P123937	chr16:29838538-29838597	19651.3	4473.47	3.840335318e-001	1.314630609e-001	3.486549095e-003	3.965536e+002	9.601418e+002	1.659873e+002	9.833436e+001	45.5	242.5	17	76	6.632029e+000	1.879027e+001	0	0	0	0	0	0	0	0	0	0	0	8.95604	166.38	1	1	0	1	25.1049	17.9904	78.3987
DATA	1138	7	154	0	0	A_14_P100874	chr11:36472131-36472190	19672.5	4473.32	-5.838098390e-001	1.795149589e-001	1.145349622e-003	3.566510e+003	9.298942e+002	8.050980e+002	9.539217e+001	72	245	17	75	6.691372e+000	1.879532e+001	0	0	1	0	0	0	0	0	0	0	0	80.5485	160.834	1	1	1	1	27.0811	17.8534	77.1806
DATA	1139	7	155	0	0	A_14_P104198	chr2:233416378-233416437	19693.1	4473.38	3.506964873e-001	1.413090020e-001	1.307315015e-002	3.727020e+002	8.357151e+002	1.654337e+002	8.624634e+001	47	216	17	76	6.967832e+000	1.947739e+001	0	0	0	0	0	0	0	0	0	0	0	8.41736	144.289	1	1	0	1	26.4388	18.0145	77.4468
DATA	1140	7	156	0	0	A_16_P21464716	chrX:48372386-48372445	19714.3	4473.36	4.722202476e-001	2.484115825e-001	5.730736370e-002	1.641463e+002	4.869131e+002	1.612527e+002	5.316689e+001	41	161	17	77	7.142618e+000	2.032895e+001	0	0	0	0	0	0	0	0	0	0	0	1.08799	83.916	0	1	0	1	25.7804	18.5256	78.9551
DATA	1141	7	157	0	0	A_14_P115716	chr16:62643246-62643305	19735.7	4472.81	3.138074108e-001	8.518901122e-002	2.299082450e-004	9.335308e+002	1.922809e+003	1.862633e+002	1.934672e+002	59.5	404.5	17	77	7.119728e+000	1.974297e+001	0	0	0	0	0	0	0	0	0	0	0	21.0835	330.75	1	1	1	1	26.0017	18.2715	78.5128
DATA	1142	7	158	0	0	A_14_P135339	chrX:22050894-22050953	19757.3	4472.92	1.401735714e-001	8.332909605e-002	9.253620386e-002	1.090994e+003	1.506593e+003	1.946328e+002	1.521756e+002	62	317	17	77	6.710116e+000	1.852689e+001	0	0	0	0	0	0	0	0	0	0	0	24.6398	258.707	1	1	1	1	27.501	18.2276	77.2446
DATA	1143	7	159	0	0	A_14_P104194	chr2:240957863-240957922	19778	4472.88	2.200338958e-001	1.011329487e-001	2.957848037e-002	6.971778e+002	1.157118e+003	1.756127e+002	1.176858e+002	56	275	18	75	7.078518e+000	1.857686e+001	0	0	0	0	0	0	0	0	0	0	0	15.7455	198.366	1	1	0	1	26.6546	18.632	75.6661
DATA	1144	7	160	0	-1	NC1_00000031	NC1_00000031	19800	4471.97	0.000000000e+000	1.002683612e+000	1.000000000e+000	1.657907e+002	2.136298e+001	1.612989e+002	2.155234e+001	41	81	18	76	7.024045e+000	1.879086e+001	0	0	0	0	0	0	0	0	0	0	0	1.39391	2.40292	0	0	0	0	20.591	18.6525	76.2522
DATA	1145	7	161	0	0	A_14_P100462	chr11:133941206-133941265	19820.6	4473	4.566329699e-001	1.012786501e-001	6.523237513e-006	5.799745e+002	1.659747e+003	1.712978e+002	1.673658e+002	50	363	19	77	7.160105e+000	1.891231e+001	0	0	0	0	0	0	0	0	0	0	0	13.0985	283.613	1	1	0	1	30	18.9855	76.7749
DATA	1146	7	162	0	0	A_14_P107104	chr15:69019738-69019796	19841.2	4472.89	1.447105150e-002	9.940114781e-002	8.842511116e-001	8.887823e+002	9.188962e+002	1.840613e+002	9.438674e+001	58	232	19	77	7.257760e+000	1.966175e+001	0	0	0	0	0	0	0	0	0	0	0	20.0729	156.778	1	1	1	1	27.2919	19.14	76.6454
DATA	1147	7	163	0	0	A_14_P104713	chr5:77475271-77475330	19862.8	4472.95	7.431122624e-001	1.430813699e-001	2.062284221e-007	2.434867e+002	1.347682e+003	1.630095e+002	1.364883e+002	45	306	18	77	6.916412e+000	1.897828e+001	0	0	0	0	0	0	0	0	0	0	0	5.49907	229.586	1	1	0	1	25.1049	18.4515	76.9983
DATA	1148	7	164	0	0	A_14_P133793	chr6:83878613-83878672	19884.2	4473.11	3.294340558e-001	1.170421275e-001	4.882852332e-003	4.970033e+002	1.061190e+003	1.686694e+002	1.083012e+002	48	249	17	77	6.847520e+000	1.865026e+001	0	0	0	0	0	0	0	0	0	0	0	11.2247	180.524	1	1	0	1	27.2919	18.0317	78.0302
DATA	1149	8	1	0	0	A_14_P101907	chr14:58023813-58023872	16445.8	4485.34	1.496244577e-001	2.025899488e-001	4.601753482e-001	3.075180e+002	4.340053e+002	1.640881e+002	4.905009e+001	46	151	17	74	6.962409e+000	1.910316e+001	0	0	0	0	0	0	0	0	0	0	0	6.9452	69.8794	1	1	0	1	26.0017	18.157	75.5815
DATA	1150	8	2	0	0	A_14_P108764	chr11:33902330-33902379	16466.4	4485.11	-5.485672606e-001	2.252037773e-001	1.485599664e-002	5.892860e+002	1.666322e+002	1.716153e+002	2.558807e+001	53	103	17	75	7.154205e+000	1.940480e+001	0	0	0	0	0	0	0	0	0	0	0	13.3088	26.8838	1	1	0	1	22.7082	18.2125	76.4951
DATA	1151	8	3	0	0	A_14_P118817	chr13:31835180-31835239	16487.6	4485.26	-5.215426988e-002	6.797032514e-002	4.428975824e-001	2.611904e+003	2.316344e+003	3.069197e+002	2.327497e+002	100	455	18	75	7.178537e+000	2.034009e+001	0	0	0	0	0	0	0	0	0	0	0	58.9891	374.529	1	1	1	1	25.3321	18.4183	77.3811
DATA	1152	8	4	0	0	A_14_P117170	chr5:38562280-38562339	16508.9	4485.4	3.473574284e-001	9.867280389e-002	4.310662309e-004	6.557922e+002	1.459230e+003	1.740111e+002	1.476791e+002	51.5	303.5	18	75	6.542371e+000	2.031966e+001	0	0	0	0	0	0	0	0	0	0	0	14.8109	236.472	1	1	0	1	25.7804	18.1988	77.7418
DATA	1153	8	5	0	0	A_14_P138505	chr20:36965726-36965785	16530.1	4485.44	-2.473530936e-001	7.500560466e-002	9.744731672e-004	2.530894e+003	1.431927e+003	3.000558e+002	1.449739e+002	96.5	319	18	76	7.054028e+000	2.006626e+001	0	0	0	0	0	0	0	0	0	0	0	57.1595	232.575	1	1	1	1	25.7804	18.7717	77.5434
DATA	1154	8	6	0	0	A_14_P100185	chr8:55052672-55052731	16551.1	4485.52	2.020639958e-001	1.462196737e-001	1.669960688e-001	4.224509e+002	6.727291e+002	1.666250e+002	7.096879e+001	48	181	19	78	7.145304e+000	2.018824e+001	0	0	0	0	0	0	0	0	0	0	0	9.54092	109.516	1	1	0	1	26.2212	19.1232	78.3196
DATA	1155	8	7	0	0	A_14_P116139	chr12:22779215-22779274	16572	4485.25	1.672063885e-001	3.608054560e-001	6.430595241e-001	1.629992e+002	2.395476e+002	1.618700e+002	3.290015e+001	44	116	18	77	7.205174e+000	1.916426e+001	0	0	0	0	0	0	0	0	0	0	0	3.36992	39.0863	0	1	0	1	26.6546	18.7775	77.4176
DATA	1156	8	8	0	0	A_14_P131466	chr13:76287311-76287370	16593.5	4485.14	4.455568939e-001	1.201002872e-001	2.073626852e-004	4.275330e+002	1.192687e+003	1.667546e+002	1.213720e+002	51	268	18	77	7.236310e+000	1.816341e+001	0	0	0	0	0	0	0	0	0	0	0	9.6557	195.078	1	1	0	1	25.3321	18.4282	78.0113
DATA	1157	8	9	0	0	A_14_P128856	chr6:125657840-125657899	16614.5	4485.53	1.748619981e-001	1.006296338e-001	8.226738072e-002	7.349905e+002	1.099370e+003	1.771478e+002	1.122043e+002	59	257.5	17	76	6.962834e+000	1.842652e+001	0	0	0	0	0	0	0	0	0	0	0	16.5995	180.255	1	1	0	1	25.3321	17.9856	77.75
DATA	1158	8	10	0	0	A_16_P17270463	chr5:117002530-117002589	16635.9	4485.54	4.132747550e-001	1.314757999e-001	1.670246927e-003	3.849009e+002	9.968360e+002	1.657128e+002	1.021665e+002	47	239	17	77	7.189735e+000	1.902378e+001	0	0	0	0	0	0	0	0	0	0	0	8.69287	163.849	1	1	0	1	25.1049	18.5361	78.6111
DATA	1159	8	11	0	0	A_16_P18738075	chr9:113948226-113948285	16657.3	4485.63	9.708118809e-002	2.060435598e-001	6.375205743e-001	3.209743e+002	4.013760e+002	1.643456e+002	4.593118e+001	44	142	18	78	7.237767e+000	1.810452e+001	0	0	0	0	0	0	0	0	0	0	0	7.24911	66.1411	1	1	0	1	24.1747	18.7664	79.0256
DATA	1160	8	12	0	0	A_14_P136943	chr9:130317389-130317448	16678.5	4484.86	6.228102264e-001	2.120036724e-001	3.306213947e-003	1.626118e+002	6.822794e+002	1.616795e+002	7.177226e+001	45	194	18	78	7.022982e+000	1.993962e+001	0	0	0	0	0	0	0	0	0	0	0	2.86584	112.706	0	1	0	1	25.7804	18.6546	79.8222
DATA	1161	8	13	0	0	A_14_P138339	chr17:36914348-36914397	16698.8	4485.05	1.978694496e-001	9.726463322e-002	4.191719984e-002	7.618492e+002	1.201541e+003	1.782789e+002	1.221915e+002	57.5	281.5	18	80	6.963298e+000	1.933404e+001	0	0	0	0	0	0	0	0	0	0	0	17.2061	198.972	1	1	0	1	27.2919	18.659	80.559
DATA	1162	8	14	0	0	A_14_P103650	chr2:97059704-97059763	16719.6	4484.5	5.373660167e-001	2.233047591e-001	1.610953720e-002	1.710500e+002	5.895073e+002	1.620858e+002	6.298021e+001	44	178	18	79	6.815924e+000	1.938741e+001	0	0	0	0	0	0	0	0	0	0	0	3.86311	97.8641	1	1	0	1	24.4106	19.1095	80.5
DATA	1163	8	15	0	0	A_16_P16791588	chr4:102148200-102148259	16742.5	4485.44	-3.664277571e-001	2.644153875e-001	1.658069506e-001	4.102400e+002	1.764454e+002	1.663196e+002	2.828105e+001	49	104.5	18	79	7.271099e+000	1.905875e+001	0	0	0	0	0	0	0	0	0	0	0	9.26514	29.3765	1	1	0	1	26.8687	19.1354	80.2104
DATA	1164	8	16	0	0	A_14_P110815	chr7:44721480-44721539	16762.8	4485	5.485957092e-001	2.299769398e-001	1.705880010e-002	1.623341e+002	5.741236e+002	1.612998e+002	6.150006e+001	42	172	18	77	7.064195e+000	1.918926e+001	0	0	0	0	0	0	0	0	0	0	0	1.3991	95.8227	0	1	0	1	28.1191	19	79.1225
DATA	1165	8	17	0	0	A_14_P104394	chr10:133996915-133996974	16784.1	4484.95	3.012527282e-001	1.078100421e-001	5.201350237e-003	5.813688e+002	1.163334e+003	1.713451e+002	1.183933e+002	54	261	18	78	6.848370e+000	1.926667e+001	0	0	0	0	0	0	0	0	0	0	0	13.13	194.678	1	1	0	1	25.7804	18.6656	79.8589
DATA	1166	8	18	66	-1	(-)3xSLv1	NegativeControl	16805.2	4484.55	0.000000000e+000	1.010037422e+000	1.000000000e+000	1.622053e+002	2.178518e+001	1.611808e+002	2.193525e+001	35.5	79	18	78	7.313853e+000	1.934568e+001	0	0	0	0	0	0	0	0	0	0	0	-6.0933	0.67347	0	0	0	0	25.7804	18.8022	80.5797
DATA	1167	8	19	0	0	A_14_P201336	chr1:55512509-55512568	16826.3	4484.3	4.166556741e-001	1.005487990e-001	3.415745451e-005	6.026549e+002	1.572984e+003	1.720790e+002	1.588121e+002	54.5	338.5	18	78	6.826644e+000	1.864906e+001	0	0	0	0	0	0	0	0	0	0	0	13.6108	264.614	1	1	0	1	24.8756	18.9922	80.2995
DATA	1168	8	20	0	0	A_14_P116327	chr1:7469804-7469863	16847.5	4485.04	-3.707114833e-001	1.688916972e-001	2.816605404e-002	6.836656e+002	2.911603e+002	1.750806e+002	3.638141e+001	53.5	128	19	79	6.927188e+000	1.860598e+001	0	0	0	0	0	0	0	0	0	0	0	15.4404	49.1142	1	1	0	1	25.3321	19.4657	80.1543
DATA	1169	8	21	0	0	A_14_P136942	chrX:151128402-151128461	16868.2	4484.55	2.166162449e-001	3.407381333e-001	5.249547320e-001	1.620196e+002	2.667987e+002	1.611823e+002	3.442707e+001	41	127	19	79	6.952651e+000	1.754264e+001	0	0	0	0	0	0	0	0	0	0	0	0.159247	45.1214	0	1	0	1	25.7804	19.4206	79.7549
DATA	1170	8	22	0	1	SRN_50798	SRN_50798	16889.9	4484.53	-1.681712197e-001	6.371832239e-002	8.307953017e-003	1.184070e+004	8.039074e+003	1.194990e+003	8.042002e+002	302	1433.5	18	78	6.515016e+000	1.766869e+001	0	0	0	0	0	0	0	0	0	0	0	267.419	1363.33	1	1	1	1	26.0017	18.6332	79.2391
DATA	1171	8	23	0	-1	NC2_00115548	NC2_00115548	16911	4484.5	-1.197967656e+000	6.266172370e-001	5.590167262e-002	3.390928e+002	2.149567e+001	1.647091e+002	2.164011e+001	49	73	18	79	6.328765e+000	1.738857e+001	0	0	0	0	0	0	0	0	0	0	0	7.65831	-3.81051	1	0	0	0	26.2212	18.3103	79.9195
DATA	1172	8	24	1028	1	SM_09	SM_09	16932.2	4484.52	0.000000000e+000	1.016828249e+000	1.000000000e+000	1.618394e+002	2.143768e+001	1.611808e+002	2.158173e+001	41	78	18	80	6.892635e+000	1.848572e+001	0	0	0	0	0	0	0	0	0	0	0	-0.261422	-1.3617	0	0	0	0	27.0811	18.4663	80.3138
DATA	1173	8	25	0	0	A_14_P102208	chr20:54993913-54993972	16953.4	4484.49	-2.850198249e-001	7.312087490e-002	9.701969236e-005	3.220081e+003	1.670502e+003	3.600950e+002	1.684311e+002	111	346.5	19	81	7.237908e+000	1.866135e+001	0	0	0	0	0	0	0	0	0	0	0	72.7245	285.593	1	1	1	1	25.1049	19.3202	80.6264
DATA	1174	8	26	0	0	A_14_P100578	chr8:55501294-55501353	16974.7	4484.52	-1.254035775e-001	1.326994615e-001	3.446489315e-001	6.944766e+002	5.203003e+002	1.755056e+002	5.628398e+001	55	171	19	81	7.395619e+000	1.974316e+001	0	0	0	0	0	0	0	0	0	0	0	15.6845	89.1932	1	1	0	1	25.7804	19.9268	81.4197
DATA	1175	8	27	0	0	A_14_P114722	chr3:149368292-149368351	16995.6	4484.85	1.031006995e-001	6.905296225e-002	1.354196575e-001	2.076896e+003	2.633391e+003	2.628958e+002	2.642079e+002	87.5	538	19	82	7.259346e+000	1.926259e+001	0	0	0	0	0	0	0	0	0	0	0	46.9061	452.635	1	1	1	1	24.6442	19.8459	81.6863
DATA	1176	8	28	0	0	A_18_P15117935	chr5:21451717-21451776	17017	4484.42	-1.367526455e-001	1.249085879e-001	2.735947159e-001	7.618158e+002	5.560288e+002	1.782775e+002	5.956126e+001	57	174	18	82	7.137471e+000	1.966383e+001	0	0	0	0	0	0	0	0	0	0	0	17.2054	95.8289	1	1	0	1	25.5572	19.0847	82.276
DATA	1177	8	29	0	0	A_14_P110444	chr16:75604673-75604732	17037.8	4485	4.201042882e-001	9.154104663e-002	4.448521146e-006	7.493374e+002	1.971432e+003	1.777479e+002	1.982898e+002	57	410	18	82	7.391909e+000	2.085751e+001	0	0	0	0	0	0	0	0	0	0	0	16.9236	340.674	1	1	0	1	23.696	19.0293	82.7243
DATA	1178	8	30	0	0	A_14_P109298	chr2:97541615-97541671	17059	4484.5	-1.977585675e-001	7.446941021e-002	7.917501117e-003	2.310744e+003	1.465525e+003	2.817350e+002	1.480834e+002	95	338	18	82	6.938311e+000	2.129861e+001	0	0	0	0	0	0	0	0	0	0	0	52.1875	253.918	1	1	1	1	25.3321	19.0771	82.9086
DATA	1179	8	31	0	0	A_14_P103022	chr1:14112991-14113050	17080.4	4484.29	4.462726822e-002	9.939678450e-002	6.534453593e-001	8.589552e+002	9.519142e+002	1.826397e+002	9.751952e+001	59.5	241.5	18	84	7.505448e+000	2.088880e+001	0	0	0	0	0	0	0	0	0	1	0	19.3992	165.371	1	1	1	1	25.1049	18.7102	84.75
DATA	1180	8	32	0	0	A_14_P101262	chr5:43479974-43480033	17101.5	4484.32	-2.571726149e-001	8.812599937e-002	3.520158552e-003	1.594848e+003	8.821588e+002	2.267480e+002	9.071022e+001	80	237	17	85	6.923215e+000	2.126243e+001	0	0	0	0	0	0	0	0	0	1	0	36.0192	153.656	1	1	1	1	27.0811	17.9509	85.4422
DATA	1181	8	33	0	0	A_16_P03524252	chr20:44350693-44350752	17122.6	4484.41	-1.109851670e-001	1.872567954e-001	5.533888606e-001	4.529808e+002	3.508283e+002	1.674251e+002	4.092405e+001	49	145	18	81	7.349035e+000	1.897826e+001	0	0	0	0	0	0	0	0	0	0	0	10.2304	61.2678	1	1	0	1	27.501	18.7815	82.2941
DATA	1182	8	34	0	0	A_16_P03254173	chr17:46722902-46722961	17143.6	4484.4	4.150501346e-001	8.789216878e-002	2.332322197e-006	8.422891e+002	2.190339e+003	1.818619e+002	2.200398e+002	58	451.5	18	82	7.315705e+000	1.943263e+001	0	0	0	0	0	0	0	0	0	0	0	19.0228	383.505	1	1	1	1	25.3321	18.9471	82.6602
DATA	1183	8	35	0	0	A_14_P126195	chr16:81892733-81892792	17165.1	4484.44	4.621740439e-002	1.336503122e-001	7.294866913e-001	5.639518e+002	6.272771e+002	1.707620e+002	6.613723e+001	50.5	189.5	18	80	6.944789e+000	1.966604e+001	0	0	0	0	0	0	0	0	0	0	0	12.7367	110.119	1	1	0	1	23.696	19.0418	80.7799
DATA	1184	8	36	0	0	A_14_P105169	chr5:34847437-34847496	17187	4483.88	-4.006464827e-001	4.246502473e-001	3.454384955e-001	2.582115e+002	1.026429e+002	1.632359e+002	2.329009e+001	46	96	18	78.5	6.408993e+000	1.979336e+001	0	0	0	0	0	0	0	0	0	0	0	5.83163	18.0663	1	1	0	0	20.0267	18.544	80.1154
DATA	1185	8	37	0	0	A_18_P14375740	chr3:124679284-124679343	17207	4484.24	2.051795206e-002	7.327225710e-002	7.794594946e-001	1.726970e+003	1.810517e+003	2.362276e+002	1.822490e+002	79	394	19	79	6.754810e+000	1.984070e+001	0	0	0	0	0	0	0	0	0	0	0	39.0031	319.443	1	1	1	1	26.0017	19.0358	81.203
DATA	1186	8	38	0	0	A_16_P03378832	chr18:56305873-56305932	17228.3	4484.1	-1.023724712e-002	7.324551347e-002	8.888447193e-001	1.789986e+003	1.748286e+003	2.408729e+002	1.760619e+002	82	390	18	79	6.434544e+000	2.009988e+001	0	0	0	0	0	0	0	0	0	0	0	40.4263	309.243	1	1	1	1	26.2212	18.4421	80.8232
DATA	1187	8	39	0	0	A_14_P101298	chr5:122986985-122987044	17249.6	4483.87	5.194140089e-001	1.203989219e-001	1.602482553e-005	3.981791e+002	1.316717e+003	1.660262e+002	1.332968e+002	46.5	316	18	79	6.916292e+000	2.103506e+001	0	0	0	0	0	0	0	0	0	0	0	8.99275	233.49	1	1	0	1	25.3321	18.6522	79.9239
DATA	1188	8	40	0	0	A_14_P104998	chr2:62147937-62147996	17270.6	4483.68	-1.347744935e-001	1.211888503e-001	2.660938383e-001	7.912788e+002	5.801697e+002	1.795563e+002	6.159943e+001	54.5	185	18	79	6.746614e+000	2.095605e+001	0	0	0	0	0	0	0	0	0	0	0	17.8708	103.13	1	1	0	1	25.3321	18.5028	79.6564
DATA	1189	8	41	0	0	A_14_P107917	chr8:105352043-105352093	17291.5	4483.83	-9.972634012e-002	3.045441535e-001	7.433192186e-001	2.649179e+002	2.105644e+002	1.633434e+002	2.949293e+001	48	116	18	80	6.654642e+000	2.061710e+001	0	0	0	0	0	0	0	0	0	0	0	5.98309	37.52	1	1	0	1	21.6755	18.7809	80.309
DATA	1190	8	42	0	0	A_14_P127889	chr1:228602911-228602964	17312.9	4483.81	-3.018882404e-001	8.996968638e-002	7.923770903e-004	1.641243e+003	8.190013e+002	2.300348e+002	8.445128e+001	75	229	18	79	6.789676e+000	2.007987e+001	0	0	0	0	0	0	0	0	0	0	0	37.067	146.292	1	1	1	1	27.2919	18.9404	79.5257
DATA	1191	8	43	0	0	A_14_P111278	chr8:11291457-11291512	17333.5	4483.5	1.825536731e-001	7.539352985e-002	1.546323398e-002	1.404553e+003	2.138414e+003	2.137918e+002	2.148268e+002	69	457	18	77	6.798526e+000	1.894627e+001	0	0	0	0	0	0	0	0	0	0	0	31.7214	382.849	1	1	1	1	24.4106	19.1808	77.5973
DATA	1192	8	44	0	0	A_16_P19308275	chr11:83867590-83867649	17355.1	4483.76	-3.146297214e-001	1.022363435e-001	2.087628194e-003	1.296678e+003	6.283511e+002	2.068646e+002	6.609588e+001	70.5	199.5	18	79	6.778701e+000	1.911121e+001	0	0	0	0	0	0	0	0	0	0	0	29.2851	112.766	1	1	1	1	26.2212	18.8665	78.5625
DATA	1193	8	45	0	0	A_14_P106102	chr2:137175541-137175600	17376.5	4483.29	-1.530554293e-003	1.219668791e-001	9.899876622e-001	6.708096e+002	6.684496e+002	1.745826e+002	6.990505e+001	54	202	18	78.5	6.918637e+000	1.954148e+001	0	0	0	0	0	0	0	0	0	0	0	15.15	120.241	1	1	0	1	25.1049	18.4158	78.1033
DATA	1194	8	46	0	0	A_16_P21633637	chrX:151557666-151557725	17397.4	4483.51	1.600773367e-001	6.879726133e-002	1.997601269e-002	2.134995e+003	3.086557e+003	2.675094e+002	3.093298e+002	85	637	18	78	6.736100e+000	1.941405e+001	0	0	0	0	0	0	0	0	0	0	0	48.2182	556.465	1	1	1	1	24.4106	18.161	78.2182
DATA	1195	8	47	0	0	A_14_P131882	chr17:65989022-65989072	17418.5	4483.5	1.583952586e-001	6.956823202e-002	2.279618779e-002	1.995962e+003	2.874403e+003	2.565500e+002	2.881608e+002	88	576	18	77	6.567670e+000	1.887278e+001	0	0	0	0	0	0	0	0	0	0	0	45.0782	519.372	1	1	1	1	24.4106	18.2689	77.6789
DATA	1196	8	48	0	0	A_14_P127949	chr6:126252422-126252474	17439.9	4483.36	-3.929992706e-002	1.617845083e-001	8.080710383e-001	4.931793e+002	4.505105e+002	1.685571e+002	4.942160e+001	48	160	18	76	6.966707e+000	1.824484e+001	0	0	0	0	0	0	0	0	0	0	0	11.1383	81.5831	1	1	0	1	24.6442	18.239	77.956
DATA	1197	8	49	0	0	A_14_P139460	chr14:21548659-21548718	17461.2	4483.32	1.447194844e-001	1.003676996e-001	1.493325629e-001	7.594964e+002	1.059852e+003	1.781785e+002	1.079073e+002	56	265	19	77	7.876834e+000	2.055481e+001	0	0	0	0	0	0	0	0	0	0	0	17.153	192.345	1	1	0	1	24.1747	19.1105	79.434
DATA	1198	8	50	0	0	A_16_P18931106	chr10:56073480-56073539	17481.9	4483.51	-6.339307133e-002	1.522828605e-001	6.772014639e-001	5.446009e+002	4.706362e+002	1.701327e+002	5.122877e+001	52	160	19	77	8.251729e+000	1.919579e+001	0	0	0	0	0	0	0	0	0	0	0	12.2996	85.5906	1	1	0	1	25.7804	19.662	79.4958
DATA	1199	8	51	0	0	A_18_P14166257	chr3:50502719-50502778	17503.3	4483.35	-2.044993393e-001	1.338356707e-001	1.265154570e-001	7.532406e+002	4.703644e+002	1.779128e+002	5.118709e+001	58	161.5	19	79	8.162130e+000	1.914177e+001	0	0	0	0	0	0	0	0	0	0	0	17.0117	85.7204	1	1	0	1	24.8756	19.654	79.7003
DATA	1200	8	52	0	1	SRN_30237	SRN_30237	17524.6	4483.92	-7.716463854e-002	2.029480528e-001	7.037831021e-001	3.983250e+002	3.334824e+002	1.660297e+002	3.896313e+001	49.5	140.5	19	76	7.839134e+000	1.954968e+001	0	0	0	0	0	0	0	0	0	0	0	8.99605	60.8998	1	1	0	1	24.6442	19.2686	78.2657
DATA	1201	8	53	0	0	A_14_P113923	chr2:183698733-183698792	17545.8	4483.43	9.847777304e-002	9.237947002e-002	2.864174885e-001	9.185849e+002	1.152384e+003	1.855188e+002	1.169799e+002	61	289	17	77	7.168613e+000	1.894540e+001	0	0	0	0	0	0	0	0	0	0	0	20.746	210.863	1	1	1	1	25.1049	18.2351	77.9649
DATA	1202	8	54	0	0	A_14_P128267	chr21:38076648-38076707	17566.5	4483.5	1.593339415e-001	9.555993373e-002	9.544050190e-002	8.138340e+002	1.174545e+003	1.805616e+002	1.191572e+002	58	282	18	76	6.996056e+000	1.784761e+001	0	0	0	0	0	0	0	0	0	0	0	18.3802	215.328	1	1	1	1	24.4106	18.1961	76.8812
DATA	1203	8	55	0	0	A_14_P138796	chr8:125325797-125325856	17588.3	4483.44	4.283528054e-002	1.453765311e-001	7.682608123e-001	5.095922e+002	5.624164e+002	1.690446e+002	5.970286e+001	52.5	180	18	76	6.971014e+000	1.749680e+001	0	0	0	0	0	0	0	0	0	0	0	11.509	103.308	1	1	0	1	26.2212	17.8196	77.0106
DATA	1204	8	56	0	0	A_16_P21631800	chrX:150589900-150589959	17609.1	4483.4	-2.144433703e-001	1.170007465e-001	6.682671043e-002	9.154247e+002	5.587008e+002	1.853625e+002	5.934067e+001	62	182	18	75	7.099213e+000	1.871322e+001	0	0	0	0	0	0	0	0	0	0	0	20.6746	102.813	1	1	1	1	25.7804	17.9894	76.5491
DATA	1205	8	57	0	0	A_14_P106885	chr14:21526410-21526454	17630.3	4483.41	-5.120716437e-001	8.533293958e-002	1.962663861e-009	3.336865e+003	1.026283e+003	3.705751e+002	1.045513e+002	115.5	270.5	19	77	6.866533e+000	1.886732e+001	0	0	0	0	0	0	0	0	0	0	0	75.3621	189.2	1	1	1	1	25.3321	18.4708	77.4652
DATA	1206	8	58	0	0	A_14_P121523	chr19:52540459-52540518	17651.6	4483.16	2.918397698e-001	1.216919082e-001	1.647651703e-002	4.868673e+002	9.533457e+002	1.683735e+002	9.739450e+001	49	245.5	19	77	7.149649e+000	1.886591e+001	0	0	0	0	0	0	0	0	0	0	0	10.9957	176.063	1	1	0	1	25.1049	18.9973	77.2779
DATA	1207	8	59	0	1	SRN_30723	SRN_30723	17672.7	4483.2	4.911588597e-001	1.157070182e-001	2.187403387e-005	4.365472e+002	1.352664e+003	1.669879e+002	1.367211e+002	49	323	18	78	7.159093e+000	1.793024e+001	0	0	0	0	0	0	0	0	0	0	0	9.85928	250.233	1	1	0	1	24.6442	18.7578	78.1111
DATA	1208	8	60	0	0	A_14_P119665	chrX:22518844-22518903	17693.7	4482.88	2.303203443e-001	1.381184438e-001	9.540375861e-002	4.386364e+002	7.454612e+002	1.670427e+002	7.714591e+001	48	205	18	78	7.094027e+000	1.835727e+001	0	0	0	0	0	0	0	0	0	0	0	9.90647	138.131	1	1	0	1	26.0017	18.8757	77.7541
DATA	1209	8	61	0	0	A_16_P16185689	chr3:35154088-35154147	17715	4482.64	3.492548570e-001	1.054094607e-001	9.219673419e-004	5.779218e+002	1.291588e+003	1.712284e+002	1.306717e+002	54	331	19	77.5	6.856888e+000	1.839704e+001	0	0	0	0	0	0	0	0	0	0	0	13.0522	239.71	1	1	0	1	25.3321	19.2569	77.8702
DATA	1210	8	62	0	1	SRN_20315	SRN_20315	17736.3	4482.93	2.353468091e-001	1.595583486e-001	1.402155079e-001	3.647231e+002	6.270614e+002	1.652558e+002	6.575664e+001	47	186	18	77	6.264844e+000	1.761102e+001	0	0	0	0	0	0	0	0	0	0	0	8.23716	116.561	1	1	0	1	26.0017	18.5493	77.3465
DATA	1211	8	63	0	0	A_16_P02541259	chr11:125957215-125957273	17757.4	4482.89	1.002557149e-001	9.678283486e-002	3.002566269e-001	8.445721e+002	1.063879e+003	1.819677e+002	1.082086e+002	59.5	270	18	79	6.003689e+000	1.730535e+001	0	0	0	0	0	0	0	0	0	0	0	19.0744	198.055	1	1	1	1	27.2919	18.5114	78.9429
DATA	1212	8	64	0	0	A_14_P136151	chr1:232981531-232981590	17778.3	4482.4	-4.632313051e-001	9.618354395e-002	1.463779235e-006	1.892931e+003	6.514837e+002	2.486184e+002	6.807285e+001	81	206	18	78	6.182842e+000	1.817872e+001	0	0	0	0	0	0	0	0	0	0	0	42.7513	121.453	1	1	1	1	24.8756	18.5833	78.1183
DATA	1213	8	65	0	1	SRN_20560	SRN_20560	17799.6	4483	4.273684957e-001	7.286887695e-002	4.494101760e-009	3.480665e+004	9.311736e+004	3.484395e+003	9.311757e+003	804.5	17062.5	18	78	6.109148e+000	1.772934e+001	0	0	0	0	0	0	0	0	0	0	0	786.097	17384	1	1	1	1	29.1201	17.826	78.8407
DATA	1214	8	66	0	0	A_16_P16940433	chr4:166218171-166218230	17821.1	4482.24	2.392888439e-001	1.888297061e-001	2.050765198e-001	2.983204e+002	5.175732e+002	1.639182e+002	5.537404e+001	47	175	18	79	6.779226e+000	1.803649e+001	0	0	0	0	0	0	0	0	0	0	0	6.73748	96.7548	1	1	0	1	23.696	17.9644	79.2392
DATA	1215	8	67	0	0	A_14_P120355	chr1:171064464-171064523	17842.5	4482.3	2.220730469e-002	1.070184437e-001	8.356122592e-001	7.844557e+002	8.256115e+002	1.792566e+002	8.486932e+001	57.5	227	17	80	6.903048e+000	1.896994e+001	0	0	0	0	0	0	0	0	0	0	0	17.7167	154.54	1	1	0	1	24.4106	17.859	80.7128
DATA	1216	8	68	0	0	A_14_P113724	chr3:65170174-65170233	17863.3	4482.76	-4.468716927e-001	1.138962059e-001	8.727199082e-005	1.302138e+003	4.653559e+002	2.072073e+002	5.050828e+001	65.5	162	17	77.5	6.646936e+000	1.886661e+001	0	0	0	0	0	0	0	0	0	0	0	29.4084	87.2118	1	1	1	1	24.8756	17.8632	78.7421
DATA	1217	8	69	0	0	A_14_P132221	chr4:14248638-14248697	17884.3	4482.4	3.133931878e-001	9.820880643e-002	1.417368800e-003	6.769554e+002	1.393007e+003	1.748197e+002	1.406745e+002	54	351	17	77	6.468934e+000	1.919560e+001	0	0	0	0	0	0	0	0	0	0	0	15.2888	261.362	1	1	0	1	24.4106	17.6658	77.6739
DATA	1218	8	70	0	0	A_14_P118858	chr7:121512486-121512540	17905.8	4482.49	-6.808132516e-001	1.237428719e-001	3.758519387e-008	1.603036e+003	3.342951e+002	2.273246e+002	3.874669e+001	76	135	17	77	7.455201e+000	1.838678e+001	0	0	0	0	0	0	0	0	0	0	0	36.2041	62.7926	1	1	1	1	25.3321	18.706	77.9203
DATA	1219	8	71	0	0	A_16_P02608660	chr12:43469733-43469792	17926.1	4482.52	-8.105656382e-001	1.146472357e-001	1.548394424e-012	2.549414e+003	3.943436e+002	3.016196e+002	4.402349e+001	95	150.5	17	78	6.815717e+000	1.897364e+001	0	0	0	0	0	0	0	0	0	0	0	57.5777	74.1467	1	1	1	1	25.7804	18.2693	78.28
DATA	1220	8	72	0	0	A_14_P133799	chr14:64066394-64066452	17947.8	4482.92	-4.801751493e-001	1.733997085e-001	5.619743246e-003	7.467830e+002	2.471834e+002	1.776403e+002	3.151520e+001	54.5	125.5	18	79	6.646285e+000	1.934190e+001	0	0	0	0	0	0	0	0	0	0	0	16.8659	46.5247	1	1	0	1	23.2073	18.9096	78.8277
DATA	1221	8	73	0	0	A_16_P17001526	chr5:364170-364229	17968.9	4482.65	1.167494512e-001	9.127873619e-002	2.008818318e-001	9.217250e+002	1.206010e+003	1.856745e+002	1.221724e+002	62	299	18	80	6.738745e+000	1.848943e+001	0	0	0	0	0	0	0	0	0	0	0	20.8169	227.206	1	1	1	1	24.4106	18.7879	79.3361
DATA	1222	8	74	0	0	A_16_P01412603	chr6:4008664-4008723	17989.9	4482.62	-2.889840020e-001	8.138580089e-002	3.840746866e-004	2.081132e+003	1.069832e+003	2.632306e+002	1.087486e+002	87	275	18	78	6.555171e+000	1.811334e+001	0	0	0	0	0	0	0	0	0	0	0	47.0017	201.726	1	1	1	1	25.3321	18.7832	77.8815
DATA	1223	8	75	0	0	A_14_P118934	chr20:22773013-22773072	18011	4482.62	-1.441371367e-001	7.942637399e-002	6.956595405e-002	1.704505e+003	1.223097e+003	2.345903e+002	1.238543e+002	77	308	18	79	6.103821e+000	1.854721e+001	0	0	0	0	0	0	0	0	0	0	0	38.4957	230.814	1	1	1	1	25.3321	18.3239	78.8551
DATA	1224	8	76	0	0	A_16_P17374075	chr5:161352025-161352084	18032.3	4483.09	-7.184351416e-002	9.513611466e-002	4.501496746e-001	1.057280e+003	8.960797e+002	1.927632e+002	9.170178e+001	63	238	18	80.5	6.421752e+000	2.020252e+001	0	0	0	0	0	0	0	0	0	0	0	23.8784	169.233	1	1	1	1	23.9365	18.4482	81.5701
DATA	1225	8	77	0	0	A_14_P126755	chr19:13009150-13009209	18053.4	4482.37	-6.729973286e-003	7.265269405e-002	9.261958231e-001	1.831134e+003	1.802976e+003	2.439462e+002	1.813459e+002	81.5	406	18	80	6.864975e+000	1.979161e+001	0	0	0	0	0	0	0	0	0	0	0	41.3556	340.74	1	1	1	1	22.7082	18.6453	81.6373
DATA	1226	8	78	0	0	A_18_P26391921	chr9:4516000-4516059	18074.6	4482.31	-1.092361171e-001	1.594245328e-001	4.932239496e-001	5.433073e+002	4.224832e+002	1.700913e+002	4.651392e+001	51	160.5	18	82	6.874256e+000	1.959265e+001	0	0	0	0	0	0	0	0	0	0	0	12.2704	79.8953	1	1	0	1	23.2073	18.1257	82.9317
DATA	1227	8	79	0	0	A_14_P118074	chr1:182553193-182553250	18095.8	4482.83	4.853734549e-002	1.207335791e-001	6.876691121e-001	6.417064e+002	7.175857e+002	1.734852e+002	7.434693e+001	56.5	213.5	18	82	6.669165e+000	1.951497e+001	0	0	0	0	0	0	0	0	0	0	0	14.4927	135.783	1	1	0	1	24.4106	18.3003	81.2465
DATA	1228	8	80	0	1	SRN_31093	SRN_31093	18117.2	4482.5	-1.533023170e-001	1.151597671e-001	1.831185514e-001	8.680460e+002	6.098744e+002	1.830690e+002	6.400976e+001	58	194	18	80	7.505812e+000	2.043237e+001	0	0	0	0	0	0	0	0	0	0	0	19.6046	115.461	1	1	1	1	22.4545	18.5559	81.986
DATA	1229	8	81	0	0	A_16_P20836777	chr18:39389606-39389665	18138.2	4482.28	2.731350665e-002	9.175682755e-002	7.659529480e-001	1.002771e+003	1.067863e+003	1.898282e+002	1.085392e+002	62	283	19	83	7.564653e+000	2.109092e+001	0	0	0	0	0	0	0	0	0	0	0	22.6473	202.259	1	1	1	1	24.6442	19.1632	82.9026
DATA	1230	8	82	0	0	A_14_P127610	chr3:29804444-29804503	18159.1	4482.52	-4.207459573e-001	7.549018315e-002	2.496446528e-008	5.260528e+003	1.996565e+003	5.501916e+002	2.005987e+002	157.5	450	17	83	7.266495e+000	2.157113e+001	0	0	0	0	0	0	0	0	0	0	0	118.807	378.312	1	1	1	1	25.3321	18.106	83.7937
DATA	1231	8	83	0	0	A_14_P131723	chr8:59043056-59043115	18180.8	4482.16	-3.960765921e-002	6.826459659e-002	5.617744173e-001	2.494234e+003	2.276824e+003	2.969701e+002	2.285085e+002	97.5	507	17	80	7.320839e+000	2.004499e+001	0	0	0	0	0	0	0	0	0	0	0	56.3315	431.562	1	1	1	1	25.1049	18.0491	81.1734
DATA	1232	8	84	0	0	A_14_P102265	chr12:120745306-120745365	18201.6	4481.87	5.821700028e-001	8.651372346e-002	1.705732986e-011	1.155517e+003	4.415160e+003	1.983216e+002	4.419424e+002	63	881	18	80	7.197601e+000	1.939017e+001	0	0	0	0	0	0	0	0	0	0	0	26.097	837.098	1	1	1	1	25.7804	18.6572	80.8272
DATA	1233	8	85	0	0	A_14_P120019	chr3:9422487-9422546	18223	4482	6.564220019e-001	1.158990832e-001	1.481107928e-008	3.895429e+002	1.765946e+003	1.658212e+002	1.776574e+002	46	404	18	80	6.858790e+000	1.995014e+001	0	0	0	0	0	0	0	0	0	0	0	8.79771	334.893	1	1	0	1	26.4388	17.7989	82.1437
DATA	1234	8	86	0	0	A_18_P12594721	chr17:15497825-15497883	18244.3	4482.51	1.759569328e-002	6.554492382e-002	7.883510960e-001	3.025798e+003	3.150907e+003	3.428320e+002	3.156874e+002	106	661	18	82	7.190929e+000	1.925193e+001	0	0	0	0	0	0	0	0	0	0	0	68.3367	597.641	1	1	1	1	24.4106	18.5891	82.7492
DATA	1235	8	87	0	0	A_16_P16894772	chr4:147172384-147172443	18264.7	4482.3	7.421133195e-002	9.938975814e-002	4.552629007e-001	8.305075e+002	9.852691e+002	1.813192e+002	1.004184e+002	58	258.5	18	80	7.183673e+000	1.849048e+001	0	0	0	0	0	0	0	0	0	0	0	18.7568	186.896	1	1	1	1	24.8756	18.6087	80.6
DATA	1236	8	88	0	0	A_16_P36624456	chr4:4564313-4564372	18286.4	4482.35	2.601439046e-001	1.269258197e-001	4.040597925e-002	4.745149e+002	8.637614e+002	1.680205e+002	8.852747e+001	48	238	18	79	7.137807e+000	1.887542e+001	0	0	0	0	0	0	0	0	0	0	0	10.7168	163.854	1	1	0	1	24.4106	18.9382	80.4438
DATA	1237	8	89	0	0	A_14_P124772	chr18:48510798-48510857	18307.5	4482.17	4.049512503e-001	1.120963808e-001	3.032270137e-004	4.955171e+002	1.258954e+003	1.686256e+002	1.273811e+002	54	311	18	80	6.216402e+000	1.910880e+001	0	0	0	0	0	0	0	0	0	0	0	11.1911	238.816	1	1	0	1	25.7804	18.8584	80.9335
DATA	1238	8	90	0	0	A_16_P18071554	chr7:111741420-111741479	18328.6	4481.72	-4.919136620e-001	1.296404862e-001	1.479742262e-004	1.123675e+003	3.620154e+002	1.964833e+002	4.107208e+001	62	142.5	19	80	6.411297e+000	1.842373e+001	0	0	0	0	0	0	0	0	0	0	0	25.3779	68.6656	1	1	1	1	25.3321	19.0567	80.6459
DATA	1239	8	91	0	0	A_14_P106754	chr12:29813762-29813821	18349.5	4481.87	-4.133183512e-001	3.074887015e-001	1.788921049e-001	3.656684e+002	1.411787e+002	1.652766e+002	2.399534e+001	47	108	18	80	6.614043e+000	1.875816e+001	0	0	0	0	0	0	0	0	0	0	0	8.25851	26.7747	1	1	0	1	25.1049	18.5476	80.0375
DATA	1240	8	92	0	0	A_16_P18381931	chr8:86951925-86951984	18371	4481.79	-2.089906412e-002	9.165377770e-002	8.196292527e-001	1.061931e+003	1.012039e+003	1.930187e+002	1.030477e+002	60	258	18	79	7.272123e+000	1.893129e+001	0	0	0	0	0	0	0	0	0	0	0	23.9834	191.896	1	1	1	1	26.0017	18.7984	81.1371
DATA	1241	8	93	0	0	A_14_P138801	chr8:49641438-49641497	18391.8	4481.55	9.965158397e-002	7.332916361e-002	1.741584857e-001	1.607754e+003	2.022420e+003	2.276576e+002	2.031714e+002	71	456.5	18	79	7.395525e+000	1.913507e+001	0	0	0	0	0	0	0	0	0	0	0	36.3106	383.377	1	1	1	1	24.8756	19.039	80.5766
DATA	1242	8	94	0	1	SRN_12638	SRN_12638	18412.9	4481.51	-2.276773314e-001	1.093293109e-001	3.729761839e-002	1.029252e+003	6.093188e+002	1.912403e+002	6.395107e+001	64.5	187.5	19	79	7.275755e+000	1.830615e+001	0	0	0	0	0	0	0	0	0	0	0	23.2454	115.469	1	1	1	1	25.7804	19.1799	80.8149
DATA	1243	8	95	0	0	A_16_P36287489	chr3:60472496-60472555	18433.8	4481.43	-2.222325524e-001	1.437954619e-001	1.222309916e-001	7.014177e+002	4.204789e+002	1.757814e+002	4.631790e+001	56	158	18	79	7.375791e+000	1.927136e+001	0	0	0	0	0	0	0	0	0	0	0	15.8413	79.6533	1	1	0	1	24.1747	18.8122	80.5152
DATA	1244	8	96	0	0	A_16_P02312378	chr10:90488905-90488964	18455.4	4481.23	2.383346498e-002	1.634941508e-001	8.840985045e-001	4.527276e+002	4.782671e+002	1.674182e+002	5.162416e+001	50	161	18	78	7.190428e+000	1.850609e+001	0	0	0	0	0	0	0	0	0	0	0	10.2247	90.5599	1	1	0	1	24.8756	18.9492	78.7234
DATA	1245	8	97	0	0	A_16_P15323587	chr1:164330973-164331032	18476.7	4481.5	-1.531008253e-001	7.396559499e-002	3.846241376e-002	2.157964e+003	1.516852e+003	2.693461e+002	1.529262e+002	88	361	19	78	7.173538e+000	1.718697e+001	0	0	0	0	0	0	0	0	0	0	0	48.737	287.08	1	1	1	1	24.4106	19.2623	79.1195
DATA	1246	8	98	0	0	A_16_P16014825	chr2:208183354-208183413	18497.6	4481.39	-4.776461955e-002	6.642932654e-002	4.721229860e-001	2.986368e+003	2.675338e+003	3.393570e+002	2.682401e+002	109	554	19	79	6.752309e+000	1.698335e+001	0	0	0	0	0	0	0	0	0	0	0	67.4462	506.062	1	1	1	1	24.4106	18.4438	79.3589
DATA	1247	8	99	0	0	A_14_P100703	chr20:39658046-39658100	18519.3	4481.5	-2.901964630e-001	2.154373826e-001	1.779767946e-001	4.720583e+002	2.419910e+002	1.679513e+002	3.105612e+001	50	129	18	79	6.977068e+000	1.830891e+001	0	0	0	0	0	0	0	0	0	0	0	10.6613	45.7468	1	1	0	1	27.0811	18.5772	80.122
DATA	1248	8	100	0	0	A_14_P110204	chr16:61858915-61858973	18539.9	4481.6	2.433183757e-001	9.156865439e-002	7.878719678e-003	8.195854e+002	1.435201e+003	1.808216e+002	1.448357e+002	59	360	18	80	7.106646e+000	1.811728e+001	0	0	0	0	0	0	0	0	0	0	0	18.5101	271.144	1	1	1	1	24.4106	18.4429	80.2451
DATA	1249	8	101	0	1	SRN_30852	SRN_30852	18561.7	4481.27	-2.077519391e-001	6.685327559e-002	1.886255677e-003	4.835175e+003	2.996817e+003	5.096748e+002	3.003149e+002	145.5	641.5	18	81	6.939031e+000	2.034444e+001	0	0	0	0	0	0	0	0	0	0	0	109.201	565.751	1	1	1	1	24.6442	18.7608	81.5645
DATA	1250	8	102	0	0	A_16_P03593313	chr21:44333323-44333382	18582.4	4481.46	1.579477464e-001	1.009170245e-001	1.175536541e-001	7.422661e+002	1.067843e+003	1.774509e+002	1.085512e+002	56	283	18	80	7.925338e+000	1.972674e+001	0	0	0	0	0	0	0	0	0	0	0	16.7639	201.444	1	1	0	1	23.9365	19.1339	80.0184
DATA	1251	8	103	0	0	A_16_P17056017	chr5:21931232-21931291	18603.8	4481.08	-2.626649049e-001	1.389607235e-001	5.872990899e-002	7.682727e+002	4.196145e+002	1.785544e+002	4.628060e+001	54	154	17	81	7.221666e+000	2.016199e+001	0	0	0	0	0	0	0	0	0	0	0	17.3512	79.0915	1	1	0	1	24.1747	18.1954	80.7326
DATA	1252	8	104	0	1	SRN_30535	SRN_30535	18624.6	4481.54	-5.507032297e-002	8.291238596e-002	5.065629609e-001	1.353471e+003	1.192281e+003	2.104711e+002	1.208185e+002	72	302	17	79.5	7.339229e+000	1.995034e+001	0	0	0	0	0	0	0	0	0	0	0	30.5677	224.542	1	1	1	1	24.4106	18.2301	79.7159
DATA	1253	8	105	0	0	A_14_P100860	chr7:35920266-35920325	18646.1	4481.3	1.721801002e-001	3.699647877e-001	6.416479606e-001	1.574808e+002	2.341034e+002	1.617890e+002	3.050455e+001	46.5	124	18	79	7.150772e+000	1.970399e+001	0	0	0	0	0	0	0	0	0	0	0	3.16543	44.0471	0	1	0	1	23.696	18.6199	78.8086
DATA	1254	8	106	0	0	A_14_P130211	chr11:10327991-10328036	18667.1	4481.5	-3.790004693e-001	1.544141433e-001	1.411036421e-002	7.695681e+002	3.215486e+002	1.786102e+002	3.764502e+001	55	137.5	18	79	6.998626e+000	1.933885e+001	0	0	0	0	0	0	0	0	0	0	0	17.3805	60.4426	1	1	0	1	25.7804	18.7973	79.1507
DATA	1255	8	107	0	0	A_14_P127036	chr4:148834195-148834254	18687.9	4481.25	8.109305242e-002	1.713710276e-001	6.360693236e-001	4.013171e+002	4.837051e+002	1.661017e+002	5.218908e+001	52	168	18	79	7.204639e+000	1.886843e+001	0	0	0	0	0	0	0	0	0	0	0	9.06362	90.8312	1	1	0	1	23.696	18.8115	78.6885
DATA	1256	8	108	0	0	A_16_P37938801	chr7:16441305-16441364	18709.7	4481.46	1.594431575e-001	8.062593636e-002	4.797761669e-002	1.163489e+003	1.679599e+003	1.987871e+002	1.691016e+002	65	401.5	19	78	7.207043e+000	1.851601e+001	0	0	0	0	0	0	0	0	0	0	0	26.2771	315.056	1	1	1	1	23.9365	19.1333	77.7043
DATA	1257	8	109	0	0	A_16_P02797320	chr13:66426959-66427018	18731.3	4481.47	4.910880652e-001	1.130755253e-001	1.405441396e-005	4.549255e+002	1.409381e+003	1.674778e+002	1.422999e+002	50	333.5	19	77	7.176098e+000	1.821072e+001	0	0	0	0	0	0	0	0	0	0	0	10.2744	264.069	1	1	0	1	25.7804	19.1884	77.5652
DATA	1258	8	110	0	0	A_16_P16928934	chr4:161314975-161315034	18751.7	4480.85	8.513845334e-002	3.373167171e-001	8.007325556e-001	1.925056e+002	2.341972e+002	1.623263e+002	3.057930e+001	47	124	18	78	7.139018e+000	1.795571e+001	0	0	0	0	0	0	0	0	0	0	0	4.34768	43.829	1	1	0	1	23.4529	19.0114	79.3219
DATA	1259	8	111	0	0	A_14_P137166	chr1:163811431-163811490	18773.1	4481.12	2.106842064e-001	7.702473311e-002	6.232724459e-003	1.295139e+003	2.103782e+003	2.067682e+002	2.112972e+002	69	486	18	79	6.610993e+000	1.917242e+001	0	0	0	0	0	0	0	0	0	0	0	29.2503	393.24	1	1	1	1	26.6546	18.3897	80.0121
DATA	1260	8	112	0	0	A_14_P117261	chr2:158858652-158858711	18794.2	4481.46	6.710449995e-002	6.549229095e-002	3.055440473e-001	2.978207e+003	3.475836e+003	3.386390e+002	3.481420e+002	108	687	17.5	80	7.310199e+000	1.978111e+001	0	0	0	0	0	0	0	0	0	0	0	67.2619	648.907	1	1	1	1	26.6546	18.5588	79.3206
DATA	1261	8	113	0	0	A_16_P02190489	chr9:136797528-136797587	18815	4480.85	4.692712387e-001	8.146845287e-002	8.403475809e-009	1.232433e+003	3.631070e+003	2.028994e+002	3.636430e+002	62.5	732.5	17	80	7.025575e+000	1.990427e+001	0	0	0	0	0	0	0	0	0	0	0	27.8341	676.989	1	1	1	1	26.8687	18.5656	79.429
DATA	1262	8	114	0	0	A_14_P116136	chr18:49644782-49644841	18836.1	4480.88	-1.226450703e-001	8.105262971e-002	1.302406849e-001	1.566075e+003	1.180776e+003	2.247335e+002	1.197200e+002	74	303	18	77.5	6.771021e+000	1.979375e+001	0	0	0	0	0	0	0	0	0	0	0	35.3693	219.852	1	1	1	1	25.7804	18.4148	78.3159
DATA	1263	8	115	0	0	A_16_P35350507	chr1:169134233-169134292	18857.8	4480.41	1.852157829e-001	1.077027615e-001	8.548811554e-002	6.512250e+002	9.975780e+002	1.738395e+002	1.017022e+002	54	266	19	75	6.964374e+000	1.985701e+001	0	0	0	0	0	0	0	0	0	0	0	14.7077	185.471	1	1	0	1	25.1049	18.9866	75.3592
DATA	1264	8	116	0	0	A_14_P118470	chr15:81593793-81593852	18879	4480.69	-3.405408151e-001	1.462894811e-001	1.991976158e-002	7.884414e+002	3.599388e+002	1.794314e+002	4.108994e+001	55	142	18	76	6.941445e+000	1.868284e+001	0	0	0	0	0	0	0	0	0	0	0	17.8067	66.8261	1	1	0	1	24.8756	18.8605	75.5974
DATA	1265	8	117	0	1	PC_00000004	PC_00000004	18900.4	4480.22	1.962389410e-002	7.573657897e-002	7.955525176e-001	1.557128e+003	1.629102e+003	2.241110e+002	1.641151e+002	74	383.5	17	76	6.706809e+000	1.825916e+001	0	0	0	0	0	0	0	0	0	0	0	35.1673	301.995	1	1	1	1	25.1049	18.1042	76.3646
DATA	1266	8	118	0	0	A_14_P125730	chr8:120770325-120770384	18921.5	4480.68	2.406834237e-001	1.267314280e-001	5.754325893e-002	4.858119e+002	8.455740e+002	1.683430e+002	8.686274e+001	50	220.5	17	74	7.182307e+000	1.893439e+001	0	0	0	0	0	0	0	0	0	0	0	10.9719	156.52	1	1	0	1	27.0811	18.2908	75.4647
DATA	1267	8	119	0	0	A_14_P134441	chr12:45458230-45458289	18942.3	4480.63	2.298483236e-001	1.122753610e-001	4.064001460e-002	5.840778e+002	9.915600e+002	1.714372e+002	1.011351e+002	49	263	17.5	71.5	7.158349e+000	1.969180e+001	0	0	0	0	0	0	0	0	0	0	0	13.1912	183.263	1	1	0	1	24.8756	18.4233	74.3722
DATA	1268	8	120	0	0	A_14_P133034	chr2:32514528-32514587	18963.7	4480.45	4.697278072e-001	1.997956870e-001	1.872097961e-002	2.113501e+002	6.233476e+002	1.625605e+002	6.544689e+001	43	188.5	18	74	7.073584e+000	2.024045e+001	0	0	0	0	0	0	0	0	0	0	0	4.77328	115.023	1	1	0	1	24.8756	18.775	76.0972
DATA	1269	8	121	0	0	A_18_P10527395	chr1:223356789-223356848	18984.2	4480.52	-1.964453800e-003	1.506065850e-001	9.895929988e-001	5.140931e+002	5.117729e+002	1.691808e+002	5.493664e+001	49	172	19	74	6.895195e+000	1.970613e+001	0	0	0	0	0	0	0	0	0	0	0	11.6106	94.2868	1	1	0	1	25.1049	19.0027	75.7684
DATA	1270	8	122	0	0	A_16_P19964231	chr13:113362778-113362837	19005.4	4480.62	3.510118924e-001	8.958715980e-002	8.924785671e-005	8.076127e+002	1.812237e+003	1.802821e+002	1.823246e+002	57	409	18	75	7.284892e+000	1.947100e+001	0	0	0	0	0	0	0	0	0	0	0	18.2397	333.33	1	1	1	1	24.4106	18.7521	75.3426
DATA	1271	8	123	0	0	A_14_P109711	chr19:46268084-46268140	19026.5	4480.5	-2.140773755e-001	7.117433425e-002	2.631558167e-003	2.960642e+003	1.808458e+003	3.370953e+002	1.819528e+002	106	414	18	74	7.119117e+000	2.001981e+001	0	0	0	0	0	0	0	0	0	0	0	66.8652	332.073	1	1	1	1	24.4106	19.1595	76.627
DATA	1272	8	124	0	0	A_14_P125540	chr8:97113866-97113925	19047.8	4480.6	-1.294416472e-001	1.266152856e-001	3.066283192e-001	7.409910e+002	5.500109e+002	1.773976e+002	5.854987e+001	55	173	18	75	7.299608e+000	1.965077e+001	0	0	0	0	0	0	0	0	0	0	0	16.7351	100.821	1	1	0	1	25.7804	19.3611	76.4417
DATA	1273	8	125	0	0	A_14_P112483	chr22:38829024-38829083	19069.4	4480.45	1.334130001e-001	7.103025886e-002	6.034615645e-002	1.796967e+003	2.443167e+003	2.413921e+002	2.451429e+002	79.5	524.5	18	77	6.834338e+000	2.016039e+001	0	0	0	0	0	0	0	0	0	0	0	40.584	447.048	1	1	1	1	24.4106	18.7626	76.7989
DATA	1274	8	126	0	0	A_14_P136079	chr7:66671745-66671804	19090.2	4480.26	4.815162075e-001	8.013726251e-002	1.870824753e-009	1.461185e+003	4.428142e+003	2.175543e+002	4.432722e+002	72.5	869	18	78	7.088308e+000	1.994602e+001	0	0	0	0	0	0	0	0	0	0	0	33.0004	808.828	1	1	1	1	24.1747	18.7486	77.7403
DATA	1275	8	127	0	0	A_14_P135225	chr9:96353582-96353641	19111.4	4480.5	6.653448690e-001	1.757428844e-001	1.531536674e-004	1.949998e+002	9.023581e+002	1.623560e+002	9.246509e+001	44	243.5	18	79	7.031945e+000	1.943075e+001	0	0	0	0	0	0	0	0	0	0	0	4.40401	164.529	1	1	0	1	24.4106	18.596	79.3164
DATA	1276	8	128	0	0	A_16_P16103405	chr3:527296-527355	19132.8	4480.63	4.910535991e-001	1.873319480e-001	8.759463497e-003	2.221925e+002	6.883083e+002	1.627050e+002	7.173887e+001	44.5	199.5	18	78	7.012760e+000	1.997765e+001	0	0	0	0	0	0	0	0	0	0	0	5.01815	125.272	1	1	0	1	23.696	18.6503	78.0607
DATA	1277	8	129	0	0	A_14_P106387	chr1:48763881-48763940	19154.3	4480.75	-7.600372025e-002	1.676191094e-001	6.502383332e-001	4.935845e+002	4.143409e+002	1.685690e+002	4.612046e+001	51	159	18	78	7.316966e+000	1.949594e+001	0	0	0	0	0	0	0	0	0	0	0	11.1475	75.269	1	1	0	1	24.4106	18.5418	78.0605
DATA	1278	8	130	0	0	A_14_P136122	chr16:89032058-89032117	19175.4	4480.53	-8.551100806e-002	1.350751883e-001	5.266929670e-001	6.474458e+002	5.317315e+002	1.736983e+002	5.691441e+001	55	174	18.5	77	7.295540e+000	1.940252e+001	0	0	0	0	0	0	0	0	0	0	0	14.6224	96.4119	1	1	0	1	25.1049	18.6994	77.6713
DATA	1279	8	131	0	0	A_14_P101939	chr17:52189051-52189110	19196.2	4480.32	6.956973222e-001	2.005272522e-001	5.217376930e-004	1.585176e+002	7.866376e+002	1.617939e+002	8.124906e+001	42	219.5	18	75	7.260270e+000	1.940813e+001	0	0	0	0	0	0	0	0	0	0	0	3.17819	142.362	0	1	0	1	24.6442	18.4611	77.0429
DATA	1280	8	132	0	0	A_16_P15307249	chr1:157073644-157073703	19217.5	4479.63	1.201489555e-001	1.217299590e-001	3.236366663e-001	5.859481e+002	7.726951e+002	1.715010e+002	7.991036e+001	53	214	18	77	7.209914e+000	1.898819e+001	0	0	0	0	0	0	0	0	0	0	0	13.2335	139.558	1	1	0	1	23.4529	18.6808	76.6708
DATA	1281	8	133	0	0	A_14_P102679	chr16:27452594-27452653	19238.7	4480.57	1.712762496e-001	7.893192545e-002	3.001262762e-002	1.223475e+003	1.814978e+003	2.023565e+002	1.826419e+002	66	406	18	78	6.937916e+000	1.924538e+001	0	0	0	0	0	0	0	0	0	0	0	27.6318	327.215	1	1	1	1	25.3321	18.5854	77.5447
DATA	1282	8	134	0	0	A_14_P202315	chr12:103353097-103353153	19259.7	4480.87	2.917935986e-001	7.017445069e-002	3.208812221e-005	2.360634e+003	4.621918e+003	2.858411e+002	4.626439e+002	90	889	19	79	6.570896e+000	1.963318e+001	0	0	0	0	0	0	0	0	0	0	0	53.3142	831.709	1	1	1	1	24.1747	18.9719	79.6067
DATA	1283	8	135	0	0	A_14_P107908	chr7:36713539-36713598	19281.3	4479.45	-7.836497651e-002	9.485723492e-002	4.087269495e-001	1.072113e+003	8.951084e+002	1.935807e+002	9.182696e+001	67	240.5	19	78	6.402812e+000	2.027050e+001	0	0	0	0	0	0	0	0	0	0	0	24.2133	160.719	1	1	1	1	25.1049	18.8918	78.3144
DATA	1284	8	136	0	0	A_16_P01728689	chr7:71200006-71200065	19302.6	4479.76	-8.088194551e-002	1.390551796e-001	5.608000328e-001	6.210219e+002	5.154956e+002	1.727308e+002	5.548856e+001	53	168	19	77	6.169738e+000	1.974120e+001	0	0	0	0	0	0	0	0	0	0	0	14.0256	92.3802	1	1	0	1	25.7804	18.6676	77.2682
DATA	1285	8	137	0	0	A_16_P41647032	chrX:37372045-37372104	19323.5	4479.98	2.489411528e-001	8.009499150e-002	1.883109674e-003	1.133811e+003	2.011323e+003	1.970647e+002	2.021817e+002	67	416	19	77	7.212456e+000	1.895917e+001	0	0	0	0	0	0	0	0	0	0	0	25.6068	359.752	1	1	1	1	26.2212	19.5497	77.5526
DATA	1286	8	138	0	0	A_14_P120111	chr7:80303325-80303384	19344.5	4479.88	-1.793600459e-001	6.770025461e-002	8.065248117e-003	3.698260e+003	2.447019e+003	4.034235e+002	2.455687e+002	119.5	504	18	78	6.897840e+000	2.024203e+001	0	0	0	0	0	0	0	0	0	0	0	83.5241	436.815	1	1	1	1	25.7804	19.0657	78.4686
DATA	1287	8	139	0	0	A_14_P131445	chr15:86972012-86972071	19365.5	4479.98	-1.469491808e-001	1.143036431e-001	1.985814275e-001	8.713846e+002	6.212419e+002	1.832276e+002	6.546757e+001	59	183	18	78	6.889227e+000	1.920698e+001	0	0	0	0	0	0	0	0	0	0	0	19.68	110.681	1	1	1	1	23.4529	19.1373	79.1261
DATA	1288	8	140	0	0	A_16_P18017537	chr7:88477955-88478014	19386.7	4480.25	4.647685515e-001	9.266785002e-002	5.291666126e-007	7.203001e+002	2.100303e+003	1.765434e+002	2.110474e+002	57.5	434	19	78	7.166638e+000	1.881346e+001	0	0	0	0	0	0	0	0	0	0	0	16.2678	373.464	1	1	0	1	24.6442	19.2742	79.6787
DATA	1289	8	141	0	0	A_14_P123299	chr6:43272015-43272067	19407.9	4480.61	2.198978234e-001	2.466273006e-001	3.725966712e-001	2.277654e+002	3.779076e+002	1.627821e+002	4.310511e+001	44	147	19	79	6.961637e+000	1.933656e+001	0	0	0	0	0	0	0	0	0	0	0	5.14401	67.0677	1	1	0	1	26.0017	19.2364	80.1712
DATA	1290	8	142	0	0	A_16_P36111539	chr2:232490101-232490160	19428.7	4479.55	-1.652815509e-001	1.122654973e-001	1.409565787e-001	9.148848e+002	6.252949e+002	1.853359e+002	6.589155e+001	58	193	18	77	6.826320e+000	1.917237e+001	0	0	0	0	0	0	0	0	0	0	0	20.6624	110.734	1	1	1	1	24.1747	19.0367	79.2887
DATA	1291	8	143	0	0	A_14_P113479	chr16:400651-400710	19450.1	4479.44	-4.566586619e-001	1.279145003e-001	3.569397176e-004	1.095990e+003	3.829551e+002	1.949132e+002	4.358969e+001	65	139	19	77	7.135961e+000	1.852270e+001	0	0	0	0	0	0	0	0	0	0	0	24.7526	67.6802	1	1	1	1	25.7804	19.301	78.6862
DATA	1292	8	144	0	0	A_14_P108696	chr11:66204328-66204387	19471.8	4479.42	-7.415086605e-002	8.560232695e-002	3.863668492e-001	1.296043e+003	1.092618e+003	2.068248e+002	1.112359e+002	69.5	268.5	18	78	7.069945e+000	2.035301e+001	0	0	0	0	0	0	0	0	0	0	0	29.2707	192.707	1	1	1	1	25.7804	18.9242	79.0227
DATA	1293	8	145	0	0	A_14_P116168	chr8:56832608-56832667	19492.5	4479.42	1.775511847e-001	7.703594137e-002	2.117868705e-002	1.311120e+003	1.973303e+003	2.077730e+002	1.984344e+002	69.5	395.5	18.5	76.5	7.430864e+000	2.052570e+001	0	0	0	0	0	0	0	0	0	0	0	29.6113	347.363	1	1	1	1	24.4106	19.6425	78.3625
DATA	1294	8	146	0	0	A_14_P107407	chr13:53508169-53508228	19514.2	4479.37	3.459198666e-001	2.932366147e-001	2.381349932e-001	1.612117e+002	3.575333e+002	1.611808e+002	4.143729e+001	38.5	142	18	76	7.289847e+000	2.077497e+001	0	0	0	0	0	0	0	0	0	0	0	-0.831291	62.8095	0	1	0	1	24.6442	19.129	78.056
DATA	1295	8	147	0	0	A_14_P108435	chr11:34651737-34651796	19534.7	4479.51	-6.863492541e-001	1.083815905e-001	2.408910419e-010	2.232578e+003	4.596818e+002	2.753602e+002	5.053183e+001	88.5	156	19	78	6.817609e+000	2.059403e+001	0	0	0	0	0	0	0	0	0	0	0	50.4221	80.6035	1	1	1	1	25.3321	19.4367	79.2687
DATA	1296	8	148	0	0	A_14_P120443	chr14:51116417-51116476	19555.9	4479.15	5.288332510e-002	8.602294992e-002	5.387143318e-001	1.105696e+003	1.248875e+003	1.954606e+002	1.266454e+002	66	292	19	78	6.974396e+000	1.952391e+001	0	0	0	0	0	0	0	0	0	0	0	24.9718	218.544	1	1	1	1	24.8756	19.2214	79.5369
DATA	1297	8	149	0	1	SRN_30528	SRN_30528	19577.5	4479.18	1.433441870e-002	8.117113170e-002	8.598264958e-001	1.308776e+003	1.352695e+003	2.076251e+002	1.369005e+002	68	310	19	79	6.657044e+000	1.856954e+001	0	0	0	0	0	0	0	0	0	0	0	29.5583	236.248	1	1	1	1	25.3321	19.0107	79.4572
DATA	1298	8	150	0	0	A_14_P128819	chr9:95502493-95502552	19598.5	4479.29	-1.440706086e-001	1.042419249e-001	1.669473694e-001	9.971305e+002	7.156183e+002	1.895308e+002	7.461012e+001	62.5	205.5	19	79	6.877805e+000	1.769630e+001	0	0	0	0	0	0	0	0	0	0	0	22.5199	124.749	1	1	1	1	25.3321	19.2281	78.8939
DATA	1299	8	151	0	0	A_14_P125100	chr16:70503055-70503101	19619.6	4479.29	8.383092440e-002	1.138147611e-001	4.613925151e-001	6.701102e+002	8.127877e+002	1.745558e+002	8.398510e+001	57	224	18	77	6.610180e+000	1.844991e+001	0	0	0	0	0	0	0	0	0	0	0	15.1342	141.421	1	1	0	1	25.1049	18.7067	78.3333
DATA	1300	8	152	0	0	A_14_P136995	chr1:23356988-23357043	19640.2	4479.82	-3.118053957e-001	1.288937446e-001	1.555944598e-002	9.023007e+002	4.400944e+002	1.847179e+002	4.884274e+001	60	153	18	76	6.621986e+000	1.756021e+001	0	0	0	0	0	0	0	0	0	0	0	20.3782	76.4441	1	1	1	1	24.6442	18.7667	77.3889
DATA	1301	8	153	0	0	A_14_P127296	chr4:169432961-169433012	19661.7	4479.15	2.868954987e-001	2.290164388e-001	2.103044082e-001	2.274844e+002	4.403999e+002	1.627782e+002	4.888882e+001	45	152	18	75	6.456764e+000	1.861158e+001	0	0	0	0	0	0	0	0	0	0	0	5.13767	76.343	1	1	0	1	23.4529	17.9754	77.1202
DATA	1302	8	154	0	0	A_14_P200718	chr18:14102472-14102527	19682.7	4479.5	-7.631134442e-002	7.889025815e-002	3.333890390e-001	1.570630e+003	1.317536e+003	2.250512e+002	1.334585e+002	72.5	309.5	17	75	6.821226e+000	1.988497e+001	0	0	0	0	0	0	0	0	0	0	0	35.4722	228.003	1	1	1	1	24.4106	18.1008	77.2073
DATA	1303	8	155	0	0	A_14_P116346	chr2:206196934-206196993	19704.1	4479.08	-2.625027955e-001	1.314466775e-001	4.582205414e-002	8.274172e+002	4.520867e+002	1.811779e+002	4.997688e+001	58	156	18	76.5	7.166660e+000	2.109262e+001	0	0	0	0	0	0	0	0	0	0	0	18.687	78.0863	1	1	1	1	24.4106	18.8466	78.2963
DATA	1304	8	156	0	0	A_14_P134731	chr6:86215649-86215708	19725.7	4479.07	-3.952349594e-001	2.962911318e-001	1.822231260e-001	3.739736e+002	1.505241e+002	1.654624e+002	2.611632e+001	51	101	18	76	7.058860e+000	2.095541e+001	0	0	0	0	0	0	0	0	0	0	0	8.44608	25.9528	1	1	0	1	27.501	18.9809	78.4169
DATA	1305	8	157	0	0	A_14_P103265	chr12:60174751-60174810	19746.4	4478.6	1.434065034e-001	1.097319954e-001	1.912536217e-001	6.622778e+002	9.213967e+002	1.742566e+002	9.458775e+001	55	234	18	79	7.786317e+000	1.924423e+001	0	0	0	0	0	0	0	0	0	0	0	14.9573	158.579	1	1	0	1	24.4106	19.2389	79.2488
DATA	1306	8	158	0	0	A_14_P104241	chr1:27685326-27685374	19767.1	4479.11	3.172594475e-002	6.914623079e-002	6.463606154e-001	2.151846e+003	2.314927e+003	2.688562e+002	2.324809e+002	86	474	18	78	7.734356e+000	1.958236e+001	0	0	0	0	0	0	0	0	0	0	0	48.5988	397.814	1	1	1	1	24.4106	19.5672	78.4892
DATA	1307	8	159	0	0	A_16_P18738772	chr9:114275121-114275180	19788.4	4478.83	3.713835973e-001	1.225730860e-001	2.446386499e-003	4.446567e+002	1.045703e+003	1.672018e+002	1.067475e+002	50	246.5	19	75	7.593919e+000	1.939248e+001	0	0	0	0	0	0	0	0	0	0	0	10.0424	179.393	1	1	0	1	24.8756	19.9399	75.8716
DATA	1308	8	160	0	0	A_14_P128964	chr2:135213715-135213774	19809.8	4478.94	3.178871734e-001	2.962233623e-001	2.832112858e-001	1.659772e+002	3.450925e+002	1.618830e+002	4.065009e+001	44	138	19	75	7.376009e+000	1.908080e+001	0	0	0	0	0	0	0	0	0	0	0	3.40169	59.108	0	1	0	1	24.4106	19.5671	76.1178
DATA	1309	8	161	0	0	A_14_P106004	chr10:90045229-90045280	19830.7	4478.77	-9.127076220e-002	6.513147677e-002	1.611150959e-001	3.912994e+003	3.171308e+003	4.231955e+002	3.178599e+002	127.5	610	19	79	7.129176e+000	1.981965e+001	0	0	0	0	0	0	0	0	0	0	0	88.3738	542.333	1	1	1	1	24.4106	19.61	77.546
DATA	1310	8	162	0	0	A_14_P116805	chr10:62547954-62548013	19852.1	4478.83	-1.840422985e-001	9.440609407e-002	5.123874562e-002	1.243123e+003	8.137142e+002	2.035505e+002	8.417655e+001	68.5	216	19	77	6.918554e+000	1.862320e+001	0	0	0	0	0	0	0	0	0	0	0	28.0756	138.947	1	1	1	1	26.4388	19.1636	76.7974
DATA	1311	8	163	0	0	A_14_P109126	chr2:191991824-191991883	19873.4	4478.84	2.410494333e-001	1.878219558e-001	1.993543372e-001	2.999547e+002	5.225226e+002	1.639481e+002	5.653346e+001	47	166.5	18	78	6.958349e+000	1.867374e+001	0	0	0	0	0	0	0	0	0	0	0	6.77438	89.0949	1	1	0	1	26.8687	18.4547	78.1625
DATA	1312	8	164	0	0	A_14_P133106	chr11:9606777-9606836	19894.6	4478.77	6.431741423e-001	9.603777665e-002	2.126029888e-011	7.000620e+002	3.078298e+003	1.757274e+002	3.085875e+002	57	609	17	77	6.845792e+000	1.841130e+001	0	0	0	0	0	0	0	0	0	0	0	15.8107	524.138	1	1	0	1	26.0017	17.8568	77.8823
DATA	1313	9	1	1028	1	SM_05	SM_05	16435	4491.8	-9.022044207e-001	9.319117668e-001	3.329833791e-001	1.812853e+002	2.270692e+001	1.621970e+002	2.285950e+001	41	71.5	17	75	6.866555e+000	1.901130e+001	0	0	0	0	0	0	0	0	0	0	0	4.09427	-4.80229	1	0	0	0	28.1191	17.9848	75.4845
DATA	1314	9	2	0	0	A_14_P104452	chr19:11628640-11628696	16455.9	4491.56	1.019791032e-001	1.112479458e-001	3.593087685e-001	6.796269e+002	8.595075e+002	1.749233e+002	8.892691e+001	54	215.5	18	74	6.857936e+000	1.912413e+001	0	0	0	0	0	0	0	0	0	0	0	15.3492	138.634	1	1	0	1	26.0017	18.3807	75.7305
DATA	1315	9	3	0	0	A_16_P19951141	chr13:108269687-108269746	16477.4	4491.7	-3.863976030e-001	3.614820408e-001	2.851029541e-001	3.011511e+002	1.237049e+002	1.639700e+002	2.590830e+001	49	95	18	75	7.345398e+000	1.901973e+001	0	0	0	0	0	0	0	0	0	0	0	6.80141	19.9963	1	1	0	1	26.8687	18.8527	77.6357
DATA	1316	9	4	0	0	A_14_P108951	chr20:12511311-12511370	16498.4	4491.63	-1.091415241e-001	8.413523553e-002	1.945570861e-001	1.411677e+003	1.097979e+003	2.142605e+002	1.121230e+002	72	247.5	18	75	7.214856e+000	1.986867e+001	0	0	0	0	0	0	0	0	0	0	0	31.8823	177.863	1	1	1	1	26.2212	19.2564	77.453
DATA	1317	9	5	0	0	A_16_P17541610	chr6:49624464-49624523	16519.4	4491.59	1.467766841e-001	1.400492825e-001	2.946220414e-001	4.747610e+002	6.656589e+002	1.680274e+002	7.031894e+001	50	181	19	77	6.769905e+000	1.977936e+001	0	0	0	0	0	0	0	0	0	0	0	10.7223	108.068	1	1	0	1	24.4106	19.4249	78.6395
DATA	1318	9	6	0	0	A_16_P35353999	chr1:170624938-170624997	16540.4	4491.39	-1.674100039e-002	1.455900646e-001	9.084552322e-001	5.459173e+002	5.252739e+002	1.701749e+002	5.718897e+001	53.5	166.5	18	76.5	7.218522e+000	1.964565e+001	0	0	0	0	0	0	0	0	0	0	0	12.3294	85.4673	1	1	0	1	25.1049	19.0902	78.4426
DATA	1319	9	7	0	0	A_16_P00124386	chr1:94461710-94461769	16561.6	4491.37	-1.134963436e-002	1.281378804e-001	9.294207836e-001	6.367916e+002	6.203656e+002	1.733040e+002	6.601235e+001	55	182	18	76	7.324974e+000	2.004676e+001	0	0	0	0	0	0	0	0	0	0	0	14.3817	101.173	1	1	0	1	23.4529	19.0784	77.3451
DATA	1320	9	8	0	0	A_14_P110186	chr12:62102686-62102745	16583.2	4491.47	6.973934332e-002	1.538294479e-001	6.502931629e-001	4.624526e+002	5.430084e+002	1.676838e+002	5.878121e+001	49	175	19	77	7.421010e+000	1.835818e+001	0	0	0	0	0	0	0	0	0	0	0	10.4443	88.7706	1	1	0	1	25.7804	19.0625	78.7375
DATA	1321	9	9	0	0	A_14_P111344	chr8:67563689-67563746	16604.1	4491.33	-4.473597100e-001	8.443690620e-002	1.169794583e-007	2.768338e+003	9.882332e+002	3.203376e+002	1.013426e+002	104	236.5	18	76	7.462708e+000	1.792278e+001	0	0	0	0	0	0	0	0	0	0	0	62.5221	161.934	1	1	1	1	25.3321	19.017	78.1319
DATA	1322	9	10	0	0	A_16_P01969178	chr8:93662532-93662591	16625.6	4491.75	1.605737519e-001	1.463966039e-001	2.727110437e-001	4.422455e+002	6.400844e+002	1.671378e+002	6.781472e+001	49.5	181	18	76	7.401887e+000	1.800716e+001	0	0	0	0	0	0	0	0	0	0	0	9.98798	105.149	1	1	0	1	25.5572	18.7004	78.1498
DATA	1323	9	11	0	0	A_14_P201315	chrX:105854586-105854645	16646.2	4491.24	-1.465274522e-001	1.630529877e-001	3.688394963e-001	5.534119e+002	3.949308e+002	1.704168e+002	4.537746e+001	50	144	18	75	7.029406e+000	1.829145e+001	0	0	0	0	0	0	0	0	0	0	0	12.4986	65.0292	1	1	0	1	25.7804	18.9	77.1458
DATA	1324	9	12	0	0	A_14_P130452	chrX:44634291-44634350	16667.6	4491.52	-9.240239423e-002	1.218369962e-001	4.482055879e-001	7.479644e+002	6.046144e+002	1.776900e+002	6.443958e+001	59.5	175.5	18	76.5	7.002790e+000	1.848614e+001	0	0	0	0	0	0	0	0	0	0	0	16.8925	99.8095	1	1	0	1	25.3321	18.9722	77.5595
DATA	1325	9	13	0	0	A_14_P201842	chrX:66943800-66943859	16689.1	4491.33	6.367986659e-001	2.084050625e-001	2.246244923e-003	1.625334e+002	7.042735e+002	1.611808e+002	7.385367e+001	42	188	18	78	6.838139e+000	1.945003e+001	0	0	0	0	0	0	0	0	0	0	0	0.0066845	116.557	0	1	0	1	25.3321	19	79.0993
DATA	1326	9	14	0	0	A_14_P137579	chr4:167921523-167921579	16709.9	4491.48	2.537748665e-001	1.503732347e-001	9.148167081e-002	3.844853e+002	6.896910e+002	1.657031e+002	7.244733e+001	50	197	19	78	7.211366e+000	2.039148e+001	0	0	0	0	0	0	0	0	0	0	0	8.68348	114.43	1	1	0	1	25.7804	19.8923	79.3538
DATA	1327	9	15	0	0	A_16_P00046414	chr1:37430557-37430616	16731.2	4491.54	1.013735388e-001	1.216361827e-001	4.046101643e-001	5.998179e+002	7.575180e+002	1.719798e+002	7.891560e+001	52	208	20	79	7.648268e+000	2.048792e+001	0	0	0	0	0	0	0	0	0	0	0	13.5467	126.01	1	1	0	1	25.1049	20.6745	79.4118
DATA	1328	9	16	0	0	A_14_P132448	chr9:128678268-128678327	16752.4	4491.11	-1.583600104e-001	6.347628059e-002	1.260315729e-002	1.220225e+004	8.473834e+003	1.230824e+003	8.476706e+002	324.5	1476.5	20	78	7.685502e+000	1.947088e+001	0	0	0	0	0	0	0	0	0	0	0	275.584	1413.2	1	1	1	1	26.2212	20.6506	78.5823
DATA	1329	9	17	0	0	A_14_P112923	chr17:47814320-47814379	16773.3	4491	1.625455384e-001	8.169198909e-002	4.661995683e-002	1.125036e+003	1.635731e+003	1.965612e+002	1.650470e+002	65	352.5	20	76	7.381770e+000	1.992802e+001	0	0	0	0	0	0	0	0	0	0	0	25.4086	273.496	1	1	1	1	26.0017	20.5915	78.4255
DATA	1330	9	18	0	0	A_18_P16896621	chr9:86139568-86139627	16794.4	4491.23	6.049955114e-002	7.130410901e-002	3.961750736e-001	1.839169e+003	2.114079e+003	2.445499e+002	2.125443e+002	79.5	424.5	20	78	7.054701e+000	1.936259e+001	0	0	0	0	0	0	0	0	0	0	0	41.5371	354.41	1	1	1	1	25.7804	20.0088	80.708
DATA	1331	9	19	0	0	A_14_P129121	chr14:100152577-100152636	16815.8	4490.96	4.040188020e-001	1.912560803e-001	3.464791384e-002	2.414357e+002	6.120970e+002	1.629790e+002	6.500675e+001	46.5	180	19	79	7.006525e+000	1.966527e+001	0	0	0	0	0	0	0	0	0	0	0	5.45275	102.886	1	1	0	1	23.696	19.9834	81.556
DATA	1332	9	20	0	0	A_14_P101746	chr6:15580399-15580458	16837.1	4491.03	1.014666185e-001	7.215435796e-002	1.596517449e-001	1.707859e+003	2.157341e+003	2.348341e+002	2.168361e+002	77	445	19	77.5	6.961516e+000	1.896948e+001	0	0	0	0	0	0	0	0	0	0	0	38.5715	363.592	1	1	1	1	27.0811	19.7444	79.5489
DATA	1333	9	21	0	0	A_14_P200939	chr7:195029-195085	16858.6	4490.66	-2.011547063e-001	8.493975985e-002	1.787465927e-002	1.583883e+003	9.967088e+002	2.259781e+002	1.020217e+002	77.5	237.5	19	78	7.039656e+000	1.744785e+001	0	0	0	0	0	0	0	0	0	0	0	35.7715	168.433	1	1	1	1	25.1049	19.5709	78.944
DATA	1334	9	22	0	0	A_14_P136945	chr5:18909548-18909607	16880	4491.22	-3.754855330e-001	1.521505133e-001	1.359250387e-002	7.822359e+002	3.294976e+002	1.791596e+002	3.946197e+001	58	141	19	78	6.422498e+000	1.716638e+001	0	0	0	0	0	0	0	0	0	0	0	17.6666	55.8341	1	1	0	1	27.9146	18.8606	78.7649
DATA	1335	9	23	0	0	A_14_P137125	chr6:33677306-33677365	16899.9	4490.92	-4.878900255e-001	1.865674185e-001	8.920472944e-003	6.901145e+002	2.244043e+002	1.753334e+002	3.118946e+001	57	118	19	80	6.517447e+000	1.681656e+001	0	0	0	0	0	0	0	0	0	0	0	15.586	38.121	1	1	0	1	22.9591	19.4149	80.2863
DATA	1336	9	24	0	0	A_14_P126545	chr7:135071378-135071437	16921.7	4491.29	-1.590230597e-001	1.036937073e-001	1.251319262e-001	1.025143e+003	7.108230e+002	1.910194e+002	7.429198e+001	65	202	19	79	6.419504e+000	1.699948e+001	0	0	0	0	0	0	0	0	0	0	0	23.1525	121.088	1	1	1	1	24.8756	18.8963	79.6017
DATA	1337	9	25	0	0	A_14_P138704	chr22:41677236-41677294	16942.5	4490.9	-3.820693741e-001	7.380652155e-002	2.259243883e-007	5.008041e+003	2.077775e+003	5.261026e+002	2.088915e+002	157.5	432.5	19	80	7.581735e+000	1.836404e+001	0	0	0	0	0	0	0	0	0	0	0	113.105	354.874	1	1	1	1	25.7804	20.0249	81.3859
DATA	1338	9	26	0	0	A_14_P135715	chr17:73623373-73623420	16963.9	4490.86	-1.261581989e-001	8.099914595e-002	1.193458999e-001	1.578960e+003	1.180899e+003	2.256333e+002	1.200288e+002	74	279	20	81	7.486490e+000	1.915045e+001	0	0	0	0	0	0	0	0	0	0	0	35.6603	202.238	1	1	1	1	26.2212	20.7195	81.1992
DATA	1339	9	27	0	0	A_14_P109471	chr17:30816980-30817038	16985.4	4490.55	1.626072625e-001	1.616098703e-001	3.143330297e-001	3.914032e+002	5.691564e+002	1.658650e+002	6.081596e+001	49	177.5	20	81	7.198711e+000	2.026361e+001	0	0	0	0	0	0	0	0	0	0	0	8.83972	97.7353	1	1	0	1	24.1747	20.6767	82.2198
DATA	1340	9	28	0	1	SRN_20605	SRN_20605	17005.9	4490.85	-7.946414141e-001	1.455867762e-001	4.809917926e-008	1.404523e+003	2.253655e+002	2.137898e+002	3.105951e+001	71	118.5	20	81	7.186165e+000	1.886320e+001	0	0	0	0	0	0	0	0	0	0	0	31.7207	38.8009	1	1	1	1	22.7082	20.859	81.2521
DATA	1341	9	29	0	0	A_14_P136768	chr6:110243469-110243528	17027.5	4490.74	-3.303340708e-001	8.624669862e-002	1.280876297e-004	1.922221e+003	8.983991e+002	2.508557e+002	9.233386e+001	85.5	229	19	82	7.297019e+000	2.194800e+001	0	0	0	0	0	0	0	0	0	0	0	43.4128	155.096	1	1	1	1	25.3321	20.594	83.2009
DATA	1342	9	30	0	0	A_14_P116447	chr3:10326945-10327000	17048.6	4490.59	3.679489784e-001	1.883337796e-001	5.073589928e-002	2.566670e+002	5.988512e+002	1.632116e+002	6.354657e+001	43	183	20	82	7.409442e+000	2.253323e+001	0	0	0	0	0	0	0	0	0	0	0	5.79674	103.656	1	1	0	1	27.501	20.5975	83.6722
DATA	1343	9	31	0	0	A_14_P135066	chr21:36259789-36259848	17069.8	4490.5	-2.480911651e-001	8.988452588e-002	5.778192675e-003	1.504945e+003	8.500204e+002	2.205172e+002	8.760648e+001	76	223.5	19	83	7.453035e+000	2.212156e+001	0	0	0	0	0	0	0	0	0	0	0	33.9887	147.522	1	1	1	1	26.6546	20.0699	83.6026
DATA	1344	9	32	0	0	A_14_P131213	chr12:68716833-68716892	17091.1	4490.4	2.517209994e-001	1.485485336e-001	9.016328486e-002	3.909330e+002	6.979485e+002	1.658539e+002	7.292806e+001	49	199	19	83	7.668400e+000	2.134715e+001	0	0	0	0	0	0	0	0	0	0	0	8.8291	121.45	1	1	0	1	23.9365	19.9227	82.2961
DATA	1345	9	33	0	0	A_14_P102886	chr12:117170809-117170868	17111.9	4490.5	3.424075110e-001	7.117681391e-002	1.504320963e-006	2.630523e+003	5.786948e+003	3.085056e+002	5.790790e+002	103.5	1038	18	82	7.021452e+000	2.161398e+001	0	0	0	0	0	0	0	0	0	0	0	59.4096	1009.58	1	1	1	1	25.7804	18.7414	82.931
DATA	1346	9	34	0	1	SRN_30967	SRN_30967	17133.5	4490.57	5.270434215e-002	1.751294896e-001	7.634564442e-001	4.050165e+002	4.572746e+002	1.661915e+002	5.033417e+001	48	152	18	82	7.306745e+000	2.012500e+001	0	0	0	0	0	0	0	0	0	0	0	9.14717	79.9876	1	1	0	1	24.4106	19.1714	82.7959
DATA	1347	9	35	0	0	A_14_P102557	chr18:70799747-70799806	17154.1	4490.43	-1.287785314e-001	8.593898408e-002	1.340065329e-001	1.383795e+003	1.028711e+003	2.124338e+002	1.049894e+002	72	253.5	18	82	7.135720e+000	1.957909e+001	0	0	0	0	0	0	0	0	0	0	0	31.2526	180.397	1	1	1	1	25.7804	18.9426	82.8689
DATA	1348	9	36	0	0	A_18_P15338150	chr5:107787100-107787159	17175.9	4490.37	3.159568196e-001	1.703940780e-001	6.370037109e-002	3.071074e+002	6.356926e+002	1.640804e+002	6.692566e+001	47	184	19	80	6.692333e+000	2.081727e+001	0	0	0	0	0	0	0	0	0	0	0	6.93593	111.771	1	1	0	1	25.7804	19.3551	80.9224
DATA	1349	9	37	0	0	A_14_P103091	chr15:26096622-26096681	17196.8	4490.63	3.430173083e-001	1.035059889e-001	9.197639641e-004	6.005345e+002	1.322986e+003	1.720048e+002	1.339355e+002	51	314	19	79	6.542589e+000	2.062810e+001	0	0	0	0	0	0	0	1	0	0	0	13.5629	233.202	1	1	0	1	25.7804	19.5992	80.9091
DATA	1350	9	38	0	0	A_14_P115769	chr5:1799098-1799145	17218	4490.55	-6.792512968e-001	9.475667422e-002	7.589363767e-013	3.908225e+003	8.179528e+002	4.227546e+002	8.440417e+001	131	225	19	79	6.698023e+000	2.044981e+001	0	0	0	0	0	0	0	0	0	0	0	88.2661	144.544	1	1	1	1	26.2212	20.0699	79.6725
[truncated: 18,074,569 more chars]
