# Supplementary material for: Genomic comparison of early-passage conditionally reprogrammed breast cancer cells to their corresponding primary tumors
Source: PLoS One. 2017 Oct 19;12(10):e0186190. doi: 10.1371/journal.pone.0186190 (PMC5648156; doi:10.1371/journal.pone.0186190)
Supplement: S2 File — (ZIP) [file pone.0186190.s005.zip › Case 1-PBT-US12302349_252192429879_S01_CGH_1105_Oct12_2_1.txt]

TYPE	text	text	text	integer	text	float	float	text	integer	text	text	integer	integer	integer	integer	float	float	float	float	float	float	text	text	text	text	text	text	text	text	text	text	text	integer	integer	integer	text	integer	boolean
FEPARAMS	Protocol_Name	Protocol_date	Scan_ScannerName	Scan_NumChannels	Scan_Date	Scan_MicronsPerPixelX	Scan_MicronsPerPixelY	Scan_OriginalGUID	Scan_NumScanPass	Grid_Name	Grid_Date	Grid_NumSubGridRows	Grid_NumSubGridCols	Grid_NumRows	Grid_NumCols	Grid_RowSpacing	Grid_ColSpacing	Grid_OffsetX	Grid_OffsetY	Grid_NomSpotWidth	Grid_NomSpotHeight	Grid_GenomicBuild	FeatureExtractor_Barcode	FeatureExtractor_Sample	FeatureExtractor_ScanFileName	FeatureExtractor_ArrayName	FeatureExtractor_ScanFileGUID	FeatureExtractor_DesignFileName	FeatureExtractor_ExtractionTime	FeatureExtractor_UserName	FeatureExtractor_ComputerName	FeatureExtractor_Version	FeatureExtractor_IsXDRExtraction	FeatureExtractor_ColorMode	FeatureExtractor_QCReportType	DyeNorm_NormFilename	DyeNorm_NormNumProbes	Grid_IsGridFile
DATA	CGH_1105_Oct12 (Read Only)	12-Oct-2012 22:30	Agilent Technologies Scanner G2505C US12302349	2	04-24-2015 12:16:15	3	3	6a14bff4-e127-4266-b1bb-a371ebee7ed6	1	021924_D_F_20111015	15-Oct-2011 00:00	1	1	384	164	36.6617	31.745	0	18.3309	30	30	hg19:GRCh37:Feb2009	252192429879_2_1		\\uis-fs-GESR\GESR_Shared\Instruments & Services\Agilent Microarray\Luciane\4-24-15\\US12302349_252192429879_S01.tif	US12302349_252192429879_S01	232a88a2-a364-4c40-92d2-0e4ac06b18bb	021924_D_F_20111015.xml	24-Apr-2015 14:44:58	gesr	LCCIS-MJ01E5RG	11.5.1.1	0	1	4		0	0
*
TYPE	float	float	float	integer	integer	float	float	float	integer	integer	float	float	integer	float	float	float	integer	float	float	integer	integer	float	float	float	integer	float	float	integer	integer	integer	integer	integer	float	float	float	integer	integer	integer	integer	integer	float	float	float	integer	float	float	float	float	float	float	float	integer	integer	float	float	integer	integer	float	float	float	float	float	float	float	float	float	float	float	float	integer	float	float	float	float	integer	float	float	float	float	integer	float	float	float	float	integer	float	float	float	float	float	float	float	integer	float	float	float	integer	float	float	float	float	float	integer	integer	integer	integer	float	float	float	float	integer	float	float	float	float	float	float	float	float	float	float	float	float	float	float	float	float	float	float	float	float	float	float	float	integer	integer	integer	integer	float	float	integer	text	integer	integer	float	float	float	float	text	text	text	float	float	float	float	float	integer	integer	boolean	float	float	float	boolean	float	boolean	float	boolean	float	boolean	float	boolean	float	boolean	float	boolean	float	boolean	float	boolean	float	boolean	float	boolean	float	boolean
STATS	gDarkOffsetAverage	gDarkOffsetMedian	gDarkOffsetStdDev	gDarkOffsetNumPts	gSaturationValue	rDarkOffsetAverage	rDarkOffsetMedian	rDarkOffsetStdDev	rDarkOffsetNumPts	rSaturationValue	gAvgSig2BkgNegCtrl	rAvgSig2BkgNegCtrl	gNumSatFeat	gLocalBGInlierNetAve	gLocalBGInlierAve	gLocalBGInlierSDev	gLocalBGInlierNum	gGlobalBGInlierAve	gGlobalBGInlierSDev	gGlobalBGInlierNum	rNumSatFeat	rLocalBGInlierNetAve	rLocalBGInlierAve	rLocalBGInlierSDev	rLocalBGInlierNum	rGlobalBGInlierAve	rGlobalBGInlierSDev	rGlobalBGInlierNum	gNumFeatureNonUnifOL	gNumPopnOL	gNumNonUnifBGOL	gNumPopnBGOL	gOffsetUsed	gGlobalFeatInlierAve	gGlobalFeatInlierSDev	gGlobalFeatInlierNum	rNumFeatureNonUnifOL	rNumPopnOL	rNumNonUnifBGOL	rNumPopnBGOL	rOffsetUsed	rGlobalFeatInlierAve	rGlobalFeatInlierSDev	rGlobalFeatInlierNum	AllColorPrcntSat	AnyColorPrcntSat	AnyColorPrcntFeatNonUnifOL	AnyColorPrcntBGNonUnifOL	AnyColorPrcntFeatPopnOL	AnyColorPrcntBGPopnOL	TotalPrcntFeatOL	gNumNegBGSubFeat	gNonCtrlNumNegFeatBGSubSig	gLinearDyeNormFactor	gRMSLowessDNF	rNumNegBGSubFeat	rNonCtrlNumNegFeatBGSubSig	rLinearDyeNormFactor	rRMSLowessDNF	gSpatialDetrendRMSFit	gSpatialDetrendRMSFilteredMinusFit	gSpatialDetrendSurfaceArea	gSpatialDetrendVolume	gSpatialDetrendAveFit	rSpatialDetrendRMSFit	rSpatialDetrendRMSFilteredMinusFit	rSpatialDetrendSurfaceArea	rSpatialDetrendVolume	rSpatialDetrendAveFit	gNonCtrlNumSatFeat	gNonCtrl99PrcntNetSig	gNonCtrl50PrcntNetSig	gNonCtrl1PrcntNetSig	gNonCtrlMedPrcntCVBGSubSig	rNonCtrlNumSatFeat	rNonCtrl99PrcntNetSig	rNonCtrl50PrcntNetSig	rNonCtrl1PrcntNetSig	rNonCtrlMedPrcntCVBGSubSig	gNegCtrlNumInliers	gNegCtrlAveNetSig	gNegCtrlSDevNetSig	gNegCtrlAveBGSubSig	gNegCtrlSDevBGSubSig	rNegCtrlNumInliers	rNegCtrlAveNetSig	rNegCtrlSDevNetSig	rNegCtrlAveBGSubSig	rNegCtrlSDevBGSubSig	gAveNumPixOLLo	gAveNumPixOLHi	gPixCVofHighSignalFeat	gNumHighSignalFeat	rAveNumPixOLLo	rAveNumPixOLHi	rPixCVofHighSignalFeat	rNumHighSignalFeat	NonCtrlAbsAveLogRatio	NonCtrlSDevLogRatio	NonCtrlSNRLogRatio	AddErrorEstimateGreen	AddErrorEstimateRed	TotalNumFeatures	NonCtrlNumUpReg	NonCtrlNumDownReg	NumIsNorm	ROIHeight	ROIWidth	CentroidDiffX	CentroidDiffY	NumFoundFeat	MaxNonUnifEdges	MaxSpotNotFoundEdges	gMultDetrendRMSFit	rMultDetrendRMSFit	gMultDetrendSurfaceAverage	rMultDetrendSurfaceAverage	DerivativeOfLogRatioSD	gNonCtrl50PrcntBGSubSig	rNonCtrl50PrcntBGSubSig	gMedPrcntCVProcSignal	rMedPrcntCVProcSignal	geQCMedPrcntCVProcSignal	reQCMedPrcntCVProcSignal	gOutlierFlagger_Auto_FeatB_Term	rOutlierFlagger_Auto_FeatB_Term	gOutlierFlagger_Auto_FeatC_Term	rOutlierFlagger_Auto_FeatC_Term	gOutlierFlagger_Auto_BgndB_Term	rOutlierFlagger_Auto_BgndB_Term	gOutlierFlagger_Auto_BgndC_Term	rOutlierFlagger_Auto_BgndC_Term	OutlierFlagger_FeatChiSq	OutlierFlagger_BgndChiSq	GriddingStatus	IsGoodGrid	NumGeneNonUnifOL	TotalNumberOfReplicatedGenes	gPercentileIntensityProcessedSignal	rPercentileIntensityProcessedSignal	ExtractionStatus	QCMetricResults	gNonCtrlNumWellAboveBG	rNonCtrlNumWellAboveBG	UpRandomnessRatio	DownRandomnessRatio	UpRandomnessSDRatio	DownRandomnessSDRatio	UpRegQualityRatioResult	DownRegQualityRatioResult	ImageDepth	AFHold	gPMTVolts	rPMTVolts	GlassThickness	RestrictionControl	gDDN	rDDN	GridHasBeenOptimized	gNegCtrlSpread	rNegCtrlSpread	Metric_IsGoodGrid	Metric_IsGoodGrid_IsInRange	Metric_AnyColorPrcntFeatNonUnifOL	Metric_AnyColorPrcntFeatNonUnifOL_IsInRange	Metric_DerivativeLR_Spread	Metric_DerivativeLR_Spread_IsInRange	Metric_gRepro	Metric_gRepro_IsInRange	Metric_g_BGNoise	Metric_g_BGNoise_IsInRange	Metric_g_Signal2Noise	Metric_g_Signal2Noise_IsInRange	Metric_g_SignalIntensity	Metric_g_SignalIntensity_IsInRange	Metric_rRepro	Metric_rRepro_IsInRange	Metric_r_BGNoise	Metric_r_BGNoise_IsInRange	Metric_r_Signal2Noise	Metric_r_Signal2Noise_IsInRange	Metric_r_SignalIntensity	Metric_r_SignalIntensity_IsInRange	Metric_RestrictionControl	Metric_RestrictionControl_IsInRange
DATA	4.63004	4.63004	1.71566	0	65530	4.91215	4.91215	1.6753	0	65530	2.01152	1.23774	0	14.1678	18.7978	2.16757	62780	18.7978	2.16757	62780	0	71.299	76.2112	2.19562	61452	76.2112	2.19562	61452	1	78	0	196	4.63004	50.9465	132.309	62897	0	64	0	1524	4.91215	156.429	556.048	62912	0	0	0.00158791	0	0.223895	2.71691	0.00169271	3594	2984	94.9712	0	3495	2840	33.6905	0	3.98442	2.85075	1.00172	6.22014	32.7582	1.27416	4.45661	1.00177	3.33318	93.3586	0	66.5163	36.9255	23.7033	16.4587	0	281.02	111.902	83.1366	24.3976	730	28.2556	5.30188	0.108362	3.00239	729	88.4083	4.89242	0.0201172	4.63454	0.084556	0.814294	0.057895	69	0.152376	0.652772	0.0492715	69	0.281278	0.215288	1.60576	285.141	156.14	62976	10268	6617	5063	3.61109	6.34838	0.944634	0.71515	62760	0	0.00304878	0	0.0418429	0	70.5808	1.41365	8.47337	23.3687	16.4587	21.8688	0	0	143.875	448.81	87.7598	355.114	51.655	224.078	47.0074	324.765	2.31872	1.28832	0	1	1	55077	1276.04	1499.6	1	ExtractionEvaluate	11686	29749	2.07944	1.87787	0.297681	0.354906	NonRandom	NonRandom	16 Bit	0	405	441	990.859	-1	0	-9	1	10.2357	14.644	1	1	0.00158791	1	1.41365	0	0.164587	1	3.00239	1	2.82221	0	8.47337	0	0.243976	0	4.63454	1	5.04229	0	23.3687	0	-1	0
*
TYPE	integer	integer	integer	integer	integer	text	text	float	float	float	float	float	float	float	float	float	float	float	float	float	float	float	boolean	boolean	boolean	boolean	boolean	boolean	boolean	boolean	boolean	boolean	boolean	float	float	boolean	boolean	boolean	boolean	float	float	float
FEATURES	FeatureNum	Row	Col	SubTypeMask	ControlType	ProbeName	SystematicName	PositionX	PositionY	LogRatio	LogRatioError	PValueLogRatio	gProcessedSignal	rProcessedSignal	gProcessedSigError	rProcessedSigError	gMedianSignal	rMedianSignal	gBGMedianSignal	rBGMedianSignal	gBGPixSDev	rBGPixSDev	gIsSaturated	rIsSaturated	gIsFeatNonUnifOL	rIsFeatNonUnifOL	gIsBGNonUnifOL	rIsBGNonUnifOL	gIsFeatPopnOL	rIsFeatPopnOL	gIsBGPopnOL	rIsBGPopnOL	IsManualFlag	gBGSubSignal	rBGSubSignal	gIsPosAndSignif	rIsPosAndSignif	gIsWellAboveBG	rIsWellAboveBG	SpotExtentX	gBGMeanSignal	rBGMeanSignal
DATA	1	1	1	0	1	HsCGHBrightCorner	HsCGHBrightCorner	538.875	4467.32	3.436878013e-001	9.394286011e-002	2.537184144e-004	1.479482e+003	3.264355e+003	3.212381e+002	3.671873e+002	55	182	16	76	6.927578e+000	1.900650e+001	0	0	0	0	0	0	0	0	0	0	0	15.5782	89.9848	1	1	1	1	25.3321	17.1767	76.9483
DATA	2	1	2	66	1	DarkCorner	DarkCorner	559.316	4466.74	0.000000000e+000	6.443653946e-001	1.000000000e+000	2.904532e+002	1.672350e+002	2.851407e+002	1.684279e+002	32.5	99	16	75	6.954138e+000	1.925869e+001	0	0	0	0	0	0	0	0	0	0	0	-4.30965	1.29842	0	0	0	0	20.591	17.1822	76.4628
DATA	3	1	3	66	1	DarkCorner	DarkCorner	581.364	4467.27	0.000000000e+000	6.444343248e-001	1.000000000e+000	2.902225e+002	1.674277e+002	2.851407e+002	1.685558e+002	28	92	16	76	6.971416e+000	1.920838e+001	0	0	0	0	0	0	0	0	0	0	0	-8.47778	-0.528984	0	0	0	0	24.8756	17.0776	76.8558
DATA	4	1	4	0	0	A_14_P128532	chr19:8068628-8068687	602.37	4466.83	-6.479772679e-001	1.520192227e-001	2.021802896e-005	2.205943e+003	4.961545e+002	3.605094e+002	1.758839e+002	63.5	106.5	16	76	6.969190e+000	1.895774e+001	0	0	0	0	0	0	0	0	0	0	0	23.2275	13.6271	1	1	1	0	24.1747	17.0388	77.0517
DATA	5	1	5	0	0	A_14_P105322	chr9:71601402-71601461	623.27	4467.33	-6.387824405e-001	3.855634665e-001	9.756995037e-002	7.301845e+002	1.677452e+002	2.943415e+002	1.691510e+002	43	96	16	76	7.048071e+000	1.891987e+001	0	0	0	0	0	0	0	0	0	0	0	7.68849	2.648	1	0	0	0	26.4388	17.1328	77.0326
DATA	6	1	6	0	0	A_14_P128090	chr5:15032877-15032936	645.089	4467.22	-6.051137430e-002	3.787504950e-001	8.730655689e-001	4.126735e+002	3.590006e+002	2.881115e+002	1.727782e+002	41	104.5	16	76	7.013989e+000	1.899232e+001	0	0	0	0	0	0	0	0	0	0	0	4.34525	9.84456	1	1	0	0	22.4545	17.076	77.2739
DATA	7	1	7	0	0	A_16_P02073591	chr9:19993767-19993826	665.818	4466.96	-3.480559651e-001	1.917079124e-001	6.943888334e-002	1.170656e+003	5.252587e+002	3.082362e+002	1.770821e+002	50	113	16	76	6.988922e+000	1.922320e+001	0	0	0	0	0	0	0	0	0	0	0	12.3264	14.3947	1	1	0	0	24.6442	16.987	77.3829
DATA	8	1	8	0	0	A_14_P135539	chr19:48047281-48047336	688.182	4467.02	-1.622497998e-001	1.116723159e-001	1.462488107e-001	1.874048e+003	1.289825e+003	3.412122e+002	2.127505e+002	59	131	16	76	6.959006e+000	1.911764e+001	0	0	0	0	0	0	0	0	0	0	0	19.7328	35.3309	1	1	1	1	24.8756	16.9479	77.5505
DATA	9	1	9	0	0	A_14_P118924	chr6:111126175-111126234	708.107	4467.02	1.124763212e-001	4.380256450e-001	7.973484410e-001	2.898658e+002	3.755548e+002	2.851407e+002	1.733614e+002	33	107	16	77	6.955388e+000	1.949999e+001	0	0	0	0	0	0	0	0	0	0	0	-1.14209	10.2841	0	1	0	0	24.8756	16.8951	77.8768
DATA	10	1	10	0	0	A_16_P17264851	chr5:114739019-114739078	729.386	4467.36	2.273020503e-001	1.101436429e-001	3.904735746e-002	1.230915e+003	2.077447e+003	3.105749e+002	2.679748e+002	49	156	16	77	6.838974e+000	1.973712e+001	0	0	0	0	0	0	0	0	0	0	0	12.9609	56.8793	1	1	0	1	23.2073	16.7892	78.387
DATA	11	1	11	0	0	A_14_P129144	chr6:10181231-10181290	750.814	4467.34	-5.709529969e-001	4.111351997e-001	1.649169555e-001	6.421249e+002	1.724513e+002	2.922815e+002	1.701599e+002	44	98	16	78	6.606808e+000	1.957680e+001	0	0	0	0	0	0	0	0	0	0	0	6.76126	4.72126	1	1	0	0	25.7804	16.5298	78.8129
DATA	12	1	12	0	0	A_16_P38515598	chr8:103769626-103769685	772.255	4467.47	-1.875761288e-002	8.386826874e-002	8.230252512e-001	2.577626e+003	2.468665e+003	3.843784e+002	2.993262e+002	63	156	16	78	6.590016e+000	1.951510e+001	0	0	0	0	0	0	0	0	0	0	0	27.1411	67.5901	1	1	1	1	25.1049	16.5011	79.157
DATA	13	1	13	0	0	A_14_P126756	chr19:48941148-48941207	792.547	4467.49	1.814521239e-001	1.699064054e-001	2.855415336e-001	7.363580e+002	1.118256e+003	2.944953e+002	2.028514e+002	43	126	16	79	6.627575e+000	1.982591e+001	0	0	0	0	0	0	0	0	0	0	0	7.75349	30.622	1	1	0	1	24.4106	16.459	79.9463
DATA	14	1	14	0	0	A_16_P03384707	chr18:60215400-60215459	814.579	4467.4	3.142986044e-001	1.673718880e-001	6.040224161e-002	6.412495e+002	1.322287e+003	2.922623e+002	2.147367e+002	42	128	16	79	6.636571e+000	1.993561e+001	0	0	0	0	0	0	0	0	0	0	0	6.75204	36.2194	1	1	0	1	24.8756	16.4657	79.9441
DATA	15	1	15	0	0	A_14_P123652	chr10:107217757-107217816	835.562	4467.37	-2.647743218e-001	2.535700746e-001	2.963993448e-001	7.854708e+002	4.269291e+002	2.957615e+002	1.744357e+002	43	105	16	80	6.969088e+000	2.013372e+001	0	0	0	0	0	0	0	0	0	0	0	8.27063	11.6988	1	1	0	0	26.6546	16.7849	80.0334
DATA	16	1	16	0	0	A_14_P111489	chr18:13105047-13105103	856.273	4467	1.623477556e-001	1.711876104e-001	3.429454089e-001	7.462440e+002	1.084498e+003	2.947440e+002	2.008497e+002	44	123	16	80	7.016642e+000	2.033021e+001	0	0	0	0	0	0	0	0	0	0	0	7.85759	29.731	1	1	0	1	21.9382	16.8683	80.3311
DATA	17	1	17	0	0	A_14_P126461	chr7:44178443-44178494	877.429	4467.4	-7.220061044e-001	3.182052953e-001	2.326865088e-002	9.681913e+002	1.836348e+002	3.011298e+002	1.699400e+002	49	100	16	80	6.892262e+000	2.036725e+001	0	0	0	0	0	0	0	0	0	0	0	10.1946	5.03752	1	1	0	0	26.6546	16.9074	80.4436
DATA	18	1	18	0	0	A_14_P201543	chrX:49611764-49611823	899.07	4467.32	-5.878163690e-001	3.647564898e-001	1.070640537e-001	7.388685e+002	1.908758e+002	2.945581e+002	1.698999e+002	44	98	16	80	6.977442e+000	2.054507e+001	0	0	0	0	0	0	0	0	0	0	0	7.77992	5.2399	1	1	0	0	25.5572	16.9348	80.7968
DATA	19	1	19	0	0	A_14_P103232	chr2:229542588-229542647	920	4467.18	9.941277057e-001	1.688404424e-001	3.909646124e-009	2.912565e+002	2.873448e+003	2.851407e+002	3.332027e+002	32	174	16	80	6.934841e+000	2.017133e+001	0	0	0	0	0	0	0	0	0	0	0	-2.50374	78.9433	0	1	0	1	25.3321	16.972	80.8424
DATA	20	1	20	0	0	A_14_P116743	chr10:119168883-119168942	941.269	4467.02	1.618187380e-001	1.225342321e-001	1.866346972e-001	1.130641e+003	1.641132e+003	3.067388e+002	2.352438e+002	48	139	16	80	6.893380e+000	2.028214e+001	0	0	0	0	0	0	0	0	0	0	0	11.9051	45.1275	1	1	0	1	24.1747	16.7361	80.5569
DATA	21	1	21	0	0	A_14_P124410	chr1:152957573-152957632	962.545	4467.04	2.289887630e-002	1.444112118e-001	8.740099008e-001	1.071719e+003	1.129743e+003	3.046162e+002	2.027639e+002	48	129.5	16	79	6.924900e+000	2.019703e+001	0	0	0	0	0	0	0	0	0	0	0	11.2847	31.0964	1	1	0	1	24.8756	16.8595	80.3943
DATA	22	1	22	0	0	A_14_P101349	chrX:76715175-76715234	984.07	4467.02	-1.736010339e-002	1.525018030e-001	9.093682777e-001	1.064753e+003	1.023031e+003	3.043718e+002	2.041786e+002	44	111	16	79	6.926186e+000	2.000011e+001	0	0	0	0	0	0	0	0	0	0	0	11.2113	28.1899	1	1	0	1	22.7082	16.9041	80.2863
DATA	23	1	23	0	0	A_14_P121110	chr6:27092923-27092982	1004.18	4467.16	3.961907373e-002	2.306523117e-001	8.636186033e-001	6.175349e+002	6.765200e+002	2.917511e+002	1.811134e+002	42.5	112.5	16	79	6.534455e+000	1.982713e+001	0	0	0	0	0	0	0	0	0	0	0	6.50234	18.6624	1	1	0	0	24.4106	16.3654	80.3201
DATA	24	1	24	0	0	A_14_P128199	chr3:180816220-180816279	1026.34	4467.02	4.942519287e-001	1.075305955e-001	4.298857370e-006	1.018645e+003	3.178883e+003	3.027897e+002	3.594520e+002	43.5	180	16	79	6.807572e+000	1.978285e+001	0	0	0	0	0	0	0	0	0	0	0	10.7258	87.8053	1	1	0	1	24.4106	16.5891	79.8366
DATA	25	1	25	0	0	A_14_P114730	chr17:26938778-26938837	1047	4467.6	5.781591636e-001	1.335232761e-001	1.490922091e-005	6.478684e+002	2.452709e+003	2.924082e+002	2.970457e+002	43	154.5	16	78	6.818814e+000	1.979912e+001	0	0	0	0	0	0	0	0	0	0	0	6.82174	67.837	1	1	0	1	22.9591	16.6371	79.6278
DATA	26	1	26	0	0	A_14_P112459	chr1:28905091-28905150	1068.56	4467.65	-6.247296136e-001	3.951838799e-001	1.139105305e-001	7.004609e+002	1.662089e+002	2.936183e+002	1.673289e+002	41.5	95.5	16	78	6.542135e+000	1.979577e+001	0	0	0	0	0	0	0	0	0	0	0	7.37551	-0.381466	1	0	0	0	24.4106	16.3835	79.3552
DATA	27	1	27	0	0	A_14_P102268	chr18:27828604-27828663	1089.29	4467.71	-3.856296562e-001	1.403202355e-001	5.992137733e-003	1.788077e+003	7.357945e+002	3.365671e+002	1.825728e+002	55	112	16	78	6.888888e+000	1.970183e+001	0	0	0	0	0	0	0	0	0	0	0	18.8276	20.4086	1	1	1	0	24.8756	16.742	79.1156
DATA	28	1	28	0	0	A_14_P115379	chr1:173383016-173383075	1110.75	4467.54	1.358361558e-001	2.594193471e-001	6.005455582e-001	4.854415e+002	6.637019e+002	2.892434e+002	1.795503e+002	42	115	16	77	6.882332e+000	1.923980e+001	0	0	0	0	0	0	0	0	0	0	0	5.11146	18.4373	1	1	0	0	25.3321	16.675	78.515
DATA	29	1	29	0	0	A_16_P15712572	chr2:77156736-77156795	1131.47	4467.35	6.704454252e-001	1.129649695e-001	2.938719540e-009	8.369306e+002	3.918636e+003	2.971696e+002	4.257987e+002	45	209	16	77	6.882066e+000	1.916611e+001	0	0	0	0	0	0	0	0	0	0	0	8.81247	109.026	1	1	0	1	24.1747	16.6948	77.7306
DATA	30	1	30	0	0	A_16_P20919612	chr18:72280538-72280597	1152.7	4467.41	-5.156737921e-001	2.272537873e-001	2.325897349e-002	1.146644e+003	3.497476e+002	3.073323e+002	1.699377e+002	46	104	16	77	6.810361e+000	1.885609e+001	0	0	0	0	0	0	0	0	0	0	0	12.0736	9.74698	1	1	0	0	25.1049	16.407	77.4292
DATA	31	1	31	0	0	A_14_P137001	chr19:54754462-54754515	1174.51	4467.54	2.054382667e-001	1.741709900e-001	2.381909628e-001	6.921879e+002	1.110868e+003	2.934220e+002	1.997457e+002	41	129	16	76	6.803264e+000	1.894863e+001	0	0	0	0	0	0	0	0	0	0	0	7.2884	31.0131	1	1	0	1	27.0811	16.4181	77.0496
DATA	32	1	32	0	0	A_14_P112154	chr4:22176592-22176651	1195.41	4467.24	4.534498634e-001	1.239702400e-001	2.544573035e-004	8.179196e+002	2.323595e+003	2.966398e+002	2.854013e+002	41	155	16	76	6.849345e+000	1.885073e+001	0	0	0	0	0	0	0	0	0	0	0	8.6123	64.982	1	1	0	1	24.1747	16.3282	77.1794
DATA	33	1	33	0	0	A_14_P120160	chr7:50238182-50238241	1216.23	4467.35	0.000000000e+000	6.419349234e-001	1.000000000e+000	2.955388e+002	1.643159e+002	2.860055e+002	1.654712e+002	36	96	16	77	6.890642e+000	1.916713e+001	0	0	0	0	0	0	0	0	0	0	0	2.34012	1.1178	0	0	0	0	26.2212	16.336	77.4369
DATA	34	1	34	0	0	A_16_P18142144	chr7:140982399-140982458	1237.37	4467.41	-4.481426283e-001	5.035014998e-001	3.734378486e-001	4.602699e+002	1.640098e+002	2.888316e+002	1.654388e+002	37	98	16	76	6.967694e+000	1.918321e+001	0	0	0	0	0	0	0	0	0	0	0	4.84642	2.90393	1	0	0	0	24.4106	16.5844	77.0395
DATA	35	1	35	0	0	A_14_P124949	chr19:55098935-55098992	1258.97	4467.75	-6.937023578e-001	1.676830788e-001	3.518993126e-005	2.013340e+003	4.075818e+002	3.490567e+002	1.697571e+002	49	108	16	75	6.734679e+000	1.926235e+001	0	0	0	0	0	0	0	0	0	0	0	21.1995	11.4627	1	1	1	0	26.0017	16.3755	76.5355
DATA	36	1	36	0	0	A_14_P104256	chr7:32258210-32258269	1279.62	4467.52	5.134309605e-001	1.511714199e-001	6.829112398e-004	5.756211e+002	1.877447e+003	2.908928e+002	2.496025e+002	37	141	16	75	6.788183e+000	1.940865e+001	0	0	0	0	0	0	0	0	0	0	0	6.06101	52.901	1	1	0	1	25.3321	16.3762	76.2524
DATA	37	1	37	0	0	A_14_P112455	chr1:186863228-186863287	1301.32	4467.25	-1.400751066e-001	1.570492843e-001	3.724368097e-001	1.161095e+003	8.409933e+002	3.078744e+002	1.844345e+002	45.5	118.5	16	74	6.748160e+000	1.878703e+001	0	0	0	0	0	0	0	0	0	0	0	12.2258	23.745	1	1	0	1	24.6442	16.4464	75.6631
DATA	38	1	38	0	0	A_14_P101507	chr1:38261301-38261360	1321.98	4467.68	1.497410159e-001	3.820877273e-001	6.951304871e-001	3.173714e+002	4.480318e+002	2.869015e+002	1.698335e+002	35.5	103.5	16	74	6.790435e+000	1.902021e+001	0	0	0	0	0	0	0	0	0	0	0	3.34177	12.6752	1	1	0	0	21.6755	16.3844	75.4064
DATA	39	1	39	0	0	A_14_P138414	chr1:159374865-159374924	1343.34	4467.61	4.831762262e-001	1.104755721e-001	1.222128813e-005	9.672516e+002	2.942495e+003	3.010996e+002	3.366114e+002	40	174	16	74	6.822115e+000	1.885327e+001	0	0	0	0	0	0	0	0	0	0	0	10.1847	83.4195	1	1	0	1	25.5572	16.3905	75.3579
DATA	40	1	40	0	0	A_14_P123554	chr2:190620041-190620100	1364.47	4467.21	-2.133125482e-001	1.265570987e-001	9.189130712e-002	1.657712e+003	1.014370e+003	3.298262e+002	1.921006e+002	53	122	16	74	6.866655e+000	1.839922e+001	0	0	0	0	0	0	0	0	0	0	0	17.4549	28.8174	1	1	1	1	25.3321	16.371	74.7826
DATA	41	1	41	0	0	A_14_P200870	chr8:81422563-81422622	1384.87	4467.62	-2.942205638e-001	1.484098273e-001	4.742474781e-002	1.482773e+003	7.531025e+002	3.213898e+002	1.793750e+002	49	111.5	16	73	6.876411e+000	1.847384e+001	0	0	0	0	0	0	0	0	0	0	0	15.6129	21.4391	1	1	1	0	24.8756	16.328	74.4651
DATA	42	1	42	0	0	A_16_P19643948	chr12:95241679-95241738	1406.51	4467.53	-8.761765680e-001	2.914908866e-001	2.648435202e-003	1.213269e+003	1.613543e+002	3.098798e+002	1.626163e+002	49	92	16	73	6.867714e+000	1.848930e+001	0	0	0	0	0	0	0	0	0	0	0	12.7751	2.15002	1	0	0	0	24.4106	16.3229	74.2661
DATA	43	1	43	0	0	A_16_P03786541	chrX:144853176-144853235	1427.47	4467.66	-3.067335998e-001	1.923960513e-001	1.108728465e-001	1.102495e+003	5.440551e+002	3.057126e+002	1.709778e+002	45	107.5	16	73	6.866887e+000	1.832796e+001	0	0	0	0	0	0	0	0	0	0	0	11.6087	15.5557	1	1	0	0	24.4106	16.4506	73.7293
DATA	44	1	44	0	0	A_14_P130084	chr17:39923458-39923517	1448.98	4467.54	-8.767570249e-001	2.921558944e-001	2.691030642e-003	1.209561e+003	1.606464e+002	3.097348e+002	1.619589e+002	45.5	92	16	73	6.817533e+000	1.801771e+001	0	0	0	0	0	0	0	0	0	0	0	12.7361	2.47264	1	0	0	0	25.3321	16.535	73.5973
DATA	45	1	45	0	0	A_14_P137136	chr14:89061396-89061455	1470.19	4467.39	-9.020135874e-001	2.156768849e-001	2.886445895e-005	1.787826e+003	2.240328e+002	3.365538e+002	1.629172e+002	51.5	96	16	73	6.875595e+000	1.846809e+001	0	0	0	0	0	0	0	0	0	0	0	18.8249	6.43424	1	1	1	0	25.7804	16.6427	73.7332
DATA	46	1	46	0	0	A_16_P21506960	chrX:83350079-83350138	1491.52	4467.84	-8.076950365e-001	2.181779727e-001	2.139059141e-004	1.602201e+003	2.494721e+002	3.270714e+002	1.629263e+002	50.5	99	16	72	6.613613e+000	1.812924e+001	0	0	0	0	0	0	0	0	0	0	0	16.8704	7.18107	1	1	1	0	25.3321	16.4356	73.174
DATA	47	1	47	0	0	A_16_P02052945	chr9:5988479-5988538	1512.7	4467.98	-5.504633973e-002	1.671770994e-001	7.419519062e-001	9.737989e+002	8.578729e+002	3.013106e+002	1.821136e+002	41.5	117.5	16	72	6.817595e+000	1.811655e+001	0	0	0	0	0	0	0	0	0	0	0	10.2536	24.7497	1	1	0	1	24.4106	16.4403	72.8667
DATA	48	1	48	0	0	A_16_P18182607	chr7:157560846-157560905	1533.05	4467.41	-8.017119950e-001	3.231205536e-001	1.309576124e-002	1.008580e+003	1.592202e+002	3.024526e+002	1.603383e+002	41.5	96	16	72	6.833732e+000	1.855018e+001	0	0	0	0	0	0	0	0	0	0	0	10.6199	1.1008	1	0	0	0	25.5572	16.4087	72.7507
DATA	49	1	49	0	0	A_14_P126518	chr19:11457936-11457995	1554.89	4467.94	-4.853066674e-001	1.779282923e-001	6.380837316e-003	1.465095e+003	4.792467e+002	3.205780e+002	1.669437e+002	47	109	16	72	6.838968e+000	1.847564e+001	0	0	0	0	0	0	0	0	0	0	0	15.4267	13.889	1	1	1	0	24.6442	16.4583	72.9537
DATA	50	1	50	0	0	A_14_P139103	chr8:22421514-22421564	1576.16	4467.98	1.924567321e-002	1.196412453e-001	8.722024661e-001	1.351885e+003	1.413141e+003	3.155648e+002	2.131337e+002	48	129	16	72	6.870247e+000	1.850677e+001	0	0	0	0	0	0	0	0	0	0	0	14.2347	41.0482	1	1	0	1	22.9591	16.3804	72.8511
DATA	51	1	51	0	0	A_14_P130386	chr13:114169616-114169675	1597.51	4467.87	-3.690666875e-001	2.563574617e-001	1.499646088e-001	8.537497e+002	3.649756e+002	2.976476e+002	1.633131e+002	43.5	102.5	16	72	7.081790e+000	1.837410e+001	0	0	0	0	0	0	0	0	0	0	0	8.98957	10.6261	1	1	0	0	25.3321	16.6619	72.9373
DATA	52	1	52	0	0	A_18_P24996351	chr6:80796771-80796830	1618.87	4467.91	-1.280606244e-002	2.246870310e-001	9.545490891e-001	6.655708e+002	6.462316e+002	2.928055e+002	1.714594e+002	41	109	16	72	7.037367e+000	1.831377e+001	0	0	0	0	0	0	0	0	0	0	0	7.00814	18.8584	1	1	0	0	22.7082	16.6028	72.9602
DATA	53	1	53	0	0	A_14_P118338	chr1:52632041-52632100	1639.54	4467.73	-7.515142592e-001	3.355773359e-001	2.512556503e-002	9.238804e+002	1.637199e+002	2.997345e+002	1.593031e+002	39.5	98	16	72	6.795925e+000	1.821705e+001	0	0	0	0	0	0	0	0	0	0	0	9.72801	4.78839	1	1	0	0	25.3321	16.3415	72.8737
DATA	54	1	54	0	0	A_14_P136415	chrX:48385313-48385372	1660.91	4467.75	3.522522517e-001	2.328167953e-001	1.302791905e-001	4.132942e+002	9.300614e+002	2.881204e+002	1.834220e+002	36	120.5	16	72	6.801819e+000	1.806058e+001	0	0	0	0	0	0	0	0	0	0	0	4.35179	27.2649	1	1	0	1	21.9382	16.3112	72.3988
DATA	55	1	55	0	0	A_14_P132538	chr14:102774031-102774090	1681.69	4467.69	-1.086649790e-001	2.646055317e-001	6.813161204e-001	6.219704e+002	4.842891e+002	2.918453e+002	1.650054e+002	39	103	16	72	6.870141e+000	1.802675e+001	0	0	0	0	0	0	0	0	0	0	0	6.54904	14.229	1	1	0	0	21.6755	16.4602	72.6865
DATA	56	1	56	0	0	A_14_P136494	chr17:77073408-77073467	1703.38	4467.43	2.680334843e-001	2.520676850e-001	2.876280958e-001	4.203989e+002	7.792826e+002	2.882232e+002	1.756074e+002	35	117	16	72	6.911610e+000	1.836052e+001	0	0	0	0	0	0	0	0	0	0	0	4.42659	22.9499	1	1	0	0	23.696	16.3311	72.4854
DATA	57	1	57	0	0	A_16_P36610291	chr3:196753835-196753894	1724.48	4467.69	-7.365291011e-001	3.569007292e-001	3.904800719e-002	8.502543e+002	1.559623e+002	2.975476e+002	1.570133e+002	43	89	15	72	6.885387e+000	1.827132e+001	0	0	0	0	0	0	0	0	0	0	0	8.95276	-1.609	1	0	0	0	24.6442	16.2936	72.4471
DATA	58	1	58	0	0	A_14_P126232	chr19:10370663-10370722	1745.66	4467.56	6.402667596e-002	4.356166086e-001	8.831482653e-001	3.027772e+002	3.508730e+002	2.851407e+002	1.605386e+002	31	107	15	72	6.924317e+000	1.882254e+001	0	0	0	0	0	0	0	0	0	0	0	-1.52082	10.3802	0	1	0	0	25.3321	16.1518	72.9463
DATA	59	1	59	0	0	A_14_P124775	chr10:79551837-79551896	1766.65	4467.62	-8.073084252e-001	3.267372648e-001	1.348042703e-002	9.962586e+002	1.552615e+002	3.020439e+002	1.569156e+002	42.5	92	15	72	6.838486e+000	1.867454e+001	0	0	0	0	0	0	0	0	0	0	0	10.4901	4.09142	1	0	0	0	26.6546	15.9817	73.0164
DATA	60	1	60	0	0	A_14_P130314	chr15:50311064-50311123	1788.69	4467.98	3.969877703e-001	2.924638856e-001	1.746571040e-001	3.030577e+002	7.559849e+002	2.851407e+002	1.733023e+002	28	112	15	73	6.846618e+000	1.837885e+001	0	0	0	0	0	0	0	0	0	0	0	-2.1201	22.4673	0	1	0	0	24.4106	15.8808	73.3855
DATA	61	1	61	0	0	A_16_P00736723	chr3:73547624-73547683	1808.93	4467.37	4.491114032e-001	1.071110972e-001	2.753509572e-005	1.038841e+003	2.921868e+003	3.034751e+002	3.310406e+002	43	175	15	73	6.471914e+000	1.864048e+001	0	0	0	0	0	0	0	0	0	0	0	10.9385	87.0216	1	1	0	1	26.0017	15.5734	73.9323
DATA	62	1	62	0	0	A_18_P15712741	chr6:80272323-80272382	1829.51	4467.42	-4.371664283e-001	1.550552101e-001	4.810987488e-003	1.637426e+003	5.984051e+002	3.288113e+002	1.664088e+002	47	106	15	73	6.796158e+000	1.849968e+001	0	0	0	0	0	0	0	0	0	0	0	17.2413	17.8605	1	1	1	0	24.4106	15.9438	73.6799
DATA	63	1	63	0	0	A_14_P110318	chr16:69173776-69173835	1851.88	4467.88	8.452639946e-001	1.800933097e-001	2.685988320e-006	3.034072e+002	2.124662e+003	2.853643e+002	2.629484e+002	30	156	15	73	6.744788e+000	1.811232e+001	0	0	0	0	0	0	0	0	0	0	0	1.18914	63.561	0	1	0	1	23.2073	15.8776	73.6947
DATA	64	1	64	0	0	A_14_P105545	chr19:56416358-56416408	1872.26	4467.37	4.167382912e-001	1.064458340e-001	9.039417269e-005	1.074706e+003	2.805614e+003	3.047215e+002	3.203345e+002	43	175	15	73	6.355410e+000	1.835837e+001	0	0	0	0	0	0	0	0	0	0	0	11.3161	84.1086	1	1	0	1	25.1049	15.579	74.0379
DATA	65	1	65	0	0	A_14_P200974	chr20:61044718-61044777	1893.03	4467.85	0.000000000e+000	6.419655615e-001	1.000000000e+000	3.035573e+002	1.532379e+002	2.857035e+002	1.550252e+002	34	92	15	73	6.328341e+000	1.857299e+001	0	0	0	0	0	0	0	0	0	0	0	1.88725	4.59004	0	0	0	0	21.4095	15.5164	74.2038
DATA	66	1	66	0	0	A_14_P138747	chr11:33777376-33777433	1914.72	4467.71	9.431716020e-001	1.303636569e-001	4.657780067e-013	5.293813e+002	4.644513e+003	2.900132e+002	4.892963e+002	37.5	234	15	74	6.423850e+000	1.854542e+001	0	0	0	0	0	0	0	0	0	0	0	5.57413	139.833	1	1	0	1	25.5572	15.4652	74.4791
DATA	67	1	67	0	0	A_14_P100193	chr11:105850435-105850492	1936.32	4467.48	0.000000000e+000	6.425083633e-001	1.000000000e+000	3.036701e+002	1.525766e+002	2.861117e+002	1.536775e+002	34	95	15	74	6.486111e+000	1.854377e+001	0	0	0	0	0	0	0	0	0	0	0	2.47979	1.42709	0	0	0	0	25.3321	15.44	74.6245
DATA	68	1	68	0	0	A_14_P134886	chr1:214170635-214170692	1957.1	4467.72	6.127254591e-001	1.443706038e-001	2.194576938e-005	5.431350e+002	2.226554e+003	2.902674e+002	2.703227e+002	35.5	156.5	15	74	6.762706e+000	1.861558e+001	0	0	0	0	0	0	0	0	0	0	0	5.71895	67.3157	1	1	0	1	24.1747	15.6391	74.975
DATA	69	1	69	0	0	A_16_P15008404	chr1:3354713-3354772	1977.63	4467.34	7.253762913e-001	2.004731775e-001	2.965205687e-004	3.036994e+002	1.613691e+003	2.857100e+002	2.223637e+002	35	134	15	75	6.504457e+000	1.864725e+001	0	0	0	0	0	0	0	0	0	0	0	1.89816	48.884	0	1	0	1	25.5572	15.4772	75.3234
DATA	70	1	70	0	0	A_14_P122196	chr1:198405793-198405852	1999.65	4467.74	-6.957737499e-001	1.560584375e-001	8.256676268e-006	2.197048e+003	4.426554e+002	3.599659e+002	1.589581e+002	55	105	15	75	6.429246e+000	1.876200e+001	0	0	0	0	0	0	0	0	0	0	0	23.1338	13.4375	1	1	1	0	24.8756	15.4625	75.6877
DATA	71	1	71	0	0	A_16_P36362266	chr3:90254003-90254062	2020.38	4468.52	-1.424823913e-001	3.628110675e-001	6.945278672e-001	4.609022e+002	3.319910e+002	2.888417e+002	1.559520e+002	34	103	15	74	6.359191e+000	1.877403e+001	0	0	0	0	0	0	0	0	0	0	0	4.85308	10.0975	1	1	0	0	24.4106	15.3806	75.5254
DATA	72	1	72	0	0	A_14_P110687	chr1:200613435-200613492	2041.62	4468.18	4.137031570e-002	1.230591954e-001	7.367334468e-001	1.255224e+003	1.380675e+003	3.115463e+002	2.054035e+002	44	134.5	15	75	6.374161e+000	1.871097e+001	0	0	0	0	0	0	0	0	0	0	0	13.2169	42.0755	1	1	0	1	26.4388	15.2642	75.6711
DATA	73	1	73	0	0	A_16_P01619268	chr6:154491524-154491583	2062.76	4468.03	7.953126811e-002	1.106159589e-001	4.721498696e-001	1.393881e+003	1.674006e+003	3.173866e+002	2.259705e+002	45.5	142.5	15	75	6.410846e+000	1.872817e+001	0	0	0	0	0	0	0	0	0	0	0	14.6769	51.1123	1	1	0	1	26.0017	15.2213	75.8521
DATA	74	1	74	0	0	A_16_P03340613	chr18:31266730-31266789	2083.83	4468.12	3.594712395e-001	1.433931828e-001	1.217978739e-002	7.190421e+002	1.645226e+003	2.940671e+002	2.236550e+002	40	143	15	75	6.414191e+000	1.906083e+001	0	0	0	0	0	0	0	0	0	0	0	7.57116	50.3274	1	1	0	1	26.6546	15.3721	75.5977
DATA	75	1	75	0	0	A_14_P103890	chr8:10512999-10513046	2105.43	4468.16	8.568237814e-001	1.839853624e-001	3.208170120e-006	2.897971e+002	2.084096e+003	2.866096e+002	2.574929e+002	32	157	15	75	6.478809e+000	1.886222e+001	0	0	0	0	0	0	0	0	0	0	0	3.05142	63.872	1	1	0	1	25.7804	15.4773	75.4905
DATA	76	1	76	0	0	A_16_P36094905	chr2:225837040-225837099	2126.61	4467.82	-5.369790626e-001	1.705867756e-001	1.644843756e-003	1.613748e+003	4.686588e+002	3.276386e+002	1.580566e+002	48	103	15	74	6.438894e+000	1.869482e+001	0	0	0	0	0	0	0	0	0	0	0	16.992	14.3891	1	1	1	0	27.501	15.619	75.3898
DATA	77	1	77	0	0	A_14_P114765	chr2:112663913-112663972	2147.52	4467.48	1.230515989e+000	1.543546158e-001	1.561186865e-015	3.030908e+002	5.153340e+003	2.861602e+002	5.369126e+002	32.5	246	15	75	6.463073e+000	1.847287e+001	0	0	0	0	0	0	0	0	0	0	0	2.54108	158.498	0	1	0	1	24.4106	15.5392	75.4503
DATA	78	1	78	0	0	A_14_P101864	chr8:59342642-59342701	2168.15	4467.32	3.166181031e-001	2.334723142e-001	1.750587867e-001	4.258359e+002	8.827961e+002	2.883030e+002	1.744226e+002	35	115	15	74	6.416110e+000	1.822013e+001	0	0	0	0	0	0	0	0	0	0	0	4.48384	27.1973	1	1	0	1	26.0017	15.3437	75.2531
DATA	79	1	79	0	0	A_14_P136182	chr1:180399333-180399392	2190.04	4467.98	2.734362404e-001	8.901559536e-002	2.127871650e-003	1.692355e+003	3.176345e+003	3.315809e+002	3.513461e+002	48	189	15	74	6.354407e+000	1.852755e+001	0	0	0	0	0	0	0	0	0	0	0	17.8197	98.0253	1	1	1	1	22.7082	15.2937	75.0195
DATA	80	1	80	0	0	A_14_P125668	chr18:11075418-11075477	2210.93	4468.21	4.737205424e-001	2.502719559e-001	5.838138396e-002	3.234735e+002	9.628515e+002	2.869697e+002	1.781879e+002	33	119	15	74	6.388737e+000	1.860402e+001	0	0	0	0	0	0	0	0	0	0	0	3.40602	29.7623	1	1	0	1	25.3321	15.2265	75.2016
DATA	81	1	81	0	0	A_14_P133627	chr1:162703368-162703427	2232.37	4468	-3.330934671e-001	2.765387267e-001	2.283927926e-001	7.476156e+002	3.472041e+002	2.947788e+002	1.536659e+002	39	103	14	75	6.606495e+000	1.895336e+001	0	0	0	0	0	0	0	0	0	0	0	7.87203	10.7496	1	1	0	0	29.1201	15.2494	75.4223
DATA	82	1	82	0	0	A_16_P38010306	chr7:44501992-44502051	2253.37	4468	4.061120602e-001	8.408803931e-002	1.368037919e-006	1.931899e+003	4.921489e+003	3.444236e+002	5.143441e+002	50	239	14	74	6.372429e+000	1.900195e+001	0	0	0	0	0	0	0	0	0	0	0	20.342	152.605	1	1	1	1	30	15.1682	75.0748
DATA	83	1	83	0	0	A_14_P127281	chr1:103746487-103746546	2274.49	4468.19	1.073906978e+000	1.577312773e-001	9.864950493e-012	3.018846e+002	3.578887e+003	2.851407e+002	3.877593e+002	26.5	202	14	74	6.550018e+000	1.926542e+001	0	0	0	0	0	0	0	0	0	0	0	-2.58826	111.139	0	1	0	1	25.7804	15.3284	75.2714
DATA	84	1	84	0	0	A_14_P104891	chr16:20363995-20364048	2295.72	4467.8	1.190043543e-001	1.946355834e-001	5.409206617e-001	6.587637e+002	8.664311e+002	2.926516e+002	1.723806e+002	38	122	15	74	6.353708e+000	1.871303e+001	0	0	0	0	0	0	0	0	0	0	0	6.93646	26.9455	1	1	0	1	26.6546	15.3222	75.1663
DATA	85	1	85	0	0	A_14_P101880	chr4:89317977-89318030	2315.74	4467.32	-8.697301050e-001	3.120914417e-001	5.323464783e-003	1.095190e+003	1.478290e+002	3.054499e+002	1.492156e+002	41	93	15	74	6.271642e+000	1.861525e+001	0	0	0	0	0	0	0	0	0	0	0	11.5318	3.35949	1	0	0	0	24.8756	15.2654	75.041
DATA	86	1	86	0	0	A_16_P17656789	chr6:103405041-103405100	2337.49	4468.02	1.104452467e-001	2.447405640e-001	6.517915120e-001	5.181452e+002	6.681850e+002	2.898102e+002	1.629507e+002	36	111	15	74	6.440402e+000	1.867194e+001	0	0	0	0	0	0	0	0	0	0	0	5.45582	20.8364	1	1	0	0	25.3321	15.2797	75.0418
DATA	87	1	87	0	0	A_16_P21631988	chrX:150707741-150707800	2358.77	4468.21	6.784077282e-001	2.106637813e-001	1.280413407e-003	3.007828e+002	1.434368e+003	2.851407e+002	2.064096e+002	22	136	15	74	6.560364e+000	1.842630e+001	0	0	0	0	0	0	0	0	0	0	0	-4.87127	44.7871	0	1	0	1	24.4106	15.3521	74.9166
DATA	88	1	88	0	0	A_18_P12967894	chr18:77605639-77605698	2380.66	4467.9	1.647667977e-001	3.864867511e-001	6.698751275e-001	3.004720e+002	4.391075e+002	2.860902e+002	1.546026e+002	29	104	15	74	6.597175e+000	1.838830e+001	0	0	0	0	0	0	0	0	0	0	0	2.45218	13.7286	0	1	0	0	25.7804	15.344	74.771
DATA	89	1	89	0	0	A_14_P126900	chr2:116499272-116499331	2401.14	4467.73	6.567471184e-001	2.159800501e-001	2.359687011e-003	3.001601e+002	1.361758e+003	2.853393e+002	2.011636e+002	30.5	133.5	14	74	6.050997e+000	1.892182e+001	0	0	0	0	0	0	0	0	0	0	0	1.12066	42.6243	0	1	0	1	26.2212	14.8811	74.6
DATA	90	1	90	0	0	A_14_P102780	chr18:9732860-9732919	2421.77	4468.39	-8.273226300e-001	3.310853250e-001	1.246075801e-002	9.871370e+002	1.469112e+002	3.017443e+002	1.483704e+002	38.5	99	15	73	6.401996e+000	1.919743e+001	0	0	0	0	0	0	0	0	0	0	0	10.3941	3.69514	1	0	0	0	27.9146	15.2232	74.7004
DATA	91	1	91	0	0	A_14_P110348	chr14:74815180-74815229	2443.73	4468.44	3.255109294e-001	3.188752901e-001	3.073446979e-001	2.994157e+002	6.335568e+002	2.851407e+002	1.607463e+002	26	114	15	74	6.576523e+000	1.937927e+001	0	0	0	0	0	0	0	0	0	0	0	-1.26413	19.8752	0	1	0	0	28.1191	15.3355	74.9673
DATA	92	1	92	0	0	A_14_P119358	chr22:41175104-41175162	2465.07	4467.59	1.155677391e+000	1.455011636e-001	1.977689194e-015	3.706066e+002	5.303842e+003	2.875391e+002	5.505331e+002	33	258	15	74	6.537655e+000	1.904828e+001	0	0	0	0	0	0	0	0	0	0	0	3.90231	166.562	1	1	0	1	25.7804	15.2571	74.776
DATA	93	1	93	0	0	A_14_P118111	chr16:12571576-12571633	2486.37	4467.98	1.630185246e-001	1.925667123e-001	3.972425941e-001	6.315401e+002	9.192199e+002	2.920508e+002	1.737427e+002	34	122	15	74	6.598822e+000	1.884830e+001	0	0	0	0	0	0	0	0	0	0	0	6.64981	28.8953	1	1	0	1	23.4529	15.2664	74.759
DATA	94	1	94	0	0	A_14_P118420	chr19:14528090-14528149	2507.02	4467.93	4.575200339e-002	7.406597388e-002	5.367601932e-001	3.209284e+003	3.565826e+003	4.293021e+002	3.858094e+002	65	208	15	74	6.582312e+000	1.882822e+001	0	0	0	0	0	0	0	0	0	0	0	33.7922	112.191	1	1	1	1	24.6442	15.3523	74.7659
DATA	95	1	95	0	0	A_14_P133144	chr17:40264705-40264750	2528.13	4468.13	3.269759862e-001	1.696547846e-001	5.394200973e-002	6.015793e+002	1.277229e+003	2.914176e+002	1.948681e+002	36.5	139.5	15	74	6.541537e+000	1.881352e+001	0	0	0	0	0	0	0	0	0	0	0	6.33434	40.22	1	1	0	1	24.4106	15.3637	74.9459
DATA	96	1	96	0	0	A_14_P123263	chr6:116513243-116513302	2549.69	4468	-1.866194674e-001	1.548259060e-001	2.280680632e-001	1.214826e+003	7.904867e+002	3.099407e+002	1.669531e+002	41	112	15	74	6.454211e+000	1.886090e+001	0	0	0	0	0	0	0	0	0	0	0	12.7915	24.913	1	1	0	1	24.4106	15.4608	74.8878
DATA	97	1	97	0	0	A_14_P123703	chr10:71146129-71146188	2570.34	4468.14	-8.281229270e-001	2.181202573e-001	1.466737078e-004	1.602413e+003	2.380409e+002	3.270818e+002	1.488612e+002	40	98	15	74	6.413467e+000	1.918553e+001	0	0	0	0	0	0	0	0	0	0	0	16.8726	7.50761	1	1	1	0	25.3321	15.4285	74.7101
DATA	98	1	98	0	0	A_14_P132537	chr6:100932320-100932379	2591.92	4468.6	1.159876552e-001	4.127913078e-001	7.787228533e-001	2.965196e+002	3.872943e+002	2.851407e+002	1.518640e+002	27	102	15	74	6.413682e+000	1.896230e+001	0	0	0	0	0	0	0	0	0	0	0	-1.61344	12.2235	0	1	0	0	23.2073	15.494	74.9273
DATA	99	1	99	0	0	A_14_P132559	chr13:99053785-99053840	2612.92	4468.7	-6.372677671e-001	1.967940056e-001	1.202662735e-003	1.496336e+003	3.449542e+002	3.220178e+002	1.507496e+002	44	104.5	15	74	6.392457e+000	1.879616e+001	0	0	0	0	0	0	0	0	0	0	0	15.7557	10.8941	1	1	1	0	24.6442	15.5361	74.7482
DATA	100	1	100	0	0	A_16_P00403341	chr2:72620563-72620622	2633.8	4469.04	-1.061855884e-001	2.178889740e-001	6.260187854e-001	7.516870e+002	5.886422e+002	2.948823e+002	1.580381e+002	35	111	15	74	6.346918e+000	1.846575e+001	0	0	0	0	0	0	0	0	0	0	0	7.9149	18.6006	1	1	0	0	22.4545	15.3596	75.049
DATA	101	1	101	0	0	A_14_P200255	chr9:100618167-100618226	2655.39	4468.69	-7.980206898e-001	3.463242714e-001	2.120812861e-002	9.145411e+002	1.456071e+002	2.994480e+002	1.472666e+002	36	96	15	74	6.321168e+000	1.852870e+001	0	0	0	0	0	0	0	0	0	0	0	9.62967	4.46368	1	0	0	0	26.4388	15.3095	74.9325
DATA	102	1	102	0	0	A_16_P41867000	chrY:9072086-9072145	2676.39	4468.5	-6.426174732e-001	4.255751309e-001	1.310440200e-001	6.391475e+002	1.455404e+002	2.922162e+002	1.465211e+002	36	89.5	15	74	6.482945e+000	1.838772e+001	0	0	0	0	0	0	0	0	0	0	0	6.72991	-1.54515	1	0	0	0	26.6546	15.3908	74.9138
DATA	103	1	103	0	0	A_14_P114744	chr6:126540735-126540794	2697.39	4468.8	5.802418767e-001	1.901878405e-001	2.281653538e-003	3.859039e+002	1.467983e+003	2.877403e+002	2.073672e+002	31.5	134	15	74	6.437354e+000	1.847819e+001	0	0	0	0	0	0	0	0	0	0	0	4.06338	46.4515	1	1	0	1	21.6755	15.2623	74.7627
DATA	104	1	104	0	0	A_16_P02019913	chr8:128828456-128828515	2718.96	4468.75	-8.298835810e-001	1.377220129e-001	1.682881979e-009	3.241979e+003	4.796525e+002	4.317517e+002	1.540686e+002	62	106	15	73	6.332682e+000	1.834280e+001	0	0	0	0	0	0	0	0	0	0	0	34.1365	15.183	1	1	1	0	25.5572	15.2303	74.1099
DATA	105	1	105	0	0	A_14_P201637	chr2:44418154-44418213	2739.65	4468.63	1.665091578e-001	1.244420096e-001	1.808813891e-001	1.065881e+003	1.563933e+003	3.044113e+002	2.142044e+002	40	148	15	73	6.531596e+000	1.876595e+001	0	0	0	0	0	0	0	0	0	0	0	11.2232	49.5185	1	1	0	1	24.4106	15.3067	74.5037
DATA	106	1	106	0	0	A_14_P100037	chr19:5825458-5825503	2760.9	4468.79	-1.635258485e-001	1.991132667e-001	4.114922180e-001	8.846651e+002	6.070900e+002	2.985491e+002	1.584320e+002	37.5	117.5	15	73	6.471682e+000	1.897907e+001	0	0	0	0	0	0	0	0	0	0	0	9.31509	19.2265	1	1	0	0	24.1747	15.2056	74.3386
DATA	107	1	107	0	0	A_14_P104973	chr13:90223460-90223519	2782.19	4468.66	1.272750584e-001	2.201608756e-001	5.631964349e-001	5.674372e+002	7.606639e+002	2.907320e+002	1.649068e+002	35	119	15	74	6.514038e+000	1.911370e+001	0	0	0	0	0	0	0	0	0	0	0	5.97484	24.0941	1	1	0	1	25.7804	15.1994	74.7208
DATA	108	1	108	0	0	A_16_P03115093	chr16:11173868-11173927	2803.5	4468.32	-5.833987781e-001	3.157576043e-001	6.465791442e-002	8.293948e+002	2.164525e+002	2.969582e+002	1.478930e+002	36.5	97	15	74	6.506054e+000	1.871926e+001	0	0	0	0	0	0	0	0	0	0	0	8.73312	6.85683	1	1	0	0	27.0811	15.2409	74.5081
DATA	109	1	109	0	0	A_14_P127622	chr10:74804840-74804899	2824.87	4468.25	-4.276673185e-001	9.580393060e-002	8.044916179e-006	3.517877e+003	1.314054e+003	4.528353e+002	1.966457e+002	65	134	15	73	6.498870e+000	1.851237e+001	0	0	0	0	0	0	0	0	0	0	0	37.0415	41.6286	1	1	1	1	25.3321	15.3298	74.3995
DATA	110	1	110	0	0	A_14_P133313	chr4:85417374-85417433	2846.41	4468.11	2.032117468e-001	3.810982762e-001	5.938767160e-001	2.904470e+002	4.637444e+002	2.864782e+002	1.534721e+002	29	110	14	73	6.421875e+000	1.828256e+001	0	0	0	0	0	0	0	0	0	0	0	2.91144	14.6909	0	1	0	0	25.3321	15.2536	74.27
DATA	111	1	111	0	0	A_14_P110661	chr12:103138394-103138453	2866.97	4468.69	-3.494559850e-001	2.292116489e-001	1.273590149e-001	9.272982e+002	4.147281e+002	2.998400e+002	1.520732e+002	36.5	109.5	14	74	6.534728e+000	1.829479e+001	0	0	0	0	0	0	0	0	0	0	0	9.764	13.1371	1	1	0	0	26.2212	15.377	74.7629
DATA	112	1	112	0	0	A_18_P16311616	chr7:144134110-144134169	2888.03	4468.52	-5.150167517e-001	1.809200283e-001	4.418132991e-003	1.453920e+003	4.441440e+002	3.200689e+002	1.529214e+002	43	106	14	74	6.524870e+000	1.821812e+001	0	0	0	0	0	0	0	0	0	0	0	15.3091	14.0669	1	1	1	0	26.4388	15.2131	74.6636
DATA	113	1	113	0	0	A_16_P15543755	chr2:7450678-7450737	2908.7	4468.6	1.589717382e-001	2.235586034e-001	4.770244467e-001	5.374764e+002	7.750526e+002	2.901621e+002	1.656129e+002	33	113	14	74	6.521162e+000	1.826759e+001	0	0	0	0	0	0	0	0	0	0	0	5.65936	24.5427	1	1	0	1	26.0017	15.2716	75.1886
DATA	114	1	114	0	0	A_14_P109164	chr3:122578912-122578971	2930.13	4467.94	1.700283562e-001	2.871240152e-001	5.537317936e-001	4.060995e+002	6.007045e+002	2.880181e+002	1.582424e+002	29	111.5	15	74	6.372595e+000	1.835688e+001	0	0	0	0	0	0	0	0	0	0	0	4.27603	19.0167	1	1	0	0	26.2212	15.2688	74.8066
DATA	115	1	115	0	0	A_16_P19580587	chr12:68352437-68352496	2951.07	4468.38	-5.300606512e-001	1.227893481e-001	1.582864935e-005	2.550557e+003	7.526177e+002	3.825685e+002	1.646505e+002	54	118	15	74	6.363697e+000	1.888398e+001	0	0	0	0	0	0	0	0	0	0	0	26.8561	23.8185	1	1	1	1	25.5572	15.3992	74.7611
DATA	116	1	116	0	0	A_16_P19623555	chr12:86560507-86560566	2973.1	4468.25	-2.338000187e-001	2.604896831e-001	3.694306193e-001	7.137797e+002	4.166431e+002	2.939389e+002	1.523102e+002	33	106	15	74	6.391580e+000	1.918743e+001	0	0	0	0	0	0	0	0	0	0	0	7.51575	13.1805	1	1	0	0	26.2212	15.3914	74.5606
DATA	117	1	117	0	0	A_14_P136320	chr15:94086657-94086716	2993.43	4468.27	9.169885336e-001	1.144324510e-001	1.116154473e-015	8.942049e+002	7.386277e+003	2.988332e+002	7.530282e+002	36	321	15	74	6.443432e+000	1.901766e+001	0	0	0	0	0	0	0	0	0	0	0	9.41554	233.566	1	1	0	1	25.3321	15.3459	74.7804
DATA	118	1	118	0	0	A_16_P00654199	chr3:15410270-15410329	3014.3	4468.68	-5.753918085e-001	1.444964912e-001	6.832428530e-005	2.101204e+003	5.585685e+002	3.541974e+002	1.569111e+002	47.5	105	15	74	6.630322e+000	1.910758e+001	0	0	0	0	0	0	0	0	0	0	0	22.1247	17.6544	1	1	1	0	23.4529	15.3286	74.7698
DATA	119	1	119	0	0	A_14_P122242	chr7:150817735-150817785	3035.78	4468.69	-7.155810865e-001	1.302467537e-001	3.928378274e-008	3.025733e+003	5.824377e+002	4.157593e+002	1.578531e+002	62	117	14	74	6.559898e+000	1.876841e+001	0	0	0	0	0	0	0	0	0	0	0	31.8595	18.3985	1	1	1	0	24.4106	15.2087	74.4329
DATA	120	1	120	0	0	A_14_P108576	chr11:33127415-33127474	3057.23	4468.66	-1.719330269e-001	2.047479157e-001	4.010596270e-001	8.663642e+002	5.831328e+002	2.980119e+002	1.579635e+002	38	111	14	74	6.581937e+000	1.859243e+001	0	0	0	0	0	0	0	0	0	0	0	9.12239	18.409	1	1	0	0	25.1049	15.1534	74.7891
DATA	121	1	121	0	0	A_14_P201620	chr15:102182355-102182413	3078.87	4468.41	-3.330853632e-001	1.090849253e-001	2.262264223e-003	2.351400e+003	1.092046e+003	3.695890e+002	1.830508e+002	49	129	14	74	6.489101e+000	1.864952e+001	0	0	0	0	0	0	0	0	0	0	0	24.7591	34.4511	1	1	1	1	26.4388	15.036	75.2719
DATA	122	1	122	0	0	A_14_P116937	chr8:53024720-53024779	3099.43	4468.2	-5.767508435e-001	1.382898024e-001	3.038045447e-005	2.248538e+003	5.958671e+002	3.631315e+002	1.586297e+002	53	111	14	74	6.451044e+000	1.864828e+001	0	0	0	0	0	0	0	0	0	0	0	23.676	18.7845	1	1	1	0	23.696	15.1309	74.9158
DATA	123	1	123	0	0	A_14_P123600	chr1:153615636-153615695	3121.07	4468.78	3.129428020e-003	1.106640205e-001	9.774399164e-001	1.508295e+003	1.519202e+003	3.225752e+002	2.114862e+002	43.5	137.5	14	74	6.446701e+000	1.885496e+001	0	0	0	0	0	0	0	0	0	0	0	15.8816	47.855	1	1	1	1	25.1049	15.0262	74.8161
DATA	124	1	124	0	0	A_14_P122432	chr5:70952652-70952711	3142	4468.43	-1.519248547e-001	1.698388071e-001	3.710417053e-001	1.047129e+003	7.380321e+002	3.037598e+002	1.647124e+002	37	116	14	74	6.150590e+000	1.853981e+001	0	0	0	0	0	0	0	0	0	0	0	11.0258	23.2284	1	1	0	1	24.4106	14.8044	74.7239
DATA	125	1	125	0	0	A_14_P138552	chr17:40490782-40490841	3163.29	4468.25	-2.981369166e-001	6.116626574e-001	6.259603713e-001	3.169284e+002	1.595233e+002	2.868966e+002	1.482471e+002	33	97	14	74	6.085510e+000	1.835150e+001	0	0	0	0	0	0	0	0	0	0	0	3.3371	5.01619	1	1	0	0	24.4106	14.8225	74.7389
DATA	126	1	126	0	0	A_14_P128658	chr19:33976629-33976688	3184.46	4468.32	-3.416262960e-001	2.506593171e-001	1.729106341e-001	8.356242e+002	3.805263e+002	2.971328e+002	1.523550e+002	37	107	14	73	6.222323e+000	1.814971e+001	0	0	0	0	0	0	0	0	0	0	0	8.79872	11.9542	1	1	0	0	25.3321	15.0808	74.2103
DATA	127	1	127	0	0	A_14_P129194	chr21:47931308-47931362	3205.68	4468.98	-6.299329711e-001	4.302881492e-001	1.431995928e-001	6.256205e+002	1.466824e+002	2.919234e+002	1.476708e+002	34	88.5	14.5	73	6.252115e+000	1.823328e+001	0	0	0	0	0	0	0	0	0	0	0	6.58748	-3.71412	1	0	0	0	25.5572	15.1239	74.1735
DATA	128	1	128	0	0	A_18_P14264841	chr3:84854143-84854202	3226.69	4468.52	4.212107655e-002	1.357069753e-001	7.562700654e-001	1.098232e+003	1.210083e+003	3.055591e+002	1.910407e+002	36	130	15	73	6.300066e+000	1.825194e+001	0	0	0	0	0	0	0	0	0	0	0	11.5638	37.9368	1	1	0	1	26.2212	15.3798	74.3172
DATA	129	1	129	0	0	A_14_P124257	chr22:50634317-50634371	3247.36	4468.15	0.000000000e+000	6.768651155e-001	1.000000000e+000	2.804175e+002	1.470024e+002	2.859325e+002	1.479930e+002	30	88	15	73	6.345514e+000	1.822654e+001	0	0	0	0	0	0	0	0	0	0	0	2.23902	-2.93019	0	0	0	0	24.8756	15.3527	74.0194
DATA	130	1	130	0	0	A_14_P102851	chr14:24798823-24798882	3268.18	4468.48	-6.116088421e-001	4.398420210e-001	1.643712514e-001	6.017587e+002	1.471681e+002	2.914213e+002	1.481597e+002	33	96.5	14	73	6.262688e+000	1.820021e+001	0	0	0	0	0	0	0	0	0	0	0	6.33623	-0.600425	1	0	0	0	25.7804	15.1049	73.772
DATA	131	1	131	0	0	A_14_P112651	chr13:70872350-70872409	3289.31	4468.55	-7.343940770e-001	2.829354795e-001	9.441935956e-003	1.080979e+003	1.992613e+002	3.049432e+002	1.496712e+002	37	98.5	14	73	5.981334e+000	1.850157e+001	0	0	0	0	0	0	0	0	0	0	0	11.3822	6.22551	1	1	0	0	26.6546	14.8549	73.7031
DATA	132	1	132	0	0	A_14_P109233	chr22:24574559-24574618	3311.35	4468.36	0.000000000e+000	6.767246270e-001	1.000000000e+000	2.790706e+002	1.475419e+002	2.851407e+002	1.486561e+002	27.5	92	15	72	6.272143e+000	1.855382e+001	0	0	0	0	0	0	0	0	0	0	0	-0.241726	1.86378	0	0	0	0	24.8756	15.1966	73.5184
DATA	133	1	133	0	0	A_14_P136782	chr3:121605050-121605109	3331.73	4468.27	4.695491048e-001	7.737862725e-002	1.293505255e-009	4.100121e+003	1.208776e+004	4.994148e+002	1.217891e+003	70.5	474.5	15	73	6.331182e+000	1.858819e+001	0	0	0	0	0	0	0	0	0	0	0	43.1723	376.676	1	1	1	1	24.4106	15.3137	73.6556
DATA	134	1	134	0	0	A_14_P103011	chr1:23885141-23885198	3353.36	4468.31	-6.899740261e-002	3.180475472e-001	8.282546934e-001	4.843022e+002	4.131607e+002	2.892243e+002	1.545569e+002	32.5	104.5	15	73	6.511108e+000	1.847165e+001	0	0	0	0	0	0	0	0	0	0	0	5.09947	12.8569	1	1	0	0	26.0017	15.3409	73.7454
DATA	135	1	135	0	0	A_14_P116787	chr16:82201853-82201912	3374.11	4468.29	5.611924088e-001	1.542665227e-001	2.749653791e-004	5.190066e+002	1.889580e+003	2.898257e+002	2.407229e+002	32.5	155	15	73	6.523299e+000	1.857081e+001	0	0	0	0	0	0	0	0	0	0	0	5.46489	58.7194	1	1	0	1	25.3321	15.3643	73.675
DATA	136	1	136	0	0	A_14_P132623	chr10:96361629-96361688	3395.54	4468.29	9.484191701e-001	1.416492691e-001	2.148681193e-011	4.202869e+002	3.732201e+003	2.882215e+002	4.019968e+002	32	204	14	73	6.577423e+000	1.844197e+001	0	0	0	0	0	0	0	0	0	0	0	4.42542	115.808	1	1	0	1	25.3321	15.2362	73.6678
DATA	137	1	137	0	0	A_14_P139336	chr16:2767953-2768009	3416.49	4468.4	5.846502493e-001	8.713679297e-002	1.952012605e-011	2.178511e+003	8.371628e+003	3.588375e+002	8.504210e+002	49	358.5	15	73	6.572828e+000	1.848655e+001	0	0	0	0	0	0	0	0	0	0	0	22.9387	259.383	1	1	1	1	24.4106	15.332	73.6595
DATA	138	1	138	0	0	A_14_P106476	chr22:31635829-31635888	3438.1	4468.31	-1.463993460e-001	1.768600236e-001	4.078010109e-001	9.968228e+002	7.115716e+002	3.020626e+002	1.658579e+002	37.5	117	14	73	6.494238e+000	1.826447e+001	0	0	0	0	0	0	0	0	0	0	0	10.4961	22.012	1	1	0	0	25.7804	15.2253	73.9746
DATA	139	1	139	0	0	A_16_P19929823	chr13:100358898-100358957	3459.63	4468.49	-3.224180824e-001	3.045779000e-001	2.897940799e-001	6.678265e+002	3.178671e+002	2.928569e+002	1.533887e+002	32.5	103	15	73	6.523195e+000	1.797242e+001	0	0	0	0	0	0	0	0	0	0	0	7.03189	9.81726	1	1	0	0	26.6546	15.2942	73.8547
DATA	140	1	140	0	0	A_14_P135596	chr5:122165586-122165645	3480.42	4468.28	-1.409090865e-001	2.810178769e-001	6.160728069e-001	5.984236e+002	4.326131e+002	2.913526e+002	1.564050e+002	34	108	14	73	6.452783e+000	1.816289e+001	0	0	0	0	0	0	0	0	0	0	0	6.30111	13.3395	1	1	0	0	24.1747	15.196	73.6769
DATA	141	1	141	0	0	A_14_P134966	chr5:63496727-63496786	3501.59	4468.39	4.411891985e-001	1.325084711e-001	8.699677281e-004	7.326152e+002	2.023323e+003	2.944019e+002	2.521998e+002	35	155	14	72	6.444862e+000	1.840510e+001	0	0	0	0	0	0	0	0	0	0	0	7.71408	62.2846	1	1	0	1	24.4106	15.1564	73.0848
DATA	142	1	142	0	0	A_14_P122473	chr4:140375952-140376011	3523.32	4468.3	-6.078928975e-001	2.069484045e-001	3.309631837e-003	1.373396e+003	3.387684e+002	3.164923e+002	1.545783e+002	37	102	14	72	6.462543e+000	1.849735e+001	0	0	0	0	0	0	0	0	0	0	0	14.4612	10.41	1	1	0	0	24.8756	15.162	73.0189
DATA	143	1	143	0	0	A_14_P115397	chr15:68379002-68379061	3544.38	4468.4	1.912445482e-001	1.054981257e-001	6.986624887e-002	1.328267e+003	2.063146e+003	3.145603e+002	2.557180e+002	40	156	14	72	6.368094e+000	1.867253e+001	0	0	0	0	0	0	0	0	0	0	0	13.986	63.2881	1	1	0	1	24.4106	15.1916	72.643
DATA	144	1	144	0	0	A_16_P19909810	chr13:92494334-92494393	3565.41	4468.41	3.173373848e-001	1.510791409e-001	3.568740751e-002	7.052007e+002	1.464368e+003	2.937317e+002	2.105971e+002	34.5	140.5	15	71	6.203794e+000	1.870611e+001	0	0	0	0	0	0	0	0	0	0	0	7.42542	44.8403	1	1	0	1	24.8756	15.1506	72.6181
DATA	145	1	145	0	0	A_14_P132544	chr5:126890565-126890624	3585.44	4468.7	-4.494521974e-001	2.170389078e-001	3.837402765e-002	1.103325e+003	3.919687e+002	3.057425e+002	1.565942e+002	37.5	106	15	71	6.442101e+000	1.860648e+001	0	0	0	0	0	0	0	0	0	0	0	11.6175	11.9821	1	1	0	0	24.8756	15.2763	72.5304
DATA	146	1	146	0	0	A_14_P136218	chr1:185576415-185576474	3606.93	4468.47	3.417847650e-002	9.458238367e-002	7.178288744e-001	1.876730e+003	2.030394e+003	3.413596e+002	2.535715e+002	46.5	157.5	15	72	6.330531e+000	1.865466e+001	0	0	0	0	0	0	0	0	0	0	0	19.7611	61.9484	1	1	1	1	25.7804	15.1764	72.9156
DATA	147	1	147	0	0	A_16_P17986178	chr7:75885084-75885143	3627.8	4469.02	-2.128434492e-001	1.762962205e-001	2.273144000e-001	1.082012e+003	6.628095e+002	3.049799e+002	1.659824e+002	38.5	112.5	14	72	6.378863e+000	1.848909e+001	0	0	0	0	0	0	0	0	0	0	0	11.3931	20.1862	1	1	0	0	23.696	15.1595	72.8814
DATA	148	1	148	0	0	A_14_P124456	chr5:149488198-149488255	3650.28	4468.33	1.459824104e-001	2.886461206e-001	6.130330518e-001	4.193883e+002	5.869468e+002	2.882084e+002	1.634035e+002	30	108	14	71	6.557312e+000	1.857655e+001	0	0	0	0	0	0	0	0	0	0	0	4.41595	17.8378	1	1	0	0	23.4529	15.1753	72.6083
DATA	149	1	149	0	0	A_14_P126370	chrX:78426665-78426724	3670.64	4468.71	4.415550287e-001	1.225083325e-001	3.130126087e-004	8.266003e+002	2.284813e+003	2.968803e+002	2.748543e+002	34.5	166.5	14	72	6.579319e+000	1.837109e+001	0	0	0	0	0	0	0	0	0	0	0	8.7037	69.3099	1	1	0	1	25.1049	15.1847	73.083
DATA	150	1	150	0	0	A_16_P18096605	chr7:121873770-121873829	3691.77	4468.65	-3.818072449e-001	1.325598591e-001	3.973436746e-003	1.883976e+003	7.821107e+002	3.417585e+002	1.719047e+002	43	117	14	72	6.246254e+000	1.838563e+001	0	0	0	0	0	0	0	0	0	0	0	19.8374	23.6782	1	1	1	1	26.0017	14.8872	72.9635
DATA	151	1	151	0	0	A_14_P110602	chr6:27860929-27860978	3713.51	4469.05	-1.901519282e-001	1.711592456e-001	2.665834277e-001	1.093362e+003	7.056866e+002	3.053844e+002	1.688455e+002	39	112.5	14	73	6.193739e+000	1.873724e+001	0	0	0	0	0	0	0	0	0	0	0	11.5126	21.3215	1	1	0	0	24.8756	14.9095	73.3582
DATA	152	1	152	0	0	A_14_P135118	chr12:66441586-66441645	3734.77	4468.55	2.274880858e-001	1.590440323e-001	1.526175792e-001	7.370589e+002	1.244487e+003	2.945128e+002	1.977775e+002	35.5	129.5	14	73	6.555321e+000	1.862083e+001	0	0	0	0	0	0	0	0	0	0	0	7.76087	37.5214	1	1	0	1	26.8687	15.2454	73.5177
DATA	153	1	153	0	0	A_14_P103944	chr19:3524057-3524112	3754.95	4468.2	-3.023493854e-001	2.063566832e-001	1.428722171e-001	1.001676e+003	4.993187e+002	3.022231e+002	1.619168e+002	37	108	15	72	6.395424e+000	1.843190e+001	0	0	0	0	0	0	0	0	0	0	0	10.5472	15.0242	1	1	0	0	25.1049	15.2405	72.8194
DATA	154	1	154	0	0	A_14_P202452	chrX:40587990-40588049	3776.47	4468.91	-5.349997207e-001	1.844407356e-001	3.723785704e-003	1.468196e+003	4.283357e+002	3.207198e+002	1.601703e+002	45	110	15	72	6.445591e+000	1.857843e+001	0	0	0	0	0	0	0	0	0	0	0	15.4594	12.8624	1	1	1	0	22.9591	15.3076	72.7736
DATA	155	1	155	0	0	A_14_P202365	chr1:168761660-168761719	3797.41	4468.91	-4.397368830e-001	1.584012748e-001	5.501623940e-003	1.596526e+003	5.800149e+002	3.267938e+002	1.651767e+002	39.5	108.5	15	72	6.636241e+000	1.799381e+001	0	0	0	0	0	0	0	0	0	0	0	16.8106	17.3809	1	1	1	0	25.3321	15.4389	72.5896
DATA	156	1	156	0	0	A_14_P134843	chr9:73001534-73001593	3819.29	4468.6	-1.958746554e-001	1.450283801e-001	1.768251061e-001	1.345432e+003	8.570125e+002	3.152889e+002	1.771193e+002	41	119	15	72	6.552543e+000	1.795903e+001	0	0	0	0	0	0	0	0	0	0	0	14.1667	25.6241	1	1	0	1	23.2073	15.2152	72.5793
DATA	157	1	157	0	0	A_14_P126083	chr20:62664413-62664464	3839.98	4469.17	-3.067134170e-001	3.722973599e-001	4.100305379e-001	5.370386e+002	2.650282e+002	2.901540e+002	1.575610e+002	31	104.5	15	71	6.531920e+000	1.813980e+001	0	0	0	0	0	0	0	0	0	0	0	5.65475	7.90829	1	1	0	0	25.5572	15.2203	72.4865
DATA	158	1	158	0	0	A_14_P121009	chr13:20356966-20357024	3861.12	4468.65	-8.157903314e-001	3.239565615e-001	1.179532981e-002	1.011715e+003	1.546208e+002	3.025573e+002	1.558948e+002	37	94	14	72	6.579581e+000	1.834724e+001	0	0	0	0	0	0	0	0	0	0	0	10.6529	2.53174	1	0	0	0	27.0811	15.1842	72.6176
DATA	159	1	159	0	0	A_16_P19459065	chr12:12172284-12172343	3882.45	4468.56	-4.908528166e-001	2.238456036e-001	2.832044305e-002	1.119548e+003	3.615680e+002	3.063317e+002	1.601406e+002	39.5	103.5	15	71	6.595828e+000	1.846979e+001	0	0	0	0	0	0	0	0	0	0	0	11.7883	10.7413	1	1	0	0	24.4106	15.2865	72.6941
DATA	160	1	160	0	0	A_14_P118221	chr12:106639219-106639278	3903.44	4468	-5.438759338e-001	2.290871386e-001	1.759175040e-002	1.152115e+003	3.293212e+002	3.075368e+002	1.597881e+002	36	104	15	72	6.630589e+000	1.874235e+001	0	0	0	0	0	0	0	0	0	0	0	12.1312	9.76129	1	1	0	0	21.9382	15.4135	73.5938
DATA	161	1	161	0	0	A_14_P117290	chr5:172339020-172339079	3924.69	4468.41	5.367452939e-001	1.220278607e-001	1.089779720e-005	7.676006e+002	2.641682e+003	2.952920e+002	3.071431e+002	35	170	15	72	6.374110e+000	1.876601e+001	0	0	0	0	0	0	0	0	0	0	0	8.08246	78.1346	1	1	0	1	25.5572	15.306	73.6141
DATA	162	1	162	66	1	DarkCorner	DarkCorner	3945.91	4468.75	0.000000000e+000	6.688529635e-001	1.000000000e+000	2.786852e+002	1.559755e+002	2.852551e+002	1.570265e+002	25	90	15	73	6.381473e+000	1.879135e+001	0	0	0	0	0	0	0	0	0	0	0	0.850402	-4.98384	0	0	0	0	24.6442	15.3361	74.2782
DATA	163	1	163	0	1	HsCGHBrightCorner	HsCGHBrightCorner	3967.04	4468.62	6.408056591e-001	8.761917448e-002	2.602097994e-013	3.039138e+003	1.329095e+004	4.167359e+002	1.338380e+003	57	483	15	74	6.470569e+000	1.883736e+001	0	0	0	0	0	0	0	0	0	0	0	32.0006	391.405	1	1	1	1	25.5572	15.2856	74.8132
DATA	164	1	164	0	1	HsCGHBrightCorner	HsCGHBrightCorner	3988.45	4468.45	7.009702128e-001	9.206758502e-002	2.664652491e-014	2.506820e+003	1.259196e+004	3.796666e+002	1.269037e+003	48	470.5	15	73	6.469519e+000	1.855612e+001	0	0	0	0	0	0	0	0	0	0	0	26.3956	369.982	1	1	1	1	24.4106	15.2306	74.2151
DATA	165	2	1	0	1	HsCGHBrightCorner	HsCGHBrightCorner	549.291	4473.4	4.211494934e-001	9.603528322e-002	1.157929829e-005	1.353123e+003	3.568508e+003	3.156179e+002	3.944483e+002	51	195	17	76	6.996744e+000	1.916160e+001	0	0	0	0	0	0	0	0	0	0	0	14.2477	98.4028	1	1	0	1	24.8756	17.2321	76.906
DATA	166	2	2	66	1	DarkCorner	DarkCorner	571.309	4474.06	0.000000000e+000	6.452180178e-001	1.000000000e+000	2.897486e+002	1.671510e+002	2.851407e+002	1.682773e+002	33.5	94	16	76	6.976817e+000	1.926765e+001	0	0	0	0	0	0	0	0	0	0	0	-3.66538	-4.14247	0	0	0	0	26.4388	17.2102	76.944
DATA	167	2	3	0	0	A_16_P17993421	chr7:78854486-78854544	592.236	4473.11	1.358623186e-001	8.590009792e-002	1.137337015e-001	2.084984e+003	2.850788e+003	3.532376e+002	3.311492e+002	61	173	16	76	6.979592e+000	1.907276e+001	0	0	0	0	0	0	0	0	0	0	0	21.9539	78.4134	1	1	1	1	24.6442	17.1906	77.303
DATA	168	2	4	0	0	A_16_P18208585	chr8:8223659-8223718	613.367	4473.32	-9.151826764e-001	2.712646095e-001	7.414800121e-004	1.378039e+003	1.675247e+002	3.166941e+002	1.686536e+002	51	97	16	76	7.041405e+000	1.896151e+001	0	0	0	0	0	0	0	0	0	0	0	14.5101	-3.1793	1	0	0	0	25.5572	17.0718	77.3606
DATA	169	2	5	0	0	A_16_P20013728	chr14:38428459-38428518	635.1	4473.22	5.884774539e-001	2.476370097e-001	1.748386291e-002	2.894402e+002	1.122112e+003	2.858189e+002	2.026950e+002	37.5	127.5	16	77	7.034136e+000	1.881485e+001	0	0	0	0	0	0	0	0	0	0	0	2.07202	30.8083	0	1	0	1	26.2212	17.1313	77.3408
DATA	170	2	6	0	0	A_14_P132685	chr4:39977394-39977453	655.927	4473.47	-4.523761796e-001	2.212144859e-001	4.085816940e-002	1.111573e+003	3.922489e+002	3.060411e+002	1.734051e+002	47	109	16	76	7.020313e+000	1.912743e+001	0	0	0	0	0	0	0	0	0	0	0	11.7043	10.7625	1	1	0	0	25.3321	17.0552	77.3206
DATA	171	2	7	0	0	A_14_P132583	chr7:40041485-40041544	676.28	4473.52	-7.507452930e-001	2.642901083e-001	4.502724988e-003	1.222449e+003	2.170128e+002	3.102403e+002	1.703877e+002	49	102.5	16	77	6.953976e+000	1.928651e+001	0	0	0	0	0	0	0	0	0	0	0	12.8718	5.95121	1	1	0	0	23.9365	16.9634	77.576
DATA	172	2	8	0	0	A_14_P126258	chr6:27808662-27808721	697.964	4473.38	-2.242115907e-001	1.126407484e-001	4.653570233e-002	1.999687e+003	1.193302e+003	3.482710e+002	2.069459e+002	56.5	131.5	16	77	7.004887e+000	1.938951e+001	0	0	0	0	0	0	0	0	0	0	0	21.0557	32.7095	1	1	1	1	25.3321	17.1233	77.7029
DATA	173	2	9	0	0	A_14_P120594	chr19:19635164-19635223	719.426	4474.08	0.000000000e+000	6.456366717e-001	1.000000000e+000	2.893091e+002	1.679790e+002	2.851407e+002	1.696215e+002	32.5	105	16	77	6.948669e+000	1.950695e+001	0	0	0	0	0	0	0	0	0	0	0	-3.71347	3.60414	0	0	0	0	25.3321	16.9707	78.1091
DATA	174	2	10	0	0	A_14_P107107	chr18:67957981-67958040	740.474	4473.26	-5.587301366e-001	4.277861210e-001	1.915196063e-001	6.082743e+002	1.680232e+002	2.915565e+002	1.691554e+002	42	90.5	16	78	6.895984e+000	1.948354e+001	0	0	0	0	0	0	0	0	0	0	0	6.40483	-4.48955	1	0	0	0	25.3321	16.9027	78.75
DATA	175	2	11	0	1	SRN_30282	SRN_30282	761.465	4473.56	8.724623819e-001	1.846981343e-001	2.315685093e-006	2.894822e+002	2.158163e+003	2.851407e+002	2.742084e+002	35.5	154	16	78	6.615578e+000	1.963389e+001	0	0	0	0	0	0	0	0	0	0	0	-0.199456	59.1296	0	1	0	1	22.4545	16.5378	78.9951
DATA	176	2	12	0	0	A_14_P102561	chr18:55250393-55250452	782.349	4473.12	-3.600694017e-001	2.144445628e-001	9.313662394e-002	1.044532e+003	4.558821e+002	3.036704e+002	1.751859e+002	44	113	16	79	6.676261e+000	1.982748e+001	0	0	0	0	0	0	0	0	0	0	0	10.9984	12.4907	1	1	0	0	21.9382	16.4838	79.8269
DATA	177	2	13	0	0	A_14_P101526	chr1:156847074-156847133	803.687	4473.39	3.531008403e-001	3.281966404e-001	2.819800600e-001	2.897218e+002	6.532538e+002	2.851407e+002	1.812895e+002	31	110	16	79	6.649865e+000	1.984778e+001	0	0	0	0	0	0	0	0	0	0	0	-0.203466	17.9026	0	1	0	0	26.4388	16.5608	79.9192
DATA	178	2	14	0	0	A_16_P03488216	chr20:14078008-14078067	824.078	4473.59	3.213316003e-001	2.809125448e-001	2.526714093e-001	3.567030e+002	7.475468e+002	2.873632e+002	1.848468e+002	42	119	16	80	6.961786e+000	1.998831e+001	0	0	0	0	0	0	0	0	0	0	0	3.75591	20.4934	1	1	0	0	24.4106	16.7989	80.2391
DATA	179	2	15	0	0	A_14_P129302	chr5:121791982-121792041	846	4473.52	3.856543341e-001	1.406418877e-001	6.104746760e-003	7.356532e+002	1.787835e+003	2.944777e+002	2.460063e+002	45.5	149.5	16	80	6.965848e+000	2.032301e+001	0	0	0	0	0	0	0	0	0	0	0	7.74607	49.033	1	1	0	1	25.3321	16.8883	80.289
DATA	180	2	16	0	0	A_14_P104414	chr1:84679890-84679948	867.098	4473.22	-5.486303503e-001	1.924724396e-001	4.365934933e-003	1.446099e+003	4.088534e+002	3.197143e+002	1.737779e+002	56	104.5	16	80	6.951192e+000	2.057341e+001	0	0	0	0	0	0	0	0	0	0	0	15.2267	11.2188	1	1	1	0	21.6755	16.9373	80.8939
DATA	181	2	17	0	0	A_14_P106475	chr12:32261275-32261334	888.78	4473.2	-4.736188362e-001	2.374226042e-001	4.606091290e-002	1.049642e+003	3.527139e+002	3.038465e+002	1.724363e+002	46	105	16	80	6.933276e+000	2.046807e+001	0	0	0	0	0	0	0	0	0	0	0	11.0522	9.68459	1	1	0	0	24.1747	16.9574	80.6779
DATA	182	2	18	0	0	A_14_P101755	chr7:10975798-10975857	909.789	4473.42	9.364268814e-001	1.753372246e-001	9.257856196e-008	2.906428e+002	2.510652e+003	2.851407e+002	3.024588e+002	35.5	162	16	80	6.886301e+000	2.041842e+001	0	0	0	0	0	0	0	0	0	0	0	-1.11306	68.9875	0	1	0	1	25.7804	17.0778	80.7837
DATA	183	2	19	0	0	A_14_P121492	chr16:48059634-48059693	930.725	4473.22	4.017441553e-001	1.570272123e-001	1.051440097e-002	6.256220e+002	1.577815e+003	2.919234e+002	2.308615e+002	41	137	16	79	6.894631e+000	2.026427e+001	0	0	0	0	0	0	0	0	0	0	0	6.58749	43.3898	1	1	0	1	24.4106	16.9389	80.4717
DATA	184	2	20	0	0	A_14_P104614	chr21:48022922-48022981	951.537	4473.46	-1.201790867e-003	2.407824132e-001	9.960176228e-001	6.185624e+002	6.168531e+002	2.917729e+002	1.793172e+002	42	111.5	16	79	6.902652e+000	2.038765e+001	0	0	0	0	0	0	0	0	0	0	0	6.51316	16.9791	1	1	0	0	24.4106	16.7976	80.2842
DATA	185	2	21	0	0	A_14_P138151	chr11:46095612-46095671	973.264	4472.92	-1.479632053e-001	2.002400126e-001	4.599499542e-001	8.924190e+002	6.347543e+002	2.987798e+002	1.797845e+002	46	109	17	79	6.916534e+000	2.039259e+001	0	0	0	0	0	0	0	0	0	0	0	9.39674	17.4892	1	1	0	0	23.9365	17.0774	80.4237
DATA	186	2	22	0	0	A_14_P121453	chr12:53455167-53455216	994.641	4473.77	-6.433882496e-002	1.017703150e-001	5.272585613e-001	1.910698e+003	1.647605e+003	3.432388e+002	2.353151e+002	56.5	143	16	79	6.861169e+000	1.991223e+001	0	0	0	0	0	0	0	0	0	0	0	20.1187	45.4492	1	1	1	1	24.6442	16.8213	80.1121
DATA	187	2	23	0	0	A_16_P01575674	chr6:124947686-124947745	1015.87	4473.1	6.659810312e-002	1.569404286e-001	6.713085714e-001	9.214095e+002	1.074115e+003	2.996585e+002	1.992499e+002	46	125	16	79	6.847262e+000	1.965441e+001	0	0	0	0	0	0	0	0	0	0	0	9.70199	29.663	1	1	0	1	23.2073	16.7569	79.8699
DATA	188	2	24	0	0	A_16_P19157688	chr11:14034589-14034648	1036.74	4473.17	7.124923253e-001	1.451868756e-001	9.228438794e-007	4.975688e+002	2.566525e+003	2.894494e+002	3.065352e+002	41	165	16	78.5	6.769440e+000	1.970762e+001	0	0	0	0	0	0	0	0	0	0	0	5.23916	70.9661	1	1	0	1	25.3321	16.6928	79.8168
DATA	189	2	25	0	0	A_16_P21213297	chr21:24273103-24273162	1057.56	4473.61	1.715617152e-001	1.664902641e-001	3.027936771e-001	7.605989e+002	1.129061e+003	2.951107e+002	2.019061e+002	45	128	16	78	6.831712e+000	1.994470e+001	0	0	0	0	0	0	0	0	0	0	0	8.00874	31.261	1	1	0	1	24.4106	16.6635	79.413
DATA	190	2	26	0	0	A_16_P17096957	chr5:39739415-39739474	1078.97	4473.61	5.638957398e-001	1.059084010e-001	1.013023269e-007	1.015024e+003	3.718538e+003	3.026681e+002	4.076937e+002	44	203	16	78	6.778965e+000	1.971756e+001	0	0	0	0	0	0	0	0	0	0	0	10.6877	103.104	1	1	0	1	26.2212	16.7188	79.3269
DATA	191	2	27	0	0	A_14_P202124	chr4:187630364-187630423	1100	4473.37	7.722241865e-001	1.231461600e-001	3.592118757e-010	6.543619e+002	3.872953e+003	2.925528e+002	4.217295e+002	43	196	16	78	6.933674e+000	1.975050e+001	0	0	0	0	0	0	0	0	0	0	0	6.89011	107.541	1	1	0	1	24.4106	16.8461	78.9914
DATA	192	2	28	0	0	A_18_P16690136	chr8:136427573-136427632	1121.2	4473.52	-8.033452768e-001	3.139458810e-001	1.050143652e-002	1.052524e+003	1.655338e+002	3.039462e+002	1.666493e+002	46	90	16	77	6.878798e+000	1.900899e+001	0	0	0	0	0	0	0	0	0	0	0	11.0826	-2.76061	1	0	0	0	27.0811	16.7887	77.8447
DATA	193	2	29	0	0	A_14_P107469	chr7:94228985-94229044	1142.23	4473.21	-5.290622504e-002	1.580491089e-001	7.378170900e-001	1.046306e+003	9.263014e+002	3.037314e+002	1.904338e+002	46	117	16	76	6.624611e+000	1.900879e+001	0	0	0	0	0	0	0	0	0	0	0	11.0171	25.8012	1	1	0	1	25.3321	16.4013	77.2384
DATA	194	2	30	0	0	A_16_P18153238	chr7:145612111-145612170	1163.2	4473.27	-8.194707897e-001	3.082622155e-001	7.852283317e-003	1.088826e+003	1.650014e+002	3.052223e+002	1.661549e+002	47.5	92	16	76	6.852700e+000	1.884815e+001	0	0	0	0	0	0	0	0	0	0	0	11.4648	1.03943	1	0	0	0	26.0017	16.4971	77.1642
DATA	195	2	31	0	0	A_14_P119429	chr5:145894932-145894991	1183.82	4472.91	0.000000000e+000	6.412625603e-001	1.000000000e+000	2.945747e+002	1.647282e+002	2.851407e+002	1.658382e+002	33.5	88.5	16	77	6.791599e+000	1.867593e+001	0	0	0	0	0	0	0	0	0	0	0	-0.653985	-4.70815	0	0	0	0	24.8756	16.3161	77.2741
DATA	196	2	32	0	0	A_14_P101494	chr8:42623074-42623133	1204.72	4473.61	-9.125616468e-001	2.753571363e-001	9.193794868e-004	1.344491e+003	1.644358e+002	3.152488e+002	1.655438e+002	48	91	16	77	6.788118e+000	1.913663e+001	0	0	0	0	0	0	0	0	0	0	0	14.1568	-4.1462	1	0	0	0	26.4388	16.281	77.1733
DATA	197	2	33	0	0	A_14_P105851	chr5:176409575-176409634	1227	4473.2	9.971012702e-002	1.379880409e-001	4.699258101e-001	1.033207e+003	1.299862e+003	3.032827e+002	2.102313e+002	44	127	16	76	6.979539e+000	1.896127e+001	0	0	0	0	0	0	0	0	0	0	0	10.8792	36.46	1	1	0	1	22.7082	16.6387	77.1182
DATA	198	2	34	0	0	A_18_P11352039	chr12:15550885-15550944	1248.67	4473.52	-6.795438934e-001	3.714532076e-001	6.733671536e-002	7.832090e+002	1.638075e+002	2.957015e+002	1.649113e+002	45	92.5	16	76	6.718381e+000	1.925349e+001	0	0	0	0	0	0	0	0	0	0	0	8.24681	-2.47169	1	0	0	0	25.3321	16.3961	76.7046
DATA	199	2	35	0	0	A_14_P106407	chr11:13331507-13331564	1269.37	4473.1	-2.192925096e-002	8.428740171e-002	7.947308354e-001	2.541661e+003	2.416509e+003	3.819760e+002	2.923866e+002	62.5	161	16	75	6.768893e+000	1.953041e+001	0	0	0	0	0	0	0	0	0	0	0	26.7625	68.0381	1	1	1	1	24.4106	16.3567	76.1999
DATA	200	2	36	0	0	A_14_P138759	chr18:37493451-37493510	1290.27	4472.87	2.687464947e-002	1.242843209e-001	8.288043888e-001	1.282564e+003	1.364437e+003	3.126578e+002	2.135589e+002	49	127	16	74	6.777796e+000	1.890094e+001	0	0	0	0	0	0	0	0	0	0	0	13.5048	38.4906	1	1	0	1	24.6442	16.4055	75.6751
DATA	201	2	37	0	0	A_14_P101419	chr8:120628587-120628646	1311.35	4473.09	-7.663901322e-001	3.329428157e-001	2.134266351e-002	9.510693e+002	1.628629e+002	3.005837e+002	1.640159e+002	44	94	16	74	6.769828e+000	1.878828e+001	0	0	0	0	0	0	0	0	0	0	0	10.0143	1.20781	1	0	0	0	26.6546	16.4676	75.3693
DATA	202	2	38	0	0	A_14_P135475	chr15:42359233-42359292	1333.19	4473.44	-1.120571906e-001	1.098124190e-001	3.075189442e-001	1.790798e+003	1.383533e+003	3.367118e+002	2.142696e+002	55	134	16	74	6.831823e+000	1.897748e+001	0	0	0	0	0	0	0	0	0	0	0	18.8562	39.1898	1	1	1	1	25.1049	16.4014	75.2028
DATA	203	2	39	0	0	A_16_P00073017	chr1:58043100-58043159	1353.49	4473.41	-4.200635940e-001	1.658542051e-001	1.131787242e-002	1.492744e+003	5.674424e+002	3.218510e+002	1.728692e+002	44	106	16	74	6.914067e+000	1.886775e+001	0	0	0	0	0	0	0	0	0	0	0	15.7179	16.1052	1	1	1	0	24.4106	16.5053	75.1821
DATA	204	2	40	0	0	A_16_P19901122	chr13:88789851-88789910	1375.51	4473.46	-6.612107426e-001	3.840330024e-001	8.511392960e-002	7.418332e+002	1.618436e+002	2.946327e+002	1.632972e+002	42	93	16	73	6.842666e+000	1.847749e+001	0	0	0	0	0	0	0	0	0	0	0	7.81114	3.09537	1	0	0	0	27.0811	16.359	74.6432
DATA	205	2	41	1028	1	SM_05	SM_05	1396.37	4473.2	0.000000000e+000	6.402981455e-001	1.000000000e+000	2.980321e+002	1.615052e+002	2.854903e+002	1.625935e+002	34	93	16	73	6.895067e+000	1.847013e+001	0	0	0	0	0	0	0	0	0	0	0	1.48714	-3.36791	0	0	0	0	25.3321	16.4062	74.162
DATA	206	2	42	0	0	A_16_P16121172	chr3:7778946-7779005	1417.04	4474.12	9.929722348e-001	1.429491104e-001	3.749011672e-012	4.097033e+002	4.031268e+003	2.880691e+002	4.345527e+002	40	200	16	73	6.939406e+000	1.847474e+001	0	0	0	0	0	0	0	0	0	0	0	4.31398	115.15	1	1	0	1	22.9591	16.4284	73.9625
DATA	207	2	43	0	0	A_14_P135178	chr8:145742205-145742254	1438.1	4473.96	-5.788345412e-001	1.869791698e-001	1.963378342e-003	1.531002e+003	4.037767e+002	3.236432e+002	1.668579e+002	50	105	16	72	6.836736e+000	1.820809e+001	0	0	0	0	0	0	0	0	0	0	0	16.1207	11.5586	1	1	1	0	23.9365	16.5455	73.233
DATA	208	2	44	0	0	A_14_P124858	chr4:163164462-163164521	1458.63	4473.91	-6.492227526e-001	1.921427200e-001	7.278788546e-004	1.595251e+003	3.577720e+002	3.267315e+002	1.654681e+002	51	105	16	73	6.797708e+000	1.831613e+001	0	0	0	0	0	0	0	0	0	0	0	16.7972	10.2635	1	1	1	0	24.8756	16.5401	73.6051
DATA	209	2	45	0	0	A_14_P116151	chr7:110602839-110602898	1480.65	4473.65	2.396604494e-001	1.867612052e-001	1.994061350e-001	6.090760e+002	1.057626e+003	2.915733e+002	1.927833e+002	38	120	16	73	6.853415e+000	1.838784e+001	0	0	0	0	0	0	0	0	0	0	0	6.41327	30.4104	1	1	0	1	24.8756	16.697	73.5195
DATA	210	2	46	0	0	A_16_P19963753	chr13:113172605-113172664	1501.85	4473.7	-5.387079910e-001	2.090318052e-001	9.961639052e-003	1.281872e+003	3.707974e+002	3.126295e+002	1.650411e+002	46.5	101	16	72	6.645047e+000	1.805760e+001	0	0	0	0	0	0	0	0	0	0	0	13.4975	10.6856	1	1	0	0	24.4106	16.4498	72.9206
DATA	211	2	47	0	0	A_16_P19427171	chr11:133531291-133531350	1523.04	4473.6	-4.394726944e-001	3.523273545e-001	2.122721395e-001	6.556202e+002	2.383305e+002	2.925809e+002	1.622205e+002	40	97.5	16	72	6.806350e+000	1.804561e+001	0	0	0	0	0	0	0	0	0	0	0	6.90336	6.88365	1	1	0	0	26.6546	16.4292	72.7212
DATA	212	2	48	0	0	A_16_P18175100	chr7:154690552-154690611	1544.22	4473.71	0.000000000e+000	6.396414609e-001	1.000000000e+000	3.001687e+002	1.590263e+002	2.853868e+002	1.600979e+002	34.5	82.5	16	72	6.641790e+000	1.841306e+001	0	0	0	0	0	0	0	0	0	0	0	1.24766	-7.28058	0	0	0	0	27.7085	16.3771	73.0742
DATA	213	2	49	0	0	A_16_P17414202	chr5:177956879-177956938	1565.76	4474.16	2.829745047e-001	1.277695212e-001	2.677886095e-002	9.236480e+002	1.772070e+003	2.997274e+002	2.385699e+002	43	142	16	72	6.903903e+000	1.845202e+001	0	0	0	0	0	0	0	0	0	0	0	9.72556	51.4168	1	1	0	1	23.4529	16.5359	72.8266
DATA	214	2	50	0	0	A_14_P113346	chr22:46204739-46204798	1586.93	4474.58	4.759754087e-001	1.121416892e-001	2.191684189e-005	9.400006e+002	2.812571e+003	3.002353e+002	3.232692e+002	43	171	16	72	6.897401e+000	1.832232e+001	0	0	0	0	0	0	0	0	0	0	0	9.89775	81.7928	1	1	0	1	25.5572	16.4607	72.8949
DATA	215	2	51	0	1	SRN_30434	SRN_30434	1607.62	4474.25	-7.244927095e-001	2.715470079e-001	7.629982648e-003	1.139168e+003	2.148300e+002	3.070542e+002	1.604555e+002	44	100	16	73	7.100704e+000	1.830696e+001	0	0	0	0	0	0	0	0	0	0	0	11.9949	6.26145	1	1	0	0	26.2212	16.8097	73.0251
DATA	216	2	52	0	0	A_14_P110627	chr14:80677928-80677978	1628.75	4474.15	-6.249691719e-002	1.138136948e-001	5.829258697e-001	1.590743e+003	1.377537e+003	3.265117e+002	2.101085e+002	50	132.5	16	73	7.095476e+000	1.839112e+001	0	0	0	0	0	0	0	0	0	0	0	16.7498	40.2414	1	1	1	1	27.501	16.6882	73.3611
DATA	217	2	53	0	0	A_14_P105972	chr3:173740084-173740143	1650.57	4474.13	2.396987000e-001	1.166244072e-001	3.984957138e-002	1.097593e+003	1.906075e+003	3.055361e+002	2.477551e+002	46	145	16	72	6.766786e+000	1.814949e+001	0	0	0	0	0	0	0	0	0	0	0	11.5571	55.8124	1	1	0	1	24.6442	16.3772	72.8534
DATA	218	2	54	0	0	A_14_P104156	chr7:100843516-100843567	1670.75	4474.56	-2.162446754e-001	5.431936328e-001	6.905574376e-001	3.332121e+002	2.025238e+002	2.870811e+002	1.592262e+002	36	95.5	16	72	6.828579e+000	1.785122e+001	0	0	0	0	0	0	0	0	0	0	0	3.50856	5.94306	1	1	0	0	26.2212	16.4392	72.6353
DATA	219	2	55	0	0	A_14_P108714	chr11:4853983-4854042	1692.73	4474.1	7.926899457e-002	1.796142798e-001	6.589748182e-001	7.647636e+002	9.179018e+002	2.952183e+002	1.823469e+002	36.5	119.5	16	72.5	6.895568e+000	1.812343e+001	0	0	0	0	0	0	0	0	0	0	0	8.05259	26.9997	1	1	0	1	26.2212	16.4834	72.7372
DATA	220	2	56	0	0	A_16_P17299478	chr5:129483137-129483196	1713.53	4473.89	1.562402111e-001	1.381037639e-001	2.579184229e-001	9.562605e+002	1.370302e+003	3.007484e+002	2.085464e+002	44	127	16	72	6.918701e+000	1.821049e+001	0	0	0	0	0	0	0	0	0	0	0	10.069	40.397	1	1	0	1	26.2212	16.3763	72.57
DATA	221	2	57	0	0	A_18_P17126482	chrX:32641074-32641133	1735.24	4474.39	-4.189265563e-001	2.763104915e-001	1.294829000e-001	8.261597e+002	3.148745e+002	2.968680e+002	1.599738e+002	39.5	96	15	72	6.982783e+000	1.830489e+001	0	0	0	0	0	0	0	0	0	0	0	8.69906	9.30412	1	1	0	0	28.1191	16.3083	72.5339
DATA	222	2	58	0	0	A_14_P118891	chr22:36662026-36662084	1756.2	4474.18	2.775005526e-001	1.508516137e-001	6.583289143e-002	7.450909e+002	1.411594e+003	2.947148e+002	2.107523e+002	39	132	15	72	6.947272e+000	1.891640e+001	0	0	0	0	0	0	0	0	0	0	0	7.84544	41.8039	1	1	0	1	24.4106	16.2348	73.0382
DATA	223	2	59	0	0	A_16_P17853611	chr7:14247513-14247572	1777.82	4473.91	2.717853809e-001	1.443600526e-001	5.974223296e-002	7.920514e+002	1.480944e+003	2.959370e+002	2.151986e+002	38	136	15	72	6.841836e+000	1.846073e+001	0	0	0	0	0	0	0	0	0	0	0	8.33991	43.9584	1	1	0	1	22.4545	16.0081	73.1065
DATA	224	2	60	0	0	A_14_P112152	chr4:186178095-186178154	1798.41	4473.67	-2.185487165e-001	1.371513781e-001	1.110513479e-001	1.484272e+003	8.973563e+002	3.214590e+002	1.797927e+002	46.5	109.5	15	73	6.523142e+000	1.861191e+001	0	0	0	0	0	0	0	0	0	0	0	15.6287	26.6938	1	1	1	1	24.8756	15.5618	73.963
DATA	225	2	61	0	0	A_14_P116195	chr19:46843260-46843319	1820.26	4474.34	0.000000000e+000	6.400888075e-001	1.000000000e+000	3.028255e+002	1.544038e+002	2.851407e+002	1.554442e+002	28	88	15	73	6.811970e+000	1.856581e+001	0	0	0	0	0	0	0	0	0	0	0	-3.121	-1.86774	0	0	0	0	30.0878	15.9864	74.023
DATA	226	2	62	0	0	A_14_P135366	chr18:58517547-58517606	1840.65	4473.98	5.565985275e-002	1.230306857e-001	6.509763360e-001	1.240880e+003	1.410553e+003	3.109711e+002	2.096600e+002	44	136	15	73	6.748883e+000	1.839576e+001	0	0	0	0	0	0	0	0	0	0	0	13.0659	42.1446	1	1	0	1	27.2919	16.0116	74.0048
DATA	227	2	63	0	1	SRN_50490	SRN_50490	1861.49	4473.34	-2.835662961e-001	6.859511805e-002	3.566374778e-005	1.189577e+004	6.191932e+003	1.223273e+003	6.382456e+002	157	264	15	73	6.359203e+000	1.827729e+001	0	0	0	0	0	0	0	0	0	0	0	125.257	185.402	1	1	1	1	24.4106	15.6618	74.0845
DATA	228	2	64	0	0	A_14_P122768	chr14:102235694-102235753	1883.22	4473.87	1.366526645e+000	1.571755436e-001	3.490661023e-018	3.031386e+002	7.049656e+003	2.851407e+002	7.216846e+002	28	298.5	15	73	6.363150e+000	1.847525e+001	0	0	0	0	0	0	0	0	0	0	0	-3.41691	211.549	0	1	0	1	24.6442	15.5983	74.1953
DATA	229	2	65	0	0	A_14_P130894	chr11:82758698-82758757	1904.73	4473.82	-3.203439593e-001	8.779584273e-002	2.635324876e-004	3.588045e+003	1.715987e+003	4.583076e+002	2.306406e+002	71	134	15	74	6.362994e+000	1.861851e+001	0	0	0	0	0	0	0	0	0	0	0	37.7804	51.6057	1	1	1	1	24.6442	15.6776	74.4736
DATA	230	2	66	0	0	A_18_P15117890	chr5:20693570-20693629	1925.35	4474.27	-1.924017455e-001	1.565888713e-001	2.191819148e-001	1.218201e+003	7.821986e+002	3.100732e+002	1.725414e+002	41	116	15	74	6.456181e+000	1.877772e+001	0	0	0	0	0	0	0	0	0	0	0	12.8271	23.5715	1	1	0	1	24.8756	15.5096	74.5848
DATA	231	2	67	0	0	A_14_P200350	chr12:57434942-57435000	1946.58	4473.46	4.019967332e-001	2.894785255e-001	1.649262198e-001	3.033053e+002	7.653794e+002	2.851407e+002	1.714961e+002	30	115	15	74	6.501032e+000	1.856721e+001	0	0	0	0	0	0	0	0	0	0	0	-2.15377	23.1133	0	1	0	0	24.4106	15.5969	74.696
DATA	232	2	68	0	0	A_14_P130979	chr10:74542787-74542846	1967.53	4473.69	3.739851103e-001	2.150437381e-001	8.201507714e-002	4.361099e+002	1.031766e+003	2.884565e+002	1.846700e+002	36	119	15	75	6.914041e+000	1.866500e+001	0	0	0	0	0	0	0	0	0	0	0	4.59202	31.2209	1	1	0	1	25.1049	15.8941	75.0413
DATA	233	2	69	0	0	A_14_P100630	chr1:70303897-70303956	1988.8	4474.39	7.383461312e-003	1.792424216e-001	9.671423533e-001	8.273305e+002	8.415162e+002	2.969006e+002	1.744838e+002	38	117	15	75	6.876283e+000	1.881416e+001	0	0	0	0	0	0	0	0	0	0	0	8.71139	25.5155	1	1	0	1	25.3321	15.8788	75.5704
DATA	234	2	70	0	0	A_16_P36797540	chr4:81798518-81798577	2009.92	4474.63	4.199034597e-001	1.343486089e-001	1.775170697e-003	7.366246e+002	1.937089e+003	2.945019e+002	2.465641e+002	39	153.5	15	75	6.392483e+000	1.869668e+001	0	0	0	0	0	0	0	0	0	0	0	7.7563	58.8507	1	1	0	1	23.696	15.5213	75.6597
DATA	235	2	71	0	0	A_16_P15883074	chr2:154164613-154164672	2031.12	4474.08	2.375598899e-001	1.247653295e-001	5.690317655e-002	9.911922e+002	1.712844e+003	3.018772e+002	2.291663e+002	42	134	15	75	6.428622e+000	1.869820e+001	0	0	0	0	0	0	0	0	0	0	0	10.4368	52.1409	1	1	0	1	23.4529	15.4331	75.7445
DATA	236	2	72	0	0	A_14_P113211	chr9:138392136-138392195	2051.7	4474	4.450538833e-001	2.745835935e-001	1.050536724e-001	3.031751e+002	8.447873e+002	2.853631e+002	1.738642e+002	30	115	15	74	6.431485e+000	1.878508e+001	0	0	0	0	0	0	0	0	0	0	0	1.18593	25.7645	0	1	0	1	22.4545	15.3235	75.6888
DATA	237	2	73	0	0	A_14_P138956	chr16:15656291-15656350	2073.39	4474.33	8.591471751e-001	1.775812290e-001	1.311180085e-006	3.030832e+002	2.191336e+003	2.851407e+002	2.665007e+002	30	156	15	75	6.413871e+000	1.874416e+001	0	0	0	0	0	0	0	0	0	0	0	-1.46742	66.9611	0	1	0	1	24.8756	15.411	75.6924
DATA	238	2	74	0	0	A_16_P16871604	chr4:137118362-137118421	2095.07	4474.78	2.631507447e-001	1.433924923e-001	6.647931104e-002	8.010738e+002	1.468329e+003	2.961797e+002	2.108939e+002	41	131.5	15	74	6.761708e+000	1.841520e+001	0	0	0	0	0	0	0	0	0	0	0	8.43492	44.9528	1	1	0	1	25.1049	15.8873	74.8317
DATA	239	2	75	0	0	A_16_P01388843	chr5:166951793-166951852	2115.51	4473.98	3.873031869e-001	1.178933997e-001	1.019106469e-003	9.220570e+002	2.249370e+003	2.996784e+002	2.709830e+002	41.5	163.5	15	75	6.453995e+000	1.892312e+001	0	0	0	0	0	0	0	0	0	0	0	9.70881	68.9868	1	1	0	1	23.4529	15.6362	75.4419
DATA	240	2	76	0	0	A_16_P20154283	chr14:97978392-97978451	2136.94	4474.4	6.993410286e-003	4.623789394e-001	9.879325789e-001	3.027642e+002	3.076790e+002	2.861710e+002	1.539486e+002	32	104	15	74	6.442826e+000	1.855247e+001	0	0	0	0	0	0	0	0	0	0	0	2.55456	9.45323	0	1	0	0	25.1049	15.6069	75.1829
DATA	241	2	77	0	0	A_14_P136359	chr2:116330274-116330333	2158.11	4474.53	2.867586023e-001	1.362644404e-001	3.534119039e-002	8.323248e+002	1.610836e+003	2.970402e+002	2.205054e+002	37.5	137	15	74	6.422818e+000	1.833352e+001	0	0	0	0	0	0	0	0	0	0	0	8.76397	49.5778	1	1	0	1	22.4545	15.4288	74.8949
DATA	242	2	78	0	1	SRN_30558	SRN_30558	2178.84	4474.65	3.554497136e-001	1.459163388e-001	1.485138330e-002	7.048763e+002	1.597948e+003	2.937239e+002	2.193945e+002	39.5	136	15	74	6.415930e+000	1.834590e+001	0	0	0	0	0	0	0	0	0	0	0	7.422	49.2628	1	1	0	1	25.7804	15.3178	74.9927
DATA	243	2	79	0	0	A_14_P122294	chr3:84777412-84777471	2200	4474.3	1.113840527e+000	1.560893461e-001	9.614442549e-013	3.023038e+002	3.929019e+003	2.853162e+002	4.205906e+002	31	209.5	15	74	6.379515e+000	1.897559e+001	0	0	0	0	0	0	0	0	0	0	0	1.0535	121.329	0	1	0	1	26.2212	15.3363	75.492
DATA	244	2	80	0	0	A_16_P19125946	chr11:653155-653214	2221.19	4474.43	0.000000000e+000	6.461399842e-001	1.000000000e+000	3.021063e+002	1.488375e+002	2.851407e+002	1.498404e+002	31	90	14	74	6.433776e+000	1.900532e+001	0	0	0	0	0	0	0	0	0	0	0	-0.550271	-2.37169	0	0	0	0	25.7804	15.2453	75.3924
DATA	245	2	81	0	1	SRN_50360	SRN_50360	2242.57	4474.3	3.815228210e-001	7.067148871e-002	6.718558944e-008	2.283919e+005	5.497985e+005	2.284097e+004	5.498006e+004	2446	17124	14	74	6.578921e+000	1.901736e+001	0	0	0	0	0	0	0	0	0	0	0	2404.86	17032.2	1	1	1	1	26.8687	15.3127	75.3006
DATA	246	2	82	0	0	A_16_P37999166	chr7:40095110-40095169	2264.14	4474.1	3.218448434e-001	2.916925283e-001	2.698664368e-001	3.326107e+002	6.978805e+002	2.870741e+002	1.648697e+002	32.5	114	15	74	6.341688e+000	1.930495e+001	0	0	0	0	0	0	0	0	0	0	0	3.50223	21.6532	1	1	0	0	23.9365	15.2309	75.0118
DATA	247	2	83	0	0	A_16_P15203883	chr1:87873004-87873063	2285.15	4473.91	3.021907831e-001	8.391909675e-002	3.170229525e-004	1.932358e+003	3.875059e+003	3.444493e+002	4.152194e+002	51	213	15	74	6.540498e+000	1.902480e+001	0	0	0	0	0	0	0	0	0	0	0	20.3468	120.408	1	1	1	1	23.9365	15.3547	75.3935
DATA	248	2	84	0	0	A_14_P122870	chr12:10269497-10269556	2306.25	4474.21	2.124160134e-001	9.501802769e-002	2.538232196e-002	1.550687e+003	2.528949e+003	3.245790e+002	2.934951e+002	46	159	15	74	6.268439e+000	1.872674e+001	0	0	0	0	0	0	0	0	0	0	0	16.328	78.6921	1	1	1	1	24.4106	15.3095	74.9013
DATA	249	2	85	0	0	A_16_P16215727	chr3:48371494-48371553	2327.25	4474.42	9.321354564e-002	2.484391714e-001	7.075142191e-001	5.204873e+002	6.450950e+002	2.898522e+002	1.621258e+002	33	115	15	74	6.273424e+000	1.900986e+001	0	0	0	0	0	0	0	0	0	0	0	5.48048	20.1004	1	1	0	0	25.3321	15.2894	75.1263
DATA	250	2	86	0	0	A_14_P105546	chr17:47655292-47655351	2348.5	4474.32	-8.931408219e-001	3.032804758e-001	3.230241002e-003	1.153639e+003	1.475465e+002	3.075940e+002	1.486620e+002	41	90	14	74	6.166732e+000	1.869648e+001	0	0	0	0	0	0	0	0	0	0	0	12.1473	1.87325	1	0	0	0	27.0811	15.0232	74.5352
DATA	251	2	87	0	0	A_14_P114653	chr2:65477909-65477968	2369.17	4474.44	6.390621904e-001	1.238184485e-001	2.452616266e-007	6.806521e+002	2.964745e+003	2.931520e+002	3.315218e+002	37	189.5	15	74	6.566471e+000	1.841465e+001	0	0	0	0	0	0	0	0	0	0	0	7.16693	92.6165	1	1	0	1	23.696	15.3162	74.7003
DATA	252	2	88	0	0	A_16_P16111335	chr3:3653346-3653405	2390.36	4474.47	5.367725922e-001	2.264091099e-001	1.774923312e-002	3.328155e+002	1.145450e+003	2.870765e+002	1.872864e+002	32	127	15	74	6.372833e+000	1.856141e+001	0	0	0	0	0	0	0	0	0	0	0	3.50438	35.8269	1	1	0	1	24.4106	15.208	74.5388
DATA	253	2	89	0	0	A_14_P108641	chr16:1820324-1820379	2411.6	4474.32	-5.428757773e-001	4.825706427e-001	2.606032627e-001	5.131209e+002	1.470090e+002	2.897208e+002	1.482385e+002	35	95	15	73	6.421334e+000	1.874760e+001	0	0	0	0	0	0	0	0	0	0	0	5.40291	2.63447	1	0	0	0	24.1747	15.3406	74.2788
DATA	254	2	90	0	0	A_14_P113761	chr5:131008260-131008319	2433.05	4474.32	2.666311037e-001	1.250561780e-001	3.299939517e-002	9.515246e+002	1.758130e+003	3.005981e+002	2.297052e+002	39	147	15	74	6.453039e+000	1.924745e+001	0	0	0	0	0	0	0	0	0	0	0	10.0191	55.1176	1	1	0	1	26.0017	15.287	74.687
DATA	255	2	91	0	0	A_14_P117821	chrX:34481748-34481807	2453.85	4474.27	5.575585419e-001	1.201378209e-001	3.467422800e-006	7.653740e+002	2.763327e+003	2.952342e+002	3.133181e+002	39	183.5	15	73	6.592304e+000	1.904065e+001	0	0	0	0	0	0	0	0	0	0	0	8.05902	86.7215	1	1	0	1	23.4529	15.3666	74.0502
DATA	256	2	92	0	0	A_14_P104417	chr2:11389766-11389815	2475.39	4474.33	-9.940234348e-001	1.494989449e-001	2.950246254e-011	3.553438e+003	3.602677e+002	4.556034e+002	1.518604e+002	68	108	14	73	6.628761e+000	1.910356e+001	0	0	0	0	0	0	0	0	0	0	0	37.416	11.3179	1	1	1	0	26.0017	15.2692	74.4775
DATA	257	2	93	0	0	A_14_P119212	chr6:161582823-161582882	2496.57	4474.24	4.001085912e-001	1.923716797e-001	3.753721259e-002	4.754771e+002	1.194643e+003	2.890779e+002	1.897201e+002	31.5	127.5	15	74	6.647209e+000	1.875105e+001	0	0	0	0	0	0	0	0	0	0	0	5.00654	37.566	1	1	0	1	25.1049	15.3497	74.6807
DATA	258	2	94	0	0	A_14_P135297	chr10:74506622-74506681	2517.89	4474.06	2.243586738e-001	9.874732783e-002	2.308360633e-002	1.427944e+003	2.393701e+003	3.188973e+002	2.810348e+002	42.5	163	15	73	6.685589e+000	1.868261e+001	0	0	0	0	0	0	0	0	0	0	0	15.0356	75.3393	1	1	1	1	24.6442	15.4842	74.356
DATA	259	2	95	0	0	A_14_P202101	chr1:71318416-71318475	2538.71	4474.18	4.643166645e-002	6.613825961e-002	4.826545720e-001	5.463201e+003	6.079654e+003	6.162556e+002	6.255146e+002	85.5	279	15	74	6.631956e+000	1.841350e+001	0	0	0	0	0	0	0	0	0	0	0	57.5248	191.51	1	1	1	1	25.1049	15.481	74.4882
DATA	260	2	96	0	0	A_18_P17380348	chrY:7613581-7613640	2559.53	4474.56	0.000000000e+000	6.558597676e-001	1.000000000e+000	2.969406e+002	1.460307e+002	2.854845e+002	1.470147e+002	30	87	15	74	6.443705e+000	1.892602e+001	0	0	0	0	0	0	0	0	0	0	0	1.47467	-6.06343	0	0	0	0	19.1492	15.4623	74.7815
DATA	261	2	97	0	0	A_14_P130939	chr13:94540422-94540477	2581.72	4474.49	-1.083762313e-001	1.984928823e-001	5.850689950e-001	8.350838e+002	6.506596e+002	2.971176e+002	1.606667e+002	35	110	15	74	6.378770e+000	1.932101e+001	0	0	0	0	0	0	0	0	0	0	0	8.79303	20.5273	1	1	0	0	24.4106	15.3958	74.7958
DATA	262	2	98	0	0	A_14_P121057	chr1:40128786-40128845	2602.59	4474.33	-7.207670295e-001	1.784607240e-001	5.372553158e-005	1.856609e+003	3.531452e+002	3.402575e+002	1.509922e+002	48	102	15	74	6.429152e+000	1.928076e+001	0	0	0	0	0	0	0	0	0	0	0	19.5492	11.1486	1	1	1	0	25.3321	15.5926	74.8303
DATA	263	2	99	0	0	A_14_P130347	chr4:27025347-27025406	2623.87	4474.98	-2.108025207e-001	1.516208550e-001	1.644297228e-001	1.280525e+003	7.881074e+002	3.125743e+002	1.665424e+002	38	119	15	74	6.395336e+000	1.860687e+001	0	0	0	0	0	0	0	0	0	0	0	13.4833	24.8953	1	1	0	1	22.9591	15.4516	75.0069
DATA	264	2	100	0	0	A_14_P110273	chr4:152201339-152201398	2644.63	4475.08	7.413035515e-001	2.001790200e-001	2.128943709e-004	2.950876e+002	1.626502e+003	2.851407e+002	2.189906e+002	25	146.5	15	74	6.326580e+000	1.873515e+001	0	0	0	0	0	0	0	0	0	0	0	-3.1531	51.4072	0	1	0	1	26.0017	15.4216	75.6025
DATA	265	2	101	0	0	A_14_P120470	chr11:47269963-47270016	2666.26	4474.64	-8.258919816e-002	1.029073551e-001	4.222298196e-001	1.859472e+003	1.537448e+003	3.404138e+002	2.124081e+002	48.5	139.5	15	74	6.504288e+000	1.846044e+001	0	0	0	0	0	0	0	0	0	0	0	19.5793	48.6175	1	1	1	1	24.8756	15.4434	74.9366
DATA	266	2	102	0	0	A_16_P15630632	chr2:43046238-43046297	2686.7	4473.72	-4.339389192e-001	5.616316691e-001	4.397356542e-001	3.952297e+002	1.455160e+002	2.878668e+002	1.469288e+002	33	96	15	74	6.272231e+000	1.845546e+001	0	0	0	0	0	0	0	0	0	0	0	4.16158	3.56317	1	0	0	0	23.9365	15.1894	75.1643
DATA	267	2	103	0	0	A_14_P113820	chr16:2092056-2092101	2708.56	4474.27	0.000000000e+000	6.606388154e-001	1.000000000e+000	2.936404e+002	1.454596e+002	2.852504e+002	1.469708e+002	28	101	15	73	6.319854e+000	1.827010e+001	0	0	0	0	0	0	0	0	0	0	0	0.832765	3.95084	0	0	0	0	25.5572	15.2611	74.6724
DATA	268	2	104	0	0	A_18_P12230151	chr15:53238405-53238464	2729.26	4474.49	5.399149058e-001	1.722865269e-001	1.725468591e-003	4.581846e+002	1.588384e+003	2.887985e+002	2.160112e+002	31.5	146	15	73	6.302684e+000	1.898345e+001	0	0	0	0	0	0	0	0	0	0	0	4.82446	50.285	1	1	0	1	24.6442	15.2449	74.6879
DATA	269	2	105	0	0	A_14_P134348	chrX:36367299-36367358	2750.6	4474.41	-1.520203991e-001	2.802386861e-001	5.874964440e-001	6.041431e+002	4.257155e+002	2.914706e+002	1.524214e+002	32	108	15	74	6.560765e+000	1.901501e+001	0	0	0	0	0	0	0	0	0	0	0	6.36133	13.4808	1	1	0	0	27.501	15.3692	74.7404
DATA	270	2	106	0	0	A_14_P120445	chr8:140713512-140713571	2771.48	4474.29	-6.316916992e-002	1.213035079e-001	6.025388247e-001	1.431902e+003	1.238067e+003	3.190747e+002	1.916756e+002	42	130.5	15	74	6.507023e+000	1.934589e+001	0	0	0	0	0	0	0	0	0	0	0	15.0772	39.2128	1	1	1	1	25.3321	15.2752	75.1743
DATA	271	2	107	0	0	A_14_P133620	chr1:152659667-152659720	2792.47	4474.85	1.735110548e-002	1.274537476e-001	8.917133834e-001	1.221685e+003	1.271483e+003	3.102102e+002	1.938353e+002	41	132	15	74	6.548018e+000	1.883765e+001	0	0	0	0	0	0	0	0	0	0	0	12.8638	40.2768	1	1	0	1	22.9591	15.3693	74.8646
DATA	272	2	108	0	0	A_14_P139611	chr1:36909594-36909648	2813.36	4474.5	-3.647728276e-001	9.674478254e-002	1.629435783e-004	3.076683e+003	1.328342e+003	4.194819e+002	1.976028e+002	59	134	15	74	6.511362e+000	1.857703e+001	0	0	0	0	0	0	0	0	0	0	0	32.396	42.0814	1	1	1	1	24.4106	15.3581	74.8447
DATA	273	2	109	0	0	A_14_P124604	chr1:22352654-22352713	2835.43	4475	-6.094541530e-001	4.187168001e-001	1.455230663e-001	6.310593e+002	1.551015e+002	2.920404e+002	1.471103e+002	35	98	15	74	6.312135e+000	1.826350e+001	0	0	0	0	0	0	0	0	0	0	0	6.64475	4.91368	1	1	0	0	24.8756	15.349	74.5662
DATA	274	2	110	0	0	A_16_P15884526	chr2:154938385-154938444	2856.4	4474.35	5.319468974e-001	1.596500004e-001	8.623765447e-004	5.102024e+002	1.736558e+003	2.896693e+002	2.270660e+002	34.5	144.5	14	74	6.460637e+000	1.845204e+001	0	0	0	0	0	0	0	0	0	0	0	5.37218	55.0126	1	1	0	1	24.4106	15.2988	74.7144
DATA	275	2	111	0	0	A_14_P124551	chr14:103986623-103986673	2877.49	4474.38	-6.009161888e-001	4.504669287e-001	1.822087377e-001	5.797967e+002	1.453314e+002	2.909757e+002	1.463111e+002	36	95	14	74	6.288485e+000	1.827672e+001	0	0	0	0	0	0	0	0	0	0	0	6.10498	0.102061	1	0	0	0	26.2212	15.2474	74.8192
DATA	276	2	112	0	0	A_14_P113840	chr1:22580233-22580292	2898.18	4474.25	-2.017254095e-001	2.179544177e-001	3.546853829e-001	8.353520e+002	5.249816e+002	2.971252e+002	1.554655e+002	38	111	14	74	6.317195e+000	1.825045e+001	0	0	0	0	0	0	0	0	0	0	0	8.79585	16.6267	1	1	0	0	24.6442	15.1982	75.0745
DATA	277	2	113	0	0	A_16_P18843555	chr10:14829939-14829998	2920.03	4474.33	-5.339448380e-001	1.468595930e-001	2.771725027e-004	1.949958e+003	5.702699e+002	3.454397e+002	1.570832e+002	48	116.5	14	74	6.466941e+000	1.838557e+001	0	0	0	0	0	0	0	0	0	0	0	20.5321	18.057	1	1	1	0	26.2212	15.3023	75.0749
DATA	278	2	114	0	0	A_14_P120692	chr9:79312247-79312306	2941.07	4474.6	-2.191454153e-001	8.973471492e-002	1.460017641e-002	2.846271e+003	1.718426e+003	4.028869e+002	2.257534e+002	54.5	147.5	15	74	6.362894e+000	1.864011e+001	0	0	0	0	0	0	0	0	0	0	0	29.9698	54.3975	1	1	1	1	25.7804	15.5092	74.9911
DATA	279	2	115	0	0	A_14_P134785	chr19:10385601-10385651	2962.73	4473.8	-3.409909972e-001	2.262180351e-001	1.317195723e-001	9.325994e+002	4.253086e+002	3.000044e+002	1.525088e+002	37	103	15	74	6.352068e+000	1.886909e+001	0	0	0	0	0	0	0	0	0	0	0	9.81982	13.4585	1	1	0	0	18.5412	15.4839	74.9204
DATA	280	2	116	0	-1	NC2_00070181	NC2_00070181	2983.4	4474.59	0.000000000e+000	6.690938677e-001	1.000000000e+000	2.866870e+002	1.455325e+002	2.853376e+002	1.465132e+002	27	90	15	73	6.414610e+000	1.921085e+001	0	0	0	0	0	0	0	0	0	0	0	1.11591	-2.38316	0	0	0	0	27.501	15.427	74.5148
DATA	281	2	117	1028	1	SM_07	SM_07	3005.3	4474.58	0.000000000e+000	6.717969065e-001	1.000000000e+000	2.861226e+002	1.456011e+002	2.864377e+002	1.465822e+002	30	90	15	74	6.446798e+000	1.892069e+001	0	0	0	0	0	0	0	0	0	0	0	2.86687	-3.3694	0	0	0	0	24.1747	15.3392	74.6249
DATA	282	2	118	0	0	A_14_P105396	chr21:37796230-37796289	3025.54	4474.86	1.971720911e-002	4.791262246e-001	9.671743757e-001	2.855949e+002	2.988599e+002	2.854850e+002	1.496674e+002	28.5	101	15	73	6.411366e+000	1.881455e+001	0	0	0	0	0	0	0	0	0	0	0	1.47584	9.44459	0	1	0	0	25.3321	15.3842	74.3446
DATA	283	2	119	0	0	A_14_P128909	chr21:19756025-19756084	3045.8	4474.4	-2.681626721e-001	1.452233197e-001	6.481182594e-002	1.443758e+003	7.786309e+002	3.196085e+002	1.661135e+002	42.5	118.5	15	74	6.547896e+000	1.893321e+001	0	0	0	0	0	0	0	0	0	0	0	15.2021	24.5927	1	1	1	1	25.1049	15.1945	74.9363
DATA	284	2	120	0	0	A_14_P105071	chr16:57511305-57511361	3067.88	4474.61	-5.894260206e-001	4.561919681e-001	1.963374156e-001	5.666607e+002	1.458469e+002	2.907168e+002	1.468319e+002	33.5	95.5	15	74	6.571092e+000	1.867280e+001	0	0	0	0	0	0	0	0	0	0	0	5.96666	0.259216	1	0	0	0	23.9365	15.2686	74.9453
DATA	285	2	121	0	0	A_14_P109369	chr17:32977608-32977667	3089	4474.66	2.197351329e-001	8.229904020e-002	7.586031251e-003	2.099951e+003	3.482927e+003	3.541231e+002	3.780161e+002	51	199	14	74	6.483341e+000	1.873142e+001	0	0	0	0	0	0	0	0	0	0	0	22.1115	109.86	1	1	1	1	25.7804	15.2436	75.3648
DATA	286	2	122	0	0	A_18_P15977500	chr7:9006498-9006557	3110.7	4474.54	-7.288218932e-001	1.975532835e-001	2.249230898e-004	1.640423e+003	3.062908e+002	3.289606e+002	1.501982e+002	45	105	14	74	6.438554e+000	1.852777e+001	0	0	0	0	0	0	0	0	0	0	0	17.2729	9.65382	1	1	1	0	25.3321	15.1718	75.0297
DATA	287	2	123	0	0	A_14_P119686	chr16:31288300-31288353	3131.22	4474.22	-1.786948421e-001	1.066046117e-001	9.369133612e-002	1.986010e+003	1.316093e+003	3.474875e+002	1.974242e+002	50	139	14	74	6.190194e+000	1.845826e+001	0	0	0	0	0	0	0	0	0	0	0	20.9117	41.4487	1	1	1	1	25.7804	14.8336	74.8294
DATA	288	2	124	0	0	A_16_P17568597	chr6:64471193-64471252	3152.55	4474.55	-6.952331576e-002	3.785868349e-001	8.542966493e-001	4.038165e+002	3.440810e+002	2.879860e+002	1.512480e+002	31	101	14	74	6.119796e+000	1.846944e+001	0	0	0	0	0	0	0	0	0	0	0	4.25199	10.8272	1	1	0	0	24.4106	14.8218	74.7486
DATA	289	2	125	0	0	A_16_P41239072	chr20:275774-275833	3173.27	4474.44	-7.725405622e-002	8.098450081e-002	3.401158872e-001	2.908944e+003	2.434901e+003	4.073387e+002	2.846370e+002	57	165.5	14	74	6.131229e+000	1.859013e+001	0	0	0	0	0	0	0	0	0	0	0	30.6298	76.5508	1	1	1	1	26.0017	15.0318	74.6298
DATA	290	2	126	0	0	A_16_P38909067	chr9:140852852-140852911	3194.85	4474.83	9.859647026e-001	1.699233546e-001	6.536909998e-009	2.814331e+002	2.724833e+003	2.851424e+002	3.098708e+002	25	174	15	73	6.274389e+000	1.829234e+001	0	0	0	0	0	0	0	0	0	0	0	0.10334	85.5835	0	1	0	1	24.4106	15.1814	74.0601
DATA	291	2	127	0	0	A_16_P19116964	chr10:132580596-132580655	3216.15	4474.27	1.633051908e-001	1.449962851e-001	2.600506024e-001	8.803569e+002	1.282224e+003	2.984217e+002	1.956000e+002	39	136	15	73	6.279145e+000	1.831299e+001	0	0	0	0	0	0	0	0	0	0	0	9.26973	40.2309	1	1	0	1	25.1049	15.4246	74.1907
DATA	292	2	128	0	0	A_14_P122696	chr6:166659302-166659361	3237.15	4474.6	7.264907004e-001	1.488614193e-001	1.059162298e-006	4.577574e+002	2.438519e+003	2.887917e+002	2.851802e+002	34.5	171.5	15	73	6.311968e+000	1.817269e+001	0	0	0	0	0	0	0	0	0	0	0	4.81996	76.4307	1	1	0	1	25.3321	15.517	74.2727
DATA	293	2	129	0	0	A_14_P101838	chr3:167437972-167438031	3258.84	4473.86	2.518045339e-001	1.816465837e-001	1.656757149e-001	6.078711e+002	1.085466e+003	2.915481e+002	1.835711e+002	34	127	15	73	6.310117e+000	1.824509e+001	0	0	0	0	0	0	0	0	0	0	0	6.40059	33.9815	1	1	0	1	23.2073	15.3121	73.9734
DATA	294	2	130	0	0	A_14_P131735	chr8:94936398-94936457	3279.68	4474.78	4.068876878e-002	1.205923764e-001	7.358097537e-001	1.283608e+003	1.409682e+003	3.127007e+002	2.045400e+002	41	137	14	72	6.242208e+000	1.852301e+001	0	0	0	0	0	0	0	0	0	0	0	13.5158	44.0825	1	1	0	1	25.7804	15.1406	73.4679
DATA	295	2	131	0	0	A_16_P00639849	chr3:5030941-5031000	3299.71	4474.18	0.000000000e+000	6.786567762e-001	1.000000000e+000	2.791681e+002	1.473878e+002	2.862189e+002	1.483810e+002	28	87	15	72	6.200725e+000	1.862169e+001	0	0	0	0	0	0	0	0	0	0	0	2.61347	-5.15206	0	0	0	0	26.6546	15.1279	73.3386
DATA	296	2	132	0	0	A_16_P41862419	chrY:6716801-6716860	3321.69	4473.92	0.000000000e+000	6.771147380e-001	1.000000000e+000	2.787381e+002	1.475851e+002	2.851981e+002	1.485795e+002	26.5	87	15	72	6.272299e+000	1.864716e+001	0	0	0	0	0	0	0	0	0	0	0	0.602538	-6.26953	0	0	0	0	16.9257	15.2402	73.5464
DATA	297	2	133	0	0	A_16_P01648198	chr7:5151444-5151503	3342.96	4474.53	3.915535117e-001	1.417205618e-001	5.729802790e-003	7.019930e+002	1.729364e+003	2.936549e+002	2.281226e+002	33.5	138.5	15	73	6.364810e+000	1.852694e+001	0	0	0	0	0	0	0	0	0	0	0	7.39164	53.8733	1	1	0	1	24.4106	15.3174	73.3896
DATA	298	2	134	0	0	A_14_P132264	chr1:109472445-109472504	3364.37	4474.21	7.576889435e-002	1.382535492e-001	5.836623574e-001	1.034095e+003	1.231202e+003	3.033130e+002	1.932715e+002	34	130	15	73	6.389242e+000	1.837058e+001	0	0	0	0	0	0	0	0	0	0	0	10.8885	38.3006	1	1	0	1	24.6442	15.3279	73.1784
DATA	299	2	135	0	0	A_14_P123758	chr11:75439258-75439317	3385.3	4473.84	-3.468247337e-001	2.335736659e-001	1.375803094e-001	9.095199e+002	4.092488e+002	2.992950e+002	1.547049e+002	36.5	105.5	15	73	6.570258e+000	1.851633e+001	0	0	0	0	0	0	0	0	0	0	0	9.5768	12.7129	1	1	0	0	23.696	15.351	73.4951
DATA	300	2	136	0	0	A_14_P123448	chr11:70049370-70049416	3406.08	4474.49	0.000000000e+000	6.781729504e-001	1.000000000e+000	2.772245e+002	1.484011e+002	2.851407e+002	1.494011e+002	25	94	15	73	6.535948e+000	1.851485e+001	0	0	0	0	0	0	0	0	0	0	0	-2.12491	-0.845199	0	0	0	0	24.4106	15.3897	73.5827
DATA	301	2	137	0	0	A_14_P139131	chr16:68712060-68712116	3426.68	4474.66	-1.372643687e-001	3.017503030e-001	6.491855801e-001	5.526014e+002	4.028540e+002	2.904461e+002	1.549468e+002	33	106	15	73	6.535854e+000	1.842091e+001	0	0	0	0	0	0	0	0	0	0	0	5.81862	12.4787	1	1	0	0	25.3321	15.3219	73.5313
DATA	302	2	138	0	0	A_16_P02895687	chr14:38346804-38346863	3448.41	4474.75	-3.331735125e-001	1.129949797e-001	3.192486779e-003	2.230911e+003	1.035878e+003	3.620426e+002	1.821731e+002	49	121	15	73	6.533745e+000	1.804724e+001	0	0	0	0	0	0	0	0	0	0	0	23.4904	32.0364	1	1	1	1	24.8756	15.3377	73.4232
DATA	303	2	139	0	0	A_16_P00823570	chr3:139688200-139688259	3469.61	4474.3	8.004584458e-001	1.556435392e-001	2.705362271e-007	3.967645e+002	2.506059e+003	2.878879e+002	2.921187e+002	31	171	15	73	6.479518e+000	1.793355e+001	0	0	0	0	0	0	0	0	0	0	0	4.17774	77.3779	1	1	0	1	25.1049	15.2696	73.4236
DATA	304	2	140	0	0	A_18_P16668991	chr8:126131762-126131821	3490.67	4474.78	-1.100991400e-001	7.569698260e-002	1.458155022e-001	3.678073e+003	2.854442e+003	4.653896e+002	3.226142e+002	68.5	183	14	73	6.433362e+000	1.817142e+001	0	0	0	0	0	0	0	0	0	0	0	38.7283	87.9952	1	1	1	1	25.3321	15.1532	73.2618
DATA	305	2	141	0	0	A_14_P129283	chr2:216733008-216733067	3512.47	4474.47	-4.347697973e-001	1.479426605e-001	3.295150044e-003	1.724280e+003	6.336332e+002	3.332216e+002	1.633884e+002	44	109	14	72	6.207417e+000	1.856319e+001	0	0	0	0	0	0	0	0	0	0	0	18.1558	19.4991	1	1	1	0	26.2212	14.883	72.6921
DATA	306	2	142	0	0	A_16_P40104000	chr13:113135829-113135888	3533.16	4474.19	-7.015424632e-003	2.279000706e-001	9.754426794e-001	6.435272e+002	6.332154e+002	2.923123e+002	1.636086e+002	31.5	108	14	72	6.401485e+000	1.878128e+001	0	0	0	0	0	0	0	0	0	0	0	6.77603	19.4531	1	1	0	0	25.5572	15.1812	72.743
DATA	307	2	143	0	0	A_16_P20683181	chr17:54453634-54453693	3554.72	4474.36	3.082538504e-001	9.418757045e-002	1.065007177e-003	1.467218e+003	2.983654e+003	3.206751e+002	3.344558e+002	42	186	14	71	6.226985e+000	1.881179e+001	0	0	0	0	0	0	0	0	0	0	0	15.4491	91.4994	1	1	1	1	25.5572	15.1298	72.5339
DATA	308	2	144	0	0	A_14_P100786	chr22:35706637-35706696	3575.98	4474.56	6.518044903e-002	2.435990859e-001	7.890282981e-001	5.514399e+002	6.407352e+002	2.904240e+002	1.643944e+002	32	111	15	71	6.289987e+000	1.881765e+001	0	0	0	0	0	0	0	0	0	0	0	5.80639	19.6145	1	1	0	0	26.2212	15.1786	72.3301
DATA	309	2	145	0	0	A_16_P20739086	chr17:77027391-77027450	3597	4474.5	-7.375714475e-001	3.654738889e-001	4.357839140e-002	8.232880e+002	1.506539e+002	2.967882e+002	1.516690e+002	33	77	15	72	6.330459e+000	1.849913e+001	0	0	0	0	0	0	1	0	0	0	0	8.66882	-16.565	1	0	0	0	26.2212	15.2404	72.537
DATA	310	2	146	0	0	A_14_P107441	chr12:107002609-107002667	3617.76	4474.67	-1.526694794e-001	1.184035634e-001	1.972592881e-001	1.659881e+003	1.167905e+003	3.299353e+002	1.916418e+002	43	130	15	72	6.357284e+000	1.860100e+001	0	0	0	0	0	0	0	0	0	0	0	17.4777	35.6233	1	1	1	1	24.8756	15.1936	72.691
DATA	311	2	147	0	0	A_14_P101553	chr15:31853246-31853305	3639.07	4474.51	-6.255635131e-003	9.371219245e-002	9.467777870e-001	1.997710e+003	1.969141e+003	3.481576e+002	2.488985e+002	44	146	14	71	6.395169e+000	1.855917e+001	0	0	0	0	0	0	0	0	0	0	0	21.0349	59.9475	1	1	1	1	26.0017	15.2142	72.7855
DATA	312	2	148	0	1	SRN_50197	SRN_50197	3660.11	4474.35	-2.287806094e-001	7.707000587e-002	2.992786024e-003	4.343321e+003	2.564728e+003	5.195668e+002	2.984008e+002	74.5	169	14	72	6.614974e+000	1.861079e+001	0	0	0	0	0	0	0	0	0	0	0	45.7331	77.929	1	1	1	1	25.7804	15.2532	72.6819
DATA	313	2	149	0	0	A_14_P113758	chr8:72870606-72870665	3680.97	4475.08	-1.031678338e+000	2.525952876e-001	4.420731854e-005	1.632701e+003	1.517848e+002	3.285763e+002	1.533183e+002	44	98	14	72	6.579631e+000	1.847430e+001	0	0	0	0	0	0	0	0	0	0	0	17.1915	3.79218	1	0	1	0	28.1191	15.2552	73.0746
DATA	314	2	150	0	0	A_14_P137305	chr9:33046145-33046204	3703.39	4474.41	1.912624763e-001	2.958303175e-001	5.179377049e-001	3.873104e+002	6.016191e+002	2.877591e+002	1.645337e+002	30	111	14	72	6.212337e+000	1.861425e+001	0	0	0	0	0	0	0	0	0	0	0	4.07819	18.207	1	1	0	0	25.7804	14.9312	73.2667
DATA	315	2	151	0	0	A_18_P10632095	chr10:10995215-10995274	3723.85	4474.65	1.106455446e-001	1.161959236e-001	3.409790462e-001	1.258391e+003	1.623533e+003	3.116740e+002	2.233830e+002	40	143	14	73	6.388069e+000	1.868937e+001	0	0	0	0	0	0	0	0	0	0	0	13.2502	49.0401	1	1	0	1	27.2919	15.1863	73.518
DATA	316	2	152	0	0	A_14_P202085	chr1:93825215-93825274	3745.02	4474.25	-1.262369588e-001	1.333403330e-001	3.437776647e-001	1.376406e+003	1.029223e+003	3.166231e+002	1.850201e+002	39.5	119.5	14	73	6.419549e+000	1.847398e+001	0	0	0	0	0	0	0	0	0	0	0	14.4929	31.024	1	1	0	1	25.7804	15.2645	73.2712
DATA	317	2	153	0	0	A_14_P115356	chr13:53034329-53034388	3766.25	4474.54	8.208963946e-001	1.188161348e-001	4.882059259e-012	7.014303e+002	4.643879e+003	2.936414e+002	4.892761e+002	33	227	15	72	6.423190e+000	1.863403e+001	0	0	0	0	0	0	0	0	0	0	0	7.38572	139.699	1	1	0	1	25.7804	15.317	72.8344
DATA	318	2	154	0	0	A_14_P135538	chr22:46844473-46844532	3787.3	4474.83	1.127243536e+000	1.496592604e-001	4.994342198e-014	3.407638e+002	4.567694e+003	2.871697e+002	4.821506e+002	31.5	230.5	15	72	6.501207e+000	1.812950e+001	0	0	0	0	0	0	0	0	0	0	0	3.58808	137.13	1	1	0	1	27.501	15.4319	72.6223
DATA	319	2	155	0	1	SRN_30094	SRN_30094	3808.18	4474.14	2.703542803e-001	1.105840317e-001	1.449381474e-002	1.146581e+003	2.136777e+003	3.073300e+002	2.638033e+002	40	156	15	72	6.462474e+000	1.820943e+001	0	0	0	0	0	0	0	0	0	0	0	12.0729	64.0115	1	1	0	1	24.6442	15.3213	72.8913
DATA	320	2	156	0	0	A_14_P104636	chr6:57467120-57467174	3829.34	4474.75	2.542223391e-001	7.016643461e-002	2.910558317e-004	4.196286e+003	7.535071e+003	5.073395e+002	7.692878e+002	69.5	317	15	72	6.449768e+000	1.804258e+001	0	0	0	0	0	0	0	0	0	0	0	44.1848	225.273	1	1	1	1	26.8687	15.2215	72.469
DATA	321	2	157	0	0	A_14_P106960	chr17:62206386-62206445	3850.9	4474.93	-3.468398810e-001	9.581117387e-002	2.945622344e-004	3.087130e+003	1.389041e+003	4.202487e+002	2.083934e+002	60	128	15	72	6.554377e+000	1.838224e+001	0	0	0	0	0	0	0	0	0	0	0	32.506	41.4393	1	1	1	1	26.8687	15.2643	72.9124
DATA	322	2	158	0	1	SRN_30371	SRN_30371	3872	4474.97	-4.866980370e-001	1.612815567e-001	2.547077595e-003	1.649019e+003	5.376846e+002	3.293901e+002	1.647031e+002	44	102	15	72	6.637025e+000	1.837602e+001	0	0	0	0	0	0	0	0	0	0	0	17.3634	16.0068	1	1	1	0	27.2919	15.4021	72.6924
DATA	323	2	159	0	1	SRN_30267	SRN_30267	3893.1	4474.78	-2.761899585e-001	2.521344367e-001	2.733381441e-001	7.843219e+002	4.152450e+002	2.957310e+002	1.614490e+002	34	109	15	72	6.698381e+000	1.891109e+001	0	0	0	0	0	0	0	0	0	0	0	8.25853	12.335	1	1	0	0	27.501	15.3737	73.5942
DATA	324	2	160	0	0	A_14_P107889	chr14:93814549-93814608	3914.12	4474.97	9.912221525e-001	1.719795668e-001	8.233638253e-009	2.777532e+002	2.721956e+003	2.851407e+002	3.139025e+002	25	171	15	72	6.414986e+000	1.890277e+001	0	0	0	0	0	0	0	0	0	0	0	-0.32031	80.6861	0	1	0	1	28.1191	15.4579	74.0642
DATA	325	2	161	0	0	A_16_P16479707	chr3:162619082-162619141	3935.81	4475.53	3.190101549e-002	2.058241918e-001	8.768279599e-001	6.932524e+002	7.460920e+002	2.934471e+002	1.735360e+002	33	109	15	72	6.436718e+000	1.886294e+001	0	0	0	0	0	0	0	0	0	0	0	7.29961	22.0693	1	1	0	0	25.7804	15.4113	74.1268
DATA	326	2	162	66	1	DarkCorner	DarkCorner	3957.12	4475.06	0.000000000e+000	6.687780701e-001	1.000000000e+000	2.789198e+002	1.559829e+002	2.851407e+002	1.574839e+002	26	97	15	74	6.382589e+000	1.887716e+001	0	0	0	0	0	0	0	0	0	0	0	-0.136765	3.51092	0	0	0	0	29.8967	15.3044	74.7937
DATA	327	2	163	66	1	DarkCorner	DarkCorner	3978.4	4474.35	0.000000000e+000	6.671084736e-001	1.000000000e+000	2.795957e+002	1.563438e+002	2.851407e+002	1.573973e+002	25	87	15	74	6.306162e+000	1.860372e+001	0	0	0	0	0	0	0	0	0	0	0	-1.98888	-2.45964	0	0	0	0	27.2919	15.1689	74.9416
DATA	328	2	164	0	1	HsCGHBrightCorner	HsCGHBrightCorner	3999	4474.43	6.694540153e-001	8.976976678e-002	8.820953150e-014	2.738894e+003	1.279467e+004	3.953740e+002	1.289153e+003	55	453	14	74	6.169819e+000	1.893131e+001	0	0	0	0	0	0	0	0	0	0	0	28.8392	375.945	1	1	1	1	26.2212	14.9161	74.6882
DATA	329	3	1	66	1	DarkCorner	DarkCorner	539.508	4479.07	0.000000000e+000	6.456953640e-001	1.000000000e+000	2.896539e+002	1.666743e+002	2.851407e+002	1.677974e+002	35	85	17	76	6.981907e+000	1.912248e+001	0	0	0	0	0	0	0	0	0	0	0	-1.69952	-12.8361	0	0	0	0	25.3321	17.2336	77.291
DATA	330	3	2	66	1	DarkCorner	DarkCorner	560.029	4479.57	0.000000000e+000	6.459056916e-001	1.000000000e+000	2.894056e+002	1.668879e+002	2.851407e+002	1.680839e+002	35.5	101	17	76	7.000533e+000	1.916810e+001	0	0	0	0	0	0	0	0	0	0	0	-2.97149	1.35193	0	0	0	0	27.501	17.2779	77.3032
DATA	331	3	3	0	0	A_14_P127882	chr4:55124472-55124531	581.564	4479.64	9.920752461e-001	1.641335257e-001	1.500431909e-009	3.080826e+002	3.025119e+003	2.868002e+002	3.461402e+002	40	180	16	76	7.019341e+000	1.861341e+001	0	0	0	0	0	0	0	0	0	0	0	3.24396	83.3411	1	1	0	1	24.8756	17.2137	76.6563
DATA	332	3	4	0	0	A_14_P110859	chr3:44777967-44778026	602.404	4479.25	4.144151362e-001	3.052222221e-001	1.745433901e-001	2.891100e+002	7.507205e+002	2.856361e+002	1.843908e+002	39.5	118	16	77	6.960464e+000	1.903078e+001	0	0	0	0	0	0	0	0	0	0	0	1.77047	20.6586	0	1	0	0	24.4106	17.0323	77.7845
DATA	333	3	5	0	0	A_14_P122730	chr16:88706527-88706583	624	4479.48	-1.051310759e-001	3.333726231e-001	7.524913275e-001	4.945294e+002	3.882049e+002	2.893974e+002	1.729855e+002	41	108	16	77	7.051188e+000	1.873278e+001	0	0	0	0	0	0	0	0	0	0	0	5.20715	10.6728	1	1	0	0	25.3321	17.1361	77.4806
DATA	334	3	6	0	0	A_14_P202445	chr3:184300348-184300392	644.886	4479.77	0.000000000e+000	5.966237410e-001	1.000000000e+000	2.888832e+002	2.009111e+002	2.861513e+002	1.698913e+002	39	106	16	77	7.005761e+000	1.886928e+001	0	0	0	0	0	0	0	0	0	0	0	2.52997	5.51947	0	1	0	0	27.0811	17.0097	77.4489
DATA	335	3	7	0	-1	NC2_00100816	NC2_00100816	666.507	4479.49	0.000000000e+000	6.460614175e-001	1.000000000e+000	2.888599e+002	1.676891e+002	2.852409e+002	1.688190e+002	35.5	95	16	77	7.024782e+000	1.922715e+001	0	0	0	0	0	0	0	0	0	0	0	0.795734	-2.01829	0	0	0	0	27.9146	17.0186	77.6012
DATA	336	3	8	0	0	A_14_P113900	chr3:125803478-125803537	688.357	4479.26	-1.194966296e-001	1.440452864e-001	4.067780918e-001	1.268056e+003	9.630347e+002	3.120655e+002	1.944383e+002	50	122	16	77	7.033740e+000	1.913312e+001	0	0	0	0	0	0	0	0	0	0	0	13.352	26.4231	1	1	0	1	22.1978	17.0032	77.5263
DATA	337	3	9	0	0	A_14_P130960	chr14:67853697-67853756	708.306	4479.21	2.319354467e-001	2.897800692e-001	4.234881171e-001	3.856703e+002	6.578876e+002	2.877371e+002	1.813309e+002	40	114	16	77	6.989585e+000	1.937014e+001	0	0	0	0	0	0	0	0	0	0	0	4.06092	18.0441	1	1	0	0	26.2212	17.0685	78.3927
DATA	338	3	10	0	0	A_14_P104072	chr1:227330649-227330708	729.681	4479.57	-1.891078182e-001	1.303265497e-001	1.467713305e-001	1.562494e+003	1.010905e+003	3.251447e+002	1.969365e+002	52	123	16	78	6.919279e+000	1.964460e+001	0	0	0	0	0	0	0	0	0	0	0	16.4523	27.7206	1	1	1	1	23.696	16.93	78.6899
DATA	339	3	11	0	0	A_14_P137059	chr12:54675533-54675592	750.481	4480.06	5.517739377e-001	1.310278247e-001	2.541073255e-005	6.861119e+002	2.444381e+003	2.932793e+002	2.971844e+002	44.5	158.5	16	78	6.918174e+000	1.963200e+001	0	0	0	0	0	0	0	0	0	0	0	7.22442	67.0241	1	1	0	1	24.1747	17.0118	78.7515
DATA	340	3	12	0	0	A_18_P24746657	chr6:6935568-6935627	771.903	4479.23	-2.863434857e-001	2.195230181e-001	1.921008734e-001	9.401070e+002	4.862211e+002	3.002386e+002	1.758936e+002	44	113.5	16	79	6.628753e+000	1.978540e+001	0	0	0	0	0	0	0	0	0	0	0	9.89887	13.3307	1	1	0	0	26.2212	16.602	79.677
DATA	341	3	13	0	0	A_14_P136614	chr19:11832072-11832131	793.737	4479.95	-5.466997517e-001	4.196394582e-001	1.926483753e-001	6.141851e+002	1.744213e+002	2.916804e+002	1.699033e+002	40	99	16	79	6.912490e+000	1.964907e+001	0	0	0	0	0	0	0	0	0	0	0	6.46707	4.78305	1	1	0	0	24.8756	16.8486	79.8922
DATA	342	3	14	0	0	A_14_P137748	chr7:23089198-23089257	813.196	4479.59	-3.864247852e-001	2.112157093e-001	6.732072743e-002	1.092471e+003	4.487300e+002	3.053525e+002	1.748334e+002	50	104	16	80	6.688499e+000	1.989539e+001	0	0	0	0	0	0	0	0	0	0	0	11.5032	12.3074	1	1	0	0	22.9591	16.6099	80.1268
DATA	343	3	15	0	0	A_14_P110662	chr17:72249220-72249269	835.514	4479.54	-3.051111091e-001	1.528919301e-001	4.597749392e-002	1.460372e+003	7.233564e+002	3.203624e+002	1.837535e+002	49.5	115	16	80	6.993727e+000	2.041589e+001	0	0	0	0	0	0	0	0	0	0	0	15.377	19.8466	1	1	1	0	27.2919	16.9742	80.6159
DATA	344	3	16	0	0	A_14_P135497	chr10:7604634-7604690	856.709	4479.62	6.696972971e-001	2.253105184e-001	2.955484555e-003	2.896303e+002	1.353759e+003	2.851999e+002	2.164100e+002	36.5	132	17	80	7.008696e+000	2.018749e+001	0	0	0	0	0	0	0	0	0	0	0	0.611556	37.1599	0	1	0	1	24.8756	17.1386	80.477
DATA	345	3	17	0	0	A_14_P107515	chr19:18583598-18583655	877.806	4479.52	-2.736288921e-001	3.809682860e-001	4.726057114e-001	5.170067e+002	2.753387e+002	2.897899e+002	1.709786e+002	42.5	103	16	80	6.907664e+000	2.054077e+001	0	0	0	0	0	0	0	0	0	0	0	5.44383	7.56202	1	1	0	0	25.7804	17.0409	80.8183
DATA	346	3	18	0	0	A_14_P105403	chr5:125634901-125634960	899.065	4479.71	-6.672454502e-001	3.716340967e-001	7.258415224e-002	7.785213e+002	1.675040e+002	2.955777e+002	1.686695e+002	43	100.5	16	80	6.853196e+000	2.051370e+001	0	0	0	0	0	0	0	0	0	0	0	8.19745	0.968726	1	0	0	0	26.4388	17.0631	80.6723
DATA	347	3	19	0	0	A_14_P115021	chr9:136695940-136695999	920.148	4479.48	6.148629348e-001	9.121954650e-002	1.578713101e-011	1.783389e+003	7.346983e+003	3.363183e+002	7.537751e+002	54.5	300	16	79	6.836148e+000	2.039268e+001	0	0	0	0	0	0	0	0	0	0	0	18.7782	202.066	1	1	1	1	25.3321	16.9702	80.5508
DATA	348	3	20	0	0	A_14_P115755	chr6:109197384-109197443	940.949	4479.42	-1.226573534e-001	1.881209059e-001	5.143925220e-001	9.302146e+002	7.013355e+002	2.999304e+002	1.823922e+002	46	114	16	79	6.876731e+000	2.051942e+001	0	0	0	0	0	0	0	0	0	0	0	9.79471	19.305	1	1	0	0	26.0017	16.8316	80.3487
DATA	349	3	21	0	0	A_18_P19550117	chr13:19296544-19296603	962.525	4479.53	1.337124422e+000	1.582470803e-001	2.923042442e-017	2.907758e+002	6.319500e+003	2.853367e+002	6.539528e+002	34.5	254.5	16	79	6.934331e+000	2.012785e+001	0	0	0	0	0	0	0	0	0	0	0	1.1134	174.119	0	1	0	1	25.7804	17.0153	79.8442
DATA	350	3	22	0	0	A_14_P109456	chrX:106028399-106028458	983.367	4479.7	2.820445463e-001	2.156444357e-001	1.909022207e-001	4.977209e+002	9.528629e+002	2.894521e+002	1.931708e+002	38	118	17	79	6.925264e+000	2.031071e+001	0	0	0	0	0	0	0	0	0	0	0	5.24076	26.2809	1	1	0	1	25.5572	17.0769	79.9652
DATA	351	3	23	0	0	A_14_P201138	chr12:31821242-31821301	1004.75	4479	7.374991728e-003	1.838921297e-001	9.680094248e-001	8.220213e+002	8.360997e+002	2.967531e+002	1.875248e+002	43.5	114	16	78	6.833943e+000	1.965142e+001	0	0	0	0	0	0	0	0	0	0	0	8.65548	23.0852	1	1	0	0	25.3321	16.8208	79.5121
DATA	352	3	24	0	0	A_16_P02447379	chr11:55879559-55879618	1026.42	4479.47	-1.087273673e-003	1.133227996e-001	9.923448276e-001	1.510275e+003	1.506499e+003	3.226679e+002	2.253877e+002	51	131	16	79	6.828477e+000	1.969333e+001	0	0	0	0	0	0	0	0	0	0	0	15.9025	41.6476	1	1	1	1	24.4106	16.877	79.7596
DATA	353	3	25	0	0	A_14_P107721	chr1:19660868-19660927	1046.96	4479.5	8.677205592e-001	1.607348993e-001	6.721620004e-008	3.607009e+002	2.659915e+003	2.874131e+002	3.143029e+002	37	169	16	79	6.786998e+000	1.971456e+001	0	0	0	0	0	0	0	0	0	0	0	3.798	73.6251	1	1	0	1	23.4529	16.8243	79.6874
DATA	354	3	26	0	0	A_14_P124228	chr12:93774825-93774884	1068.38	4479.57	-7.446692857e-003	1.480423516e-001	9.598824487e-001	1.074918e+003	1.056644e+003	3.047289e+002	1.977961e+002	45.5	121.5	16	78	6.744002e+000	1.970710e+001	0	0	0	0	0	0	0	0	0	0	0	11.3184	29.2873	1	1	0	1	26.0017	16.7711	79.1721
DATA	355	3	27	0	0	A_14_P117403	chr17:7293012-7293071	1089.61	4479.7	7.108526075e-001	1.357366756e-001	1.632100554e-007	5.581453e+002	2.868137e+003	2.905521e+002	3.318744e+002	42	176	16	78	6.823866e+000	1.964731e+001	0	0	0	0	0	0	0	0	0	0	0	5.877	79.6107	1	1	0	1	25.7804	16.8644	79.4195
DATA	356	3	28	0	0	A_14_P112687	chr9:131194233-131194291	1110.32	4479.44	0.000000000e+000	6.425954368e-001	1.000000000e+000	2.928910e+002	1.656128e+002	2.851407e+002	1.667287e+002	33.5	86.5	16	78	6.848952e+000	1.951478e+001	0	0	0	0	0	0	0	0	0	0	0	-0.599192	-9.35493	0	0	0	0	26.4388	16.7942	78.5469
DATA	357	3	29	0	0	A_14_P104970	chr13:26788177-26788236	1131.84	4479.48	-1.916351245e-001	2.238599685e-001	3.919706227e-001	8.265863e+002	5.316833e+002	2.968799e+002	1.747505e+002	46.5	112.5	16	76	6.839837e+000	1.913128e+001	0	0	0	0	0	0	0	0	0	0	0	8.70355	14.8025	1	1	0	0	26.4388	16.731	76.8643
DATA	358	3	30	0	0	A_16_P36214511	chr3:30759894-30759953	1152.85	4479.62	4.345128729e-001	1.317003376e-001	9.694213180e-004	7.617730e+002	2.071755e+003	2.951410e+002	2.656007e+002	43	156	16	76	6.607592e+000	1.918578e+001	0	0	0	0	0	0	0	0	0	0	0	8.0211	57.772	1	1	0	1	24.4106	16.3012	76.7769
DATA	359	3	31	0	0	A_16_P31222296	chr4:3144521-3144580	1174	4479.98	-7.781766912e-001	3.252113553e-001	1.671881516e-002	9.889087e+002	1.648085e+002	3.018023e+002	1.659190e+002	45	86.5	16	76	6.791479e+000	1.863596e+001	0	0	0	0	0	0	0	0	0	0	0	10.4127	-8.12303	1	0	0	0	22.7082	16.4571	77.0008
DATA	360	3	32	0	0	A_14_P106231	chr5:138439097-138439156	1195.37	4479.25	2.053250032e-001	1.292180605e-001	1.120647552e-001	9.989890e+002	1.602824e+003	3.021341e+002	2.304895e+002	46	140	16	76	6.813686e+000	1.898315e+001	0	0	0	0	0	0	0	0	0	0	0	10.5189	44.8477	1	1	0	1	25.1049	16.3511	76.7005
DATA	361	3	33	0	0	A_14_P132792	chrX:105167104-105167162	1216.57	4479.22	-4.102806123e-001	1.601848233e-001	1.042827137e-002	1.546366e+003	6.012176e+002	3.243728e+002	1.759320e+002	52.5	103	16	76	6.726457e+000	1.917425e+001	0	0	0	0	0	0	0	0	0	0	0	16.2825	16.8523	1	1	1	0	23.9365	16.4148	77.289
DATA	362	3	34	1028	1	SM_07	SM_07	1237.56	4480.11	-4.653764805e-001	4.922516478e-001	3.444528704e-001	4.786710e+002	1.639308e+002	2.891306e+002	1.650354e+002	42	92	16	76	6.868447e+000	1.909985e+001	0	0	0	0	0	0	0	0	0	0	0	5.04017	-0.990978	1	0	0	0	24.6442	16.6523	76.5911
DATA	363	3	35	0	0	A_14_P136823	chr3:18968764-18968823	1258.83	4479.89	3.995113671e-001	1.334392145e-001	2.753840841e-003	7.738155e+002	1.941551e+003	2.954541e+002	2.546190e+002	45	143	16	75	6.887135e+000	1.932108e+001	0	0	0	0	0	0	0	0	0	0	0	8.1479	54.6253	1	1	0	1	24.4106	16.6092	75.7995
DATA	364	3	36	0	0	A_16_P02051603	chr9:4856324-4856383	1280.08	4479.35	2.731557931e-001	1.216486322e-001	2.473932375e-002	1.006702e+003	1.888239e+003	3.023900e+002	2.503709e+002	43	147	16	74	6.913434e+000	1.925149e+001	0	0	0	0	0	0	0	0	0	0	0	10.6001	53.2269	1	1	0	1	24.4106	16.5238	75.6983
DATA	365	3	37	0	0	A_16_P15048277	chr1:20130969-20131028	1301.15	4479.51	-5.166312236e-001	4.622174121e-001	2.636851455e-001	5.355453e+002	1.629915e+002	2.901264e+002	1.640898e+002	40	85	16	74	6.637417e+000	1.895554e+001	0	0	0	0	0	0	0	0	0	0	0	5.63903	-7.15176	1	0	0	0	27.501	16.3881	75.1818
DATA	366	3	38	0	0	A_14_P109329	chr11:17190929-17190988	1322.08	4479.75	3.835747431e-001	1.674562775e-001	2.198676690e-002	5.857984e+002	1.416847e+003	2.910959e+002	2.165489e+002	40.5	131.5	16	74	6.574837e+000	1.859175e+001	0	0	0	0	0	0	0	0	0	0	0	6.16817	40.0968	1	1	0	1	26.2212	16.4219	74.7997
DATA	367	3	39	0	0	A_14_P132561	chr6:110434581-110434640	1343.16	4479.48	7.196476281e-001	2.080758505e-001	5.430246301e-004	2.967089e+002	1.555887e+003	2.857113e+002	2.256514e+002	35.5	144	16	74	7.048754e+000	1.886021e+001	0	0	0	0	0	0	0	0	0	0	0	1.90039	44.1207	0	1	0	1	22.4545	16.7017	75.0215
DATA	368	3	40	0	0	A_14_P129015	chr16:19903390-19903449	1364.62	4479.82	-1.301604605e-001	3.226627111e-001	6.866578099e-001	5.215905e+002	3.865175e+002	2.898720e+002	1.676079e+002	40	102	16	74	6.685637e+000	1.872068e+001	0	0	0	0	0	0	0	0	0	0	0	5.49209	10.9837	1	1	0	0	25.1049	16.4122	74.7509
DATA	369	3	41	0	0	A_14_P102958	chr17:27408391-27408450	1385.24	4479.51	7.429751812e-001	9.665793767e-002	1.510443638e-014	1.845741e+003	1.021282e+004	3.396657e+002	1.034170e+003	54	384	15	73	6.858793e+000	1.843008e+001	0	0	0	0	0	0	0	0	0	0	0	19.4348	290.811	1	1	1	1	23.9365	16.3607	74.21
DATA	370	3	42	0	0	A_14_P109451	chr2:214354693-214354752	1407.15	4479.72	8.851149036e-002	1.464687252e-001	5.456422109e-001	9.680424e+002	1.186877e+003	3.011250e+002	2.011477e+002	44	129	16	73	7.231140e+000	1.852052e+001	0	0	0	0	0	0	0	0	0	0	0	10.193	33.871	1	1	0	1	24.4106	16.6518	73.9329
DATA	371	3	43	0	0	A_14_P132008	chr3:149458747-149458806	1427.95	4479.72	-5.267968841e-001	2.207203447e-001	1.699959379e-002	1.191269e+003	3.541711e+002	3.090250e+002	1.658813e+002	43	102.5	16	73	6.848387e+000	1.841527e+001	0	0	0	0	0	0	0	0	0	0	0	12.5435	10.1287	1	1	0	0	26.2212	16.4183	73.6716
DATA	372	3	44	0	0	A_18_P14866479	chr4:120136208-120136267	1449.49	4479.59	2.818175864e-001	1.007589617e-001	5.158781761e-003	1.337702e+003	2.559630e+003	3.149599e+002	3.027595e+002	47	164	16	72	6.800324e+000	1.820046e+001	0	0	0	0	0	0	0	0	0	0	0	14.0854	73.3633	1	1	0	1	24.4106	16.4101	73.0951
DATA	373	3	45	0	0	A_14_P104026	chr8:27685663-27685722	1470.06	4479.67	-4.517822183e-002	1.140544579e-001	6.920231668e-001	1.560316e+003	1.406159e+003	3.250401e+002	2.140273e+002	48	134	16	73	6.831705e+000	1.842148e+001	0	0	0	0	0	0	0	0	0	0	0	16.4294	40.389	1	1	1	1	24.1747	16.7316	73.4895
DATA	374	3	46	0	0	A_14_P134653	chr16:66965995-66966051	1491.04	4480.17	1.088532767e-001	1.183647709e-001	3.577596006e-001	1.242710e+003	1.596700e+003	3.110443e+002	2.267492e+002	48.5	135.5	16	72	6.876946e+000	1.802393e+001	0	0	0	0	0	0	0	0	0	0	0	13.0851	45.9628	1	1	0	1	22.7082	16.8106	72.7553
DATA	375	3	47	0	0	A_16_P03700202	chrX:45808221-45808280	1512.92	4479.98	3.026803552e-001	9.486161105e-002	1.419005414e-003	1.472179e+003	2.955568e+003	3.209024e+002	3.363859e+002	48	181.5	16	72	6.819957e+000	1.773041e+001	0	0	0	0	0	0	0	0	0	0	0	15.5013	85.2755	1	1	1	1	22.7082	16.5462	72.6976
DATA	376	3	48	0	0	A_14_P103584	chr15:50211038-50211097	1533.84	4479.84	-5.101404530e-002	2.414337475e-001	8.326561095e-001	6.449637e+002	5.734839e+002	2.923440e+002	1.702245e+002	41	102	16	72	6.905625e+000	1.810360e+001	0	0	0	0	0	0	0	0	0	0	0	6.79115	16.5831	1	1	0	0	23.696	16.5688	72.7079
DATA	377	3	49	0	0	A_14_P103082	chr10:32872082-32872141	1555.19	4480.06	-2.514120048e-001	1.125896825e-001	2.554938459e-002	2.043489e+003	1.145408e+003	3.508044e+002	1.966994e+002	53	125	16	72	6.992016e+000	1.820516e+001	0	0	0	0	0	0	0	0	0	0	0	21.5169	33.1965	1	1	1	1	24.8756	16.6891	72.9363
DATA	378	3	50	0	0	A_14_P126903	chr1:198495929-198495988	1576.4	4479.92	2.301272643e-002	2.332987884e-001	9.214236536e-001	6.139540e+002	6.473640e+002	2.916756e+002	1.721808e+002	38.5	109	16	72	6.966383e+000	1.835501e+001	0	0	0	0	0	0	0	0	0	0	0	6.46464	18.8046	1	1	0	0	26.4388	16.7618	73.0064
DATA	379	3	51	0	0	A_16_P18194984	chr8:3006205-3006264	1597.5	4480	-5.326050915e-001	4.628347169e-001	2.498368515e-001	5.390102e+002	1.581219e+002	2.901905e+002	1.592029e+002	39	91	16	73	7.002119e+000	1.825225e+001	0	0	0	0	0	0	0	0	0	0	0	5.67551	0.648349	1	0	0	0	29.1201	16.7791	73.1437
DATA	380	3	52	0	0	A_16_P17057882	chr5:22652213-22652272	1618.84	4479.87	-6.385061824e-001	1.954505659e-001	1.087542295e-003	1.537851e+003	3.535151e+002	3.239677e+002	1.627100e+002	51	106	16	73	7.122513e+000	1.835465e+001	0	0	0	0	0	0	0	0	0	0	0	16.1928	10.3158	1	1	1	0	26.8687	16.7835	73.6303
DATA	381	3	53	0	0	A_14_P201337	chr2:15749259-15749318	1639.44	4479.67	-1.155540694e+000	2.186966608e-001	1.265589502e-007	2.252042e+003	1.574113e+002	3.633486e+002	1.585341e+002	56.5	87.5	16	73	6.788387e+000	1.825808e+001	0	0	0	0	0	0	0	0	0	0	0	23.7129	1.29774	1	0	1	0	24.8756	16.5133	73.1478
DATA	382	3	54	0	0	A_14_P109853	chr15:90419825-90419884	1660.68	4480.42	1.111211652e-001	8.247216295e-002	1.778585855e-001	2.296913e+003	2.966646e+003	3.661466e+002	3.361685e+002	58	168	16	73	6.757863e+000	1.810751e+001	0	0	0	0	0	0	0	0	0	0	0	24.1854	86.9577	1	1	1	1	24.1747	16.4773	73.3091
DATA	383	3	55	0	0	A_14_P111653	chr1:69662698-69662757	1682.28	4480.38	-3.299202026e-002	2.194634337e-001	8.805039697e-001	6.976024e+002	6.465706e+002	2.935502e+002	1.704828e+002	38	107.5	16	73	6.942862e+000	1.832450e+001	0	0	0	0	0	0	0	0	0	0	0	7.34541	18.9961	1	1	0	0	25.5572	16.5726	73.2241
DATA	384	3	56	0	0	A_18_P11042963	chr11:30896464-30896523	1703.33	4480.04	1.367793601e-001	9.591300513e-002	1.538460316e-001	1.657543e+003	2.271141e+003	3.298177e+002	2.763197e+002	49	159	16	73	6.913380e+000	1.813653e+001	0	0	0	0	0	0	0	0	0	0	0	17.4531	66.8763	1	1	1	1	24.8756	16.4291	72.7327
DATA	385	3	57	0	0	A_16_P37911472	chr7:5105331-5105390	1724.37	4480.35	-1.153774470e-001	1.568665968e-001	4.620270287e-001	1.118265e+003	8.573681e+002	3.062848e+002	1.789184e+002	44	118.5	16	72	6.998599e+000	1.834831e+001	0	0	0	0	0	0	0	0	0	0	0	11.7748	25.3028	1	1	0	1	24.8756	16.5194	72.5814
DATA	386	3	58	0	0	A_18_P21404221	chr19:53982120-53982179	1745.19	4479.45	1.902539364e-001	3.767312046e-001	6.135501150e-001	3.019703e+002	4.679701e+002	2.851407e+002	1.635280e+002	32	100	15	73	7.025901e+000	1.852769e+001	0	0	0	0	0	0	0	0	0	0	0	-0.0654309	13.8416	0	1	0	0	24.8756	16.2928	73.2728
DATA	387	3	59	0	0	A_14_P102430	chr5:111478146-111478205	1766.37	4479.96	-1.768232972e-001	1.318779488e-001	1.799820999e-001	1.487492e+003	9.899913e+002	3.216078e+002	1.850481e+002	48	120	15	73	6.845989e+000	1.882248e+001	0	0	0	0	0	0	0	0	0	0	0	15.6626	29.3474	1	1	1	1	25.5572	16.0171	73.2154
DATA	388	3	60	0	0	A_14_P128668	chr19:16148942-16148988	1787.58	4479.55	-1.501302126e-001	2.225565113e-001	4.999482375e-001	7.820859e+002	5.535084e+002	2.956718e+002	1.655189e+002	41	107	15	73	6.847934e+000	1.864545e+001	0	0	0	0	0	0	0	0	0	0	0	8.23498	16.445	1	1	0	0	27.0811	16.0156	73.848
DATA	389	3	61	0	0	A_14_P132412	chr6:70500317-70500376	1808.73	4479.51	-5.079240424e-001	2.150891112e-001	1.820319945e-002	1.191889e+003	3.700938e+002	3.090489e+002	1.599844e+002	44.5	103.5	15	74	6.896713e+000	1.847474e+001	0	0	0	0	0	0	0	0	0	0	0	12.55	11.0201	1	1	0	0	23.9365	15.9934	74.2739
DATA	390	3	62	0	0	A_14_P119457	chr16:85831290-85831349	1829.21	4480.12	6.151009818e-001	9.329114996e-002	4.300180875e-011	1.542744e+003	6.359088e+003	3.242003e+002	6.546015e+002	46	287	15	73	6.787709e+000	1.824990e+001	0	0	0	0	0	0	0	0	0	0	0	16.2443	189.751	1	1	1	1	25.3321	16.0199	73.7799
DATA	391	3	63	0	0	A_14_P134073	chr4:156631641-156631700	1852.06	4480.14	6.160425298e-003	1.448159030e-001	9.660684631e-001	1.067070e+003	1.082315e+003	3.044530e+002	1.890079e+002	43	121	15	73	6.391182e+000	1.838835e+001	0	0	0	0	0	0	0	0	0	0	0	11.2357	32.3716	1	1	0	1	23.696	15.7157	74.0743
DATA	392	3	64	0	0	A_14_P139721	chr1:38031093-38031152	1873.1	4479.49	3.201013402e-001	3.206352824e-001	3.181170696e-001	3.027442e+002	6.326699e+002	2.851407e+002	1.670604e+002	29	111	15	73	6.329321e+000	1.852395e+001	0	0	0	0	0	0	0	0	0	0	0	-3.34835	18.9638	0	1	0	0	27.0811	15.6331	74.3022
DATA	393	3	65	0	0	A_16_P01415626	chr6:6167357-6167416	1893.52	4479.81	-2.525546131e-001	1.795449738e-001	1.595350420e-001	1.111084e+003	6.211438e+002	3.060234e+002	1.663329e+002	44	108	15	73	6.366050e+000	1.883834e+001	0	0	0	0	0	0	0	0	0	0	0	11.6992	18.6566	1	1	0	0	24.4106	15.6864	74.3829
DATA	394	3	66	0	0	A_14_P139923	chr15:48577308-48577367	1914.6	4479.8	-1.575783507e-001	1.733048476e-001	3.632153844e-001	1.039609e+003	7.232551e+002	3.035014e+002	1.701157e+002	43	110.5	15	73	6.440156e+000	1.863969e+001	0	0	0	0	0	0	0	0	0	0	0	10.9466	21.7694	1	1	0	0	27.0811	15.6571	74.2017
DATA	395	3	67	0	0	A_14_P202353	chr3:185656201-185656260	1935.48	4479.88	5.169536738e-002	4.397939589e-001	9.064285710e-001	3.028924e+002	3.411802e+002	2.851752e+002	1.574007e+002	29.5	98.5	15	74	6.442120e+000	1.896756e+001	0	0	0	0	0	0	0	0	0	0	0	0.466762	10.2904	0	1	0	0	27.9146	15.4714	74.8596
DATA	396	3	68	0	0	A_14_P133367	chr9:35362007-35362066	1957.03	4479.78	5.744050002e-002	1.087439610e-001	5.973481510e-001	1.468003e+003	1.675589e+003	3.207110e+002	2.271295e+002	45.5	142	15	75	6.895479e+000	1.889394e+001	0	0	0	0	0	0	0	0	0	0	0	15.4574	50.6444	1	1	1	1	26.2212	15.8823	75.3407
DATA	397	3	69	0	0	A_14_P111032	chr5:131978493-131978552	1978.49	4480.34	0.000000000e+000	6.107404337e-001	1.000000000e+000	3.029007e+002	1.715093e+002	2.860563e+002	1.539799e+002	32	95.5	15	75	6.924975e+000	1.864774e+001	0	0	0	0	0	0	0	0	0	0	0	2.40797	5.19447	0	1	0	0	27.2919	15.8949	75.3112
DATA	398	3	70	0	0	A_14_P128521	chr2:80052315-80052374	1999	4480.02	-2.390450708e-001	8.460518099e-002	4.721884975e-003	3.387307e+003	1.953482e+003	4.427682e+002	2.479625e+002	66	150	15	75	6.825901e+000	1.868983e+001	0	0	0	0	0	0	0	0	0	0	0	35.6667	59.2803	1	1	1	1	26.4388	15.9077	75.906
DATA	399	3	71	0	0	A_16_P02038928	chr8:141731364-141731423	2020.63	4480.47	-2.429116551e-001	9.550493831e-002	1.097650114e-002	2.630876e+003	1.503795e+003	3.879695e+002	2.141147e+002	60	143	15	75	6.419426e+000	1.859090e+001	0	0	0	0	0	0	0	0	0	0	0	27.7018	45.7257	1	1	1	1	25.3321	15.6309	75.8697
DATA	400	3	72	0	0	A_14_P107689	chr8:42552632-42552690	2042.37	4480.06	-5.460203368e-001	2.143636108e-001	1.086008313e-002	1.238320e+003	3.522189e+002	3.108691e+002	1.561370e+002	43	105.5	15	75	6.466199e+000	1.852735e+001	0	0	0	0	0	0	0	0	0	0	0	13.0389	10.7314	1	1	0	0	24.6442	15.2937	75.7609
DATA	401	3	73	0	0	A_14_P138475	chr17:26651903-26651962	2062.71	4480.4	-9.737529299e-002	2.178805875e-001	6.549324889e-001	7.498629e+002	5.992480e+002	2.948358e+002	1.632328e+002	37.5	109	15	75	6.454395e+000	1.888281e+001	0	0	0	0	0	0	0	0	0	0	0	7.89569	18.2911	1	1	0	0	24.4106	15.3856	75.7311
DATA	402	3	74	0	0	A_16_P20078471	chr14:67146757-67146816	2084.04	4480.44	2.181959131e-001	1.882642713e-001	2.464613434e-001	6.104147e+002	1.008837e+003	2.916013e+002	1.820569e+002	35.5	126	15	75	6.451079e+000	1.875199e+001	0	0	0	0	0	0	0	0	0	0	0	6.42737	30.8513	1	1	0	1	23.9365	15.4964	75.4384
DATA	403	3	75	0	0	A_14_P202285	chr18:47323813-47323872	2105.54	4480.24	6.135516256e-001	2.257936237e-001	6.581461620e-003	3.026054e+002	1.242877e+003	2.853209e+002	1.957777e+002	31	123	15	74	6.466457e+000	1.886418e+001	0	0	0	0	0	0	0	0	0	0	0	1.06745	38.0796	0	1	0	1	27.2919	15.6382	75.2111
DATA	404	3	76	0	0	A_14_P110466	chr10:74713043-74713102	2127.14	4480.53	0.000000000e+000	5.262827182e-001	1.000000000e+000	3.024759e+002	2.354585e+002	2.859749e+002	1.528154e+002	30.5	99.5	15	74	6.457394e+000	1.846167e+001	0	0	0	0	0	0	0	0	0	0	0	2.29824	7.22722	0	1	0	0	25.7804	15.6691	75.1503
DATA	405	3	77	0	0	A_14_P132255	chr2:206659450-206659509	2147.23	4480.4	3.888740677e-001	1.385399133e-001	5.001360953e-003	7.279694e+002	1.782326e+003	2.942866e+002	2.334286e+002	38.5	141.5	15	74	6.428855e+000	1.834423e+001	0	0	0	0	0	0	0	0	0	0	0	7.66516	54.7987	1	1	0	1	25.7804	15.5462	75.2392
DATA	406	3	78	0	0	A_14_P121359	chr7:92030059-92030118	2167.85	4480.48	6.744025196e-001	9.000667152e-002	6.741656375e-014	2.735108e+003	1.292341e+004	3.951119e+002	1.301073e+003	61	502	15	74	6.362022e+000	1.823652e+001	0	0	0	0	0	0	0	0	0	0	0	28.7994	398.003	1	1	1	1	24.4106	15.3642	75.0191
DATA	407	3	79	0	0	A_14_P100580	chr3:52610586-52610645	2189.59	4480.13	-5.458548596e-001	4.753179121e-001	2.508036832e-001	5.244254e+002	1.492206e+002	2.899232e+002	1.506331e+002	35	95.5	15	74	6.343776e+000	1.847825e+001	0	0	0	0	0	0	0	0	0	0	0	5.52194	3.41366	1	0	0	0	21.4095	15.3341	75.2095
DATA	408	3	80	0	0	A_14_P129656	chrX:146198335-146198394	2211.18	4480.05	4.195338955e-001	1.663800219e-001	1.168423547e-002	5.545475e+002	1.457044e+003	2.904832e+002	2.090993e+002	36	132.5	15	74	6.420074e+000	1.872056e+001	0	0	0	0	0	0	0	0	0	0	0	5.83912	45.0254	1	1	0	1	24.8756	15.3202	75.2446
DATA	409	3	81	0	0	A_14_P138597	chr8:118979589-118979648	2232.22	4480.48	1.329144454e-001	1.417619343e-001	3.484556166e-001	9.400122e+002	1.276580e+003	3.002357e+002	1.967711e+002	39	132	14	75	6.486178e+000	1.914981e+001	0	0	0	0	0	0	0	0	0	0	0	9.89787	39.5107	1	1	0	1	30	15.212	75.51
DATA	410	3	82	0	0	A_14_P108155	chr1:117546640-117546699	2253.43	4480.3	-7.452079098e-002	1.408496592e-001	5.967496936e-001	1.202212e+003	1.012652e+003	3.094485e+002	1.805754e+002	43	119	14	74	6.450219e+000	1.905443e+001	0	0	0	0	0	0	0	0	0	0	0	12.6587	31.3907	1	1	0	1	26.8687	15.2058	75.403
DATA	411	3	83	0	0	A_16_P00190329	chr1:170967269-170967328	2274.67	4480.55	-9.614158069e-002	2.267054347e-001	6.715063774e-001	7.146166e+002	5.727057e+002	2.939592e+002	1.598937e+002	38	106	14	74	6.409779e+000	1.937823e+001	0	0	0	0	0	0	0	0	0	0	0	7.52456	17.7796	1	1	0	0	24.4106	15.2584	75.0016
DATA	412	3	84	0	0	A_14_P102983	chr7:88707806-88707865	2295.42	4480.2	4.367406593e-001	2.779507239e-001	1.161157753e-001	3.010113e+002	8.228552e+002	2.851407e+002	1.702741e+002	26.5	110.5	15	73	6.263340e+000	1.916422e+001	0	0	0	0	0	0	0	0	0	0	0	-3.02234	25.582	0	1	0	1	25.1049	15.2346	74.7532
DATA	413	3	85	0	0	A_18_P11101723	chr11:50290317-50290376	2316.18	4480.09	2.610557545e-002	1.136197153e-001	8.182761506e-001	1.418385e+003	1.506259e+003	3.184704e+002	2.117765e+002	44	140	15	74	6.241952e+000	1.905714e+001	0	0	0	0	0	0	0	0	0	0	0	14.9349	46.8933	1	1	0	1	24.8756	15.3649	75.397
DATA	414	3	86	0	0	A_14_P202023	chr17:27771342-27771401	2337.58	4480.47	5.411805327e-001	1.575493605e-001	5.925749117e-004	5.155602e+002	1.792503e+003	2.897641e+002	2.328768e+002	34	149	15	74	6.245433e+000	1.889622e+001	0	0	0	0	0	0	0	0	0	0	0	5.4286	55.8806	1	1	0	1	25.1049	15.2328	74.7364
DATA	415	3	87	0	0	A_14_P113825	chr1:160009319-160009378	2359.11	4480.39	7.700425318e-001	9.826509551e-002	4.637247548e-015	1.785159e+003	1.051283e+004	3.364122e+002	1.061714e+003	48	413	14	73	6.242889e+000	1.846780e+001	0	0	0	0	0	0	0	0	0	0	0	18.7969	328.169	1	1	1	1	25.7804	15.0745	74.2815
DATA	416	3	88	0	0	A_16_P16233900	chr3:55859685-55859744	2380.4	4479.87	1.863697028e-001	1.353592067e-001	1.685577826e-001	9.359358e+002	1.437526e+003	3.001083e+002	2.065212e+002	36	138	15	73	6.634078e+000	1.848960e+001	0	0	0	0	0	0	0	0	0	0	0	9.85495	44.9311	1	1	0	1	22.7082	15.4266	73.9933
DATA	417	3	89	0	0	A_16_P17305677	chr5:132588636-132588695	2400.88	4480.2	-2.630700867e-001	2.829681123e-001	3.525362627e-001	6.761146e+002	3.689353e+002	2.930470e+002	1.526323e+002	35	105	15	73	6.439589e+000	1.859795e+001	0	0	0	0	0	0	0	0	0	0	0	7.11916	11.5447	1	1	0	0	26.8687	15.3954	73.9037
DATA	418	3	90	0	0	A_14_P125362	chrX:118985959-118986018	2422.14	4480.1	-1.652058666e-001	1.200354117e-001	1.687258811e-001	1.643980e+003	1.123804e+003	3.291382e+002	1.857797e+002	43	131	15	73	6.451045e+000	1.895308e+001	0	0	0	0	0	0	0	0	0	0	0	17.3103	35.2068	1	1	1	1	25.5572	15.433	73.8535
DATA	419	3	91	0	0	A_16_P35860931	chr2:133458395-133458454	2443.58	4480.6	7.939011874e-001	1.888009203e-001	2.611230125e-005	2.988439e+002	1.859284e+003	2.851407e+002	2.374994e+002	23	157.5	15	73	6.448901e+000	1.932086e+001	0	0	0	0	0	0	0	0	0	0	0	-6.20965	58.3122	0	1	0	1	24.4106	15.3313	74.0078
DATA	420	3	92	0	0	A_14_P110969	chr4:93202223-93202282	2465.16	4480.62	8.090218767e-002	4.276913440e-001	8.499672465e-001	2.984704e+002	3.595866e+002	2.851407e+002	1.519318e+002	25	101	15	73	6.628183e+000	1.885105e+001	0	0	0	0	0	0	0	0	0	0	0	-3.0734	11.2896	0	1	0	0	23.9365	15.3153	73.7622
DATA	421	3	93	0	0	A_14_P115292	chr9:130699312-130699371	2485.69	4480.24	-4.016603769e-001	9.580103276e-002	2.757124061e-005	3.357729e+003	1.331635e+003	4.405095e+002	1.986974e+002	63	133	15	73	6.648534e+000	1.890943e+001	0	0	0	0	0	0	0	0	0	0	0	35.3552	41.8486	1	1	1	1	24.4106	15.3538	73.9586
DATA	422	3	94	0	0	A_14_P135258	chr2:31348131-31348190	2506.62	4480.09	-3.736767561e-001	2.183564246e-001	8.702288562e-002	1.005450e+003	4.252886e+002	3.023484e+002	1.533511e+002	40	100.5	15	73	6.655045e+000	1.852344e+001	0	0	0	0	0	0	0	0	0	0	0	10.5869	13.3777	1	1	0	0	22.7082	15.445	74.1766
DATA	423	3	95	0	0	A_16_P15983794	chr2:195588003-195588062	2528.53	4480.33	1.843929339e-001	1.079571613e-001	8.763274596e-002	1.283292e+003	1.962087e+003	3.126877e+002	2.452886e+002	41	152	15	73	6.687961e+000	1.878466e+001	0	0	0	0	0	0	0	0	0	0	0	13.5124	61.7745	1	1	0	1	24.4106	15.4832	74.1631
DATA	424	3	96	0	0	A_16_P02634606	chr12:62980927-62980986	2549.92	4479.92	6.174072956e-001	1.308309864e-001	2.368655459e-006	6.266843e+002	2.596905e+003	2.919462e+002	2.984485e+002	36	175.5	15	74	6.478583e+000	1.889482e+001	0	0	0	0	0	0	0	0	0	0	0	6.59868	81.8297	1	1	0	1	23.4529	15.4282	74.7086
DATA	425	3	97	0	0	A_14_P119679	chrX:123357926-123357985	2570.87	4480.24	3.574960465e-001	8.809886468e-002	4.951677005e-005	1.661822e+003	3.785128e+003	3.300330e+002	4.060441e+002	44	205.5	15	74	6.425812e+000	1.916596e+001	0	0	0	0	0	0	0	0	0	0	0	17.4982	119.361	1	1	1	1	24.8756	15.541	74.6773
DATA	426	3	98	0	0	A_14_P113094	chrX:138231171-138231230	2591.64	4480.33	-3.549602044e-001	1.876139534e-001	5.849479953e-002	1.169973e+003	5.166730e+002	3.082103e+002	1.556902e+002	40	108	15	74	6.410840e+000	1.933385e+001	0	0	0	0	0	0	0	0	0	0	0	12.3192	16.3041	1	1	0	0	26.8687	15.6248	74.5108
DATA	427	3	99	0	0	A_14_P135455	chr19:8920926-8920985	2613.3	4480.91	-2.883451837e-001	1.206837326e-001	1.688220788e-002	1.896792e+003	9.765053e+002	3.424667e+002	1.762872e+002	46.5	119	15	74	6.455223e+000	1.918954e+001	0	0	0	0	0	0	0	0	0	0	0	19.9723	30.8349	1	1	1	1	24.4106	15.7154	74.7454
DATA	428	3	100	0	0	A_14_P106171	chr11:68492835-68492894	2634.49	4480.6	-2.603004634e-001	8.806427874e-002	3.118584404e-003	3.167430e+003	1.739428e+003	4.261823e+002	2.275345e+002	61	154	15	74	6.435999e+000	1.903169e+001	0	0	0	0	0	0	0	0	0	0	0	33.3515	54.9584	1	1	1	1	24.4106	15.5603	75.5251
DATA	429	3	101	0	0	A_14_P136946	chr19:44316779-44316838	2654.73	4480.73	4.015493066e-001	1.014367472e-001	7.538477780e-005	1.178197e+003	2.970074e+003	3.085234e+002	3.312209e+002	42.5	186	15	74	6.335364e+000	1.857837e+001	0	0	0	0	0	0	0	0	0	0	0	12.4058	93.8894	1	1	0	1	23.9365	15.4851	75.6864
DATA	430	3	102	0	0	A_14_P139722	chr12:13132577-13132636	2676.5	4481.15	-3.738892276e-001	1.598943850e-001	1.936903395e-002	1.446099e+003	6.113767e+002	3.197144e+002	1.587789e+002	42.5	115	15	74	6.365673e+000	1.838506e+001	0	0	0	0	0	0	0	0	0	0	0	15.2267	19.3361	1	1	1	0	22.9591	15.3841	75.4081
DATA	431	3	103	0	0	A_16_P03635519	chr22:46689866-46689925	2697.44	4480.44	0.000000000e+000	5.980383976e-001	1.000000000e+000	2.936642e+002	1.819572e+002	2.854591e+002	1.476006e+002	30	99	15	74	6.303228e+000	1.823610e+001	0	0	0	0	0	0	0	0	0	0	0	1.41915	5.75722	0	1	0	0	20.591	15.2699	75.0703
DATA	432	3	104	0	0	A_14_P201224	chr18:68302106-68302165	2718.71	4480.56	1.440935655e-001	8.993437533e-002	1.091096506e-001	1.823824e+003	2.541420e+003	3.384798e+002	2.933046e+002	43	179	15	73	6.274439e+000	1.889227e+001	0	0	0	0	0	0	0	0	0	0	0	19.204	80.4409	1	1	1	1	25.1049	15.3385	74.9935
DATA	433	3	105	0	0	A_14_P107399	chr11:69482738-69482797	2739.89	4480.35	-4.158780203e-001	5.498400267e-001	4.494322787e-001	3.968784e+002	1.523279e+002	2.878895e+002	1.471683e+002	30	95	15	73	6.324166e+000	1.897935e+001	0	0	0	0	0	0	0	0	0	0	0	4.17894	4.82293	1	1	0	0	25.7804	15.3255	74.606
DATA	434	3	106	0	0	A_16_P15884682	chr2:155018992-155019051	2760.58	4480.51	1.430848742e+000	1.604649491e-001	4.795536887e-019	2.921526e+002	7.878770e+003	2.858635e+002	8.013530e+002	32	335	15	74	6.563858e+000	1.937927e+001	0	0	0	0	0	0	0	0	0	0	0	2.13912	249.512	0	1	0	1	25.1049	15.31	75.4177
DATA	435	3	107	0	0	A_14_P123459	chr1:211004039-211004098	2782.28	4480.92	-1.135300722e+000	1.747894106e-001	8.289625786e-011	3.157098e+003	2.311997e+002	4.254150e+002	1.481317e+002	60	98.5	15	74	6.387887e+000	1.925787e+001	0	0	0	0	0	0	0	0	0	0	0	33.2427	7.32321	1	1	1	0	26.0017	15.3162	75.4049
DATA	436	3	108	0	0	A_14_P132781	chr3:71448410-71448469	2803.32	4480.43	-1.390651251e-001	6.854335377e-002	4.247216327e-002	5.882196e+003	4.270457e+003	6.536876e+002	4.514103e+002	89	221	15	74	6.557195e+000	1.859372e+001	0	0	0	0	0	0	0	0	0	0	0	61.9367	135.282	1	1	1	1	26.4388	15.4063	75.2468
DATA	437	3	109	0	0	A_16_P18577258	chr9:21470816-21470875	2824.72	4480.38	6.058226741e-002	1.478769762e-001	6.820405653e-001	9.649888e+002	1.109442e+003	3.010270e+002	1.836006e+002	37	129	15	74	6.305409e+000	1.817546e+001	0	0	0	0	0	0	0	0	0	0	0	10.1609	35.1478	1	1	0	1	23.9365	15.2242	75.0412
DATA	438	3	110	0	0	A_14_P126145	chr17:34959437-34959496	2845.48	4480.46	5.872288635e-001	1.245962172e-001	2.440299205e-006	6.988884e+002	2.701697e+003	2.935808e+002	3.072330e+002	37	182	15	74	6.254254e+000	1.833720e+001	0	0	0	0	0	0	0	0	0	0	0	7.35895	85.5918	1	1	0	1	26.2212	15.3124	74.8875
DATA	439	3	111	0	0	A_16_P03367608	chr18:49171603-49171662	2866.88	4480.62	-1.170053954e-001	1.056015492e-001	2.678664055e-001	1.862732e+003	1.422804e+003	3.405920e+002	2.040749e+002	45	142	14	74	6.214928e+000	1.856706e+001	0	0	0	0	0	0	0	0	0	0	0	19.6137	45.0729	1	1	1	1	26.0017	15.1899	75.3085
DATA	440	3	112	0	0	A_14_P110505	chr14:77786448-77786507	2888.28	4480.52	7.534152601e-001	2.014107877e-001	1.835159694e-004	2.889491e+002	1.637708e+003	2.859682e+002	2.196106e+002	28.5	151	15	74	6.300756e+000	1.811009e+001	0	0	0	0	0	0	0	0	0	0	0	2.289	51.8747	0	1	0	1	26.6546	15.1966	75.2955
DATA	441	3	113	0	0	A_14_P138770	chr1:19503080-19503139	2908.8	4480.33	7.725800629e-001	1.784154546e-001	1.489532656e-005	3.320019e+002	1.966621e+003	2.870670e+002	2.451352e+002	32	154	15	74	6.351386e+000	1.876524e+001	0	0	0	0	0	0	0	0	0	0	0	3.49582	62.2824	1	1	0	1	24.6442	15.3083	75.2736
DATA	442	3	114	0	0	A_14_P116761	chr6:155126517-155126576	2929.83	4480.67	-2.853859555e-001	1.231462627e-001	2.047894331e-002	1.834940e+003	9.511215e+002	3.390801e+002	1.745606e+002	45	124	15	74	6.339602e+000	1.883857e+001	0	0	0	0	0	0	0	0	0	0	0	19.321	30.1149	1	1	1	1	24.8756	15.3889	75.4508
DATA	443	3	115	0	0	A_14_P120300	chr5:113831998-113832057	2951.85	4480.37	4.066210970e-001	2.693972330e-001	1.312033229e-001	3.237652e+002	8.257550e+002	2.869729e+002	1.680982e+002	29.5	115	15	74	6.353667e+000	1.905496e+001	0	0	0	0	0	0	0	0	0	0	0	3.40909	26.1374	1	1	0	1	27.0811	15.655	74.761
DATA	444	3	116	0	0	A_14_P103791	chr5:140514837-140514893	2972.56	4480.2	2.959044090e-002	1.747877468e-001	8.655657369e-001	8.222044e+002	8.801774e+002	2.967582e+002	1.708811e+002	34	125.5	15	74	6.319031e+000	1.924947e+001	0	0	0	0	0	0	0	0	0	0	0	8.65741	27.8503	1	1	0	1	25.1049	15.5034	74.7517
DATA	445	3	117	0	0	A_14_P136407	chr20:60884125-60884184	2993.74	4480.41	2.289854127e-001	3.745327334e-001	5.409416956e-001	2.862441e+002	4.849779e+002	2.860707e+002	1.543463e+002	32	107.5	15	73	6.465071e+000	1.919146e+001	0	0	0	0	0	0	0	0	0	0	0	2.4268	15.3393	0	1	0	0	24.8756	15.5422	74.3757
DATA	446	3	118	0	0	A_14_P137273	chr19:18309300-18309344	3014	4480.83	5.005286706e-002	1.871217587e-001	7.890932792e-001	7.434929e+002	8.343143e+002	2.946745e+002	1.686726e+002	34	121	15	73	6.435781e+000	1.860917e+001	0	0	0	0	0	0	0	0	0	0	0	7.82862	26.3768	1	1	0	1	22.9591	15.4402	74.0588
DATA	447	3	119	0	0	A_14_P104353	chr21:31869196-31869255	3036.27	4480.43	1.504836127e-001	1.736915218e-001	3.862794361e-001	7.197726e+002	1.017839e+003	2.940850e+002	1.785321e+002	34.5	124	15	74	6.402069e+000	1.863922e+001	0	0	0	0	0	0	0	0	0	0	0	7.57886	32.1608	1	1	0	1	23.696	15.3712	74.5575
DATA	448	3	120	0	0	A_14_P131878	chr20:17409866-17409925	3057.44	4480.23	-2.451113590e-001	1.478457979e-001	9.734065027e-002	1.374434e+003	7.816501e+002	3.165374e+002	1.662797e+002	42	124	15	74	6.369443e+000	1.866081e+001	0	0	0	0	0	0	0	0	0	0	0	14.4721	24.6834	1	1	0	1	25.3321	15.2648	75.118
DATA	449	3	121	0	0	A_14_P108865	chr1:3582025-3582084	3078.08	4480.08	3.244194167e-001	3.365727781e-001	3.351006666e-001	2.841147e+002	5.996712e+002	2.863806e+002	1.586265e+002	31	113	14	74	6.398734e+000	1.876901e+001	0	0	0	0	0	0	0	0	0	0	0	2.80293	18.9248	0	1	0	0	25.5572	15.201	75.4643
DATA	450	3	122	0	0	A_14_P137495	chr21:23595873-23595932	3098.8	4480.37	-1.524582809e-003	1.543825546e-001	9.921207334e-001	9.853065e+002	9.818536e+002	3.016845e+002	1.767365e+002	39	127	15	74	6.250740e+000	1.861660e+001	0	0	0	0	0	0	0	0	0	0	0	10.3748	30.9651	1	1	0	1	26.6546	15.2226	75.3367
DATA	451	3	123	0	0	A_16_P39955749	chr13:53380120-53380179	3120.79	4480.57	4.196494446e-001	3.001186855e-001	1.620295147e-001	2.830466e+002	7.438878e+002	2.854098e+002	1.648110e+002	29	117	14	74	6.427731e+000	1.836526e+001	0	0	0	0	0	0	0	0	0	0	0	1.30453	23.4421	0	1	0	1	23.696	15.2006	75.0788
DATA	452	3	124	0	0	A_14_P112692	chr21:31852088-31852147	3142.72	4480.65	-3.639000706e-001	2.300292831e-001	1.136558091e-001	9.390793e+002	4.062582e+002	3.002065e+002	1.526947e+002	37	106	14	74	6.375258e+000	1.830721e+001	0	0	0	0	0	0	0	0	0	0	0	9.88805	12.7917	1	1	0	0	24.8756	15.0836	74.9297
DATA	453	3	125	0	0	A_16_P15607303	chr2:33294723-33294782	3162.95	4480.65	3.879875867e-001	1.113594601e-001	4.937934192e-004	1.005315e+003	2.456346e+003	3.023439e+002	2.864218e+002	40	173	14	74	5.891591e+000	1.856854e+001	0	0	0	0	0	0	0	0	0	0	0	10.5855	77.278	1	1	0	1	25.5572	14.7364	74.6036
DATA	454	3	126	0	0	A_14_P130621	chr17:67537852-67537911	3184.38	4480.33	1.980241278e-001	1.654494275e-001	2.313509358e-001	7.212749e+002	1.137955e+003	2.941218e+002	1.862563e+002	34.5	124	15	74	6.197050e+000	1.827530e+001	0	0	0	0	0	0	0	0	0	0	0	7.59467	35.767	1	1	0	1	26.8687	15.2238	74.2741
DATA	455	3	127	0	0	A_14_P134321	chr7:101409273-101409332	3204.96	4480.87	5.389577539e-001	1.104938940e-001	1.073216927e-006	9.099235e+002	3.147478e+003	2.993073e+002	3.476325e+002	34	195	15	73	6.251203e+000	1.819195e+001	0	0	0	0	0	0	0	0	0	0	0	9.58105	98.8368	1	1	0	1	24.1747	15.4197	74.3894
DATA	456	3	128	0	0	A_16_P00130430	chr1:98511642-98511701	3226.34	4480.26	9.288035373e-001	1.770190990e-001	1.546701928e-007	2.805842e+002	2.381588e+003	2.859958e+002	2.802643e+002	32	167	15	73	6.636056e+000	1.843319e+001	0	0	0	0	0	0	0	0	0	0	0	2.32686	74.7071	0	1	0	1	24.8756	15.8752	74.2896
DATA	457	3	129	0	0	A_14_P130444	chr19:9260899-9260958	3248	4480.49	-3.315541564e-001	2.385183227e-001	1.645114762e-001	8.730550e+002	4.068998e+002	2.982071e+002	1.534010e+002	38.5	103	15	72	6.414448e+000	1.818637e+001	0	0	0	0	0	0	0	0	0	0	0	9.19284	12.7499	1	1	0	0	23.4529	15.549	73.7913
DATA	458	3	130	0	0	A_14_P119704	chr18:59712412-59712471	3269.27	4480.75	-2.962164830e-002	1.578505746e-001	8.511461213e-001	9.928665e+002	9.274045e+002	3.019322e+002	1.747173e+002	37	120	14	72	6.289287e+000	1.849470e+001	0	0	0	0	0	0	0	0	0	0	0	10.4544	29.027	1	1	0	1	24.8756	15.1924	73.7415
DATA	459	3	131	0	0	A_16_P15870952	chr2:149198443-149198502	3289.55	4480.32	3.548460086e-001	1.444374062e-001	1.402017958e-002	7.125899e+002	1.613190e+003	2.939100e+002	2.190886e+002	35	151	15	72	6.174571e+000	1.850724e+001	0	0	0	0	0	0	0	0	0	0	0	7.50322	50.4334	1	1	0	1	25.1049	15.1814	73.479
DATA	460	3	132	0	0	A_14_P139851	chr20:23514351-23514410	3311.49	4480.56	-6.002505571e-001	2.538674473e-001	1.805807755e-002	1.073283e+003	2.694411e+002	3.046713e+002	1.508558e+002	40	100	15	72	6.207350e+000	1.861919e+001	0	0	0	0	0	0	0	0	0	0	0	11.3012	8.41295	1	1	0	0	26.2212	15.2181	73.1954
DATA	461	3	133	0	0	A_16_P21567728	chrX:117671382-117671441	3332.69	4480.6	2.365977815e-002	3.296270337e-001	9.427790424e-001	4.195718e+002	4.430636e+002	2.882111e+002	1.550838e+002	31	105	15	72	6.303857e+000	1.864448e+001	0	0	0	0	0	0	0	0	0	0	0	4.41789	13.8164	1	1	0	0	21.9382	15.391	73.3878
DATA	462	3	134	0	0	A_14_P201423	chr8:94737899-94737958	3352.54	4480.59	3.518158452e-001	1.171245883e-001	2.666529189e-003	9.605935e+002	2.159511e+003	3.008864e+002	2.622552e+002	35	163	15	72	6.396636e+000	1.839580e+001	0	0	0	0	0	0	0	0	0	0	0	10.1146	67.2581	1	1	0	1	24.8756	15.414	72.9371
DATA	463	3	135	0	0	A_14_P127032	chr6:75350910-75350969	3374.78	4480.93	1.237549724e-002	1.664758545e-001	9.407413686e-001	8.902396e+002	9.159725e+002	2.987147e+002	1.749169e+002	37	126.5	15	72	6.588035e+000	1.840840e+001	0	0	0	0	0	0	0	0	0	0	0	9.37379	28.4876	1	1	0	1	22.9591	15.4914	72.9959
DATA	464	3	136	0	0	A_14_P123147	chr3:52559871-52559921	3395.74	4480.25	-6.798532221e-001	1.637252966e-001	3.290038906e-005	2.001682e+003	4.183520e+002	3.483856e+002	1.549859e+002	45	105	15	72	6.601667e+000	1.837877e+001	0	0	0	0	0	0	0	0	0	0	0	21.0767	12.9922	1	1	1	0	25.1049	15.3312	73.1632
DATA	465	3	137	0	0	A_16_P40958529	chr18:13496910-13496969	3416.31	4480.39	-3.675570771e-001	1.217750843e-001	2.541741075e-003	2.080230e+003	8.923892e+002	3.529572e+002	1.740606e+002	52	117	15	72	6.516275e+000	1.834131e+001	0	0	0	0	0	0	0	0	0	0	0	21.9038	27.6747	1	1	1	1	26.4388	15.426	73.0253
DATA	466	3	138	0	0	A_16_P21200296	chr21:18679576-18679635	3437.68	4480.83	2.190304368e-001	2.054175846e-001	2.863019857e-001	5.515075e+002	9.132336e+002	2.904253e+002	1.753284e+002	31.5	123.5	15	73	6.461823e+000	1.810031e+001	0	0	0	0	0	0	0	0	0	0	0	5.80711	28.279	1	1	0	1	25.5572	15.2722	73.6179
DATA	467	3	139	0	0	A_16_P16970043	chr4:178907110-178907169	3458.83	4480.72	4.889180249e-001	1.124276699e-001	1.369256988e-005	9.136426e+002	2.816400e+003	2.994205e+002	3.190472e+002	37	181	15	73	6.463572e+000	1.783805e+001	0	0	0	0	0	0	0	0	0	0	0	9.62021	87.0762	1	1	0	1	26.2212	15.2788	73.3134
DATA	468	3	140	0	0	A_14_P122592	chr13:107144093-107144152	3480.15	4480.38	3.764212744e-001	1.271837068e-001	3.079728597e-003	8.305816e+002	1.976076e+003	2.969914e+002	2.481777e+002	36	155.5	14	73	6.539539e+000	1.810349e+001	0	0	0	0	0	0	0	0	0	0	0	8.74562	60.9959	1	1	0	1	25.3321	15.2192	73.4959
DATA	469	3	141	0	0	A_14_P134954	chr13:38722982-38723041	3501.07	4480.34	3.008304352e-001	2.319618799e-001	1.946669780e-001	4.372751e+002	8.741485e+002	2.884741e+002	1.739478e+002	32	115	14	72	6.417019e+000	1.842163e+001	0	0	0	0	0	0	0	0	0	0	0	4.60429	26.9389	1	1	0	1	26.0017	15.0964	72.8571
DATA	470	3	142	0	0	A_14_P124654	chr5:137649293-137649352	3523.1	4480.6	-1.479322645e-001	1.281060026e-001	2.481868873e-001	1.480722e+003	1.053274e+003	3.212952e+002	1.838157e+002	38	127	14	71	6.440342e+000	1.857461e+001	0	0	0	0	0	0	0	1	0	0	0	15.5913	32.4033	1	1	1	1	26.2212	15.233	72.2052
DATA	471	3	143	0	0	A_16_P15659273	chr2:54702976-54703035	3544.25	4480.58	-6.280095386e-001	4.243935878e-001	1.389317267e-001	6.364956e+002	1.498946e+002	2.921583e+002	1.509131e+002	35.5	92	14	71	6.201239e+000	1.863531e+001	0	0	0	0	0	0	0	0	0	0	0	6.70199	0.491672	1	0	0	0	25.1049	15.1017	71.9238
DATA	472	3	144	0	0	A_14_P139190	chr20:19410274-19410333	3565.09	4480.58	-6.987121610e-001	3.445355547e-001	4.256200118e-002	8.470442e+002	1.695095e+002	2.974560e+002	1.521119e+002	34	97	15	71	6.315956e+000	1.874456e+001	0	0	0	0	0	0	0	0	0	0	0	8.91896	5.19698	1	1	0	0	22.1978	15.2755	72.1242
DATA	473	3	145	0	0	A_14_P100149	chr21:28592949-28593008	3585.73	4480.68	1.744000571e-001	2.446595771e-001	4.759525529e-001	4.822082e+002	7.205011e+002	2.891894e+002	1.676933e+002	27	118	15	71	6.324670e+000	1.868986e+001	0	0	0	0	0	0	0	0	0	0	0	5.07742	22.0516	1	1	0	0	26.0017	15.21	72.0202
DATA	474	3	146	0	0	A_14_P200504	chr18:13826044-13826094	3607.02	4480.25	-1.180915954e-001	9.955638038e-002	2.355520002e-001	2.064309e+003	1.572835e+003	3.520212e+002	2.185266e+002	49	141	15	72	6.403899e+000	1.874564e+001	0	0	0	0	0	0	0	0	0	0	0	21.7362	48.0482	1	1	1	1	25.5572	15.2422	72.4713
DATA	475	3	147	0	0	A_14_P131913	chr12:28544289-28544341	3628.28	4480.49	-6.593314807e-002	1.074797575e-001	5.395807357e-001	1.718814e+003	1.476712e+003	3.329391e+002	2.119129e+002	45	137	15	71	6.452182e+000	1.867645e+001	0	0	0	0	0	0	0	0	0	0	0	18.0983	45.0291	1	1	1	1	24.4106	15.22	72.3844
DATA	476	3	148	0	0	A_14_P128728	chr21:36201563-36201622	3649.7	4480.04	-2.323989888e-001	6.923348685e-002	7.886651762e-004	7.595299e+003	4.447806e+003	8.112896e+002	4.701282e+002	104	226	14	72	6.636025e+000	1.883069e+001	0	0	0	0	0	0	0	0	0	0	0	79.9748	135.362	1	1	1	1	24.4106	15.3675	72.8118
DATA	477	3	149	0	0	A_14_P111880	chr2:219250620-219250679	3670.37	4480.54	3.661629394e-001	1.208989818e-001	2.456340330e-003	9.074474e+002	2.108552e+003	2.992321e+002	2.602590e+002	34	159	14	72	6.488926e+000	1.836933e+001	0	0	0	0	0	0	0	0	0	0	0	9.55498	64.0543	1	1	0	1	25.3321	15.3113	73.0677
DATA	478	3	150	0	0	A_16_P36670143	chr4:23806994-23807053	3692.26	4481.2	-8.499227121e-001	2.614674616e-001	1.151670540e-003	1.325348e+003	1.872437e+002	3.144371e+002	1.539975e+002	39	100	14	72	6.555000e+000	1.852352e+001	0	0	0	0	0	0	0	0	0	0	0	13.9553	5.6772	1	1	0	0	22.9591	15.2886	72.9345
DATA	479	3	151	0	0	A_14_P201977	chr4:47175035-47175094	3713.87	4480.48	6.273093469e-001	1.653696492e-001	1.486125384e-004	4.406569e+002	1.868142e+003	2.885256e+002	2.415826e+002	29.5	152.5	14	72	6.304290e+000	1.873077e+001	0	0	0	0	0	0	0	0	0	0	0	4.6399	56.5234	1	1	0	1	27.501	15.2439	73.1576
DATA	480	3	152	0	0	A_14_P110944	chr9:126429299-126429357	3734.77	4480.27	1.076148469e-001	1.636302041e-001	5.107495343e-001	8.188406e+002	1.049094e+003	2.966652e+002	1.859093e+002	33	124	14	72.5	6.384996e+000	1.836448e+001	0	0	0	0	0	0	0	0	0	0	0	8.62199	31.6787	1	1	0	1	24.8756	15.1864	73.3172
DATA	481	3	153	0	0	A_16_P15438659	chr1:213015796-213015855	3755.22	4480.54	-8.398941512e-002	2.224179813e-001	7.057131155e-001	7.243199e+002	5.969541e+002	2.941966e+002	1.649545e+002	34	112	15	72	6.359127e+000	1.884197e+001	0	0	0	0	0	0	0	0	0	0	0	7.62674	17.9914	1	1	0	0	25.7804	15.3357	73.1659
DATA	482	3	154	0	0	A_14_P200843	chr10:89263612-89263671	3777.04	4480.7	7.050745143e-001	1.129658792e-001	4.334440117e-010	8.147424e+002	4.131377e+003	2.965523e+002	4.409394e+002	37	213	15	72	6.455354e+000	1.853576e+001	0	0	0	0	0	0	0	0	0	0	0	8.57884	124.256	1	1	0	1	25.7804	15.402	73.1221
DATA	483	3	155	0	0	A_16_P18058850	chr7:106332112-106332171	3797.9	4480.98	2.993330090e-001	1.249544397e-001	1.659602826e-002	9.288779e+002	1.850511e+003	2.998889e+002	2.410044e+002	33.5	146.5	15	72	6.509667e+000	1.799546e+001	0	0	0	0	0	0	0	0	0	0	0	9.78063	55.5459	1	1	0	1	26.0017	15.4465	72.7301
DATA	484	3	156	0	0	A_14_P105914	chr4:121392289-121392348	3819.28	4480.07	5.429694340e-001	2.673733972e-001	4.228000949e-002	2.758730e+002	9.631160e+002	2.851407e+002	1.822673e+002	25.5	120	15	72	6.481550e+000	1.821100e+001	0	0	0	0	0	0	0	0	0	0	0	-0.734464	28.8452	0	1	0	1	24.6442	15.3132	73.0502
DATA	485	3	157	0	0	A_18_P13078500	chr2:978269-978328	3840.26	4481.03	-5.040269378e-001	2.013568102e-001	1.230922528e-002	1.280208e+003	4.011010e+002	3.125613e+002	1.601464e+002	39	106	15	72	6.526300e+000	1.816668e+001	0	0	0	0	0	0	0	0	0	0	0	13.48	11.9898	1	1	0	0	27.0811	15.4291	73.1312
DATA	486	3	158	0	0	A_14_P138399	chr17:79658203-79658262	3860.88	4480.8	5.029864807e-001	2.806645996e-001	7.311267910e-002	2.765320e+002	8.805050e+002	2.858106e+002	1.785811e+002	29.5	123.5	15	72	6.511211e+000	1.829342e+001	0	0	0	0	0	0	0	0	0	0	0	2.05928	26.2655	0	1	0	1	27.501	15.3236	72.9819
DATA	487	3	159	0	0	A_14_P101366	chr12:71092070-71092129	3882.47	4481.07	1.866459479e-001	2.046765014e-001	3.618176448e-001	5.806709e+002	8.924338e+002	2.909932e+002	1.794575e+002	31.5	118.5	15	72	6.627528e+000	1.846642e+001	0	0	0	0	0	0	0	0	0	0	0	6.11418	26.5651	1	1	0	1	25.3321	15.4281	73.4083
DATA	488	3	160	0	0	A_14_P136299	chr21:47361721-47361776	3903.92	4480.22	3.871163228e-001	1.100419950e-001	4.349823613e-004	1.039727e+003	2.535337e+003	3.035054e+002	2.977099e+002	38	172	15	72	6.741105e+000	1.898992e+001	0	0	0	0	0	0	0	0	0	0	0	10.9478	75.2967	1	1	0	1	23.696	15.5989	73.9727
DATA	489	3	161	0	0	A_14_P116921	chr12:111070234-111070288	3924.5	4480.87	-2.613444695e-001	1.436715245e-001	6.890508127e-002	1.472319e+003	8.065986e+002	3.209088e+002	1.759373e+002	41	121	15	72	6.391689e+000	1.877548e+001	0	0	0	0	0	0	0	0	0	0	0	15.5028	23.908	1	1	1	1	23.4529	15.4109	74.4706
DATA	490	3	162	0	0	A_14_P122439	chr1:156962968-156963027	3946.52	4480.77	-3.429318950e-001	8.634778138e-002	7.141566209e-005	3.934586e+003	1.786352e+003	4.859166e+002	2.376309e+002	69	146	15	73	6.402847e+000	1.891527e+001	0	0	0	0	0	0	0	0	0	0	0	41.4293	52.8297	1	1	1	1	25.7804	15.4404	74.7804
DATA	491	3	163	66	1	DarkCorner	DarkCorner	3966.46	4480.72	3.691636225e-002	4.873677944e-001	9.396208498e-001	2.791257e+002	3.038899e+002	2.851407e+002	1.599413e+002	26	106	15	74	6.282116e+000	1.884492e+001	0	0	0	0	0	0	0	0	0	0	0	-1.00364	8.96905	0	1	0	0	26.0017	15.1875	75.1469
DATA	492	3	164	66	1	DarkCorner	DarkCorner	3988.41	4480.59	0.000000000e+000	6.680237155e-001	1.000000000e+000	2.798434e+002	1.563282e+002	2.855859e+002	1.578126e+002	27.5	99	15	74	6.262348e+000	1.870445e+001	0	0	0	0	0	0	0	0	0	0	0	1.6783	3.43259	0	0	0	0	30.2776	15.1415	74.8861
DATA	493	4	1	66	1	DarkCorner	DarkCorner	548.73	4485.67	0.000000000e+000	6.465084664e-001	1.000000000e+000	2.890343e+002	1.665984e+002	2.851407e+002	1.677210e+002	34	98	17	77	7.237650e+000	1.913272e+001	0	0	0	0	0	0	0	0	0	0	0	-2.69391	-3.17929	0	0	0	0	26.4388	17.6325	77.8519
DATA	494	4	2	0	0	A_16_P00081650	chr1:64011592-64011651	570.444	4485.17	0.000000000e+000	6.471465517e-001	1.000000000e+000	2.888712e+002	1.668453e+002	2.851407e+002	1.686017e+002	34.5	101	17	77	7.026362e+000	1.924769e+001	0	0	0	0	0	0	0	0	0	0	0	-2.41766	4.02456	0	0	0	0	25.1049	17.3173	77.7598
DATA	495	4	3	0	0	A_16_P00250456	chr1:214037496-214037555	592.06	4485.14	-4.004893121e-001	9.835870580e-002	4.666684395e-005	3.261412e+003	1.296929e+003	4.332127e+002	2.123762e+002	71	141	16	77	7.085611e+000	1.922488e+001	0	0	0	0	0	0	0	0	0	0	0	34.3411	35.7402	1	1	1	1	23.4529	17.1259	78.001
DATA	496	4	4	0	0	A_14_P118877	chr7:101049440-101049499	613.587	4485.54	0.000000000e+000	6.469151441e-001	1.000000000e+000	2.885515e+002	1.672191e+002	2.853133e+002	1.683459e+002	36	91	16	78	7.039758e+000	1.884786e+001	0	0	0	0	0	0	0	0	0	0	0	1.04464	-6.25878	0	0	0	0	23.696	16.9744	78.2755
DATA	497	4	5	0	0	A_16_P37280941	chr5:94416311-94416370	634.736	4485.32	4.252648383e-001	2.989846222e-001	1.549207329e-001	2.884778e+002	7.680284e+002	2.862917e+002	1.780661e+002	38	118	16	77	7.161814e+000	1.894802e+001	0	0	0	0	0	0	0	0	0	0	0	2.70033	21.1241	0	1	0	0	24.8756	17.0542	78.2224
DATA	498	4	6	0	0	A_14_P109921	chr18:36864525-36864584	655.351	4485.33	-3.866883925e-001	1.928715250e-001	4.497357843e-002	1.211499e+003	4.973184e+002	3.098105e+002	1.758070e+002	50	107	16	77	7.114527e+000	1.898821e+001	0	0	0	0	0	0	0	0	0	0	0	12.7565	13.6683	1	1	0	0	25.1049	17.0645	78.2774
DATA	499	4	7	0	0	A_14_P135479	chr17:1985617-1985676	677.035	4485.16	6.782592698e-001	1.023088416e-001	3.367632940e-011	1.132201e+003	5.397379e+003	3.067964e+002	5.654989e+002	47	244	16	77	7.130299e+000	1.941892e+001	0	0	0	0	0	0	0	0	0	0	0	11.9215	148.245	1	1	0	1	25.3321	16.9658	77.8652
DATA	500	4	8	0	0	A_14_P123787	chr22:41936727-41936779	698.16	4485.1	-2.920306577e-001	6.052264464e-001	6.294403582e-001	3.284980e+002	1.676880e+002	2.870267e+002	1.693744e+002	38	105	16	77	7.032785e+000	1.942829e+001	0	0	0	0	0	0	0	0	0	0	0	3.45892	3.76618	1	0	0	0	23.4529	17.0796	78.3299
DATA	501	4	9	0	0	A_14_P102812	chr3:98300538-98300597	719.143	4485.66	7.330801914e-002	1.554651703e-001	6.372552875e-001	9.260793e+002	1.096368e+003	2.998024e+002	2.013334e+002	46	133	16	78	7.027189e+000	1.942367e+001	0	0	0	0	0	0	0	0	0	0	0	9.75116	30.0903	1	1	0	1	25.5572	17.0815	79.2757
DATA	502	4	10	0	0	A_14_P109188	chr15:75312024-75312075	740.373	4485.69	7.351725729e-002	9.967011663e-002	4.607540259e-001	1.688918e+003	2.000442e+003	3.314056e+002	2.618106e+002	54	153.5	16	78	6.918199e+000	1.966082e+001	0	0	0	0	0	0	0	0	0	0	0	17.7835	54.8913	1	1	1	1	25.5572	16.8848	79.012
DATA	503	4	11	0	0	A_14_P135532	chr5:134296200-134296259	761.043	4485.52	-1.999690921e-001	1.674007339e-001	2.322616220e-001	1.161355e+003	7.328174e+002	3.078842e+002	1.841294e+002	46.5	117	16	78	6.935726e+000	1.974587e+001	0	0	0	0	0	0	0	0	0	0	0	12.2285	20.106	1	1	0	0	22.4545	16.9415	79.3687
DATA	504	4	12	0	0	A_14_P126711	chr15:52202996-52203055	781.94	4485.46	1.559564755e-001	2.177425007e-001	4.738415063e-001	5.740139e+002	8.220133e+002	2.908611e+002	1.878545e+002	42.5	123.5	16	79	6.632346e+000	1.977834e+001	0	0	0	0	0	0	0	0	0	0	0	6.04409	22.5537	1	1	0	0	24.1747	16.5716	79.7603
DATA	505	4	13	0	0	A_16_P00154158	chr1:117014640-117014699	803.214	4485.41	-1.243886199e-001	1.870391815e-001	5.060246275e-001	9.388528e+002	7.050321e+002	3.001994e+002	1.830162e+002	44	116	16	80	6.669680e+000	1.959764e+001	0	0	0	0	0	0	0	0	0	0	0	9.88566	19.3468	1	1	0	0	25.3321	16.4853	79.9761
DATA	506	4	14	0	0	A_16_P19664056	chr12:103806016-103806075	825	4485.82	-5.036634094e-001	2.121536842e-001	1.759417572e-002	1.229712e+003	3.856026e+002	3.105272e+002	1.731860e+002	49	108	16	80	7.030954e+000	2.013282e+001	0	0	0	0	0	0	0	0	0	0	0	12.9483	10.5846	1	1	0	0	27.0811	16.825	80.742
DATA	507	4	15	0	0	A_14_P110565	chr3:186959297-186959356	845.516	4486.02	1.735816137e-001	1.964184443e-001	3.768399440e-001	6.296852e+002	9.390855e+002	2.920107e+002	1.931418e+002	42.5	124	16	81	7.018163e+000	2.024926e+001	0	0	0	0	0	0	0	0	0	0	0	6.63028	25.7872	1	1	0	1	25.5572	16.977	80.8662
DATA	508	4	16	0	0	A_14_P133128	chr6:41530170-41530229	866.95	4485.87	5.249593151e-002	2.030039656e-001	7.959472815e-001	6.998029e+002	7.897173e+002	2.936026e+002	1.862654e+002	44	117	16.5	80	6.972791e+000	2.015796e+001	0	0	0	0	0	0	0	0	0	0	0	7.36858	21.6957	1	1	0	0	26.0017	17.1089	80.5824
DATA	509	4	17	0	0	A_14_P130082	chr2:108272055-108272114	887.683	4484.98	1.065932607e-001	2.784036230e-001	7.018138507e-001	4.677465e+002	5.978659e+002	2.889517e+002	1.788992e+002	39.5	108.5	17	80	7.175785e+000	2.005222e+001	0	0	0	0	0	0	0	0	0	0	0	4.92514	16.4331	1	1	0	0	25.5572	17.3728	80.86
DATA	510	4	18	0	0	A_14_P201250	chr12:44130156-44130215	909.5	4485.68	2.146628663e-002	1.947723414e-001	9.122410936e-001	7.591627e+002	7.976294e+002	2.950737e+002	1.864113e+002	44	114.5	16	79	6.890232e+000	2.025222e+001	0	0	0	0	0	0	0	0	0	0	0	7.99361	21.9406	1	1	0	0	27.0811	16.997	80.831
DATA	511	4	19	0	0	A_14_P201771	chr13:48809347-48809406	930.519	4485.22	1.706293220e-001	1.212991438e-001	1.595217086e-001	1.135086e+003	1.681350e+003	3.069030e+002	2.379384e+002	49	142	16	79	6.814195e+000	2.036657e+001	0	0	0	0	0	0	0	0	0	0	0	11.9519	46.2833	1	1	0	1	25.1049	17.0049	80.5866
DATA	512	4	20	0	0	A_14_P104597	chr6:71394031-71394090	952.085	4485.86	1.909689338e-001	9.842100985e-002	5.233996509e-002	1.528362e+003	2.372439e+003	3.235184e+002	2.908207e+002	52	165	16	79	6.930126e+000	2.053424e+001	0	0	0	0	0	0	0	0	0	0	0	16.0929	65.3687	1	1	1	1	25.7804	17.0106	80.3638
DATA	513	4	21	0	1	PC_00000004	PC_00000004	973.308	4485.96	5.624963121e-001	1.065936430e-001	1.313047447e-007	1.001757e+003	3.658128e+003	3.022258e+002	4.025618e+002	47	195.5	17	79	6.992581e+000	2.017116e+001	0	0	0	0	0	0	0	0	0	0	0	10.548	100.892	1	1	0	1	24.4106	17.2456	79.9576
DATA	514	4	22	0	0	A_14_P135740	chr5:52855758-52855817	994.5	4485.26	5.203552531e-001	1.593405302e-001	1.092014054e-003	5.351732e+002	1.773575e+003	2.901195e+002	2.442055e+002	42	143	17	78	6.944706e+000	1.975587e+001	0	0	0	0	0	0	0	0	0	0	0	5.63511	48.9645	1	1	0	1	24.8756	17.1832	80.049
DATA	515	4	23	0	0	A_14_P125702	chr12:29886898-29886957	1015.17	4485.31	0.000000000e+000	4.999066985e-001	1.000000000e+000	2.910253e+002	2.858842e+002	2.851407e+002	1.701042e+002	31.5	103	16	78	6.791779e+000	1.957486e+001	0	0	0	0	0	0	0	0	0	0	0	-3.48428	7.90139	0	1	0	0	24.4106	16.8907	79.3956
DATA	516	4	24	0	0	A_14_P122648	chr22:39224115-39224174	1036.37	4485.43	6.089137385e-001	2.401104642e-001	1.121352620e-002	2.913165e+002	1.183801e+003	2.859917e+002	2.050937e+002	35	129	16	78	6.848540e+000	1.955108e+001	0	0	0	0	0	0	0	0	0	0	0	2.32133	32.7584	0	1	0	1	26.6546	16.7911	79.523
DATA	517	4	25	0	0	A_14_P107119	chr18:18539853-18539912	1057.5	4485.73	7.255814111e-001	9.285348938e-002	5.528638068e-015	2.961384e+003	1.574259e+004	4.110999e+002	1.583119e+003	66	526	16	78	6.678887e+000	1.945489e+001	0	0	0	0	0	0	0	0	0	0	0	31.1819	436.2	1	1	1	1	24.4106	16.7083	79.4001
DATA	518	4	26	0	0	A_14_P115803	chr1:210743015-210743074	1078.73	4485.45	1.750834615e-001	3.434786781e-001	6.102364006e-001	3.452021e+002	5.166030e+002	2.872227e+002	1.748427e+002	39	109.5	16	78	6.711593e+000	1.954183e+001	0	0	0	0	0	0	0	0	0	0	0	3.63481	14.3335	1	1	0	0	26.0017	16.8758	79.4325
DATA	519	4	27	0	0	A_16_P40989344	chr18:29221716-29221775	1100	4485.63	-3.175767497e-001	5.914018863e-001	5.912746975e-001	3.442252e+002	1.656784e+002	2.872110e+002	1.675208e+002	38.5	97.5	16	78	6.787296e+000	1.978581e+001	0	0	0	0	0	0	0	0	0	0	0	3.62452	4.32905	1	0	0	0	23.4529	16.8271	79.1031
DATA	520	4	28	0	0	A_14_P107692	chr6:13367440-13367499	1121.62	4485	0.000000000e+000	6.410504083e-001	1.000000000e+000	2.926446e+002	1.654302e+002	2.851647e+002	1.644765e+002	36	91	16	77	6.830602e+000	1.923101e+001	0	0	0	0	0	0	0	0	0	0	0	0.389361	0.0637034	0	0	0	0	21.6755	16.7526	77.2708
DATA	521	4	29	0	0	A_14_P110889	chr2:220386588-220386647	1141.84	4485.22	0.000000000e+000	6.428555426e-001	1.000000000e+000	2.929511e+002	1.651816e+002	2.851407e+002	1.662947e+002	29	81	16	75	6.595656e+000	1.893829e+001	0	0	0	0	0	0	0	0	0	0	0	-6.02509	-10.119	0	0	0	0	19.1492	16.426	76.3106
DATA	522	4	30	0	0	A_14_P128634	chr17:58501670-58501722	1163.86	4485.72	7.704043375e-002	1.416963612e-001	5.866473408e-001	1.027140e+003	1.226507e+003	3.030765e+002	2.064041e+002	47	125	16	76	6.809817e+000	1.829369e+001	0	0	0	0	0	0	0	0	0	0	0	10.8153	34.2406	1	1	0	1	26.0017	16.4211	76.4894
DATA	523	4	31	0	0	A_16_P40415565	chr15:58622268-58622327	1184.38	4485.64	-9.847605876e-001	2.531790890e-001	1.004174260e-004	1.589548e+003	1.646316e+002	3.264535e+002	1.662364e+002	51	94.5	16	76	6.786386e+000	1.873458e+001	0	0	0	0	0	0	0	0	0	0	0	16.7372	3.58639	1	0	1	0	26.4388	16.4436	76.533
DATA	524	4	32	0	0	A_14_P115085	chr8:98817661-98817717	1205.66	4485.45	1.762886225e-001	8.933723718e-002	4.846208514e-002	1.846997e+003	2.771754e+003	3.397340e+002	3.228018e+002	54.5	168	16	76	7.031736e+000	1.874476e+001	0	0	0	0	0	0	0	0	0	0	0	19.448	77.6401	1	1	1	1	24.4106	16.6641	76.3193
DATA	525	4	33	0	0	A_16_P20368816	chr15:100666579-100666638	1226.94	4485.37	1.280836007e-001	9.059783466e-002	1.574323652e-001	1.876592e+003	2.520307e+003	3.413520e+002	3.013241e+002	52.5	161	16	76	6.811963e+000	1.894038e+001	0	0	0	0	0	0	0	0	0	0	0	19.7596	70.7235	1	1	1	1	24.1747	16.741	76.2457
DATA	526	4	34	0	0	A_14_P200658	chr4:70917090-70917149	1248.3	4485.72	-4.867373200e-001	4.790888350e-001	3.096462221e-001	5.022358e+002	1.637459e+002	2.895300e+002	1.648492e+002	37	90	16	75	6.498300e+000	1.905273e+001	0	0	0	0	0	0	0	0	0	0	0	5.2883	-2.80129	1	0	0	0	26.4388	16.3949	75.3711
DATA	527	4	35	0	0	A_14_P120077	chr2:237075191-237075245	1269.26	4485.69	3.342892054e-001	1.586302554e-001	3.508739252e-002	6.638163e+002	1.433300e+003	2.927657e+002	2.182149e+002	41	128	16	74	6.910897e+000	1.940004e+001	0	0	0	0	0	0	0	0	0	0	0	6.98966	40.3706	1	1	0	1	25.3321	16.5832	75.493
DATA	528	4	36	0	0	A_14_P138854	chr19:2849385-2849444	1290.08	4485.82	-3.996003013e-001	5.385899812e-001	4.581249857e-001	4.093913e+002	1.631317e+002	2.880647e+002	1.648809e+002	36	94	16	73	6.766148e+000	1.899490e+001	0	0	0	0	0	0	0	0	0	0	0	4.31069	4.12752	1	0	0	0	27.501	16.4282	74.6949
DATA	529	4	37	0	0	A_14_P138166	chr15:63617463-63617522	1311.49	4485.52	9.211415583e-002	1.509098429e-001	5.416021885e-001	9.319297e+002	1.152119e+003	2.999836e+002	2.003471e+002	45	126	16	73	6.863355e+000	1.864192e+001	0	0	0	0	0	0	0	0	0	0	0	9.81277	32.5768	1	1	0	1	26.2212	16.7364	74.276
DATA	530	4	38	0	0	A_16_P01129765	chr4:168139439-168139498	1332.88	4485.98	6.991473228e-001	2.129351659e-001	1.025698607e-003	2.960607e+002	1.480908e+003	2.855422e+002	2.206513e+002	36.5	137.5	16	73	6.605974e+000	1.865260e+001	0	0	0	0	0	0	0	0	0	0	0	1.59379	41.9588	0	1	0	1	26.6546	16.4518	74.3381
DATA	531	4	39	0	0	A_14_P115767	chr7:117420524-117420583	1353.76	4485.5	-2.897982448e-002	1.199510305e-001	8.090923476e-001	1.432111e+003	1.339667e+003	3.190841e+002	2.111785e+002	51	129	16	73	6.992651e+000	1.845266e+001	0	0	0	0	0	0	0	0	0	0	0	15.0794	38.033	1	1	1	1	23.9365	16.7544	74.1863
DATA	532	4	40	0	0	A_14_P104180	chr8:74860448-74860507	1374.81	4485.49	7.802288993e-001	1.955475751e-001	6.608173657e-005	2.967829e+002	1.789236e+003	2.852383e+002	2.419783e+002	35	140	16	73	6.939364e+000	1.857491e+001	0	0	0	0	0	0	0	0	0	0	0	0.78561	50.9009	0	1	0	1	25.7804	16.522	74.0207
DATA	533	4	41	0	0	A_14_P200264	chr9:139641471-139641530	1396.31	4486.37	0.000000000e+000	6.408776027e-001	1.000000000e+000	2.970653e+002	1.614733e+002	2.851407e+002	1.625613e+002	32.5	86	16	73	6.985022e+000	1.805158e+001	0	0	0	0	0	0	0	0	0	0	0	-0.208407	-4.99104	0	0	0	0	24.1747	16.4826	73.3823
DATA	534	4	42	0	0	A_16_P02887096	chr14:32518666-32518725	1417.97	4486.2	-3.878345053e-002	2.782207436e-001	8.891355524e-001	5.488681e+002	5.019778e+002	2.903753e+002	1.697982e+002	40	105	16	73	7.167857e+000	1.806857e+001	0	0	0	0	0	0	0	0	0	0	0	5.77931	14.3423	1	1	0	0	28.1191	16.7874	73.3134
DATA	535	4	43	0	0	A_16_P02796731	chr13:65971853-65971912	1438.84	4486.08	7.526068525e-001	1.171424454e-001	1.321166142e-010	7.416828e+002	4.195899e+003	2.946289e+002	4.497289e+002	42	210	16	72	6.795845e+000	1.806643e+001	0	0	0	0	0	0	0	0	0	0	0	7.80956	120.137	1	1	0	1	26.8687	16.4053	72.9394
DATA	536	4	44	0	0	A_14_P102351	chr21:43607477-43607536	1459.3	4485.57	-3.612176583e-001	2.577448980e-001	1.610783100e-001	8.448340e+002	3.677509e+002	2.973931e+002	1.656597e+002	42	102	16	72	6.844659e+000	1.819777e+001	0	0	0	0	0	0	0	0	0	0	0	8.89569	10.5516	1	1	0	0	29.8967	16.7124	72.8997
DATA	537	4	45	0	0	A_14_P125428	chr15:38747615-38747674	1480.89	4486.56	2.324515103e-002	1.041826360e-001	8.234427010e-001	1.646017e+003	1.736519e+003	3.292400e+002	2.369156e+002	52	143	16	72	6.607660e+000	1.799844e+001	0	0	0	0	0	0	0	0	0	0	0	17.3318	49.9363	1	1	1	1	25.1049	16.4352	72.8933
DATA	538	4	46	0	0	A_16_P17574468	chr6:67029691-67029750	1502	4486.71	-6.223260052e-001	2.020592435e-001	2.070572288e-003	1.456083e+003	3.474244e+002	3.201672e+002	1.645202e+002	50	102	16	72	6.642387e+000	1.756248e+001	0	0	0	0	0	0	0	0	0	0	0	15.3318	10.0128	1	1	1	0	22.4545	16.5099	72.75
DATA	539	4	47	0	0	A_16_P21084638	chr20:15797054-15797113	1522.84	4486.29	2.010531496e-001	1.183623428e-001	8.939001334e-002	1.122975e+003	1.784117e+003	3.064571e+002	2.399535e+002	45	142	16	72	6.870499e+000	1.803123e+001	0	0	0	0	0	0	0	0	0	0	0	11.8244	51.5308	1	1	0	1	27.0811	16.4898	72.7713
DATA	540	4	48	0	0	A_14_P200328	chr11:125771834-125771893	1544.54	4486.09	3.551544353e-001	1.228874666e-001	3.851455283e-003	9.055702e+002	2.051524e+003	2.991752e+002	2.602244e+002	42	143	16	72	7.009476e+000	1.854710e+001	0	0	0	0	0	0	0	0	0	0	0	9.53521	59.3903	1	1	0	1	25.3321	16.6139	73.1124
DATA	541	4	49	0	0	A_18_P14179324	chr3:55890134-55890193	1565.39	4486.16	3.213523704e-001	1.553579102e-001	3.859633110e-002	6.863912e+002	1.438547e+003	2.932858e+002	2.149656e+002	39	132	16	73	7.032611e+000	1.845610e+001	0	0	0	0	0	0	0	0	0	0	0	7.22737	41.7373	1	1	0	1	26.2212	16.8327	73.4587
DATA	542	4	50	0	0	A_16_P00892159	chr3:187988945-187989004	1586.93	4486.35	2.218802281e-001	9.445246177e-002	1.881780576e-002	1.579204e+003	2.632197e+003	3.259510e+002	3.077076e+002	48	171	16	73	7.044904e+000	1.851748e+001	0	0	0	0	0	0	0	0	0	0	0	16.6282	76.5445	1	1	1	1	25.5572	16.73	73.3782
DATA	543	4	51	0	0	A_14_P100120	chr12:81503370-81503429	1607.91	4486.77	-4.559712059e-001	1.386763662e-001	1.008932745e-003	1.956034e+003	6.845499e+002	3.457830e+002	1.731246e+002	54	121	16	73	7.013502e+000	1.841280e+001	0	0	0	0	0	0	0	0	0	0	0	20.5961	19.9513	1	1	1	0	24.6442	16.9488	73.2848
DATA	544	4	52	0	0	A_16_P02353731	chr10:119320504-119320563	1628.77	4486.26	-3.941544759e-001	5.562498521e-001	4.785773908e-001	3.905786e+002	1.575992e+002	2.878033e+002	1.589758e+002	37	93	16	73	7.073134e+000	1.807878e+001	0	0	0	0	0	0	0	0	0	0	0	4.1126	2.92026	1	0	0	0	25.3321	16.7426	73.6042
DATA	545	4	53	0	0	A_14_P111925	chr17:57350236-57350295	1650.84	4486.35	1.774228486e-001	1.083770165e-001	1.016118292e-001	1.305878e+003	1.964832e+003	3.136214e+002	2.523104e+002	45	146	16	73	6.791311e+000	1.797366e+001	0	0	0	0	0	0	0	0	0	0	0	13.7503	57.5289	1	1	0	1	24.1747	16.5	73.4808
DATA	546	4	54	0	0	A_14_P110772	chr7:142580425-142580484	1671.48	4486.6	2.191856825e-001	1.994553330e-001	2.718024678e-001	5.767366e+002	9.553514e+002	2.909149e+002	1.845852e+002	37.5	114.5	16	73	6.896559e+000	1.833385e+001	0	0	0	0	0	0	0	0	0	0	0	6.07275	28.0337	1	1	0	1	25.5572	16.5404	73.6887
DATA	547	4	55	0	0	A_16_P01457090	chr6:35681450-35681509	1692.51	4485.96	-4.726636872e-002	1.195306471e-001	6.925233198e-001	1.457510e+003	1.307209e+003	3.202321e+002	2.047452e+002	47	129	16	73	6.938421e+000	1.809212e+001	0	0	0	0	0	0	0	0	0	0	0	15.3469	38.445	1	1	1	1	24.8756	16.4045	73.1931
DATA	548	4	56	0	0	A_14_P122029	chr13:103581697-103581756	1713.26	4486.44	-1.134639920e-001	1.754715425e-001	5.178757597e-001	9.795605e+002	7.543402e+002	3.014973e+002	1.743954e+002	41.5	115.5	16	72	7.110737e+000	1.814496e+001	0	0	0	0	0	0	0	0	0	0	0	10.3143	22.2341	1	1	0	0	26.0017	16.719	72.4162
DATA	549	4	57	0	0	A_14_P106310	chr17:80624672-80624731	1734.78	4486.47	-2.929981396e-001	2.955191063e-001	3.214564465e-001	6.752071e+002	3.439053e+002	2.930261e+002	1.606035e+002	40	105	15	73	7.088834e+000	1.858226e+001	0	0	0	0	0	0	0	0	0	0	0	7.1096	10.1597	1	1	0	0	23.9365	16.3785	73.0324
DATA	550	4	58	0	0	A_16_P19743745	chr13:23300362-23300421	1756.07	4486.18	-3.662235255e-001	3.748353291e-001	3.285567357e-001	5.678342e+002	2.443419e+002	2.907397e+002	1.584207e+002	39	95.5	15	73	6.936068e+000	1.887641e+001	0	0	0	0	0	0	0	0	0	0	0	5.97902	7.23471	1	1	0	0	26.2212	16.1311	73.7892
DATA	551	4	59	0	0	A_14_P107083	chr17:63685275-63685334	1777.7	4486.02	3.207525541e-002	1.247674963e-001	7.971168466e-001	1.253105e+003	1.349158e+003	3.114610e+002	2.063758e+002	45	132	15	73	6.792194e+000	1.872593e+001	0	0	0	0	0	0	0	0	0	0	0	13.1946	40.0383	1	1	0	1	23.2073	15.9383	73.6838
DATA	552	4	60	0	0	A_14_P122115	chr9:111823029-111823085	1798.63	4486.65	-2.042803131e-002	1.657009222e-001	9.018833629e-001	9.387821e+002	8.956468e+002	3.001972e+002	1.797348e+002	41.5	117	15	73.5	6.818016e+000	1.832992e+001	0	0	0	0	0	0	0	0	0	0	0	9.88492	26.6375	1	1	0	1	24.4106	16.0375	74.0485
DATA	553	4	61	0	0	A_14_P131403	chr5:39021168-39021227	1820.52	4486.12	3.488167300e-001	1.063866771e-001	1.042630558e-003	1.137719e+003	2.540105e+003	3.070005e+002	2.978145e+002	43	161	15	74	6.839356e+000	1.842070e+001	0	0	0	0	0	0	0	0	0	0	0	11.9796	75.7183	1	1	0	1	24.4106	16.0543	74.1561
DATA	554	4	62	0	0	A_14_P112898	chr14:77926098-77926157	1840.96	4486.19	-2.327465238e-002	1.496125322e-001	8.763749729e-001	1.061451e+003	1.006064e+003	3.042565e+002	1.849114e+002	43.5	124	16	73	6.780475e+000	1.823820e+001	0	0	0	0	0	0	0	0	0	0	0	11.1766	30.0531	1	1	0	1	24.4106	16.1646	74.0622
DATA	555	4	63	0	0	A_16_P01034545	chr4:98865081-98865140	1861.47	4486.07	-6.583168744e-001	3.999287057e-001	9.974614884e-002	7.002167e+002	1.537856e+002	2.936124e+002	1.548799e+002	37	92	16	74	6.747068e+000	1.824749e+001	0	0	0	0	0	0	0	0	0	0	0	7.37294	1.2698	1	0	0	0	22.4545	16.2669	74.6482
DATA	556	4	64	0	0	A_14_P131084	chrX:97855629-97855688	1882.93	4485.85	-5.790027933e-001	2.838785307e-001	4.138872085e-002	9.375436e+002	2.471660e+002	3.001585e+002	1.564498e+002	38	98	16	73	6.709348e+000	1.897213e+001	0	0	0	0	0	0	0	0	0	0	0	9.87188	7.41496	1	1	0	0	23.9365	16.1311	74.6272
DATA	557	4	65	0	0	A_14_P109942	chr3:141896333-141896392	1904.19	4485.9	-3.473564530e-002	1.347413069e-001	7.965650657e-001	1.221805e+003	1.127889e+003	3.102149e+002	1.910119e+002	41.5	120	15	73	6.749692e+000	1.865325e+001	0	0	0	0	0	0	0	0	0	0	0	12.865	33.9087	1	1	0	1	22.9591	15.9134	74.38
DATA	558	4	66	0	0	A_14_P105716	chr6:154726548-154726607	1925.47	4486.71	1.028014936e+000	1.569308936e-001	5.724911129e-011	3.192832e+002	3.405580e+003	2.869227e+002	3.736909e+002	35.5	191.5	15	74	6.336473e+000	1.866409e+001	0	0	0	0	0	0	0	0	0	0	0	3.3619	102.599	1	1	0	1	25.3321	15.4513	75.0708
DATA	559	4	67	0	0	A_16_P18603030	chr9:32721784-32721843	1946.69	4486.07	3.159697370e-001	1.448514437e-001	2.915853438e-002	7.473465e+002	1.547005e+003	2.947719e+002	2.179416e+002	37	139	15	74	6.841078e+000	1.889859e+001	0	0	0	0	0	0	0	0	0	0	0	7.86919	46.7039	1	1	0	1	22.1978	15.8712	75.4862
DATA	560	4	68	0	0	A_14_P201665	chr3:33320428-33320487	1967.35	4486.76	3.039149502e-001	1.687574925e-001	7.171901740e-002	6.275300e+002	1.263425e+003	2.919643e+002	1.985841e+002	39	129.5	15	75	6.950777e+000	1.853195e+001	0	0	0	0	0	0	0	0	0	0	0	6.60758	38.2182	1	1	0	1	24.8756	16.0249	75.5309
DATA	561	4	69	0	0	A_14_P124650	chr13:26635563-26635622	1988.72	4486.48	3.331676323e-001	1.516189460e-001	2.799181209e-002	6.910094e+002	1.488167e+003	2.933942e+002	2.133634e+002	35.5	135.5	15	75	6.953699e+000	1.878359e+001	0	0	0	0	0	0	0	0	0	0	0	7.27599	45.1086	1	1	0	1	25.7804	16.1079	75.5863
DATA	562	4	70	0	0	A_14_P139724	chrX:115454837-115454896	2009.87	4486.4	-6.330674683e-001	1.809008773e-001	4.660847358e-004	1.669534e+003	3.886223e+002	3.304219e+002	1.574644e+002	46	103	15	75	6.818387e+000	1.862611e+001	0	0	0	0	0	0	0	0	0	0	0	17.5794	11.8032	1	1	1	0	23.4529	16.0449	75.9838
DATA	563	4	71	0	0	A_16_P02091219	chr9:32759696-32759755	2030.94	4486.25	4.825642004e-001	2.147852157e-001	2.465734112e-002	3.808623e+002	1.156997e+003	2.876731e+002	1.912604e+002	35	125	15	75	6.463017e+000	1.837699e+001	0	0	0	0	0	0	0	0	0	0	0	4.01029	35.2087	1	1	0	1	24.4106	15.4443	75.9732
DATA	564	4	72	0	0	A_14_P103788	chr3:100029234-100029293	2052.28	4486.7	4.300501166e-001	1.647626862e-001	9.051088507e-003	5.560511e+002	1.496804e+003	2.905119e+002	2.133288e+002	37	134.5	15	75	6.505482e+000	1.877143e+001	0	0	0	0	0	0	0	0	0	0	0	5.85495	45.6372	1	1	0	1	23.9365	15.4648	76.0556
DATA	565	4	73	0	0	A_14_P133561	chr19:30195435-30195494	2073.64	4486.51	1.041908621e-002	4.614996940e-001	9.819880230e-001	3.023806e+002	3.097227e+002	2.859790e+002	1.548424e+002	31	102	15	75	6.454406e+000	1.870068e+001	0	0	0	0	0	0	0	0	0	0	0	2.30384	9.46142	0	1	0	0	24.4106	15.4619	75.7055
DATA	566	4	74	0	0	A_16_P02113823	chr9:80956995-80957054	2094.27	4486.62	5.242260594e-001	1.931825241e-001	6.655027394e-003	4.086755e+002	1.366484e+003	2.880545e+002	2.039776e+002	36	132	15	75	6.835542e+000	1.834793e+001	0	0	0	0	0	0	0	0	0	0	0	4.30315	41.8187	1	1	0	1	27.0811	15.973	75.4705
DATA	567	4	75	0	0	A_14_P106473	chr2:63921609-63921668	2115.69	4486.67	5.965195163e-003	1.897961596e-001	9.749270288e-001	7.751285e+002	7.858486e+002	2.954885e+002	1.703690e+002	38	119.5	15	74	6.424190e+000	1.844493e+001	0	0	0	0	0	0	0	0	0	0	0	8.16173	24.0936	1	1	0	1	26.4388	15.5933	75.3409
DATA	568	4	76	0	0	A_14_P137927	chr1:204188216-204188275	2137.03	4486.68	3.005726723e-001	1.039295614e-001	3.826996987e-003	1.226894e+003	2.451205e+003	3.104157e+002	2.878408e+002	44	164	15	74	6.472235e+000	1.826080e+001	0	0	0	0	0	0	0	0	0	0	0	12.9186	75.2872	1	1	0	1	26.0017	15.6964	75.1434
DATA	569	4	77	0	0	A_14_P101793	chr5:45519525-45519584	2157.42	4486.78	4.383663451e-001	2.771909529e-001	1.137729773e-001	3.019469e+002	8.285085e+002	2.851407e+002	1.719203e+002	31	120	15	74	6.350717e+000	1.795204e+001	0	0	0	0	0	0	0	0	0	0	0	-0.68178	25.4897	0	1	0	1	22.7082	15.4893	75.2594
DATA	570	4	78	0	0	A_14_P100994	chr16:11441572-11441629	2179.72	4486.6	2.504506380e-002	1.688344310e-001	8.820736811e-001	8.648733e+002	9.162153e+002	2.979686e+002	1.760841e+002	40.5	120	15	74	6.362848e+000	1.855055e+001	0	0	0	0	0	0	0	0	0	0	0	9.10669	28.2386	1	1	0	1	26.8687	15.3547	75.431
DATA	571	4	79	0	0	A_14_P125324	chr7:138963583-138963642	2200.26	4486.39	5.945018467e-001	2.308875148e-001	1.002821455e-002	3.016502e+002	1.185784e+003	2.851407e+002	1.913091e+002	28	125	15	74	6.342486e+000	1.846295e+001	0	0	0	0	0	0	0	0	0	0	0	-1.00123	36.6059	0	1	0	1	24.8756	15.3862	75.5937
DATA	572	4	80	0	0	A_14_P109492	chr19:48035912-48035971	2221.31	4486.5	4.129102911e-001	9.015263839e-002	4.646996348e-006	1.549839e+003	4.010484e+003	3.245385e+002	4.281427e+002	47	217	14	75	6.482530e+000	1.877628e+001	0	0	0	0	0	0	0	0	0	0	0	16.319	124.005	1	1	1	1	24.4106	15.2015	75.5808
DATA	573	4	81	0	0	A_18_P22769496	chr3:17372773-17372832	2242.69	4485.6	-2.980404212e-002	2.840759776e-001	9.164426672e-001	5.217601e+002	4.871546e+002	2.898751e+002	1.573764e+002	36.5	109	14	74	6.690423e+000	1.880735e+001	0	0	0	0	0	0	0	0	0	0	0	5.49388	15.0871	1	1	0	0	23.9365	15.3493	75.0522
DATA	574	4	82	0	0	A_16_P16825731	chr4:116913694-116913753	2264.45	4485.91	-2.122143076e-001	1.922183916e-001	2.695814002e-001	9.758612e+002	5.986510e+002	3.013773e+002	1.609608e+002	39	107	14	74	6.432608e+000	1.902661e+001	0	0	0	0	0	0	0	0	0	0	0	10.2753	18.569	1	1	0	0	22.4545	15.2516	75.1427
DATA	575	4	83	0	0	A_14_P110794	chr16:4464594-4464653	2284.67	4486.13	-7.646591505e-001	2.443243160e-001	1.749913926e-003	1.316999e+003	2.264261e+002	3.140861e+002	1.509128e+002	44	98	15	73	6.395218e+000	1.914772e+001	0	0	0	0	0	0	0	0	0	0	0	13.8674	7.03317	1	1	0	0	22.4545	15.2619	74.8448
DATA	576	4	84	0	0	A_16_P17295788	chr5:127822042-127822101	2306.49	4486.57	2.411011135e-001	1.390855820e-001	8.301159977e-002	8.508424e+002	1.482348e+003	2.975644e+002	2.101680e+002	37	133	15	74	6.194267e+000	1.918556e+001	0	0	0	0	0	0	0	0	0	0	0	8.95896	46.1115	1	1	0	1	27.2919	15.3864	74.9126
DATA	577	4	85	0	0	A_16_P00965500	chr4:43851921-43851980	2326.88	4486.25	4.972630360e-001	1.452131235e-001	6.162332496e-004	6.049327e+002	1.900947e+003	2.914870e+002	2.413994e+002	35.5	147.5	15	74	6.226773e+000	1.919678e+001	0	0	0	0	0	0	0	0	0	0	0	6.36965	59.2122	1	1	0	1	23.696	15.3922	75.2011
DATA	578	4	86	0	0	A_14_P201038	chr10:115312804-115312863	2348.73	4486.35	-7.418429730e-001	3.690678266e-001	4.442640769e-002	8.145091e+002	1.475887e+002	2.965459e+002	1.488208e+002	36	92	15	73	6.280737e+000	1.893466e+001	0	0	0	0	0	0	0	0	0	0	0	8.57638	2.62233	1	0	0	0	23.696	15.2198	74.274
DATA	579	4	87	0	0	A_14_P120714	chr19:39025966-39026018	2369.71	4486.5	3.536012607e-002	3.503482632e-001	9.196072157e-001	3.884965e+002	4.214511e+002	2.877751e+002	1.542639e+002	34	105.5	15	73	6.595613e+000	1.855951e+001	0	0	0	0	0	0	0	0	0	0	0	4.09068	13.1624	1	1	0	0	27.0811	15.3693	73.8435
DATA	580	4	88	0	0	A_14_P125766	chr15:41028550-41028609	2390.67	4486.26	2.441288189e-002	7.816598212e-002	7.547965415e-001	2.809193e+003	2.971628e+003	4.002760e+002	3.320737e+002	54	189	15	73	6.463737e+000	1.886460e+001	0	0	0	0	0	0	0	0	0	0	0	29.5794	92.9209	1	1	1	1	24.8756	15.3544	73.4433
DATA	581	4	89	0	0	A_16_P16056445	chr2:224706790-224706849	2412.12	4486.33	-3.389158318e-001	6.294450103e-001	5.902761039e-001	3.208989e+002	1.470457e+002	2.869408e+002	1.480543e+002	31	87	15	72	6.481914e+000	1.840303e+001	0	0	0	0	0	0	0	0	0	0	0	3.37891	0.716995	1	0	0	0	25.7804	15.4378	72.9533
DATA	582	4	90	0	0	A_16_P02991999	chr14:107152092-107152151	2433.67	4486.52	5.886686406e-001	2.162287532e-001	6.480285393e-003	3.282451e+002	1.273113e+003	2.870238e+002	1.951230e+002	30	130	15	72	6.474333e+000	1.922069e+001	0	0	0	0	0	0	0	0	0	0	0	3.45626	39.9026	1	1	0	1	25.3321	15.3749	73.3441
DATA	583	4	91	0	0	A_14_P125513	chr9:99479475-99479534	2455.37	4486.21	0.000000000e+000	6.527552568e-001	1.000000000e+000	2.983869e+002	1.467153e+002	2.851407e+002	1.477039e+002	28	87	15	72	6.505274e+000	1.906296e+001	0	0	0	0	0	0	0	0	0	0	0	-0.224705	-1.51353	0	0	0	0	23.696	15.3317	72.8054
DATA	584	4	92	0	0	A_18_P20322080	chr15:50864843-50864902	2474.86	4486.36	3.094821460e-001	1.069804165e-001	3.817198450e-003	1.153425e+003	2.352185e+003	3.075860e+002	2.776750e+002	42	170	15	73	6.690543e+000	1.900225e+001	0	0	0	0	0	0	0	0	0	0	0	12.145	73.8741	1	1	0	1	25.5572	15.3535	73.5424
DATA	585	4	93	0	0	A_14_P110077	chr20:19703475-19703534	2496.56	4486.33	4.354823192e-001	1.083291662e-001	5.820025927e-005	1.015122e+003	2.766945e+003	3.026714e+002	3.135161e+002	39	175	15	73	6.747999e+000	1.859412e+001	0	0	0	0	0	0	0	0	0	0	0	10.6887	86.9866	1	1	0	1	24.6442	15.5611	73.6967
DATA	586	4	94	0	0	A_14_P130838	chr7:37972807-37972866	2517.51	4486.34	3.773051573e-002	2.987226898e-001	8.994895807e-001	4.563931e+002	4.978168e+002	2.887701e+002	1.554719e+002	34	107	15	73	6.716915e+000	1.853647e+001	0	0	0	0	0	0	0	0	0	0	0	4.8056	15.6644	1	1	0	0	25.7804	15.488	73.7595
DATA	587	4	95	0	0	A_14_P126159	chr4:141554795-141554854	2538.63	4487.24	-1.028431152e+000	2.219831044e-001	3.605345635e-006	1.911367e+003	1.790247e+002	3.432761e+002	1.482481e+002	47	95	15	73	6.618408e+000	1.859667e+001	0	0	0	0	0	0	0	0	0	0	0	20.1258	5.63794	1	1	1	0	20.8674	15.4749	73.9219
DATA	588	4	96	0	0	A_16_P03387295	chr18:61916643-61916702	2559.97	4486.38	6.069975759e-001	9.848781559e-002	7.130093956e-010	1.207967e+003	4.887115e+003	3.096725e+002	5.103531e+002	40	241	15	74	6.473523e+000	1.885304e+001	0	0	0	0	0	0	0	0	0	0	0	12.7193	154.035	1	1	0	1	26.2212	15.6215	74.254
DATA	589	4	97	0	0	A_14_P103358	chr2:239078371-239078430	2581.29	4486.69	-1.076487248e-001	3.773992104e-001	7.754615478e-001	4.225444e+002	3.297795e+002	2.882545e+002	1.505879e+002	30	97	15	74	6.744676e+000	1.917583e+001	0	0	0	0	0	0	0	0	0	0	0	4.44919	10.4019	1	1	0	0	23.9365	15.9283	74.4214
DATA	590	4	98	0	0	A_14_P102155	chr9:100613698-100613757	2602.57	4486.45	3.696789700e-001	1.939430193e-001	5.663442503e-002	4.884329e+002	1.144152e+003	2.892938e+002	1.861452e+002	36.5	129	15	74	6.463304e+000	1.914874e+001	0	0	0	0	0	0	0	0	0	0	0	5.14296	36.1139	1	1	0	1	23.9365	15.7961	74.8239
DATA	591	4	99	0	1	SRN_50429	SRN_50429	2623.57	4486.37	-2.065938033e-001	6.651005811e-002	1.895059742e-003	1.019169e+004	6.333626e+003	1.058306e+003	6.501387e+002	135	287	15	74	6.450618e+000	1.935405e+001	0	0	0	0	0	0	0	0	0	0	0	107.314	200.039	1	1	1	1	24.8756	15.681	75.2469
DATA	592	4	100	0	0	A_14_P110450	chr3:84959321-84959380	2644.8	4486.12	-2.435764890e-001	2.077005361e-001	2.409044208e-001	9.227920e+002	5.266564e+002	2.997010e+002	1.558239e+002	39	109.5	15	75	6.404402e+000	1.860912e+001	0	0	0	0	0	0	0	0	0	0	0	9.71655	16.6433	1	1	0	0	23.4529	15.6409	76.1252
DATA	593	4	101	0	0	A_14_P113128	chr6:137539744-137539796	2665.74	4486.7	-4.965538248e-001	9.267846980e-002	8.423578678e-008	4.466963e+003	1.423831e+003	5.299461e+002	2.043497e+002	76	141	15	74	6.366835e+000	1.879299e+001	0	0	0	0	0	0	0	0	0	0	0	47.0349	45.0183	1	1	1	1	24.8756	15.4627	75.796
DATA	594	4	102	0	0	A_14_P123747	chr2:235003618-235003677	2687.17	4486.9	7.744678148e-001	1.947355058e-001	6.978307223e-005	2.936555e+002	1.747052e+003	2.855949e+002	2.280089e+002	29.5	147.5	15	74	6.369004e+000	1.842156e+001	0	0	0	0	0	0	0	0	0	0	0	1.69529	55.2632	0	1	0	1	26.0017	15.3688	75.2384
DATA	595	4	103	0	0	A_14_P102395	chr3:53892586-53892636	2708.12	4486.81	4.345499953e-001	1.024148193e-001	2.205138315e-005	1.131035e+003	3.076281e+003	3.067534e+002	3.407114e+002	38.5	189.5	15	73	6.312752e+000	1.861227e+001	0	0	0	0	0	0	0	0	0	0	0	11.9092	97.3481	1	1	0	1	26.0017	15.4372	74.7862
DATA	596	4	104	0	0	A_14_P134710	chr2:102357105-102357164	2729.05	4486.48	6.416884404e-001	1.613419908e-001	6.973319443e-005	4.440147e+002	1.945744e+003	2.885771e+002	2.435033e+002	34	152	15	74	6.270021e+000	1.899964e+001	0	0	0	0	0	0	0	0	0	0	0	4.67526	61.5934	1	1	0	1	26.2212	15.4018	75.1583
DATA	597	4	105	0	0	A_14_P132294	chr12:123350783-123350842	2750.36	4485.96	-5.102599990e-001	5.084853949e-001	3.156245096e-001	4.707363e+002	1.453844e+002	2.890003e+002	1.469616e+002	31.5	96.5	15	74	6.306077e+000	1.922448e+001	0	0	0	0	0	0	0	0	0	0	0	4.95662	4.19225	1	0	0	0	17.2609	15.4064	75.551
DATA	598	4	106	0	0	A_16_P17712767	chr6:127202157-127202216	2771.25	4486.74	-6.772876834e-001	1.275196103e-001	1.088798192e-007	2.966989e+003	6.237755e+002	4.115039e+002	1.590730e+002	57	110	15	74	6.367978e+000	1.982842e+001	0	0	0	0	0	0	0	0	0	0	0	31.241	19.7558	1	1	1	0	24.4106	15.3121	76.0512
DATA	599	4	107	0	0	A_14_P107023	chr1:74672597-74672656	2792.66	4486.45	7.110002908e-001	1.467036915e-001	1.256549199e-006	4.748011e+002	2.440687e+003	2.890668e+002	2.845623e+002	33.5	169	15	75	6.561305e+000	1.897551e+001	0	0	0	0	0	0	0	0	0	0	0	4.99942	77.3124	1	1	0	1	23.696	15.3575	75.7101
DATA	600	4	108	0	0	A_14_P126787	chr10:28409496-28409555	2813.53	4486.66	-5.786812044e-001	1.998458461e-001	3.783887405e-003	1.379897e+003	3.640536e+002	3.167750e+002	1.507553e+002	42	103	15	74	6.321281e+000	1.832547e+001	0	0	0	0	0	0	0	0	0	0	0	14.5296	11.5331	1	1	0	0	25.3321	15.2277	75.2222
DATA	601	4	109	0	0	A_14_P125682	chr4:167105093-167105152	2835.26	4486.7	7.510078860e-001	1.094474634e-001	6.799264813e-012	8.927569e+002	5.032006e+003	2.987899e+002	5.240331e+002	34	245	15	75	6.251062e+000	1.802806e+001	0	0	0	0	0	0	0	0	0	0	0	9.4003	159.42	1	1	0	1	24.8756	15.4287	75.1591
DATA	602	4	110	0	0	A_16_P19935132	chr13:102459721-102459780	2856.39	4486.79	3.349095378e-001	2.327532156e-001	1.501777224e-001	4.152257e+002	8.978292e+002	2.881482e+002	1.716436e+002	32	116	15	75	6.508547e+000	1.839896e+001	0	0	0	0	0	0	0	0	0	0	0	4.37212	28.4438	1	1	0	1	25.1049	15.4136	75.6242
DATA	603	4	111	0	0	A_14_P133895	chrX:19433306-19433365	2877.21	4486.33	2.526063953e-001	3.606925734e-001	4.837168014e-001	2.890417e+002	5.170908e+002	2.862792e+002	1.551696e+002	31	108.5	15	75	6.509864e+000	1.840956e+001	0	0	0	0	0	0	0	0	0	0	0	2.68568	16.3805	0	1	0	0	26.0017	15.3767	75.6752
DATA	604	4	112	0	0	A_14_P125829	chr11:48189422-48189481	2898.88	4486.69	1.466030927e-001	2.197921733e-001	5.047671555e-001	5.555944e+002	7.786835e+002	2.905032e+002	1.657500e+002	33.5	120.5	15	75	6.347917e+000	1.866647e+001	0	0	0	0	0	0	0	0	0	0	0	5.85014	24.664	1	1	0	1	25.7804	15.293	75.593
DATA	605	4	113	0	0	A_14_P133253	chr1:236180524-236180573	2919.61	4486.44	-1.728937961e-001	2.087311514e-001	4.074957861e-001	8.484853e+002	5.698369e+002	2.974971e+002	1.570506e+002	36.5	113	15	75	6.305034e+000	1.870444e+001	0	0	0	0	0	0	0	0	0	0	0	8.93414	18.0456	1	1	0	0	25.1049	15.5133	75.5008
DATA	606	4	114	0	0	A_16_P16113964	chr3:4791992-4792051	2940.84	4486.82	-4.214079311e-001	1.188551063e-001	3.917795188e-004	2.310454e+003	8.755670e+002	3.669976e+002	1.705714e+002	52	120.5	15	74	6.326312e+000	1.859095e+001	0	0	0	0	0	0	0	0	0	0	0	24.328	27.7205	1	1	1	1	23.696	15.7587	74.6373
DATA	607	4	115	0	0	A_16_P18155017	chr7:146289632-146289691	2961.75	4486.48	6.502181495e-001	1.473003886e-001	1.013690126e-005	5.018957e+002	2.243012e+003	2.895241e+002	2.678670e+002	34	166	15	74	6.290261e+000	1.930757e+001	0	0	0	0	0	0	0	0	0	0	0	5.28472	70.9919	1	1	0	1	25.3321	15.6869	74.6667
DATA	608	4	116	0	0	A_14_P125674	chr8:130455991-130456050	2982.82	4486.79	-1.514384404e-001	1.023925676e-001	1.391407585e-001	2.042100e+003	1.440915e+003	3.507235e+002	2.054740e+002	51	141	15	73	6.385253e+000	1.910524e+001	0	0	0	0	0	0	0	0	0	0	0	21.5023	45.5888	1	1	1	1	25.5572	15.5798	74.1309
DATA	609	4	117	0	0	A_14_P134401	chr13:32731443-32731502	3004.53	4486.25	3.343748724e-001	1.358313003e-001	1.382832181e-002	7.886317e+002	1.703135e+003	2.958456e+002	2.246843e+002	35	141.5	15	73	6.424404e+000	1.902857e+001	0	0	0	0	0	0	0	0	0	0	0	8.30391	53.8612	1	1	0	1	24.6442	15.5716	73.9612
DATA	610	4	118	0	0	A_14_P106380	chr1:54199792-54199845	3025.12	4486.6	5.765784018e-001	1.257403024e-001	4.529660107e-006	6.944378e+002	2.619460e+003	2.934752e+002	3.001866e+002	35	174.5	15	73	6.390199e+000	1.861887e+001	0	0	0	0	0	0	0	0	0	0	0	7.31209	82.8012	1	1	0	1	25.7804	15.5916	74.1638
DATA	611	4	119	0	0	A_18_P13556858	chr2:189068304-189068363	3046.46	4486.25	6.111991411e-001	1.168873217e-001	1.704661468e-007	7.749532e+002	3.165735e+003	2.954839e+002	3.489110e+002	34	193	15	74	6.351509e+000	1.865164e+001	0	0	0	0	0	0	0	0	0	0	0	8.15988	100.014	1	1	0	1	23.696	15.2939	74.5394
DATA	612	4	120	0	0	A_14_P120066	chr21:46761632-46761691	3067.39	4486.67	1.270970883e-001	1.634794072e-001	4.368932463e-001	7.936808e+002	1.063513e+003	2.959806e+002	1.812614e+002	35.5	125	15	74	6.381872e+000	1.862590e+001	0	0	0	0	0	0	0	0	0	0	0	8.35707	33.5796	1	1	0	1	23.9365	15.3627	75.3389
DATA	613	4	121	0	0	A_16_P15618474	chr2:38085399-38085458	3089.68	4486.21	-7.266920616e-001	2.901468330e-001	1.226015210e-002	1.041452e+003	1.954102e+002	3.035646e+002	1.481797e+002	40	102	15	74	6.298964e+000	1.869039e+001	0	0	0	0	0	0	0	0	0	0	0	10.966	6.16559	1	1	0	0	25.1049	15.2691	75.5954
DATA	614	4	122	0	0	A_16_P02648927	chr12:73015398-73015457	3110.18	4486.35	-6.624236213e-001	2.117628113e-001	1.759166425e-003	1.405546e+003	3.057887e+002	3.179007e+002	1.501334e+002	43	101	15	75	6.350191e+000	1.844107e+001	0	0	0	0	0	0	0	0	0	0	0	14.7997	9.64165	1	1	0	0	24.1747	15.2789	75.6167
DATA	615	4	123	0	0	A_14_P101529	chr3:45688578-45688637	3131.63	4486.75	-2.929453518e-001	1.447863665e-001	4.304286194e-002	1.492704e+003	7.603758e+002	3.218492e+002	1.655892e+002	43.5	111	14	75	6.390729e+000	1.832910e+001	0	0	0	0	0	0	0	0	0	0	0	15.7174	23.9566	1	1	1	1	26.4388	15.1734	75.3443
DATA	616	4	124	0	1	SRN_20663	SRN_20663	3152.17	4486.7	5.073916134e-001	8.312342561e-002	1.033978119e-009	2.365764e+003	7.609622e+003	3.705046e+002	7.750717e+002	54.5	323	14	74	5.955981e+000	1.832747e+001	0	0	0	0	0	0	0	0	0	0	0	24.9103	239.56	1	1	1	1	26.2212	14.8084	75.1067
DATA	617	4	125	0	0	A_16_P01947940	chr8:77822930-77822989	3173.56	4486.6	3.425884456e-001	1.529963126e-001	2.514328488e-002	6.704744e+002	1.475607e+003	2.929174e+002	2.085313e+002	35	140	15	74	6.148176e+000	1.814697e+001	0	0	0	0	0	0	0	0	0	0	0	7.05977	46.4126	1	1	0	1	24.8756	15.2152	74.898
DATA	618	4	126	0	0	A_14_P131004	chr2:54021531-54021589	3194.31	4486.69	-2.194875561e-001	1.122059824e-001	5.045186326e-002	1.936033e+003	1.167953e+003	3.446556e+002	1.881268e+002	47	126	15	73	6.314532e+000	1.850447e+001	0	0	0	0	0	0	0	0	0	0	0	20.3855	36.7026	1	1	1	1	24.8756	15.4812	74.5127
DATA	619	4	127	0	0	A_14_P126582	chr6:101049694-101049753	3216.11	4486.56	-2.131321700e-001	1.566477823e-001	1.736458046e-001	1.235820e+003	7.565248e+002	3.107696e+002	1.658858e+002	42	115	15	73	6.560371e+000	1.830589e+001	0	0	0	0	0	0	0	0	0	0	0	13.0126	23.7494	1	1	0	1	26.2212	15.9734	74.8358
DATA	620	4	128	0	0	A_14_P130600	chr1:23856826-23856885	3236.78	4486.53	1.838528945e-001	1.869509392e-001	3.253965670e-001	6.373666e+002	9.732898e+002	2.921773e+002	1.769516e+002	32	121	15	73	6.666733e+000	1.854656e+001	0	0	0	0	0	0	0	0	0	0	0	6.71116	30.5234	1	1	0	1	23.9365	15.8841	74.1189
DATA	621	4	129	0	1	SRN_30855	SRN_30855	3258.37	4486.98	1.225645962e-001	1.535103458e-001	4.246310869e-001	8.610036e+002	1.141746e+003	2.978565e+002	1.868750e+002	35	128	15	73	6.289039e+000	1.852403e+001	0	0	0	0	0	0	0	0	0	0	0	9.06595	35.7675	1	1	0	1	26.4388	15.4783	73.8081
DATA	622	4	130	0	0	A_14_P202349	chrX:64953018-64953072	3279.52	4486.68	3.218938716e-001	2.392202419e-001	1.784327596e-001	4.106150e+002	8.616457e+002	2.880821e+002	1.713510e+002	32	122	15	72	6.222204e+000	1.845925e+001	0	0	0	0	0	0	0	0	0	0	0	4.32358	26.9618	1	1	0	1	26.6546	15.1892	73.4168
DATA	623	4	131	0	0	A_16_P21439581	chrX:36050188-36050247	3300.41	4486.84	-3.373095306e-001	9.773727394e-002	5.581283589e-004	2.889297e+003	1.328870e+003	4.059379e+002	1.991152e+002	55	142.5	15	72	6.150827e+000	1.875510e+001	0	0	0	0	0	0	0	0	0	0	0	30.4229	41.5334	1	1	1	1	25.7804	15.307	73.638
DATA	624	4	132	0	0	A_14_P125250	chr6:50740399-50740458	3321.41	4486.52	4.164971735e-001	1.490071335e-001	5.187576238e-003	6.386995e+002	1.666456e+003	2.922064e+002	2.231891e+002	36.5	141	15	72	6.164174e+000	1.865939e+001	0	0	0	0	0	0	0	0	0	0	0	6.72519	52.0198	1	1	0	1	25.3321	15.3987	73.2546
DATA	625	4	133	0	0	A_14_P127280	chr4:67743365-67743424	3342.96	4486.1	9.156092989e-002	1.023059960e-001	3.708024345e-001	1.541350e+003	1.903102e+003	3.241339e+002	2.414941e+002	43	151	15	72	6.321968e+000	1.841410e+001	0	0	0	0	0	0	0	0	0	0	0	16.2297	59.3278	1	1	1	1	24.1747	15.4487	72.8353
DATA	626	4	134	0	0	A_14_P115451	chr5:59965756-59965815	3364.06	4487.11	-1.020746532e+000	2.599394202e-001	8.606091135e-005	1.550921e+003	1.478574e+002	3.245902e+002	1.493441e+002	44	100.5	15	72	6.472487e+000	1.839964e+001	0	0	0	0	0	0	0	0	0	0	0	16.3304	3.76508	1	0	1	0	27.2919	15.526	72.5618
DATA	627	4	135	0	0	A_14_P136458	chr7:25673259-25673318	3385.45	4487.09	1.744378844e-001	2.355540675e-001	4.589706640e-001	5.005397e+002	7.479567e+002	2.895007e+002	1.667741e+002	33	119	15	72	6.518580e+000	1.843995e+001	0	0	0	0	0	0	0	0	0	0	0	5.27044	23.2551	1	1	0	1	26.6546	15.3605	72.743
DATA	628	4	136	0	0	A_14_P129113	chr14:64966934-64966993	3405.98	4486.33	1.967854978e-001	1.034075339e-001	5.703932105e-002	1.360339e+003	2.140093e+003	3.159279e+002	2.609268e+002	40	164	15	72	6.611864e+000	1.843797e+001	0	0	0	0	0	0	0	0	0	0	0	14.3237	66.4437	1	1	0	1	24.1747	15.4418	73.0732
DATA	629	4	137	0	0	A_16_P19748040	chr13:25108919-25108978	3427.41	4486.64	4.788741047e-001	1.159520503e-001	3.628702420e-005	8.709648e+002	2.623462e+003	2.981460e+002	3.019498e+002	35.5	175	15	72	6.364991e+000	1.809904e+001	0	0	0	0	0	0	0	0	0	0	0	9.17084	81.3318	1	1	0	1	25.3321	15.2721	73.0377
DATA	630	4	138	0	0	A_16_P02353731	chr10:119320504-119320563	3449.35	4486.18	-3.188059905e-001	3.195630072e-001	3.184582814e-001	6.323042e+002	3.034730e+002	2.920673e+002	1.527768e+002	33.5	102.5	15	72	6.418834e+000	1.813970e+001	0	0	0	0	0	0	0	0	0	0	0	6.65785	9.39314	1	1	0	0	26.4388	15.2575	72.9425
DATA	631	4	139	0	0	A_16_P15995706	chr2:200436538-200436597	3470.07	4486.57	-1.252516513e-001	1.587954484e-001	4.302517281e-001	1.103231e+003	8.268274e+002	3.057391e+002	1.712401e+002	40	113	14.5	73	6.516708e+000	1.801813e+001	0	0	0	0	0	0	0	0	0	0	0	11.6165	25.554	1	1	0	1	25.3321	15.3025	73.0491
DATA	632	4	140	0	0	A_14_P113707	chr17:66519844-66519903	3490.97	4486.74	8.439488420e-001	1.159309901e-001	3.344347180e-013	7.644785e+002	5.337208e+003	2.952110e+002	5.544500e+002	33	251	14	72	6.466682e+000	1.794247e+001	0	0	0	0	0	0	0	0	0	0	0	8.04959	164.695	1	1	0	1	27.0811	15.1489	72.5118
DATA	633	4	141	0	0	A_14_P200725	chr8:77904183-77904242	3512.46	4486.62	-9.367315000e-001	1.895988959e-001	7.788423222e-007	2.178354e+003	2.519979e+002	3.588280e+002	1.525364e+002	50	98.5	14	72	6.485793e+000	1.854817e+001	0	0	0	0	0	0	0	0	0	0	0	22.937	7.76317	1	1	1	0	26.0017	15.264	72.3939
DATA	634	4	142	0	0	A_14_P128738	chr12:21446986-21447045	3534.04	4486.53	1.549855655e-001	2.709174701e-001	5.672700304e-001	4.423685e+002	6.320767e+002	2.885518e+002	1.634172e+002	33	116	14	70	6.261880e+000	1.837048e+001	0	0	0	0	0	0	0	0	0	0	0	4.65792	19.4387	1	1	0	0	22.4545	15.1256	71.5042
DATA	635	4	143	0	0	A_16_P38874278	chr9:127749112-127749171	3554.76	4487.07	1.140662532e-002	4.798385404e-001	9.810346349e-001	2.905788e+002	2.983119e+002	2.866175e+002	1.538625e+002	31	100	14	70	6.296615e+000	1.868153e+001	0	0	0	0	0	0	0	0	0	0	0	3.05965	9.15935	1	1	0	0	27.9146	15.1478	71.5986
DATA	636	4	144	0	0	A_14_P116786	chr19:55606279-55606330	3576	4486.75	-1.054508784e+000	1.619719434e-001	7.493048753e-011	3.305036e+003	2.915193e+002	4.365064e+002	1.539962e+002	59	99.5	15	70	6.389655e+000	1.851048e+001	0	0	0	0	0	0	0	0	0	0	0	34.8004	8.93487	1	1	1	0	26.8687	15.2718	71.4574
DATA	637	4	145	0	0	A_14_P117554	chr16:3641064-3641123	3596.9	4486.56	7.681903880e-001	2.073192164e-001	2.110985063e-004	2.749257e+002	1.612151e+003	2.851407e+002	2.212162e+002	25	136	15	71	6.438373e+000	1.855651e+001	0	0	0	0	0	0	0	0	0	0	0	-1.98208	49.3237	0	1	0	1	26.2212	15.305	71.7347
DATA	638	4	146	0	0	A_16_P00009054	chr1:7527447-7527506	3618.51	4486.99	0.000000000e+000	6.790542006e-001	1.000000000e+000	2.748272e+002	1.507384e+002	2.851877e+002	1.517541e+002	27	90	15	71	6.446828e+000	1.851688e+001	0	0	0	0	0	0	0	0	0	0	0	0.54495	-4.43902	0	0	0	0	29.1201	15.4032	71.9488
DATA	639	4	147	0	0	A_16_P36827177	chr4:94113103-94113162	3639.07	4486.53	-9.115706878e-001	2.918296988e-001	1.786293417e-003	1.231948e+003	1.510156e+002	3.106158e+002	1.525380e+002	40.5	94.5	15	71	6.715425e+000	1.855598e+001	0	0	0	0	0	0	0	0	0	0	0	12.9718	3.77993	1	0	0	0	26.0017	15.47	72.1429
DATA	640	4	148	0	0	A_14_P101170	chr1:67816733-67816792	3660.23	4487.21	-4.437121010e-001	2.396186742e-001	6.406278768e-002	9.829373e+002	3.538455e+002	3.016072e+002	1.563628e+002	37	107	15	72	6.485200e+000	1.874501e+001	0	0	0	0	0	0	0	0	0	0	0	10.3499	10.7672	1	1	0	0	28.1191	15.4987	72.6287
DATA	641	4	149	0	0	A_14_P109669	chrX:124028161-124028218	3681.3	4487.18	3.244178147e-001	9.171390143e-002	4.042697277e-004	1.541094e+003	3.252723e+003	3.241218e+002	3.592873e+002	44	186	14	72	6.499069e+000	1.823474e+001	0	0	0	0	0	0	0	0	0	0	0	16.227	98.7899	1	1	1	1	25.1049	15.2797	72.7974
DATA	642	4	150	0	0	A_14_P113418	chr12:56708494-56708553	3702.96	4486.94	9.322875977e-001	1.568128925e-001	2.760809282e-009	3.462221e+002	2.962391e+003	2.872350e+002	3.333709e+002	32	179	14	72	6.378470e+000	1.841839e+001	0	0	0	0	0	0	0	0	0	0	0	3.64555	89.7925	1	1	0	1	23.9365	15.2234	72.9674
DATA	643	4	151	0	0	A_14_P119948	chr13:80658137-80658196	3724.66	4486.46	-5.179879836e-001	4.298557145e-001	2.281926635e-001	5.693333e+002	1.727343e+002	2.907690e+002	1.541866e+002	33	96.5	14	72	6.300189e+000	1.845832e+001	0	0	0	0	0	0	0	0	0	0	0	5.9948	5.22494	1	1	0	0	23.9365	15.3248	73.1568
DATA	644	4	152	0	0	A_16_P39851048	chr12:125824873-125824932	3745.26	4487.02	-9.914200577e-001	2.634548707e-001	1.677868451e-004	1.494904e+003	1.524731e+002	3.219512e+002	1.536364e+002	40.5	94.5	15	73	6.398122e+000	1.839805e+001	0	0	0	0	0	0	0	0	0	0	0	15.7406	1.95049	1	0	1	0	25.1049	15.3443	73.4356
DATA	645	4	153	0	0	A_14_P201559	chr4:41261127-41261186	3766.45	4487.88	-6.194424945e-001	4.234506012e-001	1.435098673e-001	6.359973e+002	1.527611e+002	2.921475e+002	1.541894e+002	32	95	15	73	6.439375e+000	1.864273e+001	0	0	0	0	0	0	0	0	0	0	0	6.69674	3.34058	1	0	0	0	22.1978	15.4717	73.6447
DATA	646	4	154	0	0	A_14_P116950	chr5:49953195-49953254	3787.18	4486.72	-8.409194655e-001	3.160448379e-001	7.796450019e-003	1.061345e+003	1.530866e+002	3.042528e+002	1.547650e+002	36	99	15	72	6.575325e+000	1.853002e+001	0	0	0	0	0	0	0	0	0	0	0	11.1755	4.25041	1	0	0	0	24.6442	15.5534	73.4298
DATA	647	4	155	0	0	A_16_P21582579	chrX:125583430-125583489	3807.9	4487.16	2.912964209e-001	1.268235000e-001	2.162648752e-002	9.176312e+002	1.794587e+003	2.995425e+002	2.367486e+002	35	143	15	73	6.515974e+000	1.813316e+001	0	0	0	0	0	0	0	0	0	0	0	9.66221	53.8614	1	1	0	1	23.9365	15.4145	73.161
DATA	648	4	156	0	0	A_14_P200934	chr10:43301547-43301606	3829.67	4487.39	0.000000000e+000	6.745049696e-001	1.000000000e+000	2.759195e+002	1.537020e+002	2.851407e+002	1.547377e+002	25	92	15	72	6.513606e+000	1.814438e+001	0	0	0	0	0	0	0	0	0	0	0	-1.26534	-2.0608	0	0	0	0	27.2919	15.38	73.2477
DATA	649	4	157	0	0	A_14_P111497	chr6:27293406-27293465	3851	4487.5	7.686114844e-001	1.412682785e-001	5.304387063e-008	4.857164e+002	2.850981e+003	2.892481e+002	3.245363e+002	31	179	15	73	6.589857e+000	1.795668e+001	0	0	0	0	0	0	0	0	0	0	0	5.11436	85.2133	1	1	0	1	26.2212	15.3875	73.499
DATA	650	4	158	0	0	A_16_P17215500	chr5:93282984-93283043	3871.69	4487.24	1.403577973e-001	1.857705862e-001	4.499228227e-001	6.832176e+002	9.438801e+002	2.932117e+002	1.818017e+002	29.5	123	15	73	6.521381e+000	1.846813e+001	0	0	0	0	0	0	0	0	0	0	0	7.19395	28.1534	1	1	0	1	24.8756	15.3823	73.8142
DATA	651	4	159	0	0	A_14_P122788	chr6:114290787-114290846	3892.88	4487.19	1.731043991e-002	2.410169585e-001	9.427431686e-001	5.934323e+002	6.175635e+002	2.912505e+002	1.675061e+002	33	112.5	15	73	6.790266e+000	1.908827e+001	0	0	0	0	0	0	0	0	0	0	0	6.24855	18.3815	1	1	0	0	26.8687	15.5767	74.1912
DATA	652	4	160	0	0	A_14_P110074	chr9:25909346-25909405	3913.83	4487.07	-1.967281204e-002	1.070190886e-001	8.541505373e-001	1.647815e+003	1.574837e+003	3.293299e+002	2.216926e+002	45.5	143	15	73	6.462894e+000	1.897106e+001	0	0	0	0	0	0	0	0	0	0	0	17.3507	46.7761	1	1	1	1	22.7082	15.494	74.3377
DATA	653	4	161	0	0	A_16_P01454867	chr6:33977355-33977414	3935.42	4487.21	9.188102225e-001	1.805785356e-001	3.615781259e-007	2.781347e+002	2.307094e+003	2.851910e+002	2.787062e+002	26	158	15	73	6.353667e+000	1.910392e+001	0	0	0	0	0	0	0	0	0	0	0	0.564074	68.3801	0	1	0	1	25.7804	15.5202	74.7816
DATA	654	4	162	0	0	A_14_P125049	chr14:50267437-50267495	3956.22	4487.36	-1.434443793e-001	8.505601318e-002	9.170540120e-002	2.892359e+003	2.078777e+003	4.061559e+002	2.603151e+002	58	158	15	74	6.372814e+000	1.909568e+001	0	0	0	0	0	0	0	0	0	0	0	30.4551	61.4867	1	1	1	1	25.7804	15.3946	75.2118
DATA	655	4	163	66	1	DarkCorner	DarkCorner	3976.87	4487.18	0.000000000e+000	6.687748180e-001	1.000000000e+000	2.793715e+002	1.559648e+002	2.857075e+002	1.570157e+002	28	91	14	74	6.250391e+000	1.856533e+001	0	0	0	0	0	0	0	0	0	0	0	1.89391	-1.99222	0	0	0	0	26.0017	15.0719	75.1739
DATA	656	4	164	66	1	DarkCorner	DarkCorner	3998.81	4487.08	0.000000000e+000	6.664699863e-001	1.000000000e+000	2.801200e+002	1.563105e+002	2.851407e+002	1.573793e+002	25	93	14	74	6.498125e+000	1.875406e+001	0	0	0	0	0	0	0	0	0	0	0	-1.01367	0.651476	0	0	0	0	26.0017	15.2025	74.9559
DATA	657	5	1	66	1	DarkCorner	DarkCorner	539.238	4491.67	-3.663525512e-001	5.536145271e-001	5.081336115e-001	3.866386e+002	1.663231e+002	2.877501e+002	1.674587e+002	40	99	17	77	6.958380e+000	1.919960e+001	0	0	0	0	0	0	0	0	0	0	0	4.07112	0.616764	1	0	0	0	21.9382	17.3183	77.8137
DATA	658	5	2	0	0	A_14_P114774	chr8:42978102-42978160	560.185	4491.24	0.000000000e+000	6.471906203e-001	1.000000000e+000	2.884897e+002	1.665768e+002	2.851407e+002	1.676992e+002	32	90.5	17	77	7.054447e+000	1.912718e+001	0	0	0	0	0	0	0	0	0	0	0	-5.79202	-8.95261	0	0	0	0	24.4106	17.3302	77.9777
DATA	659	5	3	0	0	A_16_P16926056	chr4:159985733-159985792	581.034	4491.56	-4.318641072e-001	5.077461575e-001	3.950187046e-001	4.508362e+002	1.667841e+002	2.886828e+002	1.679079e+002	39	95.5	16	77	7.077176e+000	1.892183e+001	0	0	0	0	0	0	0	0	0	0	0	4.74709	-2.49855	1	0	0	0	26.2212	17.2261	78.2938
DATA	660	5	4	0	0	A_18_P13858484	chr21:15372467-15372526	602.776	4491	-5.719721715e-001	4.222480586e-001	1.755488598e-001	6.232745e+002	1.669964e+002	2.918732e+002	1.681385e+002	43.5	94.5	16	78	7.248728e+000	1.913311e+001	0	0	0	0	0	0	0	0	0	0	0	6.56278	0.655711	1	0	0	0	25.3321	17.2046	78.8803
DATA	661	5	5	0	0	A_16_P01231350	chr5:53322946-53323005	624.138	4491.66	-3.284934558e-002	2.189532269e-001	8.807416926e-001	7.104658e+002	6.587093e+002	2.938586e+002	1.807088e+002	44.5	112	16	78	7.272353e+000	1.854522e+001	0	0	0	0	0	0	0	0	0	0	0	7.48086	18.1418	1	1	0	0	26.6546	17.1457	78.6464
DATA	662	5	6	0	0	A_14_P101256	chr3:54913017-54913076	645.122	4491.27	2.685222208e-001	1.268169303e-001	3.422587589e-002	9.603990e+002	1.782272e+003	3.008802e+002	2.452201e+002	48	145.5	16	77	7.200685e+000	1.868237e+001	0	0	0	0	0	0	0	0	0	0	0	10.1125	49.0418	1	1	0	1	23.9365	17.088	78.4392
DATA	663	5	7	0	0	A_14_P124206	chr19:56003963-56004013	666.741	4491.24	2.930923090e-001	2.233770507e-001	1.894874903e-001	4.727191e+002	9.283153e+002	2.890326e+002	1.924243e+002	43	122	16	77	7.111342e+000	1.902119e+001	0	0	0	0	0	0	0	0	0	0	0	4.9775	25.5253	1	1	0	1	24.8756	16.9526	78.1514
DATA	664	5	8	0	0	A_14_P112279	chrX:43901877-43901936	688.333	4491.42	3.537961445e-001	3.268283603e-001	2.790243794e-001	2.879134e+002	6.502166e+002	2.859161e+002	1.739751e+002	36	123	16	77	7.171828e+000	1.925843e+001	0	0	0	0	0	0	0	0	0	0	0	2.21567	17.8686	0	1	0	0	20.0267	17.0614	78.0479
DATA	665	5	9	0	0	A_14_P131668	chr20:31227023-31227079	708.381	4491.4	9.395136733e-001	1.762917995e-001	9.858652371e-008	2.879287e+002	2.504948e+003	2.860903e+002	3.020139e+002	37.5	169.5	16	78	7.376217e+000	1.966310e+001	0	0	0	0	0	0	0	0	0	0	0	2.45232	68.81	0	1	0	1	26.6546	17.365	79.0211
DATA	666	5	10	0	0	A_14_P119693	chr17:48245153-48245212	729.492	4491.65	-4.141752015e-001	5.177437296e-001	4.237329353e-001	4.350441e+002	1.676325e+002	2.884404e+002	1.689545e+002	40.5	103	16	78	7.026597e+000	1.941858e+001	0	0	0	0	0	0	0	0	0	0	0	4.5808	2.21412	1	0	0	0	26.8687	16.9506	79.5727
DATA	667	5	11	0	0	A_14_P124864	chr19:31915028-31915087	750.5	4491.21	0.000000000e+000	5.675133913e-001	1.000000000e+000	2.880501e+002	2.230188e+002	2.851407e+002	1.702680e+002	35.5	104.5	16	78	7.021266e+000	1.978477e+001	0	0	0	0	0	0	0	0	0	0	0	-0.132181	6.12312	0	1	0	0	25.3321	17.0162	79.308
DATA	668	5	12	0	0	A_14_P124055	chr20:23332391-23332448	772.673	4491.65	3.911206455e-001	1.061648793e-001	2.295238915e-004	1.125284e+003	2.769381e+003	3.065418e+002	3.243285e+002	50	173	16	79	7.070995e+000	1.990832e+001	0	0	0	0	0	0	0	0	0	0	0	11.8487	76.0345	1	1	0	1	23.9365	16.9517	79.8453
DATA	669	5	13	0	0	A_14_P121880	chr2:27278229-27278284	793.263	4491.02	4.380162317e-001	1.895361804e-001	2.083340182e-002	4.768790e+002	1.307448e+003	2.891010e+002	2.135152e+002	42	133	16	80	6.742414e+000	1.945374e+001	0	0	0	0	0	0	0	0	0	0	0	5.0213	35.8964	1	1	0	1	25.1049	16.5224	80.4335
DATA	670	5	14	0	0	A_16_P17389708	chr5:167598490-167598549	814.274	4491.98	5.035196600e-001	1.041861072e-001	1.345673269e-006	1.084552e+003	3.457561e+003	3.050701e+002	3.847413e+002	46	193	16	80	7.033637e+000	1.932836e+001	0	0	0	0	0	0	0	0	0	0	0	11.4198	94.9549	1	1	0	1	23.696	16.6631	80.267
DATA	671	5	15	0	0	A_14_P104325	chr7:152116972-152117031	835.55	4491.98	8.180329447e-001	1.941161870e-001	2.507308301e-005	2.884940e+002	1.897447e+003	2.851407e+002	2.538995e+002	33.5	147	16	81	7.161034e+000	2.018927e+001	0	0	0	0	0	0	0	0	0	0	0	-1.05523	52.1248	0	1	0	1	25.3321	16.9476	81.1862
DATA	672	5	16	0	0	A_14_P200919	chr14:106009295-106009354	856.972	4491.13	5.070720888e-002	1.735406812e-001	7.701397834e-001	8.360232e+002	9.395622e+002	2.971440e+002	1.930574e+002	43	119	17	80	7.068050e+000	1.988196e+001	0	0	0	0	0	0	0	0	0	0	0	8.80292	25.8191	1	1	0	1	27.0811	17.1779	80.7219
DATA	673	5	17	0	0	A_18_P16132459	chr7:77366489-77366548	877.317	4491.52	2.569152420e-001	2.650707493e-001	3.324291009e-001	4.107560e+002	7.421628e+002	2.880841e+002	1.841781e+002	40.5	114.5	17	80	7.268494e+000	1.993371e+001	0	0	0	0	0	0	0	0	0	0	0	4.32506	20.4053	1	1	0	0	26.6546	17.4507	80.7803
DATA	674	5	18	0	0	A_14_P118775	chr16:57279738-57279797	898.51	4491.82	0.000000000e+000	5.964634387e-001	1.000000000e+000	2.890891e+002	2.002823e+002	2.857716e+002	1.696428e+002	38.5	103.5	17	80	6.882821e+000	1.990061e+001	0	0	0	0	0	0	0	0	0	0	0	1.99836	5.51013	0	1	0	0	23.696	17.1865	80.9124
DATA	675	5	19	0	0	A_14_P109205	chr11:23445008-23445067	920.222	4491.8	8.754186637e-002	2.326752566e-001	7.067380722e-001	5.787290e+002	7.079737e+002	2.909545e+002	1.826165e+002	42	121	16	80	6.745372e+000	2.062089e+001	0	0	0	0	0	0	0	0	0	0	0	6.09373	19.4917	1	1	0	0	24.4106	16.9076	81.2594
DATA	676	5	20	0	0	A_16_P16864437	chr4:133938977-133939036	942.038	4491.43	7.751784612e-002	2.156475852e-001	7.192469559e-001	6.356632e+002	7.598798e+002	2.921402e+002	1.845680e+002	41	117	17	80	6.863969e+000	2.068537e+001	0	0	0	0	0	0	0	0	0	0	0	6.69322	20.9376	1	1	0	0	25.3321	17.1022	81.2954
DATA	677	5	21	0	0	A_16_P01358429	chr5:145594964-145595023	962.145	4491.15	-1.223875427e-001	1.663464530e-001	4.618896643e-001	1.069784e+003	8.070650e+002	3.045482e+002	1.864343e+002	46	117	17	79	6.970753e+000	2.039304e+001	0	0	0	0	0	0	0	0	0	0	0	11.2643	22.2562	1	1	0	0	24.6442	17.2411	80.2703
DATA	678	5	22	0	0	A_16_P21512302	chrX:86709753-86709812	983.966	4491.52	3.345570431e-001	2.788181452e-001	2.301737921e-001	3.529882e+002	7.626359e+002	2.873173e+002	1.843951e+002	40	110	17	79	7.075422e+000	1.979903e+001	0	0	0	0	0	0	0	0	0	0	0	3.71679	21.0529	1	1	0	0	25.7804	17.2976	80.0803
DATA	679	5	23	0	0	A_16_P38083186	chr7:81369202-81369261	1004.41	4491.94	2.074226444e-002	4.851063243e-001	9.658942995e-001	2.903721e+002	3.045771e+002	2.851558e+002	1.704504e+002	36	106	17	78	6.788676e+000	1.972362e+001	0	0	0	0	0	0	0	0	0	0	0	0.308828	8.41691	0	1	0	0	24.4106	16.9973	79.5362
DATA	680	5	24	0	0	A_16_P36863139	chr4:109770011-109770070	1025.81	4491.44	-1.948603434e-001	1.955351046e-001	3.189833967e-001	9.646285e+002	6.158851e+002	3.010155e+002	1.784807e+002	44.5	109	16	78	6.793053e+000	1.952221e+001	0	0	0	0	0	0	0	0	0	0	0	10.1571	17.0391	1	1	0	0	25.1049	17.0026	79.675
DATA	681	5	25	0	0	A_16_P00608496	chr2:226329408-226329467	1046.75	4491.55	4.951421049e-001	2.746170795e-001	7.138390390e-002	2.910037e+002	9.099984e+002	2.856326e+002	1.904593e+002	34	123	16	78	6.478659e+000	1.948977e+001	0	0	0	0	0	0	0	0	0	0	0	1.76436	25.2067	0	1	0	1	25.1049	16.5246	79.4244
DATA	682	5	26	0	0	A_14_P107756	chr4:175734964-175735023	1068.13	4491.27	5.279100667e-001	2.418641288e-001	2.905996754e-002	3.213886e+002	1.083778e+003	2.869462e+002	1.991652e+002	38	124.5	16	79	6.657695e+000	1.994229e+001	0	0	0	0	0	0	0	0	0	0	0	3.38407	30.0595	1	1	0	1	26.2212	16.8323	79.75
DATA	683	5	27	0	0	A_14_P102592	chr11:8189871-8189930	1090.3	4492.79	1.358292099e-001	2.524912433e-001	5.906073436e-001	4.996337e+002	6.830947e+002	2.894850e+002	1.802837e+002	43	114	16	78	6.954552e+000	1.971701e+001	0	0	0	0	0	0	0	0	0	0	0	5.2609	18.9751	1	1	0	0	26.0017	17.0173	78.9163
DATA	684	5	28	0	0	A_14_P106560	chr9:140590918-140590977	1110.27	4492.35	3.922157815e-001	3.111860857e-001	2.075287678e-001	2.914115e+002	7.189893e+002	2.866260e+002	1.814691e+002	37	113	16	77	6.975859e+000	1.957467e+001	0	0	0	0	0	0	0	0	0	0	0	3.06842	19.9989	1	1	0	0	26.8687	16.9503	78.2497
DATA	685	5	29	0	0	A_14_P132378	chrX:36116887-36116946	1131.52	4491.9	1.672193638e-001	2.980593879e-001	5.747791349e-001	4.035452e+002	5.930777e+002	2.879822e+002	1.766246e+002	39	112	16	76	6.929084e+000	1.904112e+001	0	0	0	0	0	0	0	0	0	0	0	4.24913	16.5213	1	1	0	0	26.2212	16.8677	76.8812
DATA	686	5	30	0	0	A_14_P108126	chr16:29694091-29694150	1152.61	4491.73	0.000000000e+000	6.433751217e-001	1.000000000e+000	2.926375e+002	1.649987e+002	2.851411e+002	1.661105e+002	35	90	16	76	6.646216e+000	1.854350e+001	0	0	0	0	0	0	0	0	0	0	0	0.049677	-3.20263	0	0	0	0	26.8687	16.3069	76.5603
DATA	687	5	31	0	0	A_14_P131907	chr16:4395628-4395686	1173.74	4491.79	2.422183925e-001	2.523154775e-001	3.370641307e-001	4.390323e+002	7.668579e+002	2.885008e+002	1.827117e+002	39	115	16	75	6.719147e+000	1.826310e+001	0	0	0	0	0	0	0	0	0	0	0	4.6228	21.4305	1	1	0	0	26.6546	16.3451	76.3687
DATA	688	5	32	0	0	A_14_P137752	chr5:148595001-148595060	1195.29	4491.55	4.722158807e-001	1.120824014e-001	2.518743850e-005	9.524925e+002	2.825384e+003	3.006288e+002	3.274704e+002	45	176	16	76	6.898741e+000	1.856404e+001	0	0	0	0	0	0	0	0	0	0	0	10.0293	79.093	1	1	0	1	25.1049	16.7092	76.1613
DATA	689	5	33	0	0	A_18_P17879568	chr1:164204822-164204881	1216.52	4491.98	-9.391626142e-003	2.600071599e-001	9.711861613e-001	5.726732e+002	5.604221e+002	2.908346e+002	1.745083e+002	40	107.5	16	75	6.849668e+000	1.889973e+001	0	0	0	0	0	0	0	0	0	0	0	6.02997	15.716	1	1	0	0	29.8967	16.8672	75.7846
DATA	690	5	34	0	0	A_14_P110291	chr14:21216494-21216553	1237.7	4491.7	-1.561027534e-001	1.880932027e-001	4.065826866e-001	9.610959e+002	6.709095e+002	3.009025e+002	1.780904e+002	45	112	16	74	6.833052e+000	1.892786e+001	0	0	0	0	0	0	0	0	0	0	0	10.1199	18.848	1	1	0	0	24.8756	16.8736	75.4398
DATA	691	5	35	0	0	A_14_P109531	chr3:110462939-110462998	1259.04	4492.35	-1.455319401e-001	3.335007235e-001	6.625634522e-001	5.138362e+002	3.675300e+002	2.897335e+002	1.687125e+002	39	103.5	16	74	6.503448e+000	1.926941e+001	0	0	0	0	0	0	0	0	0	0	0	5.41045	10.3445	1	1	0	0	29.1201	16.5351	75.237
DATA	692	5	36	0	0	A_14_P200778	chr9:119457939-119457998	1280.13	4491.69	4.533176094e-001	1.960276624e-001	2.074912193e-002	4.468661e+002	1.269098e+003	2.886211e+002	2.076498e+002	42	126	16	74	6.676269e+000	1.876633e+001	0	0	0	0	0	0	0	0	0	0	0	4.70528	35.7866	1	1	0	1	25.1049	16.367	74.742
DATA	693	5	37	0	0	A_16_P18472901	chr8:124922842-124922901	1300.46	4491.88	2.677060540e-001	2.930860959e-001	3.610300313e-001	3.618870e+002	6.703152e+002	2.874280e+002	1.772158e+002	40	111	16	73	6.435514e+000	1.891706e+001	0	0	0	0	0	0	0	0	0	0	0	3.81049	18.937	1	1	0	0	23.9365	16.3011	74.3108
DATA	694	5	38	0	0	A_18_P11812988	chr13:78855342-78855401	1321.73	4492.14	-9.096101572e-002	1.860603341e-001	6.249272668e-001	9.021763e+002	7.316955e+002	2.990727e+002	1.793308e+002	43.5	115	16	73	6.888911e+000	1.845786e+001	0	0	0	0	0	0	0	0	0	0	0	9.49948	20.7121	1	1	0	0	27.501	16.7817	73.859
DATA	695	5	39	0	0	A_14_P130601	chr12:31241495-31241554	1344.31	4492.29	0.000000000e+000	6.417671419e-001	1.000000000e+000	2.957925e+002	1.622809e+002	2.851407e+002	1.634016e+002	29	96.5	16	73	6.645890e+000	1.876184e+001	0	0	0	0	0	0	0	0	0	0	0	-3.84008	0.845131	0	0	0	0	27.9146	16.5059	74.0934
DATA	696	5	40	0	0	A_16_P39703412	chr12:64762088-64762147	1364.79	4491.88	2.626218282e-001	9.093829445e-002	3.878078523e-003	1.658394e+003	3.036054e+003	3.298605e+002	3.446196e+002	51	182	16	73	7.036594e+000	1.868694e+001	0	0	0	0	0	0	0	0	0	0	0	17.4621	86.2951	1	1	1	1	25.5572	16.8323	74.2863
DATA	697	5	41	0	0	A_14_P112854	chr2:232576013-232576062	1385.64	4491.88	0.000000000e+000	5.163999006e-001	1.000000000e+000	2.964989e+002	2.582954e+002	2.851407e+002	1.647585e+002	31	101	16	73	7.133699e+000	1.819427e+001	0	0	0	0	0	0	0	0	0	0	0	-1.2423	7.35663	0	1	0	0	25.7804	16.7939	73.5517
DATA	698	5	42	0	0	A_16_P18342224	chr8:69836784-69836843	1406.89	4491.75	-7.265391382e-001	1.893600512e-001	1.246412210e-004	1.767387e+003	3.317360e+002	3.354725e+002	1.657330e+002	52	102	16	73	6.899564e+000	1.796629e+001	0	0	0	0	0	0	0	0	0	0	0	18.6097	9.46824	1	1	1	0	25.1049	16.5799	73.5218
DATA	699	5	43	0	0	A_14_P121392	chr17:73698605-73698664	1427.56	4492.59	-5.310226415e-001	4.577677517e-001	2.460381005e-001	5.466778e+002	1.609566e+002	2.903339e+002	1.620789e+002	39.5	90	16	72	6.831326e+000	1.797804e+001	0	0	0	0	0	0	0	0	0	0	0	5.75625	1.00072	1	0	0	0	26.8687	16.4927	72.9128
DATA	700	5	44	0	0	A_14_P110908	chr14:76437972-76438023	1449.29	4492.27	-2.699029195e-001	6.419637530e-001	6.741689684e-001	2.989890e+002	1.606025e+002	2.867040e+002	1.616847e+002	37	91	16	73	6.905296e+000	1.851167e+001	0	0	0	0	0	0	0	0	0	0	0	3.14821	-2.60828	1	0	0	0	30.0878	16.852	73.7241
DATA	701	5	45	0	0	A_16_P16612455	chr4:21026194-21026253	1470.32	4492.17	2.536217155e-001	1.318718172e-001	5.444937161e-002	9.159762e+002	1.642502e+003	2.994918e+002	2.302339e+002	44	135	16	73	6.830552e+000	1.804014e+001	0	0	0	0	0	0	0	0	0	0	0	9.64478	47.1823	1	1	0	1	24.4106	16.8174	73.1867
DATA	702	5	46	0	0	A_16_P21474131	chrX:53588530-53588589	1491.39	4492.51	-6.402420088e-001	1.901575430e-001	7.601740808e-004	1.599311e+003	3.661770e+002	3.269300e+002	1.650976e+002	49	99.5	16	73	6.821352e+000	1.774413e+001	0	0	0	0	0	0	0	0	0	0	0	16.84	10.5417	1	1	1	0	29.1201	16.7726	73.1041
DATA	703	5	47	0	0	A_14_P126747	chr1:220170634-220170692	1512.28	4492.93	-7.281816162e-002	8.528585012e-002	3.932086500e-001	2.625627e+003	2.220317e+003	3.876137e+002	2.740473e+002	62	158	16	73	6.769166e+000	1.775066e+001	0	0	0	0	0	0	0	0	0	0	0	27.6466	64.0588	1	1	1	1	25.1049	16.5345	73.3475
DATA	704	5	48	0	0	A_16_P01906920	chr8:43172080-43172139	1534.13	4492.36	-9.008737310e-002	1.182802872e-001	4.462730060e-001	1.549711e+003	1.259399e+003	3.245324e+002	1.999142e+002	50	127	16	73	6.990374e+000	1.837469e+001	0	0	0	0	0	0	0	0	0	0	0	16.3177	36.4185	1	1	1	1	22.9591	16.5472	73.1724
DATA	705	5	49	0	0	A_14_P134195	chr1:227964015-227964074	1554.87	4492.43	2.964896219e-001	1.439002299e-001	3.936191226e-002	7.777480e+002	1.539319e+003	2.955574e+002	2.219663e+002	45	138	16	73	7.237361e+000	1.840081e+001	0	0	0	0	0	0	0	0	0	0	0	8.18931	44.6104	1	1	0	1	25.7804	16.7647	73.5143
DATA	706	5	50	0	0	A_16_P36150419	chr3:4505621-4505680	1575.61	4492.55	1.544455395e-001	1.368106908e-001	2.589401798e-001	9.731035e+002	1.388688e+003	3.012881e+002	2.115341e+002	44	132	16	73	7.162611e+000	1.852884e+001	0	0	0	0	0	0	0	0	0	0	0	10.2463	40.3333	1	1	0	1	24.4106	16.8252	73.913
DATA	707	5	51	0	1	PC_00000004	PC_00000004	1597.42	4492.75	5.943264182e-001	1.205791666e-001	8.268067562e-007	7.515397e+002	2.953101e+003	2.948785e+002	3.354888e+002	40	178.5	16	73	7.089051e+000	1.870099e+001	0	0	0	0	0	0	0	0	0	0	0	7.91335	85.969	1	1	0	1	25.1049	17.0055	73.7165
DATA	708	5	52	0	0	A_18_P24678991	chr5:166891330-166891389	1618.45	4492.45	5.360602728e-002	3.017650124e-001	8.590044322e-001	4.508509e+002	5.100807e+002	2.886830e+002	1.668332e+002	38	104	16	73	7.012020e+000	1.845950e+001	0	0	0	0	0	0	0	0	0	0	0	4.74724	14.8824	1	1	0	0	27.0811	16.7997	73.7678
DATA	709	5	53	0	0	A_14_P201592	chr4:83382000-83382059	1639.73	4492.39	-3.482173209e-001	1.885841229e-001	6.482213872e-002	1.174194e+003	5.266504e+002	3.083708e+002	1.670061e+002	48.5	108	16	73	7.092365e+000	1.835352e+001	0	0	0	0	0	0	0	0	0	0	0	12.3637	15.4007	1	1	0	0	24.1747	16.8318	74.0155
DATA	710	5	54	0	0	A_14_P112524	chr2:198465923-198465982	1660.35	4492.55	-1.741261685e-001	1.664118306e-001	2.953962821e-001	1.117269e+003	7.482241e+002	3.062485e+002	1.749453e+002	44	112	16	73	7.173745e+000	1.810517e+001	0	0	0	0	0	0	0	0	0	0	0	11.7643	21.9282	1	1	0	0	25.5572	16.6767	74.0116
DATA	711	5	55	0	0	A_14_P128379	chr3:87446138-87446197	1681.9	4492.52	8.164644672e-002	4.220288531e-001	8.465973476e-001	3.081457e+002	3.718797e+002	2.868009e+002	1.620988e+002	36	101	16	74	6.933179e+000	1.847450e+001	0	0	0	0	0	0	0	0	0	0	0	3.24462	10.9237	1	1	0	0	26.8687	16.2507	73.9757
DATA	712	5	56	0	0	A_14_P125675	chr1:22416798-22416857	1703.2	4491.96	-7.053069128e-002	2.116468859e-001	7.389478379e-001	7.570260e+002	6.435468e+002	2.950188e+002	1.700641e+002	40	108	16	73	7.143107e+000	1.807703e+001	0	0	0	0	0	0	0	0	0	0	0	7.97111	18.9467	1	1	0	0	24.4106	16.6344	72.9444
DATA	713	5	57	0	0	A_14_P138945	chr12:54396400-54396459	1724.79	4492.26	2.847465983e-001	8.334213610e-002	6.340877069e-004	2.003126e+003	3.858823e+003	3.484686e+002	4.166205e+002	53	207.5	16	73	7.345068e+000	1.810240e+001	0	0	0	0	0	0	0	0	0	0	0	21.0919	113.867	1	1	1	1	23.2073	16.6891	72.8132
DATA	714	5	58	0	0	A_14_P200160	chr5:179268490-179268545	1745.04	4492.75	-2.268044114e-001	4.387262220e-001	6.051832814e-001	4.180652e+002	2.479931e+002	2.881892e+002	1.586746e+002	36.5	96	15	73	7.002415e+000	1.836688e+001	0	0	0	0	0	0	0	0	0	0	0	4.40202	7.33346	1	1	0	0	25.1049	16.3147	73.2984
DATA	715	5	59	0	0	A_14_P104717	chr4:73495623-73495682	1766.76	4492.32	2.444398747e-001	9.945573663e-002	1.398005193e-002	1.403269e+003	2.463660e+003	3.178000e+002	2.917988e+002	47	165.5	15	73	6.811961e+000	1.866597e+001	0	0	0	0	0	0	0	0	0	0	0	14.7757	73.0205	1	1	0	1	26.0017	16.0539	74.0067
DATA	716	5	60	0	0	A_14_P109135	chr5:36609296-36609355	1788.42	4492.3	8.391655514e-001	1.204098186e-001	3.186458959e-012	6.760921e+002	4.668436e+003	2.930465e+002	4.922223e+002	38	234	15	73	6.753993e+000	1.855441e+001	0	0	0	0	0	0	0	0	0	0	0	7.11892	138.682	1	1	0	1	24.6442	15.9861	73.7497
DATA	717	5	61	0	0	A_14_P122750	chr10:8774517-8774576	1809	4492.5	5.846691564e-001	2.353735543e-001	1.299138668e-002	3.015937e+002	1.159021e+003	2.854459e+002	1.940863e+002	36	123	15	73	6.716613e+000	1.860721e+001	0	0	0	0	0	0	0	0	0	0	0	1.38937	34.5037	0	1	0	1	26.2212	16.0543	73.8247
DATA	718	5	62	0	0	A_16_P35566263	chr2:7870507-7870566	1829.41	4492	-4.404570605e-001	2.895736775e-001	1.282464215e-001	8.012476e+002	2.906094e+002	2.961844e+002	1.580454e+002	38	102.5	15	74	6.794836e+000	1.855193e+001	0	0	0	0	0	0	0	0	0	0	0	8.43675	8.66969	1	1	0	0	25.3321	16.2506	74.3361
DATA	719	5	63	0	0	A_14_P109445	chr5:11985141-11985200	1850.69	4492.7	5.822062924e-001	1.655295250e-001	4.360669882e-004	4.648912e+002	1.776469e+003	2.889056e+002	2.357712e+002	36	144	16	73	6.810281e+000	1.833520e+001	0	0	0	0	0	0	0	0	0	0	0	4.89508	53.1117	1	1	0	1	24.8756	16.3623	74.3444
DATA	720	5	64	0	0	A_14_P108873	chr15:85682172-85682231	1872.8	4491.89	-2.631989523e-002	3.080665064e-001	9.319149670e-001	4.809685e+002	4.526857e+002	2.891687e+002	1.611533e+002	35	104.5	16	74	6.673833e+000	1.863297e+001	0	0	0	0	0	0	0	0	0	0	0	5.06436	13.5648	1	1	0	0	24.6442	16.1603	74.6647
DATA	721	5	65	0	0	A_14_P115212	chr18:57121007-57121066	1893.33	4492.47	-1.236849097e-001	2.923959148e-001	6.722916736e-001	5.664833e+002	4.260909e+002	2.907134e+002	1.601213e+002	36	105.5	15	73	6.736862e+000	1.865889e+001	0	0	0	0	0	0	0	0	0	0	0	5.96479	12.794	1	1	0	0	25.7804	16.0254	74.4659
DATA	722	5	66	0	0	A_14_P113630	chr2:209673966-209674025	1914.54	4492.39	1.159184917e-001	1.387557353e-001	4.034846188e-001	9.905324e+002	1.293562e+003	3.018556e+002	2.011367e+002	40	127	15	73	6.423950e+000	1.821797e+001	0	0	0	0	0	0	0	0	0	0	0	10.4298	38.9233	1	1	0	1	25.5572	15.5406	74.4897
DATA	723	5	67	0	0	A_14_P202351	chr3:133492907-133492966	1935.95	4492.36	-2.238458606e-001	1.407841989e-001	1.118364344e-001	1.440083e+003	8.600857e+002	3.194427e+002	1.761272e+002	44	115.5	15	74	6.833730e+000	1.879479e+001	0	0	0	0	0	0	0	0	0	0	0	15.1634	25.9345	1	1	1	1	25.5572	15.8303	75.4408
DATA	724	5	68	0	0	A_16_P18932068	chr10:56457621-56457680	1956.87	4492.31	0.000000000e+000	6.431215253e-001	1.000000000e+000	3.021734e+002	1.523601e+002	2.853633e+002	1.534074e+002	33	88.5	15	75	6.884819e+000	1.856789e+001	0	0	0	0	0	0	0	0	0	0	0	1.18661	0.759806	0	0	0	0	22.1978	16.0252	75.2217
DATA	725	5	69	0	0	A_14_P201142	chr3:40529849-40529908	1977.84	4492.41	1.152157848e-001	1.672228257e-001	4.908260614e-001	7.909038e+002	1.031192e+003	2.959063e+002	1.845720e+002	39	116	15	75	6.912894e+000	1.874337e+001	0	0	0	0	0	0	0	0	0	0	0	8.32783	31.2198	1	1	0	1	23.9365	16.3402	75.6056
DATA	726	5	70	0	0	A_16_P21590652	chrX:129983767-129983826	1999.3	4492.56	-4.153295531e-001	2.178089640e-001	5.653968796e-002	1.062014e+003	4.081320e+002	3.042761e+002	1.581279e+002	44	102	16	76	6.919728e+000	1.864369e+001	0	0	0	0	0	0	0	0	0	0	0	11.1825	12.3814	1	1	0	0	25.3321	16.39	75.8115
DATA	727	5	71	0	0	A_14_P122414	chr10:81839279-81839338	2020.07	4492.61	-2.952647492e-001	1.082652450e-001	6.386756126e-003	2.277753e+003	1.154096e+003	3.649477e+002	1.912280e+002	53	132	15	76	6.761656e+000	1.841116e+001	0	0	0	0	0	0	0	0	0	0	0	23.9836	35.0791	1	1	1	1	25.1049	16.0347	76.22
DATA	728	5	72	66	-1	(-)3xSLv1	NegativeControl	2041.73	4492.71	0.000000000e+000	5.775517770e-001	1.000000000e+000	3.021159e+002	1.929542e+002	2.851407e+002	1.533925e+002	28	97	15	75	6.866118e+000	1.848004e+001	0	0	0	0	0	0	0	0	0	0	0	-3.59644	5.87652	0	1	0	0	23.4529	15.8852	75.9824
DATA	729	5	73	0	0	A_14_P119688	chr7:52793551-52793610	2062.91	4492.14	-1.709026887e-001	1.767615416e-001	3.336167929e-001	1.028535e+003	6.939310e+002	3.031239e+002	1.669837e+002	42	113	15	75	6.429693e+000	1.856737e+001	0	0	0	0	0	0	0	0	0	0	0	10.83	21.1747	1	1	0	0	25.3321	15.5017	75.7825
DATA	730	5	74	0	0	A_16_P19784491	chr13:40092710-40092769	2084.23	4492.4	5.909747724e-001	2.321503022e-001	1.090726615e-002	3.020133e+002	1.177608e+003	2.854061e+002	1.919621e+002	32	125	15	75	6.870393e+000	1.862253e+001	0	0	0	0	0	0	0	0	0	0	0	1.29567	36.001	0	1	0	1	25.7804	15.973	75.6739
DATA	731	5	75	0	0	A_14_P202158	chr8:133078157-133078216	2104.89	4492.39	3.191682308e-001	1.431830245e-001	2.580773650e-002	7.534381e+002	1.571143e+003	2.949270e+002	2.181392e+002	35	139	15	74	6.852830e+000	1.802836e+001	0	0	0	0	0	0	0	0	0	0	0	7.93334	48.1179	1	1	0	1	25.7804	16.041	74.961
DATA	732	5	76	0	0	A_14_P133551	chr1:78183673-78183732	2126.5	4492.48	9.693772788e-001	1.271562206e-001	2.468607474e-014	5.773538e+002	5.380459e+003	2.909272e+002	5.588466e+002	37	259	15	74	6.839269e+000	1.823973e+001	0	0	0	0	0	0	0	0	0	0	0	6.07925	165.084	1	1	0	1	26.2212	16.1121	75.1347
DATA	733	5	77	0	0	A_14_P122778	chr19:18024285-18024344	2147	4492.29	5.485044358e-001	9.999335476e-002	4.125141533e-008	1.149808e+003	4.065647e+003	3.074505e+002	4.336279e+002	40.5	218.5	15	73.5	6.428759e+000	1.795850e+001	0	0	0	0	0	0	0	0	0	0	0	12.1069	124.956	1	1	0	1	25.7804	15.7403	74.6198
DATA	734	5	78	0	0	A_16_P03412400	chr19:823554-823605	2168.44	4492.15	-5.815292492e-001	4.523515802e-001	1.985934646e-001	5.704725e+002	1.495221e+002	2.907914e+002	1.505297e+002	36	89	15	74	6.347621e+000	1.774459e+001	0	0	0	0	0	0	0	0	0	0	0	6.0068	-1.00172	1	0	0	0	21.1402	15.5243	75.3949
DATA	735	5	79	0	0	A_14_P139217	chrX:62875495-62875549	2189.17	4492.54	1.978543506e-001	1.757324551e-001	2.602146506e-001	6.752558e+002	1.064934e+003	2.930272e+002	1.841908e+002	36.5	123	15	75	6.267888e+000	1.783405e+001	0	0	0	0	0	0	0	0	0	0	0	7.11011	32.8409	1	1	0	1	27.501	15.4019	75.7229
DATA	736	5	80	0	0	A_16_P02714432	chr12:120594053-120594112	2211.04	4492.6	-5.563280801e-001	3.770177539e-001	1.400508261e-001	6.736084e+002	1.871024e+002	2.929893e+002	1.511932e+002	38	96	15	75	6.350128e+000	1.870601e+001	0	0	0	0	0	0	0	0	0	0	0	7.09277	5.77969	1	1	0	0	25.3321	15.2343	75.7853
DATA	737	5	81	0	1	SRN_12295	SRN_12295	2232.37	4492.56	5.663076501e-001	1.951968017e-001	3.717201627e-003	3.822273e+002	1.408086e+003	2.876912e+002	2.055828e+002	33	129	14	74	6.724894e+000	1.873880e+001	0	0	0	0	0	0	0	0	0	0	0	4.02467	43.5664	1	1	0	1	25.1049	15.4164	75.1205
DATA	738	5	82	0	0	A_14_P109945	chr1:20984262-20984321	2252.96	4492.51	-1.879485859e-001	1.228400263e-001	1.260100027e-001	1.640859e+003	1.064444e+003	3.289824e+002	1.835760e+002	47	124	14	74	6.755708e+000	1.898272e+001	0	0	0	0	0	0	0	0	0	0	0	17.2774	32.9837	1	1	1	1	25.3321	15.3861	75.153
DATA	739	5	83	0	0	A_16_P19164487	chr11:16873547-16873606	2274.07	4492.81	5.154490551e-002	9.431463205e-002	5.847080152e-001	1.843454e+003	2.075761e+003	3.395416e+002	2.557168e+002	48	154	14	74	6.487410e+000	1.893102e+001	0	0	0	0	0	0	0	0	0	0	0	19.4107	64.4169	1	1	1	1	25.5572	15.2187	74.8014
DATA	740	5	84	0	1	SRN_30983	SRN_30983	2295.91	4492.57	4.488315637e-001	1.136002564e-001	7.783405405e-005	9.248536e+002	2.599588e+003	2.997645e+002	2.996909e+002	39.5	169.5	15	73	6.326765e+000	1.896797e+001	0	0	0	0	0	0	0	0	0	0	0	9.73826	80.7946	1	1	0	1	25.7804	15.3417	74.212
DATA	741	5	85	0	0	A_16_P16684587	chr4:55179152-55179211	2316.32	4492.48	-3.083370194e-001	3.259382712e-001	3.441495079e-001	6.119401e+002	3.008652e+002	2.916332e+002	1.519239e+002	36	100.5	15	74	6.282590e+000	1.950740e+001	0	0	0	0	0	0	0	0	0	0	0	6.44343	9.36354	1	1	0	0	26.6546	15.5603	75.0386
DATA	742	5	86	0	0	A_14_P116200	chr13:39587254-39587313	2338.15	4492.65	-1.205010454e-001	1.726912493e-001	4.853128143e-001	9.932315e+002	7.525744e+002	3.019442e+002	1.666657e+002	36	108	15	74	6.258217e+000	1.920107e+001	0	0	0	0	0	0	0	0	0	0	0	10.4582	23.4544	1	1	0	1	26.0017	15.447	74.7744
DATA	743	5	87	0	0	A_16_P18427080	chr8:106118824-106118883	2359.07	4492.77	6.815922510e-001	1.135314816e-001	1.930458783e-009	8.020400e+002	3.852905e+003	2.962059e+002	4.129231e+002	37	213	15	73	6.375207e+000	1.865688e+001	0	0	0	0	0	0	0	0	0	0	0	8.44509	120.233	1	1	0	1	25.5572	15.2206	73.408
DATA	744	5	88	0	0	A_16_P15637375	chr2:45686809-45686868	2380.18	4493.02	6.144120206e-001	2.275229232e-001	6.924780588e-003	2.992654e+002	1.231597e+003	2.864065e+002	1.927951e+002	30	126	15	73	6.619484e+000	1.843776e+001	0	0	0	0	0	0	0	0	0	0	0	2.83216	38.4811	0	1	0	1	24.6442	15.3357	72.835
DATA	745	5	89	0	0	A_14_P116556	chr2:182392073-182392132	2401	4492.76	1.855275634e-001	3.789642656e-001	6.244418931e-001	2.989680e+002	4.583026e+002	2.861395e+002	1.550789e+002	32	104	15	72	6.475467e+000	1.874387e+001	0	0	0	0	0	0	0	0	0	0	0	2.51514	14.3368	0	1	0	0	23.9365	15.4685	72.6576
DATA	746	5	90	0	0	A_14_P124918	chr22:30074260-30074318	2422.96	4492.98	1.064833601e-001	1.626248012e-001	5.126098343e-001	8.192881e+002	1.046936e+003	2.966775e+002	1.812660e+002	38	120	15	72	6.786979e+000	1.836757e+001	0	0	0	0	0	0	0	0	0	0	0	8.6267	32.7898	1	1	0	1	23.2073	15.8152	72.514
DATA	747	5	91	0	0	A_14_P118634	chr20:43520556-43520615	2444	4493.27	-2.945785673e-001	1.227512304e-001	1.640397004e-002	1.868536e+003	9.482503e+002	3.409098e+002	1.756151e+002	48	122	15	71	6.537968e+000	1.903291e+001	0	0	0	0	0	0	0	0	0	0	0	19.6748	29.7314	1	1	1	1	24.6442	15.483	72.4955
DATA	748	5	92	0	0	A_14_P201233	chr1:90513418-90513477	2464.71	4492.29	1.917633550e-001	2.181024933e-001	3.792738497e-001	5.319059e+002	8.271765e+002	2.900594e+002	1.692485e+002	36	119	15	71	6.829632e+000	1.879467e+001	0	0	0	0	0	0	0	0	0	0	0	5.60071	25.9626	1	1	0	1	24.4106	15.5271	72.5853
DATA	749	5	93	0	0	A_14_P200556	chr19:52272356-52272406	2485.59	4492.32	-5.609956614e-001	4.724393420e-001	2.350522167e-001	5.332217e+002	1.465251e+002	2.900836e+002	1.479941e+002	36	95	15	72	6.709022e+000	1.866036e+001	0	0	0	0	0	0	0	0	0	0	0	5.61456	3.74828	1	0	0	0	23.2073	15.5611	73.4171
DATA	750	5	94	0	0	A_14_P131877	chr20:18413413-18413472	2507.62	4492.36	6.573203856e-001	2.174555648e-001	2.504640411e-003	2.971857e+002	1.350045e+003	2.852634e+002	1.998586e+002	28	134	15	72	6.664195e+000	1.825967e+001	0	0	0	0	0	0	0	0	0	0	0	0.880673	42.4573	0	1	0	1	23.696	15.4001	73.3391
DATA	751	5	95	0	0	A_14_P123846	chr15:90452628-90452687	2527.84	4492.78	-1.146901421e+000	2.140399166e-001	8.398404700e-008	2.269873e+003	1.618453e+002	3.644564e+002	1.481306e+002	53	94	15	73	6.637697e+000	1.847097e+001	0	0	0	0	0	0	0	0	0	0	0	23.9007	5.09413	1	1	1	0	26.8687	15.4674	73.7693
DATA	752	5	96	0	0	A_14_P139657	chr17:4442248-4442307	2549.6	4492.59	0.000000000e+000	6.564302879e-001	1.000000000e+000	2.963751e+002	1.461321e+002	2.854720e+002	1.471168e+002	28	92	15	73	6.467343e+000	1.938272e+001	0	0	0	0	0	0	0	0	0	0	0	1.44776	-0.239168	0	0	0	0	27.501	15.558	74.2633
DATA	753	5	97	0	0	A_14_P117287	chr17:29645615-29645674	2570.26	4492.68	-8.342243786e-001	1.586504885e-001	1.454304926e-007	2.525686e+003	3.699601e+002	3.809148e+002	1.515891e+002	54	101	15	74	6.664903e+000	1.896383e+001	0	0	0	0	0	0	0	0	0	0	0	26.5942	11.6635	1	1	1	0	25.1049	16.0367	74.4833
DATA	754	5	98	0	0	A_16_P01818472	chr7:137495879-137495938	2591.89	4492.7	-2.205778587e-001	1.015485062e-001	2.984488714e-002	2.268502e+003	1.365090e+003	3.643710e+002	2.005327e+002	52	134	15	73	6.617621e+000	1.906992e+001	0	0	0	0	0	0	0	0	0	0	0	23.8862	43.0681	1	1	1	1	24.8756	16.0873	74.61
DATA	755	5	99	0	0	A_14_P123381	chr5:13830687-13830744	2613.19	4492.85	-6.540015662e-001	1.300976119e-001	4.981949628e-007	2.763201e+003	6.129300e+002	3.970617e+002	1.590808e+002	53	110.5	15	74	6.764040e+000	1.899816e+001	0	0	0	0	0	0	0	0	0	0	0	29.0952	19.3506	1	1	1	0	24.4106	16.1543	74.9572
DATA	756	5	100	0	1	SRN_20703	SRN_20703	2634.53	4492.28	-1.371126339e-001	1.740408228e-001	4.308026973e-001	1.000259e+003	7.294574e+002	3.021761e+002	1.638418e+002	37.5	114	15	74	6.381478e+000	1.911964e+001	0	0	0	0	0	0	0	0	0	0	0	10.5322	23.0438	1	1	0	0	25.3321	15.7169	75.7381
DATA	757	5	101	0	0	A_14_P110771	chrX:11384867-11384926	2655.35	4492.57	-2.723200811e-002	3.192227613e-001	9.320171473e-001	4.586141e+002	4.307402e+002	2.888053e+002	1.528245e+002	33	109	15	75	6.411737e+000	1.882680e+001	0	0	0	0	0	0	0	0	0	0	0	4.82898	13.6145	1	1	0	0	27.501	15.7052	76.5704
DATA	758	5	102	0	0	A_16_P37209144	chr5:65271952-65272011	2676.87	4492.45	1.636957409e-001	2.212763477e-001	4.594337072e-001	5.406071e+002	7.880931e+002	2.902203e+002	1.664009e+002	34	118	15	74	6.368569e+000	1.826356e+001	0	0	0	0	0	0	0	0	0	0	0	5.69233	24.922	1	1	0	1	21.6755	15.5146	75.4541
DATA	759	5	103	0	0	A_14_P139739	chr13:31775839-31775898	2697.58	4492.53	-6.286485200e-001	4.339160713e-001	1.473992969e-001	6.187972e+002	1.455123e+002	2.917779e+002	1.469165e+002	35	97	15	73.5	6.293379e+000	1.826640e+001	0	0	0	0	0	0	0	0	0	0	0	6.51563	3.52712	1	0	0	0	25.1049	15.3203	75.0885
DATA	760	5	104	0	0	A_14_P138838	chr3:145938580-145938639	2719.07	4492.36	2.288081281e-001	1.247173471e-001	6.656296631e-002	9.927981e+002	1.681392e+003	3.019300e+002	2.229674e+002	35	145	15	74	6.305881e+000	1.885077e+001	0	0	0	0	0	0	0	0	0	0	0	10.4537	53.214	1	1	0	1	25.3321	15.5271	75.5204
DATA	761	5	105	0	0	A_14_P100725	chr1:112633589-112633648	2739.84	4492.32	3.223405553e-003	1.691792541e-001	9.847986685e-001	8.797815e+002	8.863357e+002	2.984047e+002	1.711321e+002	38	117	15	74	6.246561e+000	1.942898e+001	0	0	0	0	0	0	0	0	0	0	0	9.26367	28.0602	1	1	0	1	25.5572	15.6286	75.996
DATA	762	5	106	0	0	A_16_P18074722	chr7:113086408-113086467	2760.77	4492.3	-2.623066742e-001	1.209717083e-001	3.013352600e-002	1.828352e+003	9.994319e+002	3.387240e+002	1.772227e+002	44	128	15	74	6.324738e+000	1.951786e+001	0	0	0	0	0	0	0	0	0	0	0	19.2517	31.6488	1	1	1	1	25.1049	15.3554	76.6459
DATA	763	5	107	0	0	A_16_P17126300	chr5:56107595-56107654	2781.86	4492.86	-4.882114642e-001	2.385628189e-001	4.071022220e-002	1.025039e+003	3.330650e+002	3.030054e+002	1.500670e+002	38	102	15	75	6.437813e+000	1.943579e+001	0	0	0	0	0	0	0	0	0	0	0	10.7932	10.5492	1	1	0	0	23.2073	15.5208	76.2601
DATA	764	5	108	0	1	SRN_50541	SRN_50541	2803.27	4492.53	1.344568045e-001	6.395497397e-002	3.552116633e-002	9.183394e+003	1.251584e+004	9.615885e+002	1.260106e+003	126	488	15	75	6.611820e+000	1.895123e+001	0	0	0	0	0	0	0	0	0	0	0	96.6967	396.473	1	1	1	1	25.7804	15.5524	76.2459
DATA	765	5	109	0	0	A_16_P20849548	chr18:44396913-44396972	2824.65	4492.77	4.033118495e-001	1.881259087e-001	3.204570607e-002	4.853468e+002	1.228468e+003	2.892419e+002	1.910295e+002	33	127	15	74	6.240301e+000	1.810730e+001	0	0	0	0	0	0	0	0	0	0	0	5.11047	38.9183	1	1	0	1	22.1978	15.4336	75.2822
DATA	766	5	110	0	0	A_16_P38970775	chr10:23521165-23521224	2845.34	4492.4	-1.798245879e-001	3.463648778e-001	6.036374993e-001	4.992330e+002	3.299732e+002	2.894781e+002	1.499623e+002	31	102	15	75	6.272720e+000	1.808127e+001	0	0	0	0	0	0	0	0	0	0	0	5.25668	10.4539	1	1	0	0	26.2212	15.5486	75.4792
DATA	767	5	111	0	0	A_16_P18070040	chr7:111149107-111149166	2866.85	4492.95	3.203351241e-001	1.887246149e-001	8.962712130e-002	5.346122e+002	1.117825e+003	2.901092e+002	1.841105e+002	31	130	15	75	6.340025e+000	1.822019e+001	0	0	0	0	0	0	0	0	0	0	0	5.62921	35.4128	1	1	0	1	25.7804	15.3126	75.9017
DATA	768	5	112	0	0	A_18_P26795797	chrX:1569377-1569421	2888.28	4492.94	3.492901433e-001	1.314293279e-001	7.869290607e-003	8.113831e+002	1.813494e+003	2.964602e+002	2.330085e+002	37	152.5	15	74	6.518002e+000	1.863830e+001	0	0	0	0	0	0	0	0	0	0	0	8.54347	57.4463	1	1	0	1	23.696	15.3933	75.713
DATA	769	5	113	0	0	A_14_P104635	chr3:66396780-66396836	2908.74	4492.09	5.663792060e-001	2.477284488e-001	2.223726599e-002	2.880606e+002	1.061361e+003	2.858764e+002	1.807668e+002	32	128	15	75	6.242422e+000	1.902587e+001	0	0	0	0	0	0	0	0	0	0	0	2.15809	33.6158	0	1	0	1	24.8756	15.3477	75.6205
DATA	770	5	114	0	0	A_16_P39937710	chr13:45982931-45982990	2929.94	4493.02	-7.811908662e-002	2.121177005e-001	7.126631287e-001	7.495548e+002	6.261585e+002	2.948280e+002	1.591893e+002	35.5	111	15	74	6.323869e+000	1.905127e+001	0	0	0	0	0	0	0	0	0	0	0	7.89245	19.8279	1	1	0	0	26.4388	15.6424	75.5509
DATA	771	5	115	0	0	A_14_P111725	chr12:114791887-114791946	2951.2	4492.98	-7.965169004e-002	6.725369459e-002	2.362758730e-001	5.767096e+003	4.800710e+003	6.433500e+002	5.018966e+002	91	236	15	74	6.561136e+000	1.923702e+001	0	0	0	0	0	0	0	0	0	0	0	60.7247	151.978	1	1	1	1	25.7804	15.9504	74.5072
DATA	772	5	116	0	0	A_14_P131991	chr3:192988490-192988549	2972.58	4492.5	-1.030939429e-001	1.254696394e-001	4.112678949e-001	1.434715e+003	1.131544e+003	3.192010e+002	1.850682e+002	43	126	15	74	6.289566e+000	1.944117e+001	0	0	0	0	0	0	0	0	0	0	0	15.1068	35.8098	1	1	1	1	26.2212	15.8224	74.6555
DATA	773	5	117	0	0	A_14_P132348	chr9:95736939-95736987	2993.45	4492.72	3.363929398e-001	1.945182455e-001	8.374390978e-002	5.066293e+002	1.099217e+003	2.896066e+002	1.831535e+002	31	128	16	73	6.654439e+000	1.908270e+001	0	0	0	0	0	0	0	0	0	0	0	5.33456	34.7737	1	1	0	1	24.6442	16.0523	74.0742
DATA	774	5	118	0	0	A_16_P15351883	chr1:176630819-176630878	3014.24	4492.62	-1.470009120e-001	1.005205586e-001	1.436325967e-001	2.092559e+003	1.491684e+003	3.536852e+002	2.091226e+002	47.5	137.5	15	74	6.461342e+000	1.860428e+001	0	0	0	0	0	0	0	0	0	0	0	22.0336	47.1689	1	1	1	1	23.696	15.666	74.0113
DATA	775	5	119	0	0	A_14_P117440	chr11:10874344-10874403	3036.2	4492.07	0.000000000e+000	6.729529633e-001	1.000000000e+000	2.848340e+002	1.456599e+002	2.860735e+002	1.468629e+002	29	93	15	74	6.336745e+000	1.880208e+001	0	0	0	0	0	0	0	0	0	0	0	2.43048	2.54849	0	0	0	0	26.2212	15.4816	74.4591
DATA	776	5	120	0	0	A_14_P106580	chr16:1574104-1574157	3057.5	4492.43	7.989631622e-001	1.949256147e-001	4.152787944e-005	2.842919e+002	1.789483e+003	2.851407e+002	2.314088e+002	26	152.5	15	75	6.391246e+000	1.870281e+001	0	0	0	0	0	0	0	0	0	0	0	-1.01908	56.5246	0	1	0	1	26.2212	15.5369	75.21
DATA	777	5	121	0	1	SRN_30199	SRN_30199	3078.3	4492.63	2.183303236e-001	7.413394459e-002	3.228721886e-003	2.944458e+003	4.867833e+003	4.098824e+002	5.084400e+002	57	245	15	75	6.374993e+000	1.866978e+001	0	0	0	0	0	0	0	0	0	0	0	31.0037	153.669	1	1	1	1	25.1049	15.4757	75.6292
DATA	778	5	122	0	0	A_14_P135514	chr12:123055434-123055493	3099.53	4492.2	-3.326717959e-001	1.233316689e-001	6.988845337e-003	1.944981e+003	9.041564e+002	3.451590e+002	1.725039e+002	48	119.5	15	75	6.392791e+000	1.900601e+001	0	0	0	0	0	0	0	0	0	0	0	20.4797	28.5232	1	1	1	1	25.3321	15.3689	76.3394
DATA	779	5	123	0	0	A_14_P108263	chr15:51806637-51806696	3121	4492.71	5.489520766e-001	2.573947769e-001	3.294735252e-002	2.827279e+002	1.000739e+003	2.858565e+002	1.778441e+002	28.5	123.5	15	75	6.389932e+000	1.843624e+001	0	0	0	0	0	0	0	0	0	0	0	2.12867	31.5473	0	1	0	1	24.8756	15.36	75.7396
DATA	780	5	124	0	0	A_14_P108125	chr4:170506572-170506631	3142.35	4492.35	-1.747706195e-001	9.539480853e-002	6.693996143e-002	2.376466e+003	1.589136e+003	3.711888e+002	2.165681e+002	51.5	143.5	14	74	6.237847e+000	1.835010e+001	0	0	0	0	0	0	0	0	0	0	0	25.023	50.0561	1	1	1	1	24.8756	15.0997	75.2913
DATA	781	5	125	0	0	A_14_P105813	chr3:37665417-37665476	3162.78	4492.48	-3.365028839e-001	1.221118662e-001	5.856783644e-003	1.983965e+003	9.141786e+002	3.473707e+002	1.733208e+002	46.5	119.5	14	74	6.116537e+000	1.824540e+001	0	0	0	0	0	0	0	0	0	0	0	20.8902	28.7726	1	1	1	1	25.1049	15.1027	75.1
DATA	782	5	126	0	1	SRN_30303	SRN_30303	3184.64	4492.83	0.000000000e+000	6.110361022e-001	1.000000000e+000	2.812268e+002	1.828368e+002	2.851512e+002	1.485140e+002	28	94	15	74	6.307194e+000	1.816398e+001	0	0	0	0	0	0	0	0	0	0	0	0.257904	5.74936	0	1	0	0	24.6442	15.4845	74.6899
DATA	783	5	127	0	0	A_18_P14614982	chr4:17689813-17689872	3205.02	4492.68	-6.935758252e-001	3.955287085e-001	7.950916684e-002	7.236113e+002	1.465310e+002	2.941791e+002	1.475184e+002	34	84	15	73	6.305430e+000	1.793515e+001	0	0	0	0	0	0	0	0	0	0	0	7.61927	-10.5255	1	0	0	0	24.8756	15.6972	74.3377
DATA	784	5	128	0	0	A_14_P120664	chr11:64701911-64701968	3226.91	4492.41	-6.708569117e-002	7.374685244e-002	3.629937698e-001	3.729147e+003	3.195389e+003	4.694365e+002	3.520113e+002	67	192	15	74	6.632273e+000	1.874862e+001	0	0	0	0	0	0	0	0	0	0	0	39.2661	100.285	1	1	1	1	25.7804	16.065	74.8358
DATA	785	5	129	0	0	A_16_P15742167	chr2:90233964-90234023	3248.23	4492.77	-7.698667277e-001	3.568697332e-001	3.098411300e-002	8.643643e+002	1.468352e+002	2.979538e+002	1.478246e+002	34	91	15	73	6.648167e+000	1.840409e+001	0	0	0	0	0	0	0	0	0	0	0	9.10133	-0.569237	1	0	0	0	28.7238	15.9016	73.5954
DATA	786	5	130	0	0	A_14_P133121	chr9:30552335-30552394	3268.77	4493.17	6.773557141e-001	1.104280742e-001	8.574579415e-010	8.620135e+002	4.100811e+003	2.978857e+002	4.359636e+002	36	226	15	73	6.161437e+000	1.879309e+001	0	0	0	0	0	0	0	0	0	0	0	9.07658	128.433	1	1	0	1	24.4106	15.1536	74.1033
DATA	787	5	131	0	0	A_18_P12103562	chr14:91851270-91851329	3290.49	4493.09	0.000000000e+000	5.144097030e-001	1.000000000e+000	2.789341e+002	2.670426e+002	2.861080e+002	1.505406e+002	30	102.5	14	72	5.856374e+000	1.896878e+001	0	0	0	0	0	0	0	0	0	0	0	2.47517	8.35365	0	1	0	0	24.8756	14.8618	73.5752
DATA	788	5	132	0	0	A_14_P106454	chr15:92326618-92326677	3311.25	4492.6	-1.978590868e-002	6.780791802e-002	7.704445272e-001	4.979190e+003	4.757434e+003	5.737845e+002	4.983309e+002	80	241	15	72	6.128404e+000	1.898140e+001	0	0	0	0	0	0	0	0	0	0	0	52.4284	148.645	1	1	1	1	25.1049	15.3956	73.4204
DATA	789	5	133	0	0	A_14_P126013	chr19:45150226-45150285	3331.48	4492.42	-1.060775997e+000	2.490273187e-001	2.047223231e-005	1.696715e+003	1.475139e+002	3.318036e+002	1.489180e+002	45	95	15	72	6.152563e+000	1.853676e+001	0	0	0	0	0	0	0	0	0	0	0	17.8656	3.44696	1	0	1	0	27.501	15.3587	72.8676
DATA	790	5	134	0	0	A_14_P120847	chr15:22925956-22926015	3353.47	4492.62	2.739499462e-001	1.952545093e-001	1.606048230e-001	5.457085e+002	1.025441e+003	2.903157e+002	1.806336e+002	34.5	124	15	72	6.403852e+000	1.826228e+001	0	0	0	0	0	0	0	0	0	0	0	5.74604	31.9589	1	1	0	1	27.0811	15.568	72.3476
DATA	791	5	135	0	0	A_14_P126678	chr5:74633995-74634054	3374.87	4493.52	4.557395184e-001	1.612303950e-001	4.703987288e-003	5.520600e+002	1.576616e+003	2.904358e+002	2.168588e+002	31	141	15	71	6.394688e+000	1.814047e+001	0	0	0	0	0	0	0	0	0	0	0	5.81292	49.0732	1	1	0	1	25.7804	15.4862	72.0028
DATA	792	5	136	0	0	A_14_P135025	chr4:151549845-151549904	3395.85	4492.42	-3.938449900e-001	3.644144979e-001	2.798034283e-001	5.947642e+002	2.401595e+002	2.912777e+002	1.510337e+002	35	99	15	72	6.476459e+000	1.835191e+001	0	0	0	0	0	0	0	0	0	0	0	6.26258	7.46438	1	1	0	0	24.8756	15.4353	72.6005
DATA	793	5	137	0	0	A_16_P16410032	chr3:132628311-132628370	3417.21	4492.58	5.717951275e-001	2.157382504e-001	8.039379410e-003	3.369812e+002	1.257190e+003	2.871251e+002	1.952006e+002	30	135	15	72	6.465780e+000	1.846698e+001	0	0	0	0	0	0	0	0	0	0	0	3.54825	39.0188	1	1	0	1	26.2212	15.3224	73.4526
DATA	794	5	138	0	-1	NC2_00025283	NC2_00025283	3438.37	4493	0.000000000e+000	6.791762666e-001	1.000000000e+000	2.763737e+002	1.485394e+002	2.851407e+002	1.495403e+002	29	86	15	71	6.254934e+000	1.772013e+001	0	0	0	0	0	0	0	0	0	0	0	-0.0414888	-1.97186	0	0	0	0	29.1201	15.2518	72.432
DATA	795	5	139	1028	1	SM_06	SM_06	3459.48	4493.04	0.000000000e+000	6.793308336e-001	1.000000000e+000	2.760854e+002	1.487629e+002	2.851414e+002	1.497653e+002	26	87	15	72	6.367539e+000	1.790839e+001	0	0	0	0	0	0	0	0	0	0	0	0.0659202	-2.31515	0	0	0	0	25.1049	15.2896	72.6022
DATA	796	5	140	0	0	A_14_P126561	chr13:94197542-94197598	3480.45	4492.45	-7.899750492e-001	1.353387466e-001	5.314253432e-009	3.168649e+003	5.139243e+002	4.262729e+002	1.585620e+002	59	110	14	73	6.459249e+000	1.799730e+001	0	0	0	0	0	0	0	0	0	0	0	33.3643	15.8784	1	1	1	0	24.4106	15.2362	72.6741
DATA	797	5	141	0	0	A_14_P123483	chr1:116528079-116528138	3502.36	4492.46	-9.295903567e-002	1.529197514e-001	5.432576219e-001	1.112340e+003	8.980042e+002	3.060690e+002	1.750404e+002	38	115.5	14	72	6.512890e+000	1.842877e+001	0	0	0	0	0	0	0	0	0	0	0	11.7124	27.6994	1	1	0	1	25.1049	15.3726	72.0505
DATA	798	5	142	0	0	A_16_P01697016	chr7:39290651-39290710	3523.02	4492.82	-8.655580288e-001	2.528628515e-001	6.192642686e-004	1.394151e+003	1.899992e+002	3.173985e+002	1.516796e+002	42.5	97.5	14	70	6.493693e+000	1.819646e+001	0	0	0	0	0	0	0	0	0	0	0	14.6797	5.85148	1	1	0	0	27.0811	15.23	71.4764
DATA	799	5	143	0	0	A_14_P107478	chr9:112686070-112686129	3544.24	4492.91	5.360100532e-001	2.692939166e-001	4.654384348e-002	2.751733e+002	9.454016e+002	2.858762e+002	1.779299e+002	30.5	127.5	14	70	6.261086e+000	1.863067e+001	0	0	0	0	0	0	0	0	0	0	0	2.15781	29.0675	0	1	0	1	27.501	15.1196	71.4524
DATA	800	5	144	0	0	A_16_P35563512	chr2:6872681-6872740	3565.54	4492.42	-5.564544137e-002	1.182795859e-001	6.380286564e-001	1.478832e+003	1.300988e+003	3.212082e+002	1.993164e+002	42.5	130.5	15	70	6.365685e+000	1.855373e+001	0	0	0	0	0	0	0	0	0	0	0	15.5714	39.9301	1	1	1	1	24.4106	15.2027	71.1593
DATA	801	5	145	0	0	A_16_P03798223	chrY:6985224-6985283	3586.05	4492.39	-3.852904138e-001	5.832417180e-001	5.088678414e-001	3.648273e+002	1.502439e+002	2.874652e+002	1.512563e+002	33	90	15	71	6.430992e+000	1.847344e+001	0	0	0	0	0	0	0	0	0	0	0	3.84145	-4.44401	1	0	0	0	26.0017	15.4089	71.5759
DATA	802	5	146	0	1	SRN_30421	SRN_30421	3607.28	4493.19	-2.986444381e-001	6.506153471e-001	6.462209284e-001	2.993501e+002	1.504995e+002	2.867078e+002	1.515136e+002	29	84	15	71	6.452250e+000	1.834711e+001	0	0	0	0	0	0	0	0	0	0	0	3.15201	-7.68898	1	0	0	0	24.6442	15.3567	71.9095
DATA	803	5	147	0	0	A_16_P02872668	chr14:22107419-22107478	3628.62	4493.56	-2.606307103e-001	5.318341981e-001	6.240913851e-001	3.535218e+002	1.939927e+002	2.873239e+002	1.530180e+002	29	103	15	71	6.488312e+000	1.839427e+001	0	0	0	0	0	0	0	0	0	0	0	3.72241	5.92336	1	1	0	0	24.4106	15.2406	72.0021
DATA	804	5	148	0	0	A_14_P102528	chr3:158540438-158540497	3649.74	4493.02	-4.715566426e-001	9.240847043e-002	3.343833371e-007	4.277207e+003	1.444121e+003	5.140528e+002	2.097142e+002	71	138	15	71	6.559166e+000	1.850955e+001	0	0	0	0	0	0	0	0	0	0	0	45.0369	44.0116	1	1	1	1	24.4106	15.5196	72.122
DATA	805	5	149	0	0	A_14_P114051	chr16:24012401-24012460	3670.55	4493.36	-1.242937113e-002	1.378848078e-001	9.281734588e-001	1.153709e+003	1.121159e+003	3.075966e+002	1.891514e+002	37	126	15	71	6.481702e+000	1.854836e+001	0	0	0	0	0	0	0	0	0	0	0	12.148	34.1077	1	1	0	1	24.4106	15.5981	72.3655
DATA	806	5	150	0	0	A_16_P19373370	chr11:112375234-112375293	3692.32	4493.83	2.114467454e-001	1.645253880e-001	1.987251339e-001	7.201345e+002	1.171819e+003	2.940938e+002	1.924259e+002	34	129	15	72	6.437946e+000	1.817700e+001	0	0	0	0	0	0	0	0	0	0	0	7.58267	35.5816	1	1	0	1	24.4106	15.3082	72.8884
DATA	807	5	151	0	0	A_16_P18834919	chr10:11435658-11435717	3712.82	4493.45	-7.620376220e-001	3.517659022e-001	3.028671295e-002	8.781864e+002	1.518970e+002	2.983578e+002	1.529205e+002	36	91	14	73	6.392777e+000	1.824687e+001	0	0	0	0	0	0	0	0	0	0	0	9.24687	-2.01522	1	0	0	0	26.0017	15.2782	73.1896
DATA	808	5	152	0	0	A_14_P113982	chr12:58186836-58186894	3735.16	4493.2	4.679088621e-001	1.297830273e-001	3.117729770e-004	7.379941e+002	2.167513e+003	2.945362e+002	2.654489e+002	30	161	15	72.5	6.351692e+000	1.831301e+001	0	0	0	0	0	0	0	0	0	0	0	7.77072	65.5543	1	1	0	1	23.696	15.4505	73.3096
DATA	809	5	153	0	0	A_14_P112144	chr2:172952326-172952384	3754.82	4493.56	0.000000000e+000	5.582061711e-001	1.000000000e+000	2.749889e+002	2.314497e+002	2.851407e+002	1.552458e+002	25	100.5	15	73	6.458491e+000	1.833508e+001	0	0	0	0	0	0	0	0	0	0	0	-1.09597	6.98754	0	1	0	0	25.3321	15.5892	73.816
DATA	810	5	154	0	0	A_16_P16755557	chr4:86638814-86638873	3776.66	4493.25	-2.312902528e-002	1.260339575e-001	8.543945506e-001	1.313091e+003	1.244990e+003	3.139225e+002	1.978990e+002	41	131	15	73	6.932472e+000	1.892277e+001	0	0	0	0	0	0	0	0	0	0	0	13.8262	37.5084	1	1	0	1	25.5572	16.0898	73.9261
DATA	811	5	155	0	0	A_18_P24671437	chr5:165064532-165064591	3797.85	4493.75	4.099917666e-001	1.371265510e-001	2.790881543e-003	7.251603e+002	1.863914e+003	2.942173e+002	2.418630e+002	32	147	15	73	6.931573e+000	1.854399e+001	0	0	0	0	0	0	0	0	0	0	0	7.63558	56.0462	1	1	0	1	25.1049	15.9036	73.3594
DATA	812	5	156	0	0	A_16_P20298110	chr15:71751215-71751274	3819.48	4493.48	-7.210452122e-001	3.688092782e-001	5.057567953e-002	8.070972e+002	1.534195e+002	2.963432e+002	1.548273e+002	35	92	15	73	6.460326e+000	1.849912e+001	0	0	0	0	0	0	0	0	0	0	0	8.49834	3.22703	1	0	0	0	26.2212	15.5263	73.4956
DATA	813	5	157	0	1	SRN_50546	SRN_50546	3840.5	4493.32	3.877911289e-001	7.096284581e-002	4.636731785e-008	1.104022e+005	2.696303e+005	1.104390e+004	2.696348e+004	1207	8325	15	73	6.609126e+000	1.792543e+001	0	0	0	0	0	0	0	0	0	0	0	1162.48	8074.04	1	1	1	1	27.0811	15.3331	73.7395
DATA	814	5	158	0	0	A_14_P117523	chr16:68723501-68723560	3860.88	4493.5	-7.879145547e-002	5.441279032e-001	8.848662645e-001	2.851203e+002	2.378136e+002	2.865627e+002	1.568836e+002	30	101.5	15	73	6.754403e+000	1.791756e+001	0	0	0	0	0	0	0	0	0	0	0	3.00218	7.10745	1	1	0	0	28.3221	15.6213	73.4312
DATA	815	5	159	0	0	A_14_P135381	chr9:131847544-131847597	3883.8	4493.7	0.000000000e+000	6.726611331e-001	1.000000000e+000	2.768095e+002	1.543719e+002	2.851407e+002	1.554121e+002	24	86	15	73	6.706566e+000	1.857253e+001	0	0	0	0	0	0	0	0	0	0	0	-2.40734	-2.99488	0	0	0	0	24.6442	15.5424	74.2357
DATA	816	5	160	0	0	A_14_P120155	chr2:113540293-113540351	3904	4493.5	-9.651407581e-002	2.638521808e-001	7.145229516e-001	6.135930e+002	4.913221e+002	2.916680e+002	1.632911e+002	32	108	15	72	6.472756e+000	1.894998e+001	0	0	0	0	0	0	0	0	0	0	0	6.46084	14.6223	1	1	0	0	30	15.6509	74.2695
DATA	817	5	161	0	0	A_14_P123343	chr5:157167181-157167240	3924.77	4493.15	-1.971654366e-001	1.140367244e-001	8.381548937e-002	1.860863e+003	1.181814e+003	3.404899e+002	1.957515e+002	43	128	15	73	6.781862e+000	1.899265e+001	0	0	0	0	0	0	0	0	0	0	0	19.594	35.0986	1	1	1	1	24.4106	15.8803	74.9488
DATA	818	5	162	0	0	A_16_P01816849	chr7:136470800-136470859	3945.89	4493.25	2.457717967e-001	9.185536712e-002	7.458694624e-003	1.628234e+003	2.867402e+003	3.283545e+002	3.266076e+002	42.5	179.5	15	74	6.408671e+000	1.929231e+001	0	0	0	0	0	0	0	0	0	0	0	17.1445	84.9832	1	1	1	1	26.2212	15.4598	75.2477
DATA	819	5	163	0	0	A_16_P38877582	chr9:129136380-129136439	3967.34	4493.31	1.477214205e-001	1.596831585e-001	3.549186837e-001	8.082258e+002	1.135675e+003	2.963740e+002	1.935288e+002	35	125	15	74	6.158651e+000	1.884166e+001	0	0	0	0	0	0	0	0	0	0	0	8.51022	33.588	1	1	0	1	25.3321	15.1387	74.8955
DATA	820	5	164	66	1	DarkCorner	DarkCorner	3988.48	4493.07	0.000000000e+000	6.675873365e-001	1.000000000e+000	2.796848e+002	1.559859e+002	2.851407e+002	1.573008e+002	26.5	95.5	14	74	6.287051e+000	1.887358e+001	0	0	0	0	0	0	0	0	0	0	0	-0.0394237	2.6877	0	0	0	0	25.3321	15.1645	74.7966
DATA	821	6	1	0	0	A_18_P10687256	chr10:30961768-30961827	549.369	4497.62	-1.014318124e+000	2.434976514e-001	3.105106787e-005	1.718587e+003	1.662852e+002	3.329274e+002	1.674056e+002	56	90.5	17	77	7.012896e+000	1.937786e+001	0	0	0	0	0	0	0	0	0	0	0	18.0959	-7.37574	1	0	1	0	26.6546	17.4657	78.2245
DATA	822	6	2	0	0	A_14_P133587	chr9:139901669-139901726	570.812	4497.62	-8.349783806e-001	1.171111069e-001	1.005172980e-012	5.149731e+003	7.530194e+002	5.886447e+002	1.837822e+002	88	117	17	77	7.154872e+000	1.908301e+001	0	0	0	0	0	0	0	0	0	0	0	54.2242	20.8169	1	1	1	0	23.696	17.2566	77.8535
DATA	823	6	3	0	0	A_16_P15351436	chr1:176459441-176459500	592.164	4497.6	-4.140078311e-001	3.573161829e-001	2.465949691e-001	6.369994e+002	2.455451e+002	2.921693e+002	1.696479e+002	41	104.5	16	78	7.182223e+000	1.836678e+001	0	0	0	0	0	0	0	0	0	0	0	6.70729	6.77933	1	1	0	0	25.3321	17.2602	78.7612
DATA	824	6	4	0	0	A_14_P128899	chr10:49609715-49609774	613.529	4497.25	-1.128033145e-002	3.050081752e-001	9.704980008e-001	4.874111e+002	4.749142e+002	2.892766e+002	1.746393e+002	42	116.5	16	79	7.264342e+000	1.870498e+001	0	0	0	0	0	0	0	0	0	0	0	5.1322	13.0967	1	1	0	0	24.1747	17.1998	79.1757
DATA	825	6	5	0	0	A_14_P123023	chr14:62050287-62050346	634.891	4497.49	3.051807232e-001	1.996058209e-001	1.262850484e-001	5.276852e+002	1.065505e+003	2.899823e+002	1.991210e+002	42.5	127.5	16	78	7.407816e+000	1.849223e+001	0	0	0	0	0	0	0	0	0	0	0	5.55627	29.3561	1	1	0	1	25.7804	17.3069	78.5965
DATA	826	6	6	0	0	A_14_P133801	chr1:169357484-169357543	655.912	4497.61	-1.519991712e-001	3.269685394e-001	6.420216944e-001	5.312108e+002	3.743413e+002	2.900467e+002	1.724593e+002	44	109	17	78	7.357379e+000	1.871833e+001	0	0	0	0	0	0	0	0	0	0	0	5.59339	10.3055	1	1	0	0	25.7804	17.3539	78.3842
DATA	827	6	7	0	0	A_14_P108420	chr10:62092603-62092662	676.812	4498.03	-4.948601927e-001	1.949784143e-001	1.114798478e-002	1.343543e+003	4.299236e+002	3.152083e+002	1.738500e+002	52	105	17	77	7.348267e+000	1.904174e+001	0	0	0	0	0	0	0	0	0	0	0	14.1468	11.8284	1	1	0	0	27.2919	17.4891	77.8352
DATA	828	6	8	0	0	A_14_P107923	chr15:73614452-73614505	698.292	4498.25	-4.586519659e-001	2.530332426e-001	6.989113832e-002	9.632188e+002	3.350217e+002	3.009703e+002	1.718348e+002	46	110.5	16	77	7.101092e+000	1.947715e+001	0	0	0	0	0	0	0	0	0	0	0	10.1422	9.21263	1	1	0	0	23.4529	16.9897	78.4768
DATA	829	6	9	0	0	A_14_P137041	chr4:62936981-62937040	719.37	4497.5	8.351608092e-003	1.546442154e-001	9.569309372e-001	1.003989e+003	1.023482e+003	3.022998e+002	1.972508e+002	48	127	16	78	7.288094e+000	1.909191e+001	0	0	0	0	0	0	0	0	0	0	0	10.5715	28.1305	1	1	0	1	24.4106	17.3001	78.8974
DATA	830	6	10	0	0	A_14_P107342	chr1:196518386-196518445	740.323	4497.65	3.337501074e-001	1.252389704e-001	7.700979669e-003	9.124319e+002	1.967662e+003	2.993836e+002	2.591600e+002	43	149	16	78	7.080992e+000	1.958239e+001	0	0	0	0	0	0	0	0	0	0	0	9.60746	54.0679	1	1	0	1	26.6546	16.9951	79.3808
DATA	831	6	11	0	0	A_14_P131494	chr9:117879236-117879295	760.761	4498.06	0.000000000e+000	6.480994998e-001	1.000000000e+000	2.875707e+002	1.675495e+002	2.851407e+002	1.692047e+002	36	99	16	78.5	7.131904e+000	1.968673e+001	0	0	0	0	0	0	0	0	0	0	0	-1.58165	3.66342	0	0	0	0	28.1191	16.896	79.168
DATA	832	6	12	0	0	A_14_P123000	chr21:46357449-46357502	782.129	4497.11	4.375779422e-001	2.983343515e-001	1.424477015e-001	2.877460e+002	7.881106e+002	2.858435e+002	1.862014e+002	37	119	16	80	7.110309e+000	1.918074e+001	0	0	0	0	0	0	0	0	0	0	0	2.10923	21.651	0	1	0	0	26.6546	17.1693	80.1949
DATA	833	6	13	0	0	A_14_P109233	chr22:24574559-24574618	803.625	4498	0.000000000e+000	6.472927617e-001	1.000000000e+000	2.878073e+002	1.675394e+002	2.851407e+002	1.686684e+002	36	94	16	81	6.894585e+000	1.957938e+001	0	0	0	0	0	0	0	0	0	0	0	-3.73729	-1.91069	0	0	0	0	29.1201	16.6218	80.9686
DATA	834	6	14	0	0	A_14_P110701	chr6:55751122-55751181	824.621	4497.64	9.390648443e-002	1.465925204e-001	5.217856329e-001	9.702486e+002	1.204452e+003	3.011960e+002	2.072350e+002	47	134	16	81	7.150802e+000	1.989236e+001	0	0	0	0	0	0	0	0	0	0	0	10.2162	33.1007	1	1	0	1	25.3321	16.5827	80.7386
DATA	835	6	15	0	0	A_18_P16145884	chr7:80878634-80878693	845.818	4497.49	2.130839062e-001	9.458215482e-002	2.426560624e-002	1.609497e+003	2.628900e+003	3.274294e+002	3.123027e+002	52	163.5	16	81	7.138102e+000	1.997509e+001	0	0	0	0	0	0	0	0	0	0	0	16.9472	72.2695	1	1	1	1	25.3321	17.0104	80.9337
DATA	836	6	16	0	0	A_16_P21384352	chrX:12333112-12333171	867.038	4497.73	2.459704520e-001	2.675180078e-001	3.578582578e-001	4.122374e+002	7.263031e+002	2.881052e+002	1.834972e+002	40	119	17	81	7.431062e+000	1.970815e+001	0	0	0	0	0	0	0	0	0	0	0	4.34066	19.9754	1	1	0	0	24.4106	17.688	80.828
DATA	837	6	17	0	0	A_14_P130104	chr1:47173401-47173460	887.897	4497.82	2.408367258e-001	3.570707830e-001	5.000068668e-001	3.065357e+002	5.337253e+002	2.867837e+002	1.766761e+002	40	109	17	80	7.175794e+000	2.016123e+001	0	0	0	0	0	0	0	0	0	0	0	3.22767	14.6868	1	1	0	0	27.9146	17.6285	80.9443
DATA	838	6	18	0	0	A_14_P201369	chr6:72003258-72003317	909.552	4498.45	8.052503358e-002	1.318122006e-001	5.412609621e-001	1.124416e+003	1.353481e+003	3.065099e+002	2.159751e+002	43	133	16	80.5	6.890403e+000	1.999186e+001	0	0	0	0	0	0	0	0	0	0	0	11.8396	37.2705	1	1	0	1	25.3321	17.0386	81.3252
DATA	839	6	19	0	0	A_16_P01198581	chr5:25281032-25281091	929.943	4497.93	-2.868127385e-001	3.334790015e-001	3.897546673e-001	6.012309e+002	3.106194e+002	2.914104e+002	1.710368e+002	44	103	17	80	6.890406e+000	2.037636e+001	0	0	0	0	0	0	0	0	0	0	0	6.33067	8.55911	1	1	0	0	28.1191	17.199	80.9356
DATA	840	6	20	0	0	A_14_P127002	chr18:23380213-23380272	951.364	4498.36	7.767133522e-001	2.017895907e-001	1.185405220e-004	2.891994e+002	1.729461e+003	2.861113e+002	2.411435e+002	39	141	17	79	7.010877e+000	2.041216e+001	0	0	0	0	0	0	0	0	0	0	0	2.47931	47.6965	0	1	0	1	24.8756	17.3131	80.542
DATA	841	6	21	0	0	A_14_P138106	chr17:16892401-16892460	972.658	4498.38	-2.665201382e-001	2.240433984e-001	2.342069780e-001	8.982012e+002	4.862432e+002	2.989530e+002	1.747920e+002	42	110	16.5	79	6.979066e+000	2.013017e+001	0	0	0	0	0	0	0	0	0	0	0	9.45762	13.4223	1	1	0	0	28.5237	17.1417	80.1964
DATA	842	6	22	0	0	A_16_P00422430	chr2:86592838-86592897	994.527	4497.82	-2.190807138e-001	1.609364326e-001	1.734229467e-001	1.241105e+003	7.494245e+002	3.109802e+002	1.837067e+002	50	111	17	78	7.017952e+000	2.004091e+001	0	0	0	0	0	0	0	0	0	0	0	13.0682	20.7079	1	1	0	0	25.3321	17.1631	80.0344
DATA	843	6	23	0	0	A_16_P35944905	chr2:166711889-166711948	1015.8	4498.14	-1.060399519e-001	3.311979212e-001	7.488387464e-001	4.976081e+002	3.898051e+002	2.894501e+002	1.720134e+002	39	101	16	78	6.696784e+000	1.929344e+001	0	0	0	0	0	0	0	0	0	0	0	5.23957	10.783	1	1	0	0	27.501	16.9749	79.9118
DATA	844	6	24	0	0	A_14_P117145	chr1:231837316-231837375	1036.43	4497.78	4.593937269e-001	2.869775825e-001	1.094212177e-001	2.903879e+002	8.363194e+002	2.851407e+002	1.870850e+002	34.5	114	16	79	6.690269e+000	1.936101e+001	0	0	0	0	0	0	0	0	0	0	0	-1.24618	23.1606	0	1	0	0	25.7804	16.9127	79.6433
DATA	845	6	25	0	1	SRN_30329	SRN_30329	1057.91	4498.11	2.799420552e-001	1.268922852e-001	2.737424546e-002	9.460353e+002	1.802393e+003	3.004248e+002	2.458068e+002	49	141	16	78	6.360501e+000	1.956821e+001	0	0	0	0	0	0	0	0	0	0	0	9.96129	49.9785	1	1	0	1	27.7085	16.504	79.5
DATA	846	6	26	0	0	A_14_P104668	chr8:22087590-22087642	1078	4498.21	2.286875984e-002	1.742882726e-001	8.956073900e-001	8.568642e+002	9.031934e+002	2.977371e+002	1.897953e+002	44	117	16	79	6.857023e+000	1.993148e+001	0	0	0	0	0	0	0	0	0	0	0	9.02236	25.0761	1	1	0	1	27.7085	17.0973	79.5535
DATA	847	6	27	0	0	A_14_P125828	chr1:153431594-153431653	1099.84	4498.11	-4.079920246e-002	1.437339109e-001	7.765235659e-001	1.156957e+003	1.053218e+003	3.077186e+002	1.971750e+002	48	119.5	16	78	7.010682e+000	1.967704e+001	0	0	0	0	0	0	0	0	0	0	0	12.1822	29.2831	1	1	0	1	26.8687	17.194	78.2953
DATA	848	6	28	0	0	A_14_P135731	chr6:53853420-53853479	1120.95	4498.09	-5.798558935e-001	3.219665524e-001	7.170573627e-002	8.340149e+002	2.194411e+002	2.970876e+002	1.678877e+002	42	98	17	76	7.057124e+000	1.912363e+001	0	0	0	0	0	0	0	0	0	0	0	8.78177	6.11009	1	1	0	0	27.501	17.1473	77.1254
DATA	849	6	29	0	0	A_14_P129489	chr16:28543104-28543163	1142.52	4498.63	5.301645259e-001	2.544351747e-001	3.718819227e-002	3.024902e+002	1.025359e+003	2.867407e+002	1.952723e+002	39	121	16	76	7.049489e+000	1.832015e+001	0	0	0	0	0	0	0	0	0	0	0	3.18507	28.5949	1	1	0	1	25.5572	16.743	76.9368
DATA	850	6	30	0	0	A_16_P02776734	chr13:51321955-51322014	1163.71	4498.42	0.000000000e+000	5.004489998e-001	1.000000000e+000	2.923279e+002	2.824094e+002	2.851407e+002	1.683102e+002	33	99	16	75	6.753938e+000	1.806810e+001	0	0	0	0	0	0	0	0	0	0	0	-0.779265	7.88818	0	1	0	0	25.1049	16.1217	76.0378
DATA	851	6	31	0	0	A_16_P01085278	chr4:136587298-136587357	1184.44	4498.33	-4.219209960e-002	2.491475628e-001	8.655246333e-001	6.224901e+002	5.648594e+002	2.918564e+002	1.750236e+002	40.5	114.5	16	76	6.473494e+000	1.794448e+001	0	0	0	0	0	0	0	0	0	0	0	6.55452	15.8028	1	1	0	0	23.696	16.3763	76.3472
DATA	852	6	32	0	0	A_16_P41646318	chrX:36978080-36978139	1205.73	4498.38	-3.196484157e-002	1.215323647e-001	7.925389754e-001	1.416465e+003	1.315954e+003	3.183849e+002	2.113442e+002	51	133	17	76	6.800920e+000	1.853829e+001	0	0	0	0	0	0	0	0	0	0	0	14.9147	36.8788	1	1	0	1	24.6442	17.1175	75.756
DATA	853	6	33	0	0	A_16_P02368291	chr10:128980532-128980591	1226.98	4498.08	-3.963410983e-001	3.916228839e-001	3.115151755e-001	5.666089e+002	2.274795e+002	2.907158e+002	1.666466e+002	41	100.5	17	76	6.849952e+000	1.861711e+001	0	0	0	0	0	0	0	0	0	0	0	5.96612	6.38611	1	1	0	0	23.4529	17.009	75.732
DATA	854	6	34	0	0	A_14_P120203	chr10:91451180-91451239	1248.25	4498.77	-1.881172748e-001	1.069561411e-001	7.860700198e-002	2.052560e+003	1.331002e+003	3.513336e+002	2.118249e+002	57	126	17	75	6.823182e+000	1.909217e+001	0	0	0	0	0	0	0	0	0	0	0	21.6125	37.4341	1	1	1	1	23.4529	16.9195	75.6914
DATA	855	6	35	0	0	A_14_P121122	chr10:11245206-11245265	1269.07	4498.48	0.000000000e+000	6.436678626e-001	1.000000000e+000	2.940882e+002	1.633866e+002	2.851407e+002	1.652765e+002	31.5	95.5	16	74	6.383764e+000	1.935497e+001	0	0	0	0	0	0	0	0	0	0	0	-0.939222	4.54459	0	0	0	0	25.7804	16.4692	75.0448
DATA	856	6	36	0	0	A_16_P15322374	chr1:163743695-163743754	1290	4497.78	-1.569451751e-001	1.738708800e-001	3.667097743e-001	1.050851e+003	7.321428e+002	3.038883e+002	1.797678e+002	46	113.5	16	72	6.283295e+000	1.880119e+001	0	0	0	0	0	0	0	0	0	0	0	11.0649	20.6668	1	1	0	0	22.1978	16.2202	73.4403
DATA	857	6	37	0	0	A_14_P201816	chr8:131308474-131308531	1311.78	4497.8	6.185897554e-001	1.107329940e-001	2.319339132e-008	8.906265e+002	3.700713e+003	2.987263e+002	4.047245e+002	44	202.5	16	74	6.479852e+000	1.911341e+001	0	0	0	0	0	0	0	0	0	0	0	9.37786	104.671	1	1	0	1	23.4529	16.3871	75.198
DATA	858	6	38	0	0	A_14_P135000	chr11:95711795-95711854	1332.82	4498.3	-2.466118909e-001	1.700751452e-001	1.470537194e-001	1.191839e+003	6.754693e+002	3.090470e+002	1.769356e+002	48.5	116.5	16	73	6.549786e+000	1.854645e+001	0	0	0	0	0	0	0	0	0	0	0	12.5495	19.1427	1	1	0	0	24.1747	16.5143	74.6673
DATA	859	6	39	0	0	A_16_P18328789	chr8:64028340-64028399	1354.36	4498.02	-3.630525609e-001	1.801125969e-001	4.383157982e-002	1.268149e+003	5.496897e+002	3.120693e+002	1.722105e+002	47	105	16	73	6.940457e+000	1.892262e+001	0	0	0	0	0	0	0	0	0	0	0	13.353	15.6099	1	1	0	0	24.4106	17.0176	74.044
DATA	860	6	40	0	0	A_14_P109613	chr16:88900248-88900307	1375	4498.5	0.000000000e+000	6.420896747e-001	1.000000000e+000	2.958576e+002	1.617863e+002	2.851480e+002	1.628924e+002	35	97	16	73	7.074811e+000	1.901254e+001	0	0	0	0	0	0	0	0	0	0	0	0.214878	0.6467	0	0	0	0	26.2212	17.1332	74.1463
DATA	861	6	41	0	0	A_14_P202444	chr1:31657920-31657976	1396.29	4498.13	-4.866438101e-002	9.723536278e-002	6.167369431e-001	2.002314e+003	1.790060e+003	3.484219e+002	2.417890e+002	54	144	16	73	6.703447e+000	1.776924e+001	0	0	0	0	0	0	0	0	0	0	0	21.0834	51.0409	1	1	1	1	24.1747	16.5579	73.98
DATA	862	6	42	0	0	A_14_P129316	chr4:128776459-128776518	1417.43	4498.51	-1.334011299e-001	1.302573479e-001	3.057714401e-001	1.448666e+003	1.065533e+003	3.198305e+002	1.940662e+002	47.5	121.5	16	73	6.890819e+000	1.784324e+001	0	0	0	0	0	0	0	0	0	0	0	15.2537	30.4459	1	1	1	1	24.4106	16.4406	73.0915
DATA	863	6	43	0	0	A_16_P19307708	chr11:83645252-83645311	1438.76	4498.45	2.968297078e-002	4.657522454e-001	9.491842248e-001	2.968848e+002	3.178856e+002	2.852692e+002	1.649434e+002	32	101	16	73	6.629263e+000	1.814740e+001	0	0	0	0	0	0	0	0	0	0	0	0.901314	9.10252	0	1	0	0	20.591	16.6054	74.0549
DATA	864	6	44	0	0	A_14_P123038	chr13:105833992-105834051	1459.71	4498.23	9.398377197e-003	8.649124068e-002	9.134699777e-001	2.312079e+003	2.362659e+003	3.670999e+002	2.861930e+002	57	154	16	73	6.980025e+000	1.817771e+001	0	0	0	0	0	0	0	0	0	0	0	24.3451	67.7975	1	1	1	1	24.4106	17.0573	73.8034
DATA	865	6	45	0	0	A_16_P02444256	chr11:47493957-47494016	1480.9	4498.21	-4.836594883e-001	3.570260531e-001	1.755164810e-001	6.760299e+002	2.219762e+002	2.930450e+002	1.626798e+002	42	97.5	16	73	6.819668e+000	1.789589e+001	0	0	0	0	0	0	0	0	0	0	0	7.11827	6.38352	1	1	0	0	25.7804	17.1131	73.7679
DATA	866	6	46	0	0	A_16_P00566891	chr2:198807217-198807276	1501.76	4498.25	-4.631375376e-001	2.735933193e-001	9.049441505e-002	8.784313e+002	3.023920e+002	2.983650e+002	1.636301e+002	44	98.5	16	73	6.590526e+000	1.803110e+001	0	0	0	0	0	0	0	0	0	0	0	9.24945	8.71484	1	1	0	0	25.7804	16.3924	73.6841
DATA	867	6	47	0	0	A_14_P131989	chr17:27041316-27041374	1522.8	4498.37	-6.498356604e-001	1.260591994e-001	2.536256962e-007	2.966949e+003	6.644686e+002	4.115010e+002	1.736744e+002	64	118	16	72.5	7.010727e+000	1.801353e+001	0	0	0	0	0	0	0	0	0	0	0	31.2405	19.1917	1	1	1	0	25.7804	16.5385	72.9686
DATA	868	6	48	0	0	A_14_P109608	chr10:85913032-85913091	1544.16	4498.48	1.095557702e+000	1.586349762e-001	4.979666027e-012	2.984444e+002	3.718957e+003	2.852500e+002	4.048942e+002	34	202	15	73	7.117461e+000	1.852754e+001	0	0	0	0	0	0	0	0	0	0	0	0.831405	107.654	0	1	0	1	25.7804	16.3639	73.3609
DATA	869	6	49	0	0	A_14_P133915	chr18:71952223-71952282	1565.56	4498.49	9.531869079e-002	9.666944509e-002	3.241198356e-001	1.712078e+003	2.132270e+003	3.325919e+002	2.664276e+002	50	156.5	16	75	6.948911e+000	1.883743e+001	0	0	0	0	0	0	0	0	0	0	0	18.0273	61.8623	1	1	1	1	24.4106	16.6459	75.2203
DATA	870	6	50	0	0	A_14_P134105	chr7:87329804-87329863	1586.61	4498.48	4.101762823e-001	1.151465302e-001	3.677440682e-004	9.490196e+002	2.440346e+003	3.005189e+002	2.914753e+002	44	161	17	74	6.998502e+000	1.927483e+001	0	0	0	0	0	0	0	0	0	0	0	9.99271	70.9576	1	1	0	1	26.2212	17.0891	74.7047
DATA	871	6	51	0	0	A_16_P15780329	chr2:110895981-110896040	1608.02	4498.26	-2.725285966e-001	1.888863783e-001	1.490718562e-001	1.079321e+003	5.762646e+002	3.048845e+002	1.691475e+002	42	110	16	74	7.016256e+000	1.866254e+001	0	0	0	0	0	0	0	0	0	0	0	11.3647	16.794	1	1	0	0	22.7082	16.8652	74.665
DATA	872	6	52	0	0	A_14_P109158	chr11:116728540-116728594	1629.24	4498.17	2.297660369e-001	1.445424679e-001	1.119229252e-001	8.325284e+002	1.413075e+003	2.970459e+002	2.124721e+002	41	128.5	16	72	7.203676e+000	1.810008e+001	0	0	0	0	0	0	0	0	0	0	0	8.76612	41.2737	1	1	0	1	25.7804	16.8814	73.4536
DATA	873	6	53	0	0	A_14_P136435	chr3:100428290-100428336	1649.93	4498	-5.226199334e-001	4.452104460e-001	2.404464420e-001	5.556620e+002	1.667980e+002	2.905045e+002	1.591995e+002	39	98	16	73	7.252612e+000	1.830552e+001	0	0	0	0	0	0	0	0	0	0	0	5.85085	4.88262	1	1	0	0	24.4106	16.8676	74.1753
DATA	874	6	54	0	0	A_16_P18202452	chr8:5721369-5721428	1671.31	4498.31	-3.994178989e-001	1.751788296e-001	2.260424470e-002	1.353839e+003	5.396957e+002	3.156486e+002	1.669304e+002	44.5	104	16	73	7.047878e+000	1.712794e+001	0	0	0	0	0	0	0	0	0	0	0	14.2553	15.8341	1	1	0	0	24.8756	16.3029	73.6306
DATA	875	6	55	0	0	A_14_P121575	chrX:120841367-120841426	1692.76	4498.31	6.997458276e-001	1.091360505e-001	1.439212740e-010	9.034325e+002	4.525239e+003	2.991106e+002	4.791845e+002	42.5	222.5	16	74	7.244359e+000	1.847584e+001	0	0	0	0	0	0	0	0	0	0	0	9.5127	133.068	1	1	0	1	24.4106	16.5574	73.8783
DATA	876	6	56	0	0	A_16_P18482472	chr8:128955481-128955540	1713.39	4498.23	-1.151155630e+000	1.805103569e-001	1.803223837e-010	3.078428e+003	2.173568e+002	4.196098e+002	1.587584e+002	66	95	16	73	7.362032e+000	1.797158e+001	0	0	0	0	0	0	0	0	0	0	0	32.4143	6.40549	1	1	1	0	25.1049	16.768	72.9057
DATA	877	6	57	0	0	A_14_P134067	chr2:214619035-214619094	1734.76	4498.02	2.584617054e-001	1.242079836e-001	3.744503675e-002	9.818967e+002	1.780441e+003	3.015733e+002	2.373187e+002	42.5	142.5	16	73	7.236548e+000	1.844054e+001	0	0	0	0	0	0	0	0	0	0	0	10.3389	52.5879	1	1	0	1	23.696	16.5584	73.1351
DATA	878	6	58	0	0	A_16_P19858217	chr13:71028436-71028495	1756.49	4497.97	3.807038798e-001	1.428852999e-001	7.712532802e-003	7.107920e+002	1.707837e+003	2.938664e+002	2.316795e+002	38	148	15	73	6.814242e+000	1.815307e+001	0	0	0	0	0	0	0	0	0	0	0	7.48429	50.5588	1	1	0	1	25.3321	15.9106	73.3844
DATA	879	6	59	0	0	A_14_P113746	chr1:197522122-197522181	1777.14	4498.2	-5.172843675e-001	1.230262825e-001	2.614685337e-005	2.532229e+003	7.695176e+002	3.813490e+002	1.741395e+002	58.5	112	15	74	6.726817e+000	1.839593e+001	0	0	0	0	0	0	0	0	0	0	0	26.6631	22.8299	1	1	1	0	24.1747	16.1752	74.0246
DATA	880	6	60	0	0	A_14_P121191	chr16:3165058-3165111	1798.5	4498.38	4.039834445e-001	2.917101686e-001	1.660893264e-001	3.011572e+002	7.634432e+002	2.851407e+002	1.735614e+002	34	114.5	15	73	6.673097e+000	1.810986e+001	0	0	0	0	0	0	0	0	0	0	0	-0.262681	22.6999	0	1	0	0	24.4106	16.0757	73.0785
DATA	881	6	61	0	1	SRN_50476	SRN_50476	1819.22	4497.67	4.615427721e-001	7.462446413e-002	6.215280964e-010	5.322533e+004	1.540498e+005	5.330165e+003	1.540576e+004	591.5	4743	15	73	6.729464e+000	1.836503e+001	0	0	0	0	0	0	0	0	0	0	0	560.437	4590.34	1	1	1	1	22.1978	16.2491	73.5857
DATA	882	6	62	0	0	A_16_P02546865	chr11:129570431-129570490	1840.55	4497.82	6.954681371e-002	3.058412635e-001	8.201165072e-001	4.339979e+002	5.093712e+002	2.884246e+002	1.633395e+002	35	106	16	73	6.703537e+000	1.816378e+001	0	0	0	0	0	0	0	0	0	0	0	4.56979	15.2113	1	1	0	0	23.696	16.2858	74.2292
DATA	883	6	63	0	0	A_14_P139162	chr13:89513072-89513131	1861.78	4498.08	-4.029470175e-001	5.604619689e-001	4.721685581e-001	3.890189e+002	1.538239e+002	2.877822e+002	1.555584e+002	36	91	16	74	6.534672e+000	1.823034e+001	0	0	0	0	0	0	0	0	0	0	0	4.09618	4.40533	1	0	0	0	25.7804	16.2647	74.5417
DATA	884	6	64	0	0	A_16_P02777239	chr13:51672708-51672767	1883.21	4497.58	8.293303344e-002	1.166205904e-001	4.770003200e-001	1.293201e+003	1.565306e+003	3.130957e+002	2.199537e+002	43	143	16	73	6.575685e+000	1.849478e+001	0	0	0	0	0	0	0	0	0	0	0	13.6168	46.9471	1	1	0	1	22.9591	16.083	74.2066
DATA	885	6	65	0	0	A_18_P17243403	chrX:99661210-99661269	1904.66	4498.22	5.239104585e-001	2.520814030e-001	3.767819778e-002	3.017083e+002	1.008086e+003	2.856167e+002	1.842255e+002	32	119	16	73	6.751731e+000	1.800482e+001	0	0	0	0	0	0	0	0	0	0	0	1.73554	30.2991	0	1	0	1	25.3321	16.1762	74.4742
DATA	886	6	66	0	0	A_14_P121867	chr10:54531400-54531459	1925.02	4498.17	5.590788538e-001	2.420893524e-001	2.092191965e-002	3.017695e+002	1.093337e+003	2.860937e+002	1.887728e+002	35	126.5	15	74	6.836720e+000	1.873689e+001	0	0	0	0	0	0	0	0	0	0	0	2.45667	32.9274	0	1	0	1	26.6546	16.0659	75.1927
DATA	887	6	67	0	0	A_14_P102613	chr4:14516573-14516632	1946.45	4498.59	-2.611691105e-001	1.473646258e-001	7.635062185e-002	1.419915e+003	7.782035e+002	3.185386e+002	1.721601e+002	45	112	15	74	6.999625e+000	1.807287e+001	0	0	0	0	0	0	0	0	0	0	0	14.951	23.4855	1	1	0	1	24.4106	16.1975	75.3112
DATA	888	6	68	0	0	A_14_P121533	chr18:2550022-2550081	1967	4498.23	-5.463477566e-001	1.511477527e-001	3.007418744e-004	1.920762e+003	5.459159e+002	3.438001e+002	1.626951e+002	53	103	15	75	6.799594e+000	1.873199e+001	0	0	0	0	0	0	0	0	0	0	0	20.2247	16.5081	1	1	1	0	26.6546	16.181	75.06
DATA	889	6	69	0	0	A_14_P123933	chr3:12146369-12146428	1988.67	4498.63	-4.252460749e-001	4.141656006e-001	3.045364436e-001	5.405021e+002	2.030258e+002	2.902183e+002	1.542910e+002	35	95	15	75	6.844578e+000	1.879520e+001	0	0	0	0	0	0	0	0	0	0	0	5.69122	6.15191	1	1	0	0	23.4529	16.2928	75.4468
DATA	890	6	70	0	0	A_14_P126998	chr14:81389537-81389596	2009.61	4498.85	-6.475330660e-001	1.598383948e-001	5.096140525e-005	2.002914e+003	4.509509e+002	3.484564e+002	1.591726e+002	53	107	16	75	6.781749e+000	1.802236e+001	0	0	0	0	0	0	0	0	0	0	0	21.0897	13.691	1	1	1	0	24.8756	16.3839	75.1049
DATA	891	6	71	0	1	SRN_20617	SRN_20617	2030.96	4498.3	6.105256916e-001	1.492323696e-001	4.293177328e-005	5.177015e+002	2.111568e+003	2.898023e+002	2.603791e+002	35.5	154	16	75.5	6.829807e+000	1.862042e+001	0	0	0	0	0	0	0	0	0	0	0	5.45114	64.2353	1	1	0	1	25.5572	16.2762	76.186
DATA	892	6	72	0	0	A_16_P38293839	chr8:6502461-6502520	2051.64	4498.93	-3.654136778e-001	3.415937252e-001	2.847400412e-001	6.208089e+002	2.676358e+002	2.918206e+002	1.544034e+002	39	98	15	76	6.808490e+000	1.834663e+001	0	0	0	0	0	0	0	0	0	0	0	6.53681	8.15677	1	1	0	0	25.3321	16.004	76.3855
DATA	893	6	73	0	0	A_14_P125401	chr14:61265545-61265604	2073.09	4498.48	1.229850379e-001	1.178292185e-001	2.965979649e-001	1.214470e+003	1.612025e+003	3.099268e+002	2.214082e+002	41	133	15	75	6.936056e+000	1.863896e+001	0	0	0	0	0	0	0	0	0	0	0	12.7878	49.2245	1	1	0	1	25.7804	16.1166	75.9971
DATA	894	6	74	0	0	A_14_P138948	chr3:11765281-11765340	2094.36	4498.67	3.556359998e-001	8.215253842e-002	1.498072955e-005	2.068981e+003	4.692374e+003	3.522954e+002	4.930861e+002	51	231	15	75	6.894446e+000	1.789335e+001	0	0	0	0	0	0	0	0	0	0	0	21.7854	143.551	1	1	1	1	26.2212	16.0029	75.3543
DATA	895	6	75	0	0	A_14_P136395	chr3:102218968-102219027	2115.76	4498.6	2.007430851e-001	1.659949241e-001	2.265350651e-001	7.201073e+002	1.143248e+003	2.940931e+002	1.895685e+002	36	122	16	74	6.870083e+000	1.819570e+001	0	0	0	0	0	0	0	0	0	0	0	7.58238	35.039	1	1	0	1	25.1049	16.2674	74.8756
DATA	896	6	76	0	0	A_14_P138306	chr3:181762961-181763020	2137.1	4498.41	4.729702024e-001	2.664784526e-001	7.591586840e-002	3.014469e+002	8.957380e+002	2.851407e+002	1.755208e+002	29.5	121.5	15	73	6.379979e+000	1.797707e+001	0	0	0	0	0	0	0	0	0	0	0	-0.0285901	27.5025	0	1	0	1	25.7804	15.7587	74.1668
DATA	897	6	77	0	0	A_14_P105364	chr16:88590554-88590613	2157.89	4498.79	-2.519140212e-001	6.341005359e-001	6.911626683e-001	2.926781e+002	1.638612e+002	2.866389e+002	1.515769e+002	33.5	100.5	15	73.5	6.309116e+000	1.775412e+001	0	0	0	0	0	0	0	0	0	0	0	3.08176	5.03968	1	1	0	0	21.1402	15.6364	74.8303
DATA	898	6	78	0	0	A_14_P102201	chr5:125774098-125774157	2179.58	4498.74	1.152194991e-001	1.092814965e-001	2.917287658e-001	1.361837e+003	1.775597e+003	3.159924e+002	2.327136e+002	43.5	144.5	15	74	6.182012e+000	1.791883e+001	0	0	0	0	0	0	0	0	0	0	0	14.3395	54.7049	1	1	0	1	24.8756	15.3631	75.5162
DATA	899	6	79	0	0	A_14_P118240	chr11:18487158-18487217	2200.57	4498.61	2.625487805e-001	2.583136775e-001	3.094412341e-001	4.079677e+002	7.467489e+002	2.880445e+002	1.677206e+002	34.5	117.5	15	74	6.332769e+000	1.824533e+001	0	0	0	0	0	0	0	0	0	0	0	4.2957	23.0447	1	1	0	0	23.4529	15.334	75.8864
DATA	900	6	80	0	1	SRN_20167	SRN_20167	2221.41	4498.12	-7.950027304e-001	3.417481803e-001	2.000349647e-002	9.289667e+002	1.489352e+002	2.998917e+002	1.499981e+002	36	91.5	15	75	6.324483e+000	1.883573e+001	0	0	0	0	0	0	0	0	0	0	0	9.78157	1.30411	1	0	0	0	23.9365	15.1839	75.7861
DATA	901	6	81	0	0	A_14_P130607	chr11:35006200-35006259	2242.96	4498.57	-5.213160137e-001	1.019334749e-001	3.149451127e-007	3.653633e+003	1.100041e+003	4.634604e+002	1.857725e+002	68	126	14	74	6.752778e+000	1.942476e+001	0	0	0	0	0	0	0	0	0	0	0	38.471	34.0557	1	1	1	1	24.4106	15.2381	74.8626
DATA	902	6	82	0	0	A_14_P107849	chr15:96313856-96313915	2263.83	4498.36	7.139334986e-001	2.035657655e-001	4.529519364e-004	3.004518e+002	1.554921e+003	2.853445e+002	2.156866e+002	30	138	14	74	6.774511e+000	1.898351e+001	0	0	0	0	0	0	0	0	0	0	0	1.1353	48.2108	0	1	0	1	25.7804	15.3005	75.2585
DATA	903	6	83	0	0	A_14_P139958	chr9:37423984-37424041	2285.49	4497.69	4.715810501e-001	2.672950287e-001	7.768623702e-002	3.002539e+002	8.893438e+002	2.851407e+002	1.737349e+002	25	116	15	73	6.517753e+000	1.901988e+001	0	0	0	0	0	0	0	0	0	0	0	-3.87333	27.6167	0	1	0	1	20.591	15.3947	74.3522
DATA	904	6	84	0	0	A_14_P124408	chr1:11097910-11097969	2306.06	4498.04	-4.114333093e-002	1.089101428e-001	7.055990994e-001	1.629779e+003	1.482468e+003	3.284312e+002	2.102145e+002	46	139	15	73	6.298043e+000	1.937618e+001	0	0	0	0	0	0	0	0	0	0	0	17.1608	46.0986	1	1	1	1	23.2073	15.5841	74.8222
DATA	905	6	85	0	1	SRN_30439	SRN_30439	2327.62	4498.23	9.662454354e-001	1.659852114e-001	5.840065122e-009	2.997313e+002	2.773177e+003	2.854509e+002	3.147312e+002	31	171	15	73	6.180289e+000	1.939044e+001	0	0	0	0	0	0	0	0	0	0	0	1.40074	86.3557	0	1	0	1	25.1049	15.4444	74.6509
DATA	906	6	86	0	0	A_14_P139159	chr7:70973354-70973413	2348.5	4498.31	8.162696011e-001	1.850023218e-001	1.023194999e-005	2.994585e+002	1.961581e+003	2.852011e+002	2.461106e+002	29	149	15	74	6.410826e+000	1.909804e+001	0	0	0	0	0	0	0	0	0	0	0	0.617708	61.1633	0	1	0	1	25.3321	15.3258	74.4951
DATA	907	6	87	0	0	A_14_P109195	chr1:107066388-107066447	2369.24	4498.07	-2.992230779e-001	1.755136539e-001	8.822388133e-002	1.191620e+003	5.982943e+002	3.090386e+002	1.600498e+002	39	106	14	72	6.055806e+000	1.816333e+001	0	0	0	0	0	0	0	0	0	0	0	12.5472	18.6789	1	1	0	0	22.4545	14.8366	72.5522
DATA	908	6	88	0	0	A_16_P00432097	chr2:102116853-102116912	2390.44	4498.21	-1.578828296e-001	1.871094454e-001	3.987815361e-001	9.450857e+002	6.570348e+002	3.003949e+002	1.621693e+002	39	113	15	72	6.469988e+000	1.842517e+001	0	0	0	0	0	0	0	0	0	0	0	9.95129	20.5382	1	1	0	0	23.696	15.42	72.5319
DATA	909	6	89	0	0	A_14_P115688	chr16:14464480-14464539	2412	4498.5	3.560539623e-001	9.562391716e-002	1.964936457e-004	1.372207e+003	3.115111e+003	3.164408e+002	3.449179e+002	44.5	192	15	72	6.378981e+000	1.873000e+001	0	0	0	0	0	0	0	0	0	0	0	14.4487	97.492	1	1	0	1	26.2212	15.6077	72.8496
DATA	910	6	90	0	0	A_14_P137806	chr11:113955796-113955855	2432.91	4498.48	6.409962199e-001	1.467720447e-001	1.257971122e-005	5.105578e+002	2.233784e+003	2.896756e+002	2.679139e+002	37	157	15	71	6.722555e+000	1.880823e+001	0	0	0	0	0	0	0	0	0	0	0	5.37592	69.9881	1	1	0	1	25.7804	15.8498	72.4516
DATA	911	6	91	0	0	A_16_P38441356	chr8:72388353-72388412	2454.41	4498.31	-2.414354907e-001	8.496920700e-002	4.490932747e-003	3.341672e+003	1.916586e+003	4.392868e+002	2.420014e+002	63	150	15	72	6.944793e+000	1.917896e+001	0	0	0	0	0	0	0	0	0	0	0	35.1862	60.1162	1	1	1	1	25.3321	15.8464	73.1329
DATA	912	6	92	0	0	A_14_P115074	chr12:118460016-118460075	2475.52	4498.31	-1.036018595e+000	2.567422297e-001	5.454462961e-005	1.592939e+003	1.466157e+002	3.266187e+002	1.476037e+002	47	89	15	71	6.936415e+000	1.858502e+001	0	0	0	0	0	0	0	0	0	0	0	16.7729	-5.36008	1	0	1	0	23.9365	15.758	72.9226
DATA	913	6	93	0	0	A_14_P124193	chr3:10351378-10351437	2496.52	4498.54	6.017140923e-001	1.609639165e-001	1.853480683e-004	4.667909e+002	1.865677e+003	2.889363e+002	2.378075e+002	30	150	15	72	6.887097e+000	1.795041e+001	0	0	0	0	0	0	0	0	0	0	0	4.91508	58.636	1	1	0	1	24.4106	15.8279	73.0222
DATA	914	6	94	0	0	A_18_P15638920	chr6:49302531-49302590	2517.14	4498.5	6.869871492e-001	2.112448281e-001	1.145598228e-003	2.967510e+002	1.443375e+003	2.859618e+002	2.062500e+002	30.5	135	15	72	6.537664e+000	1.821335e+001	0	0	0	0	0	0	0	0	0	0	0	2.28009	45.4045	0	1	0	1	26.2212	15.6229	73.2557
DATA	915	6	95	0	0	A_14_P111736	chr8:60043564-60043623	2538.96	4498.65	-8.341039919e-002	9.798138086e-002	3.946092461e-001	2.016462e+003	1.664101e+003	3.492369e+002	2.221696e+002	50.5	151	15	73	6.438278e+000	1.849069e+001	0	0	0	0	0	0	0	0	0	0	0	21.2324	52.3946	1	1	1	1	25.1049	15.4651	73.8755
DATA	916	6	96	0	0	A_14_P101659	chr4:23515063-23515122	2559.6	4498.38	1.005992556e+000	1.140205244e-001	1.115253270e-018	1.716403e+003	1.740250e+004	3.328147e+002	1.746455e+003	48	656.5	15	74	6.353534e+000	1.903474e+001	0	0	0	0	0	0	0	0	0	0	0	18.0729	548.36	1	1	1	1	24.4106	15.5246	74.9855
DATA	917	6	97	0	0	A_14_P115682	chr19:14572768-14572827	2581.98	4498.84	-1.640375981e-001	1.571114177e-001	2.964462920e-001	1.163024e+003	7.971702e+002	3.079472e+002	1.671917e+002	41.5	116.5	15	74	6.342913e+000	1.878954e+001	0	0	0	0	0	0	0	0	0	0	0	12.2461	25.139	1	1	0	1	26.4388	15.7885	75.2135
DATA	918	6	98	0	0	A_14_P128782	chr16:12739839-12739898	2602.17	4498.63	-4.319114943e-001	1.950272689e-001	2.678608302e-002	1.215926e+003	4.497754e+002	3.099839e+002	1.535975e+002	40.5	109	16	74	6.684039e+000	1.846055e+001	0	0	0	0	0	0	0	0	0	0	0	12.8031	14.1934	1	1	0	0	26.2212	16.2422	74.7461
DATA	919	6	99	0	0	A_14_P135111	chr17:30475953-30476012	2623.5	4498.68	5.690277863e-002	4.459815156e-001	8.984734505e-001	2.946181e+002	3.358631e+002	2.860572e+002	1.505632e+002	30	101	16	75	6.607613e+000	1.992328e+001	0	0	0	0	0	0	0	0	0	0	0	2.40914	10.6056	0	1	0	0	27.0811	16.1605	75.9942
DATA	920	6	100	0	0	A_16_P01858979	chr8:8982291-8982350	2644.56	4498.58	-6.310362695e-001	1.581411292e-001	6.597970786e-005	1.976649e+003	4.622674e+002	3.469534e+002	1.537950e+002	47	108	15	75	6.378341e+000	1.928246e+001	0	0	0	0	0	0	0	0	0	0	0	20.8131	14.6056	1	1	1	0	24.4106	15.8025	76.4066
DATA	921	6	101	0	0	A_16_P18196956	chr8:3710810-3710869	2666	4498.65	1.582596191e-001	1.613966809e-001	3.268082818e-001	7.769065e+002	1.118480e+003	2.955352e+002	1.843988e+002	37	126	15	75	6.402718e+000	1.871624e+001	0	0	0	0	0	0	0	0	0	0	0	8.18045	35.358	1	1	0	1	24.8756	15.5167	76.9921
DATA	922	6	102	0	0	A_16_P39656744	chr12:45408646-45408705	2687.22	4499.06	1.745213889e-001	9.871979188e-002	7.708663022e-002	1.495857e+003	2.235690e+003	3.219955e+002	2.673124e+002	45.5	162.5	15	75	6.404160e+000	1.857225e+001	0	0	0	0	0	0	0	0	0	0	0	15.7506	70.7088	1	1	1	1	24.4106	15.5538	75.9067
DATA	923	6	103	0	0	A_16_P18384356	chr8:87954412-87954471	2708.14	4498.71	7.102609915e-001	9.571145444e-002	1.163651334e-013	1.674516e+003	8.593110e+003	3.306740e+002	8.717055e+002	48	361	15	74	6.409487e+000	1.908134e+001	0	0	0	0	0	0	0	0	0	0	0	17.6318	271.89	1	1	1	1	25.7804	15.5395	75.8646
DATA	924	6	104	0	0	A_18_P11734158	chr13:51422995-51423054	2729.41	4499.09	3.395894765e-001	1.395116753e-001	1.492765449e-002	7.565562e+002	1.653601e+003	2.950068e+002	2.208705e+002	35	145.5	15	74	6.104687e+000	1.905261e+001	0	0	0	0	0	0	0	0	0	0	0	7.96617	52.3391	1	1	0	1	24.6442	15.7054	76.0316
DATA	925	6	105	0	0	A_14_P136631	chr20:61758593-61758652	2750.89	4498.32	2.881208364e-002	3.609674370e-001	9.363811603e-001	3.785073e+002	4.044700e+002	2.876420e+002	1.518633e+002	31	102	15	75	6.216015e+000	2.023781e+001	0	0	0	0	0	0	0	0	0	0	0	3.9855	12.8061	1	1	0	0	22.9591	15.5508	77.3669
DATA	926	6	106	0	0	A_14_P128178	chr12:71032473-71032532	2771.2	4498.92	-5.382460805e-001	1.794102160e-001	2.699033588e-003	1.506899e+003	4.363530e+002	3.225099e+002	1.527118e+002	41.5	108.5	15	75	6.710469e+000	1.989125e+001	0	0	0	0	0	0	0	0	0	0	0	15.8669	13.8187	1	1	1	0	26.8687	15.9011	76.7307
DATA	927	6	107	0	0	A_16_P00236389	chr1:203954724-203954783	2792.84	4498.05	4.293821495e-001	1.365708256e-001	1.666409507e-003	7.062696e+002	1.898247e+003	2.937574e+002	2.396707e+002	33	157	15	75	6.493686e+000	1.945689e+001	0	0	0	0	0	0	0	0	0	0	0	7.43668	60.1264	1	1	0	1	24.8756	15.5829	76.4925
DATA	928	6	108	0	0	A_14_P122752	chr21:41711303-41711362	2812.75	4498.52	-6.208389743e-001	3.114309639e-001	4.620624539e-002	8.722712e+002	2.088395e+002	2.981842e+002	1.477832e+002	38	99	15	75	6.511677e+000	1.877494e+001	0	0	0	0	0	0	0	0	0	0	0	9.18459	6.61568	1	1	0	0	23.696	15.8344	76.095
DATA	929	6	109	0	0	A_14_P120343	chr6:30038261-30038319	2835.59	4499.05	-1.823311346e-001	1.486456003e-001	2.199667958e-001	1.268748e+003	8.337661e+002	3.120937e+002	1.683818e+002	43	117	15	75	6.532239e+000	1.831024e+001	0	0	0	0	0	0	0	0	0	0	0	13.3593	26.4141	1	1	0	1	26.0017	16.0108	76.0941
DATA	930	6	110	0	0	A_14_P108190	chr6:45233425-45233484	2856.8	4498.8	5.815565410e-001	1.096159818e-001	1.124266885e-007	9.026545e+002	3.444119e+003	2.990871e+002	3.741925e+002	38	202	15	75	6.292064e+000	1.806823e+001	0	0	0	0	0	0	0	0	0	0	0	9.50451	109.112	1	1	0	1	26.2212	15.6235	75.3962
DATA	931	6	111	0	0	A_14_P136983	chr11:62475483-62475540	2877.27	4498.51	1.108712657e-001	2.377055389e-001	6.409129469e-001	5.325478e+002	6.874322e+002	2.900712e+002	1.616426e+002	34.5	109	14	75	6.327463e+000	1.836340e+001	0	0	0	0	0	0	0	0	0	0	0	5.60747	21.7772	1	1	0	0	28.7238	15.31	75.9154
DATA	932	6	112	0	0	A_16_P35564679	chr2:7304200-7304259	2898.71	4498.27	1.072609283e-001	1.707168720e-001	5.298092825e-001	7.718056e+002	9.880270e+002	2.954015e+002	1.765488e+002	34	127	14	75	6.240910e+000	1.866043e+001	0	0	0	0	0	0	0	0	0	0	0	8.12674	31.2963	1	1	0	1	24.4106	15.2363	76.0926
DATA	933	6	113	0	0	A_14_P130222	chr15:41476350-41476409	2919.87	4498.84	0.000000000e+000	6.690273703e-001	1.000000000e+000	2.875753e+002	1.453581e+002	2.856634e+002	1.466441e+002	28.5	89	15	75	6.222519e+000	1.910355e+001	0	0	0	0	0	0	0	0	0	0	0	1.8187	3.0013	0	0	0	0	27.2919	15.5046	75.7584
DATA	934	6	114	0	0	A_16_P17517929	chr6:40001847-40001906	2941.16	4498.86	3.744263024e-001	1.362985600e-001	6.012408603e-003	7.513281e+002	1.779328e+003	2.948731e+002	2.304008e+002	34	143.5	15	74	6.314144e+000	1.944909e+001	0	0	0	0	0	0	0	0	0	0	0	7.91112	56.3388	1	1	0	1	23.696	15.4799	74.9444
DATA	935	6	115	0	0	A_16_P18453971	A_16_P18453971	2962.27	4498.82	-2.887087070e-001	2.009139138e-001	1.507244852e-001	1.005816e+003	5.173801e+002	3.023605e+002	1.552852e+002	39.5	110	15	73	6.564149e+000	1.921114e+001	0	0	0	0	0	0	0	0	0	0	0	10.5907	16.3771	1	1	0	0	25.3321	15.8884	73.4503
DATA	936	6	116	0	0	A_14_P106874	chr7:115994602-115994661	2983.12	4498.66	7.643321824e-001	1.790515343e-001	1.965421719e-005	3.336700e+002	1.939319e+003	2.870864e+002	2.430243e+002	31	154	15	74	6.513779e+000	1.941743e+001	0	0	0	0	0	0	0	0	0	0	0	3.51338	61.3663	1	1	0	1	27.2919	15.9776	73.9406
DATA	937	6	117	0	0	A_18_P10895419	chr10:112514627-112514686	3004.11	4498.41	-3.059426554e-001	8.879594141e-002	5.700932758e-004	3.362149e+003	1.662165e+003	4.408465e+002	2.215768e+002	66	142	15	73	6.740273e+000	1.863334e+001	0	0	0	0	0	0	0	0	0	0	0	35.4018	52.5753	1	1	1	1	25.1049	15.9981	73.4792
DATA	938	6	118	0	0	A_14_P112904	chr1:63744045-63744104	3025.51	4499.06	0.000000000e+000	6.715630751e-001	1.000000000e+000	2.849123e+002	1.456059e+002	2.851407e+002	1.472153e+002	24	98	15	74	6.437737e+000	1.864607e+001	0	0	0	0	0	0	0	0	0	0	0	-1.553	4.29531	0	0	0	0	24.4106	15.6766	74.2639
DATA	939	6	119	0	0	A_14_P128493	chr9:96714297-96714356	3046.97	4498.91	3.557167617e-003	4.904714728e-001	9.942133551e-001	2.843822e+002	2.867210e+002	2.857713e+002	1.494400e+002	29.5	98	15	73	6.673576e+000	1.877859e+001	0	0	0	0	0	0	0	0	0	0	0	1.99789	9.06032	0	1	0	0	27.501	16.0365	74.6555
DATA	940	6	120	0	0	A_14_P200750	chrX:64719091-64719150	3067.38	4498.81	-1.201997710e-001	1.489512302e-001	4.196814594e-001	1.178764e+003	8.937728e+002	3.085451e+002	1.718204e+002	39	126	15	74	6.476310e+000	1.881399e+001	0	0	0	0	0	0	0	0	0	0	0	12.4118	28.2275	1	1	0	1	26.6546	15.8226	74.9655
DATA	941	6	121	0	0	A_14_P138666	chr3:197276849-197276908	3089.16	4498.73	1.131438183e-001	2.009420511e-001	5.733893309e-001	6.382399e+002	8.281858e+002	2.921964e+002	1.685842e+002	33	119.5	15	75	6.667596e+000	1.877407e+001	0	0	0	0	0	0	0	0	0	0	0	6.72036	26.1392	1	1	0	1	27.2919	15.8169	75.9329
DATA	942	6	122	0	0	A_16_P00707109	chr3:53975639-53975698	3110.54	4499.37	1.399437683e-001	8.111615819e-002	8.448663299e-002	2.296069e+003	3.169048e+003	3.660937e+002	3.493127e+002	55	190	15	75	6.777335e+000	1.868467e+001	0	0	0	0	0	0	0	0	0	0	0	24.1765	99.9543	1	1	1	1	27.0811	15.8555	76.3062
DATA	943	6	123	0	0	A_14_P118068	chr21:40188918-40188977	3130.44	4498.62	-7.968446853e-001	1.903494958e-001	2.836396276e-005	1.850941e+003	2.954934e+002	3.399486e+002	1.499819e+002	47	101.5	15	75	6.418621e+000	1.875903e+001	0	0	0	0	0	0	0	0	0	0	0	19.4895	9.31349	1	1	1	0	24.4106	15.4769	76.0788
DATA	944	6	124	0	0	A_14_P130803	chr5:84984575-84984634	3152.37	4498.96	-1.526156785e-001	1.130430146e-001	1.769944076e-001	1.760583e+003	1.238913e+003	3.351145e+002	1.923679e+002	46.5	129	14	75	5.935455e+000	1.831097e+001	0	0	0	0	0	0	0	0	0	0	0	18.5381	39.0171	1	1	1	1	28.1191	14.9168	75.5101
DATA	945	6	125	0	0	A_14_P131665	chr17:77082786-77082845	3173.63	4498.96	8.085157843e-002	3.308126173e-001	8.069187600e-001	3.902055e+002	4.700510e+002	2.877983e+002	1.546044e+002	31	108.5	15	74	6.271846e+000	1.867103e+001	0	0	0	0	0	0	0	0	0	0	0	4.10867	14.7908	1	1	0	0	29.8967	15.5633	75.2433
DATA	946	6	126	0	0	A_14_P103659	chr12:70761703-70761762	3194.77	4498.87	-6.243204348e-003	8.787970208e-002	9.433638347e-001	2.234011e+003	2.202125e+003	3.622337e+002	2.650011e+002	51	160	15	74	6.263014e+000	1.828828e+001	0	0	0	0	0	0	0	0	0	0	0	23.523	69.2307	1	1	1	1	26.8687	15.8123	75.1504
DATA	947	6	127	0	0	A_14_P115404	chr9:19597233-19597292	3216.21	4499.11	0.000000000e+000	5.622874699e-001	1.000000000e+000	2.803730e+002	2.205145e+002	2.861432e+002	1.491969e+002	32	102	15	73	6.558012e+000	1.895546e+001	0	0	0	0	0	0	0	0	0	0	0	2.51985	6.92596	0	1	0	0	26.2212	16.0408	74.5551
DATA	948	6	128	0	0	A_14_P134449	chr1:218458692-218458746	3237.27	4499.05	-1.151163649e+000	1.831423858e-001	3.265454498e-010	2.954598e+003	2.086098e+002	4.106114e+002	1.491714e+002	59	99	15	73	6.755472e+000	1.836050e+001	0	0	0	0	0	0	0	0	0	0	0	31.1105	6.54553	1	1	1	0	24.6442	15.9411	74.127
DATA	949	6	129	0	0	A_14_P201573	chr7:19780689-19780748	3257.7	4499.46	-1.720191439e-001	1.393576512e-001	2.170644237e-001	1.361278e+003	9.160680e+002	3.159684e+002	1.739317e+002	39	120	15	73	6.285695e+000	1.902617e+001	0	0	0	0	0	0	0	0	0	0	0	14.3336	28.7147	1	1	0	1	25.3321	15.3282	73.9226
DATA	950	6	130	0	0	A_14_P107900	chr8:27667902-27667961	3279.08	4499.48	4.114709140e-001	1.665656061e-001	1.349909452e-002	5.574856e+002	1.437820e+003	2.905394e+002	2.063546e+002	31	136.5	14	73	5.764818e+000	1.869453e+001	0	0	0	0	0	0	0	0	0	0	0	5.87005	45.0195	1	1	0	1	24.6442	14.9118	73.666
DATA	951	6	131	0	0	A_14_P110611	chr8:11702093-11702150	3300.49	4499.36	5.173028516e-001	1.192005864e-001	1.426334296e-005	8.025041e+002	2.640889e+003	2.962184e+002	3.028252e+002	36	180	14	72	5.826481e+000	1.848381e+001	0	0	0	0	0	0	0	0	0	0	0	8.44998	82.5921	1	1	0	1	24.4106	14.7927	73.5996
DATA	952	6	132	0	0	A_14_P104840	chr2:220697197-220697256	3321.87	4499	-6.495104208e-001	4.178378550e-001	1.200757854e-001	6.580061e+002	1.474754e+002	2.926345e+002	1.491029e+002	34	99	15	72	6.053567e+000	1.898500e+001	0	0	0	0	0	0	0	0	0	0	0	6.92848	4.60654	1	1	0	0	26.2212	15.4852	73.5771
DATA	953	6	133	0	0	A_14_P137913	chr12:66247288-66247347	3342.8	4499.25	1.107655461e-001	1.307314675e-001	3.968416799e-001	1.066292e+003	1.376074e+003	3.044257e+002	2.024937e+002	37	136	15	72	6.167731e+000	1.855895e+001	0	0	0	0	0	0	0	0	0	0	0	11.2275	42.9307	1	1	0	1	26.0017	15.7431	72.5714
DATA	954	6	134	0	0	A_14_P119492	chr13:73284847-73284906	3364.43	4499.3	-3.003760133e-001	1.280079953e-001	1.894857706e-002	1.776902e+003	8.897896e+002	3.359747e+002	1.733304e+002	47	112	16	72	6.661996e+000	1.837336e+001	0	0	0	0	0	0	0	0	0	0	0	18.7099	27.723	1	1	1	1	26.8687	16.1437	71.8871
DATA	955	6	135	0	0	A_18_P26461684	chr9:22519885-22519944	3385.06	4499.38	8.965524662e-001	1.828677705e-001	9.451079421e-007	2.770735e+002	2.183471e+003	2.852020e+002	2.643089e+002	29	158.5	15	70	6.675722e+000	1.787181e+001	0	0	0	0	0	0	0	0	0	0	0	0.622244	67.9418	0	1	0	1	24.8756	15.6085	71.4298
DATA	956	6	136	0	0	A_16_P35945513	chr2:166911282-166911341	3406.44	4499	0.000000000e+000	5.393049192e-001	1.000000000e+000	2.767383e+002	2.438113e+002	2.852078e+002	1.511333e+002	28	97	15	71	6.364939e+000	1.840002e+001	0	0	0	0	0	0	0	0	0	0	0	0.65106	7.57577	0	1	0	0	22.4545	15.4575	72.5744
DATA	957	6	137	0	0	A_16_P15020264	chr1:8255222-8255281	3427.27	4499.38	-6.435298335e-001	4.189264565e-001	1.245039785e-001	6.528989e+002	1.483598e+002	2.925201e+002	1.493613e+002	35	91	15	71	6.176278e+000	1.830630e+001	0	0	0	0	0	0	0	0	0	0	0	6.87471	0.227489	1	0	0	0	27.0811	15.399	72.6179
DATA	958	6	138	0	0	A_14_P138269	chr7:111044035-111044094	3448.25	4499.26	-5.286528178e-001	8.561437343e-002	6.624147526e-010	6.991816e+003	2.069842e+003	7.550895e+002	2.553743e+002	99.5	155.5	14	72	6.312970e+000	1.765015e+001	0	0	0	0	0	0	0	0	0	0	0	73.6204	64.1322	1	1	1	1	24.4106	15.2031	72.7331
DATA	959	6	139	0	0	A_16_P19971650	chr14:20660354-20660413	3469.8	4499.31	4.457688477e-001	1.708110204e-001	9.061648675e-003	5.203868e+002	1.452430e+003	2.898504e+002	2.086571e+002	32.5	133	15	73	6.410574e+000	1.790196e+001	0	0	0	0	0	0	0	0	0	0	0	5.47942	44.9333	1	1	0	1	22.7082	15.2797	72.6635
DATA	960	6	140	0	0	A_16_P21243214	chr21:36289849-36289908	3491.38	4499.69	-9.508021373e-001	2.804893153e-001	6.994412307e-004	1.330739e+003	1.490358e+002	3.146647e+002	1.500400e+002	41	96	14	73	6.301717e+000	1.852390e+001	0	0	0	0	0	0	0	0	0	0	0	14.012	-2.95318	1	0	0	0	25.3321	15.2281	72.4323
DATA	961	6	141	0	0	A_14_P102619	chr20:23421007-23421066	3512.64	4499.37	4.467843132e-001	1.467123323e-001	2.324417380e-003	6.319180e+002	1.767848e+003	2.920590e+002	2.320302e+002	34	144	14	71	6.381179e+000	1.867702e+001	0	0	0	0	0	0	0	0	0	0	0	6.65379	54.5181	1	1	0	1	25.5572	15.2833	71.4941
DATA	962	6	142	0	0	A_14_P101730	chr15:81429054-81429113	3533.41	4499.61	3.166659281e-001	2.308969478e-001	1.702316232e-001	4.310620e+002	8.937287e+002	2.883806e+002	1.750540e+002	30	123	14	70	6.614648e+000	1.856279e+001	0	0	0	0	0	0	0	0	0	0	0	4.53887	27.518	1	1	0	1	24.4106	15.3687	71.503
DATA	963	6	143	0	0	A_14_P128004	chr10:110729064-110729123	3554.02	4499.56	3.295084930e-001	2.500941977e-001	1.876585163e-001	3.890855e+002	8.309091e+002	2.877831e+002	1.721456e+002	31.5	118	14	69	6.347077e+000	1.867947e+001	0	0	0	0	0	0	0	0	0	0	0	4.09688	25.5423	1	1	0	1	26.2212	15.334	70.6848
DATA	964	6	144	0	0	A_16_P00247158	chr1:211657153-211657212	3575.76	4499.56	2.069708477e-001	4.029866467e-001	6.075370496e-001	2.748375e+002	4.426361e+002	2.863117e+002	1.573806e+002	29.5	111	15	71	6.413337e+000	1.805170e+001	0	0	0	0	0	0	1	0	0	0	0	2.7238	13.583	0	1	0	0	25.1049	15.5283	71.5493
DATA	965	6	145	0	0	A_14_P200311	chr11:66358614-66358669	3596.45	4499.26	-6.784397126e-003	4.734333187e-001	9.885665410e-001	3.009671e+002	2.963021e+002	2.867247e+002	1.541621e+002	27	102.5	15	70	6.375017e+000	1.817965e+001	0	0	0	0	0	0	0	0	0	0	0	3.16904	9.0769	1	1	0	0	23.696	15.4095	71.6249
DATA	966	6	146	0	0	A_16_P02666597	chr12:85581679-85581738	3618.22	4499.48	-7.045187199e-001	1.998385305e-001	4.227801583e-004	1.586456e+003	3.132631e+002	3.263030e+002	1.547630e+002	45	106.5	15	71.5	6.438928e+000	1.782598e+001	0	0	0	0	0	0	0	0	0	0	0	16.7046	9.57929	1	1	1	0	27.0811	15.4504	72.061
DATA	967	6	147	0	0	A_14_P106836	chr1:85097299-85097344	3639.51	4499.03	-3.716301094e-001	1.969866852e-001	5.921752967e-002	1.134421e+003	4.821078e+002	3.068784e+002	1.593101e+002	41	108	15	71	6.470580e+000	1.816115e+001	0	0	0	0	0	0	0	0	0	0	0	11.9449	14.7151	1	1	0	0	27.9146	15.328	72.4463
DATA	968	6	148	0	0	A_14_P134892	chr14:89123734-89123793	3660.28	4499.47	-7.412059305e-001	2.605403266e-001	4.442817403e-003	1.200613e+003	2.178698e+002	3.093864e+002	1.536577e+002	38	102	15	72	6.469878e+000	1.819863e+001	0	0	0	0	0	0	0	0	0	0	0	12.6419	6.63834	1	1	0	0	25.3321	15.5157	72.6158
DATA	969	6	149	0	0	A_14_P139381	chr14:46365556-46365615	3680.57	4499.34	2.330748393e-002	2.663124259e-001	9.302587247e-001	5.274462e+002	5.565263e+002	2.899780e+002	1.622225e+002	34	111	14	72	6.077402e+000	1.844742e+001	0	0	0	0	0	0	0	0	0	0	0	5.55375	16.9267	1	1	0	0	25.1049	14.8913	72.4256
DATA	970	6	150	0	0	A_16_P00196223	chr1:175535442-175535501	3702.82	4499.44	-1.039082525e-001	1.684998784e-001	5.374546351e-001	1.008446e+003	7.938611e+002	3.024481e+002	1.720826e+002	38.5	117	15	73	6.375822e+000	1.800937e+001	0	0	0	0	0	0	0	0	0	0	0	10.6184	24.0978	1	1	0	1	25.3321	15.4334	73.4181
DATA	971	6	151	0	0	A_14_P134830	chr19:45896043-45896102	3723.57	4499.21	0.000000000e+000	6.787814449e-001	1.000000000e+000	2.747134e+002	1.519423e+002	2.854411e+002	1.533080e+002	29	97.5	15	73	6.350530e+000	1.779737e+001	0	0	0	0	0	0	0	0	0	0	0	1.37847	3.10034	0	0	0	0	25.3321	15.5968	73.7864
DATA	972	6	152	0	0	A_14_P102403	chr15:33500963-33501022	3744.86	4499.5	6.784038933e-001	1.198493733e-001	1.509581618e-008	7.134416e+002	3.402219e+003	2.939306e+002	3.731472e+002	35	190	15	73	6.446248e+000	1.824451e+001	0	0	0	0	0	0	0	0	0	0	0	7.51219	102.884	1	1	0	1	25.7804	15.7217	73.2732
DATA	973	6	153	0	0	A_16_P00011128	chr1:8971760-8971819	3766.32	4499.43	2.054571119e-001	4.036730464e-001	6.107738759e-001	2.750056e+002	4.413658e+002	2.851427e+002	1.597788e+002	28	105	15	72	7.013569e+000	1.861679e+001	0	0	0	0	0	0	0	0	0	0	0	0.110449	13.3206	0	1	0	0	26.4388	16.1254	73.6738
DATA	974	6	154	0	0	A_14_P109421	chr14:55764254-55764313	3787.53	4499.17	9.257031619e-002	1.436180970e-001	5.192131059e-001	9.745521e+002	1.206078e+003	3.013349e+002	1.955050e+002	37	132	15	73	6.943077e+000	1.914097e+001	0	0	0	0	0	0	0	0	0	0	0	10.2616	36.3269	1	1	0	1	24.8756	16.0392	73.5053
DATA	975	6	155	0	0	A_14_P114592	chr2:159028726-159028785	3807.91	4498.96	-1.290179954e-001	4.595810069e-001	7.789177986e-001	3.573881e+002	2.655352e+002	2.873717e+002	1.564389e+002	31	104	15.5	74	6.866264e+000	1.892496e+001	0	0	0	0	0	0	0	0	0	0	0	3.76312	7.98238	1	1	0	0	24.6442	16.2057	74.15
DATA	976	6	156	0	0	A_16_P40143769	chr14:33519847-33519906	3829.85	4499.5	2.166413748e-001	2.183635285e-001	3.211422288e-001	5.206876e+002	8.574693e+002	2.898558e+002	1.766804e+002	34.5	117.5	15	74	6.636219e+000	1.844510e+001	0	0	0	0	0	0	0	0	0	0	0	5.48259	25.7252	1	1	0	1	26.6546	15.4423	74.3198
DATA	977	6	157	0	0	A_14_P130546	chr14:30780774-30780833	3850.34	4498.98	-5.370944237e-001	1.396985782e-001	1.207165691e-004	2.128811e+003	6.180773e+002	3.558421e+002	1.666747e+002	46	111.5	15	73	6.702754e+000	1.813627e+001	0	0	0	0	0	0	0	0	0	0	0	22.4153	18.5056	1	1	1	0	24.4106	15.4679	73.8969
DATA	978	6	158	0	0	A_14_P202401	chr3:112080885-112080944	3871.54	4499.39	7.364967787e-001	1.436771645e-001	2.958791437e-007	4.855565e+002	2.646894e+003	2.892454e+002	3.067825e+002	31	174	15	73.5	6.749785e+000	1.787600e+001	0	0	0	0	0	0	0	0	0	0	0	5.11267	79.0934	1	1	0	1	24.8756	15.524	74.2886
DATA	979	6	159	0	0	A_18_P17047259	chrX:4490526-4490585	3893.19	4499.33	1.617171493e-001	1.030688336e-001	1.166431057e-001	1.429291e+003	2.074138e+003	3.189576e+002	2.591845e+002	41	161	15	73	6.490538e+000	1.845020e+001	0	0	0	0	0	0	0	0	0	0	0	15.0497	61.8488	1	1	1	1	24.4106	15.6186	74.1988
DATA	980	6	160	0	1	SRN_50796	SRN_50796	3913.67	4498.96	1.634029166e-002	6.160221301e-002	7.908130698e-001	3.067637e+004	3.185256e+004	3.080861e+003	3.189061e+003	346.5	1038	15	73	6.733059e+000	1.916487e+001	0	0	0	0	0	0	0	0	0	0	0	323.007	947.878	1	1	1	1	23.2073	16.094	74.9482
DATA	981	6	161	0	0	A_14_P139218	chr9:107809963-107810022	3935.59	4499.35	-2.017214650e-002	4.856251519e-001	9.668665907e-001	2.999102e+002	2.862985e+002	2.867136e+002	1.586662e+002	30	99	15	74	6.365465e+000	1.963628e+001	0	0	0	0	0	0	0	0	0	0	0	3.15791	8.50215	1	1	0	0	24.8756	15.5347	75.6161
DATA	982	6	162	0	0	A_14_P100681	chr15:55664930-55664989	3955.82	4499.09	3.917997737e-001	1.852767644e-001	3.445782269e-002	5.084313e+002	1.253234e+003	2.896381e+002	2.003982e+002	31	127.5	15	74	6.269672e+000	1.926075e+001	0	0	0	0	0	0	0	0	0	0	0	5.35353	37.1423	1	1	0	1	22.4545	15.2984	75.6654
DATA	983	6	163	0	0	A_14_P103743	chr11:82584281-82584340	3977.53	4498.9	-2.028806061e-001	1.028342151e-001	4.850807771e-002	2.200786e+003	1.379422e+003	3.601941e+002	2.087745e+002	46.5	126	15	74	6.253775e+000	1.860769e+001	0	0	0	0	0	0	0	0	0	0	0	23.1732	40.7944	1	1	1	1	23.9365	15.2043	74.6651
DATA	984	6	164	66	1	DarkCorner	DarkCorner	3998.71	4499.61	0.000000000e+000	6.673489054e-001	1.000000000e+000	2.799638e+002	1.559664e+002	2.853428e+002	1.570240e+002	29	92	15	74	6.349188e+000	1.884070e+001	0	0	0	0	0	0	0	0	0	0	0	1.13051	0.426725	0	0	0	0	27.7085	15.2417	74.8969
DATA	985	7	1	0	0	A_14_P130479	chr1:212629027-212629086	539.039	4503.31	-5.545961043e-001	1.553863362e-001	3.581504542e-004	1.906780e+003	5.317463e+002	3.430209e+002	1.753819e+002	58	116	17	77	6.978142e+000	1.902608e+001	0	0	0	0	0	0	0	0	0	0	0	20.0775	14.7457	1	1	1	0	24.1747	17.4005	77.4922
DATA	986	7	2	0	0	A_14_P122524	chr1:153944813-153944872	559.949	4503.12	-1.427847690e-001	2.024385757e-001	4.806086819e-001	8.754837e+002	6.301781e+002	2.982783e+002	1.788545e+002	45	115	17	77	7.205837e+000	1.936320e+001	0	0	0	0	0	0	0	0	0	0	0	9.21842	17.4483	1	1	0	0	25.5572	17.7075	78.2497
DATA	987	7	3	0	0	A_14_P102506	chr3:132402931-132402990	581.368	4503.93	2.239813943e-001	1.130341308e-001	4.753099795e-002	1.184704e+003	1.984226e+003	3.087725e+002	2.597313e+002	51	144	17	78	7.497274e+000	1.875303e+001	0	0	0	0	0	0	0	0	0	0	0	12.4744	54.8695	1	1	0	1	25.3321	17.5754	78.9098
DATA	988	7	4	0	0	A_14_P114627	chr1:169256516-169256575	603.179	4503.41	1.882384366e-001	1.079446510e-001	8.118659638e-002	1.318157e+003	2.033320e+003	3.141347e+002	2.636426e+002	50	159	16	78	7.429772e+000	1.820787e+001	0	0	0	0	0	0	0	0	0	0	0	13.8796	56.1525	1	1	0	1	25.7804	17.5734	79.2994
DATA	989	7	5	0	0	A_16_P16698512	chr4:61512658-61512717	623.759	4503.34	-8.651103579e-001	2.889663919e-001	2.755178071e-003	1.223178e+003	1.668704e+002	3.102690e+002	1.679957e+002	51	96	16	79	7.186911e+000	1.806412e+001	0	0	0	0	0	0	0	0	0	0	0	12.8795	0.148791	1	0	0	0	25.7804	17.2846	79.0835
DATA	990	7	6	0	0	A_14_P121761	chr1:193070295-193070354	645.25	4503.39	-3.971517739e-001	2.103956455e-001	5.907393939e-002	1.108472e+003	4.441945e+002	3.059287e+002	1.739180e+002	49	107	16	77.5	7.394405e+000	1.809558e+001	0	0	0	0	0	0	0	0	0	0	0	11.6717	12.2429	1	1	0	0	26.4388	17.375	78.0828
DATA	991	7	7	0	0	A_14_P137795	chr5:129098482-129098541	666.396	4503.26	-9.836692077e-002	8.233886207e-002	2.322200127e-001	2.970283e+003	2.368268e+003	4.117414e+002	2.905267e+002	69	163	16	76.5	7.339164e+000	1.833697e+001	0	0	0	0	0	0	0	0	0	0	0	31.2756	65.2229	1	1	1	1	24.8756	17.2222	77.7447
DATA	992	7	8	0	0	A_14_P100394	chr21:48067866-48067924	687.531	4503.63	8.288807917e-001	1.929134431e-001	1.734016994e-005	2.869898e+002	1.935295e+003	2.852429e+002	2.565258e+002	36	147	17	77	7.395113e+000	1.907839e+001	0	0	0	0	0	0	0	0	0	0	0	0.803867	53.2677	0	1	0	1	24.4106	17.642	77.7716
DATA	993	7	9	0	0	A_16_P39802028	chr12:105455352-105455411	708.276	4503.84	9.098890125e-001	1.802223980e-001	4.448241517e-007	2.869882e+002	2.332132e+003	2.851772e+002	2.876913e+002	36	157	17	77	7.274343e+000	1.907669e+001	0	0	0	0	0	0	0	0	0	0	0	0.480122	64.1608	0	1	0	1	25.7804	17.5554	77.7832
DATA	994	7	10	0	0	A_16_P00741979	chr3:77401479-77401538	729.188	4504	-8.807623807e-002	2.511859371e-001	7.258572465e-001	6.528532e+002	5.330148e+002	2.925191e+002	1.767442e+002	44	114	16	78	7.197942e+000	1.967874e+001	0	0	0	0	0	0	0	0	0	0	0	6.87423	14.6591	1	1	0	0	28.1191	17.455	78.9421
DATA	995	7	11	0	0	A_18_P17317862	chrX:133943572-133943631	751.177	4504.18	8.100757584e-002	4.582963649e-001	8.596984346e-001	2.870745e+002	3.459411e+002	2.851407e+002	1.720670e+002	34.5	108.5	16	79	7.406880e+000	1.966659e+001	0	0	0	0	0	0	0	0	0	0	0	-0.440103	9.51198	0	1	0	0	27.0811	17.4481	79.5377
DATA	996	7	12	0	0	A_14_P132134	chr12:53646933-53646986	771.726	4503.84	-2.543316493e-001	2.569529001e-001	3.222725156e-001	7.651182e+002	4.259875e+002	2.952275e+002	1.738770e+002	45	105	16	80	7.114216e+000	2.034409e+001	0	0	0	0	0	0	0	0	0	0	0	8.05632	11.7112	1	1	0	0	26.8687	17.076	79.7749
DATA	997	7	13	0	0	A_14_P133628	chr1:149900781-149900840	793.583	4503.92	0.000000000e+000	5.458182882e-001	1.000000000e+000	2.873029e+002	2.424992e+002	2.851407e+002	1.703102e+002	34	100	16	81	6.825504e+000	1.983961e+001	0	0	0	0	0	0	0	0	0	0	0	-2.12171	6.6669	0	1	0	0	26.0017	16.6243	81.2115
DATA	998	7	14	0	0	A_14_P124828	chr14:40116705-40116764	814.72	4504.12	9.250153480e-003	3.210004078e-001	9.770108289e-001	4.517282e+002	4.614528e+002	2.886968e+002	1.747523e+002	41	108	16	82	7.223019e+000	2.123834e+001	0	0	0	0	0	0	0	0	0	0	0	4.75648	12.6884	1	1	0	0	29.8967	16.5172	82.0585
DATA	999	7	15	0	0	A_14_P115286	chr1:70257745-70257804	835.889	4504.08	-1.981064914e-001	2.178400559e-001	3.631323772e-001	8.603342e+002	5.452061e+002	2.978372e+002	1.771100e+002	47.5	110.5	16	81	7.333693e+000	2.044428e+001	0	0	0	0	0	0	0	0	0	0	0	9.0589	14.9949	1	1	0	0	27.2919	16.9834	80.8563
DATA	1000	7	16	0	0	A_14_P118545	chr20:62228876-62228935	856.797	4503.81	-7.617038020e-001	2.526796851e-001	2.574002065e-003	1.299559e+003	2.249532e+002	3.133588e+002	1.699504e+002	50	101	17	82	7.449666e+000	1.998412e+001	0	0	0	0	0	0	0	0	0	0	0	13.6837	6.18892	1	1	0	0	27.7085	17.6195	81.2847
DATA	1001	7	17	0	0	A_14_P125617	chrX:125064844-125064903	876.567	4503.38	0.000000000e+000	5.177594382e-001	1.000000000e+000	2.880005e+002	2.701488e+002	2.855427e+002	1.705429e+002	35	98	17	81	7.326942e+000	2.004887e+001	0	0	0	0	0	0	0	0	0	0	0	1.59488	7.43523	0	1	0	0	25.7804	17.6346	80.7544
DATA	1002	7	18	0	0	A_14_P200986	chr7:96314795-96314854	898.519	4504.19	-4.497114100e-001	3.105820328e-001	1.476272972e-001	7.653703e+002	2.717441e+002	2.952341e+002	1.704609e+002	40	101	16	81	7.088619e+000	1.985764e+001	0	0	0	0	0	0	0	0	0	0	0	8.05898	7.48397	1	1	0	0	25.3321	17.2242	81.1
DATA	1003	7	19	0	0	A_16_P19591862	chr12:73085988-73086047	920.234	4504.68	-1.413211106e-002	1.774064376e-001	9.365080582e-001	8.779508e+002	8.498417e+002	2.983508e+002	1.884154e+002	42	126	16	79	6.983496e+000	2.029810e+001	0	0	0	0	0	0	0	0	0	0	0	9.24439	23.4218	1	1	0	1	23.4529	16.9834	80.2798
DATA	1004	7	20	0	0	A_14_P105032	chr2:207395594-207395653	942.192	4503.78	7.978282358e-001	1.979416352e-001	5.562905512e-005	2.886871e+002	1.812407e+003	2.860511e+002	2.471552e+002	40	147.5	17	79	6.880948e+000	1.918785e+001	0	0	0	0	0	0	0	0	0	0	0	2.40111	49.9861	0	1	0	1	28.7238	17.4718	79.2122
DATA	1005	7	21	0	0	A_14_P117386	chr1:91447869-91447928	962.829	4504.16	1.708577337e-001	1.324854402e-001	1.971777563e-001	1.008093e+003	1.494027e+003	3.024364e+002	2.247450e+002	47.5	135.5	17	79	6.526859e+000	1.925699e+001	0	0	0	0	0	0	0	0	0	0	0	10.6147	41.2405	1	1	0	1	28.1191	17.187	79.813
DATA	1006	7	22	0	0	A_14_P101683	chr21:19183854-19183913	983.677	4503.9	7.341366058e-001	2.104122463e-001	4.847597786e-004	2.892035e+002	1.567979e+003	2.856703e+002	2.296163e+002	36	138	16	78	6.520077e+000	2.008774e+001	0	0	0	0	0	0	0	0	0	0	0	1.83068	43.3211	0	1	0	1	26.8687	16.5107	79.2193
DATA	1007	7	23	0	0	A_14_P135385	chr6:39507749-39507808	1004.14	4503.94	-4.474986108e-002	2.296810305e-001	8.455222661e-001	6.831414e+002	6.162554e+002	2.932099e+002	1.785498e+002	46	113	17	79	6.699277e+000	1.971526e+001	0	0	0	0	0	0	0	0	0	0	0	7.19315	17.0432	1	1	0	0	28.1191	17.0293	80.5131
DATA	1008	7	24	0	0	A_16_P16103405	chr3:527296-527355	1026.13	4503.96	-1.085943557e-002	2.570761961e-001	9.663057103e-001	5.824551e+002	5.680715e+002	2.910288e+002	1.767622e+002	41	111	16.5	79	6.200723e+000	1.898483e+001	0	0	0	0	0	0	0	0	0	0	0	6.13297	15.7287	1	1	0	0	28.1191	16.8096	79.935
DATA	1009	7	25	0	0	A_16_P18327405	chr8:63427076-63427135	1046.76	4504.54	-1.528214316e-001	2.041479613e-001	4.541093585e-001	8.769124e+002	6.167864e+002	2.983203e+002	1.782009e+002	45	105	17	78	6.742798e+000	1.946883e+001	0	0	0	0	0	0	0	0	0	0	0	9.23346	17.0978	1	1	0	0	29.5109	17.0785	79.5631
DATA	1010	7	26	0	0	A_14_P139810	chr6:117245810-117245869	1068.6	4504.55	5.365873399e-001	2.614136596e-001	4.010779408e-002	2.903700e+002	9.989394e+002	2.851407e+002	1.945700e+002	33	118.5	16	80	6.972899e+000	1.972066e+001	0	0	0	0	0	0	0	0	0	0	0	-3.14958	27.7274	0	1	0	1	26.6546	17.1706	80.0548
DATA	1011	7	27	0	0	A_16_P39066666	chr10:67454101-67454160	1089.71	4504.25	2.546549853e-001	3.673529892e-001	4.881739834e-001	2.907169e+002	5.225469e+002	2.851407e+002	1.747456e+002	34	111	17	78	6.880497e+000	1.950737e+001	0	0	0	0	0	0	0	0	0	0	0	-1.07531	14.5234	0	1	0	0	24.4106	17.2428	78.3771
DATA	1012	7	28	0	0	A_14_P123165	chr4:154335300-154335359	1111.22	4504.18	7.211936961e-001	1.651663549e-001	1.262714513e-005	4.046083e+002	2.129259e+003	2.879971e+002	2.703032e+002	38	141	17	78	7.518188e+000	1.960478e+001	0	0	0	0	0	0	0	0	0	0	0	4.26033	59.2637	1	1	0	1	24.4106	17.708	78.4027
DATA	1013	7	29	0	0	A_14_P125263	chr6:148056029-148056088	1131.8	4504.45	4.213101612e-001	1.598720359e-001	8.406389488e-003	5.958841e+002	1.572070e+003	2.913006e+002	2.288242e+002	41	138	17	77	7.625623e+000	1.859905e+001	0	0	0	0	0	0	0	0	0	0	0	6.27437	43.8186	1	1	0	1	25.3321	17.5466	77.5972
DATA	1014	7	30	0	0	A_14_P133487	chr3:37821468-37821527	1152.85	4504.5	-6.827897820e-002	1.193772005e-001	5.673491048e-001	1.515581e+003	1.295091e+003	3.229165e+002	2.105584e+002	49	135	16	76	7.174630e+000	1.763510e+001	0	0	0	0	0	0	0	0	0	0	0	15.9583	36.1534	1	1	1	1	24.4106	16.8918	76.5347
DATA	1015	7	31	0	0	A_14_P138995	chr6:169653664-169653723	1173.89	4504.57	-9.313854146e-001	2.690468887e-001	5.365839024e-004	1.405843e+003	1.646461e+002	3.179138e+002	1.657793e+002	47.5	98	16	75	6.920498e+000	1.805994e+001	0	0	0	0	0	0	0	0	0	0	0	14.8028	0.784146	1	0	0	0	25.1049	16.2894	75.7756
DATA	1016	7	32	0	0	A_16_P18145767	chr7:142328008-142328067	1195.85	4504.38	-3.809829385e-001	1.231600705e-001	1.978795160e-003	2.131592e+003	8.865866e+002	3.560085e+002	1.877275e+002	59	116	16	76	6.880019e+000	1.847616e+001	0	0	0	0	0	0	0	0	0	0	0	22.4446	24.8314	1	1	1	1	25.3321	16.8333	76.2222
DATA	1017	7	33	0	0	A_14_P129083	chr3:28025781-28025840	1216.52	4504.02	-8.858916160e-001	1.600686163e-001	3.122080043e-008	2.732997e+003	3.554247e+002	3.949658e+002	1.689794e+002	65	104	17	76	7.144443e+000	1.881806e+001	0	0	0	0	0	0	0	0	0	0	0	28.7771	9.97118	1	1	1	0	23.4529	17.525	75.5175
DATA	1018	7	34	0	0	A_16_P01799905	chr7:124607233-124607292	1237.55	4504.31	2.709553410e-002	1.178036046e-001	8.180871192e-001	1.379543e+003	1.468354e+003	3.167596e+002	2.208071e+002	50	143	17	76	6.857709e+000	1.898309e+001	0	0	0	0	0	0	0	0	0	0	0	14.5259	41.2659	1	1	0	1	25.1049	17.1191	75.8621
DATA	1019	7	35	0	0	A_14_P121399	chr9:87549058-87549116	1258.65	4504.51	5.407848215e-001	1.625384891e-001	8.774903431e-004	5.067719e+002	1.760343e+003	2.896091e+002	2.410086e+002	38.5	144	16	74	6.690013e+000	1.892282e+001	0	0	0	0	0	0	0	0	0	0	0	5.33606	49.5613	1	1	0	1	24.8756	16.7476	75.254
DATA	1020	7	36	0	0	A_14_P131954	chr9:137701489-137701548	1280.2	4504.12	-5.684962070e-001	3.270576515e-001	8.217308720e-002	8.086862e+002	2.184157e+002	2.963865e+002	1.657487e+002	42	97.5	16	72	6.284062e+000	1.933015e+001	0	0	0	0	0	0	0	0	0	0	0	8.51507	6.1609	1	1	0	0	24.1747	16.4365	72.9479
DATA	1021	7	37	0	0	A_14_P114521	chr2:233613670-233613729	1300.57	4503.86	4.946096330e-001	2.708261227e-001	6.780513675e-002	2.942396e+002	9.189900e+002	2.857962e+002	1.879972e+002	36	117	16	74	6.545214e+000	1.864927e+001	0	0	0	0	0	0	0	0	0	0	0	2.03694	25.9694	0	1	0	1	23.2073	16.2784	74.3142
DATA	1022	7	38	0	0	A_14_P112319	chrX:21670446-21670505	1322.16	4504.46	-1.272551032e-001	1.367140130e-001	3.519506013e-001	1.354805e+003	1.010699e+003	3.156901e+002	1.923695e+002	48	116	16	73	6.391462e+000	1.927841e+001	0	0	0	0	0	0	0	0	0	0	0	14.2654	28.6177	1	1	0	1	25.7804	16.4754	75.3049
DATA	1023	7	39	0	0	A_14_P112680	chr1:62175025-62175081	1343.25	4504.6	-2.167249956e-001	2.436122504e-001	3.736640888e-001	7.716911e+002	4.685096e+002	2.953986e+002	1.699432e+002	41.5	109.5	17	72	6.748656e+000	1.945637e+001	0	0	0	0	0	0	0	0	0	0	0	8.12553	13.2919	1	1	0	0	24.4106	17.1496	74.2455
DATA	1024	7	40	0	0	A_14_P122694	chr13:95090854-95090907	1364.7	4504.44	-1.917553825e-001	1.196839829e-001	1.091156330e-001	1.743249e+003	1.120996e+003	3.342072e+002	1.978478e+002	53.5	125	16	72	6.848611e+000	1.930782e+001	0	0	0	0	0	0	0	0	0	0	0	18.3556	31.868	1	1	1	1	24.8756	17.2038	73.6317
DATA	1025	7	41	0	1	SRN_20721	SRN_20721	1385.69	4504.16	1.202457982e+000	1.298174246e-001	1.993537938e-020	1.458681e+003	2.324976e+004	3.202854e+002	2.330661e+003	45.5	695.5	16	74	7.061604e+000	1.808850e+001	0	0	0	0	0	0	0	0	0	0	0	15.3592	662.286	1	1	1	1	25.3321	17.1218	74.14
DATA	1026	7	42	0	0	A_16_P18041282	chr7:98708711-98708770	1407.04	4504.64	-2.603952036e-001	1.712158068e-001	1.282950872e-001	1.198879e+003	6.582339e+002	3.093192e+002	1.751926e+002	48	111.5	16	73	6.801595e+000	1.771540e+001	0	0	0	0	0	0	0	0	0	0	0	12.6236	18.7896	1	1	0	0	23.9365	16.5382	73.0589
DATA	1027	7	43	0	0	A_14_P105670	chr12:51375051-51375110	1428.1	4504.83	0.000000000e+000	6.433959076e-001	1.000000000e+000	2.962778e+002	1.609339e+002	2.856453e+002	1.623097e+002	36	94.5	16	73	6.776888e+000	1.811068e+001	0	0	0	0	0	0	0	0	0	0	0	1.78699	2.78076	0	0	0	0	26.0017	16.4718	73.7492
DATA	1028	7	44	0	0	A_14_P117436	chr2:232904052-232904111	1449.49	4504.29	7.325276460e-001	1.349442677e-001	5.687049955e-008	5.495861e+002	2.968680e+003	2.903888e+002	3.380360e+002	38	183.5	16	73	6.594740e+000	1.785709e+001	0	0	0	0	0	0	0	0	0	0	0	5.78687	85.1012	1	1	0	1	25.1049	16.5907	74.0698
DATA	1029	7	45	0	0	A_14_P119459	chr12:14849143-14849201	1469.69	4504.56	-3.227561871e-001	2.262613654e-001	1.537312742e-001	9.346112e+002	4.445031e+002	3.000670e+002	1.673526e+002	42	105	17	74	6.728225e+000	1.771590e+001	0	0	0	0	0	0	0	0	0	0	0	9.841	12.7684	1	1	0	0	24.6442	17.1893	74.4259
DATA	1030	7	46	0	0	A_14_P109301	chr8:98078238-98078291	1491	4504.71	-6.088380708e-001	1.933097954e-001	1.635244227e-003	1.515469e+003	3.730002e+002	3.229113e+002	1.652552e+002	52	100	17	74	6.821407e+000	1.750857e+001	0	0	0	0	0	0	0	0	0	0	0	15.9572	10.7378	1	1	1	0	25.7804	17.2	74.865
DATA	1031	7	47	0	0	A_14_P102831	chr16:56473623-56473674	1512.56	4504.69	-3.279337916e-002	1.066689522e-001	7.585150749e-001	1.693037e+003	1.569904e+003	3.316157e+002	2.246089e+002	54	134.5	16	74	7.012734e+000	1.836050e+001	0	0	0	0	0	0	0	0	0	0	0	17.8269	45.2943	1	1	1	1	25.7804	16.55	74.0726
DATA	1032	7	48	0	0	A_14_P114077	chrX:92699348-92699407	1533.48	4504.29	-3.500159288e-003	1.688735735e-001	9.834638241e-001	9.067056e+002	8.994275e+002	2.992096e+002	1.837965e+002	39.5	113.5	15	74	7.046804e+000	1.904586e+001	0	0	0	0	0	0	0	0	0	0	0	9.54717	26.0063	1	1	0	1	26.0017	16.0742	74.316
DATA	1033	7	49	0	0	A_14_P136583	chr12:53344326-53344385	1554.86	4504.69	-6.162828484e-001	1.269576075e-001	1.208485778e-006	2.782839e+003	6.732948e+002	3.984309e+002	1.735238e+002	63	108	16	74.5	7.170320e+000	1.839618e+001	0	0	0	0	0	0	0	0	0	0	0	29.3019	19.5112	1	1	1	0	25.7804	16.6937	75.0811
DATA	1034	7	50	0	0	A_14_P128794	chr1:43776590-43776649	1576.3	4504.83	-7.804753963e-001	3.331405262e-001	1.914059615e-002	9.561172e+002	1.585024e+002	3.007438e+002	1.595735e+002	40.5	94	17	75	6.875180e+000	1.854076e+001	0	0	0	0	0	0	0	0	0	0	0	10.0674	0.289814	1	0	0	0	27.2919	17.1705	75.7525
DATA	1035	7	51	0	0	A_14_P108069	chr4:140625364-140625423	1597.53	4504.61	-4.843952010e-001	4.930781206e-001	3.259075762e-001	4.824600e+002	1.581489e+002	2.891936e+002	1.592145e+002	38.5	85.5	17	75	6.997804e+000	1.890907e+001	0	0	0	0	0	0	0	0	0	0	0	5.08007	-4.90827	1	0	0	0	26.6546	17.2894	75.8183
DATA	1036	7	52	0	0	A_14_P129471	chr5:141059389-141059437	1618.29	4504.46	-1.153916798e-002	1.364260869e-001	9.325938455e-001	1.179252e+003	1.148332e+003	3.085638e+002	1.960235e+002	46	124	16	73	7.026241e+000	1.821365e+001	0	0	0	0	0	0	0	0	0	0	0	12.417	33.4998	1	1	0	1	24.4106	16.9365	74.1161
DATA	1037	7	53	0	0	A_16_P01321008	chr5:118507580-118507639	1639.65	4504.34	-7.933807518e-003	1.103373242e-001	9.426774949e-001	1.559903e+003	1.531665e+003	3.250203e+002	2.204199e+002	48	127	16	73	7.374866e+000	1.798578e+001	0	0	0	0	0	0	0	0	0	0	0	16.425	44.7835	1	1	1	1	26.2212	16.9846	74.3544
DATA	1038	7	54	0	0	A_14_P134950	chr17:41925051-41925110	1660.51	4504.54	0.000000000e+000	6.420233572e-001	1.000000000e+000	2.995106e+002	1.571016e+002	2.853674e+002	1.581602e+002	35	86	16	74	7.229202e+000	1.793238e+001	0	0	0	0	0	0	0	0	0	0	0	1.19731	-2.85361	0	0	0	0	20.591	16.8713	74.8977
DATA	1039	7	55	0	0	A_14_P137286	chr16:50259060-50259119	1681.86	4504.07	-1.422164448e-001	1.435395921e-001	3.217920388e-001	1.285755e+003	9.267058e+002	3.127889e+002	1.830017e+002	44.5	112.5	15	74	7.155586e+000	1.696623e+001	0	0	0	0	0	0	0	0	0	0	0	13.5384	27.2166	1	1	0	1	22.4545	16.2057	74.1371
DATA	1040	7	56	0	0	A_14_P105617	chr13:36877385-36877444	1703.39	4504.33	7.240394106e-001	1.241474977e-001	5.473729789e-009	6.484826e+002	3.435087e+003	2.924218e+002	3.778723e+002	37	197.5	16	74	7.417716e+000	1.801869e+001	0	0	0	0	0	0	0	0	0	0	0	6.82821	101.114	1	1	0	1	24.8756	16.8909	73.7982
DATA	1041	7	57	0	0	A_14_P129847	chr5:134442297-134442356	1724.73	4504.26	-4.471656825e-002	1.550355409e-001	7.730192495e-001	1.045654e+003	9.433472e+002	3.037090e+002	1.832409e+002	44.5	117.5	15	73	7.414278e+000	1.853131e+001	0	0	0	0	0	0	0	0	0	0	0	11.0102	27.8305	1	1	0	1	26.2212	16.6207	73.09
DATA	1042	7	58	0	0	A_16_P02046045	chr9:1079463-1079522	1745.16	4504.54	1.749893913e-001	2.875918285e-001	5.428795060e-001	4.090943e+002	6.120865e+002	2.880604e+002	1.682839e+002	36	109.5	15	72	7.118516e+000	1.777799e+001	0	0	0	0	0	0	0	0	0	0	0	4.30756	18.0963	1	1	0	0	23.696	16.1023	71.985
DATA	1043	7	59	0	0	A_14_P139528	chr3:131404737-131404796	1766.32	4504.59	0.000000000e+000	5.647594971e-001	1.000000000e+000	3.005319e+002	2.068807e+002	2.854382e+002	1.577742e+002	34	96	15	72	6.895904e+000	1.800083e+001	0	0	0	0	0	0	0	0	0	0	0	1.37184	6.12995	0	1	0	0	25.1049	16.0489	73.2125
DATA	1044	7	60	1028	1	SM_09	SM_09	1788.15	4503.94	0.000000000e+000	6.431205342e-001	1.000000000e+000	3.007408e+002	1.550109e+002	2.857832e+002	1.560554e+002	36	92	15	73	6.768815e+000	1.818756e+001	0	0	0	0	0	0	0	0	0	0	0	2.01668	-0.272426	0	0	0	0	22.9591	16.2576	73.4115
DATA	1045	7	61	0	0	A_16_P41685915	chrX:57926505-57926564	1809	4504.5	0.000000000e+000	5.773938968e-001	1.000000000e+000	3.008534e+002	1.962119e+002	2.851407e+002	1.569530e+002	31	100.5	16	73	6.521132e+000	1.791824e+001	0	0	0	0	0	0	0	0	0	0	0	-0.730505	5.8396	0	1	0	0	26.2212	16.3824	73.2632
DATA	1046	7	62	0	0	A_14_P136844	chr16:89849284-89849338	1829.31	4504.11	6.480523018e-001	2.194024056e-001	3.139732163e-003	3.010063e+002	1.338529e+003	2.851652e+002	2.050964e+002	32	133.5	16	73	6.539028e+000	1.720416e+001	0	0	0	0	0	0	0	0	0	0	0	0.393571	39.9203	0	1	0	1	24.8756	16.2961	73.0916
DATA	1047	7	63	0	0	A_14_P126892	chr21:34561055-34561114	1852.45	4504.32	-3.112090140e-001	2.676151162e-001	2.448710058e-001	7.625770e+002	3.724558e+002	2.951618e+002	1.594425e+002	40	108	16	74	6.627665e+000	1.769528e+001	0	0	0	0	0	0	0	0	0	0	0	8.02956	11.1343	1	1	0	0	25.7804	16.3947	74.2836
DATA	1048	7	64	0	0	A_18_P16933677	chr9:100043492-100043551	1872.87	4504.47	3.177848697e-001	1.455162543e-001	2.897367308e-002	7.427645e+002	1.543960e+003	2.946561e+002	2.185730e+002	37	135.5	16	74	6.638821e+000	1.818147e+001	0	0	0	0	0	0	0	0	0	0	0	7.82095	46.2505	1	1	0	1	24.6442	16.382	74.472
DATA	1049	7	65	0	0	A_14_P113133	chr1:203052336-203052392	1893.71	4504.5	-1.230240342e+000	1.877388608e-001	5.641750030e-011	3.150526e+003	1.854141e+002	4.249275e+002	1.555003e+002	64	99	16	75	6.592255e+000	1.704717e+001	0	0	0	0	0	0	0	0	0	0	0	33.1735	5.5658	1	1	1	0	27.0811	16.0817	74.8798
DATA	1050	7	66	0	0	A_14_P110861	chr18:65180036-65180095	1914.71	4504.5	-5.772288265e-001	3.561715026e-001	1.050930405e-001	7.336791e+002	1.942126e+002	2.944284e+002	1.552897e+002	40	95	16	73	6.937425e+000	1.805256e+001	0	0	0	0	0	0	0	0	0	0	0	7.72528	5.84204	1	1	0	0	27.0811	16.2844	74.2401
DATA	1051	7	67	0	0	A_14_P130741	chrX:73473460-73473519	1936.37	4504.25	6.366032854e-001	2.215991421e-001	4.068906923e-003	3.014429e+002	1.305594e+003	2.854757e+002	2.016996e+002	32	134	16	74	6.968974e+000	1.814280e+001	0	0	0	0	0	0	0	0	0	0	0	1.45584	39.3568	0	1	0	1	24.6442	16.2118	75.8832
DATA	1052	7	68	0	0	A_14_P104740	chr19:16108722-16108781	1957.24	4504.27	-7.646835794e-001	3.026096869e-001	1.150535127e-002	1.039173e+003	1.786505e+002	3.034865e+002	1.544697e+002	41.5	98.5	15	74	6.626923e+000	1.832720e+001	0	0	0	0	0	0	0	0	0	0	0	10.942	5.39625	1	1	0	0	22.7082	15.7161	74.6404
DATA	1053	7	69	0	0	A_14_P201478	chr4:140639077-140639136	1978.22	4504.58	4.434558043e-001	1.263812429e-001	4.500087356e-004	7.868923e+002	2.184596e+003	2.957993e+002	2.667821e+002	40	157	15	75	6.715084e+000	1.944224e+001	0	0	0	0	0	0	0	0	0	0	0	8.28559	66.1186	1	1	0	1	23.696	16.0204	75.3972
DATA	1054	7	70	0	0	A_14_P102690	chr21:45287659-45287718	1999.78	4504.64	1.488667266e-001	1.456989723e-001	3.069031345e-001	8.963025e+002	1.262761e+003	2.988960e+002	1.982396e+002	40.5	130	15	74	6.420745e+000	1.813597e+001	0	0	0	0	0	0	0	0	0	0	0	9.43763	38.2961	1	1	0	1	25.7804	16.288	74.3766
DATA	1055	7	71	0	0	A_14_P109754	chr5:83172699-83172758	2020.39	4505.06	6.245243663e-002	1.191651642e-001	6.002208138e-001	1.280746e+003	1.478820e+003	3.125833e+002	2.124475e+002	42	140	15	74	6.455271e+000	1.783697e+001	0	0	0	0	0	0	0	0	0	0	0	13.4856	44.9337	1	1	0	1	23.4529	16.1832	74.9109
DATA	1056	7	72	0	0	A_14_P132064	chr19:10070230-10070289	2042.24	4503.64	-5.404257754e-001	3.496207952e-001	1.221653687e-001	7.204775e+002	2.075844e+002	2.941022e+002	1.536264e+002	36	95	16	76	6.722324e+000	1.814510e+001	0	0	0	0	0	0	0	0	0	0	0	7.58628	6.32029	1	1	0	0	19.1492	16.2345	76.3446
DATA	1057	7	73	0	0	A_16_P01766547	chr7:100980697-100980756	2062.52	4504.15	-5.811082598e-002	3.803886634e-001	8.785820410e-001	3.993938e+002	3.493740e+002	2.879243e+002	1.559083e+002	35	98.5	15.5	75.5	7.114281e+000	1.839873e+001	0	0	0	0	0	0	0	0	0	0	0	4.20542	10.6565	1	1	0	0	23.4529	16.6672	76.4604
DATA	1058	7	74	0	0	A_14_P126053	chr3:125897691-125897750	2083.52	4504.64	5.732959976e-001	1.252260397e-001	4.692422824e-006	7.064333e+002	2.644644e+003	2.937613e+002	3.048665e+002	38	167	15	74	6.883364e+000	1.830012e+001	0	0	0	0	0	0	0	0	0	0	0	7.4384	80.8145	1	1	0	1	25.3321	16.4141	75.3199
DATA	1059	7	75	0	0	A_14_P115244	chr18:35493375-35493434	2105.77	4504.85	4.729901563e-001	2.674557541e-001	7.698066755e-002	3.012564e+002	8.952131e+002	2.861324e+002	1.758643e+002	33	126	16	75	7.114455e+000	1.861604e+001	0	0	0	0	0	0	0	0	0	0	0	2.50624	27.4082	0	1	0	1	24.4106	16.9211	75.2988
DATA	1060	7	76	0	0	A_16_P00912999	chr4:6082813-6082872	2126.15	4504.75	-5.359989129e-001	4.792271721e-001	2.633683690e-001	5.156842e+002	1.501014e+002	2.897663e+002	1.512403e+002	34	91	15	73	6.749830e+000	1.784880e+001	0	0	0	0	0	0	0	0	0	0	0	5.4299	1.90334	1	0	0	0	26.2212	16.181	74.3952
DATA	1061	7	77	0	0	A_16_P38056960	chr7:70115602-70115661	2147.45	4504.79	1.045747963e+000	1.426079329e-001	2.250099238e-013	3.980964e+002	4.423196e+003	2.879063e+002	4.673342e+002	36	216	15	74	6.017573e+000	1.723965e+001	0	0	0	0	0	0	0	0	0	0	0	4.19176	135.896	1	1	0	1	25.3321	15.7717	74.8236
DATA	1062	7	78	0	0	A_18_P13244028	chr2:65200582-65200641	2168.69	4504.42	3.932587046e-001	9.650955927e-002	4.605072602e-005	1.321494e+003	3.268316e+003	3.142749e+002	3.598537e+002	43	181	15	74	6.211865e+000	1.804278e+001	0	0	0	0	0	0	0	0	0	0	0	13.9147	100.589	1	1	0	1	25.5572	15.62	75.8415
DATA	1063	7	79	0	0	A_14_P138433	chr19:47764135-47764186	2189.35	4504.43	-2.041549372e-001	3.285867490e-001	5.343942658e-001	5.444922e+002	3.402803e+002	2.902929e+002	1.541416e+002	37	101	15	74	6.100363e+000	1.867215e+001	0	0	0	0	0	0	0	0	0	0	0	5.73324	10.4899	1	1	0	0	24.1747	15.2481	75.7351
DATA	1064	7	80	0	0	A_14_P121747	chr7:44686742-44686801	2211.03	4504.81	8.091498484e-001	1.863196956e-001	1.406758705e-005	3.006159e+002	1.937144e+003	2.862760e+002	2.450550e+002	32	148	15	75	6.209990e+000	1.792959e+001	0	0	0	0	0	0	0	0	0	0	0	2.68185	59.8163	0	1	0	1	25.5572	15.2925	76.4992
DATA	1065	7	81	0	0	A_16_P02770448	chr13:46706237-46706296	2232.11	4504.56	5.310844676e-002	9.029916311e-002	5.564390923e-001	1.992148e+003	2.251283e+003	3.478387e+002	2.704399e+002	53.5	165.5	15	75	6.540264e+000	1.959287e+001	0	0	0	0	0	0	0	0	0	0	0	20.9763	69.6274	1	1	1	1	26.2212	15.4946	76.6549
DATA	1066	7	82	0	0	A_14_P103511	chr8:142205751-142205810	2253.22	4504.78	7.565229966e-002	2.639703153e-001	7.744232350e-001	4.988480e+002	5.937732e+002	2.894715e+002	1.609713e+002	36	110	14	74	6.786837e+000	1.895155e+001	0	0	0	0	0	0	0	0	0	0	0	5.25263	18.3924	1	1	0	0	24.8756	15.112	76.1088
DATA	1067	7	83	0	0	A_14_P104378	chr3:134204653-134204702	2274.68	4504.76	-5.435297972e-001	4.789736174e-001	2.564674144e-001	5.187281e+002	1.483918e+002	2.898207e+002	1.500291e+002	33	96	15	73	6.806902e+000	1.900914e+001	0	0	0	0	0	0	0	0	0	0	0	5.46195	4.28552	1	0	0	0	27.7085	15.5641	74.2531
DATA	1068	7	84	0	0	A_14_P134048	chr17:60023741-60023800	2295.91	4504.63	-6.059972367e-001	1.162447934e-001	1.856977608e-007	3.184938e+003	7.890485e+002	4.274851e+002	1.687558e+002	60	114	15	73	6.375889e+000	1.860209e+001	0	0	0	0	0	0	0	0	0	0	0	33.5358	24.5144	1	1	1	1	25.3321	15.5182	74.139
DATA	1069	7	85	0	0	A_14_P109239	chr17:6013291-6013349	2316.65	4504.38	4.174352906e-001	2.864838312e-001	1.450890728e-001	2.995762e+002	7.833262e+002	2.861716e+002	1.683054e+002	34.5	121.5	15	72	6.238373e+000	1.899938e+001	0	0	0	0	0	0	0	0	0	0	0	2.55532	24.3705	0	1	0	1	24.4106	15.2676	74.3286
DATA	1070	7	86	0	0	A_16_P00930657	chr4:19370059-19370118	2337.56	4504.83	5.617440489e-001	1.618023221e-001	5.169962318e-004	4.861239e+002	1.772111e+003	2.892549e+002	2.313771e+002	32	143	15	72	6.269962e+000	1.868558e+001	0	0	0	0	0	0	0	0	0	0	0	5.11865	55.2067	1	1	0	1	25.3321	15.2632	73.8708
DATA	1071	7	87	0	1	SRN_20373	SRN_20373	2358.82	4504.63	2.065856412e-001	8.641941926e-002	1.682543704e-002	1.886988e+003	3.036371e+003	3.419247e+002	3.380359e+002	47	185	15	73	6.166346e+000	1.848960e+001	0	0	0	0	0	0	0	0	0	0	0	19.8691	94.718	1	1	1	1	25.7804	15.46	73.24
DATA	1072	7	88	0	0	A_16_P17392721	chr5:168729607-168729665	2380.18	4504.5	5.019388621e-001	9.538706055e-002	1.423980590e-007	1.310407e+003	4.162411e+003	3.138103e+002	4.418969e+002	39.5	230	15	73	6.377888e+000	1.796472e+001	0	0	0	0	0	0	0	0	0	0	0	13.7979	130.011	1	1	0	1	25.7804	15.3618	72.9321
DATA	1073	7	89	0	0	A_14_P125869	chr2:28999809-28999867	2401.49	4504.63	-7.978403411e-002	4.117498831e-001	8.463573870e-001	3.752930e+002	3.123104e+002	2.875999e+002	1.514529e+002	33	98	15	72	6.479442e+000	1.908938e+001	0	0	0	0	0	0	0	0	0	0	0	3.95165	9.76678	1	1	0	0	24.4106	15.4292	73.1492
DATA	1074	7	90	0	1	SRN_20044	SRN_20044	2422.79	4504.55	1.310163413e+000	1.383877851e-001	2.870763596e-021	1.918415e+003	3.918375e+004	3.436690e+002	3.921170e+003	48	1313.5	15	70	6.599396e+000	1.848300e+001	0	0	0	0	0	0	0	0	0	0	0	20.2	1226.82	1	1	1	1	25.7804	15.7994	71.7168
DATA	1075	7	91	0	0	A_16_P38360542	chr8:32859696-32859755	2444	4504.64	5.526070811e-001	2.301448946e-001	1.634466876e-002	3.199601e+002	1.142097e+003	2.869303e+002	1.868318e+002	30.5	128.5	15	71	6.847603e+000	1.885656e+001	0	0	0	0	0	0	0	0	0	0	0	3.36902	35.7982	1	1	0	1	21.9382	15.7585	72.6667
DATA	1076	7	92	0	0	A_14_P127813	chr1:92420533-92420592	2465.59	4504.7	2.265584166e-001	3.440583185e-001	5.102243398e-001	3.143970e+002	5.297083e+002	2.868688e+002	1.569109e+002	31	108	15	72	6.966006e+000	1.880482e+001	0	0	0	0	0	0	0	0	0	0	0	3.31045	16.6213	1	1	0	0	25.1049	16.0211	73.7587
DATA	1077	7	93	0	0	A_16_P36569206	chr3:180261965-180262024	2485.89	4504.8	-4.601711209e-001	1.138000383e-001	5.261836503e-005	2.629460e+003	9.113714e+002	3.878734e+002	1.734331e+002	55.5	119.5	15	72	7.169951e+000	1.821122e+001	0	0	0	0	0	0	0	0	0	0	0	27.6869	28.6248	1	1	1	1	24.6442	16.2253	73.3364
DATA	1078	7	94	0	0	A_14_P118869	chr15:93665770-93665829	2507.4	4504.87	2.159012379e-001	3.669038836e-001	5.562364167e-001	2.966671e+002	4.877200e+002	2.851407e+002	1.552727e+002	26	107	15	72	7.056025e+000	1.726422e+001	0	0	0	0	0	0	0	0	0	0	0	-0.587914	15.3334	0	1	0	0	21.4095	15.9969	72.649
DATA	1079	7	95	0	0	A_14_P132543	chr8:133584392-133584451	2528.34	4504.68	-4.696688822e-001	1.503868981e-001	1.789748785e-003	1.749988e+003	5.934255e+002	3.345591e+002	1.587876e+002	48	108	15	73	6.965909e+000	1.781309e+001	0	0	0	0	0	0	0	0	0	0	0	18.4265	18.6734	1	1	1	0	24.8756	16.2184	73.2364
DATA	1080	7	96	0	0	A_14_P128070	chr6:90097171-90097224	2549.48	4504.65	-3.452650075e-001	2.608323699e-001	1.856011800e-001	8.031640e+002	3.626930e+002	2.962363e+002	1.515610e+002	37.5	101	15	73	6.723896e+000	1.784106e+001	0	0	0	0	0	0	0	0	0	0	0	8.45693	11.4226	1	1	0	0	24.4106	15.6567	74.4663
DATA	1081	7	97	0	0	A_14_P124618	chr1:78401620-78401679	2570.32	4504.57	5.320531838e-001	1.093171546e-001	1.132704743e-006	9.332980e+002	3.177412e+003	3.000261e+002	3.501156e+002	37.5	192.5	15	74	6.354006e+000	1.802821e+001	0	0	0	0	0	0	0	0	0	0	0	9.82717	100.147	1	1	0	1	26.4388	15.3639	75.5895
DATA	1082	7	98	0	0	A_16_P35872087	chr2:137951387-137951446	2591.79	4504.42	-2.804545723e-001	1.417451716e-001	4.786298132e-002	1.511029e+003	7.921699e+002	3.227032e+002	1.669262e+002	45	115	15	75	6.586844e+000	1.846097e+001	0	0	0	0	0	0	0	0	0	0	0	15.9104	24.9867	1	1	1	1	25.7804	15.8404	75.4993
DATA	1083	7	99	0	0	A_18_P15975171	chr7:8660565-8660624	2612.57	4504.5	-6.893253631e-001	3.496087633e-001	4.864328132e-002	8.216638e+002	1.680230e+002	2.967432e+002	1.477924e+002	37	101	16	74	6.537338e+000	1.860566e+001	0	0	0	0	0	0	0	0	0	0	0	8.65172	5.30332	1	1	0	0	24.4106	16.2015	75.2904
DATA	1084	7	100	0	1	SRN_50132	SRN_50132	2634.07	4504.53	1.030579506e-001	6.342919676e-002	1.042112631e-001	9.681119e+003	1.227393e+004	1.009230e+003	1.236133e+003	130	473	16	75	6.791588e+000	2.010976e+001	0	0	0	0	0	0	0	0	0	0	0	101.937	387.648	1	1	1	1	26.0017	16.4633	77.2023
DATA	1085	7	101	0	0	A_16_P03293496	chr17:75043235-75043294	2655.12	4504.52	-4.756246510e-002	4.330451201e-001	9.125421480e-001	3.429859e+002	3.074070e+002	2.871961e+002	1.498457e+002	33.5	104.5	16	75	6.750146e+000	1.913779e+001	0	0	0	0	0	0	0	0	0	0	0	3.61147	9.71434	1	1	0	0	25.7804	16.0821	76.5337
DATA	1086	7	102	0	0	A_14_P106519	chr21:48018850-48018909	2676.23	4504.49	5.655279764e-001	2.436762349e-001	2.029671523e-002	2.932541e+002	1.078381e+003	2.851829e+002	1.819777e+002	28	127	15	75	6.344397e+000	1.910126e+001	0	0	0	0	0	0	0	0	0	0	0	0.516582	34.0951	0	1	0	1	25.7804	15.6712	76.1758
DATA	1087	7	103	0	0	A_14_P133618	chr4:185638260-185638319	2697.75	4504.85	8.006310707e-001	1.511880289e-001	1.186273496e-007	4.140429e+002	2.616233e+003	2.881311e+002	2.998568e+002	33	174	15	76	6.313510e+000	1.926112e+001	0	0	0	0	0	0	0	0	0	0	0	4.35967	82.7549	1	1	0	1	24.8756	15.7103	76.4807
DATA	1088	7	104	0	0	A_16_P17903954	chr7:34360422-34360481	2719.19	4504.65	2.414388113e-002	9.353736110e-002	7.963141525e-001	1.919936e+003	2.029694e+003	3.437539e+002	2.502932e+002	46	158	15	75	6.286421e+000	1.898510e+001	0	0	0	0	0	0	0	0	0	0	0	20.216	64.2277	1	1	1	1	26.8687	15.6102	76.1556
DATA	1089	7	105	0	0	A_14_P101978	chr1:201700840-201700894	2739.64	4505.16	-4.352296204e-001	1.120277772e-001	1.023234739e-004	2.600514e+003	9.546177e+002	3.859170e+002	1.747838e+002	54	121	15	76	6.186758e+000	1.997301e+001	0	0	0	0	0	0	0	0	0	0	0	27.3821	30.2176	1	1	1	1	27.2919	15.855	77.9654
DATA	1090	7	106	0	0	A_14_P134932	chr10:74095139-74095184	2760.97	4504.96	-4.355338050e-001	2.823263178e-001	1.229130628e-001	8.086096e+002	2.966232e+002	2.963844e+002	1.493455e+002	37	103	16	75	6.421745e+000	2.025961e+001	0	0	0	0	0	0	0	0	0	0	0	8.51426	9.39202	1	1	0	0	28.1191	16.1693	77.3602
DATA	1091	7	107	0	0	A_16_P38427797	chr8:66747137-66747196	2782.66	4505.58	-1.382635801e+000	1.953979971e-001	1.483771942e-012	3.508133e+003	1.453585e+002	4.520788e+002	1.465429e+002	62	96	15	76	6.530650e+000	1.978793e+001	0	0	0	0	0	0	0	0	0	0	0	36.9389	2.45413	1	0	1	0	24.4106	15.6607	77.2741
DATA	1092	7	108	0	0	A_14_P105500	chr11:113074982-113075041	2803.21	4504.81	9.806700636e-001	1.672654485e-001	4.546971292e-009	2.902828e+002	2.776459e+003	2.851701e+002	3.138391e+002	28	184.5	15	76	6.697905e+000	1.936893e+001	0	0	0	0	0	0	0	0	0	0	0	0.43061	87.9453	0	1	0	1	26.2212	15.9778	76.2821
DATA	1093	7	109	0	0	A_14_P114201	chr4:71230201-71230260	2824.83	4504.73	1.529434788e-001	9.300073190e-002	1.000645938e-001	1.696955e+003	2.413314e+003	3.318159e+002	2.822126e+002	48	174	15	76	6.722035e+000	1.894395e+001	0	0	0	0	0	0	0	0	0	0	0	17.8681	76.4508	1	1	1	1	27.0811	16.2735	76.2426
DATA	1094	7	110	0	0	A_16_P03133116	chr16:28012283-28012342	2845.76	4505.37	-1.737790077e-001	2.412181763e-001	4.712648876e-001	7.256587e+002	4.863550e+002	2.942296e+002	1.541646e+002	35	108	15	76	6.474706e+000	1.803198e+001	0	0	0	0	0	0	0	0	0	0	0	7.64083	15.4078	1	1	0	0	27.7085	16.2009	76.4003
DATA	1095	7	111	0	0	A_14_P116475	chr4:84222198-84222257	2867.25	4504.84	2.955120541e-001	3.458428292e-001	3.928450554e-001	2.863762e+002	5.655213e+002	2.865752e+002	1.568435e+002	27.5	110	16	75	6.704690e+000	1.873770e+001	0	0	0	0	0	0	0	0	0	0	0	3.0154	17.9156	1	1	0	0	27.0811	16.3739	75.804
DATA	1096	7	112	0	0	A_14_P138995	chr6:169653664-169653723	2888.53	4504.4	-8.705458381e-001	1.988528684e-001	1.198618490e-005	1.885742e+003	2.540601e+002	3.418559e+002	1.484933e+002	48.5	103	15	76	6.152365e+000	1.885575e+001	0	0	0	0	0	0	0	0	0	0	0	19.8559	8.04799	1	1	1	0	23.2073	15.2493	76.5816
DATA	1097	7	113	0	-1	NC2_00025489	NC2_00025489	2908.93	4504.54	0.000000000e+000	5.040752614e-001	1.000000000e+000	2.876823e+002	2.668492e+002	2.852117e+002	1.487353e+002	28	99	15	77	6.341439e+000	1.877550e+001	0	0	0	0	0	0	0	0	0	0	0	0.670121	8.45207	0	1	0	0	26.0017	15.5129	76.5825
DATA	1098	7	114	0	0	A_16_P20032564	chr14:47605306-47605365	2930.29	4505.24	-1.023221775e-001	1.123969250e-001	3.626302832e-001	1.667971e+003	1.317851e+003	3.303430e+002	1.969400e+002	44	130	15	74	6.565388e+000	1.940420e+001	0	0	0	0	0	0	0	0	0	0	0	17.5629	41.7333	1	1	1	1	25.5572	15.3937	74.6296
DATA	1099	7	115	0	0	A_14_P104714	chr8:62201904-62201963	2951.13	4505.34	-8.663016142e-002	1.455538867e-001	5.517259170e-001	1.165659e+003	9.548639e+002	3.080468e+002	1.747738e+002	38	124	15	74	6.340658e+000	1.935186e+001	0	0	0	0	0	0	0	0	0	0	0	12.2738	30.2312	1	1	0	1	26.4388	15.5323	74.8883
DATA	1100	7	116	0	0	A_16_P15533888	chr2:3950749-3950808	2972.41	4504.85	2.759831205e-001	1.122783684e-001	1.397031476e-002	1.100441e+003	2.077543e+003	3.056386e+002	2.541714e+002	40.5	159	15	73	6.583226e+000	1.924314e+001	0	0	0	0	0	0	0	0	0	0	0	11.5871	65.7554	1	1	0	1	27.2919	15.784	73.3005
DATA	1101	7	117	0	0	A_14_P122630	chr2:219093458-219093517	2993.83	4505	-2.496486094e-001	2.250051493e-001	2.672042093e-001	8.503774e+002	4.785894e+002	2.975511e+002	1.541012e+002	36	106.5	15	73	6.538989e+000	1.988535e+001	0	0	0	0	0	0	0	0	0	0	0	8.95406	15.1422	1	1	0	0	28.1191	16.0156	73.8654
DATA	1102	7	118	0	0	A_16_P01829228	chr7:145971019-145971078	3014.66	4504.75	-7.212746200e-001	3.830937573e-001	5.973252564e-002	7.661572e+002	1.455604e+002	2.952545e+002	1.465412e+002	35.5	89	15	73	6.870949e+000	1.905193e+001	0	0	0	0	0	0	0	0	0	0	0	8.06726	-5.53479	1	0	0	0	26.8687	16.1944	73.9131
DATA	1103	7	119	0	1	SRN_30524	SRN_30524	3035.7	4505.04	-2.858674754e-002	7.474384043e-002	7.021180269e-001	3.384106e+003	3.168525e+003	4.425234e+002	3.491272e+002	62	201	15	73	6.813570e+000	1.875246e+001	0	0	0	0	0	0	0	0	0	0	0	35.633	100.162	1	1	1	1	24.8756	16.0015	73.808
DATA	1104	7	120	0	0	A_14_P110983	chr1:151821756-151821815	3057.42	4504.58	-3.300916264e-001	3.911580950e-001	3.987348471e-001	5.162649e+002	2.414243e+002	2.897767e+002	1.486629e+002	33.5	104	15	74	6.185296e+000	1.841559e+001	0	0	0	0	0	0	0	0	0	0	0	5.43602	7.62761	1	1	0	0	27.0811	15.6893	74.8121
DATA	1105	7	121	0	0	A_14_P120096	chr12:95881153-95881212	3078.22	4504.98	1.316164161e-001	1.201819705e-001	2.734540974e-001	1.162145e+003	1.573536e+003	3.079140e+002	2.151798e+002	39	145	15	75	6.425019e+000	1.889724e+001	0	0	0	0	0	0	0	0	0	0	0	12.2368	49.6865	1	1	0	1	27.2919	15.9077	75.1573
DATA	1106	7	122	0	0	A_14_P122293	chr14:100735192-100735251	3099.34	4504.99	5.090109783e-001	2.696658063e-001	5.908473719e-002	2.829472e+002	9.135165e+002	2.858059e+002	1.729588e+002	28	117	15	75	6.687632e+000	1.894719e+001	0	0	0	0	0	0	0	0	0	0	0	2.05192	28.8272	0	1	0	1	27.7085	15.9909	76.0486
DATA	1107	7	123	0	0	A_14_P201307	chr15:55964635-55964688	3120.69	4505.24	3.336831357e-001	8.725941948e-002	1.312848891e-004	1.716630e+003	3.701348e+003	3.328264e+002	3.982452e+002	45.5	210	15	75	6.654235e+000	1.918008e+001	0	0	0	0	0	0	0	0	0	0	0	18.0753	116.72	1	1	1	1	27.501	16.0107	76.3653
DATA	1108	7	124	0	0	A_16_P20231485	chr15:44214776-44214835	3142.11	4504.62	5.489038606e-002	1.339366560e-001	6.819354430e-001	1.099228e+003	1.247320e+003	3.055949e+002	1.928495e+002	39	133	15	75	6.322611e+000	1.874801e+001	0	0	0	0	0	0	0	0	0	0	0	11.5743	39.3032	1	1	0	1	25.3321	15.4853	75.4425
DATA	1109	7	125	0	0	A_14_P102892	chr7:129585420-129585479	3162.77	4504.43	-9.643073437e-002	2.868219708e-001	7.367169307e-001	5.549612e+002	4.444591e+002	2.904911e+002	1.537609e+002	34	102.5	15	74	6.302867e+000	1.880692e+001	0	0	0	0	0	0	0	0	0	0	0	5.84347	13.9939	1	1	0	0	24.8756	15.4828	74.6308
DATA	1110	7	126	0	0	A_16_P17618996	chr6:87615740-87615799	3183.62	4505.1	2.890734739e-001	1.871831779e-001	1.225072927e-001	5.611464e+002	1.091816e+003	2.906099e+002	1.833663e+002	32	129	15	74	6.437375e+000	1.865235e+001	0	0	0	0	0	0	0	0	0	0	0	5.9086	34.3479	1	1	0	1	23.4529	15.6562	75.5259
DATA	1111	7	127	0	0	A_16_P19319348	chr11:88758551-88758610	3205.33	4505.22	-1.003942328e-002	1.373243850e-001	9.417206847e-001	1.148266e+003	1.122027e+003	3.073929e+002	1.852894e+002	41	123	15	74	6.473441e+000	1.877021e+001	0	0	0	0	0	0	0	0	0	0	0	12.0907	35.2657	1	1	0	1	22.7082	16.0424	76.0973
DATA	1112	7	128	0	0	A_16_P21219751	chr21:26960945-26961004	3226.98	4504.74	-7.509809118e-001	1.560190320e-001	1.483890887e-006	2.336152e+003	4.144958e+002	3.686208e+002	1.533107e+002	54.5	98.5	15	72	6.742359e+000	1.875434e+001	0	0	0	0	0	0	0	0	0	0	0	24.5985	13.0148	1	1	1	0	21.6755	16.0475	73.7887
DATA	1113	7	129	0	0	A_14_P114170	chr20:25287497-25287554	3247.24	4505.45	-2.345160438e-001	1.323580136e-001	7.642257780e-002	1.565907e+003	9.125360e+002	3.253089e+002	1.736498e+002	45	123	15	71.5	6.270582e+000	1.883657e+001	0	0	0	0	0	0	0	0	0	0	0	16.4882	28.6259	1	1	1	1	21.9382	15.4379	73.0915
DATA	1114	7	130	0	0	A_14_P127512	chrX:148250026-148250085	3268.48	4505.48	-2.185851955e-001	9.795516129e-002	2.564920479e-002	2.410708e+003	1.457335e+003	3.733904e+002	2.076333e+002	56	140	15	71	6.179276e+000	1.885957e+001	0	0	0	0	0	0	0	0	0	0	0	25.3836	45.6677	1	1	1	1	24.4106	15.2677	72.4097
DATA	1115	7	131	0	0	A_14_P132891	chr14:69673529-69673588	3290.24	4505.38	4.208312186e-001	9.403416660e-002	7.630366739e-006	1.381675e+003	3.641138e+003	3.168525e+002	3.930677e+002	40	204	15	72	5.852146e+000	1.841893e+001	0	0	0	0	0	0	0	0	0	0	0	14.5484	113.97	1	1	0	1	23.696	15.0193	73.9148
DATA	1116	7	132	0	0	A_18_P14264151	chr3:82540102-82540161	3311.54	4505.2	4.553881982e-002	3.465678807e-001	8.954593445e-001	3.881481e+002	4.310585e+002	2.877704e+002	1.543792e+002	32.5	105.5	15	71	6.207545e+000	1.840282e+001	0	0	0	0	0	0	0	0	0	0	0	4.08701	13.4766	1	1	0	0	25.3321	15.2859	73.0284
DATA	1117	7	133	0	0	A_16_P02761878	chr13:40860857-40860916	3332.11	4505.24	9.347117481e-002	1.482015369e-001	5.282346453e-001	9.295325e+002	1.152752e+003	2.999092e+002	1.879218e+002	38.5	132.5	15	71	6.201482e+000	1.813571e+001	0	0	0	0	0	0	0	0	0	0	0	9.78752	35.9975	1	1	0	1	26.4388	15.6468	72.5243
DATA	1118	7	134	0	0	A_14_P127927	chr5:70834859-70834918	3353.17	4505.21	5.651873881e-002	1.528827228e-001	7.116157988e-001	9.345607e+002	1.064452e+003	3.000654e+002	1.827889e+002	35.5	122	16	71.5	6.427846e+000	1.846204e+001	0	0	0	0	0	0	0	0	0	0	0	9.84047	33.1987	1	1	0	1	25.7804	16.1889	71.9413
DATA	1119	7	135	0	0	A_16_P15326798	chr1:165504256-165504315	3375	4505.5	4.717382305e-002	7.798328825e-002	5.452306855e-001	2.762883e+003	3.079898e+003	3.970396e+002	3.420487e+002	55	186	16	71	6.687478e+000	1.803239e+001	0	0	0	0	0	0	0	0	0	0	0	29.0918	95.9308	1	1	1	1	26.2212	16.3632	71.9764
DATA	1120	7	136	0	0	A_16_P01056612	chr4:114876387-114876446	3395.47	4504.81	-5.096469919e-001	2.341040688e-001	2.947978713e-002	1.074138e+003	3.322104e+002	3.047014e+002	1.526517e+002	39.5	100.5	15	69	6.703442e+000	1.785947e+001	0	0	0	0	0	0	0	0	0	0	0	11.3102	10.3337	1	1	0	0	24.8756	15.6469	71.1984
DATA	1121	7	137	0	0	A_14_P201638	chr5:148201371-148201430	3417.18	4505.42	-1.858978209e-001	2.121283761e-001	3.808420512e-001	8.491196e+002	5.534406e+002	2.975152e+002	1.591332e+002	37	109	15	70.5	6.188521e+000	1.832813e+001	0	0	0	0	0	0	0	0	0	0	0	8.94082	17.1914	1	1	0	0	23.696	15.3826	72.0273
DATA	1122	7	138	0	0	A_14_P201073	chr6:105308411-105308470	3438.08	4505.92	4.135991562e-001	3.107296202e-001	1.831699277e-001	2.761503e+002	7.157226e+002	2.856849e+002	1.656635e+002	30	118	15	72	6.205518e+000	1.765278e+001	0	0	0	0	0	0	0	0	0	0	0	1.85587	22.2017	0	1	0	0	20.591	15.3077	72.6007
DATA	1123	7	139	0	0	A_16_P01468291	chr6:43424544-43424603	3459.66	4505.47	-5.048266210e-001	5.034019327e-001	3.159428340e-001	4.752672e+002	1.486316e+002	2.890744e+002	1.500848e+002	32.5	97.5	14	72	6.251954e+000	1.777915e+001	0	0	0	0	0	0	0	0	0	0	0	5.00433	3.60367	1	0	0	0	26.6546	15.2092	72.3175
DATA	1124	7	140	0	0	A_16_P16532205	chr3:184799629-184799688	3480.02	4505.08	3.636326669e-001	9.866309937e-002	2.281649399e-004	1.283452e+003	2.964915e+003	3.126943e+002	3.322103e+002	40	180	14	72	6.417410e+000	1.829035e+001	0	0	0	0	0	0	0	0	0	0	0	13.5141	91.6955	1	1	0	1	24.1747	15.3324	71.8179
DATA	1125	7	141	0	0	A_14_P100192	chr13:24334216-24334267	3501.04	4504.66	5.854332373e-001	1.545437274e-001	1.517794691e-004	5.046413e+002	1.942746e+003	2.895719e+002	2.454989e+002	34	152	14	72	6.471436e+000	1.876892e+001	0	0	0	0	0	0	0	0	0	0	0	5.31363	59.9888	1	1	0	1	24.4106	15.176	72.4218
DATA	1126	7	142	0	0	A_16_P21464716	chrX:48372386-48372445	3522.9	4505	0.000000000e+000	6.799781569e-001	1.000000000e+000	2.751686e+002	1.493265e+002	2.851407e+002	1.503327e+002	24	87	14	70	6.659641e+000	1.907405e+001	0	0	0	0	0	0	0	0	0	0	0	-1.07622	-5.80596	0	0	0	0	25.3321	15.4307	71.6978
DATA	1127	7	143	0	1	SRN_30812	SRN_30812	3544.36	4505.38	-1.722289981e-001	9.239907330e-002	6.232606487e-002	2.523862e+003	1.697605e+003	3.807940e+002	2.269179e+002	55	139	14	69	6.666219e+000	1.828288e+001	0	0	0	0	0	0	0	0	0	1	0	26.575	52.2502	1	1	1	1	24.4106	15.3881	70.3005
DATA	1128	7	144	0	0	A_14_P133199	chr1:58938411-58938470	3565.67	4505.02	-1.003714912e-001	1.596526026e-001	5.295540915e-001	1.066796e+003	8.466615e+002	3.044434e+002	1.729706e+002	39	116	15	70	6.967604e+000	1.776410e+001	0	0	0	0	0	0	0	0	0	0	0	11.2328	26.0149	1	1	0	1	23.4529	15.9133	70.9644
DATA	1129	7	145	0	0	A_16_P01066752	chr4:122639200-122639259	3586.25	4505.15	1.528304718e-002	1.392489966e-001	9.126049699e-001	1.101850e+003	1.141315e+003	3.056893e+002	1.893436e+002	41	131	15	70	6.869595e+000	1.793047e+001	0	0	0	0	0	0	0	0	0	0	0	11.6019	35.0112	1	1	0	1	24.4106	15.8916	71.3591
DATA	1130	7	146	0	0	A_14_P123740	chr12:120648310-120648369	3606.84	4505.32	-7.583299293e-001	3.561768305e-001	3.324741566e-002	8.616712e+002	1.503182e+002	2.978758e+002	1.513311e+002	34	93	15	70	6.882960e+000	1.768780e+001	0	0	0	0	0	0	0	0	0	0	0	9.07298	-3.14335	1	0	0	0	26.2212	15.9529	71.0706
DATA	1131	7	147	0	0	A_14_P123294	chr3:78605584-78605643	3628.07	4505.39	8.620669992e-001	1.039739003e-001	1.121243089e-016	1.759729e+003	1.280893e+004	3.350697e+002	1.289832e+003	46.5	486	15	71	6.486677e+000	1.802305e+001	0	0	0	0	0	0	0	0	0	0	0	18.5291	391.587	1	1	1	1	25.1049	15.577	71.877
DATA	1132	7	148	0	0	A_16_P02188800	chr9:135600047-135600104	3649.58	4505.04	4.157840192e-001	1.310344008e-001	1.508254716e-003	7.658456e+002	1.994919e+003	2.952464e+002	2.507267e+002	32.5	152.5	15	72	6.411266e+000	1.835685e+001	0	0	0	0	0	0	0	0	0	0	0	8.06398	60.8748	1	1	0	1	22.9591	15.5525	72.5464
DATA	1133	7	149	0	0	A_14_P120328	chr4:44350757-44350816	3670.55	4505.55	-8.402894354e-001	1.340716535e-001	3.669723684e-010	3.520972e+003	5.085963e+002	4.530758e+002	1.604191e+002	63	107	15	72	6.408417e+000	1.864146e+001	0	0	0	0	0	0	0	0	0	0	0	37.0741	15.4927	1	1	1	0	25.3321	15.3803	72.401
DATA	1134	7	150	0	0	A_16_P00369434	chr2:49208081-49208140	3692.34	4505.31	1.192859794e-001	1.482637867e-001	4.210780438e-001	9.071688e+002	1.193917e+003	2.992236e+002	1.936263e+002	37	127	15	73	6.408802e+000	1.781997e+001	0	0	0	0	0	0	0	0	0	0	0	9.55205	36.2989	1	1	0	1	26.2212	15.3339	73.4275
DATA	1135	7	151	0	0	A_16_P19899355	chr13:88107653-88107712	3713.3	4505.61	-1.587581741e-001	1.270277153e-001	2.113756812e-001	1.521312e+003	1.055505e+003	3.231859e+002	1.856399e+002	43	127	15	74	6.396378e+000	1.729717e+001	0	0	0	0	0	0	0	0	0	0	0	16.0187	32.0325	1	1	1	1	25.1049	15.5137	74.0242
DATA	1136	7	152	0	0	A_14_P110556	chr6:46563801-46563860	3734.91	4505.48	8.746320848e-002	1.432422755e-001	5.414668497e-001	9.822002e+002	1.201333e+003	3.015832e+002	1.945359e+002	35.5	136	15	73	6.736317e+000	1.889118e+001	0	0	0	0	0	0	0	0	0	0	0	10.3421	36.3872	1	1	0	1	26.2212	16.2119	72.7849
DATA	1137	7	153	0	0	A_14_P123937	chr16:29838538-29838597	3755.38	4505.3	5.422003969e-001	1.309482093e-001	3.464418960e-005	6.769027e+002	2.358993e+003	2.930652e+002	2.813335e+002	34	169.5	15	73	6.840220e+000	1.867438e+001	0	0	0	0	0	0	0	0	0	0	0	7.12746	71.3179	1	1	0	1	25.5572	16.0766	73.4242
DATA	1138	7	154	0	0	A_14_P100874	chr11:36472131-36472190	3776.31	4505.55	5.133944623e-001	1.521449524e-001	7.398290592e-004	5.614698e+002	1.831137e+003	2.906161e+002	2.389964e+002	31	148	15	73	7.236176e+000	1.820971e+001	0	0	0	0	0	0	0	0	0	0	0	5.912	55.2556	1	1	0	1	23.9365	16.3888	73.3933
DATA	1139	7	155	0	0	A_14_P104198	chr2:233416378-233416437	3797.92	4504.53	-7.223877615e-001	3.689096054e-001	5.021004881e-002	8.067620e+002	1.528825e+002	2.963341e+002	1.539194e+002	35	88.5	16	74	6.957517e+000	1.965743e+001	0	0	0	0	0	0	0	0	0	0	0	8.49481	0.435488	1	0	0	0	21.1402	16.2466	75.0395
DATA	1140	7	156	0	0	A_16_P21464716	chrX:48372386-48372445	3819.22	4505.48	0.000000000e+000	6.755494125e-001	1.000000000e+000	2.755353e+002	1.531670e+002	2.851407e+002	1.541991e+002	26	88	15	74	6.943348e+000	1.841803e+001	0	0	0	0	0	0	0	0	0	0	0	-1.44055	-5.39665	0	0	0	0	27.0811	16.1844	74.0563
DATA	1141	7	157	0	0	A_14_P115716	chr16:62643246-62643305	3840.25	4505.11	1.865111278e-001	3.145442290e-001	5.532100887e-001	3.660866e+002	5.624642e+002	2.874812e+002	1.644302e+002	30	111	15	74	6.631637e+000	1.803443e+001	0	0	0	0	0	0	0	0	0	0	0	3.85471	16.8711	1	1	0	0	26.2212	15.5985	74.0406
DATA	1142	7	158	0	0	A_14_P135339	chrX:22050894-22050953	3861.16	4505.57	4.618365453e-001	1.246173542e-001	2.105274219e-004	7.917764e+002	2.293185e+003	2.959296e+002	2.766803e+002	36	158	15	74	6.781918e+000	1.777364e+001	0	0	0	0	0	0	0	0	0	0	0	8.33702	68.6526	1	1	0	1	25.7804	15.4228	74.5663
DATA	1143	7	159	0	0	A_14_P104194	chr2:240957863-240957922	3882.61	4505.33	-4.672582000e-001	2.514787045e-001	6.316292563e-002	9.587369e+002	3.269198e+002	3.008272e+002	1.585346e+002	36	107	15	73	6.561872e+000	1.846313e+001	0	0	0	0	0	0	0	0	0	0	0	10.095	9.76697	1	1	0	0	25.1049	15.5717	74.4541
DATA	1144	7	160	0	-1	NC1_00000031	NC1_00000031	3904	4505.5	0.000000000e+000	6.722986079e-001	1.000000000e+000	2.771170e+002	1.543997e+002	2.851407e+002	1.555146e+002	23.5	91.5	15	73	6.375448e+000	1.927430e+001	0	0	0	0	0	0	0	0	0	0	0	-0.875728	1.43569	0	0	0	0	30	15.7044	75.1745
DATA	1145	7	161	0	0	A_14_P100462	chr11:133941206-133941265	3924.55	4505.33	3.188816054e-001	2.140907089e-001	1.363637580e-001	4.708499e+002	9.812149e+002	2.890021e+002	1.840814e+002	31.5	124	15	74	6.795097e+000	1.982447e+001	0	0	0	0	0	0	0	0	0	0	0	4.95782	29.1973	1	1	0	1	25.3321	15.8936	75.4768
DATA	1146	7	162	0	0	A_14_P107104	chr15:69019738-69019796	3945.57	4505.11	2.901018080e-001	1.152282372e-001	1.181481078e-002	1.057759e+003	2.062949e+003	3.041279e+002	2.586801e+002	37	156.5	15	74	6.308886e+000	1.960437e+001	0	0	0	0	0	0	0	0	0	0	0	11.1377	61.2598	1	1	0	1	24.6442	15.4529	75.5531
DATA	1147	7	163	0	0	A_14_P104713	chr5:77475271-77475330	3966.83	4505.02	9.205390763e-002	1.089008147e-001	3.979431110e-001	1.416186e+003	1.750549e+003	3.183725e+002	2.347395e+002	40	141	15	74	6.229139e+000	1.865922e+001	0	0	0	0	0	0	0	0	0	0	0	14.9117	51.876	1	1	0	1	23.9365	15.2258	74.3983
DATA	1148	7	164	0	0	A_14_P133793	chr6:83878613-83878672	3988.16	4504.94	-9.384799289e-002	2.905006095e-001	7.466527593e-001	5.536312e+002	4.460388e+002	2.904657e+002	1.629393e+002	33	111	15	74	6.314037e+000	1.884661e+001	0	0	0	0	0	0	0	0	0	0	0	5.82947	13.1907	1	1	0	0	23.4529	15.2415	74.6712
DATA	1149	8	1	0	0	A_14_P101907	chr14:58023813-58023872	549.382	4509.82	-7.298485932e-001	2.670666836e-001	6.279219582e-003	1.180968e+003	2.199831e+002	3.086294e+002	1.685274e+002	49	101	17	76	7.129562e+000	1.926158e+001	0	0	0	0	0	0	0	0	0	0	0	12.435	6.10179	1	1	0	0	25.1049	17.7496	77.2163
DATA	1150	8	2	0	0	A_14_P108764	chr11:33902330-33902379	570.825	4509.89	-5.297375448e-001	4.479834419e-001	2.370099264e-001	5.628701e+002	1.662152e+002	2.906432e+002	1.674698e+002	41	95	17	76	7.416515e+000	1.891777e+001	0	0	0	0	0	0	0	0	0	0	0	5.92675	1.85929	1	0	0	0	25.3321	17.5762	77.4095
DATA	1151	8	3	0	0	A_14_P118817	chr13:31835180-31835239	592	4509.95	1.091597367e-003	8.630397462e-002	9.899083968e-001	2.365987e+003	2.371941e+003	3.705188e+002	2.904067e+002	60	167	17	77	7.963896e+000	1.825183e+001	0	0	0	0	0	0	0	0	0	0	0	24.9127	65.6071	1	1	1	1	26.4388	18.2582	77.2582
DATA	1152	8	4	0	0	A_14_P117170	chr5:38562280-38562339	613.558	4510.06	0.000000000e+000	5.379380060e-001	1.000000000e+000	2.866975e+002	2.498426e+002	2.851407e+002	1.696035e+002	35	103	16	76	7.604110e+000	1.806745e+001	0	0	0	0	0	0	0	0	0	0	0	-2.15329	6.90243	0	1	0	0	24.6442	17.5931	77.7049
DATA	1153	8	5	0	0	A_14_P138505	chr20:36965726-36965785	634.536	4509.68	-9.573260118e-001	2.174138716e-001	1.066448170e-005	1.888568e+003	2.083563e+002	3.420119e+002	1.692191e+002	55	101	16	77	7.489844e+000	1.775838e+001	0	0	0	0	0	0	0	0	0	0	0	19.8857	5.75018	1	1	1	0	25.1049	17.5429	77.8883
DATA	1154	8	6	0	0	A_14_P100185	chr8:55052672-55052731	655.508	4509.41	7.490737059e-002	2.196108371e-001	7.330347666e-001	6.249892e+002	7.426426e+002	2.919098e+002	1.837578e+002	43	116	17	77	7.590125e+000	1.805120e+001	0	0	0	0	0	0	0	0	0	0	0	6.58083	20.4769	1	1	0	0	26.2212	17.595	77.6375
DATA	1155	8	7	0	0	A_14_P116139	chr12:22779215-22779274	676.741	4509.71	6.669949634e-001	2.278534236e-001	3.419206220e-003	2.865455e+002	1.331032e+003	2.851407e+002	2.144935e+002	37.5	141.5	17	78	7.405438e+000	1.929554e+001	0	0	0	0	0	0	0	0	0	0	0	-0.602298	36.6751	0	1	0	1	24.6442	17.7735	78.8315
DATA	1156	8	8	0	0	A_14_P131466	chr13:76287311-76287370	697.694	4510.23	4.923050921e-002	4.469417591e-001	9.122906379e-001	3.067640e+002	3.435856e+002	2.867861e+002	1.717590e+002	38	104	16	77	7.342534e+000	1.907663e+001	0	0	0	0	0	0	0	0	0	0	0	3.23008	9.46215	1	1	0	0	26.2212	17.4257	77.9543
DATA	1157	8	9	0	0	A_14_P128856	chr6:125657840-125657899	719	4510.04	9.042632773e-001	1.813917615e-001	6.191704947e-007	2.865499e+002	2.298601e+003	2.858619e+002	2.849276e+002	38.5	159	16	78	7.614038e+000	1.797562e+001	0	0	0	0	0	0	0	0	0	0	0	2.1367	63.2715	0	1	0	1	22.7082	17.8377	78.2986
DATA	1158	8	10	0	0	A_16_P17270463	chr5:117002530-117002589	740.13	4510.41	1.908894195e-003	4.132387501e-001	9.963143055e-001	3.511739e+002	3.527208e+002	2.872951e+002	1.720712e+002	40.5	106.5	16	81	7.214433e+000	2.109047e+001	0	0	0	0	0	0	0	0	0	0	0	3.69769	9.70624	1	1	0	0	24.8756	17.3708	80.4747
DATA	1159	8	11	0	0	A_16_P18738075	chr9:113948226-113948285	761.5	4510.37	3.097755199e-001	3.517369451e-001	3.784789991e-001	2.866615e+002	5.849852e+002	2.851407e+002	1.828535e+002	38	107.5	16	81	7.464880e+000	2.047201e+001	0	0	0	0	0	0	0	0	0	0	0	-0.0837154	16.0944	0	1	0	0	24.8756	17.615	80.9793
DATA	1160	8	12	0	0	A_14_P136943	chr9:130317389-130317448	782.302	4511.21	0.000000000e+000	6.488288726e-001	1.000000000e+000	2.867036e+002	1.673233e+002	2.851499e+002	1.684508e+002	39	92	16	81	7.077917e+000	2.028596e+001	0	0	0	0	0	0	0	0	0	0	0	0.240763	-1.76954	0	0	0	0	26.0017	17.2944	81.0278
DATA	1161	8	13	0	0	A_14_P138339	chr17:36914348-36914397	803.39	4510.71	-8.859269659e-003	1.361911320e-001	9.481339767e-001	1.195384e+003	1.171247e+003	3.091839e+002	2.051696e+002	51.5	125	16	83	7.121766e+000	2.151092e+001	0	0	0	0	0	0	0	0	0	1	0	12.5868	32.2238	1	1	0	1	25.3321	16.6033	83.3207
DATA	1162	8	14	0	0	A_14_P103650	chr2:97059704-97059763	825.036	4510.36	3.026398449e-001	3.518775433e-001	3.897496341e-001	2.870436e+002	5.762192e+002	2.852301e+002	1.780155e+002	36	111	16	83	7.709149e+000	2.194785e+001	0	0	0	0	0	0	0	0	0	1	0	0.751619	15.8552	0	1	0	0	25.3321	17.4822	82.6142
DATA	1163	8	15	0	0	A_16_P16791588	chr4:102148200-102148259	845.895	4510.35	3.531899505e-001	1.779672847e-001	4.719144154e-002	5.685989e+002	1.282319e+003	2.907547e+002	2.116545e+002	42	126	17	82	7.713281e+000	2.044842e+001	0	0	0	0	0	0	0	0	0	0	0	5.98707	35.2934	1	1	0	1	25.7804	17.5518	81.1969
DATA	1164	8	16	0	0	A_14_P110815	chr7:44721480-44721539	866.667	4510.72	0.000000000e+000	6.480936320e-001	1.000000000e+000	2.873693e+002	1.671928e+002	2.851407e+002	1.683194e+002	29	97	17	82	7.424283e+000	2.027440e+001	0	0	0	0	0	0	0	0	0	0	0	-5.6184	-0.610697	0	0	0	0	27.501	17.8324	81.1506
DATA	1165	8	17	0	0	A_14_P104394	chr10:133996915-133996974	887.905	4510.51	3.718610724e-001	3.229702978e-001	2.495765451e-001	2.875922e+002	6.770771e+002	2.855554e+002	1.813546e+002	36	114	17	81	7.448957e+000	1.975986e+001	0	0	0	0	0	0	0	0	0	0	0	1.61974	18.6514	0	1	0	0	26.2212	17.6535	80.8704
DATA	1166	8	18	66	-1	(-)3xSLv1	NegativeControl	908.962	4510.7	0.000000000e+000	6.476986266e-001	1.000000000e+000	2.878009e+002	1.670160e+002	2.851407e+002	1.681414e+002	35	93	16	78	6.813435e+000	1.970236e+001	0	0	0	0	0	0	0	0	0	0	0	-1.38397	-1.9467	0	0	0	0	24.8756	16.9802	79.068
DATA	1167	8	19	0	0	A_14_P201336	chr1:55512509-55512568	931.37	4511.09	0.000000000e+000	5.229073193e-001	1.000000000e+000	2.880265e+002	2.638206e+002	2.851407e+002	1.700736e+002	32	103	17	77	6.960941e+000	1.925377e+001	0	0	0	0	0	0	0	0	0	0	0	-5.37884	7.27725	0	1	0	0	24.6442	17.2992	78.7202
DATA	1168	8	20	0	0	A_14_P116327	chr1:7469804-7469863	951.4	4510.76	3.253494721e-001	1.898689742e-001	8.661191377e-002	5.448708e+002	1.152506e+003	2.903000e+002	2.036457e+002	42	123	17	79	6.688500e+000	1.902630e+001	0	0	0	0	0	0	0	0	0	0	0	5.73722	31.8134	1	1	0	1	25.1049	17.4404	79.7368
DATA	1169	8	21	0	0	A_14_P136942	chrX:151128402-151128461	973.086	4510.48	9.085595999e-001	1.796353265e-001	4.241203321e-007	2.885869e+002	2.337955e+003	2.852690e+002	2.877503e+002	38	163	17	78	6.652392e+000	1.914210e+001	0	0	0	0	0	0	0	0	0	0	0	0.90082	64.5924	0	1	0	1	25.7804	17.4169	79.3219
DATA	1170	8	22	0	1	SRN_50798	SRN_50798	994.482	4510.13	-9.602690412e-002	9.098912808e-002	2.912576070e-001	2.405519e+003	1.928332e+003	3.730555e+002	2.554825e+002	58	144	17	78.5	6.581738e+000	1.908118e+001	0	0	0	0	0	0	0	0	0	0	0	25.3289	53.3259	1	1	1	1	25.1049	17.1425	80.2204
DATA	1171	8	23	0	-1	NC2_00115548	NC2_00115548	1016.48	4510.51	0.000000000e+000	6.465778844e-001	1.000000000e+000	2.891748e+002	1.662844e+002	2.851407e+002	1.674049e+002	33	89	18	80	6.467961e+000	1.838238e+001	0	0	0	0	0	0	0	0	0	0	0	-2.05721	-5.50774	0	0	0	0	27.0811	17.6225	79.6676
DATA	1172	8	24	1028	1	SM_09	SM_09	1036.32	4510.64	0.000000000e+000	6.464146788e-001	1.000000000e+000	2.894508e+002	1.661079e+002	2.851630e+002	1.672272e+002	38	85	17	78	6.176478e+000	1.904430e+001	0	0	0	0	0	0	0	0	0	0	0	0.375116	-7.57643	0	0	0	0	26.8687	17.4071	79.6421
DATA	1173	8	25	0	0	A_14_P102208	chr20:54993913-54993972	1057.43	4510.37	1.122865287e-001	1.232341794e-001	3.622090541e-001	1.182589e+003	1.531512e+003	3.086914e+002	2.266144e+002	47	135	18	78	7.067356e+000	1.920678e+001	0	0	0	0	0	0	0	0	0	0	0	12.4521	42.4946	1	1	0	1	24.4106	17.8667	79.2593
DATA	1174	8	26	0	0	A_14_P100578	chr8:55501294-55501353	1078.77	4510.18	7.253964147e-001	1.545840149e-001	2.697932903e-006	4.443638e+002	2.361213e+003	2.885824e+002	2.891036e+002	40	165	17	80	7.531978e+000	1.942510e+001	0	0	0	0	0	0	0	0	0	0	0	4.67893	65.6	1	1	0	1	26.2212	17.7677	80.0985
DATA	1175	8	27	0	0	A_14_P114722	chr3:149368292-149368351	1100.14	4510.41	-4.205987435e-001	2.164984395e-001	5.204837399e-002	1.097639e+003	4.167359e+002	3.055378e+002	1.717207e+002	45	104	17	79	7.539608e+000	1.948632e+001	0	0	0	0	0	0	0	0	0	0	0	11.5576	11.5938	1	1	0	0	25.7804	17.7179	79.0256
DATA	1176	8	28	0	0	A_18_P15117935	chr5:21451717-21451776	1121	4510.57	6.973973801e-001	1.788016447e-001	9.603511786e-005	3.728205e+002	1.857365e+003	2.875677e+002	2.493422e+002	39	150	17	78	7.865397e+000	1.878901e+001	0	0	0	0	0	0	0	0	0	0	0	3.92562	51.7454	1	1	0	1	26.2212	18.0054	78.2946
DATA	1177	8	29	0	0	A_14_P110444	chr16:75604673-75604732	1141.99	4510.25	-4.785223008e-001	4.816006774e-001	3.204137334e-001	4.965986e+002	1.649997e+002	2.894328e+002	1.661499e+002	39	95	17	77	7.848987e+000	1.818119e+001	0	0	0	0	0	0	0	0	0	0	0	5.22894	0.995999	1	0	0	0	27.0811	17.9133	77.8889
DATA	1178	8	30	0	0	A_14_P109298	chr2:97541615-97541671	1163.2	4510.31	4.402544355e-002	1.679347749e-001	7.931996377e-001	8.711820e+002	9.641272e+002	2.981523e+002	1.918411e+002	45	118.5	16	76	7.287185e+000	1.826544e+001	0	0	0	0	0	0	0	0	0	0	0	9.17312	26.9411	1	1	0	1	22.7082	16.8692	76.1008
DATA	1179	8	31	0	0	A_14_P103022	chr1:14112991-14113050	1184.8	4510.34	-7.269303046e-001	3.483999156e-001	3.693494024e-002	8.770582e+002	1.644743e+002	2.983246e+002	1.662561e+002	41.5	98.5	17	76	7.006112e+000	1.847711e+001	0	0	0	0	0	0	0	0	0	0	0	9.23499	4.18448	1	0	0	0	26.4388	17.228	76.4368
DATA	1180	8	32	0	0	A_14_P101262	chr5:43479974-43480033	1205.86	4510.16	1.131266961e-001	1.105681588e-001	3.062417002e-001	1.371593e+003	1.779721e+003	3.164141e+002	2.429022e+002	49	142	18	76	7.024751e+000	1.887629e+001	0	0	0	0	0	0	0	0	0	0	0	14.4422	49.8953	1	1	0	1	25.1049	17.6595	75.3892
DATA	1181	8	33	0	0	A_16_P03524252	chr20:44350693-44350752	1226.41	4510.17	-4.405913780e-001	5.084078405e-001	3.861556700e-001	4.521167e+002	1.639303e+002	2.887028e+002	1.650349e+002	41	91	18	75	7.257495e+000	1.874889e+001	0	0	0	0	0	0	0	0	0	0	0	4.76057	-1.17576	1	0	0	0	25.7804	17.7615	75.3306
DATA	1182	8	34	0	0	A_16_P03254173	chr17:46722902-46722961	1248.69	4510.34	-3.959112610e-001	3.228872933e-001	2.201387321e-001	6.921751e+002	2.781664e+002	2.934217e+002	1.670599e+002	44	99	16	78	6.746707e+000	1.908815e+001	0	0	0	0	0	0	0	0	0	0	0	7.28827	7.82608	1	1	0	0	26.8687	16.8543	76.605
DATA	1183	8	35	0	0	A_14_P126195	chr16:81892733-81892792	1269.86	4510.69	0.000000000e+000	5.150222790e-001	1.000000000e+000	2.932417e+002	2.655158e+002	2.860854e+002	1.665577e+002	36	102	17	75	6.474235e+000	1.911548e+001	0	0	0	0	0	0	0	0	0	0	0	2.44604	7.4838	0	1	0	0	24.1747	17.1988	75.273
DATA	1184	8	36	0	0	A_14_P105169	chr5:34847437-34847496	1290.51	4510.76	-5.523992406e-001	2.900307232e-001	5.682905865e-002	9.055344e+002	2.538082e+002	2.991741e+002	1.660807e+002	44.5	100	17	74.5	6.623658e+000	2.019461e+001	0	0	0	0	0	0	0	0	0	0	0	9.53484	7.16679	1	1	0	0	23.9365	17.4428	75.6325
DATA	1185	8	37	0	0	A_18_P14375740	chr3:124679284-124679343	1311.31	4510.53	7.555691147e-002	1.725584862e-001	6.614858716e-001	8.115868e+002	9.658104e+002	2.964658e+002	1.901747e+002	43	120.5	16	74	6.669958e+000	1.892112e+001	0	0	0	0	0	0	0	0	0	0	0	8.54561	27.3224	1	1	0	1	25.5572	17.0058	75.2522
DATA	1186	8	38	0	0	A_16_P03378832	chr18:56305873-56305932	1332.44	4510.25	-8.724414298e-001	2.915127430e-001	2.764243198e-003	1.210780e+003	1.624141e+002	3.097824e+002	1.635283e+002	46	93	17	72.5	6.747123e+000	1.950693e+001	0	0	0	0	0	0	0	0	0	0	0	12.7489	0.722588	1	0	0	0	25.3321	17.4472	75.1306
DATA	1187	8	39	0	0	A_14_P101298	chr5:122986985-122987044	1354.08	4510.19	3.810358801e-002	2.147438399e-001	8.591648348e-001	6.635020e+002	7.243456e+002	2.927586e+002	1.785330e+002	40.5	116	17	71	6.861077e+000	2.027363e+001	0	0	0	0	0	0	0	0	0	0	0	6.98635	20.5726	1	1	0	0	24.1747	17.3351	73.9351
DATA	1188	8	40	0	0	A_14_P104998	chr2:62147937-62147996	1374.78	4510.37	-2.766205933e-001	2.101836117e-001	1.881437755e-001	9.669291e+002	5.114157e+002	3.010893e+002	1.706990e+002	44	108.5	17	74	7.143230e+000	1.921590e+001	0	0	0	0	0	0	0	0	0	0	0	10.1813	14.5537	1	1	0	0	25.7804	17.8794	74.1126
DATA	1189	8	41	0	0	A_14_P107917	chr8:105352043-105352093	1396.29	4510.5	-1.478970991e-001	2.163248673e-001	4.941769241e-001	8.125443e+002	5.780295e+002	2.964920e+002	1.724934e+002	40	111	16	73.5	6.782975e+000	1.851623e+001	0	0	0	0	0	0	0	0	0	0	0	8.5557	16.4835	1	1	0	0	27.0811	17.0856	73.5749
DATA	1190	8	42	0	0	A_14_P127889	chr1:228602911-228602964	1417.33	4510.22	-4.411152424e-001	5.146986561e-001	3.914250280e-001	4.448498e+002	1.611010e+002	2.885899e+002	1.622679e+002	36.5	94	16	73	7.038746e+000	1.793924e+001	0	0	0	0	0	0	0	0	0	0	0	4.68405	1.46864	1	0	0	0	25.3321	17.3333	73.0313
DATA	1191	8	43	0	0	A_14_P111278	chr8:11291457-11291512	1438.54	4510.51	5.345350975e-001	1.306228518e-001	4.272961346e-005	6.933134e+002	2.373913e+003	2.934486e+002	2.873129e+002	43	164.5	16	75	6.502004e+000	1.890832e+001	0	0	0	0	0	0	0	0	0	0	0	7.30025	67.9782	1	1	0	1	26.0017	16.4698	75.7402
DATA	1192	8	44	0	0	A_16_P19308275	chr11:83867590-83867649	1459.85	4510.41	2.929214310e-001	1.294065889e-001	2.360030700e-002	9.003940e+002	1.767478e+003	2.990189e+002	2.394209e+002	46	143.5	17	75	6.891826e+000	1.723832e+001	0	0	0	0	0	0	0	0	0	0	0	9.48071	50.7207	1	1	0	1	22.7082	17.2527	75.0815
DATA	1193	8	45	0	0	A_14_P106102	chr2:137175541-137175600	1480.96	4510.39	4.278295937e-001	2.727838388e-001	1.167917518e-001	3.176615e+002	8.507347e+002	2.869047e+002	1.822331e+002	34.5	114.5	17	75	6.847484e+000	1.750833e+001	0	0	0	0	0	0	0	0	0	0	0	3.34482	24.4654	1	1	0	1	25.1049	17.405	75.9477
DATA	1194	8	46	0	0	A_16_P21633637	chrX:151557666-151557725	1502.07	4510.85	-9.268161769e-003	8.601608455e-002	9.141946640e-001	2.386349e+003	2.335962e+003	3.718223e+002	2.835966e+002	56.5	165	17	75	6.902849e+000	1.744813e+001	0	0	0	0	0	0	0	0	0	0	0	25.1271	67.3224	1	1	1	1	24.6442	17.311	75.1948
DATA	1195	8	47	0	0	A_14_P131882	chr17:65989022-65989072	1522.95	4510.75	-4.138897443e-001	1.343123836e-001	2.059288754e-003	1.946020e+003	7.503391e+002	3.452176e+002	1.771418e+002	55	111	16	74	6.559539e+000	1.840564e+001	0	0	0	0	0	0	0	0	0	0	0	20.4906	21.6712	1	1	1	0	26.2212	16.4559	74.7588
DATA	1196	8	48	0	0	A_14_P127949	chr6:126252422-126252474	1544.4	4510.89	2.833300710e-001	1.303041003e-001	2.967692583e-002	8.993954e+002	1.726954e+003	2.989889e+002	2.354971e+002	41.5	137.5	16	76	6.982325e+000	2.005024e+001	0	0	0	0	0	0	0	0	0	0	0	9.4702	49.9884	1	1	0	1	25.3321	16.4726	76.9107
DATA	1197	8	49	0	0	A_14_P139460	chr14:21548659-21548718	1565.67	4510.67	1.302253664e-001	4.128952956e-001	7.524612946e-001	2.979347e+002	4.021115e+002	2.862909e+002	1.647390e+002	35.5	101	16	75	7.162453e+000	1.883538e+001	0	0	0	0	0	0	0	0	0	0	0	2.69946	11.6653	0	1	0	0	23.9365	17.172	76.0233
DATA	1198	8	50	0	0	A_16_P18931106	chr10:56073480-56073539	1586.74	4510.78	1.081037967e-001	1.366023053e-001	4.287245652e-001	1.027385e+003	1.317763e+003	3.030849e+002	2.068211e+002	43	135	17	76	6.540398e+000	2.003299e+001	0	0	0	0	0	0	0	0	0	0	0	10.8179	38.3126	1	1	0	1	24.6442	17.2974	77.3469
DATA	1199	8	51	0	0	A_18_P14166257	chr3:50502719-50502778	1607.78	4510.42	-7.739839300e-001	3.367336374e-001	2.153306542e-002	9.388811e+002	1.579889e+002	3.002003e+002	1.590676e+002	40	88	16	74	6.622316e+000	1.906793e+001	0	0	0	0	0	0	0	0	0	0	0	9.88596	0.616988	1	0	0	0	23.696	16.5127	75.6789
DATA	1200	8	52	0	1	SRN_30237	SRN_30237	1628.87	4510.32	-1.023532033e-001	1.893531687e-001	5.888238059e-001	8.893489e+002	7.026175e+002	2.986882e+002	1.735594e+002	40	112	16	74	7.101804e+000	1.840105e+001	0	0	0	0	0	0	0	0	0	0	0	9.36441	20.5185	1	1	0	0	25.3321	16.8412	75.234
DATA	1201	8	53	0	0	A_14_P113923	chr2:183698733-183698792	1650.33	4510.02	-5.443784788e-002	1.420657159e-001	7.015805297e-001	1.177366e+003	1.038660e+003	3.084917e+002	1.893692e+002	44.5	122.5	16	74	7.197101e+000	1.832942e+001	0	0	0	0	0	0	0	0	0	0	0	12.3971	30.4005	1	1	0	1	25.1049	16.9869	75.3734
DATA	1202	8	54	0	0	A_14_P128267	chr21:38076648-38076707	1671.82	4510.82	-7.735673992e-001	3.388005945e-001	2.241548109e-002	9.316959e+002	1.569303e+002	2.999763e+002	1.586061e+002	43	95	16	74	7.071350e+000	1.828175e+001	0	0	0	0	0	0	0	0	0	0	0	9.8103	4.10458	1	0	0	0	24.4106	17.1233	74.6685
DATA	1203	8	55	0	0	A_14_P138796	chr8:125325797-125325856	1692.73	4510.25	-1.711912436e-001	9.599559250e-002	7.453355803e-002	2.374715e+003	1.601106e+003	3.710767e+002	2.246901e+002	59.5	145	16	73	7.396673e+000	1.789508e+001	0	0	0	0	0	0	0	0	0	0	0	25.0046	47.0719	1	1	1	1	24.8756	16.987	74.2935
DATA	1204	8	56	0	0	A_16_P21631800	chrX:150589900-150589959	1713.19	4510.4	2.177581036e-001	1.369707597e-001	1.118766217e-001	9.016798e+002	1.488711e+003	2.990577e+002	2.165791e+002	43	138.5	16	73	7.337852e+000	1.785241e+001	0	0	0	0	0	0	0	0	0	0	0	9.49425	43.8615	1	1	0	1	25.7804	17.2533	73.7937
DATA	1205	8	57	0	0	A_14_P106885	chr14:21526410-21526454	1735.1	4510.41	5.277929266e-001	8.937732894e-002	3.521732016e-009	1.678719e+003	5.659406e+003	3.308870e+002	5.872985e+002	50.5	253	16	72	7.315212e+000	1.754626e+001	0	0	0	0	0	0	0	0	0	0	0	17.6761	167.124	1	1	1	1	25.7804	16.9026	72.0538
DATA	1206	8	58	0	0	A_14_P121523	chr19:52540459-52540518	1755.81	4510.21	4.614093027e-001	1.717946659e-001	7.235236150e-003	5.122865e+002	1.482253e+003	2.897061e+002	2.156272e+002	35	138	16	72	7.099230e+000	1.750001e+001	0	0	0	0	0	0	0	0	0	0	0	5.39413	43.8662	1	1	0	1	24.4106	16.8005	71.8057
DATA	1207	8	59	0	1	SRN_30723	SRN_30723	1777.58	4510.14	0.000000000e+000	6.423792848e-001	1.000000000e+000	3.002829e+002	1.552030e+002	2.851407e+002	1.562488e+002	33	90	16	73	6.813233e+000	1.754417e+001	0	0	0	0	0	0	0	0	0	0	0	-0.312481	-1.63924	0	0	0	0	25.3321	16.2891	73.0938
DATA	1208	8	60	0	0	A_14_P119665	chrX:22518844-22518903	1798.58	4510.58	1.193865633e-001	4.112654233e-001	7.715937868e-001	3.004144e+002	3.954643e+002	2.851981e+002	1.608492e+002	34	101.5	16	73	6.752184e+000	1.676418e+001	0	0	0	0	0	0	0	0	0	0	0	0.602369	11.7553	0	1	0	0	24.4106	16.7488	73.1049
DATA	1209	8	61	0	0	A_16_P16185689	chr3:35154088-35154147	1820.05	4510.09	1.946665871e-001	2.396676008e-001	4.166563855e-001	4.840448e+002	7.577957e+002	2.892200e+002	1.730421e+002	37	110	16	72	6.686916e+000	1.706297e+001	0	0	0	0	0	0	0	0	0	0	0	5.09676	22.5757	1	1	0	0	24.8756	16.6888	72.508
DATA	1210	8	62	0	1	SRN_20315	SRN_20315	1840.54	4510.71	-3.626487321e-001	2.499416329e-001	1.467983346e-001	8.665698e+002	3.759714e+002	2.980179e+002	1.597327e+002	42	102	16	73	7.052976e+000	1.704937e+001	0	0	0	0	0	0	0	0	0	0	0	9.12456	11.2239	1	1	0	0	25.3321	16.8873	72.5468
DATA	1211	8	63	0	0	A_16_P02541259	chr11:125957215-125957273	1861.49	4509.82	-2.110589605e-001	3.520926785e-001	5.488785152e-001	5.140382e+002	3.161815e+002	2.897371e+002	1.581063e+002	38	99	16	74	6.474001e+000	1.868583e+001	0	0	0	0	0	0	0	0	0	0	0	5.41257	9.45925	1	1	0	0	23.4529	16.2009	74.6145
DATA	1212	8	64	0	0	A_14_P136151	chr1:232981531-232981590	1882.89	4510.26	6.050109488e-001	1.262596777e-001	1.652927728e-006	6.808652e+002	2.742029e+003	2.931570e+002	3.147745e+002	37	165	16	73	6.575047e+000	1.632259e+001	0	0	0	0	0	0	0	0	0	0	0	7.16918	82.2089	1	1	0	1	24.6442	16.5965	73.7544
DATA	1213	8	65	0	1	SRN_20560	SRN_20560	1904.04	4510.37	-1.364579519e-002	6.154452670e-002	8.245300544e-001	3.830129e+004	3.711655e+004	3.840728e+003	3.714859e+003	429	1175	16	73	6.711516e+000	1.647584e+001	0	0	0	0	0	0	0	0	0	0	0	403.294	1115.13	1	1	1	1	25.5572	16.656	74.352
DATA	1214	8	66	0	0	A_16_P16940433	chr4:166218171-166218230	1925.29	4510.87	3.697850233e-001	3.039939581e-001	2.238241032e-001	3.010360e+002	7.053481e+002	2.860116e+002	1.693296e+002	33	109	16.5	74	7.392743e+000	1.699680e+001	0	0	0	0	0	0	0	0	0	0	0	2.34836	21.2354	0	1	0	0	24.8756	17.0471	74.7088
DATA	1215	8	67	0	0	A_14_P120355	chr1:171064464-171064523	1946.37	4510.33	1.476696482e-001	3.956859376e-001	7.090002427e-001	3.011183e+002	4.230647e+002	2.852757e+002	1.593411e+002	31	102	16	74	6.837858e+000	1.750754e+001	0	0	0	0	0	0	0	0	0	0	0	0.923927	12.7632	0	1	0	0	23.9365	16.4958	74.9244
DATA	1216	8	68	0	0	A_14_P113724	chr3:65170174-65170233	1967.67	4510.29	3.157534991e-001	1.464123656e-001	3.103652402e-002	7.371415e+002	1.525121e+003	2.945149e+002	2.162486e+002	36.5	135	15	72.5	6.927118e+000	1.813294e+001	0	0	0	0	0	0	0	0	0	0	0	7.76174	46.1046	1	1	0	1	23.9365	16.2186	73.8989
DATA	1217	8	69	0	0	A_14_P132221	chr4:14248638-14248697	1988.9	4510.77	2.769203559e-001	3.387252134e-001	4.136216799e-001	3.011471e+002	5.697694e+002	2.851407e+002	1.632677e+002	32	102	16	74	6.739832e+000	1.848438e+001	0	0	0	0	0	0	0	0	0	0	0	-0.258821	17.2586	0	1	0	0	26.2212	16.4658	75.1589
DATA	1218	8	70	0	0	A_14_P118858	chr7:121512486-121512540	2010.05	4510.9	5.549977058e-001	1.974801171e-001	4.948028440e-003	3.838821e+002	1.377830e+003	2.877132e+002	2.056749e+002	35	129	16	73	6.736601e+000	1.805507e+001	0	0	0	0	0	0	0	0	0	0	0	4.04209	41.8174	1	1	0	1	26.2212	16.7989	74.7038
DATA	1219	8	71	0	0	A_16_P02608660	chr12:43469733-43469792	2030.93	4510.68	-9.467093942e-002	8.031516431e-002	2.385005341e-001	3.062695e+003	2.462821e+003	4.184570e+002	2.896261e+002	61	164	15	74	6.419724e+000	1.818243e+001	0	0	0	0	0	0	0	0	0	0	0	32.2487	74.8911	1	1	1	1	26.0017	16.2011	75.1332
DATA	1220	8	72	0	0	A_14_P133799	chr14:64066394-64066452	2051.9	4510.4	1.304492223e+000	1.555242449e-001	4.957043011e-017	3.011225e+002	6.070653e+003	2.854410e+002	6.258341e+002	30	274	16	76	6.866375e+000	1.846988e+001	0	0	0	0	0	0	0	0	0	0	0	1.37821	184.952	0	1	0	1	26.2212	16.7715	76.8495
DATA	1221	8	73	0	0	A_16_P17001526	chr5:364170-364229	2074.37	4510.62	-6.345497372e-002	1.478175752e-001	6.677202328e-001	1.122561e+003	9.699622e+002	3.064419e+002	1.801570e+002	42	121	15	74	7.026304e+000	1.861510e+001	0	0	0	0	0	0	0	0	0	0	0	11.82	29.6103	1	1	0	1	25.7804	16.616	74.6521
DATA	1222	8	74	0	0	A_16_P01412603	chr6:4008664-4008723	2094.78	4510.59	-1.196096925e-001	9.019462562e-002	1.847970410e-001	2.462845e+003	1.869939e+003	3.767775e+002	2.406929e+002	53	143	16	74	7.033642e+000	1.852121e+001	0	0	0	0	0	0	0	0	0	0	0	25.9326	57.1858	1	1	1	1	25.7804	17.0971	75.1102
DATA	1223	8	75	0	0	A_14_P118934	chr20:22773013-22773072	2115.47	4510.81	-9.156607031e-001	1.941386089e-001	2.399002175e-006	2.060083e+003	2.501635e+002	3.517736e+002	1.533342e+002	52	99	16	73	6.840042e+000	1.816315e+001	0	0	0	0	0	0	0	0	0	0	0	21.6917	7.6639	1	1	1	0	25.3321	16.9357	73.756
DATA	1224	8	76	0	0	A_16_P17374075	chr5:161352025-161352084	2137.37	4510.52	-3.813592574e-001	1.080837250e-001	4.181289434e-004	2.574323e+003	1.069803e+003	3.841570e+002	1.850568e+002	57	122	16	73	6.366416e+000	1.696763e+001	0	0	0	0	0	0	0	0	0	0	0	27.1064	32.8346	1	1	1	1	25.1049	16.1358	74.3107
DATA	1225	8	77	0	0	A_14_P126755	chr19:13009150-13009209	2157.64	4510.39	-6.817259415e-001	1.887979136e-001	3.051640019e-004	1.661958e+003	3.458551e+002	3.300398e+002	1.546660e+002	47	100.5	16	74	5.863144e+000	1.761800e+001	0	0	0	0	0	0	0	0	0	0	0	17.4996	10.6327	1	1	1	0	26.8687	15.8519	74.8494
DATA	1226	8	78	0	0	A_18_P26391921	chr9:4516000-4516059	2179.5	4510.5	1.077699621e+000	1.556368967e-001	4.376783111e-012	3.124734e+002	3.736910e+003	2.868477e+002	4.028536e+002	31	210	15	74	6.084775e+000	1.859725e+001	0	0	0	0	0	0	0	0	0	0	0	3.29019	115.086	1	1	0	1	24.4106	15.6292	74.5744
DATA	1227	8	79	0	0	A_14_P118074	chr1:182553193-182553250	2200.24	4510.91	2.220657674e-001	1.509099689e-001	1.411528237e-001	7.864277e+002	1.311368e+003	2.957869e+002	1.994247e+002	36	131	15	74	6.007460e+000	1.840426e+001	0	0	0	0	0	0	0	0	0	0	0	8.2807	40.4514	1	1	0	1	24.6442	15.4474	75.2316
DATA	1228	8	80	0	1	SRN_31093	SRN_31093	2221.07	4510.36	-5.394742525e-001	2.015795747e-001	7.445448137e-003	1.317566e+003	3.804504e+002	3.141099e+002	1.547525e+002	43	105	15	75	5.864438e+000	1.886888e+001	0	0	0	0	0	0	0	0	0	0	0	13.8733	11.7545	1	1	0	0	26.2212	15.3813	77.1467
DATA	1229	8	81	0	0	A_16_P20836777	chr18:39389606-39389665	2242.6	4510.35	1.393775439e-001	1.588317601e-001	3.802059788e-001	8.129682e+002	1.120601e+003	2.965036e+002	1.870468e+002	39	128	14	74	5.964387e+000	1.896661e+001	0	0	0	0	0	0	0	0	0	0	0	8.56016	34.6779	1	1	0	1	24.4106	14.9452	76.4137
DATA	1230	8	82	0	0	A_14_P127610	chr3:29804444-29804503	2263.54	4510.64	-1.108449155e-001	8.165411541e-002	1.746245329e-001	2.998032e+003	2.322691e+003	4.137478e+002	2.762439e+002	61	161	14	74	6.402792e+000	1.871218e+001	0	0	0	0	0	0	0	0	0	0	0	31.5678	71.9855	1	1	1	1	25.1049	15.4732	75.4056
DATA	1231	8	83	0	0	A_14_P131723	chr8:59043056-59043115	2285	4510.35	-8.466805096e-001	1.376677112e-001	7.739752229e-010	3.347601e+003	4.764894e+002	4.397381e+002	1.567309e+002	65	105.5	15	72	6.360291e+000	1.789499e+001	0	0	0	0	0	0	0	0	0	0	0	35.2486	14.7899	1	1	1	0	24.8756	15.352	73.4373
DATA	1232	8	84	0	0	A_14_P102265	chr12:120745306-120745365	2306	4510.89	-7.103333756e-001	3.837217165e-001	6.414537342e-002	7.601526e+002	1.481042e+002	2.950992e+002	1.491022e+002	37	86	15	74	6.250814e+000	1.810113e+001	0	0	0	0	0	0	0	0	0	0	0	8.00404	-2.60443	1	0	0	0	27.2919	15.7521	74.792
DATA	1233	8	85	0	0	A_14_P120019	chr3:9422487-9422546	2327.62	4510.83	1.756133080e-001	2.731858274e-001	5.203314159e-001	4.266115e+002	6.392134e+002	2.883144e+002	1.620316e+002	34	114.5	15	72	6.188202e+000	1.808651e+001	0	0	0	0	0	0	0	0	0	0	0	4.49201	19.8969	1	1	0	0	26.8687	15.7309	74.2918
DATA	1234	8	86	0	0	A_18_P12594721	chr17:15497825-15497883	2348.27	4510.88	-3.571680775e-001	2.643325675e-001	1.766290720e-001	8.034071e+002	3.529942e+002	2.962429e+002	1.528281e+002	38	101	15	72	5.913838e+000	1.777946e+001	0	0	0	0	0	0	0	0	0	0	0	8.45949	11.0021	1	1	0	0	28.9226	15.7673	73.2964
DATA	1235	8	87	0	0	A_16_P16894772	chr4:147172384-147172443	2369.34	4511.05	2.037530098e-001	1.122752649e-001	6.956030659e-002	1.187776e+003	1.898836e+003	3.088905e+002	2.410590e+002	42	154.5	16	75	6.440570e+000	1.811241e+001	0	0	0	0	0	0	0	0	0	0	0	12.5067	59.2589	1	1	0	1	26.6546	16.3362	74.6923
DATA	1236	8	88	0	0	A_16_P36624456	chr4:4564313-4564372	2390.44	4510.98	5.292879442e-001	1.506220840e-001	4.413913855e-004	5.549840e+002	1.877450e+003	2.904915e+002	2.392635e+002	36.5	156	15	73	6.405879e+000	1.764266e+001	0	0	0	0	0	0	0	0	0	0	0	5.84371	58.6645	1	1	0	1	25.3321	15.9665	72.6341
DATA	1237	8	89	0	0	A_14_P124772	chr18:48510798-48510857	2412.16	4510.71	5.691358999e-001	2.401394965e-001	1.778702264e-002	2.980027e+002	1.104984e+003	2.859766e+002	1.848093e+002	30.5	126.5	15	71	6.682677e+000	1.844083e+001	0	0	0	0	0	0	0	0	0	0	0	2.30066	34.57	0	1	0	1	26.0017	16.0712	71.9542
DATA	1238	8	90	0	0	A_16_P18071554	chr7:111741420-111741479	2433.17	4511.22	4.412764941e-001	2.789576765e-001	1.136778781e-001	2.976586e+002	8.222331e+002	2.851537e+002	1.692813e+002	28	115	15	70	6.697133e+000	1.819861e+001	0	0	0	0	0	0	0	0	0	0	0	0.286068	25.7528	0	1	0	1	27.501	15.8564	72.1084
DATA	1239	8	91	0	0	A_14_P106754	chr12:29813762-29813821	2454.07	4510.78	5.734286154e-001	2.501157039e-001	2.186796666e-002	2.835387e+002	1.061796e+003	2.865470e+002	1.819939e+002	31	123	16	71.5	6.980825e+000	1.743016e+001	0	0	0	0	0	0	0	0	0	0	0	2.98552	33.2924	1	1	0	1	26.4388	16.2565	72.8953
DATA	1240	8	92	0	0	A_16_P18381931	chr8:86951925-86951984	2475.25	4510.61	1.958759410e-001	1.113639070e-001	7.859758680e-002	1.210692e+003	1.900682e+003	3.097789e+002	2.406822e+002	38.5	152.5	16	72.5	7.129351e+000	1.776861e+001	0	0	0	0	0	0	0	0	0	0	0	12.748	59.6579	1	1	0	1	26.8687	16.4791	73.8272
DATA	1241	8	93	0	0	A_14_P138801	chr8:49641438-49641497	2496.65	4511	1.420190684e-001	7.129864180e-002	4.638309774e-002	3.486353e+003	4.834932e+003	4.503907e+002	5.054945e+002	63.5	232	16	73	7.200871e+000	1.816734e+001	0	0	0	0	0	0	0	0	0	0	0	36.7096	151.907	1	1	1	1	25.7804	16.7938	73.7712
DATA	1242	8	94	0	1	SRN_12638	SRN_12638	2517.56	4511	4.493608950e-001	9.020972938e-002	6.316154093e-007	1.539838e+003	4.333470e+003	3.240621e+002	4.577209e+002	43	221	16	74	7.455382e+000	1.761997e+001	0	0	0	0	0	0	0	0	0	0	0	16.2137	136.277	1	1	1	1	26.2212	16.6514	74.127
DATA	1243	8	95	0	0	A_16_P36287489	chr3:60472496-60472555	2538.44	4510.81	-1.725850078e-001	1.817356433e-001	3.422908176e-001	9.916555e+002	6.664626e+002	3.018924e+002	1.616249e+002	39	109	15	74	6.925665e+000	1.724399e+001	0	0	0	0	0	0	0	0	0	0	0	10.4416	20.977	1	1	0	0	25.1049	16.1802	74.4256
DATA	1244	8	96	0	0	A_16_P02312378	chr10:90488905-90488964	2560.25	4511.25	6.979293773e-001	1.346225579e-001	2.167788617e-007	5.560749e+002	2.773720e+003	2.905124e+002	3.139741e+002	33	180	15	74	6.960112e+000	1.723870e+001	0	0	0	0	0	0	0	0	0	0	0	5.8552	87.3767	1	1	0	1	24.8756	15.7381	76.246
DATA	1245	8	97	0	0	A_16_P15323587	chr1:164330973-164331032	2581.3	4510.81	-9.388776220e-002	9.724558408e-002	3.343091127e-001	2.068261e+003	1.666163e+003	3.522531e+002	2.221979e+002	48	145	15	76	6.425821e+000	1.762035e+001	0	0	0	0	0	0	0	0	0	0	0	21.7778	52.5276	1	1	1	1	27.0811	15.5246	77.4016
DATA	1246	8	98	0	0	A_16_P16014825	chr2:208183354-208183413	2602.54	4511.25	-3.976696767e-001	1.131431764e-001	4.401725656e-004	2.423630e+003	9.700555e+002	3.742259e+002	1.760410e+002	54.5	122	16	76	6.792433e+000	1.779015e+001	0	0	0	0	0	0	0	0	0	0	0	25.5196	30.6037	1	1	1	1	25.7804	16.0878	77.4929
DATA	1247	8	99	0	0	A_14_P100703	chr20:39658046-39658100	2623.71	4511.23	0.000000000e+000	6.589348785e-001	1.000000000e+000	2.941445e+002	1.458231e+002	2.851407e+002	1.468178e+002	25	94	16	75	6.717290e+000	1.968076e+001	0	0	0	0	0	0	0	0	0	0	0	-2.96842	0.597088	0	0	0	0	18.5412	16.5227	77.7841
DATA	1248	8	100	0	0	A_14_P110204	chr16:61858915-61858973	2644.48	4510.57	7.318366951e-001	2.030131000e-001	3.123041112e-004	2.937287e+002	1.584102e+003	2.855001e+002	2.159157e+002	30	142	16	72	6.788012e+000	1.997479e+001	0	0	0	0	0	0	0	0	0	0	0	1.50778	50.0392	0	1	0	1	27.2919	16.3144	75.1658
DATA	1249	8	101	0	1	SRN_30852	SRN_30852	2666.11	4510.39	8.353013476e-003	8.905804900e-002	9.252736647e-001	2.138665e+003	2.180197e+003	3.564325e+002	2.627437e+002	47.5	163.5	16	75	6.721696e+000	1.948551e+001	0	0	0	0	0	0	0	0	0	0	0	22.5191	68.9075	1	1	1	1	25.1049	16.5328	75.654
DATA	1250	8	102	0	0	A_16_P03593313	chr21:44333323-44333382	2687.31	4510.85	4.311609309e-001	2.863846180e-001	1.321876145e-001	2.927830e+002	7.901451e+002	2.853264e+002	1.665062e+002	31	117	16	74	6.805933e+000	1.880462e+001	0	0	0	0	0	0	0	0	0	0	0	1.08361	24.9854	0	1	0	1	29.3162	16.6371	74.9917
DATA	1251	8	103	0	0	A_16_P17056017	chr5:21931232-21931291	2708.2	4510.92	6.518423936e-001	1.429930092e-001	5.150523907e-006	5.245431e+002	2.353009e+003	2.899253e+002	2.771809e+002	34	167	16	75.5	6.645435e+000	2.038883e+001	0	0	0	0	0	0	0	0	0	0	0	5.52318	74.4368	1	1	0	1	26.8687	16.3844	76.1774
DATA	1252	8	104	0	1	SRN_30535	SRN_30535	2729.53	4510.83	-7.852931932e-002	1.467035581e-001	5.924475900e-001	1.143896e+003	9.546783e+002	3.072299e+002	1.748159e+002	43	122	15.5	74	6.321753e+000	1.904047e+001	0	0	0	0	0	0	0	0	0	0	0	12.0447	30.2124	1	1	0	1	25.7804	15.8644	76.2288
DATA	1253	8	105	0	0	A_14_P100860	chr7:35920266-35920325	2750.21	4510.95	1.383193298e-001	1.366898882e-001	3.115759633e-001	9.732568e+002	1.338279e+003	3.012931e+002	1.983512e+002	38	131	16	75	6.521858e+000	1.975487e+001	0	0	0	0	0	0	0	0	0	0	0	10.2479	42.3652	1	1	0	1	25.5572	16.2396	77.1811
DATA	1254	8	106	0	0	A_14_P130211	chr11:10327991-10328036	2770.93	4511.33	-2.576540781e-002	2.841686878e-001	9.277552762e-001	5.167435e+002	4.869783e+002	2.897852e+002	1.542531e+002	33	109	16	77	6.897969e+000	2.010741e+001	0	0	0	0	0	0	0	0	0	0	0	5.44106	15.4199	1	1	0	0	26.0017	16.4872	79.0798
DATA	1255	8	107	0	0	A_14_P127036	chr4:148834195-148834254	2792.32	4510.9	7.766393079e-001	1.136685920e-001	8.345430187e-012	7.924556e+002	4.738209e+003	2.959478e+002	4.959030e+002	35	244	15	77	6.590235e+000	1.970718e+001	0	0	0	0	0	0	0	0	0	0	0	8.34417	150.064	1	1	0	1	23.696	16.2172	77.3434
DATA	1256	8	108	0	0	A_16_P37938801	chr7:16441305-16441364	2813.75	4511.21	-5.136702503e-002	1.425723335e-001	7.186321710e-001	1.147771e+003	1.019737e+003	3.073744e+002	1.783423e+002	39	121	16	76	6.954920e+000	1.839556e+001	0	0	0	0	0	0	0	0	0	0	0	12.0855	32.3008	1	1	0	1	25.3321	16.6063	76.3333
DATA	1257	8	109	0	0	A_16_P02797320	chr13:66426959-66427018	2835.1	4511.56	4.726757313e-002	2.460119236e-001	8.476362297e-001	5.531335e+002	6.167335e+002	2.904562e+002	1.587680e+002	34.5	115	16	77	6.391832e+000	1.877930e+001	0	0	0	0	0	0	0	0	0	0	0	5.82423	19.5371	1	1	0	0	26.2212	16.2627	77.3003
DATA	1258	8	110	0	0	A_16_P16928934	chr4:161314975-161315034	2856.28	4511.14	4.814108284e-001	1.288739496e-001	1.873299286e-004	7.286306e+002	2.207589e+003	2.943030e+002	2.648336e+002	37	157	15	76	6.420943e+000	1.863436e+001	0	0	0	0	0	0	0	0	0	0	0	7.67213	69.935	1	1	0	1	25.1049	16.305	76.6286
DATA	1259	8	111	0	0	A_14_P137166	chr1:163811431-163811490	2877.72	4511.06	-4.665152253e-001	2.135652657e-001	2.893174366e-002	1.135297e+003	3.877881e+002	3.069108e+002	1.513519e+002	40.5	107	15	76	5.985187e+000	1.966610e+001	0	0	0	0	0	0	0	0	0	0	0	11.9541	12.2845	1	1	0	0	26.4388	15.7335	77.2837
DATA	1260	8	112	0	0	A_14_P117261	chr2:158858652-158858711	2898.43	4511.24	-2.853758834e-001	1.076106372e-001	8.003311273e-003	2.249403e+003	1.165981e+003	3.631850e+002	1.870892e+002	50	130.5	15	77	6.155874e+000	1.872810e+001	0	0	0	0	0	0	0	0	0	0	0	23.6851	36.9332	1	1	1	1	25.3321	15.5731	77.1404
DATA	1261	8	113	0	0	A_16_P02190489	chr9:136797528-136797587	2919.48	4510.87	0.000000000e+000	6.469630234e-001	1.000000000e+000	2.872379e+002	1.568958e+002	2.853693e+002	1.471718e+002	30.5	101.5	15.5	77.5	6.422129e+000	1.870953e+001	0	0	0	0	0	0	0	0	0	0	0	1.20243	4.96907	0	1	0	0	22.9591	15.8652	76.5843
DATA	1262	8	114	0	0	A_14_P116136	chr18:49644782-49644841	2940.75	4511.25	-8.806586522e-002	1.050315564e-001	4.017664906e-001	1.813046e+003	1.480277e+003	3.379003e+002	2.081687e+002	46	142	15	74	6.837888e+000	1.896239e+001	0	0	0	0	0	0	0	0	0	0	0	19.0905	46.8726	1	1	1	1	25.7804	15.6748	75.0638
DATA	1263	8	115	0	0	A_16_P35350507	chr1:169134233-169134292	2962.19	4511.37	3.486419975e-001	1.396228087e-001	1.252392252e-002	7.482161e+002	1.669818e+003	2.947940e+002	2.220724e+002	35	149	15	73	6.481011e+000	1.907152e+001	0	0	0	0	0	0	0	0	0	0	0	7.87835	52.8606	1	1	0	1	26.6546	15.6042	73.6918
DATA	1264	8	116	0	0	A_14_P118470	chr15:81593793-81593852	2982.38	4510.95	3.639004319e-001	1.287775494e-001	4.716174758e-003	8.222373e+002	1.900630e+003	2.967591e+002	2.399378e+002	35	145	15	73	6.404470e+000	1.995142e+001	0	0	0	0	0	0	0	0	0	0	0	8.65776	60.1491	1	1	0	1	21.9382	15.852	73.5335
DATA	1265	8	117	0	1	PC_00000004	PC_00000004	3004.07	4511.27	6.807821347e-001	9.020650187e-002	4.456387234e-014	2.818271e+003	1.351341e+004	4.009136e+002	1.359259e+003	58.5	521.5	15	72	5.992359e+000	1.876767e+001	0	0	0	0	0	0	0	0	0	0	0	29.675	427.496	1	1	1	1	26.0017	15.5994	73.1547
DATA	1266	8	118	0	0	A_14_P125730	chr8:120770325-120770384	3025.89	4511.42	-1.143777572e-001	8.230708179e-002	1.646362388e-001	2.944444e+003	2.262692e+003	4.098813e+002	2.695906e+002	60	169	15	72	6.299102e+000	1.878037e+001	0	0	0	0	0	0	0	0	0	0	0	31.0036	71.5486	1	1	1	1	24.6442	15.7967	72.0407
DATA	1267	8	119	0	0	A_14_P134441	chr12:45458230-45458289	3046.78	4511.22	-2.861532842e-001	3.782860403e-001	4.493813313e-001	5.106184e+002	2.642063e+002	2.896766e+002	1.489970e+002	31	103	15	73	5.771848e+000	1.918977e+001	0	0	0	0	0	0	0	0	0	0	0	5.37656	8.35045	1	1	0	0	26.6546	15.5696	74.126
DATA	1268	8	120	0	0	A_14_P133034	chr2:32514528-32514587	3067.76	4510.93	-5.486392462e-002	1.640357061e-001	7.380299758e-001	9.751803e+002	8.594507e+002	3.013553e+002	1.700348e+002	37	121	15	74.5	6.084410e+000	1.882956e+001	0	0	0	0	0	0	0	0	0	0	0	10.2682	27.149	1	1	0	1	24.4106	15.6856	75.0767
DATA	1269	8	121	0	0	A_18_P10527395	chr1:223356789-223356848	3089.39	4511.47	-5.548886393e-001	1.482822987e-001	1.824817630e-004	1.974653e+003	5.503033e+002	3.468397e+002	1.567784e+002	45	113	15	75	6.410193e+000	1.971289e+001	0	0	0	0	0	0	0	0	0	0	0	20.7921	17.373	1	1	1	0	25.3321	15.8433	75.8512
DATA	1270	8	122	0	0	A_16_P19964231	chr13:113362778-113362837	3110.52	4510.87	-7.944599213e-001	3.470949553e-001	2.208611972e-002	9.090041e+002	1.459170e+002	2.992793e+002	1.469002e+002	36	91	15	75	6.872297e+000	1.883405e+001	0	0	0	0	0	0	0	0	0	0	0	9.57137	-0.400124	1	0	0	0	23.9365	16.2709	75.8203
DATA	1271	8	123	0	0	A_14_P109711	chr19:46268084-46268140	3130.94	4511.13	-9.497014285e-001	1.989272217e-001	1.804992428e-006	2.051652e+003	2.303575e+002	3.512805e+002	1.487933e+002	44.5	99	16	76	6.720826e+000	1.871272e+001	0	0	0	0	0	0	0	0	0	0	0	21.6029	7.26262	1	1	1	0	24.1747	16.3205	76.9667
DATA	1272	8	124	0	0	A_14_P125540	chr8:97113866-97113925	3152.84	4511.44	3.115925240e-002	1.330917539e-001	8.148929221e-001	1.138665e+003	1.223363e+003	3.070355e+002	1.913337e+002	39	129	15	73	6.369405e+000	1.857506e+001	0	0	0	0	0	0	0	0	0	0	0	11.9896	38.5398	1	1	0	1	23.696	15.7746	74.5231
DATA	1273	8	125	0	0	A_14_P112483	chr22:38829024-38829083	3174.22	4511.29	-1.641058264e-001	1.973972053e-001	4.057769105e-001	8.949534e+002	6.133305e+002	2.988556e+002	1.594988e+002	35.5	112	15	74	6.712237e+000	1.864289e+001	0	0	0	0	0	0	0	0	0	0	0	9.42342	19.3059	1	1	0	0	22.4545	16.0512	75.2129
DATA	1274	8	126	0	0	A_14_P136079	chr7:66671745-66671804	3194.77	4511.45	-3.556277368e-001	1.264813415e-001	4.928026082e-003	1.932288e+003	8.520090e+002	3.444454e+002	1.702160e+002	46	119	16	74	7.167975e+000	1.778211e+001	0	0	0	0	0	0	0	0	0	0	0	20.3461	26.7965	1	1	1	1	22.4545	16.9044	75.3415
DATA	1275	8	127	0	0	A_14_P135225	chr9:96353582-96353641	3216.05	4511.53	0.000000000e+000	6.772653875e-001	1.000000000e+000	2.801101e+002	1.465058e+002	2.856287e+002	1.475110e+002	28	95	16	74	6.823590e+000	1.793083e+001	0	0	0	0	0	0	0	0	0	0	0	1.75725	0.724499	0	0	0	0	25.7804	16.3561	74.6268
DATA	1276	8	128	0	0	A_16_P16103405	chr3:527296-527355	3238.05	4511.14	2.685352285e-001	3.657011639e-001	4.627644816e-001	2.796450e+002	5.189701e+002	2.858900e+002	1.564987e+002	29.5	109.5	15	72	6.822914e+000	1.927921e+001	0	0	0	0	0	0	0	0	0	0	0	2.17801	16.2905	0	1	0	0	27.0811	16.0845	73.1944
DATA	1277	8	129	0	0	A_14_P106387	chr1:48763881-48763940	3258.38	4511.2	6.091078423e-001	2.296222367e-001	7.986219949e-003	2.981720e+002	1.212201e+003	2.866955e+002	1.911424e+002	30	130	15	74	6.536874e+000	1.984629e+001	0	0	0	0	0	0	0	0	0	0	0	3.13961	38.014	1	1	0	1	23.9365	15.7535	74.3241
DATA	1278	8	130	0	0	A_14_P136122	chr16:89032058-89032117	3279.08	4510.87	9.686927709e-001	1.730982365e-001	2.190978714e-008	2.788018e+002	2.594110e+003	2.863387e+002	2.986325e+002	28	180	15	72	6.668274e+000	1.941627e+001	0	0	0	0	0	0	0	0	0	0	0	2.75509	81.2641	0	1	0	1	22.7082	15.7071	74.2374
DATA	1279	8	131	0	0	A_14_P101939	chr17:52189051-52189110	3300.77	4511.08	1.730354611e-001	2.835238524e-001	5.416611023e-001	4.110391e+002	6.122357e+002	2.880881e+002	1.602664e+002	32	108	15	73	6.221893e+000	1.904454e+001	0	0	0	0	0	0	0	0	0	0	0	4.32804	19.1574	1	1	0	0	23.2073	15.5159	73.8942
DATA	1280	8	132	0	0	A_16_P15307249	chr1:157073644-157073703	3321.74	4510.85	3.004092104e-001	1.755238378e-001	8.698869876e-002	5.972725e+002	1.192839e+003	2.913290e+002	1.903070e+002	36	136.5	15	71	6.217521e+000	1.868905e+001	0	0	0	0	0	0	0	0	0	0	0	6.28899	37.2816	1	1	0	1	22.4545	15.5714	72.4837
DATA	1281	8	133	0	0	A_14_P102679	chr16:27452594-27452653	3342.71	4511	3.757009858e-001	9.461374808e-002	7.160400169e-005	1.389564e+003	3.300498e+003	3.171973e+002	3.619025e+002	43.5	198	16	72	6.348016e+000	1.774331e+001	0	0	0	0	0	0	0	0	0	0	0	14.6314	103.033	1	1	0	1	25.1049	16.1181	72.794
DATA	1282	8	134	0	0	A_14_P202315	chr12:103353097-103353153	3364.11	4511.16	-8.414004485e-001	3.237409341e-001	9.349764778e-003	1.024810e+003	1.476532e+002	3.029977e+002	1.486532e+002	38	92.5	17	70.5	6.445800e+000	1.880654e+001	0	0	0	0	0	0	0	0	0	0	0	10.7907	0.382479	1	0	0	0	22.1978	16.6836	71.9492
DATA	1283	8	135	0	0	A_14_P107908	chr7:36713539-36713598	3385.13	4511.6	3.675405476e-001	1.007757258e-001	2.652024080e-004	1.225839e+003	2.857419e+003	3.103740e+002	3.221813e+002	40	186	16	69	6.697229e+000	1.716705e+001	0	0	0	0	0	0	0	0	0	0	0	12.9075	88.9756	1	1	0	1	25.5572	16.383	71.5198
DATA	1284	8	136	0	0	A_16_P01728689	chr7:71200006-71200065	3405.76	4511.46	-6.735973778e-001	4.031113748e-001	9.472253569e-002	6.981722e+002	1.480353e+002	2.935638e+002	1.490328e+002	33	93	15	70	5.970980e+000	1.612467e+001	0	0	0	0	0	0	0	0	0	0	0	7.35141	-2.06121	1	0	0	0	25.7804	15.3295	70.9398
DATA	1285	8	137	0	0	A_16_P41647032	chrX:37372045-37372104	3427.18	4511.45	4.951737678e-001	1.033459556e-001	1.656059337e-006	1.076844e+003	3.367648e+003	3.047969e+002	3.683527e+002	40	200	15	70	6.250356e+000	1.744668e+001	0	0	0	0	0	0	0	0	0	0	0	11.3386	104.579	1	1	0	1	26.8687	15.3767	71.1247
DATA	1286	8	138	0	0	A_14_P120111	chr7:80303325-80303384	3448.38	4511.4	-2.503738695e-001	8.775516559e-002	4.329560493e-003	3.152879e+003	1.771469e+003	4.251020e+002	2.317718e+002	61	148.5	15	72	6.506491e+000	1.780484e+001	0	0	0	0	0	0	0	0	0	0	0	33.1983	54.9321	1	1	1	1	25.3321	15.4257	72.6114
DATA	1287	8	139	0	0	A_14_P131445	chr15:86972012-86972071	3469.53	4511.63	1.239301411e-001	1.663041929e-001	4.561498942e-001	7.840755e+002	1.043009e+003	2.957245e+002	1.824302e+002	34	123	15	72	6.555889e+000	1.841871e+001	0	0	0	0	0	0	0	0	0	0	0	8.25593	32.2961	1	1	0	1	25.5572	15.6626	72.1502
DATA	1288	8	140	0	0	A_16_P18017537	chr7:88477955-88478014	3490.5	4511.41	-7.808368537e-001	3.481889647e-001	2.492479014e-002	8.989185e+002	1.488962e+002	2.989745e+002	1.498995e+002	33.5	89	14	71	6.406830e+000	1.900153e+001	0	0	0	0	0	0	0	0	0	0	0	9.46517	-4.18257	1	0	0	0	24.4106	15.3956	71.6214
DATA	1289	8	141	0	0	A_14_P123299	chr6:43272015-43272067	3512.39	4511.44	4.856890919e-001	2.862053912e-001	8.969763767e-002	2.751715e+002	8.419622e+002	2.862219e+002	1.721359e+002	30	115	15	70	6.751599e+000	1.868897e+001	0	0	0	0	0	0	0	0	0	0	0	2.6171	25.9899	0	1	0	1	26.6546	16.0695	71.7434
DATA	1290	8	142	0	0	A_16_P36111539	chr2:232490101-232490160	3533.4	4511.16	-2.533983364e-001	3.275799231e-001	4.391989665e-001	5.757984e+002	3.212714e+002	2.908963e+002	1.537724e+002	34	103	15	69	6.733541e+000	1.793985e+001	0	0	0	0	0	0	0	0	0	0	0	6.06288	9.90129	1	1	0	0	23.9365	15.7234	70.4848
DATA	1291	8	143	0	0	A_14_P113479	chr16:400651-400710	3555.77	4512.15	-3.208948467e-001	3.586780537e-001	3.709689605e-001	5.625509e+002	2.686996e+002	2.906370e+002	1.530025e+002	33	96.5	15	70	6.801027e+000	1.854605e+001	0	0	0	0	0	0	0	0	0	0	0	5.92339	8.26757	1	1	0	0	16.9257	16.0806	72.2657
DATA	1292	8	144	0	0	A_14_P108696	chr11:66204328-66204387	3576.22	4511.25	2.494865197e-003	1.294435620e-001	9.846227101e-001	1.226038e+003	1.233101e+003	3.103819e+002	1.948572e+002	39	127	15	70	7.078933e+000	1.851266e+001	0	0	0	0	0	0	0	0	0	0	0	12.9096	37.8775	1	1	0	1	26.8687	16.3443	72.6749
DATA	1293	8	145	0	0	A_14_P116168	chr8:56832608-56832667	3596.68	4511.26	8.653570626e-002	1.091899606e-001	4.280549798e-001	1.408315e+003	1.718840e+003	3.180232e+002	2.288722e+002	44	148	15	71	6.965002e+000	1.898742e+001	0	0	0	0	0	0	0	0	0	0	0	14.8289	52.712	1	1	0	1	25.1049	15.9549	72.3979
DATA	1294	8	146	0	0	A_14_P107407	chr13:53508169-53508228	3618.15	4511.5	0.000000000e+000	6.798399799e-001	1.000000000e+000	2.744656e+002	1.503710e+002	2.851407e+002	1.513843e+002	25.5	89	16	72	6.710976e+000	1.855462e+001	0	0	0	0	0	0	0	0	0	0	0	-0.00429432	-4.39345	0	0	0	0	26.6546	16.1203	71.4269
DATA	1295	8	147	0	0	A_14_P108435	chr11:34651737-34651796	3638.88	4510.95	-1.588783256e-001	1.570963114e-001	3.118520779e-001	1.164144e+003	8.074737e+002	3.079895e+002	1.718094e+002	39	114.5	16	73	6.709118e+000	1.919410e+001	0	0	0	0	0	0	0	0	0	0	0	12.2579	24.6767	1	1	0	1	25.3321	16.1774	72.7198
DATA	1296	8	148	0	0	A_14_P120443	chr14:51116417-51116476	3660.05	4511.44	-1.277482392e-002	1.008430942e-001	8.991935131e-001	1.780436e+003	1.728827e+003	3.361618e+002	2.301447e+002	44	144	16	72	6.001924e+000	1.807760e+001	0	0	0	0	0	0	0	0	0	0	0	18.7471	52.7422	1	1	1	1	26.2212	15.78	72.5371
DATA	1297	8	149	0	1	SRN_30528	SRN_30528	3681.51	4511.25	-1.156484779e-001	1.201998633e-001	3.359818762e-001	1.555610e+003	1.191934e+003	3.248145e+002	1.933152e+002	42	130	15	74	6.233448e+000	1.860471e+001	0	0	0	0	0	0	0	0	0	0	0	16.3798	36.2957	1	1	1	1	25.7804	15.7775	74.0366
DATA	1298	8	150	0	0	A_14_P128819	chr9:95502493-95502552	3702.72	4511.6	3.422698748e-001	8.629862120e-002	7.305497820e-005	1.778327e+003	3.910943e+003	3.360501e+002	4.197642e+002	45	216	15	74	6.582685e+000	1.717887e+001	0	0	0	0	0	0	0	0	0	0	0	18.7249	118.878	1	1	1	1	25.5572	15.6268	73.6068
DATA	1299	8	151	0	0	A_14_P125100	chr16:70503055-70503101	3723.62	4511.34	6.138261796e-001	2.464016124e-001	1.273262666e-002	2.745575e+002	1.128391e+003	2.853200e+002	1.899121e+002	27	130	16	74	6.782869e+000	1.820803e+001	0	0	0	0	0	0	0	0	0	0	0	1.06495	34.2351	0	1	0	1	24.1747	16.2818	74.29
DATA	1300	8	152	0	0	A_14_P136995	chr1:23356988-23357043	3745.15	4511.22	8.015476589e-001	1.723775330e-001	3.320085122e-006	3.403756e+002	2.155292e+003	2.871651e+002	2.643423e+002	32	156	16	74	6.956114e+000	1.837002e+001	0	0	0	0	0	0	0	0	0	0	0	3.58399	65.2653	1	1	0	1	22.4545	16.5467	74.368
DATA	1301	8	153	0	0	A_14_P127296	chr4:169432961-169433012	3765.72	4511.11	8.001956280e-001	1.955107526e-001	4.261085969e-005	2.865780e+002	1.808999e+003	2.865772e+002	2.371415e+002	31	147	15	74	7.233846e+000	1.820540e+001	0	0	0	0	0	0	0	0	0	0	0	3.01753	54.6773	1	1	0	1	22.7082	16.3211	74.2898
DATA	1302	8	154	0	0	A_14_P200718	chr18:14102472-14102527	3787.08	4510.92	-2.284054559e-001	1.128164831e-001	4.291099329e-002	1.959725e+003	1.158217e+003	3.459920e+002	1.924015e+002	46.5	125	16	74	7.139085e+000	1.831176e+001	0	0	0	0	0	0	0	0	0	0	0	20.635	34.9387	1	1	1	1	23.9365	16.6043	74.2844
DATA	1303	8	155	0	0	A_14_P116346	chr2:206196934-206196993	3808.15	4511.36	4.708890923e-001	1.155801280e-001	4.618560461e-005	8.873779e+002	2.624205e+003	2.986296e+002	3.042316e+002	36	170	16	75	7.197242e+000	1.814603e+001	0	0	0	0	0	0	0	0	0	0	0	9.34366	79.0133	1	1	0	1	24.6442	16.7169	75.0053
DATA	1304	8	156	0	0	A_14_P134731	chr6:86215649-86215708	3829.26	4511.38	3.177918692e-002	1.688815964e-001	8.507399684e-001	8.627312e+002	9.282281e+002	2.979065e+002	1.800021e+002	36	119.5	16	74	7.248376e+000	1.761640e+001	0	0	0	0	0	0	0	0	0	0	0	9.08414	27.8941	1	1	0	1	24.8756	16.3801	73.5714
DATA	1305	8	157	0	0	A_14_P103265	chr12:60174751-60174810	3850.66	4511.21	5.444139119e-001	2.672576098e-001	4.164622531e-002	2.759648e+002	9.666462e+002	2.858989e+002	1.822761e+002	30	118	16	74	6.886112e+000	1.704951e+001	0	0	0	0	0	0	0	0	0	0	0	2.19097	28.9903	0	1	0	1	26.0017	16.0077	73.9356
DATA	1306	8	158	0	0	A_14_P104241	chr1:27685326-27685374	3871.77	4511.64	-9.649931087e-002	1.991269997e-001	6.279516813e-001	8.305325e+002	6.650546e+002	2.969900e+002	1.685084e+002	35.5	112.5	15	71.5	6.684251e+000	1.752727e+001	0	0	0	0	0	0	0	0	0	0	0	8.7451	19.9072	1	1	0	0	24.6442	15.7902	73.2443
DATA	1307	8	159	0	0	A_16_P18738772	chr9:114275121-114275180	3892.64	4511.31	2.794345136e-001	1.789920774e-001	1.184870264e-001	6.045246e+002	1.150399e+003	2.914785e+002	1.931391e+002	34	130	15	74	6.588078e+000	1.865438e+001	0	0	0	0	0	0	0	0	0	0	0	6.36535	34.3661	1	1	0	1	24.8756	15.6528	75.4444
DATA	1308	8	160	0	0	A_14_P128964	chr2:135213715-135213774	3914	4511.34	1.110044851e+000	1.626958453e-001	8.926901883e-012	2.772933e+002	3.572598e+003	2.854334e+002	3.896153e+002	27	198	15	74	6.813777e+000	2.066127e+001	0	0	0	0	0	0	0	0	0	0	0	1.36059	106.511	0	1	0	1	25.7804	16.1496	75.7795
DATA	1309	8	161	0	0	A_14_P106004	chr10:90045229-90045280	3935.28	4511.38	-3.052358911e-001	9.515675064e-002	1.337932546e-003	2.927817e+003	1.449800e+003	4.086886e+002	2.127956e+002	58	140.5	16	74	6.840210e+000	1.997524e+001	0	0	0	0	0	0	0	0	0	0	0	30.8285	43.1365	1	1	1	1	23.9365	16.2793	76.0771
DATA	1310	8	162	0	0	A_14_P116805	chr10:62547954-62548013	3956.62	4511.36	-4.205869210e-001	9.786999476e-002	1.728099492e-005	3.353676e+003	1.273310e+003	4.402007e+002	2.014311e+002	65.5	132	15	74	6.194476e+000	1.951591e+001	0	0	0	0	0	0	0	0	0	0	0	35.3126	37.8086	1	1	1	1	25.3321	15.5538	75.0732
DATA	1311	8	163	0	0	A_14_P109126	chr2:191991824-191991883	3978.37	4511.3	-5.070759444e-001	4.399851718e-001	2.491221820e-001	5.526329e+002	1.719336e+002	2.904467e+002	1.573474e+002	30.5	99.5	15	74	6.318886e+000	1.854663e+001	0	0	0	0	0	0	0	0	0	0	0	5.81896	5.09467	1	1	0	0	25.5572	15.3298	74.0331
DATA	1312	8	164	0	0	A_14_P133106	chr11:9606777-9606836	3998.73	4511.17	-8.869742498e-001	2.945905770e-001	2.604994135e-003	1.199936e+003	1.556625e+002	3.093602e+002	1.568133e+002	39	95	14	74	6.559822e+000	1.867390e+001	0	0	0	0	0	0	0	0	0	0	0	12.6347	1.67205	1	0	0	0	23.696	15.2792	74.5629
DATA	1313	9	1	1028	1	SM_05	SM_05	538.732	4516.37	0.000000000e+000	6.499286122e-001	1.000000000e+000	2.868393e+002	1.656633e+002	2.851407e+002	1.667796e+002	35	95	17	76	7.263530e+000	1.897589e+001	0	0	0	0	0	0	0	0	0	0	0	-0.0645387	-3.39897	0	0	0	0	21.4095	17.6938	76.8794
DATA	1314	9	2	0	0	A_14_P104452	chr19:11628640-11628696	560.093	4515.95	3.913239510e-001	3.154997172e-001	2.148531443e-001	2.866522e+002	7.057960e+002	2.851415e+002	1.813571e+002	35	119	17	76	7.344082e+000	1.942646e+001	0	0	0	0	0	0	0	0	0	0	0	0.0699694	19.5801	0	1	0	0	28.1191	17.8198	76.9361
DATA	1315	9	3	0	0	A_16_P19951141	chr13:108269687-108269746	581.163	4516.1	1.382158569e-001	4.291368855e-001	7.473930627e-001	2.864638e+002	3.938090e+002	2.855571e+002	1.718675e+002	41	110	17	75	7.621965e+000	1.813390e+001	0	0	0	0	0	0	0	0	0	0	0	1.62316	10.9096	0	1	0	0	23.4529	17.9272	75.7517
DATA	1316	9	4	0	0	A_14_P108951	chr20:12511311-12511370	602.433	4515.77	1.243744698e-001	1.004353996e-001	2.155852340e-001	1.577076e+003	2.100037e+003	3.258480e+002	2.686334e+002	53	153	17	76	7.815574e+000	1.749377e+001	0	0	0	0	0	0	0	0	0	0	0	16.6058	58.0994	1	1	1	1	25.7804	17.8387	76.4839
DATA	1317	9	5	0	0	A_16_P17541610	chr6:49624464-49624523	624.315	4515.63	0.000000000e+000	6.517143347e-001	1.000000000e+000	2.862435e+002	1.665933e+002	2.861425e+002	1.677913e+002	38	102	16	76	7.490015e+000	1.694785e+001	0	0	0	0	0	0	0	0	0	0	0	2.51899	1.3908	0	0	0	0	24.8756	17.3923	75.2192
DATA	1318	9	6	0	0	A_16_P35353999	chr1:170624938-170624997	644.739	4515.89	3.236995649e-001	3.438670875e-001	3.465251130e-001	2.861525e+002	6.029719e+002	2.854053e+002	1.783684e+002	37	113	17	75	7.613725e+000	1.653404e+001	0	0	0	0	0	0	0	0	0	0	0	1.29361	16.647	0	1	0	0	22.4545	17.6937	76.4502
DATA	1319	9	7	0	0	A_16_P00124386	chr1:94461710-94461769	666.355	4516.65	0.000000000e+000	6.504275381e-001	1.000000000e+000	2.860536e+002	1.668697e+002	2.851407e+002	1.684590e+002	33.5	102	17	77	7.475111e+000	1.755416e+001	0	0	0	0	0	0	0	0	0	0	0	-3.1925	3.44995	0	0	0	0	26.2212	17.6504	77.2073
DATA	1320	9	8	0	0	A_14_P110186	chr12:62102686-62102745	688.115	4516.38	2.867929007e-002	4.887709923e-001	9.532099095e-001	2.860593e+002	3.055874e+002	2.855949e+002	1.708735e+002	36	100	17	78	7.884305e+000	1.874193e+001	0	0	0	0	0	0	0	0	0	0	0	1.69534	8.42415	0	1	0	0	26.0017	18.0408	78.151
DATA	1321	9	9	0	0	A_14_P111344	chr8:67563689-67563746	708.704	4516.39	-5.132209070e-001	1.376410738e-001	1.924776906e-004	2.153777e+003	6.606628e+002	3.573413e+002	1.807177e+002	55	115	17	77	7.940358e+000	1.766474e+001	0	0	0	0	0	0	0	0	0	0	0	22.6782	18.2028	1	1	1	0	24.8756	18.626	76.9803
DATA	1322	9	10	0	0	A_16_P01969178	chr8:93662532-93662591	729.643	4516.39	4.619288192e-002	1.669635389e-001	7.820377428e-001	8.781005e+002	9.766458e+002	2.983552e+002	1.945663e+002	46	121	18	79	7.176165e+000	1.850721e+001	0	0	0	0	0	0	0	0	0	0	0	9.24597	26.8977	1	1	0	1	24.8756	18.166	79.2573
DATA	1323	9	11	0	0	A_14_P201315	chrX:105854586-105854645	750.804	4516.39	6.942079953e-001	1.523856027e-001	5.223602266e-006	4.703927e+002	2.326315e+003	2.889947e+002	2.871439e+002	43	166	17	80	7.392499e+000	1.907998e+001	0	0	0	0	0	0	0	0	0	0	0	4.95301	64.0501	1	1	0	1	23.9365	18.1903	79.8806
DATA	1324	9	12	0	0	A_14_P130452	chrX:44634291-44634350	771.686	4516.55	-1.083450668e-001	1.785684019e-001	5.440217082e-001	9.707867e+002	7.564475e+002	3.012134e+002	1.845663e+002	47	117	16	81	7.488587e+000	2.045909e+001	0	0	0	0	0	0	0	0	0	0	0	10.2219	20.8241	1	1	0	0	24.4106	17.8403	81.6042
DATA	1325	9	13	0	0	A_14_P201842	chrX:66943800-66943859	792.5	4516.6	5.784172373e-001	2.524337988e-001	2.194247858e-002	2.863735e+002	1.084801e+003	2.851407e+002	2.002820e+002	33.5	127.5	16	81	7.208734e+000	2.097131e+001	0	0	0	0	0	0	0	0	0	0	0	-4.1613	29.862	0	1	0	1	25.7804	17.2561	81.6982
DATA	1326	9	14	0	0	A_14_P137579	chr4:167921523-167921579	815.283	4516.3	-3.154796853e-001	4.081926565e-001	4.395995783e-001	5.026177e+002	2.430850e+002	2.895367e+002	1.700967e+002	39.5	102.5	17	83	7.894466e+000	2.210489e+001	0	0	0	0	0	0	0	0	0	1	0	5.29232	6.6919	1	1	0	0	24.8756	17.9082	83.2143
DATA	1327	9	15	0	0	A_16_P00046414	chr1:37430557-37430616	835.207	4516.4	9.021187811e-001	1.815975498e-001	6.775814476e-007	2.866881e+002	2.288381e+003	2.857709e+002	2.840742e+002	39	157	17	82	8.086804e+000	2.157722e+001	0	0	0	0	0	0	0	0	0	1	0	1.99719	63.0089	0	1	0	1	25.7804	18.1719	82.1368
DATA	1328	9	16	0	0	A_14_P132448	chr9:128678268-128678327	856.69	4516.29	1.351915853e-001	6.893669953e-002	4.986765028e-002	4.260648e+003	5.816574e+003	5.126758e+002	6.055079e+002	82	259	18	82	7.539523e+000	2.040832e+001	0	0	0	0	0	0	0	0	0	0	0	44.8625	160.202	1	1	1	1	25.3321	18.5106	81.6408
DATA	1329	9	17	0	0	A_14_P112923	chr17:47814320-47814379	877.377	4516.46	-9.663824447e-003	1.507629870e-001	9.488910403e-001	1.055910e+003	1.032674e+003	3.040636e+002	1.973713e+002	47	126	17	82	7.840797e+000	1.950979e+001	0	0	0	0	0	0	0	0	0	0	0	11.1182	28.454	1	1	0	1	26.0017	18.2434	81.4494
DATA	1330	9	18	0	0	A_18_P16896621	chr9:86139568-86139627	898.704	4516.39	-3.063283884e-003	1.242700272e-001	9.803339593e-001	1.335388e+003	1.326002e+003	3.148616e+002	2.141153e+002	51	130	17	79	7.069257e+000	1.930652e+001	0	0	0	0	0	0	0	0	0	0	0	14.061	36.5549	1	1	0	1	24.8756	17.6568	79.7232
DATA	1331	9	19	0	0	A_14_P129121	chr14:100152577-100152636	920.192	4516.83	5.114637513e-001	2.730439702e-001	6.104187568e-002	2.874871e+002	9.334308e+002	2.863096e+002	1.921941e+002	36.5	123.5	16	76	6.899767e+000	1.956850e+001	0	0	0	0	0	0	0	0	0	0	0	2.72135	25.7494	0	1	0	1	24.4106	17.274	78.3986
DATA	1332	9	20	0	0	A_14_P101746	chr6:15580399-15580458	940.655	4516.53	-1.273163328e-001	8.622161935e-002	1.397782649e-001	2.791875e+003	2.082474e+003	3.990625e+002	2.674982e+002	68	152	17	76.5	6.663878e+000	1.946827e+001	0	0	0	0	0	0	0	0	0	0	0	29.3971	57.4846	1	1	1	1	25.3321	17.5142	78.9362
DATA	1333	9	21	0	0	A_14_P200939	chr7:195029-195085	962.351	4516.53	-6.092127935e-001	2.725447123e-001	2.539919852e-002	1.029802e+003	2.532451e+002	3.031669e+002	1.696569e+002	48	105	17	77.5	6.292120e+000	1.940568e+001	0	0	0	0	0	0	0	0	0	0	0	10.8433	6.99631	1	1	0	0	25.3321	17.275	79.4929
DATA	1334	9	22	0	0	A_14_P136945	chr5:18909548-18909607	984.16	4516.02	2.722484073e-001	9.371321118e-002	3.671087486e-003	1.559012e+003	2.918084e+003	3.249775e+002	3.365180e+002	50	175	18	78	6.345775e+000	1.881946e+001	0	0	0	0	0	0	0	0	0	0	0	16.4156	80.6885	1	1	1	1	23.696	17.5587	80.0534
DATA	1335	9	23	0	0	A_14_P137125	chr6:33677306-33677365	1004.96	4516.71	1.438575840e-001	1.274449155e-001	2.589896246e-001	1.092340e+003	1.521302e+003	3.053478e+002	2.262285e+002	49	138	18	79	6.692227e+000	1.869764e+001	0	0	0	0	0	0	0	0	0	0	0	11.5018	42.1082	1	1	0	1	24.4106	17.696	80.2125
DATA	1336	9	24	0	0	A_14_P126545	chr7:135071378-135071437	1026.49	4516.02	6.520919556e-001	1.198883612e-001	5.353242183e-008	7.394344e+002	3.318880e+003	2.945723e+002	3.716544e+002	44.5	186.5	18	80	6.598551e+000	1.912455e+001	0	0	0	0	0	0	0	0	0	0	0	7.78588	91.9592	1	1	0	1	24.1747	17.646	79.9489
DATA	1337	9	25	0	0	A_14_P138704	chr22:41677236-41677294	1047.04	4516.62	-2.787886497e-002	1.087550267e-001	7.976840434e-001	1.651689e+003	1.548993e+003	3.295239e+002	2.278316e+002	54	142	18	79	6.760512e+000	1.943210e+001	0	0	0	0	0	0	0	0	0	0	0	17.3915	42.9684	1	1	1	1	24.6442	17.7264	80.0135
DATA	1338	9	26	0	0	A_14_P135715	chr17:73623373-73623420	1067.95	4516.51	-6.362236692e-003	1.899749753e-001	9.732839461e-001	8.039989e+002	7.923065e+002	2.962590e+002	1.847272e+002	42.5	119.5	17	79	7.235172e+000	1.848099e+001	0	0	0	0	0	0	0	0	0	0	0	8.46572	22.0046	1	1	0	0	25.7804	17.8038	78.8679
DATA	1339	9	27	0	0	A_14_P109471	chr17:30816980-30817038	1089.44	4516.2	9.767933689e-002	3.130465742e-001	7.550191460e-001	4.168691e+002	5.220103e+002	2.881719e+002	1.746407e+002	40.5	108	17	79	7.690719e+000	1.834105e+001	0	0	0	0	0	0	0	0	0	0	0	4.38943	14.5165	1	1	0	0	25.1049	17.6584	78.1851
DATA	1340	9	28	0	1	SRN_20605	SRN_20605	1110.81	4516.33	3.379234212e-001	9.842356587e-002	5.961524839e-004	1.345857e+003	2.930370e+003	3.153071e+002	3.369990e+002	51	180	17	80	7.858469e+000	1.895935e+001	0	0	0	0	0	0	0	0	0	0	0	14.1712	81.6032	1	1	0	1	25.5572	17.8551	78.9823
DATA	1341	9	29	0	0	A_14_P136768	chr6:110243469-110243528	1131.58	4516.47	-9.828462605e-002	1.272718116e-001	4.399711736e-001	1.441492e+003	1.149549e+003	3.195062e+002	2.020749e+002	49.5	123.5	18	80	7.898945e+000	1.773558e+001	0	0	0	0	0	0	0	0	0	0	0	15.1782	32.0572	1	1	1	1	24.4106	18.2786	78.8588
DATA	1342	9	30	0	0	A_14_P116447	chr3:10326945-10327000	1152.92	4516.37	5.755599119e-002	2.959464752e-001	8.457992061e-001	4.629189e+002	5.285193e+002	2.888740e+002	1.741552e+002	41.5	107	18	78	7.710715e+000	1.827695e+001	0	0	0	0	0	0	0	0	0	0	0	4.87431	14.7609	1	1	0	0	20.8674	18.1049	77.4082
DATA	1343	9	31	0	0	A_14_P135066	chr21:36259789-36259848	1173.76	4516.71	-8.874297148e-001	2.839018873e-001	1.773025695e-003	1.269985e+003	1.645768e+002	3.121439e+002	1.662070e+002	48	97	17	77	7.531094e+000	1.826315e+001	0	0	0	0	0	0	0	0	0	0	0	13.3723	3.679	1	0	0	0	26.4388	17.8974	77.4505
DATA	1344	9	32	0	0	A_14_P131213	chr12:68716833-68716892	1195.35	4516.32	3.469803495e-003	1.773371817e-001	9.843894779e-001	8.571270e+002	8.640024e+002	2.977447e+002	1.866204e+002	45	112.5	17	77	6.892281e+000	1.846375e+001	0	0	0	0	0	0	0	0	0	0	0	9.02513	24.2073	1	1	0	1	26.0017	17.6816	76.8277
DATA	1345	9	33	0	0	A_14_P102886	chr12:117170809-117170868	1216.35	4516.48	-7.897118656e-001	1.647933361e-001	1.650160395e-006	2.312987e+003	3.753715e+002	3.671571e+002	1.693528e+002	59	106	18	76	7.266875e+000	1.856037e+001	0	0	0	0	0	0	0	0	0	0	0	24.3546	10.5345	1	1	1	0	26.6546	17.6715	76.0036
DATA	1346	9	34	0	1	SRN_30967	SRN_30967	1238.02	4516.91	-4.017245340e-001	5.351105513e-001	4.528140552e-001	4.129432e+002	1.637441e+002	2.881153e+002	1.648475e+002	38.5	94	18	78.5	7.147359e+000	1.853188e+001	0	0	0	0	0	0	0	0	0	0	0	4.34809	-1.54587	1	0	0	0	25.5572	17.7891	77.8008
DATA	1347	9	35	0	0	A_14_P102557	chr18:70799747-70799806	1258.74	4516.59	-2.126664323e-001	1.303415782e-001	1.027619838e-001	1.595916e+003	9.780107e+002	3.267640e+002	1.914315e+002	55	122	18	78	7.101086e+000	1.938826e+001	0	0	0	0	0	0	0	0	0	0	0	16.8042	27.5434	1	1	1	1	25.5572	17.7647	77.2941
DATA	1348	9	36	0	0	A_18_P15338150	chr5:107787100-107787159	1280.62	4516.21	5.041307498e-001	2.077943034e-001	1.526186251e-002	3.919756e+002	1.251382e+003	2.878223e+002	2.064928e+002	39	125	18	77	6.489532e+000	1.941575e+001	0	0	0	0	0	0	0	0	0	0	0	4.12731	35.3084	1	1	0	1	24.6442	17.7447	76.5787
DATA	1349	9	37	0	0	A_14_P103091	chr15:26096622-26096681	1300.96	4516.92	-3.750964419e-001	2.710861863e-001	1.664565868e-001	8.148003e+002	3.435221e+002	2.965539e+002	1.675189e+002	43	106.5	17	76	6.582797e+000	1.913886e+001	0	0	0	0	0	0	0	0	0	0	0	8.57945	9.71016	1	1	0	0	23.2073	17.5702	75.5702
DATA	1350	9	38	0	0	A_14_P115769	chr5:1799098-1799145	1321.93	4516.29	-2.863192874e-001	1.296455995e-001	2.721105605e-002	1.754552e+003	9.075008e+002	3.347981e+002	1.871294e+002	53	119	17	75	6.958401e+000	2.014789e+001	0	0	0	0	0	0	0	0	0	0	0	18.4746	25.7	1	1	1	1	25.3321	17.9134	76.3858
[truncated: 18,071,432 more chars]
