# Supplementary material for: Genomic comparison of early-passage conditionally reprogrammed breast cancer cells to their corresponding primary tumors
Source: PLoS One. 2017 Oct 19;12(10):e0186190. doi: 10.1371/journal.pone.0186190 (PMC5648156; doi:10.1371/journal.pone.0186190)
Supplement: S2 File — (ZIP) [file pone.0186190.s005.zip › Case 2-CRC-US12302349_252192429019_S01_CGH_1105_Oct12_2_3.txt]

TYPE	text	text	text	integer	text	float	float	text	integer	text	text	integer	integer	integer	integer	float	float	float	float	float	float	text	text	text	text	text	text	text	text	text	text	text	integer	integer	integer	text	integer	boolean
FEPARAMS	Protocol_Name	Protocol_date	Scan_ScannerName	Scan_NumChannels	Scan_Date	Scan_MicronsPerPixelX	Scan_MicronsPerPixelY	Scan_OriginalGUID	Scan_NumScanPass	Grid_Name	Grid_Date	Grid_NumSubGridRows	Grid_NumSubGridCols	Grid_NumRows	Grid_NumCols	Grid_RowSpacing	Grid_ColSpacing	Grid_OffsetX	Grid_OffsetY	Grid_NomSpotWidth	Grid_NomSpotHeight	Grid_GenomicBuild	FeatureExtractor_Barcode	FeatureExtractor_Sample	FeatureExtractor_ScanFileName	FeatureExtractor_ArrayName	FeatureExtractor_ScanFileGUID	FeatureExtractor_DesignFileName	FeatureExtractor_ExtractionTime	FeatureExtractor_UserName	FeatureExtractor_ComputerName	FeatureExtractor_Version	FeatureExtractor_IsXDRExtraction	FeatureExtractor_ColorMode	FeatureExtractor_QCReportType	DyeNorm_NormFilename	DyeNorm_NormNumProbes	Grid_IsGridFile
DATA	CGH_1105_Oct12 (Read Only)	12-Oct-2012 22:30	Agilent Technologies Scanner G2505C US12302349	2	06-16-2015 11:21:22	3	3	c97d29f2-b798-4c57-81ba-8b9650329e61	1	021924_D_F_20111015	15-Oct-2011 00:00	1	1	384	164	36.6617	31.745	0	18.3309	30	30	hg19:GRCh37:Feb2009	252192429019_2_3		Z:\Instruments & Services\Agilent Microarray\Luciane\6-16-15\\US12302349_252192429019_S01.tif	US12302349_252192429019_S01	c4e56640-59e6-4ea0-bd20-6b95a8128a54	021924_D_F_20111015.xml	16-Jun-2015 11:42:02	zoux	LCCIS-MJ01E5RG	11.5.1.1	0	1	4		0	0
*
TYPE	float	float	float	integer	integer	float	float	float	integer	integer	float	float	integer	float	float	float	integer	float	float	integer	integer	float	float	float	integer	float	float	integer	integer	integer	integer	integer	float	float	float	integer	integer	integer	integer	integer	float	float	float	integer	float	float	float	float	float	float	float	integer	integer	float	float	integer	integer	float	float	float	float	float	float	float	float	float	float	float	float	integer	float	float	float	float	integer	float	float	float	float	integer	float	float	float	float	integer	float	float	float	float	float	float	float	integer	float	float	float	integer	float	float	float	float	float	integer	integer	integer	integer	float	float	float	float	integer	float	float	float	float	float	float	float	float	float	float	float	float	float	float	float	float	float	float	float	float	float	float	float	integer	integer	integer	integer	float	float	integer	text	integer	integer	float	float	float	float	text	text	text	float	float	float	float	float	integer	integer	boolean	float	float	float	boolean	float	boolean	float	boolean	float	boolean	float	boolean	float	boolean	float	boolean	float	boolean	float	boolean	float	boolean	float	boolean	float	boolean
STATS	gDarkOffsetAverage	gDarkOffsetMedian	gDarkOffsetStdDev	gDarkOffsetNumPts	gSaturationValue	rDarkOffsetAverage	rDarkOffsetMedian	rDarkOffsetStdDev	rDarkOffsetNumPts	rSaturationValue	gAvgSig2BkgNegCtrl	rAvgSig2BkgNegCtrl	gNumSatFeat	gLocalBGInlierNetAve	gLocalBGInlierAve	gLocalBGInlierSDev	gLocalBGInlierNum	gGlobalBGInlierAve	gGlobalBGInlierSDev	gGlobalBGInlierNum	rNumSatFeat	rLocalBGInlierNetAve	rLocalBGInlierAve	rLocalBGInlierSDev	rLocalBGInlierNum	rGlobalBGInlierAve	rGlobalBGInlierSDev	rGlobalBGInlierNum	gNumFeatureNonUnifOL	gNumPopnOL	gNumNonUnifBGOL	gNumPopnBGOL	gOffsetUsed	gGlobalFeatInlierAve	gGlobalFeatInlierSDev	gGlobalFeatInlierNum	rNumFeatureNonUnifOL	rNumPopnOL	rNumNonUnifBGOL	rNumPopnBGOL	rOffsetUsed	rGlobalFeatInlierAve	rGlobalFeatInlierSDev	rGlobalFeatInlierNum	AllColorPrcntSat	AnyColorPrcntSat	AnyColorPrcntFeatNonUnifOL	AnyColorPrcntBGNonUnifOL	AnyColorPrcntFeatPopnOL	AnyColorPrcntBGPopnOL	TotalPrcntFeatOL	gNumNegBGSubFeat	gNonCtrlNumNegFeatBGSubSig	gLinearDyeNormFactor	gRMSLowessDNF	rNumNegBGSubFeat	rNonCtrlNumNegFeatBGSubSig	rLinearDyeNormFactor	rRMSLowessDNF	gSpatialDetrendRMSFit	gSpatialDetrendRMSFilteredMinusFit	gSpatialDetrendSurfaceArea	gSpatialDetrendVolume	gSpatialDetrendAveFit	rSpatialDetrendRMSFit	rSpatialDetrendRMSFilteredMinusFit	rSpatialDetrendSurfaceArea	rSpatialDetrendVolume	rSpatialDetrendAveFit	gNonCtrlNumSatFeat	gNonCtrl99PrcntNetSig	gNonCtrl50PrcntNetSig	gNonCtrl1PrcntNetSig	gNonCtrlMedPrcntCVBGSubSig	rNonCtrlNumSatFeat	rNonCtrl99PrcntNetSig	rNonCtrl50PrcntNetSig	rNonCtrl1PrcntNetSig	rNonCtrlMedPrcntCVBGSubSig	gNegCtrlNumInliers	gNegCtrlAveNetSig	gNegCtrlSDevNetSig	gNegCtrlAveBGSubSig	gNegCtrlSDevBGSubSig	rNegCtrlNumInliers	rNegCtrlAveNetSig	rNegCtrlSDevNetSig	rNegCtrlAveBGSubSig	rNegCtrlSDevBGSubSig	gAveNumPixOLLo	gAveNumPixOLHi	gPixCVofHighSignalFeat	gNumHighSignalFeat	rAveNumPixOLLo	rAveNumPixOLHi	rPixCVofHighSignalFeat	rNumHighSignalFeat	NonCtrlAbsAveLogRatio	NonCtrlSDevLogRatio	NonCtrlSNRLogRatio	AddErrorEstimateGreen	AddErrorEstimateRed	TotalNumFeatures	NonCtrlNumUpReg	NonCtrlNumDownReg	NumIsNorm	ROIHeight	ROIWidth	CentroidDiffX	CentroidDiffY	NumFoundFeat	MaxNonUnifEdges	MaxSpotNotFoundEdges	gMultDetrendRMSFit	rMultDetrendRMSFit	gMultDetrendSurfaceAverage	rMultDetrendSurfaceAverage	DerivativeOfLogRatioSD	gNonCtrl50PrcntBGSubSig	rNonCtrl50PrcntBGSubSig	gMedPrcntCVProcSignal	rMedPrcntCVProcSignal	geQCMedPrcntCVProcSignal	reQCMedPrcntCVProcSignal	gOutlierFlagger_Auto_FeatB_Term	rOutlierFlagger_Auto_FeatB_Term	gOutlierFlagger_Auto_FeatC_Term	rOutlierFlagger_Auto_FeatC_Term	gOutlierFlagger_Auto_BgndB_Term	rOutlierFlagger_Auto_BgndB_Term	gOutlierFlagger_Auto_BgndC_Term	rOutlierFlagger_Auto_BgndC_Term	OutlierFlagger_FeatChiSq	OutlierFlagger_BgndChiSq	GriddingStatus	IsGoodGrid	NumGeneNonUnifOL	TotalNumberOfReplicatedGenes	gPercentileIntensityProcessedSignal	rPercentileIntensityProcessedSignal	ExtractionStatus	QCMetricResults	gNonCtrlNumWellAboveBG	rNonCtrlNumWellAboveBG	UpRandomnessRatio	DownRandomnessRatio	UpRandomnessSDRatio	DownRandomnessSDRatio	UpRegQualityRatioResult	DownRegQualityRatioResult	ImageDepth	AFHold	gPMTVolts	rPMTVolts	GlassThickness	RestrictionControl	gDDN	rDDN	GridHasBeenOptimized	gNegCtrlSpread	rNegCtrlSpread	Metric_IsGoodGrid	Metric_IsGoodGrid_IsInRange	Metric_AnyColorPrcntFeatNonUnifOL	Metric_AnyColorPrcntFeatNonUnifOL_IsInRange	Metric_DerivativeLR_Spread	Metric_DerivativeLR_Spread_IsInRange	Metric_gRepro	Metric_gRepro_IsInRange	Metric_g_BGNoise	Metric_g_BGNoise_IsInRange	Metric_g_Signal2Noise	Metric_g_Signal2Noise_IsInRange	Metric_g_SignalIntensity	Metric_g_SignalIntensity_IsInRange	Metric_rRepro	Metric_rRepro_IsInRange	Metric_r_BGNoise	Metric_r_BGNoise_IsInRange	Metric_r_Signal2Noise	Metric_r_Signal2Noise_IsInRange	Metric_r_SignalIntensity	Metric_r_SignalIntensity_IsInRange	Metric_RestrictionControl	Metric_RestrictionControl_IsInRange
DATA	5.44037	5.44037	1.54756	0	65529	5.59193	5.59193	1.53316	0	65529	2.89501	1.02392	0	13.633	19.0734	1.24158	62730	19.0734	1.24158	62730	62	73.6303	79.2223	1.86578	61612	79.2223	1.86578	61612	5	74	0	246	5.44037	84.5991	416.626	62898	0	104	5	1364	5.59193	435.152	2978.44	62872	0	0.0984502	0.00793953	0.00793953	0.271532	2.31517	0.00846353	3241	2666	54.3184	0	552	52	6.07876	0	0.582504	4.28463	1.00032	1.98367	44.3302	0.548392	3.92344	1.00049	1.9649	80.5149	0	140.085	50.6466	34.7118	9.10747	0	681.98	199.751	94.5145	10.3722	730	39.0238	4.37138	0.131217	4.29976	721	74.9551	4.17186	0.0133263	4.10733	0.111519	0.77358	0.0536786	166	0.136655	0.679799	0.0515574	276	0.209195	0.130249	2.40502	233.556	24.9675	62976	7049	4006	8424	3.70976	6.34816	0.685092	0.678901	62812	0	0.00304878	0.0317725	0.0491448	63.6134	131.779	0.884655	11.7741	124.857	9.02131	8.95132	0	0	205.5	388.25	124.368	297.146	54.0864	233.155	45.3169	336.548	2.31844	1.29696	0	1	4	55077	1023.89	1187.63	1	ExtractionEvaluate	11511	58421	1.50483	1.03004	0.306426	0.334004	NonRandom	Random	16 Bit	0	403	437	985.807	-1	0	-10	0	13.4933	13.5618	1	1	0.00793953	1	0.884655	0	0.0910747	1	4.29976	1	2.73832	0	11.7741	0	0.103722	1	4.10733	1	30.3986	1	124.857	1	-1	0
*
TYPE	integer	integer	integer	integer	integer	text	text	float	float	float	float	float	float	float	float	float	float	float	float	float	float	float	boolean	boolean	boolean	boolean	boolean	boolean	boolean	boolean	boolean	boolean	boolean	float	float	boolean	boolean	boolean	boolean	float	float	float
FEATURES	FeatureNum	Row	Col	SubTypeMask	ControlType	ProbeName	SystematicName	PositionX	PositionY	LogRatio	LogRatioError	PValueLogRatio	gProcessedSignal	rProcessedSignal	gProcessedSigError	rProcessedSigError	gMedianSignal	rMedianSignal	gBGMedianSignal	rBGMedianSignal	gBGPixSDev	rBGPixSDev	gIsSaturated	rIsSaturated	gIsFeatNonUnifOL	rIsFeatNonUnifOL	gIsBGNonUnifOL	rIsBGNonUnifOL	gIsFeatPopnOL	rIsFeatPopnOL	gIsBGPopnOL	rIsBGPopnOL	IsManualFlag	gBGSubSignal	rBGSubSignal	gIsPosAndSignif	rIsPosAndSignif	gIsWellAboveBG	rIsWellAboveBG	SpotExtentX	gBGMeanSignal	rBGMeanSignal
DATA	1	1	1	0	1	HsCGHBrightCorner	HsCGHBrightCorner	11143.7	4455.56	3.891466854e-002	9.973020637e-002	6.963890916e-001	1.416669e+003	1.549470e+003	3.014479e+002	1.579897e+002	65	292	18	79	6.849824e+000	1.935462e+001	0	0	0	0	0	0	0	0	0	0	0	22.8924	206.245	1	1	1	1	26.4388	18.227	79.9186
DATA	2	1	2	66	1	DarkCorner	DarkCorner	11164.8	4455.48	0.000000000e+000	1.075680459e+000	1.000000000e+000	2.631923e+002	3.054973e+001	2.657938e+002	3.077890e+001	47	78.5	18	80	6.892881e+000	1.922441e+001	0	0	0	0	0	0	0	0	0	0	0	3.402	1.61921	0	0	0	0	27.0811	18.3637	80.6525
DATA	3	1	3	66	1	DarkCorner	DarkCorner	11186	4455.2	0.000000000e+000	1.072137803e+000	1.000000000e+000	2.621417e+002	3.044812e+001	2.639081e+002	3.066203e+001	39	79	18	80	6.973392e+000	1.879304e+001	0	0	0	0	0	0	0	0	0	0	0	-2.74896	1.01223	0	0	0	0	28.1191	18.4565	81.051
DATA	4	1	4	0	0	A_14_P128532	chr19:8068628-8068687	11207	4455.11	-5.393843647e-002	8.944391130e-002	5.464807395e-001	1.885144e+003	1.664969e+003	3.234951e+002	1.692765e+002	72	292	18	80	7.056841e+000	1.908289e+001	0	0	0	0	0	0	0	0	0	0	0	30.8329	223.847	1	1	1	1	25.5572	18.7497	81.4507
DATA	5	1	5	0	0	A_14_P105322	chr9:71601402-71601461	11228.1	4455.7	1.515615196e-001	1.440032325e-001	2.925762075e-001	7.386800e+002	1.047172e+003	2.720652e+002	1.090525e+002	54	215	18	81	7.120288e+000	1.920939e+001	0	0	0	0	0	0	0	0	0	0	0	12.1299	141.284	1	1	0	1	24.6442	18.8494	81.5181
DATA	6	1	6	0	0	A_14_P128090	chr5:15032877-15032936	11249.3	4455.13	3.152799421e-001	1.746917231e-001	7.110926638e-002	4.823646e+002	9.969086e+002	2.653745e+002	1.042060e+002	48	214	18	81	7.124488e+000	1.902133e+001	0	0	0	0	0	0	0	0	0	0	0	7.94797	134.951	1	1	0	1	22.7082	18.8782	81.6422
DATA	7	1	7	0	0	A_16_P02073591	chr9:19993767-19993826	11270.7	4455.57	-2.251454646e-001	1.130999377e-001	4.651638455e-002	1.571271e+003	9.356330e+002	3.037910e+002	9.832685e+001	64	201	18	81	7.033393e+000	1.904304e+001	0	0	0	0	0	0	0	0	0	0	0	25.9849	127.108	1	1	1	1	24.8756	18.8863	81.7748
DATA	8	1	8	0	0	A_14_P135539	chr19:48047281-48047336	11291.7	4455.58	-4.846998782e-002	8.678727975e-002	5.765085757e-001	1.957948e+003	1.751181e+003	3.247934e+002	1.776912e+002	72	322.5	18	81	7.088702e+000	1.908232e+001	0	0	0	0	0	0	0	0	0	0	0	32.4867	238.721	1	1	1	1	24.1747	18.8729	81.7168
DATA	9	1	9	0	0	A_14_P118924	chr6:111126175-111126234	11313.2	4455.08	4.180132124e-001	2.619601914e-001	1.105529487e-001	2.668552e+002	6.986970e+002	2.597214e+002	7.604845e+001	47	174	18	81	7.063667e+000	1.928950e+001	0	0	0	0	0	0	0	0	0	0	0	4.44137	95.5748	1	1	0	1	27.501	18.6983	81.564
DATA	10	1	10	0	0	A_16_P17264851	chr5:114739019-114739078	11334.7	4454.61	9.923128895e-002	3.093142385e-001	7.483539201e-001	3.308136e+002	4.157332e+002	2.596998e+002	5.122228e+001	48.5	140	18	81	7.039549e+000	1.928603e+001	0	0	0	0	0	0	0	0	0	0	0	5.52215	57.065	1	1	0	1	28.5237	18.6542	81.4371
DATA	11	1	11	0	0	A_14_P129144	chr6:10181231-10181290	11355.6	4454.89	-1.196987987e-001	1.152453437e-001	2.989706834e-001	1.325759e+003	1.006389e+003	2.890181e+002	1.049635e+002	65	211	18	80	7.054378e+000	1.933720e+001	0	0	0	0	0	0	0	0	0	0	0	22.1965	138.624	1	1	1	1	25.1049	18.7133	81.1257
DATA	12	1	12	0	0	A_16_P38515598	chr8:103769626-103769685	11376.3	4454.64	-1.682722299e-001	1.109706192e-001	1.294264888e-001	1.482113e+003	1.006026e+003	2.959230e+002	1.049002e+002	67	219.5	18	80	7.186372e+000	1.929850e+001	0	0	0	0	0	0	0	0	0	0	0	24.8806	139.042	1	1	1	1	25.5572	18.6945	80.7673
DATA	13	1	13	0	0	A_14_P126756	chr19:48941148-48941207	11397.6	4454.34	-1.282629612e-001	1.590455296e-001	4.199809127e-001	8.820534e+002	6.564958e+002	2.702589e+002	7.202024e+001	58	161.5	18	80	7.194924e+000	1.936119e+001	0	0	0	0	0	0	0	0	0	0	0	14.8462	91.0499	1	1	0	1	24.4106	18.7098	80.8198
DATA	14	1	14	0	0	A_16_P03384707	chr18:60215400-60215459	11418.8	4454.77	-1.890112689e-001	1.670527759e-001	2.578672407e-001	8.897880e+002	5.758048e+002	2.698579e+002	6.470163e+001	55	165	18	79	6.934064e+000	1.933452e+001	0	0	0	0	0	0	0	0	0	0	0	15.0172	80.1453	1	1	0	1	21.1402	18.3759	80.3107
DATA	15	1	15	0	0	A_14_P123652	chr10:107217757-107217816	11439.9	4454.64	2.736210430e-001	1.855395090e-001	1.402846282e-001	4.602929e+002	8.642816e+002	2.582805e+002	9.129388e+001	53	202	18	79	6.930868e+000	1.926620e+001	0	0	0	0	0	0	0	0	0	0	0	7.78746	120.718	1	1	0	1	24.6442	18.1966	79.8912
DATA	16	1	16	0	0	A_14_P111489	chr18:13105047-13105103	11461	4454.88	-2.284386167e-001	1.377969704e-001	9.735960978e-002	1.172426e+003	6.928620e+002	2.793259e+002	7.522799e+001	60	186	18	79	6.885888e+000	1.927593e+001	0	0	0	0	0	0	0	0	0	0	0	19.8839	97.1163	1	1	0	1	23.696	18.2113	79.8428
DATA	17	1	17	0	0	A_14_P126461	chr7:44178443-44178494	11482.2	4454.42	-1.715394869e-001	7.694934993e-002	2.579714427e-002	3.068589e+003	2.067280e+003	3.976971e+002	2.087804e+002	95	366	18	79	6.877529e+000	1.873305e+001	0	0	0	0	0	0	0	0	0	0	0	52.1544	290.761	1	1	1	1	25.1049	18.2865	79.256
DATA	18	1	18	0	0	A_14_P201543	chrX:49611764-49611823	11503.1	4454.55	-4.288430798e-003	1.477023150e-001	9.768372483e-001	8.256047e+002	8.174924e+002	2.655876e+002	8.677459e+001	56	184	18	78	6.892698e+000	1.867699e+001	0	0	0	0	0	0	0	0	0	0	0	14.063	115.38	1	1	0	1	24.8756	18.3283	79.2567
DATA	19	1	19	0	0	A_14_P103232	chr2:229542588-229542647	11524.2	4454.58	-3.969225647e-001	3.522018875e-001	2.597532468e-001	4.871236e+002	1.953065e+002	2.565672e+002	3.496362e+001	46	107	17	79	6.893584e+000	1.836182e+001	0	0	0	0	0	0	0	0	0	0	0	8.31485	27.6615	1	1	0	1	24.4106	18.2391	79.5161
DATA	20	1	20	0	0	A_14_P116743	chr10:119168883-119168942	11545.7	4454.49	-2.580441145e-001	1.451862482e-001	7.551366805e-002	1.126233e+003	6.217049e+002	2.754652e+002	6.855837e+001	63	169	17	79	6.814728e+000	1.841126e+001	0	0	0	0	0	0	0	0	0	0	0	19.263	88.3648	1	1	0	1	23.9365	18.1066	79.2618
DATA	21	1	21	0	0	A_14_P124410	chr1:152957573-152957632	11566.8	4454.37	-2.852608499e-001	1.462367472e-001	5.109531867e-002	1.149875e+003	5.961968e+002	2.760082e+002	6.621072e+001	64	157.5	17	79	6.811246e+000	1.842067e+001	0	0	0	0	0	0	0	0	0	0	0	19.7046	85.0314	1	1	0	1	25.7804	18.0156	79.2225
DATA	22	1	22	0	0	A_14_P101349	chrX:76715175-76715234	11587.6	4453.98	-2.181304475e-001	9.596611470e-002	2.302651168e-002	1.961997e+003	1.187320e+003	3.181753e+002	1.221520e+002	71	249	17	79	6.843489e+000	1.864404e+001	0	0	0	0	0	0	0	0	0	0	0	33.6795	169.905	1	1	1	1	23.4529	17.96	79.4454
DATA	23	1	23	0	0	A_14_P121110	chr6:27092923-27092982	11608.8	4454.61	1.184767657e-001	9.478296961e-002	2.113070518e-001	1.331712e+003	1.749392e+003	2.832562e+002	1.772617e+002	66	320	17	78	6.820636e+000	1.931739e+001	0	0	0	0	0	0	0	0	0	0	0	22.9043	251.228	1	1	1	1	25.3321	17.9785	79.4051
DATA	24	1	24	0	0	A_14_P128199	chr3:180816220-180816279	11630	4454.1	1.836563947e-001	1.701480100e-001	2.804130347e-001	5.555326e+002	8.479416e+002	2.557051e+002	8.945696e+001	54	203	17	78	6.894479e+000	1.924728e+001	0	0	0	0	0	0	0	0	0	0	0	9.57003	122.184	1	1	0	1	27.501	18.1396	78.8499
DATA	25	1	25	0	0	A_14_P114730	chr17:26938778-26938837	11650.7	4454.07	-4.106901142e-001	2.748921564e-001	1.351744566e-001	6.348933e+002	2.466100e+002	2.571572e+002	3.761986e+001	53	113	18	78	6.941599e+000	1.937525e+001	0	0	0	0	0	0	0	0	0	0	0	10.9548	35.6541	1	1	0	1	25.1049	18.3321	78.3624
DATA	26	1	26	0	0	A_14_P112459	chr1:28905091-28905150	11672.4	4454	1.506390807e-001	2.087840482e-001	4.705978487e-001	4.570014e+002	6.464822e+002	2.529575e+002	7.057544e+001	49.5	180	18	78	6.898148e+000	1.937843e+001	0	0	0	0	0	0	0	0	0	0	0	7.89805	93.7917	1	1	0	1	26.4388	18.3382	78.2894
DATA	27	1	27	0	0	A_14_P102268	chr18:27828604-27828663	11693	4454.09	-9.338203568e-002	1.324903506e-001	4.809213848e-001	1.030646e+003	8.312423e+002	2.689510e+002	8.778296e+001	59	196	18	78	6.871123e+000	1.932114e+001	0	0	0	0	0	0	0	0	0	0	0	17.8389	120.997	1	1	0	1	26.0017	18.2217	78.7252
DATA	28	1	28	0	0	A_14_P115379	chr1:173383016-173383075	11714.8	4453.38	-2.740593757e-001	1.939088528e-001	1.575554209e-001	8.024537e+002	4.269339e+002	2.607317e+002	5.112343e+001	58.5	142.5	18	78	6.861990e+000	1.852151e+001	0	0	0	0	0	0	0	0	0	0	0	13.9085	62.3541	1	1	0	1	24.6442	18.0725	78.4048
DATA	29	1	29	0	0	A_16_P15712572	chr2:77156736-77156795	11735.5	4453.94	-1.406301288e-001	1.343318115e-001	2.951520381e-001	1.067003e+003	7.718544e+002	2.697057e+002	8.211684e+001	58	192	18	77	6.901882e+000	1.864339e+001	0	0	0	0	0	0	0	0	0	0	0	18.5217	113.109	1	1	0	1	22.9591	18.0742	78.6118
DATA	30	1	30	0	0	A_16_P20919612	chr18:72280538-72280597	11756.9	4453.6	3.794211057e-001	1.369444750e-001	5.594967197e-003	5.766806e+002	1.381518e+003	2.540040e+002	1.409479e+002	52	286	17	78	6.860422e+000	1.904692e+001	0	0	0	0	0	0	0	0	0	0	0	10.0238	203.122	1	1	0	1	26.2212	17.9189	79.0877
DATA	31	1	31	0	0	A_14_P137001	chr19:54754462-54754515	11777.9	4453.47	-9.659982121e-002	1.592061437e-001	5.440106082e-001	8.213438e+002	6.575445e+002	2.603423e+002	7.140716e+001	55.5	169	17	77	6.568963e+000	1.874892e+001	0	0	0	0	0	0	0	0	0	0	0	14.2952	96.9929	1	1	0	1	26.0017	17.4629	78.4719
DATA	32	1	32	0	0	A_14_P112154	chr4:22176592-22176651	11799.1	4453.64	2.503719285e-001	3.302623465e-001	4.483910455e-001	2.450668e+002	4.361706e+002	2.467244e+002	5.169807e+001	43	151	17	77	6.788561e+000	1.867624e+001	0	0	0	0	0	0	0	0	0	0	0	0.306306	64.5508	0	1	0	1	22.4545	17.4817	77.8318
DATA	33	1	33	0	0	A_14_P120160	chr7:50238182-50238241	11820.7	4453.42	4.405951225e-001	2.194472892e-001	4.466993872e-002	3.005531e+002	8.289270e+002	2.482350e+002	8.738657e+001	50	200	17	77	6.801820e+000	1.875939e+001	0	0	0	0	0	0	0	0	0	0	0	5.24456	123.079	1	1	0	1	24.8756	17.4105	77.7802
DATA	34	1	34	0	0	A_16_P18142144	chr7:140982399-140982458	11842	4453.58	-3.687932985e-001	1.604585021e-001	2.154063489e-002	1.105717e+003	4.729884e+002	2.697951e+002	5.474858e+001	61	142	17	77	6.808586e+000	1.887295e+001	0	0	0	0	0	0	0	0	0	0	0	19.3189	70.4593	1	1	0	1	25.1049	17.455	77.7211
DATA	35	1	35	0	0	A_14_P124949	chr19:55098935-55098992	11863	4453.13	-1.654746610e-003	1.153611028e-001	9.885554882e-001	1.102160e+003	1.097968e+003	2.693971e+002	1.131852e+002	61	238.5	17	77	6.818980e+000	1.894549e+001	0	0	0	0	0	0	0	0	0	0	0	19.2785	164.067	1	1	0	1	24.4106	17.4251	77.6349
DATA	36	1	36	0	0	A_14_P104256	chr7:32258210-32258269	11884.3	4453.53	4.775459482e-002	1.934835186e-001	8.050515605e-001	5.533454e+002	6.176620e+002	2.516736e+002	6.757027e+001	54	177	17	77	6.597799e+000	1.862375e+001	0	0	0	0	0	0	0	0	0	0	0	9.69086	92.5941	1	1	0	1	24.4106	17.2988	77.3332
DATA	37	1	37	0	0	A_14_P112455	chr1:186863228-186863287	11904.9	4453.43	1.281016836e-001	1.363421018e-001	3.474429369e-001	7.604525e+002	1.021348e+003	2.567636e+002	1.057245e+002	55	232.5	17	76	6.510234e+000	1.854400e+001	0	0	0	0	0	0	0	0	0	0	0	13.3327	153.574	1	1	0	1	25.7804	17.2568	77.1638
DATA	38	1	38	0	0	A_14_P101507	chr1:38261301-38261360	11926.8	4453.31	0.000000000e+000	5.355095475e-001	1.000000000e+000	2.433217e+002	1.639672e+002	2.458487e+002	3.178495e+001	47	106	17	76	6.509857e+000	1.889492e+001	0	0	0	0	0	0	0	0	0	0	0	3.66328	24.7333	0	1	0	1	24.4106	17.3829	76.7779
DATA	39	1	39	0	0	A_14_P138414	chr1:159374865-159374924	11947.8	4453.2	-4.745518710e-002	1.743376105e-001	7.854660831e-001	6.920120e+002	6.203809e+002	2.542911e+002	6.771775e+001	54	176.5	17	75	6.580710e+000	1.874121e+001	0	0	0	0	0	0	0	0	0	0	0	12.16	93.8628	1	1	0	1	24.4106	17.4588	75.9879
DATA	40	1	40	0	0	A_14_P123554	chr2:190620041-190620100	11968.6	4453.34	1.227415344e-001	1.092759851e-001	2.613418913e-001	1.030494e+003	1.367058e+003	2.652613e+002	1.393594e+002	62	284	17	75	6.612686e+000	1.859704e+001	0	0	0	0	0	0	0	0	0	0	0	18.1276	207.452	1	1	0	1	25.1049	17.446	75.9933
DATA	41	1	41	0	0	A_14_P200870	chr8:81422563-81422622	11990.2	4452.87	-5.015537226e-001	3.728295935e-001	1.785404473e-001	4.930787e+002	1.553683e+002	2.490980e+002	3.113896e+001	51.5	102	17	75	6.778729e+000	1.846202e+001	0	0	0	0	0	0	0	0	0	0	0	8.683	23.6474	1	1	0	1	27.2919	17.552	76.0785
DATA	42	1	42	0	0	A_16_P19643948	chr12:95241679-95241738	12010.9	4453.29	4.993773312e-001	9.856167985e-002	4.048821276e-007	9.166942e+002	2.894688e+003	2.605611e+002	2.907167e+002	57	539	17	75	6.793620e+000	1.866857e+001	0	0	0	0	0	0	0	0	0	0	0	16.1604	441.87	1	1	0	1	26.2212	17.6813	75.9854
DATA	43	1	43	0	0	A_16_P03786541	chrX:144853176-144853235	12031.5	4453	3.818829968e-001	9.690881567e-002	8.126366176e-005	1.002012e+003	2.414104e+003	2.634558e+002	2.428969e+002	59	439	17	75	6.464127e+000	1.847649e+001	0	0	0	0	0	0	0	0	0	0	0	17.6823	369.539	1	1	0	1	25.3321	17.4	75.9986
DATA	44	1	44	0	0	A_14_P130084	chr17:39923458-39923517	12053.2	4453	5.418900389e-003	1.603695043e-001	9.730445364e-001	7.133624e+002	7.223191e+002	2.536310e+002	7.702727e+001	57	189	17	75	6.453706e+000	1.875186e+001	0	0	0	0	0	0	0	0	0	0	0	12.6022	110.894	1	1	0	1	27.2919	17.4351	75.8241
DATA	45	1	45	0	0	A_14_P137136	chr14:89061396-89061455	12074.5	4452.74	2.226551401e-001	1.177022625e-001	5.853347580e-002	8.270099e+002	1.380911e+003	2.568196e+002	1.406447e+002	59	291	17	75	6.401098e+000	1.869697e+001	0	0	0	0	0	0	0	0	0	0	0	14.6251	212.597	1	1	0	1	25.7804	17.3351	75.7599
DATA	46	1	46	0	0	A_16_P21506960	chrX:83350079-83350138	12095.9	4452.04	-2.092299607e-001	1.212318589e-001	8.437151864e-002	1.301345e+003	8.038265e+002	2.755561e+002	8.467152e+001	68	199	17	75	6.417501e+000	1.851229e+001	0	0	0	0	0	0	0	0	0	0	0	23.0369	124.09	1	1	1	1	25.3321	17.4292	75.8377
DATA	47	1	47	0	0	A_16_P02052945	chr9:5988479-5988538	12116.9	4452.04	-9.008246604e-002	2.325364537e-001	6.984669671e-001	5.237088e+002	4.256057e+002	2.482245e+002	5.015465e+001	52	146	17	75	6.419967e+000	1.843730e+001	0	0	0	0	0	0	0	0	0	0	0	9.28063	65.88	1	1	0	1	24.8756	17.6159	75.9171
DATA	48	1	48	0	0	A_16_P18182607	chr7:157560846-157560905	12138	4452.12	-4.017417340e-002	1.026119175e-001	6.954161100e-001	1.350022e+003	1.230741e+003	2.774401e+002	1.258870e+002	63.5	256	17	75	6.459020e+000	1.823301e+001	0	0	0	0	0	0	0	0	0	0	0	23.9492	191.021	1	1	1	1	25.3321	17.6214	76.1099
DATA	49	1	49	0	0	A_14_P126518	chr19:11457936-11457995	12159.2	4452.91	-2.154749561e-001	1.319200341e-001	1.023900456e-001	1.165912e+003	7.098894e+002	2.687214e+002	7.573587e+001	62	190	17	76	6.478112e+000	1.818096e+001	0	0	0	0	0	0	0	0	0	0	0	20.706	110.482	1	1	0	1	24.8756	17.5924	76.7573
DATA	50	1	50	0	0	A_14_P139103	chr8:22421514-22421564	12180.1	4452.67	-4.805608444e-001	1.664420363e-001	3.886173209e-003	1.178140e+003	3.896154e+002	2.690269e+002	4.702107e+001	59	139	17	77	6.537499e+000	1.856676e+001	0	0	0	0	0	0	0	0	0	0	0	20.945	60.7905	1	1	0	1	26.0017	17.4629	77.5455
DATA	51	1	51	0	0	A_14_P130386	chr13:114169616-114169675	12201.7	4452.59	-1.247110393e-001	1.687671685e-001	4.599354191e-001	7.744415e+002	5.811357e+002	2.537023e+002	6.376989e+001	56	170	17	77	6.756887e+000	1.890498e+001	0	0	0	0	0	0	0	0	0	0	0	13.7831	90.9071	1	1	0	1	23.696	17.4441	77.6828
DATA	52	1	52	0	0	A_18_P24996351	chr6:80796771-80796830	12222.3	4452.49	3.948833867e-001	2.339110984e-001	9.137722886e-002	2.902491e+002	7.205338e+002	2.430774e+002	7.666670e+001	48	198	17	77	6.659232e+000	1.871890e+001	0	0	0	0	0	0	0	0	0	0	0	5.17117	112.985	1	1	0	1	25.3321	17.2342	77.97
DATA	53	1	53	0	0	A_14_P118338	chr1:52632041-52632100	12244	4452.16	2.564799420e-001	1.542240433e-001	9.630549073e-002	5.537655e+002	9.995531e+002	2.473471e+002	1.033140e+002	52.5	231.5	17	77	6.637087e+000	1.896135e+001	0	0	0	0	0	0	0	0	0	0	0	9.87711	157.123	1	1	0	1	23.9365	17.2579	78.4971
DATA	54	1	54	0	0	A_14_P136415	chrX:48385313-48385372	12265.1	4452.37	4.440962820e-001	2.622185548e-001	9.033920192e-002	2.391874e+002	6.650199e+002	2.410755e+002	7.142800e+001	45	185	17	78	6.647307e+000	1.880380e+001	0	0	0	0	0	0	0	0	0	0	0	2.06063	104.789	0	1	0	1	24.8756	17.2876	78.7605
DATA	55	1	55	0	0	A_14_P132538	chr14:102774031-102774090	12286.3	4452.5	5.347952165e-001	2.356916142e-001	2.326550045e-002	2.389179e+002	8.185474e+002	2.405797e+002	8.588633e+001	43	211	17	78	6.512518e+000	1.878801e+001	0	0	0	0	0	0	0	0	0	0	0	0.893932	129.284	0	1	0	1	27.0811	17.3331	79.0255
DATA	56	1	56	0	0	A_14_P136494	chr17:77073408-77073467	12307.6	4452.46	3.536693907e-001	2.918675369e-001	2.256095342e-001	2.386433e+002	5.387889e+002	2.403696e+002	5.980056e+001	43.5	168.5	17	79	6.534228e+000	1.891024e+001	0	0	0	0	0	0	0	0	0	0	0	1.34952	85.2933	0	1	0	1	24.4106	17.5037	79.7564
DATA	57	1	57	0	0	A_16_P36610291	chr3:196753835-196753894	12328.5	4452.16	8.081233872e-002	1.400008340e-001	5.637857471e-001	7.593941e+002	9.147018e+002	2.517046e+002	9.506344e+001	58	232.5	17	79	6.540187e+000	1.884137e+001	0	0	0	0	0	0	0	0	0	0	0	13.6064	145.116	1	1	0	1	23.696	17.4899	80.0261
DATA	58	1	58	0	0	A_14_P126232	chr19:10370663-10370722	12350.2	4451.73	-1.559173165e-001	1.874108809e-001	4.054346559e-001	7.060722e+002	4.930963e+002	2.498688e+002	5.566689e+001	57.5	153	17	78	6.505472e+000	1.904990e+001	0	0	0	0	0	0	0	0	0	0	0	12.6664	78.3989	1	1	0	1	23.696	17.6363	80.1241
DATA	59	1	59	0	0	A_14_P124775	chr10:79551837-79551896	12370.9	4451.98	5.549025292e-002	1.480249931e-001	7.077565294e-001	7.284129e+002	8.276904e+002	2.502403e+002	8.669072e+001	56	208	17	78	6.863335e+000	1.911058e+001	0	0	0	0	0	0	0	0	0	0	0	13.0825	131.874	1	1	0	1	22.9591	17.8281	79.7767
DATA	60	1	60	0	0	A_14_P130314	chr15:50311064-50311123	12391.9	4451.82	2.620892536e-001	3.261016987e-001	4.215679193e-001	2.375123e+002	4.342854e+002	2.395730e+002	5.047689e+001	46	147	17	78	6.806181e+000	1.922766e+001	0	0	0	0	0	0	0	0	0	0	0	2.66936	69.3339	0	1	0	1	25.3321	17.7521	79.6941
DATA	61	1	61	0	0	A_16_P00736723	chr3:73547624-73547683	12413.5	4452.13	-3.499940015e-002	1.552411666e-001	8.216278197e-001	7.617016e+002	7.027251e+002	2.506656e+002	7.481558e+001	56	181.5	17	79	6.414986e+000	1.915987e+001	0	0	0	0	0	0	0	0	0	0	0	13.7143	112.423	1	1	0	1	25.7804	17.4651	79.93
DATA	62	1	62	0	0	A_18_P15712741	chr6:80272323-80272382	12434.4	4452.21	-1.149883773e-001	1.038792085e-001	2.683185173e-001	1.426685e+003	1.094812e+003	2.779267e+002	1.124400e+002	65.5	247.5	17	79	6.505523e+000	1.900868e+001	0	0	0	0	0	0	0	0	0	0	0	25.7193	175.488	1	1	1	1	25.7804	17.4188	79.6632
DATA	63	1	63	0	0	A_14_P110318	chr16:69173776-69173835	12455.6	4452.03	2.172913549e-001	3.433287043e-001	5.268015771e-001	2.366114e+002	3.902357e+002	2.382057e+002	4.665840e+001	42	141	17	79	6.509203e+000	1.878309e+001	0	0	0	0	0	0	0	0	0	0	0	-0.747205	62.6674	0	1	0	1	30	17.4653	79.5384
DATA	64	1	64	0	0	A_14_P105545	chr19:56416358-56416408	12476.6	4452	-4.280344768e-001	1.114499346e-001	1.227345980e-004	1.938061e+003	7.233242e+002	3.068462e+002	7.670583e+001	78	197	17	79	6.717300e+000	1.895526e+001	0	0	0	0	0	0	0	0	0	0	0	35.029	116.368	1	1	1	1	29.1201	17.8139	79.2117
DATA	65	1	65	0	0	A_14_P200974	chr20:61044718-61044777	12498	4451.8	-2.413261933e-001	2.071133447e-001	2.439425048e-001	6.880989e+002	3.947523e+002	2.473352e+002	4.698739e+001	55	141	17	78	6.689971e+000	1.852044e+001	0	0	0	0	0	0	0	0	0	0	0	12.4538	63.6191	1	1	0	1	28.1191	17.8238	79.1976
DATA	66	1	66	0	0	A_14_P138747	chr11:33777376-33777433	12519.2	4451.83	-1.073929014e+000	3.297113373e-001	1.125252429e-003	9.086501e+002	7.664215e+001	2.540524e+002	2.657160e+001	59	91	17	78	6.683297e+000	1.857022e+001	0	0	0	0	0	0	0	0	0	0	0	16.468	12.3729	1	1	0	0	21.9382	17.8263	79.235
DATA	67	1	67	0	0	A_14_P100193	chr11:105850435-105850492	12540.1	4451.73	-2.539452951e-001	1.079981570e-001	1.870364495e-002	1.593907e+003	8.882144e+002	2.855457e+002	9.238225e+001	71	227	17	78	6.690489e+000	1.852256e+001	0	0	0	0	0	0	0	0	0	0	0	28.9272	143.621	1	1	1	1	25.3321	17.8514	79.1436
DATA	68	1	68	0	0	A_14_P134886	chr1:214170635-214170692	12561.4	4451.65	-1.194108582e-001	1.602168871e-001	4.560858117e-001	8.008879e+002	6.083603e+002	2.497695e+002	6.591076e+001	55.5	173.5	17	78	6.718999e+000	1.910995e+001	0	0	0	0	0	0	0	0	0	0	0	14.5558	98.5248	1	1	0	1	24.8756	17.7611	79.3381
DATA	69	1	69	0	0	A_16_P15008404	chr1:3354713-3354772	12582.4	4451.84	3.342397570e-001	1.365551315e-001	1.437895256e-002	5.804075e+002	1.253063e+003	2.432716e+002	1.278394e+002	50.5	289.5	17	78	6.334817e+000	1.924163e+001	0	0	0	0	0	0	0	0	0	0	0	10.5636	203.244	1	1	0	1	25.3321	17.5086	79.2659
DATA	70	1	70	0	0	A_14_P122196	chr1:198405793-198405852	12603.9	4451.16	-3.668468870e-001	1.140809677e-001	1.301398231e-003	1.694170e+003	7.279643e+002	2.904171e+002	7.706357e+001	75.5	197	17	78	6.338847e+000	1.912416e+001	0	0	0	0	0	0	0	0	0	0	0	30.8822	118.238	1	1	1	1	25.1049	17.5522	79.1926
DATA	71	1	71	0	0	A_16_P36362266	chr3:90254003-90254062	12624.6	4451.53	3.022368840e-001	1.214437540e-001	1.282116485e-002	7.046013e+002	1.413124e+003	2.458556e+002	1.435510e+002	54	303	17	78	6.273980e+000	1.909946e+001	0	0	0	0	0	0	0	0	0	0	0	12.8623	229.845	1	1	0	1	24.4106	17.4182	79.0519
DATA	72	1	72	0	0	A_14_P110687	chr1:200613435-200613492	12645.7	4451.77	4.478991950e-001	2.607408505e-001	8.583412719e-002	2.336154e+002	6.552403e+002	2.351895e+002	7.020954e+001	45	189.5	17	78	6.325001e+000	1.878926e+001	0	0	0	0	0	0	0	0	0	0	0	-1.41981	106.718	0	1	0	1	23.4529	17.2887	79.1651
DATA	73	1	73	0	0	A_16_P01619268	chr6:154491524-154491583	12667.1	4451.53	7.806496986e-002	1.680888378e-001	6.423419556e-001	5.989765e+002	7.169267e+002	2.423349e+002	7.598848e+001	52	196	17	78	6.400157e+000	1.863152e+001	0	0	0	0	0	0	0	0	0	0	0	10.968	116.909	1	1	0	1	24.6442	17.2632	79.0637
DATA	74	1	74	0	0	A_16_P03340613	chr18:31266730-31266789	12688.4	4451.13	-3.186648402e-001	1.503744288e-001	3.407842439e-002	1.077491e+003	5.173073e+002	2.580095e+002	5.752414e+001	63	164	17	78	6.401256e+000	1.890580e+001	0	0	0	0	0	0	0	0	0	0	0	19.7623	84.454	1	1	0	1	22.7082	17.1929	78.6835
DATA	75	1	75	0	0	A_14_P103890	chr8:10512999-10513046	12709.1	4451.18	-2.744520008e-001	1.395913374e-001	4.928583611e-002	1.123022e+003	5.969476e+002	2.596136e+002	6.476910e+001	62	173.5	17	78	6.488723e+000	1.888604e+001	0	0	0	0	0	0	0	0	0	0	0	20.6297	97.5628	1	1	0	1	23.696	17.3363	78.6779
DATA	76	1	76	0	0	A_16_P36094905	chr2:225837040-225837099	12730.5	4451.37	-8.720770726e-002	9.588114180e-002	3.630653023e-001	1.539212e+003	1.259189e+003	2.798225e+002	1.283969e+002	71	287	17	78	6.558195e+000	1.874842e+001	0	0	0	0	0	0	0	0	0	0	0	28.3212	206.02	1	1	1	1	24.4106	17.3299	78.7838
DATA	77	1	77	0	0	A_14_P114765	chr2:112663913-112663972	12751.5	4451.2	1.862284226e-001	3.562019649e-001	6.011016486e-001	2.317343e+002	3.558104e+002	2.332957e+002	4.353169e+001	42.5	139	17	78	6.487799e+000	1.852828e+001	0	0	0	0	0	0	0	0	0	0	0	-0.56123	58.2712	0	1	0	1	22.7082	17.4252	78.7518
DATA	78	1	78	0	0	A_14_P101864	chr8:59342642-59342701	12773.2	4451.07	1.138185576e-001	3.351484781e-001	7.341529819e-001	2.701945e+002	3.511519e+002	2.344504e+002	4.313833e+001	45	133	17	79	6.501547e+000	1.863868e+001	0	0	0	0	0	0	0	0	0	0	0	4.98854	57.5613	1	1	0	1	21.9382	17.3478	79.0202
DATA	79	1	79	0	0	A_14_P136182	chr1:180399333-180399392	12794.3	4450.2	-1.704574418e-001	9.567988863e-002	7.482443913e-002	1.712441e+003	1.156534e+003	2.887301e+002	1.183327e+002	75	264.5	17	79	6.654556e+000	1.846212e+001	0	0	0	0	0	0	0	0	0	0	0	31.6738	189.72	1	1	1	1	24.8756	17.4286	79.101
DATA	80	1	80	0	0	A_14_P125668	chr18:11075418-11075477	12815.2	4450.54	4.294443076e-001	2.111644058e-001	4.198220066e-002	2.996663e+002	8.055309e+002	2.340034e+002	8.434871e+001	50	214	17	79	6.499050e+000	1.896687e+001	0	0	0	0	0	0	0	0	0	0	0	5.55202	132.248	1	1	0	1	23.696	17.4735	79.4746
DATA	81	1	81	0	0	A_14_P133627	chr1:162703368-162703427	12836.5	4451	3.060518336e-001	3.092372689e-001	3.223212365e-001	2.301294e+002	4.656118e+002	2.319900e+002	5.284783e+001	46	168	17	79	6.843250e+000	1.890751e+001	0	0	0	0	0	0	0	0	0	0	0	2.22478	76.4999	0	1	0	1	29.1201	17.8697	79.4018
DATA	82	1	82	0	0	A_16_P38010306	chr7:44501992-44502051	12857.6	4451	8.042052968e-002	1.142519321e-001	4.815027139e-001	9.573027e+002	1.152046e+003	2.502978e+002	1.178824e+002	60	262	17	79	6.884608e+000	1.868172e+001	0	0	0	0	0	0	0	0	0	0	0	17.7983	189.401	1	1	0	1	29.1201	17.7907	79.6788
DATA	83	1	83	0	0	A_14_P127281	chr1:103746487-103746546	12878.3	4450.63	-1.407074349e-001	4.208054306e-001	7.380954925e-001	2.837210e+002	2.052032e+002	2.325838e+002	3.232037e+001	48.5	111	17	79	6.857663e+000	1.898276e+001	0	0	0	0	0	0	0	0	0	0	0	5.2846	33.7534	1	1	0	1	24.1747	17.8972	79.3864
DATA	84	1	84	0	0	A_14_P104891	chr16:20363995-20364048	12899.4	4450.61	2.484336820e-003	2.863301465e-001	9.930772601e-001	3.588923e+002	3.609512e+002	2.332026e+002	4.388356e+001	50	136	17	79	6.839442e+000	1.909336e+001	0	0	0	0	0	0	0	0	0	0	0	6.697	59.4012	1	1	0	1	20.591	17.9344	79.4222
DATA	85	1	85	0	0	A_14_P101880	chr4:89317977-89318030	12920.6	4450.84	-1.526760632e-001	1.298508686e-001	2.396827869e-001	1.049455e+003	7.383934e+002	2.528165e+002	7.793967e+001	59	200	17	78	6.507613e+000	1.915638e+001	0	0	0	0	0	0	0	0	0	0	0	19.6187	121.572	1	1	0	1	25.7804	17.5618	79.0047
DATA	86	1	86	0	0	A_16_P17656789	chr6:103405041-103405100	12942.2	4450.85	-1.747474182e-001	1.189099947e-001	1.416763031e-001	1.211327e+003	8.100541e+002	2.595658e+002	8.475713e+001	67	209	17	77	6.810870e+000	1.914535e+001	0	0	0	0	0	0	0	0	0	0	0	22.688	133.418	1	1	1	1	26.6546	17.8223	78.3024
DATA	87	1	87	0	0	A_16_P21631988	chrX:150707741-150707800	12963.5	4450.68	0.000000000e+000	4.795933898e-001	1.000000000e+000	2.275913e+002	1.922687e+002	2.291257e+002	3.148401e+001	43	116	17	77	6.885989e+000	1.869149e+001	0	0	0	0	0	0	0	0	0	0	0	0.116451	31.6755	0	1	0	1	27.0811	17.8785	77.961
DATA	88	1	88	0	0	A_18_P12967894	chr18:77605639-77605698	12984.5	4450.28	-3.206307201e-001	2.469407257e-001	1.941459175e-001	5.951580e+002	2.844471e+002	2.362930e+002	3.782164e+001	55.5	131.5	17	77	6.476146e+000	1.871847e+001	0	0	0	0	0	0	0	0	0	0	0	11.1907	46.8688	1	1	0	1	23.4529	17.4558	77.8197
DATA	89	1	89	0	0	A_14_P126900	chr2:116499272-116499331	13006.2	4450.58	3.186663406e-001	3.045111362e-001	2.953371621e-001	2.267086e+002	4.722092e+002	2.284382e+002	5.339447e+001	45	167	17	77	6.776062e+000	1.880210e+001	0	0	0	0	0	0	0	0	0	0	0	1.80912	77.8205	0	1	0	1	23.696	17.7556	77.5112
DATA	90	1	90	0	0	A_14_P102780	chr18:9732860-9732919	13026.6	4450.51	-9.139875872e-002	1.583019421e-001	5.636896791e-001	7.576801e+002	6.138852e+002	2.400774e+002	6.625436e+001	55	183	17	77	6.781020e+000	1.833239e+001	0	0	0	0	0	0	0	0	0	0	0	14.3008	101.174	1	1	0	1	24.4106	17.7816	77.6247
DATA	91	1	91	0	0	A_14_P110348	chr14:74815180-74815229	13048.1	4450.38	-6.974792923e-002	2.704316706e-001	7.964738069e-001	4.083677e+002	3.477791e+002	2.309894e+002	4.278577e+001	51	132	17	77	6.744227e+000	1.864486e+001	0	0	0	0	0	0	0	0	0	0	0	7.72323	57.3159	1	1	0	1	24.4106	17.6918	77.2853
DATA	92	1	92	0	0	A_14_P119358	chr22:41175104-41175162	13069.3	4450.5	-3.749799164e-001	3.039070383e-001	2.172536346e-001	5.006662e+002	2.111389e+002	2.323662e+002	3.266494e+001	52	115	17	76	6.411490e+000	1.848800e+001	0	0	0	0	0	0	0	0	0	0	0	9.48729	34.7946	1	1	0	1	27.0811	17.2392	76.7181
DATA	93	1	93	0	0	A_14_P118111	chr16:12571576-12571633	13090.6	4450.19	-3.082988101e-001	1.432899489e-001	3.143098111e-002	1.093611e+003	5.377295e+002	2.514698e+002	5.927035e+001	64	163	16	76	6.391389e+000	1.843538e+001	0	0	0	0	0	0	0	0	0	0	0	20.7656	88.5977	1	1	0	1	24.1747	17.2059	76.6794
DATA	94	1	94	0	0	A_14_P118420	chr19:14528090-14528149	13111	4450.26	-3.041646327e-003	7.595608372e-002	9.680574082e-001	2.217571e+003	2.202094e+003	3.166369e+002	2.216165e+002	86	442.5	17	77	6.690549e+000	1.832359e+001	0	0	0	0	0	0	0	0	0	0	0	42.1876	362.747	1	1	1	1	24.8756	17.3676	76.6313
DATA	95	1	95	0	0	A_14_P133144	chr17:40264705-40264750	13132.7	4450.39	-7.332279143e-001	2.184845268e-001	7.908662369e-004	1.028765e+003	1.901465e+002	2.479126e+002	3.136271e+001	67.5	111.5	17	76	6.711534e+000	1.821931e+001	0	0	0	0	0	0	0	0	0	0	0	19.611	31.3134	1	1	0	1	27.2919	17.4201	76.3873
DATA	96	1	96	0	0	A_14_P123263	chr6:116513243-116513302	13153.4	4450.33	4.664924891e-001	1.068029907e-001	1.255130186e-005	7.197063e+002	2.106919e+003	2.363403e+002	2.121641e+002	57	430.5	17	76	6.542187e+000	1.819512e+001	0	0	0	0	0	0	0	0	0	0	0	13.7466	346.839	1	1	0	1	24.8756	17.4034	76.4036
DATA	97	1	97	0	0	A_14_P123703	chr10:71146129-71146188	13174.7	4450.11	2.387258717e-001	8.646418679e-002	5.762824111e-003	1.296322e+003	2.246151e+003	2.593718e+002	2.259979e+002	68.5	459	17	76	6.892108e+000	1.836846e+001	0	0	0	0	0	0	0	0	0	0	0	24.811	369.583	1	1	1	1	22.9591	17.9077	75.9486
DATA	98	1	98	0	0	A_14_P132537	chr6:100932320-100932379	13195.8	4450.36	3.949694058e-001	2.777784328e-001	1.550592039e-001	2.227165e+002	5.529957e+002	2.242172e+002	6.067753e+001	42	173	17	76	6.871712e+000	1.883328e+001	0	0	0	0	0	0	0	0	0	0	0	-2.81395	90.9465	0	1	0	1	25.7804	18.0033	76.5293
DATA	99	1	99	0	0	A_14_P132559	chr13:99053785-99053840	13216.7	4450.07	4.180910128e-001	2.034784406e-001	3.990615032e-002	3.058068e+002	8.008259e+002	2.258403e+002	8.389113e+001	47	210	17	76	6.804572e+000	1.878664e+001	0	0	0	0	0	0	0	0	0	0	0	5.87636	131.623	1	1	0	1	25.3321	18.0036	76.7934
DATA	100	1	100	0	0	A_16_P00403341	chr2:72620563-72620622	13238	4450.33	1.492353881e-001	1.475738518e-001	3.118924775e-001	6.126588e+002	8.638813e+002	2.315751e+002	8.993441e+001	56	224	17	76	6.807691e+000	1.861891e+001	0	0	0	0	0	0	0	0	0	0	0	11.7958	141.897	1	1	0	1	25.3321	17.9194	76.8567
DATA	101	1	101	0	0	A_14_P200255	chr9:100618167-100618226	13259.6	4449.69	4.338106926e-002	8.708145953e-002	6.183666657e-001	1.503153e+003	1.661056e+003	2.687962e+002	1.679804e+002	68	352.5	17	76	6.542850e+000	1.898018e+001	0	0	0	0	0	0	0	0	0	0	0	29.004	272.606	1	1	1	1	24.8756	17.4307	77.424
DATA	102	1	102	0	0	A_16_P41867000	chrY:9072086-9072145	13280.6	4450	-1.261692366e+000	6.707416327e-001	5.996635675e-002	4.544872e+002	2.487879e+001	2.270112e+002	2.504597e+001	54	80	17	76	6.527212e+000	1.886926e+001	0	0	0	0	0	0	0	0	0	0	0	8.78621	-2.09729	1	0	0	0	29.1201	17.3654	77.3656
DATA	103	1	103	0	0	A_14_P114744	chr6:126540735-126540794	13301.7	4449.64	4.276680462e-001	2.672190711e-001	1.095010478e-001	2.204734e+002	5.902341e+002	2.219590e+002	6.412675e+001	41	174	17	77	6.806324e+000	1.897837e+001	0	0	0	0	0	0	0	0	0	0	0	-3.07102	96.7028	0	1	0	1	20.8674	17.5196	77.6693
DATA	104	1	104	0	0	A_16_P02019913	chr8:128828456-128828515	13323	4449.25	3.954379793e-001	9.350346439e-002	2.346004060e-005	9.811673e+002	2.438827e+003	2.422602e+002	2.451704e+002	62	472.5	17	77	6.606971e+000	1.872787e+001	0	0	0	0	0	0	0	0	0	0	0	19.0463	399.165	1	1	0	1	23.9365	17.3356	77.6173
DATA	105	1	105	0	0	A_14_P201637	chr2:44418154-44418213	13344.1	4449.3	-4.625670593e-001	1.608725200e-001	4.035618975e-003	1.102175e+003	3.799123e+002	2.470262e+002	4.554538e+001	60.5	147.5	17	77	6.834957e+000	1.861871e+001	0	0	0	0	0	0	0	0	0	0	0	21.4366	62.1171	1	1	0	1	24.1747	17.4725	77.6859
DATA	106	1	106	0	0	A_14_P100037	chr19:5825458-5825503	13365	4449.69	-1.455692828e-001	9.638581219e-002	1.309727497e-001	1.553361e+003	1.110972e+003	2.698642e+002	1.139076e+002	72.5	258	17	77	6.639211e+000	1.895136e+001	0	0	0	0	0	0	0	0	0	0	0	30.2666	181.462	1	1	1	1	25.3321	17.3984	78.2782
DATA	107	1	107	0	0	A_14_P104973	chr13:90223460-90223519	13386.4	4449.42	2.317823033e-001	1.807764918e-001	1.997905719e-001	4.318615e+002	7.364221e+002	2.244277e+002	7.782729e+001	53	205	17	78	6.616518e+000	1.874623e+001	0	0	0	0	0	0	0	0	0	0	0	8.43152	120.136	1	1	0	1	24.4106	17.3661	78.5111
DATA	108	1	108	0	0	A_16_P03115093	chr16:11173868-11173927	13407.5	4449.57	1.435448627e-001	1.441514331e-001	3.193511551e-001	6.249476e+002	8.697381e+002	2.285387e+002	9.055332e+001	57	224	17	78	6.597407e+000	1.857437e+001	0	0	0	0	0	0	0	0	0	0	0	12.2238	141.711	1	1	0	1	24.4106	17.3737	78.6126
DATA	109	1	109	0	0	A_14_P127622	chr10:74804840-74804899	13429.1	4449.12	-1.151076372e-001	1.149178420e-001	3.165119039e-001	1.130702e+003	8.674422e+002	2.468108e+002	9.034285e+001	68	220	17	78	6.589124e+000	1.900128e+001	0	0	0	0	0	0	0	0	0	0	0	22.1606	141.136	1	1	1	1	23.696	17.3253	78.7164
DATA	110	1	110	0	0	A_14_P133313	chr4:85417374-85417433	13449.8	4449.39	7.036845739e-001	1.967273701e-001	3.476225225e-004	2.175433e+002	1.099589e+003	2.192655e+002	1.128269e+002	46.5	252	17	78	6.972893e+000	1.931058e+001	0	0	0	0	0	0	0	0	0	0	0	2.08083	178.671	0	1	0	1	25.7804	17.829	78.8053
DATA	111	1	111	0	0	A_14_P110661	chr12:103138394-103138453	13471.3	4449.26	6.413792651e-001	1.741839226e-001	2.312339262e-004	2.750022e+002	1.204246e+003	2.203255e+002	1.230568e+002	50	275	17	78	6.922545e+000	1.932069e+001	0	0	0	0	0	0	0	0	0	0	0	5.4091	195.381	1	1	0	1	24.8756	18.0418	79.1513
DATA	112	1	112	0	0	A_18_P16311616	chr7:144134110-144134169	13492.3	4449.47	6.576983997e-002	7.902234425e-002	4.052428959e-001	1.790431e+003	2.083183e+003	2.822808e+002	2.098554e+002	77	427	17	78	6.945992e+000	1.935924e+001	0	0	0	0	0	0	0	0	0	0	0	35.276	337.482	1	1	1	1	25.7804	17.9975	79.3145
DATA	113	1	113	0	0	A_16_P15543755	chr2:7450678-7450737	13513.4	4449.39	1.448103766e-001	2.667088719e-001	5.871621792e-001	3.096163e+002	4.321497e+002	2.200428e+002	5.012403e+001	50	150	17	78	6.924677e+000	1.925492e+001	0	0	0	0	0	0	0	0	0	0	0	6.11087	69.8961	1	1	0	1	25.5572	17.8869	79.3504
DATA	114	1	114	0	0	A_14_P109164	chr3:122578912-122578971	13534.8	4449.37	1.933384289e-001	3.538921360e-001	5.848458429e-001	2.160283e+002	3.371701e+002	2.176817e+002	4.223639e+001	47.5	118.5	17	79	6.905779e+000	1.915743e+001	0	0	0	0	0	0	0	0	0	0	0	1.83417	54.4416	0	1	0	1	25.7804	17.7187	79.7552
DATA	115	1	115	0	0	A_16_P19580587	chr12:68352437-68352496	13555.7	4449.38	6.214398566e-001	1.077658680e-001	8.089917949e-009	6.320320e+002	2.643498e+003	2.261450e+002	2.655751e+002	58.5	501	17	79	6.891532e+000	1.925207e+001	0	0	0	0	0	0	0	0	0	0	0	12.5157	426.099	1	1	0	1	24.8756	17.7488	79.6959
DATA	116	1	116	0	0	A_16_P19623555	chr12:86560507-86560566	13577.2	4449.54	-1.216846326e-001	1.634196874e-001	4.565049375e-001	7.197392e+002	5.438643e+002	2.284272e+002	6.007973e+001	59	169	17	79	6.540588e+000	1.935257e+001	0	0	0	0	0	0	0	0	0	0	0	14.275	87.5043	1	1	0	1	24.4106	17.4688	79.459
DATA	117	1	117	0	0	A_14_P136320	chr15:94086657-94086716	13598.2	4449.57	2.218560460e-001	1.708901936e-001	1.942057658e-001	4.585630e+002	7.642846e+002	2.212690e+002	8.059425e+001	48.5	195.5	17	78	6.826208e+000	1.921012e+001	0	0	0	0	0	0	0	0	0	0	0	9.10868	122.739	1	1	0	1	25.7804	17.7584	79.0303
DATA	118	1	118	0	0	A_16_P00654199	chr3:15410270-15410329	13619.3	4449.72	5.584441175e-001	1.004035139e-001	2.667037396e-008	7.665454e+002	2.773205e+003	2.293451e+002	2.785019e+002	60	528	17	79	6.874002e+000	1.919191e+001	0	0	0	0	0	0	0	0	0	0	0	15.2481	444.504	1	1	0	1	24.4106	17.8279	79.5852
DATA	119	1	119	0	0	A_14_P122242	chr7:150817735-150817785	13640.8	4449.78	-5.881813307e-001	8.497039111e-002	4.447090745e-012	7.590424e+003	1.959227e+003	7.891362e+002	1.975982e+002	197	410	17	79	6.572992e+000	1.900990e+001	0	0	0	0	0	0	0	0	0	0	0	151.203	313.393	1	1	1	1	24.4106	17.3998	79.9335
DATA	120	1	120	0	0	A_14_P108576	chr11:33127415-33127474	13661.3	4449.47	-3.132866730e-001	1.243265398e-001	1.173982982e-002	1.269685e+003	6.171766e+002	2.501631e+002	6.686691e+001	72.5	187.5	17	80	6.511379e+000	1.898125e+001	0	0	0	0	0	0	0	0	0	0	0	25.3278	98.515	1	1	1	1	20.3108	17.3421	80.3381
DATA	121	1	121	0	0	A_14_P201620	chr15:102182355-102182413	13683.2	4448.84	-2.263371385e-001	1.599870312e-001	1.571500872e-001	8.257988e+002	4.903849e+002	2.305229e+002	5.540787e+001	62	160	17	79	6.480462e+000	1.920722e+001	0	0	0	0	0	0	0	0	0	0	0	16.4979	78.0911	1	1	0	1	24.8756	17.3319	80.232
DATA	122	1	122	0	0	A_14_P116937	chr8:53024720-53024779	13704.6	4448.96	1.815956766e-002	1.037490302e-001	8.610532216e-001	1.101433e+003	1.148465e+003	2.415415e+002	1.177199e+002	63	268.5	17	80	6.519479e+000	1.911701e+001	0	0	0	0	0	0	0	0	0	0	0	22.0308	182.477	1	1	1	1	22.7082	17.3197	80.4599
DATA	123	1	123	0	0	A_14_P123600	chr1:153615636-153615695	13725.5	4449.07	2.145076683e-001	1.694228884e-001	2.054744359e-001	4.636136e+002	7.597379e+002	2.196797e+002	8.027006e+001	54	199.5	17	79.5	6.488604e+000	1.917261e+001	0	0	0	0	0	0	0	0	0	0	0	9.28333	120.442	1	1	0	1	26.0017	17.4436	80.4371
DATA	124	1	124	0	0	A_14_P122432	chr5:70952652-70952711	13746.4	4448.56	1.669903109e-001	3.649721907e-001	6.472811182e-001	2.130422e+002	3.129363e+002	2.145065e+002	4.066758e+001	45	124	17	79	6.847880e+000	1.928050e+001	0	0	0	0	0	0	0	0	0	0	0	0.703863	49.4886	0	1	0	1	24.4106	17.8686	80.3033
DATA	125	1	125	0	0	A_14_P138552	chr17:40490782-40490841	13767.9	4449	-4.123763969e-002	3.105193202e-001	8.943498378e-001	3.228764e+002	2.936288e+002	2.167099e+002	3.924241e+001	51.5	126	17	79	6.866436e+000	1.954914e+001	0	0	0	0	0	0	0	0	0	0	0	6.47853	46.3245	1	1	0	1	22.7082	18.0674	80.109
DATA	126	1	126	0	0	A_14_P128658	chr19:33976629-33976688	13789	4448.97	-8.149840012e-002	1.314801002e-001	5.353542432e-001	8.855325e+002	7.340170e+002	2.316911e+002	7.790372e+001	62	204	18	79	6.871066e+000	1.970884e+001	0	0	0	0	0	0	0	0	0	0	0	17.7841	115.514	1	1	0	1	25.7804	18.1806	80.165
DATA	127	1	127	0	0	A_14_P129194	chr21:47931308-47931362	13809.9	4448.75	8.260177034e-002	1.381910070e-001	5.500159530e-001	6.877313e+002	8.318031e+002	2.247028e+002	8.719909e+001	56	210	17	79	6.996553e+000	1.967107e+001	0	0	0	0	0	0	0	0	0	0	0	13.8233	130.564	1	1	0	1	25.1049	18.1014	80.367
DATA	128	1	128	0	0	A_18_P14264841	chr3:84854143-84854202	13830.7	4448.17	-2.320362395e-001	1.531906470e-001	1.298511084e-001	8.701975e+002	5.100134e+002	2.307735e+002	5.735509e+001	61	164	17	79	7.003959e+000	1.925043e+001	0	0	0	0	0	0	0	0	0	0	0	17.5057	79.8359	1	1	0	1	23.696	17.9874	80.261
DATA	129	1	129	0	0	A_14_P124257	chr22:50634317-50634371	13851.8	4448.44	3.285448131e-001	1.297637567e-001	1.134564140e-002	5.670620e+002	1.208302e+003	2.210256e+002	1.236609e+002	56	276	17	79	7.033636e+000	1.873191e+001	0	0	0	0	0	0	0	0	0	0	0	11.4135	188.649	1	1	0	1	25.1049	17.7377	79.7738
DATA	130	1	130	0	0	A_14_P102851	chr14:24798823-24798882	13873.3	4448.06	2.003681905e-001	2.271647610e-001	3.777556911e-001	3.373735e+002	5.351545e+002	2.161476e+002	5.966581e+001	51	163	17	79	6.954086e+000	1.899016e+001	0	0	0	0	0	0	0	0	0	0	0	6.79455	83.3108	1	1	0	1	23.4529	17.5641	79.3552
DATA	131	1	131	0	0	A_14_P112651	chr13:70872350-70872409	13894.1	4448.26	3.905465036e-001	1.223041435e-001	1.406858811e-003	5.789130e+002	1.422852e+003	2.211421e+002	1.447239e+002	55	309	17	78	6.890422e+000	1.897831e+001	0	0	0	0	0	0	0	0	0	0	0	11.6628	220.898	1	1	0	1	25.5572	17.4132	79.1458
DATA	132	1	132	0	0	A_14_P109233	chr22:24574559-24574618	13915.2	4448.22	2.824503204e-001	3.182679708e-001	3.748309109e-001	2.119432e+002	4.061344e+002	2.133713e+002	4.851210e+001	44	139	17	78	6.886953e+000	1.888435e+001	0	0	0	0	0	0	0	0	0	0	0	-0.634187	62.8711	0	1	0	1	22.4545	17.5553	78.6106
DATA	133	1	133	0	0	A_14_P136782	chr3:121605050-121605109	13936.9	4448.27	-3.636538585e-001	7.403140981e-002	9.008018250e-007	5.633313e+003	2.438428e+003	6.023764e+002	2.452908e+002	160	445	17	78	6.882373e+000	1.940044e+001	0	0	0	0	0	0	0	0	0	0	0	113.535	376.34	1	1	1	1	26.0017	17.4974	78.9766
DATA	134	1	134	0	0	A_14_P103011	chr1:23885141-23885198	13957.8	4447.7	1.226914860e-001	1.296509745e-001	3.439847100e-001	7.110195e+002	9.431331e+002	2.248434e+002	9.801873e+001	59	225	17	78	6.802918e+000	1.923231e+001	0	0	0	0	0	0	0	0	0	0	0	14.3326	145.107	1	1	0	1	21.4095	17.4531	78.5842
DATA	135	1	135	0	0	A_14_P116787	chr16:82201853-82201912	13979.2	4447.5	-3.421688168e-002	1.938934272e-001	8.599226550e-001	5.280353e+002	4.880295e+002	2.197557e+002	5.566795e+001	56.5	151	17	78	6.754910e+000	1.976987e+001	0	0	0	0	0	0	0	0	0	0	0	10.6434	74.8492	1	1	0	1	23.9365	17.2967	78.7996
DATA	136	1	136	0	0	A_14_P132623	chr10:96361629-96361688	14000.1	4448.08	5.294551273e-002	3.724945657e-001	8.869712574e-001	2.390901e+002	2.700892e+002	2.147395e+002	3.809052e+001	51	123	17	77	6.703133e+000	1.987755e+001	0	0	0	0	0	0	0	0	0	0	0	4.81729	41.3025	1	1	0	1	28.1191	17.4483	78.5434
DATA	137	1	137	0	0	A_14_P139336	chr16:2767953-2768009	14021.4	4448.02	-6.342621418e-002	6.620076028e-002	3.380179351e-001	4.182210e+003	3.613929e+003	4.695575e+002	3.623961e+002	128.5	627	17	77	6.678486e+000	1.937237e+001	0	0	0	0	0	0	0	0	0	0	0	84.2335	550.865	1	1	1	1	25.3321	17.3722	78.0317
DATA	138	1	138	0	0	A_14_P106476	chr22:31635829-31635888	14043.3	4447.94	-4.281512093e-001	2.140058999e-001	4.542995729e-002	7.308330e+002	2.726886e+002	2.257550e+002	3.840064e+001	58	121	17	77	6.698332e+000	1.944847e+001	0	0	0	0	0	0	0	0	0	0	0	14.7118	41.425	1	1	0	1	23.696	17.3958	77.9607
DATA	139	1	139	0	0	A_16_P19929823	chr13:100358898-100358957	14063	4447.72	5.192336419e-001	2.407593109e-001	3.103291613e-002	2.122911e+002	7.017227e+002	2.141081e+002	7.523152e+001	46.5	177	17	77	6.769037e+000	1.901826e+001	0	0	0	0	0	0	0	0	0	0	0	2.58684	106.266	0	1	0	1	24.8756	17.3827	77.7066
DATA	140	1	140	0	0	A_14_P135596	chr5:122165586-122165645	14085.1	4447.84	4.494606638e-002	4.208224839e-001	9.149434527e-001	2.124849e+002	2.356537e+002	2.139167e+002	3.600128e+001	41	112	16	76	6.797889e+000	1.873207e+001	0	0	0	0	0	0	0	0	0	0	0	-2.41866	35.5626	0	1	0	1	23.696	17.2117	76.8915
DATA	141	1	141	0	0	A_14_P134966	chr5:63496727-63496786	14106.2	4447.52	4.362844204e-001	2.649298818e-001	9.960080574e-002	2.126790e+002	5.807765e+002	2.141121e+002	6.417926e+001	42.5	171	17	75	6.875141e+000	1.873090e+001	0	0	0	0	0	0	0	0	0	0	0	-1.69671	87.3392	0	1	0	1	23.4529	17.2869	76.4927
DATA	142	1	142	0	0	A_14_P122473	chr4:140375952-140376011	14127.7	4447.73	-4.434254300e-002	1.210028701e-001	7.140228958e-001	9.477561e+002	8.557640e+002	2.343960e+002	8.985814e+001	62	212	17	76	6.869756e+000	1.879144e+001	0	0	0	0	0	0	0	0	0	0	0	19.0088	128.247	1	1	0	1	24.8756	17.2962	76.9029
DATA	143	1	143	0	0	A_14_P115397	chr15:68379002-68379061	14148.4	4447.73	-3.733527111e-001	1.141795956e-001	1.075959960e-003	1.557257e+003	6.591854e+002	2.652003e+002	7.142568e+001	74	182	16	76	6.879236e+000	1.846312e+001	0	0	0	0	0	0	0	0	0	0	0	31.1921	98.4462	1	1	1	1	25.3321	17.2254	76.7401
DATA	144	1	144	0	0	A_16_P19909810	chr13:92494334-92494393	14169.5	4447.79	1.823274373e-001	3.586980653e-001	6.112406040e-001	2.135550e+002	3.249655e+002	2.149943e+002	4.263541e+001	46	129	16	76	6.865168e+000	1.856228e+001	0	0	0	0	0	0	0	0	0	0	0	0.0684731	48.3604	0	1	0	1	27.0811	17.2913	77.059
DATA	145	1	145	0	0	A_14_P132544	chr5:126890565-126890624	14190.8	4447.42	1.402826086e-001	1.198803874e-001	2.419252741e-001	7.820029e+002	1.080167e+003	2.291027e+002	1.115130e+002	57	245.5	17	76	6.893652e+000	1.881433e+001	0	0	0	0	0	0	0	0	0	0	0	15.6143	160.141	1	1	0	1	25.7804	17.4095	76.7739
DATA	146	1	146	0	0	A_14_P136218	chr1:185576415-185576474	14211.7	4447.64	1.413201437e-001	2.163301625e-001	5.135877766e-001	3.861294e+002	5.346296e+002	2.191886e+002	6.026036e+001	51	156	17	76	6.822598e+000	1.873793e+001	0	0	0	0	0	0	0	0	0	0	0	7.69493	78.9799	1	1	0	1	23.9365	17.4696	76.6465
DATA	147	1	147	0	0	A_16_P17986178	chr7:75885084-75885143	14232.7	4447.37	-9.654493669e-002	1.032282034e-001	3.496556909e-001	1.279808e+003	1.024708e+003	2.512345e+002	1.062034e+002	68	223	17	75	6.799727e+000	1.883111e+001	0	0	0	0	0	0	0	0	0	0	0	25.4534	150.806	1	1	1	1	25.1049	17.3405	76.206
DATA	148	1	148	0	0	A_14_P124456	chr5:149488198-149488255	14254.8	4447.35	3.751274591e-001	2.853929283e-001	1.887033961e-001	2.152625e+002	5.106176e+002	2.170232e+002	5.824423e+001	44.5	156.5	17	75	6.811268e+000	1.849153e+001	0	0	0	0	0	0	0	0	0	0	0	2.30134	74.8508	0	1	0	1	23.696	17.5475	76.0808
DATA	149	1	149	0	0	A_14_P126370	chrX:78426665-78426724	14275.4	4447.41	4.649859017e-002	1.595164705e-001	7.706711538e-001	6.125068e+002	6.817255e+002	2.257175e+002	7.374575e+001	58	178.5	17	76	6.744041e+000	1.860395e+001	0	0	0	0	0	0	0	0	0	0	0	12.1227	99.5628	1	1	0	1	27.501	17.4296	76.2803
DATA	150	1	150	0	0	A_16_P18096605	chr7:121873770-121873829	14296.6	4447.29	5.654661206e-002	8.963580341e-002	5.281395888e-001	1.372423e+003	1.563272e+003	2.574638e+002	1.588564e+002	71.5	313.5	17	76	6.725299e+000	1.862796e+001	0	0	0	0	0	0	0	0	0	0	0	27.0897	227.414	1	1	1	1	24.1747	17.461	76.6085
DATA	151	1	151	0	0	A_14_P110602	chr6:27860929-27860978	14317.7	4447.5	-6.876564781e-001	2.079583329e-001	9.440086546e-004	1.012599e+003	2.078648e+002	2.408129e+002	3.514822e+001	64	109	17	76	6.462182e+000	1.871896e+001	0	0	0	0	0	0	0	0	0	0	0	19.9275	30.1228	1	1	0	1	27.0811	17.2045	76.8491
DATA	152	1	152	0	0	A_14_P135118	chr12:66441586-66441645	14338.8	4446.98	0.000000000e+000	4.595159076e-001	1.000000000e+000	2.176856e+002	2.026673e+002	2.195246e+002	3.493934e+001	46	108	17	76	6.409388e+000	1.884175e+001	0	0	0	0	0	0	0	0	0	0	0	2.50704	29.248	0	1	0	1	22.9591	17.2589	76.6347
DATA	153	1	153	0	0	A_14_P103944	chr19:3524057-3524112	14360.3	4447.15	1.881528363e-001	7.358702361e-002	1.056170953e-002	2.096508e+003	3.233325e+003	3.038408e+002	3.245927e+002	82	546	17	76	6.681111e+000	1.881702e+001	0	0	0	0	0	0	0	0	0	0	0	40.9894	464.75	1	1	1	1	24.8756	17.3424	76.4818
DATA	154	1	154	0	0	A_14_P202452	chrX:40587990-40588049	14381.6	4447.27	-6.349764766e-003	1.470600428e-001	9.655596084e-001	7.287911e+002	7.182131e+002	2.324586e+002	7.733982e+001	59	185.5	17	76	6.449434e+000	1.858998e+001	0	0	0	0	0	0	0	0	0	0	0	14.1961	102.819	1	1	0	1	25.1049	17.2105	76.8991
DATA	155	1	155	0	0	A_14_P202365	chr1:168761660-168761719	14402.5	4446.87	7.103114892e-002	1.111178102e-001	5.226656443e-001	9.669251e+002	1.138738e+003	2.417511e+002	1.174622e+002	63	240	17	76	6.752698e+000	1.867891e+001	0	0	0	0	0	0	0	0	0	0	0	18.7639	162.335	1	1	0	1	25.7804	17.3629	77.0355
DATA	156	1	156	0	0	A_14_P134843	chr9:73001534-73001593	14423.7	4446.53	-2.877500228e-003	1.498203279e-001	9.846764996e-001	7.153789e+002	7.106546e+002	2.336971e+002	7.673046e+001	58	173	17	77	6.844773e+000	1.895160e+001	0	0	0	0	0	0	0	0	0	0	0	13.8259	100.876	1	1	0	1	25.7804	17.473	77.5804
DATA	157	1	157	0	0	A_14_P126083	chr20:62664413-62664464	14445	4446.75	2.315909221e-001	1.391563365e-001	9.606250492e-002	6.020287e+002	1.026144e+003	2.314492e+002	1.066485e+002	54.5	225.5	17	77	6.759093e+000	1.878041e+001	0	0	0	0	0	0	0	0	0	0	0	11.5829	145.06	1	1	0	1	26.4388	17.4526	77.9141
DATA	158	1	158	0	0	A_14_P121009	chr13:20356966-20357024	14465.8	4446.56	-6.396604687e-001	2.177818371e-001	3.312313329e-003	9.342260e+002	2.141862e+002	2.431650e+002	3.111956e+001	66.5	103.5	17	77	6.602843e+000	1.868907e+001	0	0	0	0	0	0	0	0	0	0	0	17.8927	30.1508	1	1	0	1	21.6755	17.3849	77.976
DATA	159	1	159	0	0	A_16_P19459065	chr12:12172284-12172343	14487.3	4446.3	-1.094868987e+000	1.199664868e-001	7.077768437e-020	2.413258e+004	1.939701e+003	2.423782e+003	1.961717e+002	512	361.5	17	77	6.570543e+000	1.841175e+001	0	0	0	0	0	0	0	0	0	0	0	459.898	271.839	1	1	1	1	24.8756	17.4486	77.918
DATA	160	1	160	0	0	A_14_P118221	chr12:106639219-106639278	14508.5	4446.91	3.604722459e-001	1.610508321e-001	2.520466471e-002	4.391509e+002	1.007131e+003	2.310530e+002	1.049238e+002	51.5	209	17	77	6.949047e+000	1.846945e+001	0	0	0	0	0	0	0	0	0	0	0	8.32408	140.578	1	1	0	1	24.6442	17.9072	77.9259
DATA	161	1	161	0	0	A_14_P117290	chr5:172339020-172339079	14529.7	4446.22	5.968991957e-001	2.202766099e-001	6.732964886e-003	2.265420e+002	8.954634e+002	2.281339e+002	9.429998e+001	43	199	17	78	6.511922e+000	1.874652e+001	0	0	0	0	0	0	0	0	0	0	0	1.02997	124.413	0	1	0	1	23.696	17.5085	78.2268
DATA	162	1	162	66	1	DarkCorner	DarkCorner	14550.3	4446.34	0.000000000e+000	1.035448361e+000	1.000000000e+000	2.278363e+002	2.948842e+001	2.293715e+002	2.972905e+001	40.5	83.5	17	78	6.408397e+000	1.877848e+001	0	0	0	0	0	0	0	0	0	0	0	-1.97957	2.1978	0	0	0	0	23.9365	17.3049	78.3929
DATA	163	1	163	0	1	HsCGHBrightCorner	HsCGHBrightCorner	14571.9	4446.53	1.978362780e-002	8.912732787e-002	8.243369331e-001	1.530236e+003	1.601556e+003	2.769414e+002	1.629076e+002	74	296	17	78	6.577820e+000	1.900350e+001	0	0	0	0	0	0	0	0	0	0	0	28.5049	220.611	1	1	1	1	23.4529	17.3321	78.7839
DATA	164	1	164	0	1	HsCGHBrightCorner	HsCGHBrightCorner	14593.1	4446.47	2.594278273e-001	1.038090376e-001	1.245136953e-002	9.264119e+002	1.683573e+003	2.501053e+002	1.710006e+002	63	312	17	78	6.622148e+000	1.887786e+001	0	0	0	0	0	0	0	0	0	0	0	17.1463	230.88	1	1	0	1	23.4529	17.3137	79.1765
DATA	165	2	1	0	1	HsCGHBrightCorner	HsCGHBrightCorner	11154.3	4461.47	7.273174474e-002	9.879183388e-002	4.616016251e-001	1.380090e+003	1.631695e+003	2.987083e+002	1.660456e+002	66	302	18	80	6.603943e+000	1.936321e+001	0	0	0	0	0	0	0	0	0	0	0	22.3998	217.801	1	1	1	1	25.1049	18.2932	80.6661
DATA	166	2	2	66	1	DarkCorner	DarkCorner	11175.5	4461.89	0.000000000e+000	1.071839147e+000	1.000000000e+000	2.620121e+002	3.046022e+001	2.637776e+002	3.068927e+001	40	82	18	80	6.956067e+000	1.916709e+001	0	0	0	0	0	0	0	0	0	0	0	-0.969995	1.63797	0	0	0	0	22.4545	18.5861	81.3326
DATA	167	2	3	0	0	A_16_P17993421	chr7:78854486-78854544	11196.9	4461.57	-4.138163072e-001	1.052653421e-001	8.453229182e-005	2.325779e+003	8.969168e+002	3.509011e+002	9.475573e+001	82	195.5	18	80	7.095340e+000	1.922710e+001	0	0	0	0	0	0	0	0	0	0	0	38.0597	120.539	1	1	1	1	25.3321	18.8931	81.6846
DATA	168	2	4	0	0	A_16_P18208585	chr8:8223659-8223718	11218.2	4461.32	-4.091790183e-002	9.563102094e-002	6.687438139e-001	1.638277e+003	1.490972e+003	3.088146e+002	1.521768e+002	69.5	274.5	18	81	7.087602e+000	1.863313e+001	0	0	0	0	0	0	0	0	0	0	0	26.9092	201.049	1	1	1	1	25.5572	18.9895	81.8514
DATA	169	2	5	0	0	A_16_P20013728	chr14:38428459-38428518	11238.6	4461.06	-6.952911460e-002	2.331698309e-001	7.655574902e-001	5.489846e+002	4.677686e+002	2.665924e+002	5.576611e+001	50	148	18	81	7.098669e+000	1.918976e+001	0	0	0	0	0	0	0	0	0	0	0	9.04828	63.2813	1	1	0	1	25.1049	18.9754	81.7964
DATA	170	2	6	0	0	A_14_P132685	chr4:39977394-39977453	11260.2	4461.28	-3.167057162e-001	1.575234755e-001	4.437508644e-002	1.126280e+003	5.431761e+002	2.832821e+002	6.217475e+001	60	149	18	81	7.078536e+000	1.876380e+001	0	0	0	0	0	0	0	0	0	0	0	18.6309	73.7427	1	1	0	1	26.6546	19.0927	81.8926
DATA	171	2	7	0	0	A_14_P132583	chr7:40041485-40041544	11281.3	4461.15	-1.381091248e-001	1.808854059e-001	4.451549936e-001	7.793683e+002	5.670660e+002	2.705397e+002	6.422376e+001	53.5	150	18	81	7.036502e+000	1.915895e+001	0	0	0	0	0	0	0	0	0	0	0	12.9351	77.25	1	1	0	1	26.2212	19.1024	81.9332
DATA	172	2	8	0	0	A_14_P126258	chr6:27808662-27808721	11302.1	4461.69	2.132103046e-001	8.673589069e-002	1.396526906e-002	1.506021e+003	2.460601e+003	2.989205e+002	2.478878e+002	62	405	18	81.5	7.027906e+000	1.946607e+001	0	0	0	0	0	0	0	0	0	0	0	25.0785	336.37	1	1	1	1	25.1049	19.0263	82.3223
DATA	173	2	9	0	0	A_14_P120594	chr19:19635164-19635223	11323.1	4460.87	7.779506999e-002	2.221953219e-001	7.262484943e-001	4.816693e+002	5.761612e+002	2.619563e+002	6.493411e+001	49.5	157	18	81	7.049535e+000	1.924847e+001	0	0	0	0	0	0	0	0	0	0	0	8.04328	79.0225	1	1	0	1	27.501	18.8297	81.8036
DATA	174	2	10	0	0	A_14_P107107	chr18:67957981-67958040	11344.2	4461.19	1.832580517e-001	9.889005001e-002	6.386091704e-002	1.192169e+003	1.818008e+003	2.830378e+002	1.842337e+002	64	325	18	81	7.019305e+000	1.918014e+001	0	0	0	0	0	0	0	0	0	0	0	19.9686	250.226	1	1	0	1	26.2212	18.8811	81.7169
DATA	175	2	11	0	1	SRN_30282	SRN_30282	11365	4460.68	0.000000000e+000	5.625246170e-001	1.000000000e+000	2.543200e+002	1.529346e+002	2.560337e+002	3.344404e+001	43	99	18	81	7.051141e+000	1.940344e+001	0	0	0	0	0	0	0	0	0	0	0	-0.724955	21.1197	0	1	0	1	21.6755	18.879	81.2091
DATA	176	2	12	0	0	A_14_P102561	chr18:55250393-55250452	11387.1	4460.53	-1.666213084e-001	1.016470863e-001	1.011687439e-001	1.689602e+003	1.151233e+003	3.061627e+002	1.188764e+002	72	238.5	18	80	7.090499e+000	1.947424e+001	0	0	0	0	0	0	0	0	0	0	0	28.4541	159.558	1	1	1	1	25.3321	18.7503	81.0513
DATA	177	2	13	0	0	A_14_P101526	chr1:156847074-156847133	11407.8	4460.6	-1.938238494e-001	2.319880268e-001	4.034414564e-001	6.189385e+002	3.961172e+002	2.620783e+002	4.940958e+001	51.5	130.5	18	80	7.259434e+000	1.924103e+001	0	0	0	0	0	0	0	0	0	0	0	10.4502	55.0897	1	1	0	1	23.696	18.8309	80.6949
DATA	178	2	14	0	0	A_16_P03488216	chr20:14078008-14078067	11429.4	4460.59	9.422839816e-002	2.991416640e-001	7.527647658e-001	3.398159e+002	4.221552e+002	2.562824e+002	5.146042e+001	49	133	18	79	6.900113e+000	1.940982e+001	0	0	0	0	0	0	0	0	0	0	0	5.75203	58.9205	1	1	0	1	27.501	18.4647	80.3905
DATA	179	2	15	0	0	A_14_P129302	chr5:121791982-121792041	11450.2	4460.24	1.752821182e-001	1.399257292e-001	2.103223058e-001	7.212841e+002	1.079912e+003	2.635128e+002	1.119031e+002	55	227	18	79	6.819554e+000	1.923473e+001	0	0	0	0	0	0	0	0	0	0	0	12.2366	151.234	1	1	0	1	22.7082	18.283	79.8236
DATA	180	2	16	0	0	A_14_P104414	chr1:84679890-84679948	11471.4	4460.54	1.935129145e-001	1.618555712e-001	2.318565679e-001	5.900175e+002	9.212507e+002	2.596406e+002	9.664952e+001	52	209	18	79	6.903435e+000	1.888878e+001	0	0	0	0	0	0	0	0	0	0	0	10.0334	129.474	1	1	0	1	24.4106	18.3709	79.7634
DATA	181	2	17	0	0	A_14_P106475	chr12:32261275-32261334	11492.3	4460.67	1.288681340e-001	1.162838501e-001	2.677666510e-001	9.663849e+002	1.300224e+003	2.701685e+002	1.332443e+002	55.5	261	18	79	7.019430e+000	1.861279e+001	0	0	0	0	0	0	0	0	0	0	0	16.4698	183.37	1	1	0	1	24.4106	18.5868	79.3766
DATA	182	2	18	0	0	A_14_P101755	chr7:10975798-10975857	11513.8	4460.61	1.471430265e-001	3.733347202e-001	6.934838506e-001	2.500749e+002	3.509241e+002	2.517921e+002	4.553799e+001	41.5	129	18	79	7.071308e+000	1.843656e+001	0	0	0	0	0	0	0	0	0	0	0	0.686344	49.6657	0	1	0	1	22.4545	18.6872	79.401
DATA	183	2	19	0	0	A_14_P121492	chr16:48059634-48059693	11534.4	4460.22	-2.129093192e-001	3.224150024e-001	5.090241325e-001	4.399173e+002	2.694398e+002	2.551148e+002	3.953018e+001	53	116	18	79	6.844919e+000	1.812502e+001	0	0	0	0	0	0	0	0	0	0	0	7.52722	38.2602	1	1	0	1	23.4529	18.2504	79.4249
DATA	184	2	20	0	0	A_14_P104614	chr21:48022922-48022981	11556.5	4460.15	-2.283101990e-001	2.647682907e-001	3.885214111e-001	5.491495e+002	3.246238e+002	2.567352e+002	4.341037e+001	53	123	18	79	6.801350e+000	1.818821e+001	0	0	0	0	0	0	0	0	0	0	0	9.41497	46.2626	1	1	0	1	25.1049	18.1499	79.3905
DATA	185	2	21	0	0	A_14_P138151	chr11:46095612-46095671	11577	4460.75	2.749023003e-001	2.246966907e-001	2.211645951e-001	3.652959e+002	6.879346e+002	2.529587e+002	7.454847e+001	48	173.5	17	79	6.810040e+000	1.865090e+001	0	0	0	0	0	0	0	0	0	0	0	6.27503	98.3777	1	1	0	1	26.6546	18.0132	79.5097
DATA	186	2	22	0	0	A_14_P121453	chr12:53455167-53455216	11598.1	4460.67	-3.839041181e-001	1.573021960e-001	1.466485169e-002	1.171180e+003	4.838599e+002	2.759567e+002	5.621852e+001	61	147	17	79	6.794695e+000	1.918929e+001	0	0	0	0	0	0	0	0	0	0	0	20.1536	69.4309	1	1	0	1	26.2212	18.0495	79.7067
DATA	187	2	23	0	0	A_16_P01575674	chr6:124947686-124947745	11619.4	4459.86	-2.752355867e-001	1.731536014e-001	1.119372170e-001	9.206875e+002	4.885136e+002	2.659346e+002	5.657149e+001	57	152.5	17	78	6.893750e+000	1.937667e+001	0	0	0	0	0	0	0	0	0	0	0	15.8674	70.3326	1	1	0	1	28.5237	18.1474	79.2768
DATA	188	2	24	0	0	A_16_P19157688	chr11:14034589-14034648	11640.8	4460.64	4.206558859e-002	2.110774805e-001	8.420360586e-001	5.134479e+002	5.656685e+002	2.542707e+002	6.330783e+001	51	164	18	77	6.961723e+000	1.898788e+001	0	0	0	0	0	0	0	0	0	0	0	8.86511	81.7327	1	1	0	1	24.6442	18.2828	78.0696
DATA	189	2	25	0	0	A_16_P21213297	chr21:24273103-24273162	11662	4459.98	-4.119841804e-002	2.453921603e-001	8.666713298e-001	4.796155e+002	4.362092e+002	2.532570e+002	5.201453e+001	51.5	144	18	78	6.897291e+000	1.951984e+001	0	0	0	0	0	0	0	0	0	0	0	8.29291	63.2369	1	1	0	1	26.4388	18.4747	78.2858
DATA	190	2	26	0	0	A_16_P17096957	chr5:39739415-39739474	11683.3	4459.78	1.238472548e-001	1.291877999e-001	3.377297568e-001	8.293622e+002	1.103041e+003	2.617909e+002	1.138610e+002	55.5	242.5	18	78	6.839865e+000	1.939219e+001	0	0	0	0	0	0	0	0	0	0	0	14.3615	160.446	1	1	0	1	27.0811	18.412	78.2722
DATA	191	2	27	0	0	A_14_P202124	chr4:187630364-187630423	11704.6	4460.11	-2.323056039e-001	2.848484867e-001	4.147627382e-001	5.045046e+002	2.955014e+002	2.530061e+002	4.080553e+001	50.5	120	18	78	6.879907e+000	1.917481e+001	0	0	0	0	0	0	0	0	0	0	0	8.74962	43.131	1	1	0	1	27.2919	18.2775	78.502
DATA	192	2	28	0	0	A_18_P16690136	chr8:136427573-136427632	11725.7	4459.89	2.164185034e-001	1.894645406e-001	2.533443541e-001	4.686289e+002	7.713430e+002	2.519826e+002	8.207531e+001	49	198.5	18	77	6.920378e+000	1.890691e+001	0	0	0	0	0	0	0	0	0	0	0	8.13854	112.957	1	1	0	1	27.0811	18.3097	78.4567
DATA	193	2	29	0	0	A_14_P107469	chr7:94228985-94229044	11746.2	4460.16	1.700453870e-001	1.788758164e-001	3.417903393e-001	5.277570e+002	7.806915e+002	2.528172e+002	8.292363e+001	55	190	18	77	6.877686e+000	1.865920e+001	0	0	0	0	0	0	0	0	0	0	0	9.17797	114.7	1	1	0	1	25.7804	18.2868	78.8002
DATA	194	2	30	0	0	A_16_P18153238	chr7:145612111-145612170	11767.6	4459.87	-3.124714093e-001	1.338716696e-001	1.958988097e-002	1.310919e+003	6.384172e+002	2.795719e+002	6.965763e+001	66	169	18	77	6.873024e+000	1.885259e+001	0	0	0	0	0	0	0	0	0	0	0	22.8267	94.1056	1	1	1	1	24.6442	18.1722	78.6661
DATA	195	2	31	0	0	A_14_P119429	chr5:145894932-145894991	11788.5	4459.71	0.000000000e+000	5.203114325e-001	1.000000000e+000	2.449752e+002	1.743520e+002	2.466259e+002	3.279355e+001	41	112	17	77	6.490123e+000	1.903317e+001	0	0	0	0	0	0	0	0	0	0	0	-2.86904	25.7833	0	1	0	1	25.3321	17.5234	78.278
DATA	196	2	32	0	0	A_14_P101494	chr8:42623074-42623133	11809.8	4459.59	-2.080966059e-001	1.955880509e-001	2.873497337e-001	7.335154e+002	4.542685e+002	2.570137e+002	5.319815e+001	55	148.5	17	77	6.546018e+000	1.899457e+001	0	0	0	0	0	0	0	0	0	0	0	12.804	67.3956	1	1	0	1	25.7804	17.3876	77.9531
DATA	197	2	33	0	0	A_14_P105851	chr5:176409575-176409634	11831.1	4458.98	9.584769502e-002	3.971583477e-001	8.092964909e-001	2.444015e+002	3.047555e+002	2.466825e+002	4.111425e+001	43.5	129.5	17	77	6.737052e+000	1.866103e+001	0	0	0	0	0	0	0	0	0	0	0	3.0891	45.3566	0	1	0	1	23.696	17.4722	77.6702
DATA	198	2	34	0	0	A_18_P11352039	chr12:15550885-15550944	11852.4	4459.3	2.552436224e-002	1.022694659e-001	8.029125530e-001	1.275601e+003	1.352818e+003	2.768793e+002	1.380501e+002	66	283	17	76.5	6.507136e+000	1.851672e+001	0	0	0	0	0	0	0	0	0	0	0	22.319	201.997	1	1	1	1	25.1049	17.4542	77.2014
DATA	199	2	35	0	0	A_14_P106407	chr11:13331507-13331564	11873.5	4459.28	-3.056660924e-001	7.229780631e-002	2.359087140e-005	5.761958e+003	2.850388e+003	6.263019e+002	2.863548e+002	144	515	17	76	6.990406e+000	1.863081e+001	0	0	0	0	0	0	0	0	0	0	0	100.932	426.954	1	1	1	1	25.3321	17.8327	77.1975
DATA	200	2	36	0	0	A_14_P138759	chr18:37493451-37493510	11894.5	4459.28	2.916706933e-001	1.211309977e-001	1.604480439e-002	7.446473e+002	1.457543e+003	2.562488e+002	1.482955e+002	54	305	17	76	6.984727e+000	1.863151e+001	0	0	0	0	0	0	0	0	0	0	0	13.0584	219.001	1	1	0	1	25.3321	17.8622	76.9834
DATA	201	2	37	0	0	A_14_P101419	chr8:120628587-120628646	11915.9	4459.43	-2.348367009e-001	2.160972441e-001	2.771615910e-001	6.723483e+002	3.915233e+002	2.539749e+002	4.770182e+001	56.5	137	17	76	6.882685e+000	1.864442e+001	0	0	0	0	0	0	0	0	0	0	0	11.8039	59.0135	1	1	0	1	24.4106	17.841	76.704
DATA	202	2	38	0	0	A_14_P135475	chr15:42359233-42359292	11937.3	4459.33	-2.500250943e-001	1.603031215e-001	1.188303494e-001	9.611547e+002	5.404658e+002	2.628535e+002	6.048995e+001	61.5	159.5	17	75	6.532706e+000	1.879632e+001	0	0	0	0	0	0	0	0	0	0	0	16.8924	81.7144	1	1	0	1	25.3321	17.6003	75.9217
DATA	203	2	39	0	0	A_16_P00073017	chr1:58043100-58043159	11957.6	4459.39	4.612420862e-001	1.227354557e-001	1.712643701e-004	6.149457e+002	1.778602e+003	2.520176e+002	1.799111e+002	55	345	17	75	6.894842e+000	1.826185e+001	0	0	0	0	0	0	0	0	0	0	0	10.8188	269.695	1	1	0	1	24.4106	17.8649	75.5582
DATA	204	2	40	0	0	A_16_P19901122	chr13:88789851-88789910	11979	4459.35	9.510869117e-002	1.509584492e-001	5.286734857e-001	6.933399e+002	8.630876e+002	2.537960e+002	9.043505e+001	53.5	209	17	75	6.885169e+000	1.854459e+001	0	0	0	0	0	0	0	0	0	0	0	12.2109	131.269	1	1	0	1	23.4529	17.7723	76.033
DATA	205	2	41	1028	1	SM_05	SM_05	12001.2	4459.26	-1.177336779e+000	7.794672180e-001	1.309317518e-001	4.022938e+002	2.674278e+001	2.471753e+002	2.692249e+001	47.5	78	17	75	6.852939e+000	1.846231e+001	0	0	0	0	0	0	0	0	0	0	0	7.09271	-1.51192	1	0	0	0	24.1747	17.838	75.7486
DATA	206	2	42	0	0	A_16_P16121172	chr3:7778946-7779005	12021.6	4459.11	3.460863871e-002	3.112119901e-001	9.114529986e-001	3.352217e+002	3.630285e+002	2.459376e+002	4.515191e+001	49	134	17	75	6.755582e+000	1.840919e+001	0	0	0	0	0	0	0	0	0	0	0	5.91594	55.5384	1	1	0	1	28.7238	17.7468	75.5886
DATA	207	2	43	0	0	A_14_P135178	chr8:145742205-145742254	12042.4	4459.42	-3.312489595e-001	8.195232488e-002	5.300368130e-005	3.378339e+003	1.575630e+003	4.163784e+002	1.598211e+002	103	309	17	75	6.401276e+000	1.834679e+001	0	0	0	0	0	0	0	0	0	0	0	59.6819	241.743	1	1	1	1	24.4106	17.5941	75.6293
DATA	208	2	44	0	0	A_14_P124858	chr4:163164462-163164521	12063.5	4459.31	2.162657595e-001	1.076147027e-001	4.447033048e-002	9.517057e+002	1.565916e+003	2.611096e+002	1.588508e+002	58	321	17	74	6.690421e+000	1.875772e+001	0	0	0	0	0	0	0	0	0	0	0	16.8297	240.928	1	1	0	1	24.6442	17.917	75.4195
DATA	209	2	45	0	0	A_14_P116151	chr7:110602839-110602898	12085.1	4458.62	-5.295287536e-001	2.332503789e-001	2.319447586e-002	8.359841e+002	2.469843e+002	2.568926e+002	3.631476e+001	59.5	113	17	75	6.386578e+000	1.854725e+001	0	0	0	0	0	0	0	0	0	0	0	14.7978	38.105	1	1	0	1	24.4106	17.4715	75.7651
DATA	210	2	46	0	0	A_16_P19963753	chr13:113172605-113172664	12106.4	4458.5	2.337402569e-002	2.020163411e-001	9.078874226e-001	5.362062e+002	5.658559e+002	2.485160e+002	6.250423e+001	50	165.5	17	74	6.415397e+000	1.842112e+001	0	0	0	0	0	0	0	0	0	0	0	9.5011	87.5421	1	1	0	1	25.3321	17.7236	75.6358
DATA	211	2	47	0	0	A_16_P19427171	chr11:133531291-133531350	12127.2	4458.6	4.856103118e-001	2.495658693e-001	5.167633265e-002	2.407961e+002	7.366475e+002	2.425082e+002	7.827900e+001	39.5	189	17	75	6.701807e+000	1.837534e+001	0	0	0	0	0	0	0	0	0	0	0	1.16886	114.269	0	1	0	1	25.7804	18.0075	75.795
DATA	212	2	48	0	0	A_16_P18175100	chr7:154690552-154690611	12148.3	4458.33	6.752210828e-001	1.711874700e-001	8.002103911e-005	2.993994e+002	1.417333e+003	2.440193e+002	1.441728e+002	49	307	17	76	6.688503e+000	1.831430e+001	0	0	0	0	0	0	0	0	0	0	0	5.31575	220.432	1	1	0	1	23.9365	17.925	76.7621
DATA	213	2	49	0	0	A_16_P17414202	chr5:177956879-177956938	12169.6	4458.67	-7.148442383e-002	3.432698815e-001	8.350372476e-001	3.394532e+002	2.879357e+002	2.442912e+002	3.902323e+001	51	126	17	76	6.755306e+000	1.810288e+001	0	0	0	0	0	0	0	0	0	0	0	6.03323	44.901	1	1	0	1	23.4529	17.9151	77.1086
DATA	214	2	50	0	0	A_14_P113346	chr22:46204739-46204798	12191	4458.54	-3.797000736e-001	1.765703176e-001	3.152212220e-002	9.784945e+002	4.081862e+002	2.607277e+002	4.854222e+001	59	143	17	76	6.884115e+000	1.852484e+001	0	0	0	0	0	0	0	0	0	0	0	17.4092	63.8167	1	1	0	1	25.5572	17.7445	77.4468
DATA	215	2	51	0	1	SRN_30434	SRN_30434	12212.4	4458.51	-1.818402122e-001	1.921107615e-001	3.438740538e-001	7.120704e+002	4.684710e+002	2.516980e+002	5.367821e+001	55	156	17	77	6.532263e+000	1.908620e+001	0	0	0	0	0	0	0	0	0	0	0	12.6824	73.4275	1	1	0	1	26.6546	17.3173	77.9134
DATA	216	2	52	0	0	A_14_P110627	chr14:80677928-80677978	12232.8	4458.6	-2.890295948e-001	7.803418792e-002	2.123232176e-004	3.586709e+003	1.843599e+003	4.322129e+002	1.862043e+002	108	372.5	17	77	6.693324e+000	1.879364e+001	0	0	0	0	0	0	0	0	0	0	0	63.9464	289.65	1	1	1	1	25.7804	17.3254	78.3426
DATA	217	2	53	0	0	A_14_P105972	chr3:173740084-173740143	12254.3	4458.42	-1.686194800e-001	1.412045349e-001	2.324190646e-001	1.006135e+003	6.823966e+002	2.610755e+002	7.305326e+001	58	189	17	78	6.435549e+000	1.853011e+001	0	0	0	0	0	0	0	0	0	0	0	17.9575	107.473	1	1	0	1	25.3321	17.2363	78.8046
DATA	218	2	54	0	0	A_14_P104156	chr7:100843516-100843567	12275.6	4458.27	-4.232619514e-004	8.821148564e-002	9.961715543e-001	1.661049e+003	1.659431e+003	2.924079e+002	1.679703e+002	70	353	17	78	6.481095e+000	1.857781e+001	0	0	0	0	0	0	0	0	0	0	0	29.6786	261.966	1	1	1	1	25.3321	17.4335	79.0842
DATA	219	2	55	0	0	A_14_P108714	chr11:4853983-4854042	12296.8	4458.31	8.847466991e-002	2.576817062e-001	7.313361743e-001	3.784964e+002	4.640197e+002	2.433451e+002	5.316912e+001	49	148	17	79	6.499667e+000	1.867946e+001	0	0	0	0	0	0	0	0	0	0	0	6.7702	73.422	1	1	0	1	24.4106	17.6326	79.6784
DATA	220	2	56	0	0	A_16_P17299478	chr5:129483137-129483196	12317.8	4458.5	6.023472848e-001	2.192585000e-001	6.010618754e-003	2.385106e+002	9.546738e+002	2.411920e+002	9.891815e+001	45.5	224.5	17	79	6.871856e+000	1.877985e+001	0	0	0	0	0	0	0	0	0	0	0	4.0717	151.399	0	1	0	1	23.9365	18.001	80.1445
DATA	221	2	57	0	0	A_18_P17126482	chrX:32641074-32641133	12339.3	4458.25	-3.782741763e-002	1.608918427e-001	8.141226990e-001	7.358282e+002	6.744488e+002	2.508757e+002	7.222638e+001	56	190	17	79	6.517734e+000	1.926287e+001	0	0	0	0	0	0	0	0	0	0	0	13.1915	107.195	1	1	0	1	24.8756	17.6434	80.6109
DATA	222	2	58	0	0	A_14_P118891	chr22:36662026-36662084	12360.9	4458.31	-2.273517244e-001	9.175887694e-002	1.322292184e-002	2.070153e+003	1.226453e+003	3.166145e+002	1.253267e+002	79	278	17	78	6.879498e+000	1.926498e+001	0	0	0	0	0	0	0	0	0	0	0	37.1562	195.355	1	1	1	1	26.2212	17.9422	79.9442
DATA	223	2	59	0	0	A_16_P17853611	chr7:14247513-14247572	12381.5	4458.32	1.877170247e-001	1.301226204e-001	1.491285685e-001	7.366382e+002	1.134936e+003	2.503693e+002	1.163745e+002	55	262	17	79	6.869865e+000	1.890765e+001	0	0	0	0	0	0	0	0	0	0	0	13.2367	181.145	1	1	0	1	27.0811	17.8885	80.0394
DATA	224	2	60	0	0	A_14_P112152	chr4:186178095-186178154	12402.4	4457.87	-7.172286668e-002	1.263583845e-001	5.702966795e-001	1.027391e+003	8.709898e+002	2.601489e+002	9.080683e+001	59	214	17	79	6.761255e+000	1.941465e+001	0	0	0	0	0	0	0	0	0	0	0	18.4832	139.289	1	1	0	1	26.6546	17.8647	80.074
DATA	225	2	61	0	0	A_14_P116195	chr19:46843260-46843319	12423.9	4457.74	2.665076901e-001	2.249363701e-001	2.360911357e-001	3.512593e+002	6.488369e+002	2.412765e+002	6.976338e+001	49	180	17	79	6.782438e+000	1.898187e+001	0	0	0	0	0	0	0	0	0	0	0	6.32716	103.968	1	1	0	1	26.0017	17.7939	80.0178
DATA	226	2	62	0	0	A_14_P135366	chr18:58517547-58517606	12444.9	4457.62	-1.698956064e-001	1.712673347e-001	3.212020537e-001	7.907738e+002	5.347572e+002	2.511831e+002	5.928087e+001	56.5	168.5	17	79	6.834864e+000	1.874127e+001	0	0	0	0	0	0	0	0	0	0	0	14.2617	85.8496	1	1	0	1	25.5572	17.8678	79.7973
DATA	227	2	63	0	1	SRN_50490	SRN_50490	12466.2	4457.71	-5.930921619e-001	8.223433743e-002	5.504679938e-013	6.716587e+004	1.714180e+004	6.720806e+003	1.714370e+003	1259.5	2841	17	79	6.729674e+000	1.884569e+001	0	0	0	0	0	0	0	0	0	0	0	1212.88	2757.09	1	1	1	1	25.1049	17.8945	79.5487
DATA	228	2	64	0	0	A_14_P122768	chr14:102235694-102235753	12487.7	4457.8	6.183140438e-002	4.136088333e-001	8.811650540e-001	2.362057e+002	2.723464e+002	2.388614e+002	3.730246e+001	48	123.5	17	79	6.757750e+000	1.892032e+001	0	0	0	0	0	0	0	0	0	0	0	4.0722	43.8843	0	1	0	1	23.9365	17.8712	79.5541
DATA	229	2	65	0	0	A_14_P130894	chr11:82758698-82758757	12508.4	4457.75	6.524487377e-002	7.460254563e-002	3.818099220e-001	2.292935e+003	2.664629e+003	3.301174e+002	2.676752e+002	82	513	17	78	6.704639e+000	1.838973e+001	0	0	0	0	0	0	0	0	0	0	0	41.5135	430.086	1	1	1	1	25.3321	18.0884	79.1335
DATA	230	2	66	0	0	A_18_P15117890	chr5:20693570-20693629	12529.6	4457.71	6.462936127e-002	1.392853204e-001	6.426427431e-001	7.693772e+002	8.928298e+002	2.493387e+002	9.282704e+001	55	218	17	78	6.739273e+000	1.833905e+001	0	0	0	0	0	0	0	0	0	0	0	13.9483	144.348	1	1	0	1	25.1049	17.9786	79.3421
DATA	231	2	67	0	0	A_14_P200350	chr12:57434942-57435000	12549.8	4457.61	-1.680511750e-002	3.235770236e-001	9.585801294e-001	3.319887e+002	3.193877e+002	2.391755e+002	4.078641e+001	48.5	132	17	78	6.705433e+000	1.883180e+001	0	0	0	0	0	0	0	0	0	0	0	6.02665	51.7156	1	1	0	1	28.1191	17.9233	79.6257
DATA	232	2	68	0	0	A_14_P130979	chr10:74542787-74542846	12572.1	4457.6	3.581412024e-001	2.880318776e-001	2.137174479e-001	2.379252e+002	5.427273e+002	2.377056e+002	5.989062e+001	46	169.5	17	78	6.690981e+000	1.905578e+001	0	0	0	0	0	0	0	0	0	0	0	4.32545	88.022	1	1	0	1	26.2212	17.9007	79.4233
DATA	233	2	69	0	0	A_14_P100630	chr1:70303897-70303956	12592.4	4457.75	7.306473279e-002	1.576924408e-001	6.431228728e-001	6.529097e+002	7.725344e+002	2.450505e+002	8.128722e+001	55.5	209	17	78	6.643629e+000	1.907650e+001	0	0	0	0	0	0	0	0	0	0	0	11.8859	125.473	1	1	0	1	22.4545	17.8837	79.2637
DATA	234	2	70	0	0	A_16_P36797540	chr4:81798518-81798577	12614.1	4457.77	2.144677679e-001	1.471310432e-001	1.449329170e-001	6.023289e+002	9.869643e+002	2.434117e+002	1.018756e+002	58	236	17	78	6.591629e+000	1.913686e+001	0	0	0	0	0	0	0	0	0	0	0	10.9814	160.534	1	1	0	1	24.4106	17.887	79.2911
DATA	235	2	71	0	0	A_16_P15883074	chr2:154164613-154164672	12635.3	4457.76	2.411523588e-001	8.589354483e-002	4.991643297e-003	1.377415e+003	2.400033e+003	2.728187e+002	2.413246e+002	70	476	17	78	6.278930e+000	1.891794e+001	0	0	0	0	0	0	0	0	0	0	0	25.1495	390.903	1	1	1	1	24.4106	17.5033	79.4748
DATA	236	2	72	0	0	A_14_P113211	chr9:138392136-138392195	12656.7	4457.67	-4.018138872e-001	2.757326805e-001	1.450449484e-001	5.912600e+002	2.344038e+002	2.424528e+002	3.440566e+001	53	117	17	78	6.431843e+000	1.863520e+001	0	0	0	0	0	0	0	0	0	0	0	10.8121	38.2276	1	1	0	1	23.696	17.3742	79.2974
DATA	237	2	73	0	0	A_14_P138956	chr16:15656291-15656350	12678.2	4457.49	-1.955615950e-001	1.524028760e-001	1.994261017e-001	9.206518e+002	5.868590e+002	2.521698e+002	6.384976e+001	61	173.5	17	78	6.404198e+000	1.868958e+001	0	0	0	0	0	0	0	0	0	0	0	16.8621	95.8241	1	1	0	1	23.9365	17.3809	79.0534
DATA	238	2	74	0	0	A_16_P16871604	chr4:137118362-137118421	12699.2	4457.48	1.261117701e-001	3.833919486e-001	7.422033613e-001	2.328310e+002	3.112810e+002	2.351166e+002	4.000345e+001	45.5	129	17	78	6.517146e+000	1.855144e+001	0	0	0	0	0	0	0	0	0	0	0	3.36504	50.8848	0	1	0	1	25.7804	17.3822	78.6806
DATA	239	2	75	0	0	A_16_P01388843	chr5:166951793-166951852	12720.1	4457.57	-1.669876978e-001	1.112487812e-001	1.333479527e-001	1.345777e+003	9.161895e+002	2.699697e+002	9.499465e+001	64	230.5	17	78	6.875139e+000	1.869623e+001	0	0	0	0	0	0	0	0	0	0	0	24.725	149.931	1	1	1	1	21.9382	17.787	78.9673
DATA	240	2	76	0	0	A_16_P20154283	chr14:97978392-97978451	12741.6	4457.31	-8.991774075e-002	2.224405258e-001	6.860415885e-001	5.288567e+002	4.299523e+002	2.395560e+002	4.977228e+001	49	152.5	17	78	6.869712e+000	1.857809e+001	0	0	0	0	0	0	0	0	0	0	0	9.73251	70.4306	1	1	0	1	23.2073	17.7585	78.6222
DATA	241	2	77	0	0	A_14_P136359	chr2:116330274-116330333	12761.6	4457.71	-1.140032943e-001	1.222634547e-001	3.511093609e-001	1.101291e+003	8.470299e+002	2.579811e+002	8.832948e+001	64	219	17	78	6.400690e+000	1.861103e+001	0	0	0	0	0	0	0	0	0	0	0	20.2976	138.884	1	1	0	1	23.2073	17.5278	78.9141
DATA	242	2	78	0	1	SRN_30558	SRN_30558	12782.9	4457.19	-2.501620831e-001	1.590696630e-001	1.157981953e-001	9.232670e+002	5.189975e+002	2.505205e+002	5.761980e+001	60	165	17	78	6.478865e+000	1.844663e+001	0	0	0	0	0	0	0	0	0	0	0	17.0462	85.1685	1	1	0	1	25.7804	17.461	78.9098
DATA	243	2	79	0	0	A_14_P122294	chr3:84777412-84777471	12804.5	4456.41	-1.071205124e-001	4.566381869e-001	8.145307793e-001	2.532737e+002	1.979108e+002	2.338383e+002	3.189388e+001	47	117	17	79	6.461002e+000	1.881278e+001	0	0	0	0	0	0	0	0	0	0	0	4.68469	32.5015	1	1	0	1	24.8756	17.4522	79.5102
DATA	244	2	80	0	0	A_16_P19125946	chr11:653155-653214	12825.9	4456.5	2.223442259e-001	3.421462201e-001	5.157881656e-001	2.305068e+002	3.846166e+002	2.326681e+002	4.586803e+001	46	145	17	79	6.852587e+000	1.885415e+001	0	0	0	0	0	0	0	0	0	0	0	3.11452	63.2113	0	1	0	1	22.4545	17.9729	79.3288
DATA	245	2	81	0	1	SRN_50360	SRN_50360	12847.1	4456.69	-1.062764281e-001	6.218144846e-002	8.742614717e-002	3.292650e+005	2.577918e+005	3.292732e+004	2.577919e+004	6162	42818	17	79	6.933076e+000	1.890727e+001	0	0	0	0	0	0	0	0	0	0	0	6111.34	42397.3	1	1	1	1	27.501	18.047	79.5436
DATA	246	2	82	0	0	A_16_P37999166	chr7:40095110-40095169	12867.9	4457	3.193427954e-001	2.358168978e-001	1.756731991e-001	3.028953e+002	6.318810e+002	2.332446e+002	6.793861e+001	50	182	17	79	6.889110e+000	1.856790e+001	0	0	0	0	0	0	0	0	0	0	0	5.63143	103.987	1	1	0	1	26.8687	18.0216	79.6571
DATA	247	2	83	0	0	A_16_P15203883	chr1:87873004-87873063	12889	4457	-1.520399613e-001	1.441032007e-001	2.913901485e-001	9.221194e+002	6.497513e+002	2.485908e+002	6.959899e+001	61	189	17	79	6.911960e+000	1.899359e+001	0	0	0	0	0	0	0	0	0	0	0	17.1748	106.985	1	1	0	1	28.1191	18.1503	79.3188
DATA	248	2	84	0	0	A_14_P122870	chr12:10269497-10269556	12910.5	4457.38	5.601467003e-002	1.043659399e-001	5.914651261e-001	1.119774e+003	1.273928e+003	2.562112e+002	1.298096e+002	68	298	17	79	6.915707e+000	1.887550e+001	0	0	0	0	0	0	0	0	0	0	0	20.8932	209.868	1	1	0	1	25.7804	18.1376	79.1858
DATA	249	2	85	0	0	A_16_P16215727	chr3:48371494-48371553	12931.4	4457.08	1.387464598e-001	2.040443411e-001	4.965159194e-001	4.392237e+002	6.045500e+002	2.341748e+002	6.539094e+001	50	173.5	17	78	6.849930e+000	1.866997e+001	0	0	0	0	0	0	0	0	0	0	0	8.21044	99.6292	1	1	0	1	26.8687	17.9724	78.2587
DATA	250	2	86	0	0	A_14_P105546	chr17:47655292-47655351	12952.7	4456.75	3.502108405e-001	1.268973842e-001	5.783753652e-003	6.135739e+002	1.374288e+003	2.376357e+002	1.396692e+002	54	298	17	77	6.859154e+000	1.921069e+001	0	0	0	0	0	0	0	0	0	0	0	11.4916	226.546	1	1	0	1	25.3321	18.0256	78.2563
DATA	251	2	87	0	0	A_14_P114653	chr2:65477909-65477968	12973.6	4456.76	-2.998366688e-002	1.939990756e-001	8.771715805e-001	5.630564e+002	5.254945e+002	2.359706e+002	5.815452e+001	54	168	17	77	6.800235e+000	1.871376e+001	0	0	0	0	0	0	0	0	0	0	0	10.565	86.6474	1	1	0	1	23.696	17.8728	77.7964
DATA	252	2	88	0	0	A_16_P16111335	chr3:3653346-3653405	12995	4456.57	4.125103398e-002	2.872947828e-001	8.858287013e-001	3.393976e+002	3.732156e+002	2.312138e+002	4.486873e+001	50	144	17	77	6.883866e+000	1.872155e+001	0	0	0	0	0	0	0	0	0	0	0	6.38072	61.5484	1	1	0	1	25.3321	17.874	77.4936
DATA	253	2	89	0	0	A_14_P108641	chr16:1820324-1820379	13016.2	4456.37	-3.339140720e-001	1.563028441e-001	3.265272212e-002	1.017676e+003	4.717319e+002	2.499230e+002	5.334333e+001	63	156	17	77	6.799853e+000	1.857942e+001	0	0	0	0	0	0	0	0	0	0	0	19.1697	77.8016	1	1	0	1	24.8756	17.7639	77.4285
DATA	254	2	90	0	0	A_14_P113761	chr5:131008260-131008319	13037.7	4456.5	3.372952199e-002	1.430171983e-001	8.135549509e-001	7.413007e+002	8.011686e+002	2.395820e+002	8.389784e+001	56	206	17	77	6.766116e+000	1.836469e+001	0	0	0	0	0	0	0	0	0	0	0	13.9906	132.142	1	1	0	1	23.9365	17.9213	76.9919
DATA	255	2	91	0	0	A_14_P117821	chrX:34481748-34481807	13058.5	4456.41	-5.164276147e-001	2.295011253e-001	2.443509368e-002	7.864154e+002	2.394553e+002	2.406021e+002	3.454826e+001	61	113	17	76	6.429808e+000	1.853681e+001	0	0	0	0	0	0	0	0	0	0	0	14.8707	39.493	1	1	0	1	24.4106	17.4512	76.6396
DATA	256	2	92	0	0	A_14_P104417	chr2:11389766-11389815	13079.7	4456.61	1.216265681e-001	7.085073912e-002	8.604149099e-002	2.562482e+003	3.390684e+003	3.423017e+002	3.399819e+002	89.5	611.5	17	76	6.413997e+000	1.845323e+001	0	0	0	0	0	0	0	0	0	0	0	48.5479	559.174	1	1	1	1	25.1049	17.4008	76.6753
DATA	257	2	93	0	0	A_14_P119212	chr6:161582823-161582882	13100.5	4456.35	5.481701475e-001	1.663044373e-001	9.800754460e-004	3.375234e+002	1.192543e+003	2.290077e+002	1.218283e+002	52.5	284	17	76	6.466648e+000	1.816608e+001	0	0	0	0	0	0	0	0	0	0	0	6.40718	196.627	1	1	0	1	24.1747	17.3531	76.4884
DATA	258	2	94	0	0	A_14_P135297	chr10:74506622-74506681	13122.3	4456.44	-4.340770815e-002	2.057262570e-001	8.328892895e-001	5.286995e+002	4.784111e+002	2.321526e+002	5.394104e+001	53	164	17	77	6.506131e+000	1.840561e+001	0	0	0	0	0	0	0	0	0	0	0	10.0564	78.861	1	1	0	1	24.6442	17.3795	76.6093
DATA	259	2	95	0	0	A_14_P202101	chr1:71318416-71318475	13143.4	4456.39	-4.641109317e-001	7.590490672e-002	9.693717628e-010	1.213883e+004	4.169327e+003	1.234670e+003	4.176770e+002	278.5	766.5	17	76	6.914951e+000	1.813317e+001	0	0	0	0	0	0	0	0	0	0	0	231.351	687.041	1	1	1	1	24.4106	17.7006	76.4591
DATA	260	2	96	0	0	A_18_P17380348	chrY:7613581-7613640	13164.9	4456.4	-1.259005442e+000	6.843118086e-001	6.579575397e-002	4.496918e+002	2.476906e+001	2.296017e+002	2.500975e+001	53.5	83	17	76	6.875121e+000	1.819685e+001	0	0	0	0	0	0	0	0	0	0	0	8.58772	3.1721	1	0	0	0	27.0811	18.0026	75.8506
DATA	261	2	97	0	0	A_14_P130939	chr13:94540422-94540477	13185.3	4456.49	5.974107601e-001	2.199648748e-001	6.608847298e-003	2.232265e+002	8.833982e+002	2.250741e+002	9.179462e+001	47.5	229	17	76	6.912027e+000	1.846056e+001	0	0	0	0	0	0	0	0	0	0	0	2.37812	145.448	0	1	0	1	25.7804	18.0268	76.1341
DATA	262	2	98	0	0	A_14_P121057	chr1:40128786-40128845	13206.9	4456	9.380450624e-002	6.670933516e-002	1.596743630e-001	3.570580e+003	4.431423e+003	4.216396e+002	4.438448e+002	113	796	18	76	6.944083e+000	1.888092e+001	0	0	0	0	0	0	0	0	0	0	0	68.4611	729.159	1	1	1	1	27.2919	18.2419	76.7691
DATA	263	2	99	0	0	A_14_P130347	chr4:27025347-27025406	13227.8	4456.45	-3.757359209e-001	1.573229628e-001	1.692608063e-002	1.038846e+003	4.373359e+002	2.467691e+002	5.036280e+001	66	154	18	76	6.779954e+000	1.905353e+001	0	0	0	0	0	0	0	0	0	0	0	19.9555	71.9212	1	1	0	1	24.1747	18.1321	77.1387
DATA	264	2	100	0	0	A_14_P110273	chr4:152201339-152201398	13248.6	4455.91	2.760721830e-001	3.210180144e-001	3.897947265e-001	2.218815e+002	4.189800e+002	2.239342e+002	4.878697e+001	48	145	17	76	6.794507e+000	1.901408e+001	0	0	0	0	0	0	0	0	0	0	0	3.04	68.8506	0	1	0	1	22.7082	17.9874	77.3221
DATA	265	2	101	0	0	A_14_P120470	chr11:47269963-47270016	13269.9	4456.33	-1.358903580e-001	8.410146182e-002	1.061395826e-001	2.022830e+003	1.479343e+003	3.010440e+002	1.500339e+002	85	322	17	76	6.795087e+000	1.886779e+001	0	0	0	0	0	0	0	0	0	0	0	39.0109	242.928	1	1	1	1	25.7804	17.6703	77.4474
DATA	266	2	102	0	0	A_16_P15630632	chr2:43046238-43046297	13291.4	4455.88	2.971907093e-001	2.058007550e-001	1.487192724e-001	3.481777e+002	6.902266e+002	2.251975e+002	7.342260e+001	52.5	198	17	76	6.829920e+000	1.901889e+001	0	0	0	0	0	0	0	0	0	0	0	6.72877	113.241	1	1	0	1	26.0017	17.7532	77.6658
DATA	267	2	103	0	0	A_14_P113820	chr16:2092056-2092101	13312.3	4456.26	-4.243826667e-001	2.778743679e-001	1.266997323e-001	5.670800e+002	2.134330e+002	2.292073e+002	3.291411e+001	51	115	17	77	6.899211e+000	1.880291e+001	0	0	0	0	0	0	0	0	0	0	0	10.9793	34.9872	1	1	0	1	22.1978	17.7764	77.9281
DATA	268	2	104	0	0	A_18_P12230151	chr15:53238405-53238464	13333	4455.79	2.019061403e-001	3.498677040e-001	5.638767537e-001	2.201538e+002	3.504551e+002	2.216381e+002	4.309620e+001	43.5	133.5	17	76	6.878593e+000	1.876021e+001	0	0	0	0	0	0	0	0	0	0	0	0.114758	57.3897	0	1	0	1	24.4106	17.6871	77.7507
DATA	269	2	105	0	0	A_14_P134348	chrX:36367299-36367358	13354.6	4455.27	-1.908201497e-001	1.688009341e-001	2.582888241e-001	7.644945e+002	4.926679e+002	2.340154e+002	5.529706e+001	60	165	17	77	6.611460e+000	1.851008e+001	0	0	0	0	0	0	0	0	0	0	0	14.8621	80.585	1	1	0	1	23.2073	17.5249	78.1951
DATA	270	2	106	0	0	A_14_P120445	chr8:140713512-140713571	13376.2	4455.93	-2.202650657e-001	1.713840263e-001	1.987176897e-001	7.751286e+002	4.667762e+002	2.339924e+002	5.301574e+001	56.5	160	17	78	6.658611e+000	1.886843e+001	0	0	0	0	0	0	0	0	0	0	0	15.0958	76.2701	1	1	0	1	22.4545	17.5834	78.727
DATA	271	2	107	0	0	A_14_P133620	chr1:152659667-152659720	13396.9	4455.69	-1.826490543e-001	9.193097019e-002	4.694383277e-002	1.778724e+003	1.168045e+003	2.831924e+002	1.194851e+002	72	274.5	17	78	6.526251e+000	1.882681e+001	0	0	0	0	0	0	0	0	0	0	0	34.707	190.625	1	1	1	1	26.0017	17.5258	78.815
DATA	272	2	108	0	0	A_14_P139611	chr1:36909594-36909648	13418	4455.63	2.920322744e-002	7.016851263e-002	6.772731230e-001	2.747854e+003	2.938982e+003	3.519740e+002	2.949766e+002	98	549	17	78	7.003160e+000	1.875023e+001	0	0	0	0	0	0	0	0	0	0	0	53.7169	479.032	1	1	1	1	25.5572	17.8054	78.9159
DATA	273	2	109	0	0	A_14_P124604	chr1:22352654-22352713	13439.4	4455.7	3.680591345e-001	1.037763350e-001	3.901511946e-004	7.966147e+002	1.859120e+003	2.335547e+002	1.876166e+002	58	383.5	17	78	6.970017e+000	1.921971e+001	0	0	0	0	0	0	0	0	0	0	0	15.6013	302.616	1	1	0	1	24.6442	17.9352	78.93
DATA	274	2	110	0	0	A_16_P15884526	chr2:154938385-154938444	13461	4455.96	-1.479002414e-001	2.808191316e-001	5.984197329e-001	4.130611e+002	2.938421e+002	2.230196e+002	3.875482e+001	49	130	18	78	6.951924e+000	1.921688e+001	0	0	0	0	0	0	0	0	0	0	0	8.10392	47.763	1	1	0	1	23.4529	18.2498	79.2195
DATA	275	2	111	0	0	A_14_P124551	chr14:103986623-103986673	13481.7	4455.59	-2.056270528e-001	1.091511309e-001	5.958191352e-002	1.360443e+003	8.473316e+002	2.576150e+002	8.843159e+001	72.5	225	18	79	6.966226e+000	1.926014e+001	0	0	0	0	0	0	0	0	0	0	0	26.7393	137.523	1	1	1	1	25.5572	18.2555	79.3066
DATA	276	2	112	0	0	A_14_P113840	chr1:22580233-22580292	13502.9	4455.49	3.187795780e-001	8.018695172e-002	7.024497366e-005	1.521936e+003	3.170852e+003	2.661807e+002	3.180967e+002	74.5	597.5	17	79	6.983078e+000	1.928506e+001	0	0	0	0	0	0	0	0	0	0	0	29.9661	513.821	1	1	1	1	25.7804	18.1465	79.5406
DATA	277	2	113	0	0	A_16_P18843555	chr10:14829939-14829998	13524.1	4455.6	3.501227454e-001	9.354537961e-002	1.819725596e-004	9.865378e+002	2.209207e+003	2.392984e+002	2.223747e+002	65.5	424	17	79	6.985848e+000	1.911254e+001	0	0	0	0	0	0	0	0	0	0	0	19.4567	357.417	1	1	0	1	25.7804	18.0162	79.6831
DATA	278	2	114	0	0	A_14_P120692	chr9:79312247-79312306	13545.4	4455.21	9.619949720e-002	7.147959279e-002	1.783568338e-001	2.394932e+003	2.988772e+003	3.236068e+002	2.999573e+002	87.5	565.5	17	79	6.888611e+000	1.916484e+001	0	0	0	0	0	0	0	0	0	0	0	47.3164	482.68	1	1	1	1	24.6442	17.8768	80.0605
DATA	279	2	115	0	0	A_14_P134785	chr19:10385601-10385651	13566.2	4455.53	-2.858825990e-001	1.212236057e-001	1.835845150e-002	1.281819e+003	6.636576e+002	2.522971e+002	7.108738e+001	69	180.5	17	79	6.821594e+000	1.917029e+001	0	0	0	0	0	0	0	0	0	0	0	25.3626	106.999	1	1	1	1	24.6442	17.8218	79.6842
DATA	280	2	116	0	-1	NC2_00070181	NC2_00070181	13587.3	4455.53	0.000000000e+000	1.062802516e+000	1.000000000e+000	2.155226e+002	2.584787e+001	2.173534e+002	2.565252e+001	48	84	17	79	6.859268e+000	1.899856e+001	0	0	0	0	0	0	0	0	0	0	0	2.54115	4.15978	0	1	0	0	20.0267	17.8363	79.3567
DATA	281	2	117	1028	1	SM_07	SM_07	13609.6	4454.56	-1.109747084e+000	5.912051441e-001	6.050532258e-002	4.533794e+002	3.521394e+001	2.212716e+002	2.581943e+001	53	83	17	79	6.833296e+000	1.921329e+001	0	0	0	0	0	0	0	0	0	0	0	9.00106	5.65463	1	1	0	0	19.1492	17.8729	79.487
DATA	282	2	118	0	0	A_14_P105396	chr21:37796230-37796289	13629.7	4454.71	3.132922536e-001	3.065291493e-001	3.067508506e-001	2.148428e+002	4.419906e+002	2.162922e+002	5.109032e+001	45	148.5	17	80	6.935304e+000	1.913078e+001	0	0	0	0	0	0	0	0	0	0	0	0.172908	70.8436	0	1	0	1	22.9591	17.8786	80.2241
DATA	283	2	119	0	0	A_14_P128909	chr21:19756025-19756084	13651	4454.86	-1.063673785e-001	1.007665920e-001	2.911593312e-001	1.343229e+003	1.051436e+003	2.543590e+002	1.082335e+002	74	252	17	80	6.844114e+000	1.893716e+001	0	0	0	0	0	0	0	0	0	0	0	26.7388	168.186	1	1	1	1	25.5572	17.7704	80.4214
DATA	284	2	120	0	0	A_14_P105071	chr16:57511305-57511361	13672.3	4455.56	-6.215152022e-002	1.080883827e-001	5.652869161e-001	1.141014e+003	9.888705e+002	2.440687e+002	1.021792e+002	69	236	17	80	6.516745e+000	1.891175e+001	0	0	0	0	0	0	0	0	0	0	0	22.7391	157.865	1	1	1	1	25.7804	17.4892	80.7524
DATA	285	2	121	0	0	A_14_P109369	chr17:32977608-32977667	13693.9	4454.91	5.758187134e-002	1.040640481e-001	5.800367300e-001	1.051087e+003	1.200109e+003	2.397167e+002	1.227505e+002	63.5	272.5	17	80	6.537396e+000	1.930756e+001	0	0	0	0	0	0	0	0	0	0	0	20.9772	191.137	1	1	0	1	24.8756	17.466	80.9115
DATA	286	2	122	0	0	A_18_P15977500	chr7:9006498-9006557	13714.7	4454.31	4.176856591e-002	1.029323954e-001	6.848995541e-001	1.086649e+003	1.196349e+003	2.410445e+002	1.223956e+002	64	269	17	80	6.542371e+000	1.930645e+001	0	0	0	0	0	0	0	0	0	0	0	21.7155	190.093	1	1	1	1	25.7804	17.4629	80.9788
DATA	287	2	123	0	0	A_14_P119686	chr16:31288300-31288353	13735.8	4454.55	-2.227961424e-001	1.242332225e-001	7.291375329e-002	1.133355e+003	6.785311e+002	2.429913e+002	7.263097e+001	66	189.5	17	80	6.808445e+000	1.925271e+001	0	0	0	0	0	0	0	0	0	0	0	22.672	107.572	1	1	1	1	25.7804	17.9252	80.7657
DATA	288	2	124	0	0	A_16_P17568597	chr6:64471193-64471252	13757.3	4454.95	1.492365922e-001	1.638269561e-001	3.623267829e-001	5.204336e+002	7.338409e+002	2.209605e+002	7.784329e+001	50.5	193	18	79	6.842415e+000	1.928502e+001	0	0	0	0	0	0	0	0	0	0	0	10.4205	116.069	1	1	0	1	26.0017	18.1577	80.4689
DATA	289	2	125	0	0	A_16_P41239072	chr20:275774-275833	13778.1	4454.84	-1.763399088e-002	9.424431224e-002	8.515749067e-001	1.340195e+003	1.286868e+003	2.529617e+002	1.312933e+002	71	279	18	80	6.902031e+000	1.969102e+001	0	0	0	0	0	0	0	0	0	0	0	26.8596	203.046	1	1	1	1	25.1049	18.2128	80.6854
DATA	290	2	126	0	0	A_16_P38909067	chr9:140852852-140852911	13799	4454.66	6.435217568e-001	1.345099545e-001	1.716745627e-006	3.931958e+002	1.730337e+003	2.179305e+002	1.749906e+002	47	359	18	80	6.943603e+000	1.991900e+001	0	0	0	0	0	0	0	0	0	0	0	7.88717	272.331	1	1	0	1	26.2212	18.2976	80.7447
DATA	291	2	127	0	0	A_16_P19116964	chr10:132580596-132580655	13820.4	4454.45	3.119571824e-001	1.636564893e-001	5.662806879e-002	4.298999e+002	8.817075e+002	2.184524e+002	9.197157e+001	52.5	214.5	18	80	7.050334e+000	1.950472e+001	0	0	0	0	0	0	0	0	0	0	0	8.63041	138.4	1	1	0	1	24.4106	18.1721	80.6809
DATA	292	2	128	0	0	A_14_P122696	chr6:166659302-166659361	13841.6	4454.3	1.141179313e-001	2.399987376e-001	6.344349934e-001	3.532933e+002	4.594660e+002	2.169300e+002	5.290987e+001	51	156	17	80	7.022846e+000	1.913349e+001	0	0	0	0	0	0	0	0	0	0	0	7.09737	71.9289	1	1	0	1	25.1049	17.9775	80.668
DATA	293	2	129	0	0	A_14_P101838	chr3:167437972-167438031	13862.1	4454.43	0.000000000e+000	5.033327369e-001	1.000000000e+000	2.124973e+002	1.627250e+002	2.139292e+002	3.093109e+001	46	107	17	79	7.088405e+000	1.901513e+001	0	0	0	0	0	0	0	0	0	0	0	-0.646834	25.4086	0	1	0	1	25.7804	17.8551	79.5926
DATA	294	2	130	0	0	A_14_P131735	chr8:94936398-94936457	13884	4454.38	1.816168842e-003	1.514680077e-001	9.904332382e-001	6.743880e+002	6.772141e+002	2.242123e+002	7.267816e+001	53	187	17	78	6.937537e+000	1.901533e+001	0	0	0	0	0	0	0	0	0	0	0	13.5608	105.44	1	1	0	1	26.2212	17.5973	79.2814
DATA	295	2	131	0	0	A_16_P00639849	chr3:5030941-5031000	13904.9	4454.05	2.082395989e-001	3.481473744e-001	5.497489593e-001	2.123120e+002	3.429368e+002	2.140482e+002	4.331272e+001	49	137	17	78	6.611916e+000	1.866815e+001	0	0	0	0	0	0	0	0	0	0	0	2.29997	53.2408	0	1	0	1	21.6755	17.4769	78.793
DATA	296	2	132	0	0	A_16_P41862419	chrY:6716801-6716860	13926.7	4454.35	0.000000000e+000	1.049439942e+000	1.000000000e+000	2.122855e+002	2.635605e+001	2.137159e+002	2.653315e+001	42	79	17	78	7.015716e+000	1.935531e+001	0	0	0	0	0	0	0	0	0	0	0	-1.17558	-0.0785121	0	0	0	0	20.591	17.7903	79.0561
DATA	297	2	133	0	0	A_16_P01648198	chr7:5151444-5151503	13947.5	4454.2	-3.975138584e-002	1.203805439e-001	7.412379877e-001	9.458435e+002	8.631135e+002	2.336870e+002	9.032056e+001	64	214	17	78	6.884170e+000	1.904812e+001	0	0	0	0	0	0	0	0	0	0	0	19.0318	133.218	1	1	0	1	25.3321	17.7406	78.638
DATA	298	2	134	0	0	A_14_P132264	chr1:109472445-109472504	13968.7	4454.35	-8.462670077e-002	1.120901838e-001	4.502564167e-001	1.101619e+003	9.065767e+002	2.404314e+002	9.450504e+001	69	217	17	77	6.757367e+000	1.934283e+001	0	0	0	0	0	0	0	0	0	0	0	22.1642	139.51	1	1	1	1	24.8756	17.5414	78.5503
DATA	299	2	135	0	0	A_14_P123758	chr11:75439258-75439317	13989.2	4454.04	8.050887442e-002	9.025421056e-002	3.723803530e-001	1.295476e+003	1.559331e+003	2.499239e+002	1.582147e+002	67	307	17	77	6.538938e+000	1.957246e+001	0	0	0	0	0	0	0	0	0	0	0	26.0624	239.227	1	1	1	1	24.1747	17.3845	78.1539
DATA	300	2	136	0	0	A_14_P123448	chr11:70049370-70049416	14010.1	4454.04	0.000000000e+000	8.428285558e-001	1.000000000e+000	2.123624e+002	4.860884e+001	2.137933e+002	2.729162e+001	44	88	17	77	6.648733e+000	1.966959e+001	0	0	0	0	0	0	0	0	0	0	0	-1.52335	7.43439	0	1	0	0	28.1191	17.5116	78.0593
DATA	301	2	137	0	0	A_14_P139131	chr16:68712060-68712116	14031.4	4453.81	-1.047452852e-001	2.426067846e-001	6.659237047e-001	4.492925e+002	3.530075e+002	2.185453e+002	4.440813e+001	53.5	134	17	77	6.684429e+000	1.950916e+001	0	0	0	0	0	0	0	0	0	0	0	9.03253	53.8138	1	1	0	1	26.6546	17.5435	77.8324
DATA	302	2	138	0	0	A_16_P02895687	chr14:38346804-38346863	14053.7	4453.48	1.693443627e-001	1.083986431e-001	1.182322089e-001	8.707062e+002	1.285926e+003	2.310299e+002	1.314044e+002	62	276	17	77	6.568909e+000	1.903524e+001	0	0	0	0	0	0	0	0	0	0	0	17.495	195.345	1	1	0	1	25.3321	17.4491	77.5603
DATA	303	2	139	0	0	A_16_P00823570	chr3:139688200-139688259	14074.1	4453.81	-2.297468775e-001	3.612395667e-001	5.247791052e-001	3.397436e+002	2.001725e+002	2.168485e+002	3.370867e+001	50	110	17	77	6.791126e+000	1.910302e+001	0	0	0	0	0	0	0	0	0	0	0	6.82081	30.3143	1	1	0	1	24.4106	17.5493	77.3599
DATA	304	2	140	0	0	A_18_P16668991	chr8:126131762-126131821	14095.3	4453.71	2.540426816e-001	2.122082155e-001	2.312524728e-001	3.422159e+002	6.142467e+002	2.170755e+002	6.718314e+001	51	170.5	17	76	6.877193e+000	1.890500e+001	0	0	0	0	0	0	0	0	0	0	0	6.86434	92.7075	1	1	0	1	25.7804	17.4704	76.785
DATA	305	2	141	0	0	A_14_P129283	chr2:216733008-216733067	14116.7	4453.93	-9.613269966e-002	1.620915648e-001	5.531299496e-001	6.994200e+002	5.605383e+002	2.257181e+002	6.235103e+001	57.5	161.5	17	75	6.897081e+000	1.887601e+001	0	0	0	0	0	0	0	0	0	0	0	14.0131	84.3153	1	1	0	1	25.3321	17.4021	76.4729
DATA	306	2	142	0	0	A_16_P40104000	chr13:113135829-113135888	14137.7	4453.1	2.236927815e-001	1.393658935e-001	1.084771939e-001	5.825810e+002	9.750999e+002	2.225862e+002	1.012884e+002	55	229	17	76	6.874589e+000	1.858512e+001	0	0	0	0	0	0	0	0	0	0	0	11.6604	146.132	1	1	0	1	24.1747	17.4033	76.7704
DATA	307	2	143	0	0	A_16_P20683181	chr17:54453634-54453693	14159.1	4452.94	2.069360323e-001	1.893196727e-001	2.743714707e-001	4.128776e+002	6.649016e+002	2.190541e+002	7.195507e+001	49	184	17	76	6.895017e+000	1.847279e+001	0	0	0	0	0	0	0	0	0	0	0	8.25219	99.2856	1	1	0	1	22.9591	17.3936	76.9895
DATA	308	2	144	0	0	A_14_P100786	chr22:35706637-35706696	14180	4453.48	-3.369783779e-001	1.111094235e-001	2.422547994e-003	1.553827e+003	7.151948e+002	2.656774e+002	7.665972e+001	67	182	17	76	6.904614e+000	1.862394e+001	0	0	0	0	0	0	0	0	0	0	0	31.0026	106.438	1	1	1	1	25.3321	17.5415	76.9141
DATA	309	2	145	0	0	A_16_P20739086	chr17:77027391-77027450	14201.1	4453.4	1.082694606e+000	1.543426219e-001	2.301502915e-012	2.144378e+002	2.594155e+003	2.168391e+002	2.608901e+002	50	474	17	76	6.605485e+000	1.857975e+001	0	0	0	0	0	0	0	0	0	0	0	4.05167	384.67	0	1	0	1	25.5572	17.3338	76.7505
DATA	310	2	146	0	0	A_14_P107441	chr12:107002609-107002667	14222.6	4453.44	-4.880488056e-001	9.489672340e-002	2.704621442e-007	2.777334e+003	9.027745e+002	3.520382e+002	9.446157e+001	101	219	17	75	6.797259e+000	1.887526e+001	0	0	0	0	0	0	0	0	0	0	0	55.2042	133.37	1	1	1	1	25.1049	17.4482	76.3314
DATA	311	2	147	0	0	A_14_P101553	chr15:31853246-31853305	14243.8	4453.35	-1.611557965e-002	1.227405588e-001	8.955396399e-001	9.100459e+002	8.768953e+002	2.351171e+002	9.202308e+001	59.5	209	17	75	6.817877e+000	1.856385e+001	0	0	0	0	0	0	0	0	0	0	0	18.0496	129.061	1	1	0	1	25.1049	17.5706	76.1146
DATA	312	2	148	0	1	SRN_50197	SRN_50197	14264.8	4453.59	-3.632915318e-001	7.037396449e-002	2.439336632e-007	1.644577e+004	7.124637e+003	1.658874e+003	7.130141e+002	368	1121	17	75	6.504837e+000	1.837541e+001	0	0	0	0	0	0	0	0	0	0	0	325.385	1044.77	1	1	1	1	25.5572	17.3395	75.8216
DATA	313	2	149	0	0	A_14_P113758	chr8:72870606-72870665	14285.6	4453.39	4.076432763e-001	1.198244225e-001	6.689342751e-004	6.001701e+002	1.534326e+003	2.259812e+002	1.559875e+002	54	307.5	17	76	6.780223e+000	1.871945e+001	0	0	0	0	0	0	0	0	0	0	0	11.8449	224.14	1	1	0	1	24.4106	17.5571	76.4924
DATA	314	2	150	0	0	A_14_P137305	chr9:33046145-33046204	14307.1	4452.55	-1.008722994e-001	2.789854433e-001	7.176746394e-001	3.941301e+002	3.124404e+002	2.219719e+002	4.211211e+001	51	126	17	76	6.515648e+000	1.883608e+001	0	0	0	0	0	0	0	0	0	0	0	7.75786	45.4498	1	1	0	1	21.4095	17.3135	76.7995
DATA	315	2	151	0	0	A_18_P10632095	chr10:10995215-10995274	14328.2	4453.29	-4.654512599e-001	1.519728732e-001	2.193308273e-003	1.182400e+003	4.048678e+002	2.490130e+002	4.941873e+001	67	143	17	76	6.798067e+000	1.872616e+001	0	0	0	0	0	0	0	0	0	0	0	23.1989	58.6822	1	1	1	1	24.4106	17.7774	76.9359
DATA	316	2	152	0	0	A_14_P202085	chr1:93825215-93825274	14349.6	4453.22	-1.044816636e-001	1.403814178e-001	4.567132119e-001	8.606497e+002	6.766199e+002	2.361164e+002	7.340060e+001	60.5	173.5	17	76	6.436410e+000	1.866764e+001	0	0	0	0	0	0	0	0	0	0	0	16.8306	97.6776	1	1	0	1	23.9365	17.3824	76.659
DATA	317	2	153	0	0	A_14_P115356	chr13:53034329-53034388	14370.4	4453.07	-2.354792563e-001	1.833110983e-001	1.989362630e-001	7.303841e+002	4.246900e+002	2.324013e+002	5.118201e+001	59	139	17	76	6.428794e+000	1.853801e+001	0	0	0	0	0	0	0	0	0	0	0	14.2344	61.0648	1	1	0	1	25.1049	17.3561	76.8413
DATA	318	2	154	0	0	A_14_P135538	chr22:46844473-46844532	14391.6	4452.57	-3.895284476e-001	2.903338951e-001	1.797073092e-001	5.217312e+002	2.127739e+002	2.274938e+002	3.571623e+001	55	114	17	76	6.534954e+000	1.876433e+001	0	0	0	0	0	0	0	0	0	0	0	10.131	30.4648	1	1	0	1	24.4106	17.2773	77.3597
DATA	319	2	155	0	1	SRN_30094	SRN_30094	14413.9	4453.08	0.000000000e+000	6.096000917e-001	1.000000000e+000	2.209097e+002	1.126131e+002	2.234743e+002	3.092767e+001	49	94	17	77	6.824519e+000	1.886726e+001	0	0	0	0	0	0	0	0	0	0	0	4.23464	16.0578	0	1	0	0	22.7082	17.6262	77.3573
DATA	320	2	156	0	0	A_14_P104636	chr6:57467120-57467174	14434.4	4452.42	-4.767964700e-001	8.730143904e-002	4.721385854e-008	3.663834e+003	1.222192e+003	4.290601e+002	1.255958e+002	114	249.5	17	77	6.566367e+000	1.866838e+001	0	0	0	0	0	0	0	0	0	0	0	70.5541	173.537	1	1	1	1	24.4106	17.3339	77.8276
DATA	321	2	157	0	0	A_14_P106960	chr17:62206386-62206445	14455.7	4452.35	-3.083886731e-001	8.565366477e-002	3.177106221e-004	2.607741e+003	1.281964e+003	3.439687e+002	1.314465e+002	92.5	267	17	77	6.584276e+000	1.867744e+001	0	0	0	0	0	0	0	0	0	0	0	49.9892	181.259	1	1	1	1	24.8756	17.5087	78.0198
DATA	322	2	158	0	1	SRN_30371	SRN_30371	14476.9	4452.2	-2.696151674e-001	7.934035706e-002	6.782841483e-004	3.027737e+003	1.627433e+003	3.774471e+002	1.653374e+002	103	314	17	77	6.975012e+000	1.857458e+001	0	0	0	0	0	0	0	0	0	0	0	57.7637	229.128	1	1	1	1	24.6442	17.9676	77.9327
DATA	323	2	159	0	1	SRN_30267	SRN_30267	14497.9	4452.63	-1.935800105e-001	7.750332509e-002	1.250021261e-002	2.804726e+003	1.796017e+003	3.605335e+002	1.819745e+002	94	317.5	17	78	7.055358e+000	1.859101e+001	0	0	0	0	0	0	0	0	0	0	0	53.2346	251.851	1	1	1	1	26.2212	18.0442	78.0116
DATA	324	2	160	0	0	A_14_P107889	chr14:93814549-93814608	14519.2	4452.76	1.479737493e-002	3.908026200e-001	9.697960662e-001	2.540600e+002	2.628655e+002	2.291865e+002	3.944906e+001	49	117	17	77	6.907268e+000	1.877727e+001	0	0	0	0	0	0	0	0	0	0	0	4.79597	36.7048	1	1	0	1	23.9365	18.094	77.9585
DATA	325	2	161	0	0	A_16_P16479707	chr3:162619082-162619141	14540.2	4452.72	-3.318125155e-001	3.011130927e-001	2.704820524e-001	4.874976e+002	2.270701e+002	2.341852e+002	3.178697e+001	55	112	17	78	6.486034e+000	1.874589e+001	0	0	0	0	0	0	0	0	0	0	0	9.15118	31.5713	1	1	0	1	24.4106	17.4872	78.5404
DATA	326	2	162	66	1	DarkCorner	DarkCorner	14560.9	4452	0.000000000e+000	1.037041411e+000	1.000000000e+000	2.288153e+002	2.947783e+001	2.303610e+002	2.974732e+001	44	87	17	77	6.434739e+000	1.886940e+001	0	0	0	0	0	0	0	0	0	0	0	0.248901	2.85111	0	0	0	0	24.4106	17.2717	78.4448
DATA	327	2	163	66	1	DarkCorner	DarkCorner	14582.3	4452.61	0.000000000e+000	1.037767726e+000	1.000000000e+000	2.302992e+002	2.959978e+001	2.318510e+002	2.979869e+001	39.5	75.5	17	78	6.482064e+000	1.888874e+001	0	0	0	0	0	0	0	0	0	0	0	-1.73287	-3.94203	0	0	0	0	27.2919	17.3467	78.8703
DATA	328	2	164	0	1	HsCGHBrightCorner	HsCGHBrightCorner	14603.9	4452.31	1.376991330e-001	9.983913080e-002	1.678300200e-001	1.117707e+003	1.534712e+003	2.587790e+002	1.563637e+002	61	282	17	78	6.645447e+000	1.869695e+001	0	0	0	0	0	0	0	0	0	0	0	20.591	210.566	1	1	0	1	24.1747	17.2676	79.3312
DATA	329	3	1	66	1	DarkCorner	DarkCorner	11143.2	4467.52	0.000000000e+000	1.075351608e+000	1.000000000e+000	2.631181e+002	3.058243e+001	2.657557e+002	3.078794e+001	45	73	18	79	6.652127e+000	1.931344e+001	0	0	0	0	0	0	0	0	0	0	0	3.4771	-3.15014	0	0	0	0	22.9591	18.3215	80.0403
DATA	330	3	2	66	1	DarkCorner	DarkCorner	11165.4	4467.8	-1.048608819e+000	6.354890190e-001	9.892622924e-002	4.892527e+002	4.374460e+001	2.682072e+002	3.098936e+001	49	86	18	80	6.988268e+000	1.930765e+001	0	0	0	0	0	0	1	0	0	0	0	7.9773	5.85655	1	1	0	0	16.9257	18.7113	80.9545
DATA	331	3	3	0	0	A_14_P127882	chr4:55124472-55124531	11186.2	4467.5	2.946692987e-001	1.316092197e-001	2.515776474e-002	7.088665e+002	1.397120e+003	2.721001e+002	1.430196e+002	55	247	18	80	7.086893e+000	1.869067e+001	0	0	0	0	0	0	0	0	0	0	0	11.6022	187.652	1	1	0	1	25.7804	19.0004	81.9331
DATA	332	3	4	0	0	A_14_P110859	chr3:44777967-44778026	11206.9	4467.39	5.831879099e-002	1.783037950e-001	7.436108327e-001	6.390888e+002	7.309371e+002	2.694186e+002	7.919423e+001	53	176	18	81	7.151416e+000	1.951687e+001	0	0	0	0	0	0	0	0	0	0	0	10.4991	98.497	1	1	0	1	25.7804	19.0931	82.1323
DATA	333	3	5	0	0	A_14_P122730	chr16:88706527-88706583	11228.3	4467.62	-2.587116149e-001	7.519931982e-002	5.809727685e-004	4.159894e+003	2.292824e+003	4.909468e+002	2.312855e+002	112.5	382	19	81	7.091662e+000	1.869129e+001	0	0	0	0	0	0	0	0	0	0	0	68.6011	310.045	1	1	1	1	24.8756	19.2295	81.9637
DATA	334	3	6	0	0	A_14_P202445	chr3:184300348-184300392	11249.6	4467.43	-6.238834297e-001	3.456350650e-001	7.106917169e-002	6.386399e+002	1.518353e+002	2.675579e+002	3.386566e+001	52	96	19	81	7.108360e+000	1.872028e+001	0	0	0	0	0	0	0	0	0	0	0	10.5687	20.6017	1	1	0	1	24.4106	19.2571	81.791
DATA	335	3	7	0	-1	NC2_00100816	NC2_00100816	11270.7	4467.17	-2.804387066e-001	5.412204529e-001	6.043467489e-001	2.855378e+002	1.497011e+002	2.605428e+002	2.900365e+001	44.5	99.5	18	81	7.045176e+000	1.900779e+001	0	0	0	0	0	0	0	1	0	0	0	4.74081	20.3805	1	1	0	0	26.4388	19.1808	81.8996
DATA	336	3	8	0	0	A_14_P113900	chr3:125803478-125803537	11291.5	4467.53	-1.334652638e-002	1.078444553e-001	9.015075312e-001	1.292906e+003	1.253778e+003	2.886896e+002	1.289323e+002	65	250	19	82	7.071185e+000	1.932990e+001	0	0	0	0	0	0	0	0	0	0	0	21.5373	171.28	1	1	1	1	26.2212	19.3258	82.532
DATA	337	3	9	0	0	A_14_P130960	chr14:67853697-67853756	11313.2	4466.97	-1.487995215e-002	1.419992219e-001	9.165432629e-001	8.940372e+002	8.639242e+002	2.724317e+002	9.144069e+001	54	197.5	18	82	7.042756e+000	1.970732e+001	0	0	0	0	0	0	0	0	0	0	0	14.9378	118.429	1	1	0	1	27.2919	19.0817	82.575
DATA	338	3	10	0	0	A_14_P104072	chr1:227330649-227330708	11334.2	4467.03	-8.239157470e-002	7.432686140e-002	2.676444990e-001	2.990939e+003	2.474092e+003	3.940705e+002	2.492046e+002	91	416	19	81	7.100921e+000	1.927982e+001	0	0	0	0	0	0	0	0	0	0	0	50.1216	340.322	1	1	1	1	26.8687	19.0892	82.0539
DATA	339	3	11	0	0	A_14_P137059	chr12:54675533-54675592	11355.6	4467.28	-1.404311403e-001	2.091530967e-001	5.019482334e-001	6.561236e+002	4.748479e+002	2.641062e+002	5.603665e+001	50.5	146.5	18	81	7.020809e+000	1.933495e+001	0	0	0	0	0	0	0	0	0	0	0	11.0277	65.5494	1	1	0	1	26.8687	18.9633	81.6096
DATA	340	3	12	0	0	A_18_P24746657	chr6:6935568-6935627	11376.4	4466.89	1.930757598e-001	1.157395395e-001	9.527765264e-002	9.181065e+002	1.432085e+003	2.711840e+002	1.462465e+002	58	274	18	81	7.109554e+000	1.955380e+001	0	0	0	0	0	0	0	0	0	0	0	15.4706	198.355	1	1	0	1	27.2919	19.0465	81.5166
DATA	341	3	13	0	0	A_14_P136614	chr19:11832072-11832131	11397.8	4467.07	1.158838115e-002	1.676800294e-001	9.449019932e-001	7.036506e+002	7.226790e+002	2.640331e+002	7.807562e+001	53	177	18	80	7.066773e+000	1.910163e+001	0	0	0	0	0	0	0	0	0	0	0	11.8889	100.452	1	1	0	1	28.1191	18.8867	80.9689
DATA	342	3	14	0	0	A_14_P137748	chr7:23089198-23089257	11418.8	4466.95	-1.987983727e-001	1.848002081e-001	2.820401744e-001	7.979734e+002	5.048822e+002	2.661103e+002	5.844864e+001	57	152.5	18	80	7.030715e+000	1.940981e+001	0	0	0	0	0	0	0	0	0	0	0	13.5155	70.4197	1	1	0	1	26.8687	18.8449	80.8846
DATA	343	3	15	0	0	A_14_P110662	chr17:72249220-72249269	11439.7	4466.76	1.823858761e-001	7.313672211e-002	1.263958070e-002	2.472226e+003	3.762479e+003	3.539349e+002	3.773908e+002	82	596	18	80	6.750531e+000	1.939719e+001	0	0	0	0	0	0	0	0	0	0	0	41.9692	526.569	1	1	1	1	24.8756	18.5331	80.5489
DATA	344	3	16	0	0	A_14_P135497	chr10:7604634-7604690	11461.3	4466.38	-3.615544161e-001	1.997549912e-001	7.029741671e-002	8.697038e+002	3.782831e+002	2.672612e+002	4.781510e+001	58	130	18	79	7.092914e+000	1.885565e+001	0	0	0	0	0	0	0	0	0	0	0	14.7974	53.1271	1	1	0	1	24.6442	18.7183	79.919
DATA	345	3	17	0	0	A_14_P107515	chr19:18583598-18583655	11481.9	4466.63	-3.375726782e-002	1.276426983e-001	7.914201726e-001	1.024383e+003	9.477746e+002	2.721708e+002	9.915749e+001	61	214	18	79	7.099986e+000	1.872532e+001	0	0	0	0	0	0	0	0	0	0	0	17.4677	133.567	1	1	0	1	24.4106	18.757	79.9759
DATA	346	3	18	0	0	A_14_P105403	chr5:125634901-125634960	11503.1	4466.56	7.368308826e-001	1.907286329e-001	1.118920184e-004	2.499488e+002	1.363584e+003	2.523078e+002	1.394173e+002	45	271	18	79	7.015024e+000	1.867431e+001	0	0	0	0	0	0	0	0	0	0	0	3.15087	192.833	0	1	0	1	25.7804	18.7636	79.881
DATA	347	3	19	0	0	A_14_P115021	chr9:136695940-136695999	11524.2	4466.5	-1.453473566e-001	8.513869878e-002	8.778802264e-002	2.248733e+003	1.609128e+003	3.370992e+002	1.634952e+002	81	304	18	79	7.019798e+000	1.806756e+001	0	0	0	0	0	0	0	0	0	0	0	38.5015	228.343	1	1	1	1	25.3321	18.6013	79.7036
DATA	348	3	20	0	0	A_14_P115755	chr6:109197384-109197443	11544.8	4466.4	-2.563919764e-001	2.946620716e-001	3.842336907e-001	5.051403e+002	2.799110e+002	2.557079e+002	4.019538e+001	50	116	18	79	6.754312e+000	1.808531e+001	0	0	0	0	0	0	0	0	0	0	0	8.66475	39.8542	1	1	0	1	24.8756	18.2544	79.6236
DATA	349	3	21	0	0	A_18_P19550117	chr13:19296544-19296603	11566.5	4466.63	5.195017094e-001	1.192607950e-001	1.324522218e-005	6.271863e+002	2.074428e+003	2.579235e+002	2.094248e+002	52	363	18	79	6.784913e+000	1.836205e+001	0	0	0	0	0	0	0	0	0	0	0	10.7792	296.417	1	1	0	1	24.4106	18.1603	79.5235
DATA	350	3	22	0	0	A_14_P109456	chrX:106028399-106028458	11588	4466.2	3.153618348e-002	2.003915588e-001	8.749510379e-001	5.519120e+002	5.934799e+002	2.557837e+002	6.589977e+001	50	167	17	79	6.725202e+000	1.861983e+001	0	0	0	0	0	0	0	0	0	0	0	9.50154	85.0943	1	1	0	1	23.9365	18.0354	79.6129
DATA	351	3	23	0	0	A_14_P201138	chr12:31821242-31821301	11608.7	4466.57	-7.548758270e-002	1.652995268e-001	6.479071795e-001	7.744581e+002	6.508941e+002	2.610734e+002	7.107482e+001	55.5	168.5	18	79	6.853685e+000	1.917165e+001	0	0	0	0	0	0	0	0	0	0	0	13.3562	93.6465	1	1	0	1	25.1049	18.2371	79.4823
DATA	352	3	24	0	0	A_16_P02447379	chr11:55879559-55879618	11629.9	4466.46	-1.226172722e-001	1.116242832e-001	2.719940531e-001	1.349705e+003	1.017705e+003	2.831606e+002	1.056726e+002	66.5	223	18	78	6.930200e+000	1.930397e+001	0	0	0	0	0	0	0	0	0	0	0	23.314	146.919	1	1	1	1	25.7804	18.4038	78.6507
DATA	353	3	25	0	0	A_14_P107721	chr1:19660868-19660927	11652.1	4466.29	1.056665247e-001	2.401549932e-001	6.599421507e-001	4.136476e+002	5.275906e+002	2.519441e+002	5.989396e+001	51	160	18	77	6.869592e+000	1.926360e+001	0	0	0	0	0	0	0	0	0	0	0	7.15656	76.4348	1	1	0	1	25.3321	18.537	77.9939
DATA	354	3	26	0	0	A_14_P124228	chr12:93774825-93774884	11672.9	4466.04	1.615204081e-001	2.082157055e-001	4.379049153e-001	4.513620e+002	6.547046e+002	2.522430e+002	7.130836e+001	50	182	18	78	6.607414e+000	1.932799e+001	0	0	0	0	0	0	0	0	0	0	0	7.82018	95.1628	1	1	0	1	25.5572	18.4881	77.9455
DATA	355	3	27	0	0	A_14_P117403	chr17:7293012-7293071	11693.6	4465.74	-6.261479431e-001	1.265741845e-001	7.541047028e-007	2.166037e+003	5.122925e+002	3.291488e+002	5.846146e+001	80	149.5	18	77	7.001571e+000	1.919485e+001	0	0	0	0	0	0	0	0	0	0	0	37.5794	74.7062	1	1	1	1	25.1049	18.7097	77.7735
DATA	356	3	28	0	0	A_14_P112687	chr9:131194233-131194291	11714.6	4466.04	5.734075084e-001	1.744198864e-001	1.010767998e-003	3.368275e+002	1.261290e+003	2.497587e+002	1.292150e+002	49	268.5	18	77	6.921529e+000	1.878893e+001	0	0	0	0	0	0	0	0	0	0	0	5.85217	184.551	1	1	0	1	24.1747	18.4458	78.0687
DATA	357	3	29	0	0	A_14_P104970	chr13:26788177-26788236	11736.3	4465.9	2.298431568e-002	1.848593088e-001	9.010507493e-001	6.033160e+002	6.361056e+002	2.544009e+002	6.949084e+001	51	175	18	77	7.166676e+000	1.874062e+001	0	0	0	0	0	0	0	0	0	0	0	10.4964	93.3895	1	1	0	1	24.1747	18.709	78.5542
DATA	358	3	30	0	0	A_16_P36214511	chr3:30759894-30759953	11757.4	4465.9	6.473669640e-002	1.925039731e-001	7.366540108e-001	5.485996e+002	6.367841e+002	2.528472e+002	6.951600e+001	53	173	18	77	6.882180e+000	1.867420e+001	0	0	0	0	0	0	0	0	0	0	0	9.5568	93.7976	1	1	0	1	23.9365	18.3392	78.5975
DATA	359	3	31	0	0	A_16_P31222296	chr4:3144521-3144580	11778.4	4465.88	3.317384056e-001	2.102589919e-001	1.146205902e-001	3.610957e+002	7.751053e+002	2.491487e+002	8.234310e+001	50	199	17	77	6.852630e+000	1.924677e+001	0	0	0	0	0	0	0	0	0	0	0	6.29822	114.543	1	1	0	1	24.1747	18.0543	78.4182
DATA	360	3	32	0	0	A_14_P106231	chr5:138439097-138439156	11799.2	4466.33	-1.489148215e-001	1.856202046e-001	4.224052050e-001	7.278019e+002	5.165333e+002	2.567375e+002	5.861349e+001	53	150	17	77	6.869524e+000	1.914681e+001	0	0	0	0	0	0	0	0	0	0	0	12.7104	76.5819	1	1	0	1	24.4106	17.866	77.9955
DATA	361	3	33	0	0	A_14_P132792	chrX:105167104-105167162	11820.7	4465.88	3.799645754e-002	1.127564609e-001	7.361334125e-001	1.088325e+003	1.187832e+003	2.689343e+002	1.219509e+002	61.5	254.5	17	77	6.516661e+000	1.897836e+001	0	0	0	0	0	0	0	0	0	0	0	19.028	176.675	1	1	0	1	25.7804	17.4274	77.8148
DATA	362	3	34	1028	1	SM_07	SM_07	11841.8	4465.41	-1.358287290e+000	5.804437655e-001	1.927938947e-002	6.239621e+002	2.734456e+001	2.534651e+002	2.752831e+001	55	76	17	77	6.924054e+000	1.847613e+001	0	0	0	0	0	0	0	0	0	0	0	10.9209	-5.65054	1	0	0	0	27.501	17.9448	77.356
DATA	363	3	35	0	0	A_14_P136823	chr3:18968764-18968823	11862.8	4465.5	-1.216075900e-001	1.793022440e-001	4.976278937e-001	7.314544e+002	5.528148e+002	2.560592e+002	6.171781e+001	55	162	17	76	6.954757e+000	1.866630e+001	0	0	0	0	0	0	0	0	0	0	0	12.8167	82.7424	1	1	0	1	25.3321	18.0198	77.078
DATA	364	3	36	0	0	A_16_P02051603	chr9:4856324-4856383	11883.6	4465.6	2.277432212e-001	1.357563012e-001	9.342745419e-002	6.831351e+002	1.154117e+003	2.544640e+002	1.186096e+002	52.5	254	17	76	6.983996e+000	1.840824e+001	0	0	0	0	0	0	0	0	0	0	0	11.983	173.279	1	1	0	1	23.696	18.0191	77.1354
DATA	365	3	37	0	0	A_16_P15048277	chr1:20130969-20131028	11904.9	4465.21	1.607027446e-001	1.886963848e-001	3.944099446e-001	4.972828e+002	7.199563e+002	2.498706e+002	7.698817e+001	51	191	17	76	6.970434e+000	1.823797e+001	0	0	0	0	0	0	0	0	0	0	0	8.73189	108.426	1	1	0	1	24.4106	18.1102	76.3959
DATA	366	3	38	0	0	A_14_P109329	chr11:17190929-17190988	11926.4	4465.57	2.545110119e-001	3.294688550e-001	4.398249635e-001	2.429634e+002	4.365680e+002	2.452909e+002	5.142975e+001	45	140.5	17	75	6.925795e+000	1.868823e+001	0	0	0	0	0	0	0	0	0	0	0	3.23253	65.9567	0	1	0	1	24.8756	18.0207	75.9228
DATA	367	3	39	0	0	A_14_P132561	chr6:110434581-110434640	11947.3	4465.24	-2.048993437e-001	2.591727549e-001	4.291833850e-001	5.334182e+002	3.327886e+002	2.501160e+002	4.292116e+001	54	124.5	17	75	6.777149e+000	1.820966e+001	0	0	0	0	0	0	0	0	0	0	0	9.38597	50.4266	1	1	0	1	24.4106	17.8874	75.6143
DATA	368	3	40	0	0	A_14_P129015	chr16:19903390-19903449	11968.6	4465.53	8.062778553e-001	1.792730207e-001	6.876176868e-006	2.424716e+002	1.552168e+003	2.449053e+002	1.575517e+002	46	305	17	75	6.913591e+000	1.809671e+001	0	0	0	0	0	0	0	0	0	0	0	3.48366	235.915	0	1	0	1	24.4106	18.0122	75.641
DATA	369	3	41	0	0	A_14_P102958	chr17:27408391-27408450	11989.7	4465.27	-4.326599492e-001	7.642135928e-002	1.500506570e-008	7.578912e+003	2.798639e+003	7.961604e+002	2.811581e+002	176	510	17	75	6.855216e+000	1.824974e+001	0	0	0	0	0	0	0	0	0	0	0	133.627	426.609	1	1	1	1	24.6442	17.8701	75.8219
DATA	370	3	42	0	0	A_14_P109451	chr2:214354693-214354752	12011.1	4465.58	-1.421868307e-001	1.631058027e-001	3.833469624e-001	8.291210e+002	5.976282e+002	2.573401e+002	6.552303e+001	56.5	169.5	17	75	6.794765e+000	1.870698e+001	0	0	0	0	0	0	0	0	0	0	0	14.6337	91.3735	1	1	0	1	23.9365	17.9863	75.5364
DATA	371	3	43	0	0	A_14_P132008	chr3:149458747-149458806	12032.2	4464.9	-1.386141382e-001	1.186249458e-001	2.426021307e-001	1.233589e+003	8.965127e+002	2.728709e+002	9.356827e+001	66	214	17	75	6.661087e+000	1.835847e+001	0	0	0	0	0	0	0	0	0	0	0	21.7923	137.453	1	1	1	1	25.5572	17.9303	75.3435
DATA	372	3	44	0	0	A_18_P14866479	chr4:120136208-120136267	12053.2	4465.37	-1.133064279e-001	2.220726945e-001	6.098957729e-001	5.662121e+002	4.361870e+002	2.496545e+002	5.114806e+001	54	151	17	75	6.613523e+000	1.850484e+001	0	0	0	0	0	0	0	0	0	0	0	10.0127	67.0695	1	1	0	1	24.1747	18.1211	75.8024
DATA	373	3	45	0	0	A_14_P104026	chr8:27685663-27685722	12074.5	4464.76	-2.113495753e-001	8.479949128e-002	1.269027524e-002	2.428897e+003	1.492999e+003	3.435214e+002	1.516578e+002	85.5	312	17	74	6.382113e+000	1.870416e+001	0	0	0	0	0	0	0	0	0	0	0	42.9917	230.198	1	1	1	1	25.7804	17.6482	75.393
DATA	374	3	46	0	0	A_14_P134653	chr16:66965995-66966051	12095.8	4464.71	-6.423960885e-002	1.569252101e-001	6.822721939e-001	7.905126e+002	6.818191e+002	2.552354e+002	7.317429e+001	58	182	17	74	6.320104e+000	1.861627e+001	0	0	0	0	0	0	0	0	0	0	0	14.0059	105.419	1	1	0	1	26.0017	17.6539	75.6107
DATA	375	3	47	0	0	A_16_P03700202	chrX:45808221-45808280	12116.8	4464.71	5.578566566e-001	1.595857024e-001	4.728986012e-004	3.771526e+002	1.362617e+003	2.453665e+002	1.388134e+002	48	286	17	74	6.714214e+000	1.835002e+001	0	0	0	0	0	0	0	0	0	0	0	6.68865	211.247	1	1	0	1	25.1049	18.1561	75.6725
DATA	376	3	48	0	0	A_14_P103584	chr15:50211038-50211097	12138.2	4464.67	3.530185648e-001	2.919922526e-001	2.266629373e-001	2.405902e+002	5.423710e+002	2.422113e+002	6.033079e+001	43	166	17	76	6.676916e+000	1.828016e+001	0	0	0	0	0	0	0	0	0	0	0	-0.816745	84.311	0	1	0	1	26.6546	18.0482	76.5371
DATA	377	3	49	0	0	A_14_P103082	chr10:32872082-32872141	12158.9	4464.88	-8.938672448e-002	1.093830283e-001	4.138198172e-001	1.297510e+003	1.056146e+003	2.745681e+002	1.088530e+002	64	235	17	76	6.737951e+000	1.796717e+001	0	0	0	0	0	0	0	0	0	0	0	23.056	164.604	1	1	1	1	26.0017	18.0101	76.9183
DATA	378	3	50	0	0	A_14_P126903	chr1:198495929-198495988	12180.4	4464.59	1.277327900e-001	2.106336898e-001	5.442349208e-001	4.515905e+002	6.060069e+002	2.459183e+002	6.605604e+001	51.5	176.5	17	77	6.839085e+000	1.845603e+001	0	0	0	0	0	0	0	0	0	0	0	8.03243	94.6916	1	1	0	1	24.4106	17.862	77.6298
DATA	379	3	51	0	0	A_16_P18194984	chr8:3006205-3006264	12201.5	4464.78	3.269275796e-001	2.950851066e-001	2.679009268e-001	2.463669e+002	5.230100e+002	2.427476e+002	5.850508e+001	47	159	17	77	6.916549e+000	1.850268e+001	0	0	0	0	0	0	0	0	0	0	0	4.38652	81.9311	1	1	0	1	25.7804	17.7046	77.9167
DATA	380	3	52	0	0	A_16_P17057882	chr5:22652213-22652272	12223	4465	3.692360363e-001	1.145657211e-001	1.268914394e-003	7.379322e+002	1.726842e+003	2.522794e+002	1.746533e+002	53	349.5	17	77	6.559054e+000	1.873064e+001	0	0	0	0	0	0	0	0	0	0	0	13.1523	271.204	1	1	0	1	23.4529	17.339	78.219
DATA	381	3	53	0	0	A_14_P201337	chr2:15749259-15749318	12243.8	4464.65	2.796320649e-001	1.083208770e-001	9.836745262e-003	8.773680e+002	1.670375e+003	2.564785e+002	1.690629e+002	57.5	343	17	78	6.467823e+000	1.901541e+001	0	0	0	0	0	0	0	0	0	0	0	15.6531	262.954	1	1	0	1	23.9365	17.3487	78.7422
DATA	382	3	54	0	0	A_14_P109853	chr15:90419825-90419884	12265.4	4464.2	-6.845630596e-001	1.510282251e-001	5.823919862e-006	1.703790e+003	3.522516e+002	2.949419e+002	4.379881e+001	74.5	136	17	78	6.502786e+000	1.865344e+001	0	0	0	0	0	0	0	0	0	0	0	30.4291	55.584	1	1	1	1	25.3321	17.368	79.1907
DATA	383	3	55	0	0	A_14_P111653	chr1:69662698-69662757	12286.2	4464.4	-2.802969813e-001	1.753168829e-001	1.098646105e-001	8.790842e+002	4.610345e+002	2.560667e+002	5.291451e+001	60	157	17	79	6.377031e+000	1.852870e+001	0	0	0	0	0	0	0	0	0	0	0	15.7164	72.917	1	1	0	1	24.8756	17.6089	79.8443
DATA	384	3	56	0	0	A_18_P11042963	chr11:30896464-30896523	12307.7	4464.4	8.253258613e-002	9.284178693e-002	3.740248621e-001	1.376680e+003	1.664814e+003	2.768923e+002	1.684855e+002	69	340	17	79	6.908507e+000	1.855281e+001	0	0	0	0	0	0	0	0	0	0	0	24.6392	263.915	1	1	1	1	24.8756	18.1108	80.1887
DATA	385	3	57	0	0	A_16_P37911472	chr7:5105331-5105390	12328.6	4464.13	-1.293233755e-001	1.107236799e-001	2.428136359e-001	1.326605e+003	9.849593e+002	2.742112e+002	1.018325e+002	67.5	233.5	17	80	6.960749e+000	1.934423e+001	0	0	0	0	0	0	0	0	0	0	0	23.7685	156.479	1	1	1	1	24.6442	18.0347	80.8843
DATA	386	3	58	0	0	A_18_P21404221	chr19:53982120-53982179	12350.2	4464.89	0.000000000e+000	4.916981733e-001	1.000000000e+000	2.381118e+002	1.908661e+002	2.397163e+002	3.208807e+001	40	108	17	79	6.469636e+000	1.935027e+001	0	0	0	0	0	0	0	0	0	0	0	-4.00257	30.3924	0	1	0	1	24.4106	17.68	80.4398
DATA	387	3	59	0	0	A_14_P102430	chr5:111478146-111478205	12371	4464.36	5.154190551e-002	9.973705686e-002	6.053112191e-001	1.255808e+003	1.414051e+003	2.703836e+002	1.437292e+002	63.5	303.5	17	78	6.911816e+000	1.928363e+001	0	0	0	0	0	0	0	0	0	0	0	22.5502	225.617	1	1	1	1	25.5572	18.0985	79.6248
DATA	388	3	60	0	0	A_14_P128668	chr19:16148942-16148988	12392.3	4464.38	-1.847047156e-001	7.542075315e-002	1.432571754e-002	3.175514e+003	2.075436e+003	3.975466e+002	2.091274e+002	100	414	17	79	6.748565e+000	1.947819e+001	0	0	0	0	0	0	0	0	0	0	0	57.0879	331.831	1	1	1	1	24.8756	18.0295	80.2324
DATA	389	3	61	0	0	A_14_P132412	chr6:70500317-70500376	12413.3	4464.25	-2.496626143e-001	1.274404386e-001	5.010653622e-002	1.255184e+003	7.063903e+002	2.698643e+002	7.514807e+001	66	192	17	79	6.762594e+000	1.902853e+001	0	0	0	0	0	0	0	0	0	0	0	22.5913	113.162	1	1	1	1	26.2212	17.8863	80.4975
DATA	390	3	62	0	0	A_14_P119457	chr16:85831290-85831349	12434.6	4464.56	8.934751297e-002	9.749690700e-002	3.594498932e-001	1.246958e+003	1.531791e+003	2.692314e+002	1.553016e+002	63.5	329.5	17	80	6.805440e+000	1.899332e+001	0	0	0	0	0	0	0	0	0	0	0	22.4699	245.877	1	1	1	1	24.4106	17.8345	80.6813
DATA	391	3	63	0	0	A_14_P134073	chr4:156631641-156631700	12455.5	4464.04	-2.197095190e-003	1.302432588e-001	9.865409910e-001	9.086318e+002	9.040467e+002	2.550563e+002	9.394365e+001	60	225.5	17	80	6.758192e+000	1.886951e+001	0	0	0	0	0	0	0	0	0	0	0	16.3933	145.375	1	1	0	1	22.9591	17.9091	80.2119
DATA	392	3	64	0	0	A_14_P139721	chr1:38031093-38031152	12476.8	4464.19	2.488374622e-001	3.306717729e-001	4.517377938e-001	2.364336e+002	4.193210e+002	2.380267e+002	4.907445e+001	43	139	18	79	6.815165e+000	1.858879e+001	0	0	0	0	0	0	0	0	0	0	0	-2.85811	67.5537	0	1	0	1	30	18.0203	79.7531
DATA	393	3	65	0	0	A_16_P01415626	chr6:6167357-6167416	12498.1	4463.5	3.181539420e-001	1.230637008e-001	9.730035296e-003	6.862290e+002	1.427654e+003	2.474211e+002	1.450164e+002	55.5	308.5	18	78	6.728407e+000	1.845403e+001	0	0	0	0	0	0	0	0	0	0	0	12.4125	230.389	1	1	0	1	25.7804	18.1614	79.2008
DATA	394	3	66	0	0	A_14_P139923	chr15:48577308-48577367	12518.5	4463.29	-2.397139479e-001	1.297946425e-001	6.476584359e-002	1.202374e+003	6.923502e+002	2.661257e+002	7.375095e+001	65	200	17	79	6.693953e+000	1.822119e+001	0	0	0	0	0	0	0	0	0	0	0	21.7759	111.909	1	1	1	1	25.3321	18.1829	79.5323
DATA	395	3	67	0	0	A_14_P202353	chr3:185656201-185656260	12540.3	4463.23	-9.724207531e-002	1.289397300e-001	4.507490201e-001	1.022624e+003	8.174742e+002	2.582051e+002	8.559320e+001	64.5	212.5	17	79	6.686338e+000	1.839812e+001	0	0	0	0	0	0	0	0	0	0	0	18.5458	132.355	1	1	0	1	25.1049	18.0829	79.8995
DATA	396	3	68	0	0	A_14_P133367	chr9:35362007-35362066	12561.6	4463.66	-6.973469723e-001	1.845842097e-001	1.581347340e-004	1.284758e+003	2.579137e+002	2.693861e+002	3.614762e+001	71	123	17	79	6.676559e+000	1.902997e+001	0	0	0	0	0	0	0	0	0	0	0	23.3307	41.8264	1	1	1	1	26.4388	18.0619	79.875
DATA	397	3	69	0	0	A_14_P111032	chr5:131978493-131978552	12582.4	4463.73	6.874831591e-001	1.864179823e-001	2.261492532e-004	2.573610e+002	1.253216e+003	2.378538e+002	1.278477e+002	48	282	17	78	6.690497e+000	1.915899e+001	0	0	0	0	0	0	0	0	0	0	0	4.67987	203.54	1	1	0	1	25.7804	18.0064	79.4114
DATA	398	3	70	0	0	A_14_P128521	chr2:80052315-80052374	12603.9	4464.19	-1.116063146e-001	7.744872469e-002	1.495748300e-001	2.538750e+003	1.963422e+003	3.467130e+002	1.979592e+002	93.5	393.5	18	78	6.674460e+000	1.909305e+001	0	0	0	0	0	0	0	0	0	0	0	46.2288	319.373	1	1	1	1	26.2212	18.0196	79.1624
DATA	399	3	71	0	0	A_16_P02038928	chr8:141731364-141731423	12624.5	4463.75	-2.256356567e-001	1.248637243e-001	7.075363988e-002	1.237098e+003	7.358147e+002	2.662752e+002	7.778292e+001	61	204	17	78	6.567493e+000	1.910503e+001	0	0	0	0	0	0	0	0	0	0	0	22.5589	119.844	1	1	1	1	25.3321	17.9094	79.4092
DATA	400	3	72	0	0	A_14_P107689	chr8:42552632-42552690	12645.4	4463.77	-3.937511510e-002	1.629421737e-001	8.090507154e-001	7.129645e+002	6.511676e+002	2.460128e+002	6.981751e+001	54	183	17	78	6.677299e+000	1.874482e+001	0	0	0	0	0	0	0	0	0	0	0	13.0198	106.196	1	1	0	1	23.696	17.8355	79.0634
DATA	401	3	73	0	0	A_14_P138475	chr17:26651903-26651962	12667.2	4463.54	4.493393995e-001	1.467025960e-001	2.191832271e-003	4.622614e+002	1.300850e+003	2.395918e+002	1.324945e+002	52	291.5	17	78	6.676687e+000	1.870819e+001	0	0	0	0	0	0	0	0	0	0	0	8.45469	212.418	1	1	0	1	22.9591	17.7354	79.0866
DATA	402	3	74	0	0	A_16_P20078471	chr14:67146757-67146816	12688.3	4463.63	8.164542723e-002	1.602625077e-001	6.104381815e-001	6.303592e+002	7.607352e+002	2.430530e+002	8.011465e+001	57.5	202.5	17	78	6.815481e+000	1.875619e+001	0	0	0	0	0	0	0	0	0	0	0	11.5465	124.371	1	1	0	1	25.5572	17.7223	79.1837
DATA	403	3	75	0	0	A_14_P202285	chr18:47323813-47323872	12709.9	4463.51	-3.721236478e-001	1.816379480e-001	4.049038433e-002	9.098752e+002	3.862408e+002	2.514076e+002	4.606053e+001	61	145	17	78	6.853897e+000	1.880842e+001	0	0	0	0	0	0	0	0	0	0	0	16.693	63.2168	1	1	0	1	24.4106	17.8173	79.1459
DATA	404	3	76	0	0	A_14_P110466	chr10:74713043-74713102	12730.3	4463.72	8.201271707e-002	3.334063530e-001	8.056944122e-001	2.834621e+002	3.423795e+002	2.357279e+002	4.243446e+001	46.5	142	17	78	6.963964e+000	1.870954e+001	0	0	0	0	0	0	0	0	0	0	0	5.20824	56.0962	1	1	0	1	23.4529	17.9874	78.6783
DATA	405	3	77	0	0	A_14_P132255	chr2:206659450-206659509	12752	4463.24	-2.333429093e-001	9.280562196e-002	1.192626045e-002	1.991692e+003	1.163802e+003	3.069969e+002	1.190445e+002	78	275	17	78	6.790940e+000	1.870247e+001	0	0	0	0	0	0	0	0	0	0	0	36.6568	190.863	1	1	1	1	23.4529	17.9944	78.6419
DATA	406	3	78	0	0	A_14_P121359	chr7:92030059-92030118	12773.2	4463.36	-8.544677242e-001	1.045889498e-001	3.089764770e-016	7.861324e+003	1.099077e+003	8.200045e+002	1.127199e+002	195	266	17	78	6.768558e+000	1.851108e+001	0	0	0	0	0	0	0	0	0	0	0	144.92	180.416	1	1	1	1	24.6442	17.9599	78.8098
DATA	407	3	79	0	0	A_14_P100580	chr3:52610586-52610645	12794.3	4463.17	4.086359919e-001	2.731788027e-001	1.346913459e-001	2.312973e+002	5.926613e+002	2.328558e+002	6.432348e+001	41.5	175	17	79	6.779630e+000	1.871178e+001	0	0	0	0	0	0	0	0	0	0	0	-0.720994	97.3673	0	1	0	1	25.3321	17.8435	79.4312
DATA	408	3	80	0	0	A_14_P129656	chrX:146198335-146198394	12814.9	4463.27	4.158420978e-001	2.708487212e-001	1.247028679e-001	2.309221e+002	6.015997e+002	2.324781e+002	6.514053e+001	39	180	17	79	6.802196e+000	1.885260e+001	0	0	0	0	0	0	0	0	0	0	0	-1.20075	98.9126	0	1	0	1	24.1747	17.9466	79.665
DATA	409	3	81	0	0	A_14_P138597	chr8:118979589-118979648	12836.5	4463.32	8.231682405e-002	4.022193417e-001	8.378404675e-001	2.305239e+002	2.786331e+002	2.320772e+002	3.741009e+001	43	125.5	17	79	6.938920e+000	1.896997e+001	0	0	0	0	0	0	0	0	0	0	0	-1.11952	45.8454	0	1	0	1	27.0811	18.153	79.3278
DATA	410	3	82	0	0	A_14_P108155	chr1:117546640-117546699	12857.5	4463.32	-4.609218731e-002	1.418231638e-001	7.451828913e-001	8.348479e+002	7.507843e+002	2.462630e+002	7.911462e+001	59	199	17	79	6.822827e+000	1.871714e+001	0	0	0	0	0	0	0	0	0	0	0	15.494	123.611	1	1	0	1	27.0811	18.1905	79.6346
DATA	411	3	83	0	0	A_16_P00190329	chr1:170967269-170967328	12878.2	4463.61	0.000000000e+000	5.109936877e-001	1.000000000e+000	2.297467e+002	1.698304e+002	2.313414e+002	3.016679e+001	46.5	106.5	17	79	6.882100e+000	1.894363e+001	0	0	0	0	0	0	0	0	0	0	0	0.86297	27.9779	0	1	0	1	25.7804	18.2038	79.4733
DATA	412	3	84	0	0	A_14_P102983	chr7:88707806-88707865	12899.6	4462.78	2.370988335e-001	3.353577590e-001	4.795648157e-001	2.293071e+002	3.958370e+002	2.308522e+002	4.677569e+001	42.5	150	18	79	6.939819e+000	1.907262e+001	0	0	0	0	0	0	0	0	0	0	0	-1.15975	65.2374	0	1	0	1	23.9365	18.3323	79.5685
DATA	413	3	85	0	0	A_18_P11101723	chr11:50290317-50290376	12920.8	4463.04	3.568757600e-001	9.995635755e-002	3.565511390e-004	9.043863e+002	2.056979e+003	2.475576e+002	2.072007e+002	63.5	417.5	17	78	6.892564e+000	1.887517e+001	0	0	0	0	0	0	0	0	0	0	0	16.8744	339.167	1	1	0	1	24.4106	18.1196	79.1099
DATA	414	3	86	0	0	A_14_P202023	chr17:27771342-27771401	12942.4	4463.03	-1.244043525e-001	1.249301521e-001	3.193515826e-001	1.068046e+003	8.020204e+002	2.536068e+002	8.397869e+001	59.5	210	17	77	6.830176e+000	1.867965e+001	0	0	0	0	0	0	0	0	0	0	0	19.965	132.291	1	1	0	1	26.4388	18.0371	78.3206
DATA	415	3	87	0	0	A_14_P113825	chr1:160009319-160009378	12963.5	4462.64	-3.395054284e-001	1.185242511e-001	4.177492523e-003	1.498132e+003	6.855586e+002	2.741397e+002	7.293596e+001	72.5	189	17	76	6.848007e+000	1.876643e+001	0	0	0	0	0	0	0	0	0	0	0	28.0578	113.109	1	1	1	1	23.696	17.9912	77.6133
DATA	416	3	88	0	0	A_16_P16233900	chr3:55859685-55859744	12984.2	4462.96	6.415234949e-001	1.671055741e-001	1.235207881e-004	3.044074e+002	1.333456e+003	2.311922e+002	1.356484e+002	48	307	17	76	6.844369e+000	1.837215e+001	0	0	0	0	0	0	0	0	0	0	0	5.71116	220.061	1	1	0	1	23.696	18.022	77.1862
DATA	417	3	89	0	0	A_16_P17305677	chr5:132588636-132588695	13005.9	4462.61	2.229706937e-001	3.096454142e-001	4.714733096e-001	2.524908e+002	4.219065e+002	2.301166e+002	4.898307e+001	50	150	17	76	6.780007e+000	1.834011e+001	0	0	0	0	0	0	0	0	0	0	0	4.74648	69.6351	1	1	0	1	25.7804	17.8667	77.061
DATA	418	3	90	0	0	A_14_P125362	chrX:118985959-118986018	13026.7	4462.57	9.242488430e-002	8.955047522e-002	3.020261183e-001	1.385006e+003	1.713471e+003	2.670270e+002	1.731445e+002	67.5	357.5	17	77	6.806482e+000	1.821177e+001	0	0	0	0	0	0	0	0	0	0	0	26.0849	282.827	1	1	1	1	24.6442	18.1455	77.0752
DATA	419	3	91	0	0	A_16_P35860931	chr2:133458395-133458454	13047.7	4462.85	1.484638645e-001	3.738945437e-001	6.913127691e-001	2.263569e+002	3.186087e+002	2.287847e+002	4.042597e+001	47	134	17	77	6.747386e+000	1.857308e+001	0	0	0	0	0	0	0	0	0	0	0	3.83057	52.5922	0	1	0	1	21.4095	17.8913	76.9457
DATA	420	3	92	0	0	A_14_P110969	chr4:93202223-93202282	13069.6	4462.46	0.000000000e+000	4.673344748e-001	1.000000000e+000	2.258931e+002	2.014170e+002	2.274152e+002	3.201522e+001	38	114.5	17	76	6.375719e+000	1.841156e+001	0	0	0	0	0	0	0	0	0	0	0	-5.65058	33.2437	0	1	0	1	24.4106	17.4748	76.1214
DATA	421	3	93	0	0	A_14_P115292	chr9:130699312-130699371	13090.5	4462.37	-1.925864933e-001	7.614373894e-002	1.143068196e-002	2.963819e+003	1.902239e+003	3.733112e+002	1.918453e+002	100	392	17	76	6.380855e+000	1.848032e+001	0	0	0	0	0	0	0	0	0	0	0	56.1451	313.918	1	1	1	1	24.4106	17.4331	76.3265
DATA	422	3	94	0	0	A_14_P135258	chr2:31348131-31348190	13111.4	4462.33	-1.426081261e-002	1.148735442e-001	9.012015960e-001	1.036521e+003	1.003038e+003	2.491282e+002	1.033469e+002	64	247	17	76	6.804595e+000	1.832373e+001	0	0	0	0	0	0	0	0	0	0	0	19.6732	165.492	1	1	0	1	23.696	17.8739	76.4326
DATA	423	3	95	0	0	A_16_P15983794	chr2:195588003-195588062	13132.9	4462.43	7.571295962e-002	9.375441502e-002	4.193399647e-001	1.282698e+003	1.526994e+003	2.599509e+002	1.547164e+002	66	341.5	17	76	6.918648e+000	1.799133e+001	0	0	0	0	0	0	0	0	0	0	0	24.3931	251.872	1	1	1	1	24.6442	17.9788	76.2011
DATA	424	3	96	0	0	A_16_P02634606	chr12:62980927-62980986	13153.2	4462.68	1.253475561e-001	3.340845251e-001	7.075138621e-001	2.591895e+002	3.459114e+002	2.271725e+002	4.262611e+001	49	138	17	76	6.907147e+000	1.812410e+001	0	0	0	0	0	0	0	0	0	0	0	4.938	57.0394	1	1	0	1	25.7804	17.9972	76.231
DATA	425	3	97	0	0	A_14_P119679	chrX:123357926-123357985	13175.1	4462.53	2.618175362e-001	1.372931522e-001	5.652105259e-002	5.954392e+002	1.088065e+003	2.329641e+002	1.116238e+002	56	259	17	76	6.908677e+000	1.821822e+001	0	0	0	0	0	0	0	0	0	0	0	11.3674	179.336	1	1	0	1	25.3321	18.0928	75.8083
DATA	426	3	98	0	0	A_14_P113094	chrX:138231171-138231230	13195.9	4462.17	3.033417581e-001	1.441386340e-001	3.533364017e-002	5.327483e+002	1.071183e+003	2.310023e+002	1.099819e+002	54	255.5	18	76	6.918002e+000	1.862117e+001	0	0	0	0	0	0	0	0	0	0	0	10.191	176.458	1	1	0	1	24.4106	18.3914	76.4377
DATA	427	3	99	0	0	A_14_P135455	chr19:8920926-8920985	13217.4	4462.41	-3.036011944e-001	1.615481725e-001	6.020038975e-002	9.280965e+002	4.613090e+002	2.427808e+002	5.244434e+001	61	154.5	18	76	6.691529e+000	1.904743e+001	0	0	0	0	0	0	0	0	0	0	0	17.7881	75.9511	1	1	0	1	27.501	18.3157	76.8747
DATA	428	3	100	0	0	A_14_P106171	chr11:68492835-68492894	13238	4462.25	1.461101307e-001	7.243422166e-002	4.368065948e-002	2.285952e+003	3.200200e+003	3.199846e+002	3.209922e+002	80	594	18	76	6.864454e+000	1.927726e+001	0	0	0	0	0	0	0	0	0	0	0	43.8979	526.549	1	1	1	1	25.5572	18.3282	77.3623
DATA	429	3	101	0	0	A_14_P136946	chr19:44316779-44316838	13259.3	4462.08	2.883863172e-002	9.523822379e-002	7.620383019e-001	1.298389e+003	1.387533e+003	2.584415e+002	1.409843e+002	69.5	307	17	77	6.814541e+000	1.918742e+001	0	0	0	0	0	0	0	0	0	0	0	24.9834	228.131	1	1	1	1	23.696	17.9587	78.0057
DATA	430	3	102	0	0	A_14_P139722	chr12:13132577-13132636	13280.5	4462.45	-3.314920540e-001	1.313350023e-001	1.160216197e-002	1.243697e+003	5.797256e+002	2.553729e+002	6.313328e+001	71	178	17	76	6.822820e+000	1.909122e+001	0	0	0	0	0	0	0	0	0	0	0	23.9758	95.2454	1	1	1	1	24.4106	17.8096	77.7897
DATA	431	3	103	0	0	A_16_P03635519	chr22:46689866-46689925	13302	4462.08	3.816054774e-001	1.666475876e-001	2.202740270e-002	4.023285e+002	9.686932e+002	2.261933e+002	1.000490e+002	52	240	17	77	6.884127e+000	1.851486e+001	0	0	0	0	0	0	0	0	0	0	0	7.77189	159.004	1	1	0	1	22.7082	17.8447	77.8748
DATA	432	3	104	0	0	A_14_P201224	chr18:68302106-68302165	13322.6	4461.77	2.666911424e-001	1.335972873e-001	4.590870185e-002	6.055758e+002	1.119076e+003	2.302588e+002	1.146763e+002	54.5	261.5	17	77	6.916776e+000	1.875694e+001	0	0	0	0	0	0	0	0	0	0	0	11.7209	183.513	1	1	0	1	24.6442	17.8911	77.9671
DATA	433	3	105	0	0	A_14_P107399	chr11:69482738-69482797	13344.7	4462.39	0.000000000e+000	4.650715780e-001	1.000000000e+000	2.202587e+002	1.991747e+002	2.220931e+002	3.201936e+001	46	115	17	77	6.882239e+000	1.898210e+001	0	0	0	0	0	0	0	0	0	0	0	2.41776	32.6309	0	1	0	1	25.1049	17.8831	78.554
DATA	434	3	106	0	0	A_16_P15884682	chr2:155018992-155019051	13365.9	4462.07	1.145505035e-001	3.278986626e-001	7.268286136e-001	2.625811e+002	3.418329e+002	2.228579e+002	4.240814e+001	50	139.5	17	78	6.913019e+000	1.891025e+001	0	0	0	0	0	0	0	0	0	0	0	5.10171	55.9396	1	1	0	1	26.8687	17.9682	79.1225
DATA	435	3	107	0	0	A_14_P123459	chr1:211004039-211004098	13386.4	4461.44	1.327147151e-001	1.205783126e-001	2.710483144e-001	8.009550e+002	1.087233e+003	2.349453e+002	1.115896e+002	59	258	17	78	6.944856e+000	1.876571e+001	0	0	0	0	0	0	0	0	0	0	0	15.5924	177.706	1	1	0	1	24.4106	17.9736	79.018
DATA	436	3	108	0	0	A_14_P132781	chr3:71448410-71448469	13407.9	4461.17	-2.068001382e-001	7.278178692e-002	4.491986615e-003	3.544182e+003	2.201486e+003	4.173810e+002	2.215818e+002	107	426	18	79	6.961981e+000	1.884276e+001	0	0	0	0	0	0	0	0	0	0	0	69.1299	359.369	1	1	1	1	24.6442	18.0288	79.3112
DATA	437	3	109	0	0	A_16_P18577258	chr9:21470816-21470875	13428.7	4461.42	3.312725355e-002	1.219552050e-001	7.859029911e-001	8.789912e+002	9.486627e+002	2.369653e+002	9.815426e+001	61	235	18	79	6.990771e+000	1.892966e+001	0	0	0	0	0	0	0	0	0	0	0	17.1747	154.669	1	1	0	1	24.6442	18.1922	79.1358
DATA	438	3	110	0	0	A_14_P126145	chr17:34959437-34959496	13449.7	4461.36	5.550028824e-002	2.218725974e-001	8.024753307e-001	4.223505e+002	4.799250e+002	2.236872e+002	5.421860e+001	50.5	157	18	79	7.009878e+000	1.918791e+001	0	0	0	0	0	0	0	0	0	0	0	8.26721	78.1404	1	1	0	1	24.8756	18.2378	79.2089
DATA	439	3	111	0	0	A_16_P03367608	chr18:49171603-49171662	13471.3	4461.29	3.179440059e-001	8.354037295e-002	1.413051801e-004	1.338251e+003	2.782797e+003	2.568770e+002	2.794242e+002	66	523	18	79	7.002458e+000	1.934793e+001	0	0	0	0	0	0	0	0	0	0	0	26.2431	452.423	1	1	1	1	24.8756	18.3741	79.4398
DATA	440	3	112	0	0	A_14_P110505	chr14:77786448-77786507	13492.2	4461.26	-2.374148652e-001	1.850486653e-001	1.994969515e-001	7.172042e+002	4.151719e+002	2.303382e+002	4.861923e+001	59	147	18	79	7.000990e+000	1.921460e+001	0	0	0	0	0	0	0	0	0	0	0	14.0885	67.3978	1	1	0	1	24.4106	18.36	79.4279
DATA	441	3	113	0	0	A_14_P138770	chr1:19503080-19503139	13513.5	4461.2	-1.940997259e-001	1.780332290e-001	2.756055159e-001	7.129731e+002	4.560090e+002	2.298479e+002	5.216935e+001	56	156	17	79	7.042949e+000	1.946431e+001	0	0	0	0	0	0	0	0	0	0	0	14.0296	73.9091	1	1	0	1	25.1049	18.1618	80.216
DATA	442	3	114	0	0	A_14_P116761	chr6:155126517-155126576	13534.7	4461.43	4.480571935e-001	1.119733380e-001	6.295198157e-005	6.478464e+002	1.817729e+003	2.275762e+002	1.835366e+002	56	380	18	79	6.983482e+000	1.900937e+001	0	0	0	0	0	0	0	0	0	0	0	12.7685	294.141	1	1	0	1	25.3321	18.1753	80.3357
DATA	443	3	115	0	0	A_14_P120300	chr5:113831998-113832057	13555.7	4461.35	1.606020225e-001	2.878778003e-001	5.769245405e-001	2.802365e+002	4.056269e+002	2.196037e+002	4.787277e+001	50	139	17	79	6.848589e+000	1.946188e+001	0	0	0	0	0	0	0	0	0	0	0	5.53216	65.5257	1	1	0	1	26.2212	18.069	80.382
DATA	444	3	116	0	0	A_14_P103791	chr5:140514837-140514893	13577.1	4461.57	2.164680001e-001	1.542697513e-001	1.605636159e-001	5.234969e+002	8.617516e+002	2.236885e+002	8.986050e+001	54	211	17	79	6.808117e+000	1.918510e+001	0	0	0	0	0	0	0	0	0	0	0	10.3501	138.964	1	1	0	1	25.7804	17.9379	79.4332
DATA	445	3	117	0	0	A_14_P136407	chr20:60884125-60884184	13598.1	4461.54	2.286848084e-001	2.841594674e-001	4.209487736e-001	2.607573e+002	4.414904e+002	2.187096e+002	5.099290e+001	47	150.5	17	80	6.863785e+000	1.916262e+001	0	0	0	0	0	0	0	0	0	0	0	5.16323	71.0631	1	1	0	1	26.2212	17.9895	79.6316
DATA	446	3	118	0	0	A_14_P137273	chr19:18309300-18309344	13619.4	4461.37	-2.191537546e-001	9.583052276e-002	2.220230961e-002	1.705869e+003	1.029892e+003	2.758834e+002	1.061154e+002	73.5	243.5	17	80	6.907384e+000	1.927256e+001	0	0	0	0	0	0	0	0	0	0	0	33.8288	165.449	1	1	1	1	24.8756	18.1113	80.1518
DATA	447	3	119	0	0	A_14_P104353	chr21:31869196-31869255	13640.5	4461.66	5.227920794e-001	1.478450662e-001	4.061106658e-004	3.890527e+002	1.296584e+003	2.200025e+002	1.321647e+002	51	289	17	80	6.871163e+000	1.869131e+001	0	0	0	0	0	0	0	0	0	0	0	7.72546	207.889	1	1	0	1	25.3321	17.9499	80.2552
DATA	448	3	120	0	0	A_14_P131878	chr20:17409866-17409925	13661.8	4461.51	-4.102222604e-002	1.485275187e-001	7.824000141e-001	7.331346e+002	6.670547e+002	2.283270e+002	7.147446e+001	57.5	187.5	17	80	6.739563e+000	1.882337e+001	0	0	0	0	0	0	0	0	0	0	0	14.578	106.73	1	1	0	1	23.9365	17.8605	80.8251
DATA	449	3	121	0	0	A_14_P108865	chr1:3582025-3582084	13683.3	4461.6	1.175338338e-001	1.285318220e-001	3.604889870e-001	7.317807e+002	9.592124e+002	2.280253e+002	9.931103e+001	59	242	17	81	6.747537e+000	1.896749e+001	0	0	0	0	0	0	0	0	0	0	0	14.5695	153.148	1	1	0	1	22.4545	17.839	81.2252
DATA	450	3	122	0	0	A_14_P137495	chr21:23595873-23595932	13704.2	4461.51	1.463235224e-001	1.562450977e-001	3.490158557e-001	5.546703e+002	7.768881e+002	2.227198e+002	8.185506e+001	58	209	17	81	6.485770e+000	1.909488e+001	0	0	0	0	0	0	0	0	0	0	0	11.0567	123.767	1	1	0	1	23.9365	17.6591	81.3645
DATA	451	3	123	0	0	A_16_P39955749	chr13:53380120-53380179	13725.6	4460.79	3.743360028e-002	1.627536446e-001	8.180905187e-001	5.987648e+002	6.526643e+002	2.235833e+002	7.019712e+001	54	184	17	81	6.739544e+000	1.930279e+001	0	0	0	0	0	0	0	0	0	0	0	11.9515	103.725	1	1	0	1	24.4106	17.9936	81.3562
DATA	452	3	124	0	0	A_14_P112692	chr21:31852088-31852147	13747	4461.04	7.113888043e-003	1.306646823e-001	9.565815453e-001	8.095796e+002	8.229500e+002	2.299276e+002	8.627556e+001	61	208	18	80	6.837139e+000	1.943002e+001	0	0	0	0	0	0	0	0	0	0	0	16.1754	130.488	1	1	0	1	25.5572	18.1774	80.9461
DATA	453	3	125	0	0	A_16_P15607303	chr2:33294723-33294782	13767.6	4460.4	-1.574352454e-001	1.780597628e-001	3.766040132e-001	6.732781e+002	4.685536e+002	2.252619e+002	5.356999e+001	56	153	18	80	6.811290e+000	1.953541e+001	0	0	0	0	0	0	0	0	0	0	0	13.467	74.1116	1	1	0	1	26.2212	18.2126	80.8858
DATA	454	3	126	0	0	A_14_P130621	chr17:67537852-67537911	13788.7	4460.13	3.038098126e-001	1.955923084e-001	1.203560429e-001	3.534226e+002	7.113842e+002	2.176492e+002	7.575216e+001	55	189	18	80	6.891810e+000	2.000245e+001	0	0	0	0	0	0	0	0	0	0	0	7.07594	112.238	1	1	0	1	24.6442	18.3983	81.3425
DATA	455	3	127	0	0	A_14_P134321	chr7:101409273-101409332	13810	4460.92	-3.311535720e-001	1.320758291e-001	1.216578037e-002	1.188444e+003	5.544027e+002	2.453425e+002	6.127430e+001	69.5	166.5	18	80	7.006295e+000	1.964971e+001	0	0	0	0	0	0	0	0	0	0	0	23.8078	87.2645	1	1	1	1	26.8687	18.3199	80.9821
DATA	456	3	128	0	0	A_16_P00130430	chr1:98511642-98511701	13830.9	4460.8	-3.958820590e-001	2.036014585e-001	5.184759128e-002	7.499836e+002	3.014184e+002	2.272176e+002	3.991199e+001	54.5	127	18	80	6.997648e+000	1.931717e+001	0	0	0	0	0	0	0	0	0	0	0	15.035	47.3219	1	1	0	1	26.6546	18.2967	81.2797
DATA	457	3	129	0	0	A_14_P130444	chr19:9260899-9260958	13852.2	4460.65	1.972419232e-002	1.478588012e-001	8.938779640e-001	6.816335e+002	7.133047e+002	2.249245e+002	7.600108e+001	56	191	17	80	7.158518e+000	1.920876e+001	0	0	0	0	0	0	0	0	0	0	0	13.6734	111.686	1	1	0	1	24.8756	18.1034	80.2132
DATA	458	3	130	0	0	A_14_P119704	chr18:59712412-59712471	13873.6	4460.16	-2.015214141e-001	1.521552513e-001	1.853549753e-001	8.490266e+002	5.338262e+002	2.304254e+002	5.951279e+001	58	163	17	79	7.005856e+000	1.868899e+001	0	0	0	0	0	0	0	0	0	0	0	17.0419	83.346	1	1	0	1	25.3321	17.6514	79.2527
DATA	459	3	131	0	0	A_16_P15870952	chr2:149198443-149198502	13894.7	4460.46	3.010363342e-003	1.564864963e-001	9.846518751e-001	6.488100e+002	6.533229e+002	2.237633e+002	7.045652e+001	59	181	17	78	6.640299e+000	1.874810e+001	0	0	0	0	0	0	0	0	0	0	0	13.0269	101.728	1	1	0	1	25.7804	17.5536	78.5828
DATA	460	3	132	0	0	A_14_P139851	chr20:23514351-23514410	13915.2	4460.42	5.691935192e-002	1.395491492e-001	6.833615403e-001	7.003378e+002	7.984117e+002	2.252574e+002	8.410860e+001	56	209	17	78	6.892660e+000	1.880895e+001	0	0	0	0	0	0	0	0	0	0	0	14.0653	123.979	1	1	0	1	25.1049	17.7002	78.5421
DATA	461	3	133	0	0	A_16_P21567728	chrX:117671382-117671441	13936.8	4460.2	1.618019242e-001	2.229466154e-001	4.679963969e-001	3.615535e+002	5.247766e+002	2.170816e+002	5.880285e+001	51	166	17	78	6.834064e+000	1.910436e+001	0	0	0	0	0	0	0	0	0	0	0	7.26277	81.2433	1	1	0	1	23.696	17.7501	78.6523
DATA	462	3	134	0	0	A_14_P201423	chr8:94737899-94737958	13957.6	4460.42	2.048440371e-001	3.232942308e-001	5.263321840e-001	2.313904e+002	3.708425e+002	2.153051e+002	4.564114e+001	50	140	17	78	6.812173e+000	1.961421e+001	0	0	0	0	0	0	0	0	0	0	0	4.64791	57.2495	1	1	0	1	24.4106	17.761	79.0388
DATA	463	3	135	0	0	A_14_P127032	chr6:75350910-75350969	13979.1	4460.34	2.098858805e-001	9.769921191e-002	3.169101452e-002	9.911646e+002	1.607058e+003	2.359088e+002	1.629068e+002	62	326.5	17	77	6.498504e+000	1.957337e+001	0	0	0	0	0	0	0	0	0	0	0	19.9077	247.328	1	1	0	1	24.1747	17.4313	78.2942
DATA	464	3	136	0	0	A_14_P123147	chr3:52559871-52559921	14000.3	4460.1	-2.168980511e-001	7.387162059e-002	3.323151284e-003	3.312464e+003	2.010264e+003	3.944228e+002	2.028013e+002	108.5	374.5	17	77	6.508758e+000	1.959463e+001	0	0	0	0	0	0	0	0	0	0	0	66.5195	308.415	1	1	1	1	24.1747	17.5184	77.9579
DATA	465	3	137	0	0	A_16_P40958529	chr18:13496910-13496969	14021.2	4460.33	-1.033601065e-001	1.045667229e-001	3.229270358e-001	1.252755e+003	9.874293e+002	2.481525e+002	1.023291e+002	68.5	222.5	17	76	6.489755e+000	1.960561e+001	0	0	0	0	0	0	0	0	0	0	0	25.1462	151.033	1	1	1	1	24.8756	17.5308	77.6851
DATA	466	3	138	0	0	A_16_P21200296	chr21:18679576-18679635	14042.5	4460.33	5.151418719e-001	1.684529286e-001	2.227630025e-003	3.271512e+002	1.071249e+003	2.168046e+002	1.104602e+002	51	238	17	77	6.911364e+000	1.953641e+001	0	0	0	0	0	0	0	0	0	0	0	6.56336	163.331	1	1	0	1	23.9365	17.7952	77.7993
DATA	467	3	139	0	0	A_16_P16970043	chr4:178907110-178907169	14063.3	4460.19	1.171420885e-001	2.246936152e-001	6.021289524e-001	3.788466e+002	4.961414e+002	2.177774e+002	5.649757e+001	49	156	17	77	6.959050e+000	1.875136e+001	0	0	0	0	0	0	0	0	0	0	0	7.5957	75.4017	1	1	0	1	23.4529	17.9842	77.332
DATA	468	3	140	0	0	A_14_P122592	chr13:107144093-107144152	14084.6	4459.84	-1.378488340e-001	9.003392519e-002	1.257504835e-001	1.696836e+003	1.235353e+003	2.735911e+002	1.264768e+002	80	259	17	76	6.956340e+000	1.888071e+001	0	0	0	0	0	0	0	0	0	0	0	33.9957	187.105	1	1	1	1	26.4388	17.8197	76.9331
DATA	469	3	141	0	0	A_14_P134954	chr13:38722982-38723041	14106.4	4460.11	4.343014984e-001	2.659187112e-001	1.024245274e-001	2.134125e+002	5.801247e+002	2.151973e+002	6.407682e+001	45	168	17	75	6.644574e+000	1.868998e+001	0	0	0	0	0	0	0	0	0	0	0	2.44381	87.5689	0	1	0	1	22.7082	17.3848	76.4185
DATA	470	3	142	0	0	A_14_P124654	chr5:137649293-137649352	14127.4	4459.57	6.946819139e-001	1.853491327e-001	1.782756894e-004	2.343073e+002	1.160026e+003	2.163400e+002	1.191732e+002	48.5	258	17	75	6.629824e+000	1.902703e+001	0	0	0	0	0	0	0	0	0	0	0	4.68442	174.485	1	1	0	1	24.4106	17.3958	76.1596
DATA	471	3	143	0	0	A_16_P15659273	chr2:54702976-54703035	14148.6	4459.3	1.398916100e-001	1.226695433e-001	2.541222036e-001	7.580004e+002	1.046071e+003	2.282897e+002	1.081369e+002	59	239	17	75	6.646751e+000	1.867682e+001	0	0	0	0	0	0	0	0	0	0	0	15.1354	156.789	1	1	0	1	24.6442	17.4051	76.6117
DATA	472	3	144	0	0	A_14_P139190	chr20:19410274-19410333	14169.9	4459.71	3.135502098e-001	1.388128550e-001	2.389594610e-002	5.317212e+002	1.094546e+003	2.221472e+002	1.128557e+002	56	243	17	76	7.017389e+000	1.857321e+001	0	0	0	0	0	0	0	0	0	0	0	10.5998	163.496	1	1	0	1	26.2212	17.8393	76.9044
DATA	473	3	145	0	0	A_14_P100149	chr21:28592949-28593008	14190.8	4459.15	1.234671769e-001	1.732482870e-001	4.760559879e-001	5.059939e+002	6.723765e+002	2.218652e+002	7.268136e+001	52	183	17	76	6.940462e+000	1.863469e+001	0	0	0	0	0	0	0	0	0	0	0	10.0716	100.066	1	1	0	1	24.4106	17.8853	76.9175
DATA	474	3	146	0	0	A_14_P200504	chr18:13826044-13826094	14211.7	4459.89	-2.303758330e-001	8.495167127e-002	6.690970697e-003	2.229276e+003	1.311559e+003	3.107295e+002	1.340472e+002	86.5	275	17	76	6.581966e+000	1.883545e+001	0	0	0	0	0	0	0	0	0	0	0	44.2818	194.543	1	1	1	1	25.3321	17.4086	76.7125
DATA	475	3	147	0	0	A_14_P131913	chr12:28544289-28544341	14233.4	4459.91	-3.580190928e-001	1.280553269e-001	5.176891184e-003	1.297490e+003	5.689642e+002	2.527663e+002	6.332229e+001	71.5	166.5	17	75	6.496682e+000	1.876254e+001	0	0	0	0	0	0	0	0	0	0	0	25.7182	84.0799	1	1	1	1	22.4545	17.4685	75.923
DATA	476	3	148	0	0	A_14_P128728	chr21:36201563-36201622	14254.4	4459.47	-7.526961223e-002	6.265009207e-002	2.295849900e-001	1.008996e+004	8.484376e+003	1.032149e+003	8.488963e+002	241.5	1322.5	17	75	6.962388e+000	1.851919e+001	0	0	0	0	0	0	0	0	0	0	0	199.568	1249	1	1	1	1	24.4106	17.7882	75.876
DATA	477	3	149	0	0	A_14_P111880	chr2:219250620-219250679	14275.4	4459.33	2.182280404e-002	1.477408528e-001	8.825716251e-001	6.925145e+002	7.282017e+002	2.286588e+002	7.802000e+001	54	187	17	75	6.822813e+000	1.845032e+001	0	0	0	0	0	0	0	0	0	0	0	13.6639	106.797	1	1	0	1	24.4106	17.7446	76.0481
DATA	478	3	150	0	0	A_16_P36670143	chr4:23806994-23807053	14296.5	4459.2	-8.869939910e-002	1.301979785e-001	4.957034706e-001	9.237054e+002	7.530678e+002	2.372224e+002	8.038337e+001	60	187	17	76	6.509208e+000	1.876961e+001	0	0	0	0	0	0	0	0	0	0	0	18.1772	110.021	1	1	0	1	21.6755	17.3851	76.4621
DATA	479	3	151	0	0	A_14_P201977	chr4:47175035-47175094	14317.5	4459.29	1.378349405e-001	2.316881058e-001	5.518996814e-001	3.655486e+002	5.020883e+002	2.221665e+002	5.759606e+001	52	147.5	17	76	6.859813e+000	1.864127e+001	0	0	0	0	0	0	0	0	0	0	0	7.1725	73.0768	1	1	0	1	23.9365	17.9195	77.1306
DATA	480	3	152	0	0	A_14_P110944	chr9:126429299-126429357	14338.6	4458.82	3.330841758e-001	2.003140847e-001	9.635057102e-002	3.401037e+002	7.323111e+002	2.224166e+002	7.852160e+001	50	185	17	76	6.737487e+000	1.849948e+001	0	0	0	0	0	0	0	0	0	0	0	6.65313	106.155	1	1	0	1	20.0267	17.8397	76.9199
DATA	481	3	153	0	0	A_16_P15438659	chr1:213015796-213015855	14360.2	4459.1	1.347952308e-001	1.926757741e-001	4.841795456e-001	4.520791e+002	6.166088e+002	2.251610e+002	6.790592e+001	53	172	17	76	6.804701e+000	1.862518e+001	0	0	0	0	0	0	0	0	0	0	0	8.81253	89.0337	1	1	0	1	23.4529	17.7555	76.7324
DATA	482	3	154	0	0	A_14_P200843	chr10:89263612-89263671	14381.6	4459.06	-4.760064474e-001	3.510703465e-001	1.751399177e-001	4.645670e+002	1.552537e+002	2.262048e+002	2.956512e+001	51	101	17	76	6.487316e+000	1.856021e+001	0	0	0	0	0	0	0	0	0	0	0	9.02295	22.3272	1	1	0	1	24.6442	17.4045	76.8318
DATA	483	3	155	0	0	A_16_P18058850	chr7:106332112-106332171	14402.7	4458.8	3.083719639e-001	1.290038431e-001	1.682961163e-002	6.080969e+002	1.236929e+003	2.303924e+002	1.269737e+002	56	265.5	17	76	6.988658e+000	1.880935e+001	0	0	0	0	0	0	0	0	0	0	0	11.766	177.159	1	1	0	1	22.7082	17.7908	77.3954
DATA	484	3	156	0	0	A_14_P105914	chr4:121392289-121392348	14423.5	4459.48	1.685257574e-001	3.646123143e-001	6.439340770e-001	2.216681e+002	3.267601e+002	2.231618e+002	4.354612e+001	42	129	17	78	6.891502e+000	1.878507e+001	0	0	0	0	0	0	0	0	0	0	0	-0.637083	46.6263	0	1	0	1	24.4106	17.843	78.0832
DATA	485	3	157	0	0	A_18_P13078500	chr2:978269-978328	14444.9	4459.54	1.324618145e-001	8.485387946e-002	1.185101257e-001	1.465416e+003	1.988029e+003	2.678071e+002	2.008930e+002	74	356.5	17	78	6.971731e+000	1.875195e+001	0	0	0	0	0	0	0	0	0	0	0	28.1095	282.512	1	1	1	1	25.5572	17.936	78.3793
DATA	486	3	158	0	0	A_14_P138399	chr17:79658203-79658262	14465.5	4458.45	2.559944418e-001	1.886358617e-001	1.747549882e-001	4.092404e+002	7.378583e+002	2.288003e+002	7.929180e+001	51	192	17	77	6.951943e+000	1.849799e+001	0	0	0	0	0	0	0	0	0	0	0	7.81676	104.39	1	1	0	1	22.4545	18.1463	78.0761
DATA	487	3	159	0	0	A_14_P101366	chr12:71092070-71092129	14487.2	4458.85	3.278843488e-001	3.028203658e-001	2.789112004e-001	2.247538e+002	4.781800e+002	2.272551e+002	5.600307e+001	50	144	17	78	7.031790e+000	1.875233e+001	0	0	0	0	0	0	0	0	0	0	0	4.02019	67.3747	0	1	0	1	24.4106	18.2841	78.4738
DATA	488	3	160	0	0	A_14_P136299	chr21:47361721-47361776	14508.3	4458.88	-1.829827430e-001	1.266926747e-001	1.486534719e-001	1.114131e+003	7.310606e+002	2.532678e+002	7.874896e+001	67	177	18	78	6.985485e+000	1.839109e+001	0	0	0	0	0	0	0	0	0	0	0	21.0621	102.576	1	1	0	1	25.5572	18.3778	78.221
DATA	489	3	161	0	0	A_14_P116921	chr12:111070234-111070288	14529.6	4458.35	3.333086205e-001	1.707343099e-001	5.091369199e-002	4.258008e+002	9.173078e+002	2.326133e+002	9.632849e+001	47	201	18	78	6.951125e+000	1.883809e+001	0	0	0	0	0	0	0	0	0	0	0	8.00603	128.132	1	1	0	1	24.4106	18.2374	78.5157
DATA	490	3	162	0	0	A_14_P122439	chr1:156962968-156963027	14550.4	4458.69	2.669357953e-001	8.122255549e-002	1.014502331e-003	1.544328e+003	2.855455e+003	2.770386e+002	2.870678e+002	71	461	17	78	6.407429e+000	1.903999e+001	0	0	0	0	0	0	0	0	0	0	0	28.8704	397.249	1	1	1	1	23.696	17.5174	78.7714
DATA	491	3	163	66	1	DarkCorner	DarkCorner	14571.6	4459	0.000000000e+000	1.038864359e+000	1.000000000e+000	2.298739e+002	2.944887e+001	2.314229e+002	2.964675e+001	42.5	82.5	17	78	6.409342e+000	1.903316e+001	0	0	0	0	0	0	0	0	0	0	0	-2.8774	-0.32793	0	0	0	0	29.1201	17.3532	79.0853
DATA	492	3	164	66	1	DarkCorner	DarkCorner	14593	4459.14	0.000000000e+000	1.043884048e+000	1.000000000e+000	2.313721e+002	2.957590e+001	2.339064e+002	2.977464e+001	51	81	17	78	6.549229e+000	1.864227e+001	0	0	0	0	0	0	0	0	0	0	0	3.9387	-0.625049	0	0	0	0	30.8401	17.3908	79.1036
DATA	493	4	1	66	1	DarkCorner	DarkCorner	11154.8	4473.19	0.000000000e+000	9.392669077e-001	1.000000000e+000	2.619565e+002	4.463741e+001	2.637809e+002	3.102133e+001	41	79	18	79	6.960954e+000	1.882312e+001	0	0	0	0	0	0	0	0	0	0	0	0.911443	5.97229	0	1	0	0	17.9125	18.7804	80.2439
DATA	494	4	2	0	0	A_16_P00081650	chr1:64011592-64011651	11175.5	4473.2	-2.167716806e-001	2.972354888e-001	4.658226222e-001	5.028186e+002	3.052387e+002	2.674501e+002	4.322033e+001	52	119.5	18	80	7.049019e+000	1.939527e+001	0	0	0	0	0	0	0	0	0	0	0	8.23052	40.9726	1	1	0	1	26.6546	18.8769	81.7578
DATA	495	4	3	0	0	A_16_P00250456	chr1:214037496-214037555	11196.4	4473.65	-5.009252309e-002	9.154326662e-002	5.842409811e-001	1.788314e+003	1.593497e+003	3.169092e+002	1.622414e+002	67.5	292	18.5	81	7.103984e+000	1.950036e+001	0	0	0	0	0	0	0	0	0	0	0	29.39	214.626	1	1	1	1	24.8756	19.2586	82.41
DATA	496	4	4	0	0	A_14_P118877	chr7:101049440-101049499	11217.5	4473.64	-5.866144902e-002	1.225006484e-001	6.320336495e-001	1.151010e+003	1.005582e+003	2.849435e+002	1.050508e+002	57.5	219.5	19	81	7.073953e+000	1.895439e+001	0	0	0	0	0	0	0	0	0	0	0	18.9865	135.897	1	1	0	1	25.1049	19.3328	81.595
DATA	497	4	5	0	0	A_16_P37280941	chr5:94416311-94416370	11238.7	4473.42	-5.732492182e-001	3.632760140e-001	1.145658487e-001	5.776317e+002	1.543127e+002	2.661004e+002	3.399521e+001	49	102	19	81	7.251637e+000	1.861678e+001	0	0	0	0	0	0	0	0	0	0	0	9.56161	20.9241	1	1	0	1	26.6546	19.5279	81.9782
DATA	498	4	6	0	0	A_14_P109921	chr18:36864525-36864584	11259.6	4473.6	1.265416298e-001	1.026824523e-001	2.178150641e-001	1.196645e+003	1.601426e+003	2.851830e+002	1.629631e+002	60	302	19	82	7.165564e+000	1.908580e+001	0	0	0	0	0	0	0	0	0	0	0	19.8765	217.886	1	1	0	1	25.3321	19.5151	82.2427
DATA	499	4	7	0	0	A_14_P135479	chr17:1985617-1985676	11281	4473.48	-4.005182569e-001	1.173652849e-001	6.435136952e-004	1.856626e+003	7.382548e+002	3.178763e+002	7.972014e+001	76	177.5	19	82	7.086232e+000	1.928445e+001	0	0	0	0	0	0	0	0	0	0	0	30.9396	100.79	1	1	1	1	26.2212	19.4854	82.5402
DATA	500	4	8	0	0	A_14_P123787	chr22:41936727-41936779	11302	4473.41	-2.467106238e-001	1.691365308e-001	1.446620834e-001	9.451980e+002	5.355650e+002	2.740412e+002	6.137805e+001	60	152	19	82	7.102338e+000	1.949444e+001	0	0	0	0	0	0	0	0	0	0	0	15.7999	73.3669	1	1	0	1	26.2212	19.3936	82.8092
DATA	501	4	9	0	0	A_14_P102812	chr3:98300538-98300597	11323.9	4473.11	-3.540198464e-001	1.028248868e-001	5.754283731e-004	2.162497e+003	9.570522e+002	3.354585e+002	1.002605e+002	75	217	19	82	7.005908e+000	1.944170e+001	0	0	0	0	0	0	0	0	0	0	0	36.2569	131.567	1	1	1	1	27.2919	19.099	82.4845
DATA	502	4	10	0	0	A_14_P109188	chr15:75312024-75312075	11344.9	4473.17	-1.677563740e-001	7.111205953e-002	1.832215258e-002	4.160046e+003	2.827104e+003	4.883166e+002	2.842740e+002	114	467	19	82	7.041796e+000	1.934045e+001	0	0	0	0	0	0	0	0	0	0	0	69.9481	389.982	1	1	1	1	26.6546	19.0927	82.1954
DATA	503	4	11	0	0	A_14_P135532	chr5:134296200-134296259	11365.7	4473.43	2.763302994e-001	1.601394588e-001	8.442656046e-002	5.473763e+002	1.034228e+003	2.608197e+002	1.075953e+002	52.5	224.5	18	81	7.105135e+000	1.943458e+001	0	0	0	0	0	0	0	0	0	0	0	9.22935	143.159	1	1	0	1	24.8756	19.061	81.8795
DATA	504	4	12	0	0	A_14_P126711	chr15:52202996-52203055	11387.3	4472.87	4.316050311e-001	1.966169836e-001	2.815237636e-002	3.558713e+002	9.613865e+002	2.568491e+002	1.005837e+002	49	205	18	81	7.014870e+000	1.948021e+001	0	0	0	0	0	0	0	0	0	0	0	6.01545	133.535	1	1	0	1	25.3321	19.0983	81.6668
DATA	505	4	13	0	0	A_16_P00154158	chr1:117014640-117014699	11408.3	4473.08	1.654022183e-002	9.282278204e-002	8.585726605e-001	1.564106e+003	1.624824e+003	2.980604e+002	1.651330e+002	69	301	18	80	7.060342e+000	1.932724e+001	0	0	0	0	0	0	0	0	0	0	0	26.5063	226.472	1	1	1	1	27.0811	19.1793	81.1712
DATA	506	4	14	0	0	A_16_P19664056	chr12:103806016-103806075	11429.4	4472.72	4.130765063e-001	9.456098213e-002	1.251824504e-005	1.084201e+003	2.806638e+003	2.753841e+002	2.821962e+002	59	466	18	80	6.925485e+000	1.923932e+001	0	0	0	0	0	0	0	0	0	0	0	18.4157	392.528	1	1	0	1	26.8687	18.885	80.8571
DATA	507	4	15	0	0	A_14_P110565	chr3:186959297-186959356	11450.5	4472.64	-1.450522332e-001	2.278239199e-001	5.243295868e-001	5.931275e+002	4.247133e+002	2.594396e+002	5.157865e+001	52.5	144.5	18	80	6.983000e+000	1.915805e+001	0	0	0	0	0	0	0	0	0	0	0	10.0975	59.6047	1	1	0	1	26.4388	18.9063	80.7532
DATA	508	4	16	0	0	A_14_P133128	chr6:41530170-41530229	11471.7	4472.48	-9.394539989e-002	1.465048031e-001	5.213638391e-001	9.231364e+002	7.435676e+002	2.683992e+002	7.987231e+001	55	178	18	79	7.077449e+000	1.864869e+001	0	0	0	0	0	0	0	0	0	0	0	15.7495	104.713	1	1	0	1	24.6442	18.7888	80.0456
DATA	509	4	17	0	0	A_14_P130082	chr2:108272055-108272114	11492.2	4473.04	-2.708765406e-001	1.455857488e-001	6.280097092e-002	1.139751e+003	6.108484e+002	2.760984e+002	6.764742e+001	64	164	18	79	7.125737e+000	1.842320e+001	0	0	0	0	0	0	0	0	0	0	0	19.4876	86.3201	1	1	0	1	24.8756	18.9239	80.0592
DATA	510	4	18	0	0	A_14_P201250	chr12:44130156-44130215	11513.8	4472.83	3.574976157e-001	1.558835257e-001	2.182707444e-002	5.067843e+002	1.154305e+003	2.560389e+002	1.190090e+002	51	239	18	79	6.904107e+000	1.784062e+001	0	0	0	0	0	0	0	0	0	0	0	8.6824	163.689	1	1	0	1	24.4106	18.7558	79.8524
DATA	511	4	19	0	0	A_14_P201771	chr13:48809347-48809406	11535	4472.67	6.878496930e-003	2.692059993e-001	9.796154268e-001	4.145108e+002	4.211282e+002	2.539060e+002	5.105536e+001	51	138.5	18	79	6.786326e+000	1.768810e+001	0	0	0	0	0	0	0	0	0	0	0	7.11497	59.9252	1	1	0	1	26.2212	18.3944	79.8334
DATA	512	4	20	0	0	A_14_P104597	chr6:71394031-71394090	11556.3	4472.79	-1.039491941e-001	1.345467706e-001	4.397663707e-001	1.029925e+003	8.106933e+002	2.704109e+002	8.602096e+001	59.5	204.5	18	80	6.784198e+000	1.842696e+001	0	0	0	0	0	0	0	0	0	0	0	17.7117	115.762	1	1	0	1	25.1049	18.3429	79.8667
DATA	513	4	21	0	1	PC_00000004	PC_00000004	11577.4	4472.49	-3.719077025e-003	9.775910195e-002	9.696531734e-001	1.440834e+003	1.428548e+003	2.882086e+002	1.457027e+002	68	281	17	79	6.769679e+000	1.885320e+001	0	0	0	0	0	0	0	0	0	0	0	24.8199	204.679	1	1	1	1	25.1049	18.0963	79.4733
DATA	514	4	22	0	0	A_14_P135740	chr5:52855758-52855817	11598.5	4472.47	2.302826211e-001	2.452585304e-001	3.477624425e-001	3.492092e+002	5.934283e+002	2.516246e+002	6.586179e+001	48.5	161.5	18	79	6.822522e+000	1.918298e+001	0	0	0	0	0	0	0	0	0	0	0	6.0256	85.3156	1	1	0	1	24.4106	18.2879	79.2699
DATA	515	4	23	0	0	A_14_P125702	chr12:29886898-29886957	11619.1	4472.44	0.000000000e+000	4.957726201e-001	1.000000000e+000	2.471339e+002	1.949909e+002	2.487992e+002	3.451117e+001	39.5	107	18	78	6.902086e+000	1.926641e+001	0	0	0	0	0	0	0	0	0	0	0	-2.6138	28.1265	0	1	0	1	25.7804	18.3627	78.8437
DATA	516	4	24	0	0	A_14_P122648	chr22:39224115-39224174	11640.4	4472.54	-4.569344762e-002	9.503665031e-002	6.306599509e-001	1.579961e+003	1.422175e+003	2.943949e+002	1.450209e+002	66	277	18	77	6.943281e+000	1.933031e+001	0	0	0	0	0	0	0	0	0	0	0	27.3482	205.847	1	1	1	1	24.4106	18.5254	78.1053
DATA	517	4	25	0	0	A_14_P107119	chr18:18539853-18539912	11662.1	4472.19	-7.699397548e-001	9.814554450e-002	4.333769919e-015	8.277780e+003	1.405964e+003	8.641427e+002	1.434124e+002	190.5	280	18	77	7.032021e+000	1.934605e+001	0	0	0	0	0	0	0	0	0	0	0	143.492	204.197	1	1	1	1	24.6442	18.7811	77.5383
DATA	518	4	26	0	0	A_14_P115803	chr1:210743015-210743074	11683.8	4472.17	-3.466862653e-002	2.145677108e-001	8.716411012e-001	5.479526e+002	5.059113e+002	2.536716e+002	5.791152e+001	53	156	18	77	6.923156e+000	1.959715e+001	0	0	0	0	0	0	0	0	0	0	0	9.51243	73.7304	1	1	0	1	24.4106	18.6875	77.7198
DATA	519	4	27	0	0	A_16_P40989344	chr18:29221716-29221775	11704.6	4471.76	1.683738801e-001	2.271934091e-001	4.586305593e-001	4.056623e+002	5.977761e+002	2.506709e+002	6.604935e+001	49	164	18	77	7.053199e+000	1.879463e+001	0	0	0	0	0	0	0	0	0	0	0	7.05128	87.4011	1	1	0	1	24.8756	18.7363	77.6217
DATA	520	4	28	0	0	A_14_P107692	chr6:13367440-13367499	11725.8	4471.5	1.125952645e-001	2.444425627e-001	6.450708749e-001	4.001500e+002	5.185828e+002	2.502703e+002	5.893440e+001	52	157	18	77	6.903027e+000	1.876889e+001	0	0	0	0	0	0	0	0	0	0	0	6.96436	76.0719	1	1	0	1	25.7804	18.4046	78.0742
DATA	521	4	29	0	0	A_14_P110889	chr2:220386588-220386647	11746.1	4472.03	4.361348608e-001	1.486314571e-001	3.342604882e-003	4.841616e+002	1.321677e+003	2.514293e+002	1.350822e+002	50	271	18	77	6.940569e+000	1.875179e+001	0	0	0	0	0	0	0	0	0	0	0	8.4377	194.51	1	1	0	1	26.2212	18.5558	78.5645
DATA	522	4	30	0	0	A_14_P128634	chr17:58501670-58501722	11767.8	4471.84	1.281781819e-001	1.184753278e-001	2.792980008e-001	9.200271e+002	1.235887e+003	2.630340e+002	1.266802e+002	56	255	18	77	6.867988e+000	1.916606e+001	0	0	0	0	0	0	0	0	0	0	0	16.0535	182.494	1	1	0	1	27.2919	18.3243	78.6152
DATA	523	4	31	0	0	A_16_P40415565	chr15:58622268-58622327	11788.9	4472.22	8.922066774e-002	1.168589814e-001	4.451712088e-001	9.778724e+002	1.200889e+003	2.648269e+002	1.232476e+002	58.5	257.5	17	77	6.881662e+000	1.946379e+001	0	0	0	0	0	0	0	0	0	0	0	17.0842	177.911	1	1	0	1	26.4388	18.1019	78.1998
DATA	524	4	32	0	0	A_14_P115085	chr8:98817661-98817717	11810	4471.82	3.109049029e-001	1.687516719e-001	6.541940352e-002	4.756928e+002	9.732658e+002	2.504035e+002	1.011743e+002	52	215.5	17	77	6.860866e+000	1.883009e+001	0	0	0	0	0	0	0	0	0	0	0	8.31978	144.647	1	1	0	1	27.2919	17.9303	77.8149
DATA	525	4	33	0	0	A_16_P20368816	chr15:100666579-100666638	11831.6	4471.96	-4.562575503e-001	1.717699071e-001	7.902355508e-003	1.119618e+003	3.915725e+002	2.698778e+002	4.787545e+001	60.5	140	17	76	6.864234e+000	1.841699e+001	0	0	0	0	0	0	0	0	0	0	0	19.6047	58.3871	1	1	0	1	25.3321	17.8509	77.1628
DATA	526	4	34	0	0	A_14_P200658	chr4:70917090-70917149	11852	4471.45	2.252160225e-001	2.904200460e-001	4.380538784e-001	2.889409e+002	4.853166e+002	2.470137e+002	5.576343e+001	45	148	17	76	6.863984e+000	1.841712e+001	0	0	0	0	0	0	0	0	0	0	0	5.06435	72.5822	1	1	0	1	22.7082	18.0364	77.1464
DATA	527	4	35	0	0	A_14_P120077	chr2:237075191-237075245	11873.5	4471.53	-1.400624337e-001	9.788996748e-002	1.524832471e-001	1.667215e+003	1.207617e+003	2.963879e+002	1.238257e+002	75	261	17	76	6.864776e+000	1.839511e+001	0	0	0	0	0	0	0	0	0	0	0	29.2537	181.186	1	1	1	1	26.2212	18.0932	77.0356
DATA	528	4	36	0	0	A_14_P138854	chr19:2849385-2849444	11895.1	4471.44	3.455549902e-001	2.143211828e-001	1.068916575e-001	3.450285e+002	7.645571e+002	2.472136e+002	8.117985e+001	49	185	17	76	6.857542e+000	1.851491e+001	0	0	0	0	0	0	0	0	0	0	0	6.06036	115.075	1	1	0	1	25.5572	18.214	76.6133
DATA	529	4	37	0	0	A_14_P138166	chr15:63617463-63617522	11916.1	4471.39	1.573733475e-001	1.592767915e-001	3.231284391e-001	6.062533e+002	8.710186e+002	2.519520e+002	9.125187e+001	53	200	17	75	6.913000e+000	1.860357e+001	0	0	0	0	0	0	0	0	0	0	0	10.6594	131.499	1	1	0	1	25.5572	18.168	75.9105
DATA	530	4	38	0	0	A_16_P01129765	chr4:168139439-168139498	11937	4471.56	-4.906520984e-002	3.670331571e-001	8.936551525e-001	3.120127e+002	2.786808e+002	2.462884e+002	3.888863e+001	49	116	17	75	6.765737e+000	1.851985e+001	0	0	0	0	0	0	0	0	0	0	0	5.49144	42.2005	1	1	0	1	24.8756	17.9582	75.926
DATA	531	4	39	0	0	A_14_P115767	chr7:117420524-117420583	11958.4	4472	-2.102471445e-002	1.747424481e-001	9.042310074e-001	6.678018e+002	6.362428e+002	2.530218e+002	6.913162e+001	55	180	17	75	6.738606e+000	1.815139e+001	0	0	0	0	0	0	0	0	0	0	0	11.7656	96.6461	1	1	0	1	24.4106	18.0308	75.5761
DATA	532	4	40	0	0	A_14_P104180	chr8:74860448-74860507	11979.5	4471.5	0.000000000e+000	5.102148439e-001	1.000000000e+000	2.421974e+002	1.800799e+002	2.441051e+002	3.242222e+001	44.5	103.5	17	75	6.912572e+000	1.814622e+001	0	0	0	0	0	0	0	0	0	0	0	2.04521	27.4336	0	1	0	1	27.9146	18.0175	75.5586
DATA	533	4	41	0	0	A_14_P200264	chr9:139641471-139641530	11999.9	4471.87	0.000000000e+000	5.904465163e-001	1.000000000e+000	2.419664e+002	1.307779e+002	2.438545e+002	2.989589e+001	46.5	99	17	74	6.899918e+000	1.822653e+001	0	0	0	0	0	0	0	0	0	0	0	1.97834	19.9804	0	1	0	0	23.9365	18.0455	75.046
DATA	534	4	42	0	0	A_16_P02887096	chr14:32518666-32518725	12021.6	4471.49	7.528718483e-002	2.190644862e-001	7.310900366e-001	4.633623e+002	5.510715e+002	2.477422e+002	6.128072e+001	52	165	17	74	6.683648e+000	1.826674e+001	0	0	0	0	0	0	0	0	0	0	0	8.18648	84.4394	1	1	0	1	24.4106	18.0328	74.6921
DATA	535	4	43	0	0	A_16_P02796731	chr13:65971853-65971912	12042.8	4471.43	-2.655444527e-002	1.465583900e-001	8.562209575e-001	8.231179e+002	7.742970e+002	2.566978e+002	8.191330e+001	58	193	18	75	6.595690e+000	1.877452e+001	0	0	0	0	0	0	0	0	0	0	0	14.5561	118.984	1	1	0	1	25.1049	18.1968	75.6139
DATA	536	4	44	0	0	A_14_P102351	chr21:43607477-43607536	12064.2	4471.17	-5.083462484e-002	1.981074199e-001	7.974865583e-001	5.972940e+002	5.313168e+002	2.501542e+002	5.944236e+001	53	161	17.5	75	6.593781e+000	1.863656e+001	0	0	0	0	0	0	0	0	0	0	0	10.5724	81.8758	1	1	0	1	24.4106	18.1011	75.6927
DATA	537	4	45	0	0	A_14_P125428	chr15:38747615-38747674	12085.5	4470.94	-3.099534036e-001	1.379172961e-001	2.461536511e-002	1.234193e+003	6.045464e+002	2.722738e+002	6.603987e+001	65	177	17	74	6.671356e+000	1.862521e+001	0	0	0	0	0	0	0	0	0	0	0	21.8659	93.4184	1	1	1	1	26.2212	18.0281	75.1279
DATA	538	4	46	0	0	A_16_P17574468	chr6:67029691-67029750	12106.1	4470.46	6.214996723e-002	1.046520734e-001	5.525975291e-001	1.165515e+003	1.344832e+003	2.690387e+002	1.370714e+002	59.5	285.5	17	74	6.716902e+000	1.804359e+001	0	0	0	0	0	0	0	0	0	0	0	20.6672	208.352	1	1	0	1	25.7804	18.1099	75.4625
DATA	539	4	47	0	0	A_16_P21084638	chr20:15797054-15797113	12127.1	4471.02	2.528824161e-001	3.301063174e-001	4.436384978e-001	2.406276e+002	4.307526e+002	2.429835e+002	5.054201e+001	45	143	18	75	6.661469e+000	1.793630e+001	0	0	0	0	0	0	0	0	0	0	0	3.35068	66.9181	0	1	0	1	26.4388	18.3055	76.3797
DATA	540	4	48	0	0	A_14_P200328	chr11:125771834-125771893	12148.6	4470.69	-5.700411892e-002	2.880368599e-001	8.431188919e-001	4.009797e+002	3.516562e+002	2.453209e+002	4.395390e+001	50	134.5	18	76	6.636863e+000	1.820086e+001	0	0	0	0	0	0	0	0	0	0	0	7.12381	54.7752	1	1	0	1	23.2073	18.2459	77.0401
DATA	541	4	49	0	0	A_18_P14179324	chr3:55890134-55890193	12169.7	4470.74	-4.099124707e-001	1.716048290e-001	1.690809660e-002	1.047746e+003	4.077025e+002	2.635171e+002	4.851736e+001	61	147	17	76	6.784761e+000	1.831025e+001	0	0	0	0	0	0	0	0	0	0	0	18.6319	63.6704	1	1	0	1	24.6442	18.0131	77.1777
DATA	542	4	50	0	0	A_16_P00892159	chr3:187988945-187989004	12190.8	4470.56	1.451714268e-001	1.470740642e-001	3.236115679e-001	6.683156e+002	9.335832e+002	2.506381e+002	9.697431e+001	53	220	17	77	6.873078e+000	1.858935e+001	0	0	0	0	0	0	0	0	0	0	0	11.8958	146.165	1	1	0	1	23.696	17.8669	77.9124
DATA	543	4	51	0	0	A_14_P100120	chr12:81503370-81503429	12212	4470.5	-6.021750041e-002	1.349526941e-001	6.554441753e-001	9.405183e+002	8.187471e+002	2.590099e+002	8.595510e+001	58	209.5	17	77	6.844813e+000	1.861514e+001	0	0	0	0	0	0	0	0	0	0	0	16.7571	128.506	1	1	0	1	23.4529	17.6425	78.2324
DATA	544	4	52	0	0	A_16_P02353731	chr10:119320504-119320563	12233.3	4470.45	-1.966620551e-001	1.194209181e-001	9.959970752e-002	1.298821e+003	8.258238e+002	2.738532e+002	8.661008e+001	63	207.5	17	78	6.491992e+000	1.910325e+001	0	0	0	0	0	0	0	0	0	0	0	23.1637	129.936	1	1	1	1	24.4106	17.4627	78.7155
DATA	545	4	53	0	0	A_14_P111925	chr17:57350236-57350295	12254.6	4470.36	-1.341877813e-001	2.161367622e-001	5.347005368e-001	5.912147e+002	4.340677e+002	2.480041e+002	5.061952e+001	54.5	147	17	78	6.451255e+000	1.878252e+001	0	0	0	0	0	0	0	0	0	0	0	10.5544	68.4607	1	1	0	1	24.8756	17.4345	78.9081
DATA	546	4	54	0	0	A_14_P110772	chr7:142580425-142580484	12275.8	4470.41	4.838182118e-003	1.545217848e-001	9.750217734e-001	7.371394e+002	7.453972e+002	2.516500e+002	7.893778e+001	56	198	17	78	6.480400e+000	1.902993e+001	0	0	0	0	0	0	0	0	0	0	0	13.1728	117.84	1	1	0	1	25.1049	17.6118	79.4408
DATA	547	4	55	0	0	A_16_P01457090	chr6:35681450-35681509	12296.9	4470.42	3.277646488e-001	1.758494293e-001	6.233662098e-002	4.339689e+002	9.230457e+002	2.442524e+002	9.587516e+001	51	225	18	78	6.828027e+000	1.867052e+001	0	0	0	0	0	0	0	0	0	0	0	7.763	146.26	1	1	0	1	24.8756	18.2528	79.9095
DATA	548	4	56	0	0	A_14_P122029	chr13:103581697-103581756	12318	4470.25	1.674418991e-001	1.514450748e-001	2.688876163e-001	6.247962e+002	9.187139e+002	2.481138e+002	9.544266e+001	54	231	17	79	6.908411e+000	1.882854e+001	0	0	0	0	0	0	0	0	0	0	0	11.1881	145.896	1	1	0	1	25.1049	18.3211	80.3853
DATA	549	4	57	0	0	A_14_P106310	chr17:80624672-80624731	12339	4470.39	-6.014624686e-002	1.152801519e-001	6.018514896e-001	1.151888e+003	1.002915e+003	2.660901e+002	1.035587e+002	67	237	17	80	6.973723e+000	1.956702e+001	0	0	0	0	0	0	0	0	0	0	0	20.6484	159.617	1	1	0	1	25.1049	18.1301	81.1527
DATA	550	4	58	0	0	A_16_P19743745	chr13:23300362-23300421	12360.3	4470.54	3.953133739e-001	1.198906444e-001	9.762510696e-004	6.656559e+002	1.654105e+003	2.486814e+002	1.674031e+002	54	338	17	79	6.943518e+000	1.929741e+001	0	0	0	0	0	0	0	0	0	0	0	11.9452	263.826	1	1	0	1	25.3321	18.1644	80.2953
DATA	551	4	59	0	0	A_14_P107083	chr17:63685275-63685334	12381.2	4470.08	-1.189980217e-001	1.239053079e-001	3.368565282e-001	1.116363e+003	8.488037e+002	2.640997e+002	8.868583e+001	61	218	17	79	6.857935e+000	1.972214e+001	0	0	0	0	0	0	0	0	0	0	0	20.0551	135.653	1	1	0	1	24.1747	18.1863	80.2261
DATA	552	4	60	0	0	A_14_P122115	chr9:111823029-111823085	12402.7	4470	-3.984050883e-002	8.815611511e-002	6.513184660e-001	1.730990e+003	1.579262e+003	2.951585e+002	1.599953e+002	74	325.5	17	79	6.802104e+000	1.930240e+001	0	0	0	0	0	0	0	0	0	0	0	31.1323	252.91	1	1	1	1	24.4106	18.0633	80.1835
DATA	553	4	61	0	0	A_14_P131403	chr5:39021168-39021227	12424.4	4470.26	-3.319730482e-001	1.114747547e-001	2.901255350e-003	1.696837e+003	7.900726e+002	2.929416e+002	8.304980e+001	70	205	17	80	6.723519e+000	1.914952e+001	0	0	0	0	0	0	0	0	0	0	0	30.5536	126.784	1	1	1	1	24.8756	17.8594	80.866
DATA	554	4	62	0	0	A_14_P112898	chr14:77926098-77926157	12445.3	4470.05	-9.424372330e-002	1.291963613e-001	4.657196408e-001	1.022528e+003	8.230598e+002	2.595102e+002	8.617985e+001	60	221	17	80	6.769649e+000	1.858335e+001	0	0	0	0	0	0	0	0	0	0	0	18.4332	132.323	1	1	0	1	25.1049	17.9182	80.7386
DATA	555	4	63	0	0	A_16_P01034545	chr4:98865081-98865140	12465.9	4470.49	-2.110417425e-001	2.425292235e-001	3.842073110e-001	5.618702e+002	3.456163e+002	2.447793e+002	4.295104e+001	55	138	18	80	6.838207e+000	1.876396e+001	0	0	0	0	0	0	0	0	0	0	0	10.1405	55.6675	1	1	0	1	22.9591	18.0301	80.4289
DATA	556	4	64	0	0	A_14_P131084	chrX:97855629-97855688	12487.3	4469.78	8.205927740e-001	1.767262320e-001	3.428892110e-006	2.363496e+002	1.563679e+003	2.379422e+002	1.584266e+002	40	343	18	80	6.740417e+000	1.844490e+001	0	0	0	0	0	0	0	0	0	0	0	-1.19475	252.293	0	1	0	1	23.696	18.1583	79.9469
DATA	557	4	65	0	0	A_14_P109942	chr3:141896333-141896392	12508.7	4469.53	8.595488047e-003	9.237410546e-002	9.258631724e-001	1.489561e+003	1.519336e+003	2.804648e+002	1.540443e+002	69	317	17	79	6.662781e+000	1.806808e+001	0	0	0	0	0	0	0	0	0	0	0	26.9516	245.56	1	1	1	1	25.7804	18.1089	79.7277
DATA	558	4	66	0	0	A_14_P105716	chr6:154726548-154726607	12529.8	4470.04	1.080363459e-001	1.605876512e-001	5.011023765e-001	6.167187e+002	7.909034e+002	2.452276e+002	8.305958e+001	54	211.5	17	79	6.672582e+000	1.811991e+001	0	0	0	0	0	0	0	0	0	0	0	11.1725	128.047	1	1	0	1	24.4106	18.1455	80.0168
DATA	559	4	67	0	0	A_16_P18603030	chr9:32721784-32721843	12550.7	4469.81	-2.402308745e-002	2.380560980e-001	9.196190817e-001	4.627229e+002	4.378223e+002	2.415115e+002	5.058148e+001	55	154.5	18	79	6.633288e+000	1.838659e+001	0	0	0	0	0	0	0	0	0	0	0	8.39361	70.9945	1	1	0	1	27.0811	18.2316	80.0491
DATA	560	4	68	0	0	A_14_P201665	chr3:33320428-33320487	12571.7	4469.84	4.286897230e-001	2.675179885e-001	1.090515783e-001	2.351430e+002	6.309891e+002	2.374846e+002	6.797879e+001	44.5	181	17.5	79	6.691685e+000	1.908708e+001	0	0	0	0	0	0	0	0	0	0	0	3.44152	102.474	0	1	0	1	25.7804	18.0422	80.069
DATA	561	4	69	0	0	A_14_P124650	chr13:26635563-26635622	12592.9	4470.11	1.020106674e-001	1.468073358e-001	4.871425226e-001	6.886641e+002	8.709999e+002	2.462375e+002	9.068693e+001	57	220	17	78	6.600961e+000	1.923362e+001	0	0	0	0	0	0	0	0	0	0	0	12.5252	141.666	1	1	0	1	26.6546	18.0431	79.2058
DATA	562	4	70	0	0	A_14_P139724	chrX:115454837-115454896	12614	4470.03	4.961849549e-001	1.239888435e-001	6.284870738e-005	5.655161e+002	1.772678e+003	2.427622e+002	1.790525e+002	51	361	18	78	6.619737e+000	1.937737e+001	0	0	0	0	0	0	0	0	0	0	0	10.2997	288.728	1	1	0	1	26.4388	17.998	79.5038
DATA	563	4	71	0	0	A_16_P02091219	chr9:32759696-32759755	12634.8	4469.58	3.603743701e-001	2.650874109e-001	1.740025118e-001	2.584044e+002	5.924809e+002	2.371602e+002	6.437881e+001	47	179	18	78	6.732424e+000	1.884579e+001	0	0	0	0	0	0	0	0	0	0	0	4.71298	96.6247	1	1	0	1	25.1049	18.0084	79.1474
DATA	564	4	72	0	0	A_14_P103788	chr3:100029234-100029293	12656.3	4469.46	5.351821174e-001	1.516907632e-001	4.185338133e-004	4.022109e+002	1.379228e+003	2.388120e+002	1.401975e+002	52	299	17	79	6.755400e+000	1.853088e+001	0	0	0	0	0	0	0	0	0	0	0	7.34667	225.223	1	1	0	1	25.1049	17.8966	79.2103
DATA	565	4	73	0	0	A_14_P133561	chr19:30195435-30195494	12677.7	4469.87	4.462085312e-001	2.480622742e-001	7.205406277e-002	2.482905e+002	6.936952e+002	2.363688e+002	7.377779e+001	48	186	17	78	6.805548e+000	1.852221e+001	0	0	0	0	0	0	0	0	0	0	0	4.54175	113.423	1	1	0	1	24.4106	17.9071	79.1527
DATA	566	4	74	0	0	A_16_P02113823	chr9:80956995-80957054	12699	4469.2	-2.753831535e-002	1.457711190e-001	8.501596283e-001	8.003726e+002	7.511970e+002	2.479641e+002	7.919994e+001	59	200	17	78	6.843967e+000	1.867977e+001	0	0	0	0	0	0	0	0	0	0	0	14.6635	122.959	1	1	0	1	23.4529	17.97	79.0368
DATA	567	4	75	0	0	A_14_P106473	chr2:63921609-63921668	12720.1	4469.47	-2.163798228e-002	1.577667197e-001	8.909108454e-001	7.220915e+002	6.869960e+002	2.452153e+002	7.312929e+001	55.5	197.5	17	79	7.002814e+000	1.869078e+001	0	0	0	0	0	0	0	0	0	0	0	13.2491	112.576	1	1	0	1	25.3321	18.0594	79.1682
DATA	568	4	76	0	0	A_14_P137927	chr1:204188216-204188275	12741.3	4469.31	-4.252975474e-001	2.104419587e-001	4.328253685e-002	8.116425e+002	3.048367e+002	2.476508e+002	3.944925e+001	59	127	18	78	6.943743e+000	1.888559e+001	0	0	0	0	0	0	0	0	0	0	0	14.9157	50.0031	1	1	0	1	25.3321	18.1934	78.5796
DATA	569	4	77	0	0	A_14_P101793	chr5:45519525-45519584	12761.8	4468.98	2.277338206e-001	1.971097127e-001	2.479406717e-001	4.169494e+002	7.043965e+002	2.372981e+002	7.475040e+001	50	204	17	78	6.724126e+000	1.865892e+001	0	0	0	0	0	0	0	0	0	0	0	7.67438	115.646	1	1	0	1	21.6755	18.0302	79.0228
DATA	570	4	78	0	0	A_14_P100994	chr16:11441572-11441629	12783.7	4468.54	4.318264909e-002	9.505339444e-002	6.496137340e-001	1.337406e+003	1.477222e+003	2.688337e+002	1.498221e+002	65	319	17	79	6.824518e+000	1.835002e+001	0	0	0	0	0	0	0	0	0	0	0	24.6586	242.738	1	1	1	1	22.7082	18.0514	78.9762
DATA	571	4	79	0	0	A_14_P125324	chr7:138963583-138963642	12804.7	4468.87	2.245326853e-001	3.414534421e-001	5.108085568e-001	2.316604e+002	3.884942e+002	2.339873e+002	4.618446e+001	51	141	17	79	6.733295e+000	1.873216e+001	0	0	0	0	0	0	0	0	0	0	0	4.27802	63.892	1	1	0	1	22.7082	17.8326	79.5494
DATA	572	4	80	0	0	A_14_P109492	chr19:48035912-48035971	12825.9	4468.98	-3.285850290e-001	7.489396316e-002	1.147471140e-005	4.740890e+003	2.224717e+003	5.280104e+002	2.238670e+002	129.5	442.5	17	79	6.850133e+000	1.879430e+001	0	0	0	0	0	0	0	0	0	0	0	87.6937	366.16	1	1	1	1	23.696	18.1494	79.6343
DATA	573	4	81	0	0	A_18_P22769496	chr3:17372773-17372832	12846.5	4469.27	5.323948421e-001	2.366535559e-001	2.446924476e-002	2.305280e+002	7.854501e+002	2.324939e+002	8.240884e+001	44.5	214.5	17	78	6.938405e+000	1.907264e+001	0	0	0	0	0	0	0	0	0	0	0	2.56484	129.365	0	1	0	1	24.4106	18.2152	79.2426
DATA	574	4	82	0	0	A_16_P16825731	chr4:116913694-116913753	12867.9	4469.46	2.042672579e-001	1.125946208e-001	6.964952768e-002	8.568408e+002	1.371410e+003	2.470247e+002	1.393871e+002	62	313	18	79	6.843590e+000	1.887761e+001	0	0	0	0	0	0	0	0	0	0	0	15.9016	226.02	1	1	0	1	25.1049	18.3545	79.3661
DATA	575	4	83	0	0	A_14_P110794	chr16:4464594-4464653	12889.1	4469.25	-1.079283294e-001	1.540112543e-001	4.834390155e-001	8.098254e+002	6.316305e+002	2.450477e+002	6.789712e+001	58.5	182.5	18	79	6.939199e+000	1.930511e+001	0	0	0	0	0	0	0	0	0	0	0	15.0556	104.153	1	1	0	1	25.1049	18.3295	79.5975
DATA	576	4	84	0	0	A_16_P17295788	chr5:127822042-127822101	12910.7	4468.88	-8.601020716e-002	1.543478033e-001	5.773571050e-001	7.861853e+002	6.449332e+002	2.438716e+002	6.913238e+001	59	186	17	79	6.861174e+000	1.910657e+001	0	0	0	0	0	0	0	0	0	0	0	14.6432	106.393	1	1	0	1	26.2212	18.2862	79.8365
DATA	577	4	85	0	0	A_16_P00965500	chr4:43851921-43851980	12931	4469	6.572870243e-001	1.722224740e-001	1.353582260e-004	2.885857e+002	1.310877e+003	2.322629e+002	1.334293e+002	46.5	296	17	78	6.892559e+000	1.859359e+001	0	0	0	0	0	0	0	0	0	0	0	5.38416	216.34	1	1	0	1	26.0017	18.2516	78.795
DATA	578	4	86	0	0	A_14_P201038	chr10:115312804-115312863	12952.6	4469.39	-2.403661800e-001	1.612384121e-001	1.360271244e-001	8.874402e+002	5.102381e+002	2.465786e+002	5.676568e+001	58	169	17	77	6.889265e+000	1.923586e+001	0	0	0	0	0	0	0	0	0	0	0	16.5864	84.2398	1	1	0	1	24.8756	18.0726	78.1538
DATA	579	4	87	0	0	A_14_P120714	chr19:39025966-39026018	12973.9	4468.74	4.429803781e-002	1.747522729e-001	7.998892157e-001	5.825167e+002	6.450693e+002	2.368825e+002	6.913626e+001	53	194	17	76	6.862071e+000	1.856498e+001	0	0	0	0	0	0	0	0	0	0	0	10.9085	106.521	1	1	0	1	26.0017	18.1238	77.3907
DATA	580	4	88	0	0	A_14_P125766	chr15:41028550-41028609	12994.9	4469.31	6.800544187e-002	1.364422592e-001	6.181886064e-001	7.601595e+002	8.890173e+002	2.414898e+002	9.231398e+001	57	225	17	76	6.802149e+000	1.836854e+001	0	0	0	0	0	0	0	0	0	0	0	14.2596	146.842	1	1	0	1	24.1747	18.1142	76.9903
DATA	581	4	89	0	0	A_16_P16056445	chr2:224706790-224706849	13015.8	4468.46	3.190857830e-002	4.265152543e-001	9.403640718e-001	2.272287e+002	2.445523e+002	2.289194e+002	3.487676e+001	47	122	17	77	6.749638e+000	1.845500e+001	0	0	0	0	0	0	0	0	0	0	0	1.60644	40.3944	0	1	0	1	23.696	18.0435	77.2609
DATA	582	4	90	0	0	A_16_P02991999	chr14:107152092-107152151	13037.8	4468.47	-3.004682800e-001	4.114188231e-001	4.651932940e-001	3.404799e+002	1.704603e+002	2.308407e+002	3.014678e+001	48	105	18	77	6.754004e+000	1.861815e+001	0	0	0	0	0	0	0	0	0	0	0	6.41209	28.1577	1	1	0	1	25.3321	18.2413	76.7747
DATA	583	4	91	0	0	A_14_P125513	chr9:99479475-99479534	13057.9	4468.64	2.587973580e-001	3.268340924e-001	4.284592390e-001	2.263891e+002	4.108211e+002	2.279145e+002	4.802080e+001	44	143.5	17	76	6.738576e+000	1.862410e+001	0	0	0	0	0	0	0	0	0	0	0	-0.384487	67.8621	0	1	0	1	25.3321	17.9263	76.3187
DATA	584	4	92	0	0	A_18_P20322080	chr15:50864843-50864902	13079.7	4468.72	6.319097299e-002	3.063577340e-001	8.365836744e-001	3.076646e+002	3.558513e+002	2.295458e+002	4.341266e+001	49.5	142.5	17	76	6.332852e+000	1.875737e+001	0	0	0	0	0	0	0	0	0	0	0	5.81553	58.7771	1	1	0	1	23.4529	17.4728	76.1816
DATA	585	4	93	0	0	A_14_P110077	chr20:19703475-19703534	13100.9	4468.39	-2.639206245e-001	2.350904974e-001	2.615929049e-001	5.865877e+002	3.194569e+002	2.344804e+002	4.048627e+001	54.5	129.5	17	77	6.375609e+000	1.829156e+001	0	0	0	0	0	0	0	0	0	0	0	11.1097	52.7549	1	1	0	1	23.696	17.5271	76.6844
DATA	586	4	94	0	0	A_14_P130838	chr7:37972807-37972866	13122.6	4468.35	-1.179418270e-001	1.495669792e-001	4.303719933e-001	8.315034e+002	6.337562e+002	2.413524e+002	6.808365e+001	57	186	17	76	6.836736e+000	1.840849e+001	0	0	0	0	0	0	0	0	0	0	0	15.7795	104.632	1	1	0	1	24.8756	18.0297	76.3282
DATA	587	4	95	0	0	A_14_P126159	chr4:141554795-141554854	13143.1	4468.34	8.423618010e-002	1.187112340e-001	4.779590746e-001	8.839137e+002	1.073115e+003	2.428144e+002	1.101591e+002	61.5	258	17	75	6.950244e+000	1.804852e+001	0	0	0	0	0	0	0	0	0	0	0	16.8054	177.117	1	1	0	1	25.3321	18.1969	75.7165
DATA	588	4	96	0	0	A_16_P03387295	chr18:61916643-61916702	13164.1	4468.32	7.436146645e-003	1.616971030e-001	9.633197145e-001	6.537227e+002	6.650124e+002	2.349968e+002	7.100820e+001	54	189.5	17	76	6.890886e+000	1.838254e+001	0	0	0	0	0	0	0	0	0	0	0	12.4528	109.719	1	1	0	1	25.3321	18.1365	76.0972
DATA	589	4	97	0	0	A_14_P103358	chr2:239078371-239078430	13185.5	4468.29	3.925230805e-001	2.006853514e-001	5.047540096e-002	3.227560e+002	7.968882e+002	2.275782e+002	8.349028e+001	53	216	18	75	6.918989e+000	1.870461e+001	0	0	0	0	0	0	0	0	0	0	0	6.16028	131.416	1	1	0	1	25.3321	18.4346	75.8363
DATA	590	4	98	0	0	A_14_P102155	chr9:100613698-100613757	13205.9	4468.61	1.579192836e-001	2.436906395e-001	5.169643836e-001	3.461388e+002	4.979314e+002	2.275224e+002	5.567979e+001	50	165	18	76	7.016725e+000	1.898122e+001	0	0	0	0	0	0	0	0	0	0	0	6.61843	82.0776	1	1	0	1	24.8756	18.6894	76.6793
DATA	591	4	99	0	1	SRN_50429	SRN_50429	13228	4468.37	-9.413833350e-001	1.071276648e-001	1.529378369e-018	4.571660e+004	5.232275e+003	4.577164e+003	5.238213e+002	910	938	18	76	6.710104e+000	1.913475e+001	0	0	0	0	0	0	0	0	0	0	0	875.956	861.909	1	1	1	1	25.5572	18.3355	77.2944
DATA	592	4	100	0	0	A_14_P110450	chr3:84959321-84959380	13249.1	4468.41	2.201297987e-001	1.670400856e-001	1.875618488e-001	4.879277e+002	8.100004e+002	2.292300e+002	8.475563e+001	54	210	18	77	6.751672e+000	1.924633e+001	0	0	0	0	0	0	0	0	0	0	0	9.36692	133.343	1	1	0	1	25.7804	18.1873	78.173
DATA	593	4	101	0	0	A_14_P113128	chr6:137539744-137539796	13270	4468.3	-3.324026357e-001	7.021591612e-002	2.201301703e-006	9.177928e+003	4.269156e+003	9.446250e+002	4.276451e+002	215	769	18	77	6.808023e+000	1.916616e+001	0	0	0	0	0	0	0	0	0	0	0	176.531	702.273	1	1	1	1	26.2212	18.0654	78.2823
DATA	594	4	102	0	0	A_14_P123747	chr2:235003618-235003677	13291	4467.96	1.721307345e-001	3.631982635e-001	6.355494692e-001	2.216110e+002	3.293989e+002	2.236440e+002	4.134646e+001	45	132	17	77	6.928165e+000	1.911922e+001	0	0	0	0	0	0	0	0	0	0	0	2.99249	54.1399	0	1	0	1	25.7804	17.9018	78.3635
DATA	595	4	103	0	0	A_14_P102395	chr3:53892586-53892636	13312	4468.43	1.128930539e-001	9.720820303e-002	2.454983198e-001	1.141834e+003	1.480798e+003	2.502702e+002	1.501770e+002	64	321	17	77	6.986351e+000	1.899809e+001	0	0	0	0	0	0	0	0	0	0	0	22.0454	243.188	1	1	1	1	22.4545	18.0134	78.2354
DATA	596	4	104	0	0	A_14_P134710	chr2:102357105-102357164	13333.2	4468.22	-4.298322322e-001	2.884628330e-001	1.362036357e-001	5.482886e+002	2.037872e+002	2.289322e+002	3.228038e+001	54	115	17	76	6.960735e+000	1.891244e+001	0	0	0	0	0	0	0	0	0	0	0	10.6065	33.4346	1	1	0	1	26.2212	17.9601	77.8614
DATA	597	4	105	0	0	A_14_P132294	chr12:123350783-123350842	13354.5	4468.55	3.305462123e-001	1.711242982e-001	5.340706965e-002	4.125662e+002	8.831609e+002	2.256695e+002	9.180242e+001	51	228.5	17	79	6.983882e+000	1.926521e+001	0	0	0	0	0	0	0	0	0	0	0	7.99552	144.756	1	1	0	1	24.4106	18.1221	79.3833
DATA	598	4	106	0	0	A_16_P17712767	chr6:127202157-127202216	13375.7	4468.26	2.959776520e-001	7.764372218e-002	1.378484339e-004	1.730210e+003	3.420397e+003	2.810174e+002	3.429585e+002	76	620	17	79	6.944532e+000	1.867231e+001	0	0	0	0	0	0	0	0	0	0	0	33.5964	559.987	1	1	1	1	24.8756	18.0778	79.4731
DATA	599	4	107	0	0	A_14_P107023	chr1:74672597-74672656	13397.4	4468	3.204613380e-001	1.433483452e-001	2.538174287e-002	5.176245e+002	1.082620e+003	2.269856e+002	1.111378e+002	52	243	18	79	6.951931e+000	1.870709e+001	0	0	0	0	0	0	0	0	0	0	0	10.0707	177.028	1	1	0	1	30	18.2768	79.5642
DATA	600	4	108	0	0	A_14_P126787	chr10:28409496-28409555	13417.8	4467.47	1.247139893e-001	8.125752257e-002	1.248331495e-001	1.601668e+003	2.134453e+003	2.726025e+002	2.149219e+002	71.5	429	18	79	6.924122e+000	1.880928e+001	0	0	0	0	0	0	0	0	0	0	0	31.2203	348.575	1	1	1	1	24.1747	18.2398	79.4851
DATA	601	4	109	0	0	A_14_P125682	chr4:167105093-167105152	13438.9	4467.79	-4.161032357e-001	1.793530635e-001	2.033963094e-002	9.116162e+002	3.497106e+002	2.383336e+002	4.309422e+001	61	137.5	18	79	6.997500e+000	1.926179e+001	0	0	0	0	0	0	0	0	0	0	0	17.8	57.0396	1	1	0	1	26.8687	18.3955	79.3819
DATA	602	4	110	0	0	A_16_P19935132	chr13:102459721-102459780	13460.8	4467.65	-1.329966627e-001	1.612865888e-001	4.095996321e-001	7.504480e+002	5.524894e+002	2.322576e+002	6.073238e+001	60.5	166.5	18	79	6.959865e+000	1.933496e+001	0	0	0	0	0	0	0	0	0	0	0	14.6804	89.9835	1	1	0	1	25.3321	18.4766	79.5013
DATA	603	4	111	0	0	A_14_P133895	chrX:19433306-19433365	13482	4467.71	1.671580856e-001	1.456737266e-001	2.511821758e-001	5.993822e+002	8.807688e+002	2.274596e+002	9.162615e+001	58	226.5	18	79	7.144832e+000	1.914330e+001	0	0	0	0	0	0	0	0	0	0	0	11.7455	143.243	1	1	0	1	25.3321	18.7131	79.7076
DATA	604	4	112	0	0	A_14_P125829	chr11:48189422-48189481	13503	4467.7	-2.850494434e-001	2.247768596e-001	2.047465072e-001	6.084705e+002	3.156386e+002	2.273437e+002	4.044773e+001	55	126	18	79	6.987711e+000	1.929668e+001	0	0	0	0	0	0	0	0	0	0	0	11.9438	51.2563	1	1	0	1	24.8756	18.437	80.3992
DATA	605	4	113	0	0	A_14_P133253	chr1:236180524-236180573	13524.1	4467.53	-1.425286069e-001	1.047697357e-001	1.737038218e-001	1.337114e+003	9.630298e+002	2.563172e+002	9.957949e+001	70	222	18	80	6.990112e+000	1.913337e+001	0	0	0	0	0	0	0	0	0	0	0	26.2911	156.133	1	1	1	1	26.2212	18.2003	80.7897
DATA	606	4	114	0	0	A_16_P16113964	chr3:4791992-4792051	13545.7	4467.52	3.114396746e-002	1.377988499e-001	8.211933639e-001	7.465854e+002	8.020906e+002	2.307284e+002	8.412776e+001	60.5	210	17	80	6.939723e+000	1.913782e+001	0	0	0	0	0	0	0	0	0	0	0	14.7041	129.821	1	1	0	1	25.7804	18.2028	80.7205
DATA	607	4	115	0	0	A_16_P18155017	chr7:146289632-146289691	13566.2	4467.47	-4.544223778e-001	1.826186373e-001	1.283308497e-002	9.212794e+002	3.235705e+002	2.366505e+002	4.114760e+001	63	126	18	79	6.858464e+000	1.904995e+001	0	0	0	0	0	0	0	0	0	0	0	18.1726	52.2833	1	1	0	1	25.7804	18.1718	80.078
DATA	608	4	116	0	0	A_14_P125674	chr8:130455991-130456050	13587.7	4467.38	1.839459703e-001	1.181291395e-001	1.194325259e-001	7.681457e+002	1.173247e+003	2.307955e+002	1.200568e+002	58	280	17	80	6.775599e+000	1.944270e+001	0	0	0	0	0	0	0	0	0	0	0	15.1759	189.227	1	1	0	1	24.8756	18.0148	80.0391
DATA	609	4	117	0	0	A_14_P134401	chr13:32731443-32731502	13608.3	4467.33	-1.455884355e-001	2.151178796e-001	4.985427276e-001	5.436474e+002	3.888024e+002	2.240194e+002	4.650349e+001	57	137.5	18	80	6.871603e+000	1.946249e+001	0	0	0	0	0	0	0	0	0	0	0	10.7561	62.5937	1	1	0	1	24.8756	18.3541	80.0302
DATA	610	4	118	0	0	A_14_P106380	chr1:54199792-54199845	13630.4	4467.56	-6.912050303e-002	1.213623217e-001	5.689908160e-001	9.824727e+002	8.379150e+002	2.382180e+002	8.760415e+001	64	217	17	80	6.904237e+000	1.897169e+001	0	0	0	0	0	0	0	0	0	0	0	19.466	134.631	1	1	0	1	25.3321	18.1801	80.3608
DATA	611	4	119	0	0	A_18_P13556858	chr2:189068304-189068363	13650.5	4466.96	-6.884152121e-002	1.558972041e-001	6.587911453e-001	7.158577e+002	6.109212e+002	2.282172e+002	6.624475e+001	59.5	185	17	80	6.895332e+000	1.867483e+001	0	0	0	0	0	0	0	0	0	0	0	14.2041	97.9609	1	1	0	1	22.4545	18.1339	80.4618
DATA	612	4	120	0	0	A_14_P120066	chr21:46761632-46761691	13672.4	4467.59	-2.127224015e-001	1.692655060e-001	2.088485093e-001	7.649012e+002	4.686870e+002	2.295636e+002	5.343627e+001	59	156	17	81	6.721088e+000	1.889755e+001	0	0	0	0	0	0	0	0	0	0	0	15.195	75.003	1	1	0	1	24.8756	17.9458	81.4967
DATA	613	4	121	0	0	A_16_P15618474	chr2:38085399-38085458	13693.9	4467.46	3.717481790e-001	1.101680926e-001	7.398418327e-004	7.043093e+002	1.657722e+003	2.273536e+002	1.677560e+002	60	332	17	81	6.773043e+000	1.889448e+001	0	0	0	0	0	0	0	0	0	0	0	14.0092	264.702	1	1	0	1	25.1049	18.0252	81.4271
DATA	614	4	122	0	0	A_16_P02648927	chr12:73015398-73015457	13714.5	4466.66	5.907718181e-001	1.615204269e-001	2.546204964e-004	3.186187e+002	1.241775e+003	2.182181e+002	1.268258e+002	50	282.5	17	81	6.735087e+000	1.922842e+001	0	0	0	0	0	0	0	0	0	0	0	6.34606	197.826	1	1	0	1	25.1049	18.1296	81.9192
DATA	615	4	123	0	0	A_14_P101529	chr3:45688578-45688637	13736	4467.14	3.684813779e-003	1.209846047e-001	9.757026809e-001	9.011824e+002	9.088611e+002	2.337415e+002	9.448775e+001	61.5	227	18	81	6.812206e+000	1.936527e+001	0	0	0	0	0	0	0	0	0	0	0	17.9666	144.472	1	1	0	1	23.4529	18.3386	81.305
DATA	616	4	124	0	1	SRN_20663	SRN_20663	13757.1	4466.56	-5.532046338e-001	2.456863452e-001	2.434311591e-002	7.167028e+002	2.005093e+002	2.270316e+002	3.180894e+001	58	111	18	80	6.866877e+000	1.941205e+001	0	0	0	0	0	0	0	0	0	0	0	14.3052	31.7948	1	1	0	1	23.9365	18.3488	81.0807
DATA	617	4	125	0	0	A_16_P01947940	chr8:77822930-77822989	13778.4	4466.9	-1.315128744e-001	2.273134989e-001	5.628909220e-001	4.993910e+002	3.689163e+002	2.209611e+002	4.511164e+001	57	138	18	81	6.814574e+000	1.961184e+001	0	0	0	0	0	0	0	0	0	0	0	9.97595	58.3627	1	1	0	1	26.4388	18.3126	81.5424
DATA	618	4	126	0	0	A_14_P131004	chr2:54021531-54021589	13799.5	4467.03	-1.295323921e-001	1.101028640e-001	2.394083046e-001	1.200889e+003	8.911906e+002	2.463295e+002	9.284151e+001	68	225	18	81	6.982088e+000	1.987623e+001	0	0	0	0	0	0	0	0	0	0	0	24.0082	140.646	1	1	1	1	25.7804	18.678	81.9146
DATA	619	4	127	0	0	A_14_P126582	chr6:101049694-101049753	13820.7	4467	-4.872006074e-001	1.520208533e-001	1.351434570e-003	1.187979e+003	3.869083e+002	2.455625e+002	4.666649e+001	66	138	18	80	7.008995e+000	1.935688e+001	0	0	0	0	0	0	0	0	0	0	0	23.7678	60.9065	1	1	1	1	26.4388	18.516	81.0934
DATA	620	4	128	0	0	A_14_P130600	chr1:23856826-23856885	13841.2	4466.8	-1.113028275e-001	2.815991121e-001	6.926563558e-001	3.878526e+002	3.001676e+002	2.182431e+002	3.981548e+001	51	128	18	80	6.976850e+000	1.924357e+001	0	0	0	0	0	0	0	0	0	0	0	7.76496	47.1314	1	1	0	1	23.696	18.273	80.9467
DATA	621	4	129	0	1	SRN_30855	SRN_30855	13862.4	4466.69	-1.480993768e-001	1.358596591e-001	2.756731122e-001	9.203480e+002	6.544142e+002	2.335462e+002	7.050185e+001	63	183	17	79	7.117272e+000	1.873244e+001	0	0	0	0	0	0	0	0	0	0	0	18.4362	102.48	1	1	0	1	25.1049	18.0339	79.8001
DATA	622	4	130	0	0	A_14_P202349	chrX:64953018-64953072	13884	4466.43	5.555568234e-003	2.208173089e-001	9.799280475e-001	4.397439e+002	4.454053e+002	2.189982e+002	5.172711e+001	49.5	146	17	78	7.131247e+000	1.911934e+001	0	0	0	0	0	0	0	0	0	0	0	8.81333	69.5526	1	1	0	1	25.3321	17.9229	79.2249
DATA	623	4	131	0	0	A_16_P21439581	chrX:36050188-36050247	13904.8	4466.44	3.445021650e-001	1.097669383e-001	1.698221671e-003	7.206491e+002	1.593038e+003	2.262543e+002	1.614723e+002	60	329	17	78	6.548643e+000	1.897572e+001	0	0	0	0	0	0	0	0	0	0	0	14.4478	248.084	1	1	0	1	24.6442	17.5798	78.4572
DATA	624	4	132	0	0	A_14_P125250	chr6:50740399-50740458	13926.3	4466.5	-3.067742999e-001	2.347902209e-001	1.913523707e-001	5.818537e+002	2.871042e+002	2.221837e+002	3.903708e+001	53	124	17	78	6.607689e+000	1.870483e+001	0	0	0	0	0	0	0	0	0	0	0	11.6674	44.5833	1	1	0	1	27.0811	17.5306	78.407
DATA	625	4	133	0	0	A_14_P127280	chr4:67743365-67743424	13947.3	4466.33	2.518540575e-001	1.128098278e-001	2.557835302e-002	7.543461e+002	1.347177e+003	2.272853e+002	1.373046e+002	58	291	17	78	6.853339e+000	1.982676e+001	0	0	0	0	0	0	0	0	0	0	0	15.1282	208.588	1	1	0	1	26.2212	17.9641	79.2221
DATA	626	4	134	0	0	A_14_P115451	chr5:59965756-59965815	13968.4	4466.08	-1.417171760e-002	1.436385748e-001	9.214063729e-001	7.344844e+002	7.109038e+002	2.266285e+002	7.590643e+001	60	185	17	77	6.859176e+000	1.943135e+001	0	0	0	0	0	0	0	0	0	0	0	14.7302	109.742	1	1	0	1	24.6442	17.8537	78.2101
DATA	627	4	135	0	0	A_14_P136458	chr7:25673259-25673318	13990	4466.26	2.281916892e-001	2.329653378e-001	3.273284610e-001	3.188509e+002	5.392365e+002	2.168022e+002	6.016634e+001	50	152.5	17	76	6.482202e+000	1.980794e+001	0	0	0	0	0	0	0	0	0	0	0	6.39317	82.9906	1	1	0	1	22.9591	17.4357	77.8896
DATA	628	4	136	0	0	A_14_P129113	chr14:64966934-64966993	14011.1	4466	2.310195870e-001	2.481730697e-001	3.519151459e-001	2.968893e+002	5.053754e+002	2.165415e+002	5.719048e+001	48	159	17	77	6.468939e+000	1.986399e+001	0	0	0	0	0	0	0	0	0	0	0	5.95139	77.5358	1	1	0	1	22.7082	17.5185	77.9009
DATA	629	4	137	0	0	A_16_P19748040	chr13:25108919-25108978	14031.6	4466.14	2.052704845e-001	9.148401577e-002	2.484621991e-002	1.127627e+003	1.808989e+003	2.424208e+002	1.828809e+002	66.5	358.5	17	77	6.735197e+000	1.991257e+001	0	0	0	0	0	0	0	0	0	0	0	22.5935	276.713	1	1	1	1	23.9365	17.6264	77.8633
DATA	630	4	138	0	0	A_16_P02353731	chr10:119320504-119320563	14053.2	4465.9	-1.626839928e-001	1.139356583e-001	1.533326079e-001	1.188521e+003	8.171896e+002	2.454146e+002	8.604522e+001	69	203.5	17	77	6.945473e+000	1.920440e+001	0	0	0	0	0	0	0	0	0	0	0	23.8007	124.588	1	1	1	1	23.696	18.1014	77.6271
DATA	631	4	139	0	0	A_16_P15995706	chr2:200436538-200436597	14074.2	4465.96	1.875854459e-001	9.710292320e-002	5.338162022e-002	1.026877e+003	1.581626e+003	2.381539e+002	1.604552e+002	65	319	17	77	7.025208e+000	1.855004e+001	0	0	0	0	0	0	0	0	0	0	0	20.5481	240.365	1	1	0	1	24.1747	18.1306	77.1766
DATA	632	4	140	0	0	A_14_P113707	chr17:66519844-66519903	14095.3	4465.82	3.205380026e-001	3.042590278e-001	2.921102149e-001	2.136238e+002	4.468766e+002	2.151480e+002	5.227127e+001	45	148	17	76	7.011887e+000	1.894621e+001	0	0	0	0	0	0	0	0	0	0	0	1.2072	67.6885	0	1	0	1	21.4095	17.9634	76.6277
DATA	633	4	141	0	0	A_14_P200725	chr8:77904183-77904242	14116.8	4466.06	1.297851111e-001	1.364113382e-001	3.413888535e-001	6.670998e+002	8.994478e+002	2.254075e+002	9.396944e+001	55	220	17	75	6.617629e+000	1.861185e+001	0	0	0	0	0	0	0	0	0	0	0	13.3221	135.788	1	1	0	1	24.4106	17.4806	75.803
DATA	634	4	142	0	0	A_14_P128738	chr12:21446986-21447045	14138	4465.78	-3.961907760e-002	2.232775727e-001	8.591603101e-001	4.600156e+002	4.199073e+002	2.204153e+002	5.008594e+001	53	150	17	75	6.559122e+000	1.886159e+001	0	0	0	0	0	0	0	0	0	0	0	9.17584	63.1719	1	1	0	1	26.2212	17.4906	76.1428
DATA	635	4	143	0	0	A_16_P38874278	chr9:127749112-127749171	14159.3	4465.81	1.773622221e-001	2.665937555e-001	5.058648763e-001	2.955240e+002	4.445851e+002	2.178835e+002	5.222180e+001	53	154	17	75	6.658658e+000	1.838546e+001	0	0	0	0	0	0	0	0	0	0	0	5.88633	66.6534	1	1	0	1	25.7804	17.5698	76.3972
DATA	636	4	144	0	0	A_14_P116786	chr19:55606279-55606330	14180.1	4465.26	-2.653448317e-001	7.307422284e-002	2.821406570e-004	4.042835e+003	2.194528e+003	4.584508e+002	2.211685e+002	124	403	17	76	7.044832e+000	1.878006e+001	0	0	0	0	0	0	0	0	0	0	0	80.4124	327.827	1	1	1	1	23.9365	17.9737	76.9626
DATA	637	4	145	0	0	A_14_P117554	chr16:3641064-3641123	14201.2	4465.67	1.695138448e-002	1.841093693e-001	9.266405472e-001	5.357485e+002	5.570733e+002	2.231106e+002	6.216486e+001	56	163	17	76	6.879053e+000	1.865875e+001	0	0	0	0	0	0	0	0	0	0	0	10.6361	82.934	1	1	0	1	23.696	17.8712	76.7093
DATA	638	4	146	0	0	A_16_P00009054	chr1:7527447-7527506	14223	4465.74	-7.768248677e-002	3.240793688e-001	8.105612511e-001	3.261853e+002	2.727608e+002	2.194636e+002	3.886850e+001	50.5	120	17	75	6.878545e+000	1.850549e+001	0	0	0	0	0	0	0	0	0	0	0	6.46245	40.4583	1	1	0	1	26.0017	17.8552	75.7519
DATA	639	4	147	0	0	A_16_P36827177	chr4:94113103-94113162	14243.7	4465.23	6.654777960e-001	1.819573317e-001	2.548573317e-004	2.514285e+002	1.163838e+003	2.189056e+002	1.196566e+002	48	251.5	17	75	6.877631e+000	1.856787e+001	0	0	0	0	0	0	0	0	0	0	0	4.97148	171.988	1	1	0	1	24.6442	18.0686	75.665
DATA	640	4	148	0	0	A_14_P101170	chr1:67816733-67816792	14264.8	4465.86	4.020513190e-002	9.527713629e-002	6.730389575e-001	1.252306e+003	1.373775e+003	2.514152e+002	1.401802e+002	68.5	282.5	17	76	6.902403e+000	1.842280e+001	0	0	0	0	0	0	0	0	0	0	0	24.6993	202.309	1	1	1	1	25.1049	17.9289	75.8644
DATA	641	4	149	0	0	A_14_P109669	chrX:124028161-124028218	14286.2	4465.65	8.823624254e-002	9.962820001e-002	3.758033090e-001	1.106046e+003	1.355219e+003	2.449567e+002	1.383838e+002	64.5	276.5	17	76	6.892533e+000	1.858755e+001	0	0	0	0	0	0	0	0	0	0	0	21.759	198.811	1	1	1	1	25.1049	17.9128	76.5632
DATA	642	4	150	0	0	A_14_P113418	chr12:56708494-56708553	14307.4	4465.14	3.889464024e-002	2.872269583e-001	8.922843110e-001	3.269263e+002	3.575563e+002	2.215753e+002	4.548198e+001	48.5	134.5	17	76	6.902890e+000	1.871630e+001	0	0	0	0	0	0	0	0	0	0	0	6.41435	52.2457	1	1	0	1	23.696	18.0327	76.8657
DATA	643	4	151	0	0	A_14_P119948	chr13:80658137-80658196	14328.1	4465.51	5.408774589e-001	2.345073736e-001	2.108599294e-002	2.183462e+002	7.586179e+002	2.198175e+002	8.093749e+001	41	183	17	77	6.755956e+000	1.875612e+001	0	0	0	0	0	0	0	0	0	0	0	-0.380738	110.449	0	1	0	1	25.7804	17.9835	77.2599
DATA	644	4	152	0	0	A_16_P39851048	chr12:125824873-125824932	14349.2	4465.31	1.070414627e-001	1.296707363e-001	4.090953551e-001	7.483091e+002	9.574641e+002	2.328685e+002	9.984741e+001	58	218	17	76	6.825964e+000	1.858518e+001	0	0	0	0	0	0	0	0	0	0	0	14.5909	138.854	1	1	0	1	22.7082	17.9067	76.8864
DATA	645	4	153	0	0	A_14_P201559	chr4:41261127-41261186	14369.9	4465.53	1.822675998e-001	3.587271890e-001	6.113865098e-001	2.197988e+002	3.344205e+002	2.212798e+002	4.389205e+001	40.5	133	17	76	6.885150e+000	1.828016e+001	0	0	0	0	0	0	0	0	0	0	0	-2.47548	48.3179	0	1	0	1	17.9125	17.852	76.707
DATA	646	4	154	0	0	A_14_P116950	chr5:49953195-49953254	14392	4464.79	5.054944279e-002	1.986239797e-001	7.991107043e-001	4.856215e+002	5.455661e+002	2.273489e+002	6.157692e+001	51	152.5	17	76	6.898952e+000	1.899589e+001	0	0	0	0	0	0	0	0	0	0	0	9.40135	78.4783	1	1	0	1	22.7082	17.8759	77.1685
DATA	647	4	155	0	0	A_16_P21582579	chrX:125583430-125583489	14413.1	4465.19	-1.715200883e-001	1.272339389e-001	1.776363068e-001	1.071376e+003	7.218081e+002	2.474067e+002	7.766356e+001	63	181	17	77	6.965207e+000	1.857926e+001	0	0	0	0	0	0	0	0	0	0	0	20.6571	103.434	1	1	0	1	24.4106	17.905	77.7522
DATA	648	4	156	0	0	A_14_P200934	chr10:43301547-43301606	14434	4465.2	8.565246277e-001	1.721845555e-001	6.543086356e-007	2.224384e+002	1.598580e+003	2.239373e+002	1.624275e+002	44	315	17	78	6.978042e+000	1.888151e+001	0	0	0	0	0	0	0	0	0	0	0	-0.411507	228.167	0	1	0	1	22.9591	18.1471	78.3082
DATA	649	4	157	0	0	A_14_P111497	chr6:27293406-27293465	14455.3	4465.39	-1.557181856e-001	2.323629643e-001	5.027617767e-001	5.241084e+002	3.661870e+002	2.309881e+002	4.664445e+001	51	137	18	77	6.946452e+000	1.882609e+001	0	0	0	0	0	0	0	0	0	0	0	10.0174	52.0568	1	1	0	1	27.2919	18.3067	78.3714
DATA	650	4	158	0	0	A_16_P17215500	chr5:93282984-93283043	14476.2	4465.27	1.086019013e-001	2.156830406e-001	6.145948886e-001	4.217742e+002	5.416041e+002	2.299138e+002	6.144070e+001	52	157	18	78	6.947793e+000	1.891216e+001	0	0	0	0	0	0	0	0	0	0	0	8.02404	76.6807	1	1	0	1	24.4106	18.4335	78.558
DATA	651	4	159	0	0	A_14_P122788	chr6:114290787-114290846	14497.1	4464.87	3.745556621e-003	3.064507965e-001	9.902481983e-001	3.298004e+002	3.326570e+002	2.295018e+002	4.421995e+001	49	122	18	78	7.049070e+000	1.879080e+001	0	0	0	0	0	0	0	0	0	0	0	6.24368	46.898	1	1	0	1	25.3321	18.404	78.5836
DATA	652	4	160	0	0	A_14_P110074	chr9:25909346-25909405	14519.1	4465.08	1.209918385e-001	1.285744111e-001	3.466916418e-001	7.713754e+002	1.019196e+003	2.410608e+002	1.060359e+002	58	219	18	78	6.996940e+000	1.887760e+001	0	0	0	0	0	0	0	0	0	0	0	14.5225	143.08	1	1	0	1	27.0811	18.4435	78.599
DATA	653	4	161	0	0	A_16_P01454867	chr6:33977355-33977414	14539.6	4465.23	-2.871115071e-001	2.081696276e-001	1.678272604e-001	6.969694e+002	3.598340e+002	2.399852e+002	4.645114e+001	55.5	133	18	78	6.874129e+000	1.872832e+001	0	0	0	0	0	0	0	0	0	0	0	13.0499	50.313	1	1	0	1	25.1049	18.2321	79.199
DATA	654	4	162	0	0	A_14_P125049	chr14:50267437-50267495	14561.1	4464.79	4.784770992e-002	8.262138483e-002	5.625080954e-001	1.736546e+003	1.938804e+003	2.889915e+002	1.961129e+002	80	354	17	78	6.763132e+000	1.875275e+001	0	0	0	0	0	0	0	0	0	0	0	32.3238	269.877	1	1	1	1	25.3321	17.8574	79.1269
DATA	655	4	163	66	1	DarkCorner	DarkCorner	14583.4	4465.33	0.000000000e+000	1.041037903e+000	1.000000000e+000	2.309847e+002	2.943441e+001	2.326291e+002	2.963220e+001	45	75	17	79	6.488253e+000	1.894836e+001	0	0	0	0	0	0	0	0	0	0	0	1.18241	-3.21684	0	0	0	0	19.7386	17.3643	79.3844
DATA	656	4	164	66	1	DarkCorner	DarkCorner	14603.8	4465.1	0.000000000e+000	1.041332890e+000	1.000000000e+000	2.324363e+002	2.955959e+001	2.340025e+002	2.976177e+001	40	78	17	78	6.525281e+000	1.855344e+001	0	0	0	0	0	0	0	0	0	0	0	-3.46147	0.634339	0	0	0	0	28.1191	17.4354	79.0358
DATA	657	5	1	66	1	DarkCorner	DarkCorner	11144	4479.61	0.000000000e+000	9.691500503e-001	1.000000000e+000	2.618843e+002	4.089334e+001	2.637597e+002	3.098313e+001	45	86	18	79	6.654695e+000	1.927287e+001	0	0	0	0	0	0	0	0	0	0	0	1.24693	5.46894	0	1	0	0	26.2212	18.4167	79.8255
DATA	658	5	2	0	0	A_14_P114774	chr8:42978102-42978160	11165.5	4480.25	3.285343450e-001	3.013178452e-001	2.755700607e-001	2.607381e+002	5.555700e+002	2.628629e+002	6.342922e+001	44	146	18	79	6.966242e+000	1.878366e+001	0	0	0	0	0	0	0	0	0	0	0	2.27729	74.5592	0	1	0	1	23.2073	18.8681	80.3275
DATA	659	5	3	0	0	A_16_P16926056	chr4:159985733-159985792	11186	4479.5	1.304262570e-001	1.390675694e-001	3.483150869e-001	7.894887e+002	1.066037e+003	2.732277e+002	1.108841e+002	53	223	18	82	7.144996e+000	1.992212e+001	0	0	0	0	0	0	0	0	0	0	0	12.9777	143.506	1	1	0	1	26.2212	19.2357	82.9766
DATA	660	5	4	0	0	A_18_P13858484	chr21:15372467-15372526	11207.1	4479.55	-1.535726902e-001	1.757748898e-001	3.822873270e-001	8.243441e+002	5.788097e+002	2.733199e+002	6.538306e+001	59	156	19	81	7.260569e+000	1.966142e+001	0	0	0	0	0	0	0	0	0	0	0	13.6016	78.1782	1	1	0	1	25.3321	19.5562	82.2436
DATA	661	5	5	0	0	A_16_P01231350	chr5:53322946-53323005	11227.8	4479.51	-4.938805534e-002	2.451731602e-001	8.403533482e-001	5.061714e+002	4.517619e+002	2.645657e+002	5.440183e+001	49	137	19	81	7.331532e+000	1.863094e+001	0	0	0	0	0	0	0	0	0	0	0	8.3812	61.2194	1	1	0	1	26.4388	19.5876	81.8807
DATA	662	5	6	0	0	A_14_P101256	chr3:54913017-54913076	11249.2	4479.4	-3.117850234e-002	1.428777338e-001	8.272592119e-001	9.091960e+002	8.462116e+002	2.742886e+002	8.985078e+001	57	195	19	82	7.091509e+000	1.925156e+001	0	0	0	0	0	0	0	0	0	0	0	15.1067	115.064	1	1	0	1	25.7804	19.4283	82.4667
DATA	663	5	7	0	0	A_14_P124206	chr19:56003963-56004013	11270.6	4479.43	-1.139065413e-001	1.562088774e-001	4.658831400e-001	8.949922e+002	6.885139e+002	2.730068e+002	7.514447e+001	57	172	19	82	7.186951e+000	1.940941e+001	0	0	0	0	0	0	0	0	0	0	0	14.9203	93.9432	1	1	0	1	26.4388	19.6346	82.7774
DATA	664	5	8	0	0	A_14_P112279	chrX:43901877-43901936	11291.1	4479.75	-1.745117637e-002	1.552592403e-001	9.105060625e-001	8.043602e+002	7.726796e+002	2.693927e+002	8.288804e+001	57	187.5	19	82	7.227543e+000	1.958079e+001	0	0	0	0	0	0	0	0	0	0	0	13.452	105.783	1	1	0	1	21.6755	19.6131	82.9637
DATA	665	5	9	0	0	A_14_P131668	chr20:31227023-31227079	11313.4	4479.44	-4.021931882e-001	2.175918639e-001	6.454688934e-002	8.364559e+002	3.313217e+002	2.696161e+002	4.462570e+001	57	123	19	82	7.133063e+000	1.941426e+001	0	0	0	0	0	0	0	0	0	0	0	14.0319	45.5208	1	1	0	1	23.9365	19.379	82.9737
DATA	666	5	10	0	0	A_14_P119693	chr17:48245153-48245212	11334	4479.25	1.073718534e-001	7.974076694e-002	1.781376528e-001	1.974128e+003	2.527826e+003	3.229648e+002	2.545326e+002	76.5	426	19	82	7.047336e+000	1.899715e+001	0	0	0	0	0	0	0	0	0	0	0	33.2085	348.459	1	1	1	1	25.1049	19.2647	82.4115
DATA	667	5	11	0	0	A_14_P124864	chr19:31915028-31915087	11355.4	4479.14	-1.485484763e-001	2.213222465e-001	5.021018082e-001	6.201662e+002	4.405139e+002	2.623389e+002	5.312437e+001	51	142	19	81	7.084154e+000	1.959364e+001	0	0	0	0	0	0	0	0	0	0	0	10.4611	60.9348	1	1	0	1	23.9365	19.0444	81.856
DATA	668	5	12	0	0	A_14_P124055	chr20:23332391-23332448	11376	4478.6	-4.518625347e-001	1.665325674e-001	6.660503047e-003	1.199396e+003	4.237406e+002	2.811540e+002	5.168631e+001	63	136	18	81	7.116291e+000	1.958952e+001	0	0	0	0	0	0	0	0	0	0	0	20.2807	58.807	1	1	0	1	26.4388	19.0956	82.1194
DATA	669	5	13	0	0	A_14_P121880	chr2:27278229-27278284	11397.2	4479.31	-1.834698058e-001	1.101216994e-001	9.570066524e-002	1.512922e+003	9.916236e+002	2.952945e+002	1.034545e+002	67.5	204.5	19	80	7.038717e+000	1.970014e+001	0	0	0	0	0	0	0	0	0	0	0	25.6521	138.111	1	1	1	1	25.1049	19.3156	81.4583
DATA	670	5	14	0	0	A_16_P17389708	chr5:167598490-167598549	11419	4478.38	-4.298399725e-001	1.813549881e-001	1.778048387e-002	1.049641e+003	3.901222e+002	2.739388e+002	4.884392e+001	62	136.5	18	80	6.980461e+000	1.898433e+001	0	0	0	0	0	0	0	0	0	0	0	17.8365	54.5205	1	1	0	1	27.0811	19.0719	80.9387
DATA	671	5	15	0	0	A_14_P104325	chr7:152116972-152117031	11440.2	4478.69	-6.715932766e-001	2.489386684e-001	6.979385201e-003	9.301339e+002	1.981309e+002	2.690168e+002	3.535917e+001	56	110.5	18	80	6.964028e+000	1.910982e+001	0	0	0	0	0	0	0	0	0	0	0	15.8437	27.7869	1	1	0	1	25.1049	18.9746	80.7136
DATA	672	5	16	0	0	A_14_P200919	chr14:106009295-106009354	11460.9	4479.22	6.758980460e-002	1.000860393e-001	4.994743814e-001	1.291641e+003	1.509148e+003	2.830348e+002	1.537108e+002	64	295	18	79	7.253046e+000	1.870114e+001	0	0	0	0	0	0	0	0	0	0	0	22.0523	212.39	1	1	1	1	26.4388	19.046	80.2812
DATA	673	5	17	0	0	A_18_P16132459	chr7:77366489-77366548	11482.7	4479.03	-1.634183548e-001	1.437869561e-001	2.557343434e-001	1.020810e+003	7.006913e+002	2.712540e+002	7.586474e+001	57	181	19	79	7.135505e+000	1.844440e+001	0	0	0	0	0	0	0	0	0	0	0	17.4652	98.9597	1	1	0	1	26.4388	19.0913	80.1867
DATA	674	5	18	0	0	A_14_P118775	chr16:57279738-57279797	11503	4479.02	-1.086713410e-001	1.420034376e-001	4.441092374e-001	9.710196e+002	7.560607e+002	2.689681e+002	8.097196e+001	60.5	185	18	79	6.989205e+000	1.805216e+001	0	0	0	0	0	0	0	0	0	0	0	16.6454	107.135	1	1	0	1	26.4388	18.9465	79.9836
DATA	675	5	19	0	0	A_14_P109205	chr11:23445008-23445067	11524.4	4478.27	-1.338636034e-001	9.049835963e-002	1.390915129e-001	1.946970e+003	1.430526e+003	3.171771e+002	1.459403e+002	75	282	18	79	6.958022e+000	1.797556e+001	0	0	0	0	0	0	0	0	0	0	0	33.4341	203.39	1	1	1	1	23.696	18.7284	79.8606
DATA	676	5	20	0	0	A_16_P16864437	chr4:133938977-133939036	11545.1	4478.67	-1.288856284e-001	1.192323921e-001	2.797142318e-001	1.243799e+003	9.244096e+002	2.791539e+002	9.682029e+001	63	211	18	79	6.737738e+000	1.827647e+001	0	0	0	0	0	0	0	0	0	0	0	21.3996	131.883	1	1	0	1	25.7804	18.4744	79.5349
DATA	677	5	21	0	0	A_16_P01358429	chr5:145594964-145595023	11566.5	4478.84	3.783348353e-001	1.133144902e-001	8.414000888e-004	7.707933e+002	1.841928e+003	2.610969e+002	1.864137e+002	55	332	18	79	6.746214e+000	1.906125e+001	0	0	0	0	0	0	0	0	0	0	0	13.2856	263.702	1	1	0	1	25.3321	18.296	79.3772
DATA	678	5	22	0	0	A_16_P21512302	chrX:86709753-86709812	11587.6	4478.85	1.215999842e-001	2.006037907e-001	5.444019235e-001	4.948222e+002	6.547103e+002	2.539085e+002	7.144166e+001	52	167	18	79	6.818052e+000	1.862786e+001	0	0	0	0	0	0	0	0	0	0	0	8.54327	94.0538	1	1	0	1	24.8756	18.1584	78.9201
DATA	679	5	23	0	0	A_16_P38083186	chr7:81369202-81369261	11609.4	4478.27	-5.873570843e-002	2.923731167e-001	8.407822523e-001	4.066312e+002	3.551935e+002	2.519637e+002	4.553586e+001	49	126	18	78	6.818052e+000	1.938030e+001	0	0	0	0	0	0	0	0	0	0	0	7.03133	51.2007	1	1	0	1	26.2212	18.1981	79.158
DATA	680	5	24	0	0	A_16_P36863139	chr4:109770011-109770070	11630.2	4478.46	2.907235511e-002	1.243804904e-001	8.151889590e-001	9.704879e+002	1.037678e+003	2.665676e+002	1.075834e+002	58	228	18	77	7.137970e+000	1.921167e+001	0	0	0	0	0	0	0	0	0	0	0	16.8075	150.085	1	1	0	1	25.7804	18.8175	77.9953
DATA	681	5	25	0	0	A_16_P00608496	chr2:226329408-226329467	11651.4	4478.36	-1.698768410e-001	2.689841466e-001	5.276812031e-001	5.008773e+002	3.387306e+002	2.529212e+002	4.414073e+001	52	127.5	18	77	7.043741e+000	1.941836e+001	0	0	0	0	0	0	0	0	0	0	0	8.68717	49.1578	1	1	0	1	24.8756	18.8836	77.6294
DATA	682	5	26	0	0	A_14_P107756	chr4:175734964-175735023	11672.7	4478.56	4.480261924e-001	2.427317293e-001	6.492604810e-002	2.673882e+002	7.501852e+002	2.489888e+002	8.014577e+001	47	185	18	77	6.658916e+000	1.939885e+001	0	0	0	0	0	0	0	0	0	0	0	4.64436	109.242	1	1	0	1	26.6546	18.4782	77.6439
DATA	683	5	27	0	0	A_14_P102592	chr11:8189871-8189930	11693.9	4478.58	1.569597865e-002	1.541327382e-001	9.188883071e-001	7.506574e+002	7.782834e+002	2.583553e+002	8.274947e+001	57	183	18	77	6.909618e+000	1.953646e+001	0	0	0	0	0	0	0	0	0	0	0	13.0563	113.716	1	1	0	1	24.8756	18.7822	77.7649
DATA	684	5	28	0	0	A_14_P106560	chr9:140590918-140590977	11715	4478.04	2.202399645e-001	2.038008890e-001	2.798473030e-001	4.287029e+002	7.118629e+002	2.506077e+002	7.650241e+001	52	187	18	77	6.772509e+000	1.887047e+001	0	0	0	0	0	0	0	0	0	0	0	7.46544	104.348	1	1	0	1	23.4529	18.4544	77.8197
DATA	685	5	29	0	0	A_14_P132378	chrX:36116887-36116946	11736	4478.6	7.764712813e-001	1.675066949e-001	3.561374204e-006	2.800000e+002	1.673514e+003	2.481655e+002	1.696655e+002	46	327	18	76	6.871162e+000	1.894541e+001	0	0	0	0	0	0	0	0	0	0	0	4.88251	246.137	1	1	0	1	26.2212	18.5331	77.6827
DATA	686	5	30	0	0	A_14_P108126	chr16:29694091-29694150	11757.7	4478.54	5.528238109e-001	2.315925321e-001	1.698400834e-002	2.446295e+002	8.736404e+002	2.470425e+002	9.169039e+001	44.5	216	18	77	6.907470e+000	1.915332e+001	0	0	0	0	0	0	0	0	0	0	0	3.39086	128.925	0	1	0	1	25.1049	18.601	78.649
DATA	687	5	31	0	0	A_14_P131907	chr16:4395628-4395686	11778.2	4478.51	-9.442196041e-002	1.643140512e-001	5.655325954e-001	7.861796e+002	6.325572e+002	2.582578e+002	6.907290e+001	57	166	18	77	6.903382e+000	1.960229e+001	0	0	0	0	0	0	0	0	0	0	0	13.7414	93.6432	1	1	0	1	25.7804	18.4061	78.576
DATA	688	5	32	0	0	A_14_P137752	chr5:148595001-148595060	11798.8	4477.98	6.945627319e-001	1.990566585e-001	4.843388715e-004	2.441057e+002	1.208205e+003	2.469437e+002	1.239461e+002	47.5	253.5	17	77	7.011102e+000	1.965821e+001	0	0	0	0	0	0	0	0	0	0	0	4.24219	179.413	0	1	0	1	27.2919	18.1446	78.5811
DATA	689	5	33	0	0	A_18_P17879568	chr1:164204822-164204881	11820.6	4477.8	-8.013101645e-002	1.640070323e-001	6.251370871e-001	7.734352e+002	6.431214e+002	2.573761e+002	6.997214e+001	58	170	17	77	6.783831e+000	1.858818e+001	0	0	0	0	0	0	0	0	0	0	0	13.5473	95.8146	1	1	0	1	26.2212	17.8729	77.7052
DATA	690	5	34	0	0	A_14_P110291	chr14:21216494-21216553	11841.9	4478.09	3.814841863e-002	1.240558932e-001	7.584552687e-001	9.516613e+002	1.039037e+003	2.630272e+002	1.074761e+002	57	232	17	76	6.841601e+000	1.836685e+001	0	0	0	0	0	0	0	0	0	0	0	16.6876	155.301	1	1	0	1	25.3321	17.9644	77.1795
DATA	691	5	35	0	0	A_14_P109531	chr3:110462939-110462998	11863	4477.84	-1.412161391e-001	1.652799849e-001	3.928803139e-001	8.201045e+002	5.924519e+002	2.583270e+002	6.527217e+001	57	153	18	76	6.810980e+000	1.831041e+001	0	0	0	0	0	0	0	0	0	0	0	14.395	88.8275	1	1	0	1	26.0017	18.2621	76.6324
DATA	692	5	36	0	0	A_14_P200778	chr9:119457939-119457998	11884.3	4477.34	1.702660766e-001	1.951652059e-001	3.829791623e-001	4.731860e+002	7.003222e+002	2.492644e+002	7.516902e+001	53	184	17	77	6.799620e+000	1.855247e+001	0	0	0	0	0	0	0	0	0	0	0	8.31353	105.324	1	1	0	1	24.8756	18.1471	77.8981
DATA	693	5	37	0	0	A_16_P18472901	chr8:124922842-124922901	11905.1	4477.9	2.481401233e-001	2.438468261e-001	3.088649824e-001	3.371863e+002	5.970490e+002	2.467918e+002	6.561950e+001	48.5	158	18	76	6.592349e+000	1.889945e+001	0	0	0	0	0	0	0	0	0	0	0	5.93028	90.0718	1	1	0	1	27.0811	18.4168	76.5264
DATA	694	5	38	0	0	A_18_P11812988	chr13:78855342-78855401	11926.7	4477.72	6.300866546e-001	1.174053172e-001	8.016174080e-008	5.817400e+002	2.482079e+003	2.510751e+002	2.496875e+002	52.5	458.5	18	75	6.913803e+000	1.893704e+001	0	0	0	0	0	0	0	0	0	0	0	10.2412	375.612	1	1	0	1	25.3321	18.3392	75.8514
DATA	695	5	39	0	0	A_14_P130601	chr12:31241495-31241554	11947.6	4477.78	5.195437222e-001	2.398792847e-001	3.032227215e-002	2.423795e+002	8.017512e+002	2.440127e+002	8.461863e+001	41.5	196	17	76	6.517232e+000	1.823040e+001	0	0	0	0	0	0	0	0	0	0	0	-0.352122	121.693	0	1	0	1	25.7804	17.8419	76.4234
DATA	696	5	40	0	0	A_16_P39703412	chr12:64762088-64762147	11969	4477.62	4.869030224e-002	9.264546469e-002	5.991973181e-001	1.454272e+003	1.626807e+003	2.838691e+002	1.649027e+002	69.5	323.5	17	75	6.800018e+000	1.863689e+001	0	0	0	0	0	0	0	0	0	0	0	25.6494	247.664	1	1	1	1	25.3321	18.1248	76.0481
DATA	697	5	41	0	0	A_14_P112854	chr2:232576013-232576062	11990.5	4477.39	1.478042735e-001	3.733278293e-001	6.921713198e-001	2.419372e+002	3.400220e+002	2.439217e+002	4.335609e+001	43.5	134	17	75	6.862450e+000	1.835533e+001	0	0	0	0	0	0	0	0	0	0	0	2.31989	51.9178	0	1	0	1	23.2073	18.1507	75.722
DATA	698	5	42	0	0	A_16_P18342224	chr8:69836784-69836843	12011.1	4477.5	-1.851507396e-001	1.749793471e-001	2.899965898e-001	8.013432e+002	5.232001e+002	2.562034e+002	5.879506e+001	57.5	162	17	74	6.629730e+000	1.832422e+001	0	0	0	0	0	0	0	0	0	0	0	14.159	80.116	1	1	0	1	25.7804	18.1403	74.8152
DATA	699	5	43	0	0	A_14_P121392	chr17:73698605-73698664	12032.2	4477.62	1.092697160e-001	1.406473886e-001	4.372145906e-001	7.406606e+002	9.525525e+002	2.541601e+002	9.893897e+001	53	221	18	74	6.569448e+000	1.884897e+001	0	0	0	0	0	0	0	0	0	0	0	13.0987	146.281	1	1	0	1	24.6442	18.2614	74.9263
DATA	700	5	44	0	0	A_14_P110908	chr14:76437972-76438023	12052.8	4477.51	9.040034275e-002	1.519778800e-001	5.519600136e-001	6.879729e+002	8.471721e+002	2.524734e+002	8.881693e+001	54	211	18	75	6.571929e+000	1.862079e+001	0	0	0	0	0	0	0	0	0	0	0	12.1774	130.455	1	1	0	1	25.3321	18.334	75.4088
DATA	701	5	45	0	0	A_16_P16612455	chr4:21026194-21026253	12074.5	4477.32	5.138621905e-002	3.162466299e-001	8.709217351e-001	3.220135e+002	3.624602e+002	2.448277e+002	4.495768e+001	49	131	17	74	6.646707e+000	1.856440e+001	0	0	0	0	0	0	0	0	0	0	0	5.70489	55.9733	1	1	0	1	26.8687	18.1794	75.2169
DATA	702	5	46	0	0	A_16_P21474131	chrX:53588530-53588589	12095.8	4477.4	4.546002419e-001	1.291378201e-001	4.311045710e-004	5.677860e+002	1.617279e+003	2.490404e+002	1.638884e+002	50	317	17	73	6.741806e+000	1.792352e+001	0	0	0	0	0	0	0	0	0	0	0	10.0682	250.445	1	1	0	1	25.1049	18.1017	74.6694
DATA	703	5	47	0	0	A_14_P126747	chr1:220170634-220170692	12117.1	4477.16	-3.728153659e-001	1.328192343e-001	5.001485385e-003	1.399158e+003	5.929956e+002	2.797673e+002	6.493192e+001	69.5	177	18	74	6.699467e+000	1.807769e+001	0	0	0	0	0	0	0	0	0	0	0	24.8323	92.0767	1	1	1	1	24.6442	18.3686	75.5021
DATA	704	5	48	0	0	A_16_P01906920	chr8:43172080-43172139	12137.9	4476.98	-2.648401301e-001	2.422208410e-001	2.742257139e-001	6.060772e+002	3.293729e+002	2.495282e+002	4.220149e+001	53	127	18	75	6.527998e+000	1.824634e+001	0	0	0	0	0	0	0	0	0	0	0	10.7661	51.2756	1	1	0	1	23.2073	18.3851	76.585
DATA	705	5	49	0	0	A_14_P134195	chr1:227964015-227964074	12159.5	4476.7	-1.807192413e-001	1.254619705e-001	1.497456613e-001	1.194201e+003	7.876953e+002	2.697150e+002	8.304877e+001	65.5	199.5	18	76	6.761904e+000	1.801464e+001	0	0	0	0	0	0	0	0	0	0	0	21.2324	122.948	1	1	0	1	24.1747	18.3065	77.3358
DATA	706	5	50	0	0	A_16_P36150419	chr3:4505621-4505680	12180.7	4477.19	3.389905549e-001	1.371547057e-001	1.345127027e-002	5.871451e+002	1.281551e+003	2.486426e+002	1.308150e+002	55	277	17	76	6.783724e+000	1.827492e+001	0	0	0	0	0	0	0	0	0	0	0	10.449	200.559	1	1	0	1	24.4106	18.0548	77.4538
DATA	707	5	51	0	1	PC_00000004	PC_00000004	12201.6	4476.1	1.850771712e-001	1.080667535e-001	8.678268082e-002	9.688542e+002	1.483664e+003	2.601173e+002	1.506591e+002	59	312	17	77	6.912888e+000	1.834765e+001	0	0	0	0	0	0	0	0	0	0	0	17.257	232.737	1	1	0	1	24.1747	17.8437	77.9475
DATA	708	5	52	0	0	A_18_P24678991	chr5:166891330-166891389	12222.9	4477.31	-2.127981231e-001	2.229502456e-001	3.398485131e-001	6.243378e+002	3.824913e+002	2.491159e+002	4.631398e+001	56	139.5	17	77	6.843417e+000	1.891096e+001	0	0	0	0	0	0	0	0	0	0	0	11.1314	60.1578	1	1	0	1	24.1747	17.8936	78.2742
DATA	709	5	53	0	0	A_14_P201592	chr4:83382000-83382059	12244.1	4476.53	2.744878826e-001	1.233038542e-001	2.600684412e-002	7.261656e+002	1.366229e+003	2.516473e+002	1.390850e+002	57	287	17	78	6.473216e+000	1.878126e+001	0	0	0	0	0	0	0	0	0	0	0	12.9589	215.38	1	1	0	1	25.7804	17.4986	78.8651
DATA	710	5	54	0	0	A_14_P112524	chr2:198465923-198465982	12265.2	4476.89	-1.085495489e-001	1.080648394e-001	3.151447262e-001	1.344882e+003	1.047453e+003	2.757325e+002	1.079219e+002	69	256	17	78	6.811278e+000	1.835172e+001	0	0	0	0	0	0	0	0	0	0	0	24.0234	165.525	1	1	1	1	25.3321	18.0274	79.0486
DATA	711	5	55	0	0	A_14_P128379	chr3:87446138-87446197	12286.2	4476.55	2.751677739e-001	3.204648744e-001	3.905325953e-001	2.388694e+002	4.501199e+002	2.404789e+002	5.194799e+001	42	161	18	78	6.903921e+000	1.847235e+001	0	0	0	0	0	0	0	0	0	0	0	-1.46387	71.2914	0	1	0	1	25.7804	18.2715	79.3615
DATA	712	5	56	0	0	A_14_P125675	chr1:22416798-22416857	12307.2	4476.56	-5.318044556e-002	2.368881289e-001	8.223713522e-001	4.874415e+002	4.312628e+002	2.451374e+002	5.029286e+001	52	148	18	80	6.627644e+000	1.887328e+001	0	0	0	0	0	0	0	0	0	0	0	8.72403	68.4586	1	1	0	1	24.1747	18.2259	81.2868
DATA	713	5	57	0	0	A_14_P138945	chr12:54396400-54396459	12328.6	4476.39	5.302288553e-002	8.225762824e-002	5.191894427e-001	1.808346e+003	2.043169e+003	3.004991e+002	2.059416e+002	74	386	17	80	6.930066e+000	1.968650e+001	0	0	0	0	0	0	0	0	0	0	0	32.3981	325.052	1	1	1	1	24.4106	18.347	81.4346
DATA	714	5	58	0	0	A_14_P200160	chr5:179268490-179268545	12350.1	4476.11	-2.649339285e-001	1.924307922e-001	1.685818031e-001	7.739321e+002	4.205029e+002	2.519269e+002	4.931409e+001	56	149	17	80	6.896904e+000	1.968815e+001	0	0	0	0	0	0	0	0	0	0	0	13.8803	67.0437	1	1	0	1	24.6442	18.275	80.9846
DATA	715	5	59	0	0	A_14_P104717	chr4:73495623-73495682	12370.9	4476.47	-2.230549273e-001	7.001896239e-002	1.444361952e-003	5.003441e+003	2.993738e+003	5.547103e+002	3.004755e+002	136.5	566.5	17	79	6.906617e+000	1.969218e+001	0	0	0	0	0	0	0	0	0	0	0	89.8278	478.318	1	1	1	1	25.3321	18.1966	80.2797
DATA	716	5	60	0	0	A_14_P109135	chr5:36609296-36609355	12392.5	4476.38	-4.122815954e-001	2.453196912e-001	9.284276927e-002	6.901487e+002	2.670921e+002	2.489921e+002	3.703394e+001	57	123	17	79	6.787407e+000	1.978460e+001	0	0	0	0	0	0	0	0	0	0	0	12.4039	42.7626	1	1	0	1	27.2919	18.0418	80.3057
DATA	717	5	61	0	0	A_14_P122750	chr10:8774517-8774576	12413.3	4476.5	1.257160341e-001	2.259133437e-001	5.778834414e-001	4.145608e+002	5.537380e+002	2.425485e+002	6.100655e+001	50	162	17	79	6.713183e+000	1.876373e+001	0	0	0	0	0	0	0	0	0	0	0	7.45885	88.8308	1	1	0	1	27.0811	17.9494	80.0929
DATA	718	5	62	0	0	A_16_P35566263	chr2:7870507-7870566	12434.5	4476.5	1.729701762e-001	3.630031304e-001	6.337198077e-001	2.371140e+002	3.531241e+002	2.395304e+002	4.358870e+001	47.5	140.5	17	80	6.749480e+000	1.903317e+001	0	0	0	0	0	0	0	0	0	0	0	3.56405	56.758	0	1	0	1	27.9146	17.985	81.0328
DATA	719	5	63	0	0	A_14_P109445	chr5:11985141-11985200	12455.8	4476.2	4.043266017e-001	1.111982837e-001	2.768111829e-004	7.424142e+002	1.883531e+003	2.497248e+002	1.900723e+002	53.5	384	18	80	6.955066e+000	1.864865e+001	0	0	0	0	0	0	0	0	0	0	0	13.3882	303.304	1	1	0	1	24.6442	18.1591	80.7369
DATA	720	5	64	0	0	A_14_P108873	chr15:85682172-85682231	12476.8	4476.25	-2.493149159e-001	1.668318843e-001	1.350690003e-001	8.910772e+002	5.018806e+002	2.542822e+002	5.627689e+001	58.5	168.5	18	80	6.899887e+000	1.808275e+001	0	0	0	0	0	0	0	0	0	0	0	16.0877	80.9636	1	1	0	1	24.4106	18.1635	80.2852
DATA	721	5	65	0	0	A_14_P115212	chr18:57121007-57121066	12498	4476.16	1.505371678e-001	1.976253093e-001	4.462210478e-001	4.640149e+002	6.562496e+002	2.423550e+002	7.037483e+001	49	183.5	17	80	6.737056e+000	1.821589e+001	0	0	0	0	0	0	0	0	0	0	0	8.38753	106.052	1	1	0	1	23.696	18.2084	79.9308
DATA	722	5	66	0	0	A_14_P113630	chr2:209673966-209674025	12519.4	4476.17	-1.319859524e-001	1.341585838e-001	3.252111667e-001	1.014052e+003	7.482978e+002	2.583148e+002	7.901436e+001	62	202	17	79	6.672771e+000	1.826122e+001	0	0	0	0	0	0	0	0	0	0	0	18.3526	121.134	1	1	0	1	24.4106	18.1658	79.678
DATA	723	5	67	0	0	A_14_P202351	chr3:133492907-133492966	12540.5	4475.62	5.211292511e-003	8.870980358e-002	9.531549012e-001	1.609370e+003	1.628798e+003	2.867048e+002	1.648381e+002	71	343	18	79	6.694927e+000	1.837645e+001	0	0	0	0	0	0	0	0	0	0	0	29.1642	264.084	1	1	1	1	23.4529	18.4455	80.1676
DATA	724	5	68	0	0	A_16_P18932068	chr10:56457621-56457680	12561.6	4475.76	6.602717608e-001	2.054973915e-001	1.313370552e-003	2.353873e+002	1.076601e+003	2.373083e+002	1.105912e+002	46	261	18	79	6.630545e+000	1.868149e+001	0	0	0	0	0	0	0	0	0	0	0	2.28669	174.83	0	1	0	1	25.1049	18.366	79.7991
DATA	725	5	69	0	0	A_14_P201142	chr3:40529849-40529908	12582.1	4476.24	3.505837455e-001	1.377186421e-001	1.090738409e-002	5.646815e+002	1.265865e+003	2.433253e+002	1.290811e+002	51	287	18	78	6.627420e+000	1.928476e+001	0	0	0	0	0	0	0	0	0	0	0	10.2585	205.877	1	1	0	1	26.0017	18.0661	79.1281
DATA	726	5	70	0	0	A_16_P21590652	chrX:129983767-129983826	12603.4	4476.23	-1.145483574e-001	1.489089290e-001	4.417442666e-001	8.683733e+002	6.670495e+002	2.518108e+002	7.131256e+001	60	187	18	77	6.539014e+000	1.948179e+001	0	0	0	0	0	0	0	0	0	0	0	15.7968	108.646	1	1	0	1	25.3321	17.9593	79.078
DATA	727	5	71	0	0	A_14_P122414	chr10:81839279-81839338	12624.8	4476.27	-7.845061519e-002	8.139042800e-002	3.351060420e-001	2.129199e+003	1.777320e+003	3.178832e+002	1.795072e+002	80	362	18	78	6.722976e+000	1.848397e+001	0	0	0	0	0	0	0	0	0	0	0	38.786	289.888	1	1	1	1	26.6546	18.0462	79.2439
DATA	728	5	72	66	-1	(-)3xSLv1	NegativeControl	12646.2	4476	0.000000000e+000	1.101457832e+000	1.000000000e+000	2.341261e+002	2.498167e+001	2.357037e+002	2.514954e+001	38	75	18	79	6.769340e+000	1.873566e+001	0	0	0	0	0	0	0	0	0	0	0	-5.75321	-2.65214	0	0	0	0	28.1191	18.0696	79.334
DATA	729	5	73	0	0	A_14_P119688	chr7:52793551-52793610	12667	4475.92	1.951513689e-001	1.408577572e-001	1.659149573e-001	6.488234e+002	1.016899e+003	2.441516e+002	1.047463e+002	55	248	18	78	6.839464e+000	1.868077e+001	0	0	0	0	0	0	0	0	0	0	0	11.8526	166.28	1	1	0	1	24.4106	18.1309	79.3441
DATA	730	5	74	0	0	A_16_P19784491	chr13:40092710-40092769	12688.6	4475.95	2.981886992e-001	3.131625848e-001	3.410032005e-001	2.334530e+002	4.638612e+002	2.361620e+002	5.273600e+001	46.5	156	18	78	6.808186e+000	1.846552e+001	0	0	0	0	0	0	0	0	0	0	0	4.23268	75.9416	0	1	0	1	26.8687	18.025	79.0554
DATA	731	5	75	0	0	A_14_P202158	chr8:133078157-133078216	12710	4475.79	-1.552641316e-005	1.596826279e-001	9.999224193e-001	6.953785e+002	6.953537e+002	2.447573e+002	7.391330e+001	59	196	18	78	7.058816e+000	1.874035e+001	0	0	0	0	0	0	0	0	0	0	0	12.7411	113.968	1	1	0	1	25.5572	18.2454	78.8353
DATA	732	5	76	0	0	A_14_P133551	chr1:78183673-78183732	12730.4	4475.58	-2.656597007e-002	2.371317637e-001	9.107992901e-001	4.606771e+002	4.333419e+002	2.388107e+002	5.004605e+001	50	153	18	78	7.052537e+000	1.864921e+001	0	0	0	0	0	0	0	0	0	0	0	8.45321	71.0953	1	1	0	1	24.4106	18.3166	78.6339
DATA	733	5	77	0	0	A_14_P122778	chr19:18024285-18024344	12751.7	4475.53	-8.762150399e-002	9.968548065e-002	3.794123383e-001	1.444690e+003	1.180737e+003	2.749729e+002	1.206935e+002	67	268	18	78	6.855798e+000	1.860732e+001	0	0	0	0	0	0	0	0	0	0	0	26.5504	193.908	1	1	1	1	25.3321	18.3113	78.4436
DATA	734	5	78	0	0	A_16_P03412400	chr19:823554-823605	12773	4475.49	-1.048913395e-001	9.663986758e-002	2.777517406e-001	1.552040e+003	1.219022e+003	2.804537e+002	1.244367e+002	72	271.5	17	79	6.775413e+000	1.826108e+001	0	0	0	0	0	0	0	0	0	0	0	28.5684	200.381	1	1	1	1	25.3321	18.0615	79.1866
DATA	735	5	79	0	0	A_14_P139217	chrX:62875495-62875549	12794.1	4475.64	-3.387597551e-001	1.130440860e-001	2.729148382e-003	1.635716e+003	7.498047e+002	2.848699e+002	7.902741e+001	78.5	200.5	17	78.5	6.794331e+000	1.830616e+001	0	0	0	0	0	0	0	0	0	0	0	30.1559	123.36	1	1	1	1	25.7804	18.0131	79.1018
DATA	736	5	80	0	0	A_16_P02714432	chr12:120594053-120594112	12815.1	4475.45	-8.399698506e-002	2.243691631e-001	7.081293861e-001	5.186613e+002	4.274515e+002	2.385558e+002	4.949203e+001	51.5	146	17	79	6.827872e+000	1.895114e+001	0	0	0	0	0	0	0	0	0	0	0	9.57752	70.3788	1	1	0	1	25.5572	17.9641	80.0793
DATA	737	5	81	0	1	SRN_12295	SRN_12295	12836.5	4475.5	0.000000000e+000	5.755158322e-001	1.000000000e+000	2.309082e+002	1.322080e+002	2.328459e+002	2.821674e+001	46	102	17	79	6.997511e+000	1.902631e+001	0	0	0	0	0	0	0	0	0	0	0	2.46502	21.7838	0	1	0	1	27.9146	18.2312	79.4272
DATA	738	5	82	0	0	A_14_P109945	chr1:20984262-20984321	12857.2	4475.6	-3.568605223e-001	8.379466318e-002	2.055732141e-005	3.183236e+003	1.399614e+003	3.939478e+002	1.421611e+002	107	311.5	18	78	6.859197e+000	1.936554e+001	0	0	0	0	0	0	0	0	0	0	0	58.9739	230.764	1	1	1	1	24.8756	18.5398	79.2177
DATA	739	5	83	0	0	A_16_P19164487	chr11:16873547-16873606	12877.9	4475.24	-4.001651500e-001	1.687418157e-001	1.771776798e-002	1.013480e+003	4.033201e+002	2.528888e+002	4.739826e+001	63	149	18	79	6.996182e+000	1.918944e+001	0	0	0	0	0	0	0	0	0	0	0	18.8082	66.5335	1	1	0	1	23.9365	18.5535	79.4404
DATA	740	5	84	0	1	SRN_30983	SRN_30983	12899.8	4475.31	8.525672084e-002	1.992489731e-001	6.687309240e-001	4.827855e+002	5.875041e+002	2.362691e+002	6.380330e+001	53	169	18	80	6.868763e+000	1.902803e+001	0	0	0	0	0	0	0	0	0	0	0	8.97538	96.97	1	1	0	1	25.1049	18.4168	80.1852
DATA	741	5	85	0	0	A_16_P16684587	chr4:55179152-55179211	12921.2	4475.4	-1.506229441e-001	2.178284067e-001	4.892669529e-001	5.723143e+002	4.045868e+002	2.378699e+002	4.749297e+001	52.5	144	18	79	7.103766e+000	1.894166e+001	0	0	0	0	0	0	0	0	0	0	0	10.6583	66.8096	1	1	0	1	23.4529	18.6711	79.8252
DATA	742	5	86	0	0	A_14_P116200	chr13:39587254-39587313	12942	4475.06	2.301285786e-001	1.029954358e-001	2.545958632e-002	9.548097e+002	1.621980e+003	2.494656e+002	1.640928e+002	61	341	17	77	6.935429e+000	1.921223e+001	0	0	0	0	0	0	0	0	0	0	0	17.8134	267.927	1	1	0	1	24.8756	18.2829	78.4923
DATA	743	5	87	0	0	A_16_P18427080	chr8:106118824-106118883	12963.6	4475.51	-2.097992233e-001	1.971143372e-001	2.871688488e-001	6.801331e+002	4.195606e+002	2.399117e+002	4.876604e+001	54	152	17	76	6.888835e+000	1.863158e+001	0	0	0	0	0	0	0	0	0	0	0	12.711	69.3306	1	1	0	1	25.5572	18.2239	76.9641
DATA	744	5	88	0	0	A_16_P15637375	chr2:45686809-45686868	12984.6	4475.44	1.598042133e-001	1.464192153e-001	2.750900623e-001	6.282042e+002	9.076220e+002	2.380923e+002	9.410266e+001	56	220	17	76	6.870477e+000	1.808569e+001	0	0	0	0	0	0	0	0	0	0	0	11.7617	150.015	1	1	0	1	24.4106	18.2417	77.1892
DATA	745	5	89	0	0	A_14_P116556	chr2:182392073-182392132	13005.8	4474.94	-2.453151553e-001	2.451443625e-001	3.169734627e-001	5.547170e+002	3.153235e+002	2.358342e+002	4.014591e+001	53	132	17	77	6.552677e+000	1.844197e+001	0	0	0	0	0	0	0	0	0	0	0	10.4056	52.1231	1	1	0	1	27.0811	18.1564	77.3246
DATA	746	5	90	0	0	A_14_P124918	chr22:30074260-30074318	13026.5	4475.17	-2.108024335e-001	2.415342581e-001	3.827916633e-001	5.419746e+002	3.335620e+002	2.351461e+002	4.159193e+001	54	134	18	76	6.911800e+000	1.814288e+001	0	0	0	0	0	0	0	0	0	0	0	10.1845	55.1448	1	1	0	1	22.9591	18.4599	76.9568
DATA	747	5	91	0	0	A_14_P118634	chr20:43520556-43520615	13048.3	4475	-3.549092182e-002	9.844204502e-002	7.184537791e-001	1.351707e+003	1.245638e+003	2.653769e+002	1.270172e+002	65	279.5	18	77	6.766453e+000	1.889077e+001	0	0	0	0	0	0	0	0	0	0	0	25.4498	205.931	1	1	1	1	25.7804	18.3115	77.1534
DATA	748	5	92	0	0	A_14_P201233	chr1:90513418-90513477	13069.1	4475.47	2.609695185e-001	1.672834476e-001	1.187495350e-001	4.724904e+002	8.617128e+002	2.328192e+002	8.968120e+001	53	216	17	76.5	6.699777e+000	1.907422e+001	0	0	0	0	0	0	0	0	0	0	0	8.91151	142.462	1	1	0	1	25.7804	17.8391	76.4945
DATA	749	5	93	0	0	A_14_P200556	chr19:52272356-52272406	13090	4475.21	1.966093737e-001	2.505748789e-001	4.326686481e-001	3.244293e+002	5.101870e+002	2.298428e+002	5.674786e+001	50.5	169.5	17	77	6.708046e+000	1.847471e+001	0	0	0	0	0	0	0	0	0	0	0	6.13061	84.3338	1	1	0	1	27.2919	17.9918	76.5982
DATA	750	5	94	0	0	A_14_P131877	chr20:18413413-18413472	13111.3	4475.32	-3.073707850e-001	3.323148163e-001	3.549978759e-001	4.254852e+002	2.096591e+002	2.310646e+002	3.251455e+001	49	111	17	76	6.715027e+000	1.838478e+001	0	0	0	0	0	0	0	0	0	0	0	8.05538	34.6505	1	1	0	1	21.6755	17.9535	76.6114
DATA	751	5	95	0	0	A_14_P123846	chr15:90452628-90452687	13133	4474.4	-5.735658093e-001	1.146030574e-001	5.591897655e-007	2.199921e+003	5.872748e+002	3.158458e+002	6.377320e+001	87	180	17	76	6.839772e+000	1.789167e+001	0	0	0	0	0	0	0	0	0	0	0	41.7379	97.022	1	1	1	1	24.8756	18.2797	76.4851
DATA	752	5	96	0	0	A_14_P139657	chr17:4442248-4442307	13154	4474.77	1.679466454e-002	1.866284834e-001	9.282953006e-001	5.500838e+002	5.717729e+002	2.328117e+002	6.235137e+001	54	178.5	18	76	7.100340e+000	1.842805e+001	0	0	0	0	0	0	0	0	0	0	0	10.4555	94.4344	1	1	0	1	22.9591	18.6267	76.1341
DATA	753	5	97	0	0	A_14_P117287	chr17:29645615-29645674	13174.9	4474.59	-1.621318171e-001	1.235287863e-001	1.893507158e-001	1.113600e+003	7.666504e+002	2.517542e+002	8.060087e+001	65	205.5	18	75	6.875573e+000	1.848055e+001	0	0	0	0	0	0	0	0	0	0	0	21.2069	126.567	1	1	0	1	25.5572	18.4118	75.7316
DATA	754	5	98	0	0	A_16_P01818472	chr7:137495879-137495938	13196.2	4474.36	-1.845317188e-001	8.299339185e-002	2.618541831e-002	2.271239e+003	1.485016e+003	3.199439e+002	1.505733e+002	86.5	324	18	75	6.956708e+000	1.883736e+001	0	0	0	0	0	0	0	0	0	0	0	43.3377	245.039	1	1	1	1	25.1049	18.7031	75.9333
DATA	755	5	99	0	0	A_14_P123381	chr5:13830687-13830744	13217.3	4474.57	9.907482807e-002	7.915400503e-002	2.106895193e-001	1.781795e+003	2.238374e+003	2.869450e+002	2.252186e+002	77.5	437.5	18	76	6.944020e+000	1.930859e+001	0	0	0	0	0	0	0	0	0	0	0	34.0621	369.158	1	1	1	1	25.3321	18.6714	77.0237
DATA	756	5	100	0	1	SRN_20703	SRN_20703	13238.7	4474.5	-1.019685843e-002	1.130198384e-001	9.281109247e-001	1.046128e+003	1.021852e+003	2.476616e+002	1.051800e+002	62.5	254.5	18	76	6.619605e+000	1.943815e+001	0	0	0	0	0	0	0	0	0	0	0	20.0376	168.42	1	1	0	1	27.0811	18.1698	77.8577
DATA	757	5	101	0	0	A_14_P110771	chrX:11384867-11384926	13259.7	4474.43	6.105061635e-001	1.885017699e-001	1.200635586e-003	2.643645e+002	1.078225e+003	2.256083e+002	1.106687e+002	50	247.5	18	77	6.791559e+000	1.930883e+001	0	0	0	0	0	0	0	0	0	0	0	5.07335	177.588	1	1	0	1	25.3321	18.1565	78.393
DATA	758	5	102	0	0	A_16_P37209144	chr5:65271952-65272011	13281	4474.04	4.498713030e-001	2.607120973e-001	8.442873788e-002	2.221082e+002	6.258005e+002	2.240391e+002	6.737337e+001	48	174	17	77	6.867457e+000	1.907034e+001	0	0	0	0	0	0	0	0	0	0	0	2.68099	102.987	0	1	0	1	24.8756	18.0219	78.4212
DATA	759	5	103	0	0	A_14_P139739	chr13:31775839-31775898	13301.7	4474.47	5.114291555e-001	1.533109605e-001	8.502549137e-004	3.862468e+002	1.253990e+003	2.265287e+002	1.278622e+002	54	289	17	78	7.033753e+000	1.939533e+001	0	0	0	0	0	0	0	0	0	0	0	7.44034	206.213	1	1	0	1	25.3321	18.1049	78.7477
DATA	760	5	104	0	0	A_14_P138838	chr3:145938580-145938639	13323	4474.25	-2.099450232e-001	1.608172232e-001	1.917265937e-001	8.330663e+002	5.137296e+002	2.378452e+002	5.713311e+001	58	161	17	77	7.042952e+000	1.943884e+001	0	0	0	0	0	0	0	0	0	0	0	16.0787	84.4014	1	1	0	1	25.1049	18.1596	78.2401
DATA	761	5	105	0	0	A_14_P100725	chr1:112633589-112633648	13344	4474.11	7.518232146e-002	8.479144064e-002	3.752547243e-001	1.533218e+003	1.822998e+003	2.700926e+002	1.840094e+002	72	373	17	78	6.994976e+000	1.933223e+001	0	0	0	0	0	0	0	0	0	0	0	29.6482	299.207	1	1	1	1	25.3321	18.2546	79.2097
DATA	762	5	106	0	0	A_16_P18074722	chr7:113086408-113086467	13365.1	4474.2	1.274004000e-001	9.252334110e-002	1.685264392e-001	1.223681e+003	1.640849e+003	2.534482e+002	1.659861e+002	67.5	348.5	18	79	6.923418e+000	1.898514e+001	0	0	0	0	0	0	0	0	0	0	0	23.7059	269.036	1	1	1	1	26.4388	18.4048	79.8075
DATA	763	5	107	0	0	A_16_P17126300	chr5:56107595-56107654	13386.1	4473.9	3.796896880e-001	2.834228369e-001	1.803565503e-001	2.200462e+002	5.274771e+002	2.219276e+002	5.840634e+001	47.5	167.5	18	79	6.942594e+000	1.857192e+001	0	0	0	0	0	0	0	0	0	0	0	2.58077	86.3863	0	1	0	1	23.696	18.4429	79.5165
DATA	764	5	108	0	1	SRN_50541	SRN_50541	13407.4	4473.87	-4.557463811e-001	7.437337823e-002	8.909350052e-010	4.927151e+004	1.725240e+004	4.932110e+003	1.725423e+003	1003	2849	18	80	6.949639e+000	1.905478e+001	0	0	0	0	0	0	0	0	0	0	0	958.099	2822.08	1	1	1	1	25.1049	18.3542	79.6069
DATA	765	5	109	0	0	A_16_P20849548	chr18:44396913-44396972	13428.8	4474.09	3.204010405e-001	1.428213091e-001	2.487296225e-002	5.195034e+002	1.086399e+003	2.267637e+002	1.115109e+002	53.5	250	18	79	7.070133e+000	1.908865e+001	0	0	0	0	0	0	0	0	0	0	0	10.1197	177.491	1	1	0	1	26.0017	18.7087	79.3745
DATA	766	5	110	0	0	A_16_P38970775	chr10:23521165-23521224	13450.5	4473.51	-2.127060713e-003	1.410379087e-001	9.879671743e-001	7.603425e+002	7.566277e+002	2.330542e+002	7.974168e+001	58.5	206	18	80	7.070354e+000	1.938709e+001	0	0	0	0	0	0	0	0	0	0	0	14.84	123.435	1	1	0	1	24.4106	18.7743	79.9565
DATA	767	5	111	0	0	A_16_P18070040	chr7:111149107-111149166	13471.9	4473.58	-1.367802402e-001	1.503878525e-001	3.630775313e-001	8.197698e+002	5.982899e+002	2.346994e+002	6.492440e+001	59	175	18	79	6.641646e+000	1.931841e+001	0	0	0	0	0	0	0	0	0	0	0	16.0279	97.4665	1	1	0	1	25.7804	18.3725	79.5167
DATA	768	5	112	0	0	A_18_P26795797	chrX:1569377-1569421	13492.4	4473.14	1.718251204e-001	7.522357995e-002	2.236023158e-002	1.931871e+003	2.869480e+003	2.924294e+002	2.880568e+002	80	555	18	80	6.916822e+000	1.941493e+001	0	0	0	0	0	0	0	0	0	0	0	37.8379	466.764	1	1	1	1	24.1747	18.3885	80.5167
DATA	769	5	113	0	0	A_14_P104635	chr3:66396780-66396836	13513.5	4473.9	1.870597611e-001	3.570393350e-001	6.003347444e-001	2.177401e+002	3.349640e+002	2.197729e+002	4.196863e+001	49	131	18	80	6.957513e+000	1.893679e+001	0	0	0	0	0	0	0	0	0	0	0	3.0909	54.4109	0	1	0	1	24.4106	18.2157	81.1563
DATA	770	5	114	0	0	A_16_P39937710	chr13:45982931-45982990	13534.3	4473.65	3.895263678e-001	1.472317970e-001	8.152992572e-003	4.582764e+002	1.123709e+003	2.235902e+002	1.151896e+002	47.5	254	17	80	6.864854e+000	1.860491e+001	0	0	0	0	0	0	0	0	0	0	0	9.00406	182.238	1	1	0	1	24.8756	18.15	81.0377
DATA	771	5	115	0	0	A_14_P111725	chr12:114791887-114791946	13555.8	4473.72	-2.562284515e-001	6.840119929e-002	1.797021365e-004	6.688438e+003	3.707629e+003	7.036274e+002	3.716298e+002	174	687	18	80	6.933624e+000	1.937081e+001	0	0	0	0	0	0	0	0	0	0	0	131.623	600.272	1	1	1	1	24.4106	18.2221	80.4809
DATA	772	5	116	0	0	A_14_P131991	chr3:192988490-192988549	13577.1	4473.44	-1.487887148e-001	8.716759443e-002	8.783565045e-002	1.866782e+003	1.325271e+003	2.871126e+002	1.349421e+002	79	296	18	79	6.820760e+000	1.898980e+001	0	0	0	0	0	0	0	0	0	0	0	36.7962	214.177	1	1	1	1	25.7804	18.297	79.6478
DATA	773	5	117	0	0	A_14_P132348	chr9:95736939-95736987	13598.8	4473.33	-4.364812925e-001	1.797446130e-001	1.516805463e-002	9.199523e+002	3.367317e+002	2.364330e+002	4.221644e+001	59	136	18	80	6.904461e+000	1.894418e+001	0	0	0	0	0	0	0	0	0	0	0	18.1614	54.3175	1	1	0	1	24.8756	18.3194	79.9734
DATA	774	5	118	0	0	A_16_P15351883	chr1:176630819-176630878	13619	4473.53	-1.177727248e-001	1.057297800e-001	2.653207848e-001	1.271755e+003	9.696848e+002	2.519640e+002	1.002672e+002	70.5	237	18	80	6.915099e+000	1.912077e+001	0	0	0	0	0	0	0	0	0	0	0	25.1397	156.144	1	1	1	1	26.2212	18.4685	80.1649
DATA	775	5	119	0	0	A_14_P117440	chr11:10874344-10874403	13640.1	4473.48	3.119900831e-001	2.228103176e-001	1.614385563e-001	3.058284e+002	6.272893e+002	2.193539e+002	6.773540e+001	47.5	184.5	18	80	6.857349e+000	1.902556e+001	0	0	0	0	0	0	0	0	0	0	0	6.05396	100.813	1	1	0	1	24.4106	18.4156	80.5871
DATA	776	5	120	0	0	A_14_P106580	chr16:1574104-1574157	13661.7	4473.4	7.314135372e-002	4.078364567e-001	8.576708106e-001	2.154626e+002	2.549842e+002	2.173891e+002	3.613922e+001	47	122.5	17	81	6.814524e+000	1.845032e+001	0	0	0	0	0	0	0	0	0	0	0	2.84592	40.8943	0	1	0	1	26.0017	18.1582	80.9216
DATA	777	5	121	0	1	SRN_30199	SRN_30199	13683	4473.25	-3.259396429e-001	8.991518572e-002	2.889975783e-004	2.302506e+003	1.087079e+003	3.161416e+002	1.116963e+002	94	251	17	81	6.801479e+000	1.866131e+001	0	0	0	0	0	0	0	0	0	0	0	45.7003	173.977	1	1	1	1	25.1049	18.1128	81.3056
DATA	778	5	122	0	0	A_14_P135514	chr12:123055434-123055493	13704.2	4473.3	-1.611935901e-001	8.229954718e-002	5.015722630e-002	2.146867e+003	1.481193e+003	3.048116e+002	1.503356e+002	88	310	17	81	6.833626e+000	1.879152e+001	0	0	0	0	0	0	0	0	0	0	0	42.6614	236.544	1	1	1	1	25.3321	18.3419	81.7514
DATA	779	5	123	0	0	A_14_P108263	chr15:51806637-51806696	13725.3	4473.39	1.598654096e-001	3.680808593e-001	6.640550355e-001	2.146974e+002	3.102361e+002	2.162427e+002	4.033411e+001	45	130	18	82	6.595693e+000	1.965915e+001	0	0	0	0	0	0	0	0	0	0	0	1.29868	49.4362	0	1	0	1	27.2919	18.3783	81.9965
DATA	780	5	124	0	0	A_14_P108125	chr4:170506572-170506631	13746.7	4473.26	1.301533666e-001	9.750688459e-002	1.819378728e-001	1.082883e+003	1.461285e+003	2.415449e+002	1.483948e+002	67.5	315.5	18	81	6.966703e+000	2.008143e+001	0	0	0	0	0	0	0	0	0	0	0	21.5651	232.315	1	1	1	1	24.4106	18.805	81.6101
DATA	781	5	125	0	0	A_14_P105813	chr3:37665417-37665476	13767.7	4473.16	1.621083679e-001	8.734333217e-002	6.345494691e-002	1.290565e+003	1.874513e+003	2.513612e+002	1.892316e+002	67	388	18	81	6.828740e+000	1.980273e+001	0	0	0	0	0	0	0	0	0	0	0	25.726	297.313	1	1	1	1	25.7804	18.4973	81.7273
DATA	782	5	126	0	1	SRN_30303	SRN_30303	13788.5	4473.07	1.046551273e-001	1.164920961e-001	3.689786152e-001	8.461870e+002	1.076766e+003	2.315291e+002	1.107613e+002	61	245	18	80	7.041866e+000	1.983592e+001	0	0	0	0	0	0	0	0	0	0	0	16.8826	170.378	1	1	0	1	25.7804	18.7522	81.7522
DATA	783	5	127	0	0	A_18_P14614982	chr4:17689813-17689872	13809.5	4472.92	1.936767484e-001	1.213161219e-001	1.103853747e-001	7.249509e+002	1.132362e+003	2.272124e+002	1.161878e+002	57.5	260	18	81	7.187943e+000	1.966295e+001	0	0	0	0	0	0	0	0	0	0	0	14.4755	178.731	1	1	0	1	24.6442	18.7276	82.1212
DATA	784	5	128	0	0	A_14_P120664	chr11:64701911-64701968	13831.1	4472.46	-3.492418759e-001	7.042737190e-002	7.089561403e-007	1.066623e+004	4.772753e+003	1.088107e+003	4.779880e+002	254	826	18	80	7.218912e+000	1.888208e+001	0	0	0	0	0	0	0	0	0	0	0	213.155	751.308	1	1	1	1	25.7804	18.8038	80.8675
DATA	785	5	129	0	0	A_16_P15742167	chr2:90233964-90234023	13851.9	4472.42	3.273265943e-001	1.115806563e-001	3.351177779e-003	7.146455e+002	1.518509e+003	2.265978e+002	1.540875e+002	56.5	309.5	18	80	7.013391e+000	1.936314e+001	0	0	0	0	0	0	0	0	0	0	0	14.2899	238.428	1	1	0	1	25.7804	18.3035	80.7926
DATA	786	5	130	0	0	A_14_P133121	chr9:30552335-30552394	13873.1	4473.04	-1.403129860e-001	3.441531958e-001	6.834902507e-001	3.252499e+002	2.354530e+002	2.174117e+002	3.524345e+001	50	118	18	79	7.122423e+000	1.918290e+001	0	0	0	0	0	0	0	0	0	0	0	6.50569	36.8772	1	1	0	1	25.5572	18.2365	79.4986
DATA	787	5	131	0	0	A_18_P12103562	chr14:91851270-91851329	13894.5	4472.19	-3.440999096e-002	1.001493022e-001	7.311569582e-001	1.236937e+003	1.142714e+003	2.478992e+002	1.172593e+002	69.5	254	17	78	7.003382e+000	1.902852e+001	0	0	0	0	0	0	0	0	0	0	0	24.7564	178.448	1	1	1	1	24.8756	18.1629	78.5765
DATA	788	5	132	0	0	A_14_P106454	chr15:92326618-92326677	13915.9	4472.67	-4.119187172e-001	7.249301072e-002	1.329844901e-008	1.931552e+004	7.481482e+003	1.943459e+003	7.486129e+002	431	1268	17	77	6.525467e+000	1.909130e+001	0	0	0	0	0	0	0	0	0	0	0	386.639	1165.17	1	1	1	1	26.0017	17.5796	78.1702
DATA	789	5	133	0	0	A_14_P126013	chr19:45150226-45150285	13936.7	4472.61	1.944520484e-001	8.229686200e-002	1.813684430e-002	1.437885e+003	2.249967e+003	2.584608e+002	2.265456e+002	73	422.5	17	78	6.790964e+000	1.931387e+001	0	0	0	0	0	0	0	0	0	0	0	28.7867	349.436	1	1	1	1	24.8756	18.0047	78.5714
DATA	790	5	134	0	0	A_14_P120847	chr15:22925956-22926015	13958.2	4472.43	1.993686432e-001	2.406001093e-001	4.073133967e-001	3.193005e+002	5.053221e+002	2.171172e+002	5.707106e+001	53	153	17	77	6.767781e+000	1.940168e+001	0	0	0	0	0	0	0	0	0	0	0	6.3929	78.2464	1	1	0	1	22.4545	17.9366	78.3758
DATA	791	5	135	0	0	A_14_P126678	chr5:74633995-74634054	13978.7	4472.46	-2.270750573e-001	3.050287996e-001	4.566114855e-001	4.049321e+002	2.400530e+002	2.185637e+002	3.583122e+001	47.5	117	17	76	6.811507e+000	1.950986e+001	0	0	0	0	0	0	0	0	0	0	0	8.10649	37.0652	1	1	0	1	24.4106	17.9721	77.2916
DATA	792	5	136	0	0	A_14_P135025	chr4:151549845-151549904	14000	4472.39	3.497144048e-001	2.591947998e-001	1.772618701e-001	2.449804e+002	5.480824e+002	2.162188e+002	6.095801e+001	50	163	17	76	6.494457e+000	1.967909e+001	0	0	0	0	0	0	0	0	0	0	0	4.90329	84.3693	1	1	0	1	23.4529	17.4087	77.4494
DATA	793	5	137	0	0	A_16_P16410032	chr3:132628311-132628370	14021.4	4472.53	2.794435860e-001	3.200206150e-001	3.825513775e-001	2.134772e+002	4.062515e+002	2.153395e+002	4.864881e+001	42	143	17	76	6.580572e+000	1.999218e+001	0	0	0	0	0	0	0	0	0	0	0	2.70198	62.3456	0	1	0	1	25.3321	17.5723	77.6004
DATA	794	5	138	0	-1	NC2_00025283	NC2_00025283	14042.7	4472.5	0.000000000e+000	1.047514453e+000	1.000000000e+000	2.135873e+002	2.666911e+001	2.150265e+002	2.684831e+001	41	77	17	76	6.802428e+000	1.893538e+001	0	0	0	0	0	0	0	0	0	0	0	-2.59604	-0.381506	0	0	0	0	27.0811	17.8267	76.972
DATA	795	5	139	1028	1	SM_06	SM_06	14063.8	4472.44	-1.218110266e+000	6.491175104e-001	6.057792035e-002	4.420784e+002	2.675402e+001	2.196605e+002	2.706622e+001	56	89	18	76.5	7.189684e+000	1.843865e+001	0	0	0	0	0	0	0	0	0	0	0	8.83426	4.07797	1	0	0	0	21.6755	18.4497	77.1993
DATA	796	5	140	0	0	A_14_P126561	chr13:94197542-94197598	14084.7	4472.58	-2.500132218e-002	7.118807858e-002	7.254375840e-001	2.700300e+003	2.549240e+003	3.453852e+002	2.563518e+002	96	469	17	77	7.071532e+000	1.904010e+001	0	0	0	0	0	0	0	0	0	0	0	53.9157	387.534	1	1	1	1	24.8756	18.173	76.9419
DATA	797	5	141	0	0	A_14_P123483	chr1:116528079-116528138	14106.6	4471.89	4.007081344e-001	1.170398040e-001	6.177679859e-004	6.199787e+002	1.559858e+003	2.242667e+002	1.583250e+002	58	312.5	17	75	7.123887e+000	1.850921e+001	0	0	0	0	0	0	0	0	0	0	0	12.3686	236.278	1	1	0	1	22.7082	17.9921	75.5726
DATA	798	5	142	0	0	A_16_P01697016	chr7:39290651-39290710	14127.4	4471.96	4.563455788e-001	1.187501100e-001	1.215857585e-004	5.762407e+002	1.647971e+003	2.233358e+002	1.670274e+002	57.5	302	17	75	6.550524e+000	1.888633e+001	0	0	0	0	0	0	0	0	0	0	0	11.4828	248.814	1	1	0	1	23.696	17.4163	75.922
DATA	799	5	143	0	0	A_14_P107478	chr9:112686070-112686129	14148.4	4472.05	-4.884799403e-002	1.574204981e-001	7.563308342e-001	6.902350e+002	6.168065e+002	2.268183e+002	6.745018e+001	57	171	17	75	6.504162e+000	1.868764e+001	0	0	0	0	0	0	0	0	0	0	0	13.7362	92.8161	1	1	0	1	22.4545	17.663	75.8261
DATA	800	5	144	0	0	A_16_P35563512	chr2:6872681-6872740	14169.9	4471.5	3.735628007e-001	1.149689663e-001	1.157101352e-003	6.568345e+002	1.552454e+003	2.261088e+002	1.576440e+002	58	305	17	76	7.045601e+000	1.845096e+001	0	0	0	0	0	0	0	0	0	0	0	13.0535	232.757	1	1	0	1	25.7804	17.9202	76.7876
DATA	801	5	145	0	0	A_16_P03798223	chrY:6985224-6985283	14189.5	4471.56	0.000000000e+000	1.042237660e+000	1.000000000e+000	2.152448e+002	2.729970e+001	2.166952e+002	2.748315e+001	41.5	76.5	17	76	7.008921e+000	1.850628e+001	0	0	0	0	0	0	0	0	0	0	0	-1.4513	-1.08389	0	0	0	0	23.2073	18.0564	76.8514
DATA	802	5	146	0	1	SRN_30421	SRN_30421	14212.1	4471.57	2.284044676e-001	3.401102793e-001	5.018638354e-001	2.156726e+002	3.649215e+002	2.174829e+002	4.574622e+001	47.5	128.5	17	75	6.907137e+000	1.893734e+001	0	0	0	0	0	0	0	0	0	0	0	2.46691	54.3319	0	1	0	1	24.4106	18.1541	76.2722
DATA	803	5	147	0	0	A_16_P02872668	chr14:22107419-22107478	14233.2	4471.55	2.645728225e-001	3.267666002e-001	4.181303764e-001	2.161150e+002	3.974273e+002	2.186330e+002	4.843551e+001	48	139	17	75	6.888215e+000	1.862491e+001	0	0	0	0	0	0	0	0	0	0	0	4.253	58.9599	0	1	0	1	23.696	18.1551	75.8369
DATA	804	5	148	0	0	A_14_P102528	chr3:158540438-158540497	14254.1	4471.23	2.880997646e-002	6.353263597e-002	6.502122445e-001	5.756451e+003	6.151270e+003	6.155544e+002	6.157543e+002	148.5	948.5	17	75	6.880584e+000	1.832541e+001	0	0	0	0	0	0	0	0	0	0	0	113.519	909.215	1	1	1	1	24.1747	18.1412	75.5976
DATA	805	5	149	0	0	A_14_P114051	chr16:24012401-24012460	14275.1	4471.62	2.059303752e-002	1.052965587e-001	8.449453344e-001	1.092891e+003	1.145962e+003	2.443885e+002	1.179402e+002	69	245	17	76	6.893337e+000	1.816776e+001	0	0	0	0	0	0	0	0	0	0	0	21.4976	168.79	1	1	0	1	26.0017	18.0156	76.2492
DATA	806	5	150	0	0	A_16_P19373370	chr11:112375234-112375293	14296.8	4471.45	-2.906463833e-001	1.297979873e-001	2.514153536e-002	1.183573e+003	6.061060e+002	2.490955e+002	6.676305e+001	69	173.5	17	76	6.972582e+000	1.826830e+001	0	0	0	0	0	0	0	0	0	0	0	23.2187	88.9292	1	1	1	1	25.7804	18.1101	76.4735
DATA	807	5	151	0	0	A_16_P18834919	chr10:11435658-11435717	14317.3	4471.47	2.014747757e-001	1.029556308e-001	5.035818977e-002	9.389047e+002	1.493125e+003	2.390097e+002	1.519329e+002	64	297	17	77	6.893004e+000	1.836164e+001	0	0	0	0	0	0	0	0	0	0	0	18.3673	218.28	1	1	0	1	24.4106	18.2023	77.4693
DATA	808	5	152	0	0	A_14_P113982	chr12:58186836-58186894	14338.9	4471.46	-1.765218490e-001	1.757487621e-001	3.151864200e-001	7.169102e+002	4.774665e+002	2.318554e+002	5.545507e+001	56	149	17	77	6.763311e+000	1.835465e+001	0	0	0	0	0	0	0	0	0	0	0	13.9802	69.5307	1	1	0	1	25.1049	18.0334	77.3745
DATA	809	5	153	0	0	A_14_P112144	chr2:172952326-172952384	14360.2	4471.38	8.837250823e-001	1.540458730e-001	9.650160116e-009	2.577551e+002	1.972115e+003	2.227322e+002	1.992339e+002	49	379.5	17	76	6.798575e+000	1.830690e+001	0	0	0	0	0	0	0	0	0	0	0	5.00952	286.066	1	1	0	1	24.6442	17.9246	77.02
DATA	810	5	154	0	0	A_16_P16755557	chr4:86638814-86638873	14381.4	4471.25	1.349467731e-001	1.276117201e-001	2.902928253e-001	7.455494e+002	1.017239e+003	2.342076e+002	1.056214e+002	56	227.5	17	76	6.881358e+000	1.872253e+001	0	0	0	0	0	0	0	0	0	0	0	14.4384	146.976	1	1	0	1	23.696	18.0197	77.3565
DATA	811	5	155	0	0	A_18_P24671437	chr5:165064532-165064591	14402.7	4471.39	1.269518187e-001	1.329555478e-001	3.396565553e-001	7.159859e+002	9.590832e+002	2.341050e+002	1.000641e+002	58	215	18	77	7.114130e+000	1.856797e+001	0	0	0	0	0	0	0	0	0	0	0	13.8122	138.036	1	1	0	1	25.1049	18.4383	77.9873
DATA	812	5	156	0	0	A_16_P20298110	chr15:71751215-71751274	14423.9	4470.88	5.231096672e-001	1.213577882e-001	1.629045152e-005	5.435957e+002	1.812949e+003	2.302826e+002	1.835459e+002	54	348	18	78	7.055169e+000	1.861780e+001	0	0	0	0	0	0	0	0	0	0	0	10.445	259.844	1	1	0	1	23.4529	18.4185	78.5946
DATA	813	5	157	0	1	SRN_50546	SRN_50546	14445.1	4471.4	2.955256310e-001	6.710900158e-002	1.064367521e-005	1.298084e+005	2.563471e+005	1.298279e+004	2.563473e+004	2524	36590.5	18	79	7.160519e+000	1.864320e+001	0	0	0	0	0	0	0	0	0	0	0	2483.11	36602	1	1	1	1	26.2212	18.5513	79.1496
DATA	814	5	158	0	0	A_14_P117523	chr16:68723501-68723560	14466.1	4471.45	1.190913344e-001	1.899694024e-001	5.307264577e-001	4.788867e+002	6.299762e+002	2.308326e+002	6.930242e+001	53	160	18	78	6.974045e+000	1.910606e+001	0	0	0	0	0	0	0	0	0	0	0	9.1187	89.5917	1	1	0	1	25.7804	18.5981	78.8847
DATA	815	5	159	0	0	A_14_P135381	chr9:131847544-131847597	14487.2	4471.37	5.635795258e-001	2.286339289e-001	1.370184420e-002	2.253857e+002	8.250986e+002	2.270296e+002	8.745759e+001	43.5	192	18	78	7.179981e+000	1.870463e+001	0	0	0	0	0	0	0	0	0	0	0	1.42878	116.864	0	1	0	1	24.1747	18.64	78.4332
DATA	816	5	160	0	0	A_14_P120155	chr2:113540293-113540351	14508.2	4471.48	-3.191930829e-002	2.277300202e-001	8.885312554e-001	4.723334e+002	4.388634e+002	2.329133e+002	5.266650e+001	53	140	18	78	6.982891e+000	1.860173e+001	0	0	0	0	0	0	0	0	0	0	0	8.90467	61.9091	1	1	0	1	27.0811	18.5528	78.7881
DATA	817	5	161	0	0	A_14_P123343	chr5:157167181-157167240	14529.5	4471.32	2.450119247e-001	1.293624661e-001	5.822559840e-002	6.694238e+002	1.176828e+003	2.388872e+002	1.212608e+002	55.5	246	18	79	7.008282e+000	1.899078e+001	0	0	0	0	0	0	0	0	0	0	0	12.5519	165.313	1	1	0	1	27.0811	18.4756	79.4566
DATA	818	5	162	0	0	A_16_P01816849	chr7:136470800-136470859	14550.4	4470.8	-3.897473713e-001	1.168214504e-001	8.491203804e-004	1.649251e+003	6.722634e+002	2.835010e+002	7.336043e+001	73	179.5	17	79	6.806907e+000	1.860095e+001	0	0	0	0	0	0	0	0	0	0	0	30.753	94.0268	1	1	1	1	23.696	18.1513	79.562
DATA	819	5	163	0	0	A_16_P38877582	chr9:129136380-129136439	14571.9	4471.29	2.558386591e-001	1.320165601e-001	5.263193370e-002	6.513957e+002	1.174042e+003	2.410006e+002	1.210500e+002	57	240	17	79	6.443697e+000	1.876188e+001	0	0	0	0	0	0	0	0	0	0	0	12.071	163.547	1	1	0	1	26.2212	17.6692	79.5126
DATA	820	5	164	66	1	DarkCorner	DarkCorner	14592.9	4471.39	0.000000000e+000	1.042325655e+000	1.000000000e+000	2.319379e+002	2.940972e+001	2.335008e+002	2.961759e+001	38	82.5	17	79	6.489185e+000	1.887265e+001	0	0	0	0	0	0	0	0	0	0	0	-6.33539	1.08054	0	0	0	0	25.7804	17.5879	79.3553
DATA	821	6	1	0	0	A_18_P10687256	chr10:30961768-30961827	11154.4	4485.96	2.098728235e-001	9.903357643e-002	3.407282452e-002	1.185776e+003	1.922541e+003	2.880419e+002	1.946780e+002	63	336.5	18	79	6.995590e+000	1.911234e+001	0	0	0	0	0	0	0	0	0	0	0	19.4229	257.846	1	1	0	1	24.8756	19.0075	79.9823
DATA	822	6	2	0	0	A_14_P133587	chr9:139901669-139901726	11175.6	4485.6	-4.748236542e-001	7.551473433e-002	3.219384913e-010	3.432991e+004	1.150401e+004	3.442936e+003	1.150805e+003	612	1642	19	80	7.227465e+000	1.925359e+001	0	0	0	0	0	0	0	0	0	0	0	564.486	1547.91	1	1	1	1	25.7804	19.5701	81.2982
DATA	823	6	3	0	0	A_16_P15351436	chr1:176459441-176459500	11196.4	4485.95	2.265400667e-001	1.820202962e-001	2.132836603e-001	5.101066e+002	8.594112e+002	2.654393e+002	9.116747e+001	50	202	19	81	7.394389e+000	1.990128e+001	0	0	0	0	0	0	0	0	0	0	0	8.41999	116.022	1	1	0	1	21.6755	19.7064	82.5882
DATA	824	6	4	0	0	A_14_P128899	chr10:49609715-49609774	11218.3	4485.64	-1.569177767e-001	1.359553821e-001	2.484239973e-001	1.122683e+003	7.822388e+002	2.827824e+002	8.389468e+001	61	183	19	81	7.511990e+000	1.871943e+001	0	0	0	0	0	0	0	0	0	0	0	18.5992	105.964	1	1	0	1	25.5572	19.7873	81.879
DATA	825	6	5	0	0	A_14_P123023	chr14:62050287-62050346	11238.6	4485.56	-1.171560171e-002	1.541557732e-001	9.394203216e-001	8.108228e+002	7.892423e+002	2.710916e+002	8.451315e+001	53	188	19	81	7.354658e+000	1.845342e+001	0	0	0	0	0	0	0	0	0	0	0	13.4773	107.258	1	1	0	1	24.4106	19.6609	81.7205
DATA	826	6	6	0	0	A_14_P133801	chr1:169357484-169357543	11259.7	4485.46	-1.236191510e-002	1.897854970e-001	9.480655204e-001	6.367998e+002	6.189293e+002	2.655813e+002	6.883368e+001	54	163.5	19	83	7.270804e+000	1.941345e+001	0	0	0	0	0	0	0	0	0	0	0	10.6196	84.3947	1	1	0	1	25.3321	19.6486	82.9488
DATA	827	6	7	0	0	A_14_P108420	chr10:62092603-62092662	11281.2	4485.58	1.616433241e-001	1.260202200e-001	1.996050260e-001	8.505692e+002	1.234108e+003	2.706990e+002	1.270089e+002	52	240	19	83	7.381185e+000	2.004275e+001	0	0	0	0	0	0	0	0	0	0	0	14.2311	168.864	1	1	0	1	25.7804	19.7436	83.1906
DATA	828	6	8	0	0	A_14_P107923	chr15:73614452-73614505	11302	4485.64	-2.948906999e-001	1.011606392e-001	3.556047403e-003	2.038275e+003	1.033647e+003	3.274022e+002	1.076070e+002	79	222	19	83	7.289071e+000	1.978266e+001	0	0	0	0	0	0	0	0	0	0	0	34.2059	141.911	1	1	1	1	24.8756	19.762	83.2302
DATA	829	6	9	0	0	A_14_P137041	chr4:62936981-62937040	11323.8	4485.26	2.125591809e-001	1.461527114e-001	1.458455365e-001	6.600355e+002	1.076779e+003	2.638668e+002	1.117290e+002	56	220	19	83	7.202227e+000	1.912379e+001	0	0	0	0	0	0	0	0	0	0	0	11.1085	148.345	1	1	0	1	25.5572	19.6536	82.8855
DATA	830	6	10	0	0	A_14_P107342	chr1:196518386-196518445	11344.6	4485.1	1.398251278e-001	1.926424242e-001	4.679446603e-001	5.184537e+002	7.153772e+002	2.600155e+002	7.746335e+001	49.5	177.5	18	82	7.009559e+000	1.869175e+001	0	0	0	0	0	0	0	0	0	0	0	8.74913	98.8855	1	1	0	1	25.5572	18.9221	82.4745
DATA	831	6	11	0	0	A_14_P131494	chr9:117879236-117879295	11365.7	4485.38	-1.846603970e-001	4.020114396e-001	6.459892020e-001	3.436031e+002	2.245932e+002	2.564088e+002	3.716465e+001	49	109.5	19	82	7.487957e+000	1.928481e+001	0	0	0	0	0	0	0	0	0	0	0	5.81438	31.1536	1	1	0	1	26.0017	19.5511	82.6744
DATA	832	6	12	0	0	A_14_P123000	chr21:46357449-46357502	11387	4485	3.866344352e-001	2.277304940e-001	8.955083495e-002	3.175429e+002	7.734582e+002	2.554586e+002	8.278431e+001	47	186.5	19	80	7.049523e+000	1.969544e+001	0	0	0	0	0	0	0	0	0	0	0	5.38651	107.652	1	1	0	1	28.1191	19.344	81.5507
DATA	833	6	13	0	0	A_14_P109233	chr22:24574559-24574618	11408.5	4484.81	2.046312029e-001	3.489140809e-001	5.575528578e-001	2.511727e+002	4.023496e+002	2.529064e+002	4.983647e+001	43	137	19	80	6.944313e+000	1.967689e+001	0	0	0	0	0	0	0	0	0	0	0	0.776698	56.1953	0	1	0	1	24.1747	19.2756	81.2913
DATA	834	6	14	0	0	A_14_P110701	chr6:55751122-55751181	11429.8	4484.63	3.710945801e-001	2.809971291e-001	1.866231811e-001	2.565709e+002	6.029788e+002	2.535916e+002	6.704281e+001	47	166	19	81	7.064951e+000	1.913215e+001	0	0	0	0	0	0	0	0	0	0	0	4.37272	84.5063	1	1	0	1	24.6442	19.1475	81.27
DATA	835	6	15	0	0	A_18_P16145884	chr7:80878634-80878693	11450.6	4485.6	2.202482690e-002	9.383267369e-002	8.144225750e-001	1.512733e+003	1.591429e+003	2.936407e+002	1.618001e+002	64	310	19	80	7.143579e+000	1.912079e+001	0	0	0	0	0	0	0	0	0	0	0	25.8442	223.829	1	1	1	1	24.8756	19.1812	80.6552
DATA	836	6	16	0	0	A_16_P21384352	chrX:12333112-12333171	11471.2	4484.71	-1.516239136e-001	1.732809382e-001	3.815641962e-001	8.060017e+002	5.684759e+002	2.638323e+002	6.386715e+001	57	162	19	79	7.557513e+000	1.856695e+001	0	0	0	0	0	0	0	0	0	0	0	13.7952	80.2114	1	1	0	1	26.0017	19.4985	80.1244
DATA	837	6	17	0	0	A_14_P130104	chr1:47173401-47173460	11492.4	4485.49	-2.352423708e-001	1.185613035e-001	4.724009252e-002	1.432132e+003	8.331835e+002	2.886883e+002	8.822279e+001	68	192	19	80	7.243645e+000	1.823318e+001	0	0	0	0	0	0	0	0	0	0	0	24.5664	117.983	1	1	1	1	24.4106	19.3079	80.2808
DATA	838	6	18	0	0	A_14_P201369	chr6:72003258-72003317	11513.8	4485	4.538591693e-002	1.863124183e-001	8.075397476e-001	5.901052e+002	6.551117e+002	2.570700e+002	7.160539e+001	52.5	177.5	18	80	7.080417e+000	1.768203e+001	0	0	0	0	0	0	0	0	0	0	0	10.1409	93.0831	1	1	0	1	23.9365	18.9002	80.1613
DATA	839	6	19	0	0	A_16_P01198581	chr5:25281032-25281091	11534.7	4484.87	-8.421940157e-002	1.567052426e-001	5.909648846e-001	8.343601e+002	6.872807e+002	2.633257e+002	7.452199e+001	56	175	18	79	6.839103e+000	1.857584e+001	0	0	0	0	0	0	0	0	0	0	0	14.3641	97.985	1	1	0	1	24.8756	18.7659	79.7153
DATA	840	6	20	0	0	A_14_P127002	chr18:23380213-23380272	11556.5	4484.68	-2.308752649e-001	2.939445950e-001	4.321967884e-001	4.901592e+002	2.880460e+002	2.540915e+002	4.066828e+001	51	116.5	18	79	6.587967e+000	1.876783e+001	0	0	0	0	0	0	0	0	0	0	0	8.4533	41.2101	1	1	0	1	27.0811	18.4495	79.6297
DATA	841	6	21	0	0	A_14_P138106	chr17:16892401-16892460	11576.7	4484.63	-1.975913411e-001	1.726167839e-001	2.523408816e-001	8.448934e+002	5.360565e+002	2.628696e+002	6.076520e+001	58.5	158	18	80	6.693510e+000	1.913265e+001	0	0	0	0	0	0	0	0	0	0	0	14.5943	76.943	1	1	0	1	23.4529	18.386	79.8314
DATA	842	6	22	0	0	A_16_P00422430	chr2:86592838-86592897	11598.1	4484.73	1.231761336e-001	7.596161064e-002	1.048980941e-001	2.171950e+003	2.884204e+003	3.300496e+002	2.898268e+002	80	446	18	78	6.858806e+000	1.889497e+001	0	0	0	0	0	0	0	0	0	0	0	37.5789	415.415	1	1	1	1	26.0017	18.2206	78.7924
DATA	843	6	23	0	0	A_16_P35944905	chr2:166711889-166711948	11619.6	4484.63	-1.138030837e-001	1.568170751e-001	4.680190591e-001	8.567467e+002	6.592488e+002	2.625065e+002	7.178955e+001	54	177	18	77	6.664999e+000	1.868989e+001	0	0	0	0	0	0	0	0	0	0	0	14.8462	95.2791	1	1	0	1	24.4106	18.3676	77.8338
DATA	844	6	24	0	0	A_14_P117145	chr1:231837316-231837375	11640.4	4484.65	2.926770866e-001	2.593818670e-001	2.591663526e-001	3.028224e+002	5.941077e+002	2.496170e+002	6.581743e+001	45	166	19	77	7.046630e+000	1.892531e+001	0	0	0	0	0	0	0	0	0	0	0	5.25506	86.1505	1	1	0	1	20.3108	19.216	77.712
DATA	845	6	25	0	1	SRN_30329	SRN_30329	11662.2	4484.02	-4.055309927e-001	1.609385365e-001	1.174255294e-002	1.155307e+003	4.541156e+002	2.730884e+002	5.347074e+001	62	146	18	77	7.013317e+000	1.951036e+001	0	0	0	0	0	0	0	0	0	0	0	20.0752	66.0726	1	1	0	1	23.696	18.9673	77.8952
DATA	846	6	26	0	0	A_14_P104668	chr8:22087590-22087642	11682.9	4484.16	1.201406244e-002	9.125034066e-002	8.952528562e-001	1.578696e+003	1.622978e+003	2.932367e+002	1.647187e+002	70	323	18	77	6.964490e+000	1.931354e+001	0	0	0	0	0	0	0	0	0	0	0	27.4693	236.92	1	1	1	1	25.1049	18.9576	77.1911
DATA	847	6	27	0	0	A_14_P125828	chr1:153431594-153431653	11704.5	4484.58	1.014526539e-001	1.008378805e-001	3.143690802e-001	1.205371e+003	1.522557e+003	2.746326e+002	1.548160e+002	66	303	18	77	6.892451e+000	1.918681e+001	0	0	0	0	0	0	0	0	0	0	0	21.0029	223.032	1	1	0	1	25.7804	18.7918	77.841
DATA	848	6	28	0	0	A_14_P135731	chr6:53853420-53853479	11725.7	4484.54	-1.183920756e-001	1.578660152e-001	4.532830776e-001	8.486284e+002	6.461383e+002	2.606646e+002	7.039870e+001	57	178	18	77	6.918249e+000	1.902839e+001	0	0	0	0	0	0	0	0	0	0	0	14.805	94.9622	1	1	0	1	25.3321	18.9093	78.8308
DATA	849	6	29	0	0	A_14_P129489	chr16:28543104-28543163	11746.3	4484.07	-2.494714876e-001	2.364317211e-001	2.913556522e-001	6.226694e+002	3.505791e+002	2.539504e+002	4.477962e+001	54	133	19	77	7.260116e+000	1.935653e+001	0	0	0	0	0	0	0	0	0	0	0	10.8747	51.6857	1	1	0	1	26.2212	19.132	78.464
DATA	850	6	30	0	0	A_16_P02776734	chr13:51321955-51322014	11767.9	4484.57	4.568080870e-001	1.823241720e-001	1.222881132e-002	3.644963e+002	1.043521e+003	2.485755e+002	1.079827e+002	46	239	18	77	7.298579e+000	1.942652e+001	0	0	0	0	0	0	0	0	0	0	0	6.37381	154.37	1	1	0	1	24.8756	19.0313	78.6107
DATA	851	6	31	0	0	A_16_P01085278	chr4:136587298-136587357	11789	4484.41	3.684733957e-001	2.150236576e-001	8.659466283e-002	3.353590e+002	7.833997e+002	2.479028e+002	8.308498e+001	49	198	18	77	7.052586e+000	2.005206e+001	0	0	0	0	0	0	0	0	0	0	0	5.87062	116.262	1	1	0	1	24.4106	18.4738	78.7329
DATA	852	6	32	0	0	A_16_P41646318	chrX:36978080-36978139	11810.3	4484.35	-1.859414155e-001	1.410307575e-001	1.873544531e-001	1.047739e+003	6.828286e+002	2.667954e+002	7.364492e+001	57.5	171	18	77	6.883190e+000	1.933130e+001	0	0	0	0	0	0	0	0	0	0	0	18.3608	101.665	1	1	0	1	24.8756	18.1878	78.1685
DATA	853	6	33	0	0	A_16_P02368291	chr10:128980532-128980591	11831	4483.82	2.239979094e-001	1.404818532e-001	1.108247403e-001	6.566319e+002	1.099816e+003	2.537745e+002	1.133682e+002	55	232.5	18	76	6.851431e+000	1.883491e+001	0	0	0	0	0	0	0	0	0	0	0	11.5177	164.248	1	1	0	1	26.6546	18.23	77.5666
DATA	854	6	34	0	0	A_14_P120203	chr10:91451180-91451239	11852.2	4483.66	-2.727120815e-002	7.730092557e-002	7.242438004e-001	2.355645e+003	2.212272e+003	3.397968e+002	2.229196e+002	85	413	18	76	6.825584e+000	1.880566e+001	0	0	0	0	0	0	0	0	0	0	0	41.3602	331.424	1	1	1	1	26.2212	18.2566	77.1121
DATA	855	6	35	0	0	A_14_P121122	chr10:11245206-11245265	11873.9	4483.68	1.045788621e-001	1.651752498e-001	5.266429965e-001	6.178540e+002	7.860764e+002	2.523257e+002	8.322281e+001	51	202	18	77	6.856235e+000	1.911969e+001	0	0	0	0	0	0	0	0	0	0	0	10.8591	118.141	1	1	0	1	25.5572	18.3949	77.4551
DATA	856	6	36	0	0	A_16_P15322374	chr1:163743695-163743754	11894.6	4483.18	5.239900272e-002	1.604094654e-001	7.439267234e-001	6.785473e+002	7.655598e+002	2.536746e+002	8.126055e+001	57	193	18	77	6.484224e+000	1.931629e+001	0	0	0	0	0	0	0	0	0	0	0	11.9363	115.399	1	1	0	1	24.1747	18.1988	78.1447
DATA	857	6	37	0	0	A_14_P201816	chr8:131308474-131308531	11916.3	4483.85	-2.422787368e-001	4.093481832e-001	5.539411983e-001	3.444955e+002	1.971991e+002	2.465948e+002	3.356404e+001	50.5	109	18	75	6.911370e+000	1.882448e+001	0	0	0	0	0	0	0	0	0	0	0	6.0663	29.8217	1	1	0	1	27.501	18.9499	76.1722
DATA	858	6	38	0	0	A_14_P135000	chr11:95711795-95711854	11937.3	4483.48	-3.171816017e-001	1.319403283e-001	1.621776275e-002	1.328199e+003	6.398550e+002	2.777779e+002	6.947998e+001	66	178	18	75	6.826021e+000	1.887831e+001	0	0	0	0	0	0	0	0	0	0	0	23.4087	97.0496	1	1	1	1	25.7804	18.4018	76.6572
DATA	859	6	39	0	0	A_16_P18328789	chr8:64028340-64028399	11958	4483.43	-8.044387412e-002	1.194302461e-001	5.005887619e-001	1.142055e+003	9.489495e+002	2.691807e+002	9.866148e+001	59	216	18	76	6.761007e+000	1.857931e+001	0	0	0	0	0	0	0	0	0	0	0	20.1457	144.354	1	1	0	1	25.3321	18.2191	76.74
DATA	860	6	40	0	0	A_14_P109613	chr16:88900248-88900307	11979.7	4483.44	0.000000000e+000	4.732324035e-001	1.000000000e+000	2.419020e+002	2.110250e+002	2.439992e+002	3.420452e+001	46	110.5	18	75	6.870900e+000	1.830604e+001	0	0	0	0	0	0	0	0	0	0	0	2.6647	32.1984	0	1	0	1	25.3321	18.2663	75.481
DATA	861	6	41	0	0	A_14_P202444	chr1:31657920-31657976	11999.9	4483.53	-3.333352422e-001	7.689328762e-002	1.457356458e-005	4.379584e+003	2.032814e+003	5.010143e+002	2.050461e+002	118	372	18	74	6.585146e+000	1.816209e+001	0	0	0	0	0	0	0	0	0	0	0	77.3905	311.041	1	1	1	1	26.0017	18.3145	74.7964
DATA	862	6	42	0	0	A_14_P129316	chr4:128776459-128776518	12021.5	4483.76	5.569869350e-002	1.647412735e-001	7.352893454e-001	6.516074e+002	7.407723e+002	2.516884e+002	7.876383e+001	57	198	18	74	6.314810e+000	1.821006e+001	0	0	0	0	0	0	0	0	0	0	0	11.5248	113.683	1	1	0	1	23.9365	18.2581	74.8175
DATA	863	6	43	0	0	A_16_P19307708	chr11:83645252-83645311	12043.1	4483.48	-4.578010751e-001	1.769865946e-001	9.691603289e-003	1.069286e+003	3.726429e+002	2.653945e+002	4.583480e+001	62.5	135	18	74	6.185428e+000	1.866197e+001	0	0	0	0	0	0	0	0	0	0	0	18.9282	57.3523	1	1	0	1	25.7804	18.2953	74.7057
DATA	864	6	44	0	0	A_14_P123038	chr13:105833992-105834051	12063.7	4483.56	1.014591010e-001	1.096333459e-001	3.547370019e-001	1.041948e+003	1.316149e+003	2.641186e+002	1.342788e+002	58	284	18	74	6.728821e+000	1.850693e+001	0	0	0	0	0	0	0	0	0	0	0	18.4597	203.119	1	1	0	1	24.8756	18.4088	75.3788
DATA	865	6	45	0	0	A_16_P02444256	chr11:47493957-47494016	12085.6	4483.41	-1.569352534e-001	2.554352742e-001	5.389618445e-001	5.099679e+002	3.553101e+002	2.477910e+002	4.434822e+001	52.5	136	18	72	6.498411e+000	1.829868e+001	0	0	0	0	0	0	0	0	0	0	0	9.04273	54.9901	1	1	0	1	24.8756	18.3875	74.667
DATA	866	6	46	0	0	A_16_P00566891	chr2:198807217-198807276	12106	4483.08	-5.212291948e-002	1.356953822e-001	7.008916427e-001	9.290785e+002	8.240043e+002	2.594948e+002	8.654780e+001	58	211.5	18	73	6.781765e+000	1.815839e+001	0	0	0	0	0	0	0	0	0	0	0	16.4876	127.857	1	1	0	1	22.9591	18.3438	74.2809
DATA	867	6	47	0	0	A_14_P131989	chr17:27041316-27041374	12127.3	4483.29	-2.554962380e-001	7.142820913e-002	3.476060562e-004	4.996668e+003	2.774497e+003	5.552205e+002	2.787027e+002	131.5	501.5	18	75	6.577981e+000	1.786696e+001	0	0	0	0	0	0	0	0	0	0	0	88.7494	431.682	1	1	1	1	25.3321	18.4181	75.9275
DATA	868	6	48	0	0	A_14_P109608	chr10:85913032-85913091	12149	4483.36	9.289316019e-002	3.973820468e-001	8.151690912e-001	2.402474e+002	2.975445e+002	2.418663e+002	3.972973e+001	40.5	123	18	76	6.708425e+000	1.785163e+001	0	0	0	0	0	0	0	0	0	0	0	-3.19763	46.4201	0	1	0	1	20.591	18.7963	76.728
DATA	869	6	49	0	0	A_14_P133915	chr18:71952223-71952282	12169.4	4483.55	-4.132144791e-001	1.240592306e-001	8.660182519e-004	1.621624e+003	6.262325e+002	2.910284e+002	6.790675e+001	74.5	173	18	76	6.758433e+000	1.794198e+001	0	0	0	0	0	0	0	0	0	0	0	28.8526	97.9443	1	1	1	1	23.696	18.2958	77.1779
DATA	870	6	50	0	0	A_14_P134105	chr7:87329804-87329863	12191.1	4483	-6.571868642e-002	2.064175969e-001	7.501987214e-001	5.770089e+002	4.959796e+002	2.482494e+002	5.609020e+001	52	153	17	76	6.853076e+000	1.817767e+001	0	0	0	0	0	0	0	0	0	0	0	10.2754	77.7702	1	1	0	1	26.8687	17.881	77.0786
DATA	871	6	51	0	0	A_16_P15780329	chr2:110895981-110896040	12212.1	4483.21	2.033248315e-001	3.495766896e-001	5.608148876e-001	2.396222e+002	3.826943e+002	2.415798e+002	4.633887e+001	45	142	17	78	6.938300e+000	1.864730e+001	0	0	0	0	0	0	0	0	0	0	0	2.29353	60.1566	0	1	0	1	27.0811	18.0622	78.5015
DATA	872	6	52	0	0	A_14_P109158	chr11:116728540-116728594	12233.4	4483	-3.544038778e-002	2.408388334e-001	8.830105005e-001	4.708479e+002	4.339506e+002	2.455766e+002	5.062178e+001	50	145	17	77	6.845177e+000	1.934600e+001	0	0	0	0	0	0	0	0	0	0	0	8.39984	68.3796	1	1	0	1	25.3321	17.911	78.5683
DATA	873	6	53	0	0	A_14_P136435	chr3:100428290-100428336	12254.9	4482.39	-5.561411161e-001	8.504506692e-002	6.177872439e-011	6.423221e+003	1.784891e+003	6.859753e+002	1.803735e+002	154	368.5	18	77	6.948598e+000	1.859167e+001	0	0	0	0	0	0	0	0	0	0	0	114.694	281.917	1	1	1	1	25.1049	18.2114	78.6234
DATA	874	6	54	0	0	A_16_P18202452	chr8:5721369-5721428	12275.6	4482.35	2.775374103e-001	8.375155428e-002	9.203138050e-004	1.472770e+003	2.790438e+003	2.820810e+002	2.802474e+002	70	508	18	78	6.908477e+000	1.814052e+001	0	0	0	0	0	0	0	0	0	0	0	26.322	441.746	1	1	1	1	24.4106	18.4518	78.9851
DATA	875	6	55	0	0	A_14_P121575	chrX:120841367-120841426	12297	4482.32	6.273458346e-001	2.126026638e-001	3.169622200e-003	2.387418e+002	1.012218e+003	2.404033e+002	1.044793e+002	42.5	241.5	18	79	6.765555e+000	1.853875e+001	0	0	0	0	0	0	0	0	0	0	0	0.901413	160.612	0	1	0	1	24.8756	18.3194	80.2272
DATA	876	6	56	0	0	A_16_P18482472	chr8:128955481-128955540	12318.2	4482.31	-6.718560328e-002	8.769549569e-002	4.436026696e-001	1.817250e+003	1.556786e+003	3.011321e+002	1.578065e+002	76	321	18	80	6.827681e+000	1.880575e+001	0	0	0	0	0	0	0	0	0	0	0	32.5413	247.574	1	1	1	1	24.4106	18.4607	81.7284
DATA	877	6	57	0	0	A_14_P134067	chr2:214619035-214619094	12339.4	4482.1	-1.359465008e-001	1.264866329e-001	2.824690003e-001	1.110646e+003	8.121368e+002	2.643449e+002	8.520476e+001	63	204	17	80	6.571637e+000	1.959254e+001	0	0	0	0	0	0	0	0	0	0	0	19.9078	129.432	1	1	0	1	24.4106	18.1572	81.009
DATA	878	6	58	0	0	A_16_P19858217	chr13:71028436-71028495	12360.2	4482.19	-2.096075305e-001	1.084323316e-001	5.322729033e-002	1.511831e+003	9.330300e+002	2.833470e+002	9.678249e+001	72.5	229	18	80	6.608996e+000	1.983806e+001	0	0	0	0	0	0	0	0	0	0	0	27.1257	149.012	1	1	1	1	24.4106	18.1939	80.8609
DATA	879	6	59	0	0	A_14_P113746	chr1:197522122-197522181	12381.7	4482.4	2.045908410e-002	1.041281759e-001	8.442346348e-001	1.214772e+003	1.273367e+003	2.684523e+002	1.298970e+002	63	280	17	80	6.802952e+000	2.021422e+001	0	0	0	0	0	0	0	0	0	0	0	21.8185	203.8	1	1	1	1	25.1049	18.087	80.8401
DATA	880	6	60	0	0	A_14_P121191	chr16:3165058-3165111	12402.9	4482.49	0.000000000e+000	4.706262881e-001	1.000000000e+000	2.375440e+002	2.086377e+002	2.391446e+002	3.303371e+001	39.5	115	17	80	6.664737e+000	1.916514e+001	0	0	0	0	0	0	0	0	0	0	0	-3.98044	33.4598	0	1	0	1	26.6546	17.9835	80.4794
DATA	881	6	61	0	1	SRN_50476	SRN_50476	12424	4482.5	1.650294050e-001	6.326091682e-002	9.088414026e-003	5.504394e+004	8.048944e+004	5.509575e+003	8.048985e+003	1036.5	13111	17	80	6.646047e+000	1.900464e+001	0	0	0	0	0	0	0	0	0	0	0	990.734	12933.6	1	1	1	1	26.2212	18.0718	80.6522
DATA	882	6	62	0	0	A_16_P02546865	chr11:129570431-129570490	12445.2	4482.35	1.817531520e-001	1.432713345e-001	2.045859178e-001	6.538346e+002	9.936217e+002	2.474215e+002	1.025853e+002	55.5	240.5	18	81	6.873534e+000	1.861452e+001	0	0	0	0	0	0	0	0	0	0	0	11.7813	159.963	1	1	0	1	25.1049	18.1434	81.1605
DATA	883	6	63	0	0	A_14_P139162	chr13:89513072-89513131	12466.1	4482.62	3.977829883e-001	1.937536167e-001	4.006916121e-002	3.531739e+002	8.826157e+002	2.409663e+002	9.186189e+001	49.5	223	18	81	6.944552e+000	1.821779e+001	0	0	0	0	0	0	0	0	0	0	0	6.37077	142.356	1	1	0	1	25.3321	18.22	81.002
DATA	884	6	64	0	0	A_16_P02777239	chr13:51672708-51672767	12487.2	4482.46	1.150704147e-001	1.091942308e-001	2.919680613e-001	1.012825e+003	1.320094e+003	2.587374e+002	1.344348e+002	61	285	18	80	7.073137e+000	1.758599e+001	0	0	0	0	0	0	0	0	0	0	0	18.291	213.291	1	1	0	1	25.5572	18.5929	80.5222
DATA	885	6	65	0	0	A_18_P17243403	chrX:99661210-99661269	12508.8	4482.02	1.217923925e-001	2.817235414e-001	6.655148607e-001	3.275232e+002	4.335453e+002	2.400443e+002	5.023573e+001	50	146.5	17	79	6.814244e+000	1.869344e+001	0	0	0	0	0	0	0	0	0	0	0	5.9221	70.1692	1	1	0	1	21.9382	18.3072	80.2406
DATA	886	6	66	0	0	A_14_P121867	chr10:54531400-54531459	12529.2	4482.35	3.140499145e-001	3.069753354e-001	3.062860587e-001	2.359393e+002	4.862395e+002	2.384389e+002	5.482879e+001	51.5	156	18	79	6.653824e+000	1.842553e+001	0	0	0	0	0	0	0	0	0	0	0	3.76701	78.8266	0	1	0	1	24.8756	18.4447	80.166
DATA	887	6	67	0	0	A_14_P102613	chr4:14516573-14516632	12551.1	4482.49	2.721714797e-001	8.631986226e-002	1.615700348e-003	1.347209e+003	2.521195e+003	2.728142e+002	2.533851e+002	68	492	18	79	6.524496e+000	1.864277e+001	0	0	0	0	0	0	0	0	0	0	0	24.418	409.408	1	1	1	1	24.4106	18.4014	80.1971
DATA	888	6	68	0	0	A_14_P121533	chr18:2550022-2550081	12571.7	4482.24	1.416585744e-001	7.985021767e-002	7.605424627e-002	1.773118e+003	2.456949e+003	2.959350e+002	2.469896e+002	74.5	484	18	79	6.297179e+000	1.886446e+001	0	0	0	0	0	0	0	0	0	0	0	32.1776	399.564	1	1	1	1	24.4106	18.185	79.9685
DATA	889	6	69	0	0	A_14_P123933	chr3:12146369-12146428	12593.2	4482.65	3.924960629e-001	1.453626174e-001	6.931510748e-003	5.017128e+002	1.238657e+003	2.418936e+002	1.264066e+002	52	281	17	78	6.521916e+000	1.942747e+001	0	0	0	0	0	0	0	0	0	0	0	9.1164	201.75	1	1	0	1	22.9591	17.8889	79.4025
DATA	890	6	70	0	0	A_14_P126998	chr14:81389537-81389596	12614.2	4482.53	-3.018119235e-001	8.067816188e-002	1.833354503e-004	3.223035e+003	1.608619e+003	3.996601e+002	1.628210e+002	106	340	18	78	6.458038e+000	1.947757e+001	0	0	0	0	0	0	0	0	0	0	0	58.6412	262.374	1	1	1	1	25.1049	17.8809	79.1879
DATA	891	6	71	0	1	SRN_20617	SRN_20617	12635.3	4482.4	-7.781212423e-001	3.859282432e-001	4.377561332e-002	5.923461e+002	9.873118e+001	2.433251e+002	2.701719e+001	54	101	17	79	6.610264e+000	1.919289e+001	0	0	0	0	0	0	0	0	0	0	0	10.7919	16.125	1	1	0	0	23.2073	17.91	79.539
DATA	892	6	72	0	0	A_16_P38293839	chr8:6502461-6502520	12656.3	4482.54	2.463797152e-001	1.212620642e-001	4.217435661e-002	7.490981e+002	1.321047e+003	2.473044e+002	1.344711e+002	59	294	18	78	6.701389e+000	1.837004e+001	0	0	0	0	0	0	0	0	0	0	0	13.6662	216.038	1	1	0	1	23.696	18.0877	79.0733
DATA	893	6	73	0	0	A_14_P125401	chr14:61265545-61265604	12677.8	4482.08	-4.320105887e-002	1.084140930e-001	6.902749629e-001	1.209879e+003	1.095319e+003	2.646197e+002	1.123679e+002	64	253	18	78	6.974262e+000	1.782325e+001	0	0	0	0	0	0	0	0	0	0	0	22.1049	179.337	1	1	1	1	22.9591	18.1892	79.0275
DATA	894	6	74	0	0	A_14_P138948	chr3:11765281-11765340	12698.7	4481.95	-1.655362204e-001	1.441995609e-001	2.509825311e-001	9.525764e+002	6.506742e+002	2.535773e+002	6.972554e+001	60	194	18	77	6.992553e+000	1.852006e+001	0	0	0	0	0	0	0	0	0	0	0	17.4288	106.656	1	1	0	1	25.1049	18.2402	78.7598
DATA	895	6	75	0	0	A_14_P136395	chr3:102218968-102219027	12720.2	4482.18	-7.745377329e-002	8.628848979e-002	3.693912712e-001	1.858988e+003	1.555331e+003	2.993751e+002	1.575341e+002	76	336.5	18	78	7.177763e+000	1.855882e+001	0	0	0	0	0	0	0	0	0	0	0	34.0624	255.232	1	1	1	1	27.0811	18.7487	78.7664
DATA	896	6	76	0	0	A_14_P138306	chr3:181762961-181763020	12741.4	4481.54	5.392299787e-001	1.706167437e-001	1.575120368e-003	3.412919e+002	1.181289e+003	2.367705e+002	1.207464e+002	49	277	18	78	7.299308e+000	1.847587e+001	0	0	0	0	0	0	0	0	0	0	0	6.26329	194.037	1	1	0	1	25.3321	18.5254	78.6436
DATA	897	6	77	0	0	A_14_P105364	chr16:88590554-88590613	12763	4481.67	-6.172683735e-001	1.195967046e-001	2.453076213e-007	2.241104e+003	5.409956e+002	3.239641e+002	5.958841e+001	80	167.5	17	78	6.983069e+000	1.799634e+001	0	0	0	0	0	0	0	0	0	0	0	41.1912	88.9519	1	1	1	1	25.7804	18.2352	78.8338
DATA	898	6	78	0	0	A_14_P102201	chr5:125774098-125774157	12783.8	4481.51	5.960852854e-001	1.348052912e-001	9.787111896e-006	4.455110e+002	1.757696e+003	2.377894e+002	1.775328e+002	52	380	17	78	6.834909e+000	1.816399e+001	0	0	0	0	0	0	0	0	0	0	0	8.20105	289.254	1	1	0	1	25.3321	18.0268	78.856
DATA	899	6	79	0	0	A_14_P118240	chr11:18487158-18487217	12804.8	4481.64	1.019382827e-001	1.076984141e-001	3.438854213e-001	1.027252e+003	1.299018e+003	2.548392e+002	1.322739e+002	64	292.5	17	79	6.862760e+000	1.892883e+001	0	0	0	0	0	0	0	0	0	0	0	18.9391	213.951	1	1	0	1	25.1049	18.1172	80.2355
DATA	900	6	80	0	1	SRN_20167	SRN_20167	12826.2	4481.57	0.000000000e+000	1.102078984e+000	1.000000000e+000	2.312801e+002	2.475267e+001	2.331860e+002	2.501779e+001	45	81	17	80	6.703671e+000	2.013439e+001	0	0	0	0	0	0	0	0	0	0	0	2.34997	3.66084	0	0	0	0	27.0811	18.1376	80.7054
DATA	901	6	81	0	0	A_14_P130607	chr11:35006200-35006259	12846.7	4481.38	-8.565216122e-002	7.245163190e-002	2.371272335e-001	2.973289e+003	2.441097e+003	3.774191e+002	2.453766e+002	97.5	474.5	18	78	6.777531e+000	1.951412e+001	0	0	0	0	0	0	0	0	0	0	0	54.9947	402.62	1	1	1	1	24.8756	18.4832	79.4893
DATA	902	6	82	0	0	A_14_P107849	chr15:96313856-96313915	12868.1	4481.48	7.683405112e-002	2.545536018e-001	7.627752588e-001	3.752702e+002	4.478970e+002	2.350957e+002	5.123933e+001	52.5	153	18	79	6.885991e+000	1.941097e+001	0	0	0	0	0	0	0	0	0	0	0	6.95262	73.9211	1	1	0	1	25.3321	18.6269	79.681
DATA	903	6	83	0	0	A_14_P139958	chr9:37423984-37424041	12889.4	4481.41	0.000000000e+000	5.028094454e-001	1.000000000e+000	2.301374e+002	1.759636e+002	2.316881e+002	3.046804e+001	44	109	18	79	6.976941e+000	1.877539e+001	0	0	0	0	0	0	0	0	0	0	0	-0.642209	29.0571	0	1	0	1	27.501	18.6312	79.8915
DATA	904	6	84	0	0	A_14_P124408	chr1:11097910-11097969	12909.8	4481.42	-4.008038907e-001	1.021577387e-001	8.731433508e-005	2.122498e+003	8.434190e+002	3.139326e+002	8.792977e+001	83	219	18	79	6.946125e+000	1.913146e+001	0	0	0	0	0	0	0	0	0	0	0	39.4548	139.341	1	1	1	1	25.1049	18.703	79.9168
DATA	905	6	85	0	1	SRN_30439	SRN_30439	12931.7	4481.23	-3.068110404e-001	2.363739240e-001	1.942907038e-001	6.208610e+002	3.063256e+002	2.390929e+002	3.944534e+001	54	130	18	79	7.267243e+000	1.939939e+001	0	0	0	0	0	0	0	0	0	0	0	11.562	50.6286	1	1	0	1	24.6442	18.7939	79.7861
DATA	906	6	86	0	0	A_14_P139159	chr7:70973354-70973413	12952.5	4481.47	4.674450882e-001	2.551503812e-001	6.694580952e-002	2.289608e+002	6.717479e+002	2.308354e+002	7.162104e+001	42	196	17	77	6.940379e+000	1.873819e+001	0	0	0	0	0	0	0	0	0	0	0	2.30769	111.066	0	1	0	1	24.4106	18.3092	77.8816
DATA	907	6	87	0	0	A_14_P109195	chr1:107066388-107066447	12974.1	4480.97	9.069676779e-003	1.282775156e-001	9.436336890e-001	8.831245e+002	9.017613e+002	2.464381e+002	9.353384e+001	59	222	17	76	6.991151e+000	1.830987e+001	0	0	0	0	0	0	0	0	0	0	0	16.5046	149.129	1	1	0	1	26.4388	18.2309	77.0238
DATA	908	6	88	0	0	A_16_P00432097	chr2:102116853-102116912	12994.6	4480.68	-1.206575354e-001	1.383819240e-001	3.832537261e-001	9.302730e+002	7.046166e+002	2.477872e+002	7.470933e+001	62	198	17	77	6.901852e+000	1.796891e+001	0	0	0	0	0	0	0	0	0	0	0	17.4167	116.546	1	1	0	1	24.8756	18.225	77.1077
DATA	909	6	89	0	0	A_14_P115688	chr16:14464480-14464539	13016.4	4481.31	-7.340324822e-001	1.700612303e-001	1.586781594e-005	1.448125e+003	2.671613e+002	2.711650e+002	3.647079e+001	65	124	18	77	6.938596e+000	1.773943e+001	0	0	0	0	0	0	0	0	0	0	0	27.1596	44.1991	1	1	1	1	25.5572	18.9356	76.9101
DATA	910	6	90	0	0	A_14_P137806	chr11:113955796-113955855	13037.8	4481.31	3.120225103e-001	3.080519944e-001	3.111131318e-001	2.273070e+002	4.662676e+002	2.299301e+002	5.282364e+001	45	161	18	77	6.720150e+000	1.831668e+001	0	0	0	0	0	0	0	0	0	0	0	4.20451	77.1445	0	1	0	1	27.2919	18.1819	77.4324
DATA	911	6	91	0	0	A_16_P38441356	chr8:72388353-72388412	13058.4	4480.8	-1.119105619e-002	1.238984749e-001	9.280294259e-001	9.393419e+002	9.154458e+002	2.469706e+002	9.485132e+001	63	226	17.5	77	6.760377e+000	1.922438e+001	0	0	0	0	0	0	0	0	0	0	0	17.6829	151.451	1	1	0	1	25.1049	18.2179	76.5118
DATA	912	6	92	0	0	A_14_P115074	chr12:118460016-118460075	13079.6	4480.91	4.128390282e-001	9.692723532e-002	2.050978562e-005	9.215318e+002	2.384237e+003	2.459125e+002	2.397129e+002	58	468	17	76	6.786425e+000	1.864867e+001	0	0	0	0	0	0	0	0	0	0	0	17.3793	394.426	1	1	0	1	25.7804	18.0545	76.4291
DATA	913	6	93	0	0	A_14_P124193	chr3:10351378-10351437	13100.6	4481.11	-3.017641065e-001	2.746677324e-001	2.719201246e-001	5.179902e+002	2.585577e+002	2.334003e+002	3.584829e+001	53.5	121.5	17	76	6.265859e+000	1.879879e+001	0	0	0	0	0	0	0	0	0	0	0	9.78661	42.7683	1	1	0	1	25.3321	17.6746	76.6509
DATA	914	6	94	0	0	A_18_P15638920	chr6:49302531-49302590	13122.5	4481.31	4.830468985e-001	2.511114920e-001	5.440031950e-002	2.256295e+002	6.861875e+002	2.280283e+002	7.297501e+001	47	191	17	77	6.656234e+000	1.751625e+001	0	0	0	0	0	0	0	0	0	0	0	3.78505	113.481	0	1	0	1	25.1049	18.1271	77.3884
DATA	915	6	95	0	0	A_14_P111736	chr8:60043564-60043623	13143.2	4480.46	-3.980485547e-001	1.300421466e-001	2.206583326e-003	1.392080e+003	5.566930e+002	2.660247e+002	6.096206e+001	68	172	18	76	7.014147e+000	1.854595e+001	0	0	0	0	0	0	0	0	0	0	0	26.4039	92.0293	1	1	1	1	23.696	18.634	76.6184
DATA	916	6	96	0	0	A_14_P101659	chr4:23515063-23515122	13164.4	4480.39	-5.948550420e-001	9.035066568e-002	4.584260550e-011	4.868187e+003	1.237406e+003	5.368308e+002	1.262121e+002	136	276	18	75	6.903224e+000	1.846975e+001	0	0	0	0	0	0	0	0	0	0	0	92.512	204.486	1	1	1	1	24.4106	18.4712	76.0391
DATA	917	6	97	0	0	A_14_P115682	chr19:14572768-14572827	13186	4480.54	-2.193689505e-001	1.757849660e-001	2.120533253e-001	7.687763e+002	4.639071e+002	2.385607e+002	5.263428e+001	56	158	19	76	6.987931e+000	1.885809e+001	0	0	0	0	0	0	0	0	0	0	0	14.6371	76.6304	1	1	0	1	25.3321	19.0386	76.0138
DATA	918	6	98	0	0	A_14_P128782	chr16:12739839-12739898	13206.6	4480.61	3.277894458e-001	1.498515577e-001	2.871131296e-002	4.945975e+002	1.052062e+003	2.307834e+002	1.081074e+002	52.5	248.5	18	76	6.935811e+000	1.905088e+001	0	0	0	0	0	0	0	0	0	0	0	9.43412	173.702	1	1	0	1	24.8756	18.6766	76.2876
DATA	919	6	99	0	0	A_14_P135111	chr17:30475953-30476012	13228	4480.5	6.072309509e-001	1.737279939e-001	4.735343440e-004	2.955611e+002	1.196405e+003	2.269173e+002	1.222025e+002	46	286.5	18	76	6.884653e+000	1.956952e+001	0	0	0	0	0	0	0	0	0	0	0	5.64858	197.417	1	1	0	1	26.2212	18.4879	77.1754
DATA	920	6	100	0	0	A_16_P01858979	chr8:8982291-8982350	13248.9	4480.66	3.029443267e-002	8.774083157e-002	7.298900642e-001	1.513539e+003	1.622887e+003	2.708139e+002	1.641888e+002	77	345	18	78	7.110593e+000	1.934867e+001	0	0	0	0	0	0	0	0	0	0	0	28.9791	267.627	1	1	1	1	26.2212	18.6152	78.8061
DATA	921	6	101	0	0	A_16_P18196956	chr8:3710810-3710869	13270	4480.81	-1.112312280e-001	1.324455121e-001	4.010057706e-001	9.497415e+002	7.351470e+002	2.434464e+002	7.762480e+001	59	203	18	78	6.849488e+000	1.922667e+001	0	0	0	0	0	0	0	0	0	0	0	18.2179	121.149	1	1	0	1	24.8756	18.3729	78.5305
DATA	922	6	102	0	0	A_16_P39656744	chr12:45408646-45408705	13291.1	4480.34	-3.957834683e-001	1.331529888e-001	2.954848695e-003	1.325022e+003	5.326472e+002	2.600083e+002	5.881650e+001	71	164	18	77	7.290269e+000	1.944440e+001	0	0	0	0	0	0	0	0	0	0	0	25.4669	87.7033	1	1	1	1	25.3321	18.3361	78.3351
DATA	923	6	103	0	0	A_16_P18384356	chr8:87954412-87954471	13312.1	4480.23	-1.256285328e-001	2.291398035e-001	5.835123600e-001	5.097225e+002	3.816852e+002	2.290364e+002	4.560875e+001	51	140	18	77	7.317165e+000	1.951534e+001	0	0	0	0	0	0	0	0	0	0	0	9.81531	62.7926	1	1	0	1	21.9382	18.4688	78.2681
DATA	924	6	104	0	0	A_18_P11734158	chr13:51422995-51423054	13333.7	4480.19	3.238648578e-001	1.289149897e-001	1.199688771e-002	5.992125e+002	1.263123e+003	2.307808e+002	1.287607e+002	56	295	18	78	7.349805e+000	1.966590e+001	0	0	0	0	0	0	0	0	0	0	0	11.5606	207.605	1	1	0	1	24.6442	18.7429	79.2601
DATA	925	6	105	0	0	A_14_P136631	chr20:61758593-61758652	13354.6	4480.02	4.580713218e-001	2.581131136e-001	7.594870761e-002	2.209621e+002	6.344380e+002	2.227800e+002	6.819734e+001	46	180	18	79	6.849860e+000	1.921526e+001	0	0	0	0	0	0	0	0	0	0	0	2.33919	104.17	0	1	0	1	22.1978	18.5191	79.5694
DATA	926	6	106	0	0	A_14_P128178	chr12:71032473-71032532	13375.9	4480.47	-3.668799697e-001	1.650452099e-001	2.622214338e-002	9.617898e+002	4.132379e+002	2.419958e+002	4.831851e+001	63	148.5	18	79	6.966687e+000	1.852396e+001	0	0	0	0	0	0	0	0	0	0	0	18.623	67.7826	1	1	0	1	25.7804	18.87	79.1022
DATA	927	6	107	0	0	A_16_P00236389	chr1:203954724-203954783	13397.4	4480	2.214073915e-001	3.427170288e-001	5.182563193e-001	2.201469e+002	3.665387e+002	2.222063e+002	4.440791e+001	47	144	18	80	6.931175e+000	1.872309e+001	0	0	0	0	0	0	0	0	0	0	0	3.10214	60.0492	0	1	0	1	30	18.5614	79.8173
DATA	928	6	108	0	0	A_14_P122752	chr21:41711303-41711362	13417.9	4479.88	2.498059039e-001	1.953885825e-001	2.010703020e-001	3.886530e+002	6.908248e+002	2.246276e+002	7.350126e+001	48	189	18	80	7.011289e+000	1.886257e+001	0	0	0	0	0	0	0	0	0	0	0	7.55341	113.042	1	1	0	1	23.9365	18.7563	79.9221
DATA	929	6	109	0	0	A_14_P120343	chr6:30038261-30038319	13439.9	4480.21	3.650313685e-001	1.319999887e-001	5.685488028e-003	5.500609e+002	1.274800e+003	2.275972e+002	1.299339e+002	52	294.5	19	81	7.128602e+000	1.877506e+001	0	0	0	0	0	0	0	0	0	0	0	10.7092	208.335	1	1	0	1	24.4106	19.2526	80.4337
DATA	930	6	110	0	0	A_14_P108190	chr6:45233425-45233484	13460.3	4479.24	-2.127873593e-001	1.216712467e-001	8.031324313e-002	1.180803e+003	7.234192e+002	2.500630e+002	7.659537e+001	67	199	18	80	7.118029e+000	1.878419e+001	0	0	0	0	0	0	0	0	0	0	0	23.0332	118.053	1	1	1	1	25.7804	18.9971	79.9676
DATA	931	6	111	0	0	A_14_P136983	chr11:62475483-62475540	13482.1	4479.96	-1.108651860e-001	1.481039218e-001	4.541203593e-001	8.111216e+002	6.283777e+002	2.345501e+002	6.770360e+001	57.5	178.5	18	80	7.022698e+000	1.929147e+001	0	0	0	0	0	0	0	0	0	0	0	15.8472	102.406	1	1	0	1	25.5572	18.6663	80.4232
DATA	932	6	112	0	0	A_16_P35564679	chr2:7304200-7304259	13502.8	4479.49	1.651583560e-001	1.179745521e-001	1.615285942e-001	7.925772e+002	1.159311e+003	2.335531e+002	1.186472e+002	60	265	18	80	6.828522e+000	1.955116e+001	0	0	0	0	0	0	0	0	0	0	0	15.512	188.644	1	1	0	1	23.9365	18.2892	81.3001
DATA	933	6	113	0	0	A_14_P130222	chr15:41476350-41476409	13524.7	4479.68	5.116278661e-001	2.421908164e-001	3.464366525e-002	2.178635e+002	7.076401e+002	2.193316e+002	7.514446e+001	44	201.5	17	81	6.793909e+000	1.892120e+001	0	0	0	0	0	0	0	0	0	0	0	-2.15252	114.967	0	1	0	1	24.8756	18.1414	81.9901
DATA	934	6	114	0	0	A_16_P17517929	chr6:40001847-40001906	13545.2	4479.58	3.511983582e-001	1.656264260e-001	3.397024574e-002	4.134473e+002	9.281507e+002	2.228564e+002	9.620714e+001	54.5	226.5	18	80	6.796737e+000	1.942006e+001	0	0	0	0	0	0	0	0	0	0	0	8.11792	150.553	1	1	0	1	24.6442	18.2884	80.437
DATA	935	6	115	0	0	A_16_P18453971	A_16_P18453971	13566.5	4479.68	-8.210784394e-002	2.527390126e-001	7.452779032e-001	4.281479e+002	3.543937e+002	2.228032e+002	4.358077e+001	52.5	138.5	17	80	6.882091e+000	1.948116e+001	0	0	0	0	0	0	0	0	0	0	0	8.41952	57.3888	1	1	0	1	27.0811	18.3239	80.2789
DATA	936	6	116	0	0	A_14_P106874	chr7:115994602-115994661	13587.6	4479.52	-2.504011274e-001	1.255474634e-001	4.610029496e-002	1.172981e+003	6.590066e+002	2.478313e+002	7.062944e+001	68	187	18	79	6.846148e+000	1.891858e+001	0	0	0	0	0	0	0	0	0	0	0	23.1021	106.527	1	1	1	1	26.2212	18.4327	79.7493
DATA	937	6	117	0	0	A_18_P10895419	chr10:112514627-112514686	13608.6	4479.49	4.459384956e-001	9.534358229e-002	2.908558718e-006	9.046737e+002	2.525983e+003	2.360243e+002	2.538777e+002	58.5	482.5	18	80	7.118194e+000	1.853160e+001	0	0	0	0	0	0	0	0	0	0	0	17.8437	407.58	1	1	0	1	25.1049	18.8773	80.2889
DATA	938	6	118	0	0	A_14_P112904	chr1:63744045-63744104	13630.1	4479.51	6.389001884e-001	2.104875022e-001	2.402682385e-003	2.162323e+002	9.415010e+002	2.181250e+002	9.754332e+001	47	234.5	18	80	7.071632e+000	1.892599e+001	0	0	0	0	0	0	0	0	0	0	0	2.72158	151.625	0	1	0	1	25.3321	18.7783	80.1723
DATA	939	6	119	0	0	A_14_P128493	chr9:96714297-96714356	13650.4	4479.74	-3.663683207e-001	1.511998632e-001	1.538982836e-002	1.050168e+003	4.517422e+002	2.414552e+002	5.189952e+001	60	158	18	81	6.850607e+000	1.861233e+001	0	0	0	0	0	0	0	0	0	0	0	20.7683	72.6178	1	1	0	1	23.9365	18.3493	81.2974
DATA	940	6	120	0	0	A_14_P200750	chrX:64719091-64719150	13672	4479.63	7.184025829e-001	1.349685881e-001	1.022162901e-007	3.707328e+002	1.938490e+003	2.202738e+002	1.955327e+002	48	388	17	81	6.831743e+000	1.877254e+001	0	0	0	0	0	0	0	0	0	0	0	7.34146	310.966	1	1	0	1	25.5572	18.2922	81.7803
DATA	941	6	121	0	0	A_14_P138666	chr3:197276849-197276908	13693.9	4479.46	4.872606761e-001	2.495716330e-001	5.089214260e-002	2.153993e+002	6.614622e+002	2.171749e+002	7.094906e+001	47	182	17	81	6.878113e+000	1.872303e+001	0	0	0	0	0	0	0	0	0	0	0	2.35198	105.878	0	1	0	1	26.0017	18.2305	81.507
DATA	942	6	122	0	0	A_16_P00707109	chr3:53975639-53975698	13714.7	4479.29	2.693281467e-001	8.797994779e-002	2.204188849e-003	1.179264e+003	2.192497e+003	2.466190e+002	2.207526e+002	64	434	18	81	6.968828e+000	1.880691e+001	0	0	0	0	0	0	0	0	0	0	0	23.4101	350.188	1	1	1	1	26.4388	18.7269	81.5411
DATA	943	6	123	0	0	A_14_P118068	chr21:40188918-40188977	13736.1	4479.25	1.964211003e-001	1.360052653e-001	1.486779819e-001	6.235795e+002	9.801960e+002	2.251687e+002	1.013514e+002	54.5	237	18	81	6.991906e+000	1.968842e+001	0	0	0	0	0	0	0	0	0	0	0	12.3924	156.206	1	1	0	1	25.1049	19.0726	81.9456
DATA	944	6	124	0	0	A_14_P130803	chr5:84984575-84984634	13757.1	4479.31	5.118402325e-002	1.662491552e-001	7.581771540e-001	5.768793e+002	6.490362e+002	2.237183e+002	6.985526e+001	55	181	18	81	6.656904e+000	1.976214e+001	0	0	0	0	0	0	0	0	0	0	0	11.4754	103.199	1	1	0	1	24.8756	18.5315	81.6992
DATA	945	6	125	0	0	A_14_P131665	chr17:77082786-77082845	13778.5	4479.07	3.488356454e-001	1.062841497e-001	1.030355514e-003	7.631500e+002	1.703906e+003	2.290292e+002	1.723469e+002	62	355.5	18	81	7.019667e+000	1.981434e+001	0	0	0	0	0	0	0	0	0	0	0	15.1957	270.271	1	1	0	1	26.2212	18.823	81.7139
DATA	946	6	126	0	0	A_14_P103659	chr12:70761703-70761762	13799.3	4478.84	6.533823133e-002	1.087386946e-001	5.479240528e-001	9.767849e+002	1.135369e+003	2.368354e+002	1.164663e+002	62	244	18	81	7.028755e+000	1.983859e+001	0	0	0	0	0	0	0	0	0	0	0	19.4663	179.656	1	1	0	1	26.6546	18.9334	81.999
DATA	947	6	127	0	0	A_14_P115404	chr9:19597233-19597292	13820.8	4478.44	2.032919139e-001	1.348707692e-001	1.317315025e-001	6.233403e+002	9.954446e+002	2.244032e+002	1.028901e+002	57.5	238.5	18	81	7.094654e+000	1.929342e+001	0	0	0	0	0	0	0	0	0	0	0	12.433	157.106	1	1	0	1	25.1049	18.8639	81.779
DATA	948	6	128	0	0	A_14_P134449	chr1:218458692-218458746	13841.4	4479.07	1.851281545e-003	7.109023321e-002	9.792244031e-001	2.627515e+003	2.638739e+003	3.398056e+002	2.651601e+002	93	485	18	80	7.257362e+000	1.962906e+001	0	0	0	0	0	0	0	0	0	0	0	52.4315	415.493	1	1	1	1	26.2212	18.8949	81.5195
DATA	949	6	129	0	0	A_14_P201573	chr7:19780689-19780748	13862.7	4478.93	1.480071949e-001	1.202277815e-001	2.183017264e-001	7.716491e+002	1.084993e+003	2.287592e+002	1.116071e+002	57	246	18	79	7.066213e+000	1.934593e+001	0	0	0	0	0	0	0	0	0	0	0	15.4069	170.391	1	1	0	1	26.2212	18.496	80.3115
DATA	950	6	130	0	0	A_14_P107900	chr8:27667902-27667961	13883.9	4479.08	6.438006128e-001	2.094153017e-001	2.110135121e-003	2.138271e+002	9.415933e+002	2.156069e+002	9.774253e+001	46	221	18	78	7.173621e+000	1.881010e+001	0	0	0	0	0	0	0	0	0	0	0	2.41409	147.485	0	1	0	1	23.2073	18.7747	79.0162
DATA	951	6	131	0	0	A_14_P110611	chr8:11702093-11702150	13905.6	4478.22	2.699094637e-001	1.677401953e-001	1.075961559e-001	4.404977e+002	8.200741e+002	2.196118e+002	8.612183e+001	53	214	18	78	6.914574e+000	1.915022e+001	0	0	0	0	0	0	0	0	0	0	0	8.80337	128.067	1	1	0	1	25.3321	18.2461	78.5998
DATA	952	6	132	0	0	A_14_P104840	chr2:220697197-220697256	13926	4478.23	-1.298489590e-001	1.048488801e-001	2.155532705e-001	1.294065e+003	9.596373e+002	2.510317e+002	9.952138e+001	69	221	17	78	6.748233e+000	1.911848e+001	0	0	0	0	0	0	0	0	0	0	0	25.867	149.461	1	1	1	1	24.8756	18.0954	78.8257
DATA	953	6	133	0	0	A_14_P137913	chr12:66247288-66247347	13947.4	4478.6	3.412252438e-001	9.480794539e-002	3.192949055e-004	9.512229e+002	2.086928e+003	2.352026e+002	2.103617e+002	64	407	17	77	6.660823e+000	1.969260e+001	0	0	0	0	0	0	0	0	0	0	0	19.0137	324.135	1	1	0	1	25.7804	18.1363	78.3257
DATA	954	6	134	0	0	A_14_P119492	chr13:73284847-73284906	13968.9	4478.74	-4.584409394e-001	1.117724624e-001	4.103823310e-005	1.828007e+003	6.361169e+002	2.823038e+002	6.891908e+001	78	174	18	77	6.633005e+000	2.042904e+001	0	0	0	0	0	0	0	0	0	0	0	36.5366	98.5139	1	1	1	1	22.9591	18.1977	78.6363
DATA	955	6	135	0	0	A_18_P26461684	chr9:22519885-22519944	13989.7	4478.67	1.114036339e-001	3.895823143e-001	7.749113626e-001	2.137180e+002	2.762134e+002	2.151581e+002	3.834652e+001	44	129	17	77	6.865237e+000	2.020550e+001	0	0	0	0	0	0	0	0	0	0	0	-1.15054	42.6516	0	1	0	1	25.3321	18.0476	77.8715
DATA	956	6	136	0	0	A_16_P35945513	chr2:166911282-166911341	14010.8	4478.3	-4.673725090e-002	1.629300756e-001	7.742236108e-001	6.585004e+002	5.913148e+002	2.250512e+002	6.487247e+001	59	170	17	76	6.866211e+000	2.011112e+001	0	0	0	0	0	0	0	0	0	0	0	13.1569	91.0264	1	1	0	1	26.2212	17.5857	77.3497
DATA	957	6	137	0	0	A_16_P15020264	chr1:8255222-8255281	14031.9	4478.52	-1.162677724e-001	1.876582033e-001	5.355395918e-001	6.067760e+002	4.642593e+002	2.236956e+002	5.358662e+001	58	154	17	76.5	6.873766e+000	1.976146e+001	0	0	0	0	0	0	0	0	0	0	0	12.1174	71.255	1	1	0	1	26.2212	17.9044	77.8602
DATA	958	6	138	0	0	A_14_P138269	chr7:111044035-111044094	14053.1	4478.39	8.518674986e-002	6.339857080e-002	1.790551747e-001	6.246421e+003	7.600077e+003	6.607473e+002	7.604817e+002	164	1218	17	77	7.109141e+000	1.855476e+001	0	0	0	0	0	0	0	0	0	0	0	124.673	1162.79	1	1	1	1	25.7804	18.1928	77.3628
DATA	959	6	139	0	0	A_16_P19971650	chr14:20660354-20660413	14074.4	4478.34	-2.255270007e-001	1.636680528e-001	1.682176008e-001	8.048256e+002	4.788228e+002	2.301180e+002	5.493672e+001	62	152	17	76	7.193450e+000	1.885190e+001	0	0	0	0	0	0	0	0	0	0	0	16.0519	73.0241	1	1	0	1	25.3321	18.4081	76.7542
DATA	960	6	140	0	0	A_16_P21243214	chr21:36289849-36289908	14095.5	4478.2	3.671937812e-001	1.578046888e-001	1.997124469e-002	4.248104e+002	9.894389e+002	2.199113e+002	1.025668e+002	51	239	17.5	75	7.223379e+000	1.843603e+001	0	0	0	0	0	0	0	0	0	0	0	8.46545	150.408	1	1	0	1	25.1049	18.4352	75.555
DATA	961	6	141	0	0	A_14_P102619	chr20:23421007-23421066	14116.9	4478.23	-1.745883026e-001	1.376248945e-001	2.045906099e-001	9.401764e+002	6.289572e+002	2.355747e+002	6.848908e+001	63	172	17	74.5	7.133613e+000	1.929060e+001	0	0	0	0	0	0	0	0	0	0	0	18.7154	95.2952	1	1	0	1	25.3321	18.0921	75.8832
DATA	962	6	142	0	0	A_14_P101730	chr15:81429054-81429113	14138.3	4478.04	-4.414293160e-001	2.411093571e-001	6.712648418e-002	6.566693e+002	2.376388e+002	2.260070e+002	3.611985e+001	55	115	17	74	6.544779e+000	1.885462e+001	0	0	0	0	0	0	0	0	0	0	0	13.0563	35.8826	1	1	0	1	24.1747	17.6293	75.7232
DATA	963	6	143	0	0	A_14_P128004	chr10:110729064-110729123	14159.5	4477.96	-4.535834327e-001	2.355629810e-001	5.416315894e-002	6.832591e+002	2.404374e+002	2.270792e+002	3.637436e+001	57.5	114.5	17	76	6.751055e+000	1.892175e+001	0	0	0	0	0	0	0	0	0	0	0	13.5662	36.1814	1	1	0	1	23.696	18.0526	76.7905
DATA	964	6	144	0	0	A_16_P00247158	chr1:211657153-211657212	14179.9	4477.62	2.838740359e-001	2.382496869e-001	2.334581420e-001	2.940682e+002	5.653562e+002	2.188487e+002	6.281990e+001	50	170	17	76	7.116188e+000	1.823268e+001	0	0	0	0	0	0	0	0	0	0	0	5.83049	84.7876	1	1	0	1	25.3321	18.1371	76.7307
DATA	965	6	145	0	0	A_14_P200311	chr11:66358614-66358669	14201.5	4477.81	-5.387140092e-001	3.124668176e-001	8.469560768e-002	5.490135e+002	1.588068e+002	2.240923e+002	3.174120e+001	53.5	104	17	76	7.028366e+000	1.873552e+001	0	0	0	0	0	0	0	0	0	0	0	10.8653	23.7337	1	1	0	1	26.0017	18.274	77.59
DATA	966	6	146	0	0	A_16_P02666597	chr12:85581679-85581738	14222.6	4477.4	-2.115503597e-001	1.165283367e-001	6.945609908e-002	1.239370e+003	7.614661e+002	2.504759e+002	8.098860e+001	70	195	18	75	6.693816e+000	1.897283e+001	0	0	0	0	0	0	0	0	0	0	0	24.4826	113.387	1	1	1	1	24.4106	18.2766	76.186
DATA	967	6	147	0	0	A_14_P106836	chr1:85097299-85097344	14243.6	4477.47	2.022089816e-001	9.936588601e-002	4.185146979e-002	9.879622e+002	1.573799e+003	2.394600e+002	1.597956e+002	63	314	18	75	6.755029e+000	1.865144e+001	0	0	0	0	0	0	0	0	0	0	0	19.4747	233.527	1	1	0	1	26.0017	18.1309	75.5364
DATA	968	6	148	0	0	A_14_P134892	chr14:89123734-89123793	14264.9	4477.22	1.022031145e+000	1.569251298e-001	7.373402894e-011	2.171688e+002	2.284697e+003	2.186464e+002	2.301528e+002	45	416	17	75	6.876700e+000	1.784579e+001	0	0	0	0	0	0	0	0	0	0	0	0.490319	337.751	0	1	0	1	23.696	18.055	75.5167
DATA	969	6	149	0	0	A_14_P139381	chr14:46365556-46365615	14285.4	4477.44	6.646020104e-001	1.567410992e-001	2.233943469e-005	3.108255e+002	1.435882e+003	2.213777e+002	1.462699e+002	49	288	17	75	6.912674e+000	1.797121e+001	0	0	0	0	0	0	0	0	0	0	0	6.09748	211.534	1	1	0	1	24.4106	18.176	75.6716
DATA	970	6	150	0	0	A_16_P00196223	chr1:175535442-175535501	14307.2	4477.55	8.700409174e-002	9.331040442e-002	3.511217075e-001	1.245287e+003	1.521506e+003	2.526362e+002	1.547029e+002	68.5	301	18	77	6.995122e+000	1.770195e+001	0	0	0	0	0	0	0	0	0	0	0	24.3591	223.308	1	1	1	1	24.6442	18.459	76.9149
DATA	971	6	151	0	0	A_14_P134830	chr19:45896043-45896102	14328.1	4476.92	3.126067867e-001	3.072453311e-001	3.089393696e-001	2.189531e+002	4.497362e+002	2.205394e+002	5.302795e+001	44	143.5	17	78	6.497518e+000	1.830102e+001	0	0	0	0	0	0	0	0	0	0	0	1.36432	65.7485	0	1	0	1	22.9591	18.0326	78.0729
DATA	972	6	152	0	0	A_14_P102403	chr15:33500963-33501022	14349.6	4477.19	5.374415970e-001	2.108130011e-001	1.079158885e-002	2.504498e+002	8.633012e+002	2.225769e+002	9.081939e+001	50.5	192.5	17	77	6.531896e+000	1.828004e+001	0	0	0	0	0	0	0	0	0	0	0	4.86914	125.737	1	1	0	1	24.1747	18.0049	77.5501
DATA	973	6	153	0	0	A_16_P00011128	chr1:8971760-8971819	14371.6	4477.77	-2.482180550e-001	1.772241517e-001	1.613372550e-001	7.747905e+002	4.374881e+002	2.351242e+002	5.210812e+001	57	134	17	75	6.786743e+000	1.829303e+001	0	0	0	0	0	0	0	0	0	0	0	15.0069	63.4788	1	1	0	1	24.6442	18.1547	76.5754
DATA	974	6	154	0	0	A_14_P109421	chr14:55764254-55764313	14392.3	4477.14	3.647752387e-001	1.829974931e-001	4.622481292e-002	3.680216e+002	8.524101e+002	2.257813e+002	8.985422e+001	49	196.5	18	77	7.009573e+000	1.897839e+001	0	0	0	0	0	0	0	0	0	0	0	7.10358	123.188	1	1	0	1	24.1747	18.5904	78.1731
DATA	975	6	155	0	0	A_14_P114592	chr2:159028726-159028785	14413	4477.15	2.019710666e-001	2.767065697e-001	4.654448170e-001	2.856827e+002	4.548361e+002	2.254401e+002	5.369070e+001	49	150	18	79	7.055697e+000	1.915443e+001	0	0	0	0	0	0	0	0	0	0	0	5.49303	65.4817	1	1	0	1	24.1747	18.5683	79.1261
DATA	976	6	156	0	0	A_16_P40143769	chr14:33519847-33519906	14434.2	4477.5	2.087679169e-001	1.758467748e-001	2.351428688e-001	4.678871e+002	7.566742e+002	2.293986e+002	8.090541e+001	53	183	18	80	7.106977e+000	1.906213e+001	0	0	0	0	0	0	0	0	0	0	0	8.95821	108.525	1	1	0	1	30	18.8292	79.9725
DATA	977	6	157	0	0	A_14_P130546	chr14:30780774-30780833	14455.3	4477.5	4.235767665e-001	1.056559251e-001	6.097113130e-005	7.602266e+002	2.016136e+003	2.380419e+002	2.036534e+002	60	363	18	78	7.122815e+000	1.888771e+001	0	0	0	0	0	0	0	0	0	0	0	14.4909	288.017	1	1	0	1	27.0811	18.7669	79.0767
DATA	978	6	158	0	0	A_14_P202401	chr3:112080885-112080944	14475.9	4477.22	1.106286203e-001	3.901124194e-001	7.767312042e-001	2.250816e+002	2.903813e+002	2.265983e+002	4.094528e+001	42.5	117.5	18	79	7.019718e+000	1.930492e+001	0	0	0	0	0	0	0	0	0	0	0	-0.284091	41.3168	0	1	0	1	22.4545	18.5706	79.1568
DATA	979	6	159	0	0	A_18_P17047259	chrX:4490526-4490585	14498.2	4477.57	1.152232794e-001	1.062848922e-001	2.783211848e-001	1.011448e+003	1.318763e+003	2.492525e+002	1.350242e+002	63	272	18	79	7.127299e+000	1.885913e+001	0	0	0	0	0	0	0	0	0	0	0	19.0906	186.871	1	1	0	1	24.8756	18.785	78.7677
DATA	980	6	160	0	1	SRN_50796	SRN_50796	14519.5	4477.27	-2.568530971e-002	6.148288087e-002	6.761199661e-001	6.647250e+004	6.265514e+004	6.651194e+003	6.265582e+003	1297.5	8904.5	18	79	6.958592e+000	1.863267e+001	0	0	0	0	0	0	0	0	0	0	0	1248.06	8840.93	1	1	1	1	24.4106	18.6462	79.3337
DATA	981	6	161	0	0	A_14_P139218	chr9:107809963-107810022	14539.7	4477.08	5.171897510e-001	2.409417538e-001	3.183036884e-002	2.286788e+002	7.523428e+002	2.302197e+002	8.071122e+001	44	180	18	79	7.093135e+000	1.845831e+001	0	0	0	0	0	0	0	0	0	0	0	-0.115514	105.735	0	1	0	1	24.1747	18.7492	79.652
DATA	982	6	162	0	0	A_14_P100681	chr15:55664930-55664989	14561.1	4477.33	1.166229773e-001	2.508351959e-001	6.419753916e-001	3.637560e+002	4.758095e+002	2.344343e+002	5.590168e+001	51	143.5	17	78	6.857930e+000	1.905437e+001	0	0	0	0	0	0	0	0	0	0	0	6.75344	66.6006	1	1	0	1	22.4545	18.1171	79.5415
DATA	983	6	163	0	0	A_14_P103743	chr11:82584281-82584340	14582.4	4476.63	4.175276201e-002	7.923829799e-002	5.982446055e-001	1.946584e+003	2.143019e+003	3.036123e+002	2.163194e+002	79	391	17	79	6.874236e+000	1.896317e+001	0	0	0	0	0	0	0	0	0	0	0	35.9222	298.623	1	1	1	1	24.8756	17.9664	79.7188
DATA	984	6	164	66	1	DarkCorner	DarkCorner	14603.3	4477.44	0.000000000e+000	1.044038750e+000	1.000000000e+000	2.329629e+002	2.938943e+001	2.345327e+002	2.958692e+001	41	75	17	79	6.778671e+000	1.878310e+001	0	0	0	0	0	0	0	0	0	0	0	-0.507344	-4.10219	0	0	0	0	28.5237	17.9569	79.4321
DATA	985	7	1	0	0	A_14_P130479	chr1:212629027-212629086	11144	4491.82	-3.136765147e-001	1.193736582e-001	8.596777059e-003	1.640146e+003	7.965370e+002	3.094951e+002	8.534328e+001	69.5	186.5	18	78	7.008412e+000	1.900009e+001	0	0	0	0	0	0	0	0	0	0	0	26.8695	106.779	1	1	1	1	27.2919	18.8744	79.0531
DATA	986	7	2	0	0	A_14_P122524	chr1:153944813-153944872	11165	4491.8	-2.189512422e-001	2.424096390e-001	3.664047526e-001	6.228815e+002	3.762307e+002	2.687431e+002	4.845804e+001	53	134	18	79	6.968636e+000	1.910863e+001	0	0	0	0	0	0	0	0	0	0	0	10.2448	50.5994	1	1	0	1	28.1191	19.22	80.2018
DATA	987	7	3	0	0	A_14_P102506	chr3:132402931-132402990	11186	4491.8	-4.244139539e-001	1.598616859e-001	7.933608858e-003	1.253350e+003	4.716919e+002	2.890213e+002	5.613841e+001	62	147	19	81	7.278137e+000	2.031546e+001	0	0	0	0	0	0	0	0	0	0	0	20.693	63.6465	1	1	0	1	28.1191	19.859	82.2761
DATA	988	7	4	0	0	A_14_P114627	chr1:169256516-169256575	11207.3	4491.84	-5.004227210e-001	1.630696398e-001	2.149441896e-003	1.328031e+003	4.195516e+002	2.914778e+002	5.177476e+001	66.5	131	19	80	7.464632e+000	1.939255e+001	0	0	0	0	0	0	0	0	0	0	0	22.0076	56.8014	1	1	1	1	26.0017	19.9663	81.703
DATA	989	7	5	0	0	A_16_P16698512	chr4:61512658-61512717	11228	4491.93	1.257599149e-001	1.190466665e-001	2.907892813e-001	9.619815e+002	1.285070e+003	2.758812e+002	1.320166e+002	59.5	244.5	19	81	7.519549e+000	1.921376e+001	0	0	0	0	0	0	0	0	0	0	0	15.997	174.555	1	1	0	1	25.7804	20.1459	81.5851
DATA	990	7	6	0	0	A_14_P121761	chr1:193070295-193070354	11249	4491.75	-1.397229525e-001	1.539965300e-001	3.642416516e-001	9.370450e+002	6.792623e+002	2.742264e+002	7.431216e+001	59.5	164	20	82	7.742428e+000	1.912482e+001	0	0	0	0	0	0	0	0	0	0	0	15.6335	92.5713	1	1	0	1	24.8756	20.1569	82.5515
DATA	991	7	7	0	0	A_14_P137795	chr5:129098482-129098541	11270.4	4491.61	-1.015343677e-001	7.901633577e-002	1.987994704e-001	2.579225e+003	2.041525e+003	3.640325e+002	2.063503e+002	84	369	20	82	7.642957e+000	1.939482e+001	0	0	0	0	0	0	0	0	0	0	0	43.1694	279.167	1	1	1	1	25.7804	20.0887	82.7645
DATA	992	7	8	0	0	A_14_P100394	chr21:48067866-48067924	11291.7	4491.26	1.941124046e-001	2.270505717e-001	3.925897579e-001	4.076963e+002	6.374545e+002	2.593534e+002	7.042467e+001	50	165	20	83	7.345906e+000	2.001004e+001	0	0	0	0	0	0	0	0	0	0	0	6.8442	87.4617	1	1	0	1	24.8756	20.1113	83.4436
DATA	993	7	9	0	0	A_16_P39802028	chr12:105455352-105455411	11313.2	4491.31	-2.701556953e-001	5.508768076e-001	6.238435454e-001	2.742111e+002	1.472073e+002	2.568290e+002	3.326638e+001	48	99	20	82	7.233912e+000	1.960544e+001	0	0	0	0	0	0	0	0	0	0	0	4.61716	20.2677	1	1	0	0	26.4388	19.9203	82.985
DATA	994	7	10	0	0	A_16_P00741979	chr3:77401479-77401538	11334.2	4491.58	2.221559074e-001	1.451242579e-001	1.258193675e-001	6.564406e+002	1.094842e+003	2.629583e+002	1.134489e+002	52.5	231.5	19	82.5	7.230137e+000	1.918425e+001	0	0	0	0	0	0	0	0	0	0	0	11.0847	151.257	1	1	0	1	25.7804	19.4846	83.1929
DATA	995	7	11	0	0	A_18_P17317862	chrX:133943572-133943631	11355.2	4491.31	5.731687000e-001	2.264088427e-001	1.135547659e-002	2.522764e+002	9.441592e+002	2.547585e+002	9.895619e+001	45.5	209	19	81	7.592252e+000	1.889980e+001	0	0	0	0	0	0	0	0	0	0	0	3.37727	130.878	0	1	0	1	24.8756	19.595	82.6106
DATA	996	7	12	0	0	A_14_P132134	chr12:53646933-53646986	11376.1	4491.47	-1.930189474e-001	1.177730410e-001	1.012328378e-001	1.386771e+003	8.891718e+002	2.887987e+002	9.369237e+001	62.5	197	19	82	7.650315e+000	1.950643e+001	0	0	0	0	0	0	0	0	0	0	0	23.5381	123.677	1	1	1	1	24.4106	19.9968	82.6148
DATA	997	7	13	0	0	A_14_P133628	chr1:149900781-149900840	11398.2	4491.35	-1.588462999e-001	1.857958680e-001	3.925784645e-001	7.548855e+002	5.236424e+002	2.637218e+002	6.006489e+001	55.5	152.5	19	81	6.978644e+000	1.971312e+001	0	0	0	0	0	0	0	0	0	0	0	12.8453	73.0956	1	1	0	1	26.0017	19.2961	81.5016
DATA	998	7	14	0	0	A_14_P124828	chr14:40116705-40116764	11419.1	4491.54	5.091533698e-001	2.413344374e-001	3.488059158e-002	2.534688e+002	8.186116e+002	2.533669e+002	8.695475e+001	45	196	18	81	6.846061e+000	1.973876e+001	0	0	0	0	0	0	0	0	0	0	0	4.32318	114.662	1	1	0	1	25.7804	19.1281	81.3128
DATA	999	7	15	0	0	A_14_P115286	chr1:70257745-70257804	11439.9	4491.04	-1.819608758e-001	1.230177815e-001	1.391021389e-001	1.278842e+003	8.411164e+002	2.822177e+002	8.904486e+001	64.5	188	19	81.5	7.450786e+000	1.939347e+001	0	0	0	0	0	0	0	0	0	0	0	21.8567	118.204	1	1	1	1	24.6442	19.6897	81.7727
DATA	1000	7	16	0	0	A_14_P118545	chr20:62228876-62228935	11460.9	4491.07	2.251369619e-001	1.028316319e-001	2.856962094e-002	1.048732e+003	1.761170e+003	2.720741e+002	1.785094e+002	61	325	19	80	7.589363e+000	1.918966e+001	0	0	0	0	0	0	0	0	0	0	0	17.9618	248.347	1	1	0	1	26.0017	19.8699	81.2884
DATA	1001	7	17	0	0	A_14_P125617	chrX:125064844-125064903	11482	4491.8	4.876016991e-001	1.730586891e-001	4.839141297e-003	3.814602e+002	1.172333e+003	2.533844e+002	1.207727e+002	49	246	19	80	7.586014e+000	1.915275e+001	0	0	0	0	0	0	0	0	0	0	0	6.54774	165.901	1	1	0	1	24.8756	19.7458	80.5415
DATA	1002	7	18	0	0	A_14_P200986	chr7:96314795-96314854	11503.1	4491.31	-1.545467417e-001	1.530134148e-001	3.124852942e-001	9.317814e+002	6.527807e+002	2.668453e+002	7.140050e+001	59	163	18	79	7.140044e+000	1.770076e+001	0	0	0	0	0	0	0	0	0	0	0	16.0226	92.686	1	1	0	1	27.0811	19.0997	80.4771
DATA	1003	7	19	0	0	A_16_P19591862	chr12:73085988-73086047	11524.4	4491.57	1.976613575e-001	1.597784398e-001	2.160512409e-001	5.885213e+002	9.277341e+002	2.564141e+002	9.714869e+001	53.5	200.5	18	79	7.103660e+000	1.808918e+001	0	0	0	0	0	0	0	0	0	0	0	10.1395	132.188	1	1	0	1	26.2212	18.8754	80.789
DATA	1004	7	20	0	0	A_14_P105032	chr2:207395594-207395653	11545.6	4491.48	-1.724375562e-001	2.893522698e-001	5.512130834e-001	4.674343e+002	3.142556e+002	2.534847e+002	4.257800e+001	52	126	18	79	6.879932e+000	1.865015e+001	0	0	0	0	0	0	0	0	0	0	0	8.06725	44.9295	1	1	0	1	25.5572	18.9053	79.4687
DATA	1005	7	21	0	0	A_14_P117386	chr1:91447869-91447928	11567	4490.75	-3.203003157e-001	2.761833686e-001	2.461555517e-001	5.743541e+002	2.747131e+002	2.553043e+002	3.968018e+001	54	115	18	79	6.915846e+000	1.914675e+001	0	0	0	0	0	0	0	0	0	0	0	9.92759	39.407	1	1	0	1	26.4388	18.6945	79.9894
DATA	1006	7	22	0	0	A_14_P101683	chr21:19183854-19183913	11588.3	4491.27	1.643236509e-001	1.386909455e-001	2.360890819e-001	7.235299e+002	1.056283e+003	2.586572e+002	1.094141e+002	58.5	223	19	78	6.872968e+000	1.921803e+001	0	0	0	0	0	0	0	0	0	0	0	12.5276	152.053	1	1	0	1	27.0811	18.8094	78.8143
DATA	1007	7	23	0	0	A_14_P135385	chr6:39507749-39507808	11609.2	4490.81	1.593695584e-001	1.988389541e-001	4.228418468e-001	4.758672e+002	6.868396e+002	2.525063e+002	7.433886e+001	53	172	18	77	6.767104e+000	1.912758e+001	0	0	0	0	0	0	0	0	0	0	0	8.25107	99.1972	1	1	0	1	26.2212	18.445	77.9107
DATA	1008	7	24	0	0	A_16_P16103405	chr3:527296-527355	11630	4490.93	-8.212629609e-002	2.077302115e-001	6.925840463e-001	5.990868e+002	4.958650e+002	2.547652e+002	5.711590e+001	51	143	19	77	7.186106e+000	1.927293e+001	0	0	0	0	0	0	0	0	0	0	0	10.4027	71.8547	1	1	0	1	24.6442	19.2866	78.4016
DATA	1009	7	25	0	0	A_16_P18327405	chr8:63427076-63427135	11652	4490.55	-1.583528556e-001	1.460091469e-001	2.781251554e-001	9.796646e+002	6.803378e+002	2.659817e+002	7.366482e+001	61	173	19	76	6.971740e+000	1.902982e+001	0	0	0	0	0	0	0	0	0	0	0	17.0344	98.9252	1	1	0	1	25.3321	19.2719	78.3047
DATA	1010	7	26	0	0	A_14_P139810	chr6:117245810-117245869	11672.7	4490.83	1.534270543e-001	1.581152834e-001	3.318724212e-001	6.205604e+002	8.835092e+002	2.546245e+002	9.272820e+001	54.5	204	18	76.5	6.953088e+000	1.946289e+001	0	0	0	0	0	0	0	0	0	0	0	10.805	128.894	1	1	0	1	25.5572	18.9872	77.3882
DATA	1011	7	27	0	0	A_16_P39066666	chr10:67454101-67454160	11693.9	4490.31	3.373862274e-001	2.986728252e-001	2.586371905e-001	2.450045e+002	5.327952e+002	2.475492e+002	6.021784e+001	45	157	18	77	6.934624e+000	1.943902e+001	0	0	0	0	0	0	0	0	0	0	0	3.66376	77.983	0	1	0	1	26.0017	18.7864	78.0285
DATA	1012	7	28	0	0	A_14_P123165	chr4:154335300-154335359	11715.1	4490.44	1.131329876e-001	1.133699548e-001	3.183231058e-001	9.950207e+002	1.291116e+003	2.656836e+002	1.321062e+002	57.5	272.5	19	77	6.843938e+000	1.913922e+001	0	0	0	0	0	0	0	0	0	0	0	17.3671	189.605	1	1	0	1	25.7804	18.9192	78.5864
DATA	1013	7	29	0	0	A_14_P125263	chr6:148056029-148056088	11736	4490.62	6.106612734e-001	1.197664664e-001	3.418735518e-007	5.704507e+002	2.327445e+003	2.525797e+002	2.344080e+002	50	422	19	77	6.966428e+000	1.929413e+001	0	0	0	0	0	0	0	0	0	0	0	9.96857	342.917	1	1	0	1	26.2212	19.2191	78.9374
DATA	1014	7	30	0	0	A_14_P133487	chr3:37821468-37821527	11757.2	4490.49	-2.097946176e-001	1.136150559e-001	6.481399017e-002	1.446473e+003	8.923099e+002	2.851862e+002	9.345731e+001	68	207	19	78	7.053995e+000	1.979156e+001	0	0	0	0	0	0	0	0	0	0	0	25.305	131.898	1	1	1	1	24.8756	19.0865	78.9902
DATA	1015	7	31	0	0	A_14_P138995	chr6:169653664-169653723	11778.4	4490.4	-2.453128758e-001	8.234732329e-002	2.891884735e-003	2.805692e+003	1.594877e+003	3.728245e+002	1.618748e+002	90	317	19	77	7.172674e+000	2.023916e+001	0	0	0	0	0	0	0	0	0	0	0	49.1362	236.512	1	1	1	1	25.7804	19.172	78.3169
DATA	1016	7	32	0	0	A_16_P18145767	chr7:142328008-142328067	11799.1	4490.73	6.601350039e-002	7.296335091e-002	3.655985121e-001	2.549712e+003	2.968279e+003	3.537796e+002	2.981091e+002	86.5	522	18	77	6.564464e+000	1.960009e+001	0	0	0	0	0	0	0	0	0	0	0	44.7012	441.584	1	1	1	1	26.0017	18.5456	78.2355
DATA	1017	7	33	0	0	A_14_P129083	chr3:28025781-28025840	11820.7	4490.4	3.060359243e-001	7.494922532e-002	4.441147694e-005	2.264121e+003	4.580739e+003	3.336078e+002	4.588999e+002	83	763	18	77	6.779168e+000	1.938048e+001	0	0	0	0	0	0	0	0	0	0	0	39.7332	683.659	1	1	1	1	24.8756	18.4833	77.9555
DATA	1018	7	34	0	0	A_16_P01799905	chr7:124607233-124607292	11842.6	4490.15	-1.588676696e-001	1.709848912e-001	3.528202758e-001	8.037480e+002	5.575095e+002	2.576331e+002	6.213420e+001	57	164	18	76	7.180223e+000	1.917334e+001	0	0	0	0	0	0	0	0	0	0	0	14.1188	83.4759	1	1	0	1	22.9591	18.7122	78.1812
DATA	1019	7	35	0	0	A_14_P121399	chr9:87549058-87549116	11862.9	4489.74	-2.573984622e-001	2.708442819e-001	3.419314489e-001	5.391606e+002	2.980710e+002	2.504373e+002	4.045385e+001	50	122	18	77	6.907987e+000	1.884355e+001	0	0	0	0	0	0	0	0	0	0	0	9.47914	44.7624	1	1	0	1	27.501	18.6181	77.6933
DATA	1020	7	36	0	0	A_14_P131954	chr9:137701489-137701548	11884.2	4489.5	1.062938249e-001	1.004469833e-001	2.899605198e-001	1.194642e+003	1.525919e+003	2.719847e+002	1.550088e+002	64.5	299	18	77	6.500093e+000	1.961658e+001	0	0	0	0	0	0	0	0	0	0	0	21.0223	229.863	1	1	0	1	24.4106	18.3675	78.0521
DATA	1021	7	37	0	0	A_14_P114521	chr2:233613670-233613729	11905.6	4490.02	6.880568716e-002	2.612545965e-001	7.922681721e-001	3.877891e+002	4.543613e+002	2.471669e+002	5.294510e+001	47	152.5	18	76	6.779649e+000	1.914231e+001	0	0	0	0	0	0	0	0	0	0	0	6.83065	68.6617	1	1	0	1	26.2212	18.9953	77.2997
DATA	1022	7	38	0	0	A_14_P112319	chrX:21670446-21670505	11926.8	4489.94	-7.597297379e-001	4.144500291e-001	6.678719111e-002	5.588745e+002	9.718171e+001	2.502135e+002	2.878721e+001	51.5	91.5	18	75	6.820034e+000	1.892526e+001	0	0	0	0	0	0	0	0	0	0	0	9.85283	14.7305	1	1	0	0	24.4106	19.1303	76.4898
DATA	1023	7	39	0	0	A_14_P112680	chr1:62175025-62175081	11947.6	4489.63	-8.155218540e-002	1.620997192e-001	6.148947625e-001	7.795154e+002	6.460595e+002	2.558575e+002	7.002804e+001	57	178	18	75	6.875802e+000	1.833297e+001	0	0	0	0	0	0	0	0	0	0	0	13.7539	98.2135	1	1	0	1	24.4106	18.5031	76.3395
DATA	1024	7	40	0	0	A_14_P122694	chr13:95090854-95090907	11968.8	4489.34	-1.009907760e-001	1.212847470e-001	4.050280519e-001	1.144619e+003	9.071310e+002	2.690546e+002	9.462863e+001	64	208	18	75	6.796304e+000	1.830656e+001	0	0	0	0	0	0	0	0	0	0	0	20.2124	138.308	1	1	0	1	24.6442	18.4221	76.003
DATA	1025	7	41	0	1	SRN_20721	SRN_20721	11990	4488.98	-7.279254266e-001	1.275860643e-001	1.160921108e-008	2.453846e+003	4.591154e+002	3.455534e+002	5.319214e+001	85	151	18	75	6.553034e+000	1.769241e+001	0	0	0	0	0	0	0	0	0	0	0	43.3665	70.2025	1	1	1	1	22.7082	18.2824	74.9706
DATA	1026	7	42	0	0	A_16_P18041282	chr7:98708711-98708770	12011.5	4489.91	-7.927515061e-002	2.203031833e-001	7.189625354e-001	5.495107e+002	4.578266e+002	2.492055e+002	5.303946e+001	49	146	17	74	6.207580e+000	1.810181e+001	0	0	0	0	0	0	0	0	0	0	0	9.72045	70.22	1	1	0	1	22.4545	18.1601	74.9559
DATA	1027	7	43	0	0	A_14_P105670	chr12:51375051-51375110	12032.9	4490.07	-2.648868205e-001	3.794481211e-001	4.851244041e-001	3.793301e+002	2.061249e+002	2.458113e+002	3.373188e+001	49	111	18	74	6.191200e+000	1.888517e+001	0	0	0	0	0	0	0	0	0	0	0	6.71573	31.7071	1	1	0	1	25.5572	18.4607	74.9262
DATA	1028	7	44	0	0	A_14_P117436	chr2:232904052-232904111	12052.7	4489.56	-1.199810877e-001	1.850647663e-001	5.167783564e-001	6.965027e+002	5.283743e+002	2.524890e+002	5.917017e+001	55.5	162	18	75	6.232813e+000	1.902361e+001	0	0	0	0	0	0	0	0	0	0	0	12.3399	81.4857	1	1	0	1	25.3321	18.208	75.4817
DATA	1029	7	45	0	0	A_14_P119459	chr12:14849143-14849201	12074.8	4489.31	3.250036784e-001	9.999236865e-002	1.152894756e-003	9.742252e+002	2.059032e+003	2.613286e+002	2.076087e+002	60.5	389.5	18	74	6.552911e+000	1.828322e+001	0	0	0	0	0	0	0	0	0	0	0	17.2747	318.457	1	1	0	1	26.2212	18.4781	75.6348
DATA	1030	7	46	0	0	A_14_P109301	chr8:98078238-98078291	12096	4489.26	-1.331240940e-001	1.296884996e-001	3.046601456e-001	1.082154e+003	7.964615e+002	2.653612e+002	8.393398e+001	62	204	18	72	6.829956e+000	1.837361e+001	0	0	0	0	0	0	0	0	0	0	0	19.204	123.521	1	1	0	1	24.8756	18.4087	74.5367
DATA	1031	7	47	0	0	A_14_P102831	chr16:56473623-56473674	12116.4	4489.55	-3.799036753e-001	1.043375041e-001	2.714717218e-004	2.065492e+003	8.612313e+002	3.182363e+002	9.008285e+001	81	218	18	73	6.914737e+000	1.791425e+001	0	0	0	0	0	0	0	0	0	0	0	36.6839	133.917	1	1	1	1	24.4106	18.661	74.3492
DATA	1032	7	48	0	0	A_14_P114077	chrX:92699348-92699407	12137.5	4489.18	-3.674935114e-002	1.507732897e-001	8.074328623e-001	8.006500e+002	7.356875e+002	2.548117e+002	7.814395e+001	56	197	18	75	7.009540e+000	1.766962e+001	0	0	0	0	0	0	0	0	0	0	0	14.2312	114.693	1	1	0	1	23.9365	18.781	76.1634
DATA	1033	7	49	0	0	A_14_P136583	chr12:53344326-53344385	12158.6	4489.49	1.443148550e-001	8.529445640e-002	9.065351031e-002	1.542760e+003	2.150866e+003	2.867437e+002	2.166858e+002	70	415	18	76	6.902977e+000	1.752807e+001	0	0	0	0	0	0	0	0	0	0	0	27.4447	336.2	1	1	1	1	24.4106	18.6399	76.7524
DATA	1034	7	50	0	0	A_14_P128794	chr1:43776590-43776649	12179.9	4489.13	-5.911336022e-003	1.224315224e-001	9.614908667e-001	1.002925e+003	9.893660e+002	2.615020e+002	1.023496e+002	62	224	17	77	7.000217e+000	1.787989e+001	0	0	0	0	0	0	0	0	0	0	0	17.8561	155.039	1	1	0	1	22.7082	18.5406	77.4469
DATA	1035	7	51	0	0	A_14_P108069	chr4:140625364-140625423	12201.6	4489.6	-2.709401152e-001	3.980788353e-001	4.961124491e-001	3.609438e+002	1.934191e+002	2.439779e+002	3.251929e+001	49	113	17	76	6.864812e+000	1.884748e+001	0	0	0	0	0	0	0	0	0	0	0	6.43189	30.3895	1	1	0	1	24.6442	18.1077	77.5024
DATA	1036	7	52	0	0	A_14_P129471	chr5:141059389-141059437	12222.5	4489.42	-5.630436569e-001	1.045046545e-001	7.135011731e-008	2.812387e+003	7.691860e+002	3.704323e+002	8.121929e+001	91	197.5	17	77	6.748431e+000	1.955425e+001	0	0	0	0	0	0	0	0	0	0	0	50.1578	121.144	1	1	1	1	24.4106	18.0016	78.2362
DATA	1037	7	53	0	0	A_16_P01321008	chr5:118507580-118507639	12244.3	4488.63	1.730062503e-002	1.224269153e-001	8.876219681e-001	9.739864e+002	1.013569e+003	2.598269e+002	1.046427e+002	59.5	235	18	76	7.076393e+000	1.845620e+001	0	0	0	0	0	0	0	0	0	0	0	17.3858	160.015	1	1	0	1	26.6546	18.8534	78.2761
DATA	1038	7	54	0	0	A_14_P134950	chr17:41925051-41925110	12265.4	4488.8	2.774400515e-001	3.203217238e-001	3.864192244e-001	2.390562e+002	4.528351e+002	2.412392e+002	5.219436e+001	46	143	18	77	7.029318e+000	1.831700e+001	0	0	0	0	0	0	0	0	0	0	0	2.9666	71.6607	0	1	0	1	20.0267	18.9713	78.4035
DATA	1039	7	55	0	0	A_14_P137286	chr16:50259060-50259119	12286.3	4488.87	-4.706428665e-002	1.157980284e-001	6.844235469e-001	1.130017e+003	1.013959e+003	2.656822e+002	1.046504e+002	66.5	242.5	18	78	6.664563e+000	1.769799e+001	0	0	0	0	0	0	0	0	0	0	0	20.2069	160.826	1	1	0	1	24.4106	18.3393	79.5227
DATA	1040	7	56	0	0	A_14_P105617	chr13:36877385-36877444	12307.7	4488.78	-2.973560234e-001	2.412836708e-001	2.178027556e-001	6.253601e+002	3.153364e+002	2.482374e+002	4.076667e+001	53	128	18	79	6.528945e+000	1.814388e+001	0	0	0	0	0	0	0	0	0	0	0	11.193	50.1293	1	1	0	1	23.696	18.3372	80.2242
DATA	1041	7	57	0	0	A_14_P129847	chr5:134442297-134442356	12328.7	4488.39	-6.841287863e-004	1.708879011e-001	9.968057754e-001	6.579076e+002	6.568721e+002	2.488611e+002	7.056554e+001	54	186	18	78	6.536528e+000	1.806328e+001	0	0	0	0	0	0	0	0	0	0	0	11.7865	104.648	1	1	0	1	26.0017	18.2915	80.0596
DATA	1042	7	58	0	0	A_16_P02046045	chr9:1079463-1079522	12350.2	4488.73	1.263869896e-001	1.130959832e-001	2.637721856e-001	9.572250e+002	1.280563e+003	2.581761e+002	1.306146e+002	57	287	17	78	6.854503e+000	1.884796e+001	0	0	0	0	0	0	0	0	0	0	0	17.1654	204.463	1	1	0	1	24.1747	18.2615	79.75
DATA	1043	7	59	0	0	A_14_P139528	chr3:131404737-131404796	12370.8	4488.51	-1.856881348e-001	1.630082530e-001	2.546475539e-001	8.570190e+002	5.588591e+002	2.544150e+002	6.150051e+001	60	172	18	80	6.625078e+000	2.049183e+001	0	0	0	0	0	0	0	0	0	0	0	15.3832	89.4115	1	1	0	1	24.8756	18.168	80.7945
DATA	1044	7	60	1028	1	SM_09	SM_09	12392.2	4488.81	0.000000000e+000	1.100304157e+000	1.000000000e+000	2.377033e+002	2.544775e+001	2.393050e+002	2.562410e+001	42	82	18	79	7.118694e+000	2.012291e+001	0	0	0	0	0	0	0	0	0	0	0	-0.894174	0.839784	0	0	0	0	28.5237	18.7668	80.6273
DATA	1045	7	61	0	0	A_16_P41685915	chrX:57926505-57926564	12413.5	4488.68	2.750091907e-001	3.205315109e-001	3.909042579e-001	2.374581e+002	4.472972e+002	2.390855e+002	5.152157e+001	44.5	160	18	80	6.518524e+000	1.847097e+001	0	0	0	0	0	0	0	0	0	0	0	0.650234	71.8552	0	1	0	1	27.0811	18.3938	80.4003
DATA	1046	7	62	0	0	A_14_P136844	chr16:89849284-89849338	12434.5	4488.68	-8.454867477e-001	3.443172503e-001	1.406708505e-002	7.186761e+002	1.025762e+002	2.493894e+002	2.750359e+001	54	98	18	81	6.789886e+000	1.894959e+001	0	0	0	0	0	0	0	0	0	0	0	12.9397	16.5097	1	1	0	0	27.0811	18.19	81.5459
DATA	1047	7	63	0	0	A_14_P126892	chr21:34561055-34561114	12455.6	4488.41	4.618437116e-002	1.595578922e-001	7.722354104e-001	6.708338e+002	7.461039e+002	2.478043e+002	7.883875e+001	56	197	18	81	7.175749e+000	1.873189e+001	0	0	0	0	0	0	0	0	0	0	0	12.0914	120.307	1	1	0	1	24.8756	18.6153	81.3629
DATA	1048	7	64	0	0	A_18_P16933677	chr9:100043492-100043551	12477	4488.54	5.363515845e-001	2.359889263e-001	2.303926716e-002	2.366932e+002	8.138368e+002	2.391950e+002	8.526284e+001	48	208.5	18	81	7.246817e+000	1.792027e+001	0	0	0	0	0	0	0	0	0	0	0	3.75492	131.471	0	1	0	1	25.1049	18.5371	80.972
DATA	1049	7	65	0	0	A_14_P113133	chr1:203052336-203052392	12498	4488.5	1.595452379e-001	8.199725223e-002	5.168611178e-002	1.643825e+003	2.373563e+003	2.892680e+002	2.387095e+002	72	473.5	18	80	7.342783e+000	1.858171e+001	0	0	0	0	0	0	0	0	0	0	0	29.695	384.101	1	1	1	1	26.2212	18.8578	80.4265
DATA	1050	7	66	0	0	A_14_P110861	chr18:65180036-65180095	12519.2	4488.5	4.321929780e-001	1.084653021e-001	6.758828471e-005	7.562715e+002	2.045836e+003	2.494863e+002	2.061467e+002	55	410	18	81	6.552824e+000	1.873650e+001	0	0	0	0	0	0	0	0	0	0	0	13.6775	331.627	1	1	0	1	26.6546	18.4343	80.726
DATA	1051	7	67	0	0	A_14_P130741	chrX:73473460-73473519	12540.6	4488.07	8.304359287e-002	3.192496606e-001	7.947703143e-001	3.004858e+002	3.638040e+002	2.393512e+002	4.431156e+001	49	138.5	18	79	6.714601e+000	1.851761e+001	0	0	0	0	0	0	0	0	0	0	0	5.44105	59.0668	1	1	0	1	25.1049	18.3292	79.8276
DATA	1052	7	68	0	0	A_14_P104740	chr19:16108722-16108781	12561.4	4488.2	1.097524284e-001	1.167851604e-001	3.473301162e-001	9.213243e+002	1.186219e+003	2.544424e+002	1.212813e+002	60	273	18	79	6.411923e+000	1.920955e+001	0	0	0	0	0	0	0	0	0	0	0	16.7027	192.894	1	1	0	1	23.696	18.4283	80.5827
DATA	1053	7	69	0	0	A_14_P201478	chr4:140639077-140639136	12581.8	4488.61	-2.767886543e-002	1.560882460e-001	8.592505123e-001	7.443698e+002	6.984090e+002	2.483197e+002	7.425512e+001	59	199	18	79	6.361724e+000	1.978229e+001	0	0	0	0	0	0	0	0	0	0	0	13.5104	113.741	1	1	0	1	25.3321	18.3063	81.1556
DATA	1054	7	70	0	0	A_14_P102690	chr21:45287659-45287718	12603.5	4487.89	1.035959827e-001	1.943167734e-001	5.939440176e-001	4.969361e+002	6.308070e+002	2.417432e+002	6.792246e+001	54	181	17	79	6.319028e+000	1.943369e+001	0	0	0	0	0	0	0	0	0	0	0	9.03163	102.876	1	1	0	1	22.7082	17.5968	80.4288
DATA	1055	7	71	0	0	A_14_P109754	chr5:83172699-83172758	12624.3	4487.98	-3.078828624e-001	1.126839493e-001	6.289975739e-003	1.597554e+003	7.862720e+002	2.852200e+002	8.255171e+001	69	205	18	80	6.608487e+000	1.973577e+001	0	0	0	0	0	0	0	0	0	0	0	29.0718	128.406	1	1	1	1	22.7082	18.0611	80.8137
DATA	1056	7	72	0	0	A_14_P132064	chr19:10070230-10070289	12645.6	4488.02	5.594635765e-001	1.272874285e-001	1.106313061e-005	5.111327e+002	1.853520e+003	2.414386e+002	1.870460e+002	52	374	17	79	6.595388e+000	1.851858e+001	0	0	0	0	0	0	0	0	0	0	0	9.31383	303.103	1	1	0	1	25.5572	18.0405	79.6324
DATA	1057	7	73	0	0	A_16_P01766547	chr7:100980697-100980756	12667.3	4487.89	3.239715078e-003	1.219593647e-001	9.788075752e-001	9.730923e+002	9.803784e+002	2.549370e+002	1.011962e+002	59	238.5	18	78	6.795760e+000	1.735502e+001	0	0	0	0	0	0	0	0	0	0	0	17.7566	160.525	1	1	0	1	25.3321	18.2577	78.9325
DATA	1058	7	74	0	0	A_14_P126053	chr3:125897691-125897750	12688.7	4487.83	-1.635226764e-001	1.288435837e-001	2.043852435e-001	1.098454e+003	7.538055e+002	2.596794e+002	7.943529e+001	64	196	18	78	7.353413e+000	1.824397e+001	0	0	0	0	0	0	0	0	0	0	0	20.0724	123.575	1	1	0	1	27.0811	18.7504	79.2682
DATA	1059	7	75	0	0	A_14_P115244	chr18:35493375-35493434	12709.5	4487.59	-1.277533181e-001	2.236053228e-001	5.677732751e-001	5.517599e+002	4.111467e+002	2.413612e+002	4.813312e+001	53	144.5	18	78	7.242585e+000	1.926585e+001	0	0	0	0	0	0	0	0	0	0	0	10.0968	67.474	1	1	0	1	26.6546	18.8171	79.5762
DATA	1060	7	76	0	0	A_16_P00912999	chr4:6082813-6082872	12730.9	4488.03	9.867969844e-002	9.773239706e-002	3.126424901e-001	1.209187e+003	1.517656e+003	2.639639e+002	1.538108e+002	66	334	18	79	7.340425e+000	1.866319e+001	0	0	0	0	0	0	0	0	0	0	0	22.1583	249.345	1	1	1	1	27.501	18.8186	79.6132
DATA	1061	7	77	0	0	A_16_P38056960	chr7:70115602-70115661	12752.1	4487.52	8.042979047e-002	2.171718847e-001	7.111210959e-001	4.474098e+002	5.384375e+002	2.385134e+002	5.935446e+001	53	159	18	79	7.270008e+000	1.795074e+001	0	0	0	0	0	0	0	0	0	0	0	8.21137	88.5464	1	1	0	1	25.7804	18.6311	79.4055
DATA	1062	7	78	0	0	A_18_P13244028	chr2:65200582-65200641	12772.6	4488.05	-1.372059372e-001	1.335618908e-001	3.042869535e-001	1.010442e+003	7.367249e+002	2.548409e+002	7.778327e+001	63	199.5	18	77	7.189132e+000	1.824016e+001	0	0	0	0	0	0	0	0	0	0	0	18.5707	121.272	1	1	0	1	25.5572	18.5824	78.2413
DATA	1063	7	79	0	0	A_14_P138433	chr19:47764135-47764186	12794.5	4487.92	3.376026054e-001	2.869203497e-001	2.393383418e-001	2.421473e+002	5.268443e+002	2.348321e+002	5.828514e+001	50	166	18	78	6.740468e+000	1.843818e+001	0	0	0	0	0	0	0	0	0	0	0	4.45746	86.7997	1	1	0	1	25.1049	18.5106	79.3142
DATA	1064	7	80	0	0	A_14_P121747	chr7:44686742-44686801	12815	4487.69	1.655263540e-001	3.662776336e-001	6.513302236e-001	2.316597e+002	3.391383e+002	2.340770e+002	4.208000e+001	46.5	138.5	17.5	80	6.737367e+000	1.940882e+001	0	0	0	0	0	0	0	0	0	0	0	3.68792	55.9162	0	1	0	1	25.7804	18.1656	80.6606
DATA	1065	7	81	0	0	A_16_P02770448	chr13:46706237-46706296	12836.6	4488.04	-2.500791730e-001	1.544519866e-001	1.054174509e-001	9.565443e+002	5.378064e+002	2.517363e+002	5.926181e+001	57	169	18	80	6.679298e+000	1.978635e+001	0	0	0	0	0	0	0	0	0	0	0	17.663	88.7417	1	1	0	1	24.6442	18.662	80.6794
DATA	1066	7	82	0	0	A_14_P103511	chr8:142205751-142205810	12857.4	4487.67	1.136122273e-001	3.894035577e-001	7.704704344e-001	2.309190e+002	2.999660e+002	2.334263e+002	3.896980e+001	49	131	18	79	6.812188e+000	2.028678e+001	0	0	0	0	0	0	0	0	0	0	0	3.89371	49.5266	0	1	0	1	26.6546	18.767	79.5146
DATA	1067	7	83	0	0	A_14_P104378	chr3:134204653-134204702	12878.6	4487.6	-4.321093288e-001	8.208469180e-002	1.408095644e-007	4.284938e+003	1.584292e+003	4.873129e+002	1.603681e+002	125	341	18	79	6.978762e+000	1.936007e+001	0	0	0	0	0	0	0	0	0	0	0	79.383	261.733	1	1	1	1	25.3321	18.9759	79.4293
DATA	1068	7	84	0	0	A_14_P134048	chr17:60023741-60023800	12899.5	4487.5	5.814907757e-001	9.466249322e-002	8.109006958e-010	9.986002e+002	3.809627e+003	2.523118e+002	3.817723e+002	60	703.5	18	79	6.852854e+000	1.912701e+001	0	0	0	0	0	0	0	0	0	0	0	18.5307	629.688	1	1	0	1	24.4106	19.1148	79.0031
DATA	1069	7	85	0	0	A_14_P109239	chr17:6013291-6013349	12921.1	4487.82	5.496677441e-002	1.819772727e-001	7.626116888e-001	5.535401e+002	6.282259e+002	2.378536e+002	6.755403e+001	53	185	18	78	6.990111e+000	1.923004e+001	0	0	0	0	0	0	0	0	0	0	0	10.289	103.891	1	1	0	1	25.1049	19.0832	79.3024
DATA	1070	7	86	0	0	A_16_P00930657	chr4:19370059-19370118	12942.2	4487.51	5.008018073e-001	1.632464487e-001	2.156658479e-003	3.723190e+002	1.179552e+003	2.339007e+002	1.205399e+002	50	274	18	78	7.095363e+000	1.926449e+001	0	0	0	0	0	0	0	0	0	0	0	6.93268	195.134	1	1	0	1	25.7804	18.6362	78.9455
DATA	1071	7	87	0	1	SRN_20373	SRN_20373	12963	4487.33	-9.035167194e-001	1.641264009e-001	3.691569991e-008	1.885845e+003	2.354991e+002	2.978312e+002	3.421509e+001	77	121	17	76	6.878032e+000	1.825074e+001	0	0	0	0	0	0	0	0	0	0	0	35.1757	38.9702	1	1	1	1	23.2073	18.2281	77.1324
DATA	1072	7	88	0	0	A_16_P17392721	chr5:168729607-168729665	12984.6	4487.31	2.614426464e-001	2.791999446e-001	3.490676180e-001	2.700876e+002	4.931139e+002	2.316887e+002	5.520304e+001	47	162.5	17	76	6.756437e+000	1.812485e+001	0	0	0	0	0	0	0	0	0	0	0	5.04679	81.6206	1	1	0	1	25.5572	18.1605	76.947
DATA	1073	7	89	0	0	A_14_P125869	chr2:28999809-28999867	13005.9	4487.34	2.950262908e-001	3.129501374e-001	3.458209792e-001	2.281640e+002	4.500630e+002	2.297014e+002	5.139166e+001	41	158	18	77	6.770748e+000	1.749037e+001	0	0	0	0	0	0	0	0	0	0	0	-2.71633	74.5086	0	1	0	1	25.5572	18.8597	76.4731
DATA	1074	7	90	0	1	SRN_20044	SRN_20044	13026.7	4487.22	-1.308117405e-003	1.083039017e-001	9.903632160e-001	1.124521e+003	1.121139e+003	2.553834e+002	1.148258e+002	63	263	18	77	7.287188e+000	1.746920e+001	0	0	0	0	0	0	0	0	0	0	0	21.0873	185.624	1	1	0	1	25.5572	18.791	77.1435
DATA	1075	7	91	0	0	A_16_P38360542	chr8:32859696-32859755	13048.2	4486.98	5.925571602e-001	1.932730426e-001	2.170108474e-003	2.676323e+002	1.047359e+003	2.304226e+002	1.076337e+002	47	255	17	77	7.035672e+000	1.817268e+001	0	0	0	0	0	0	0	0	0	0	0	5.02814	173.41	1	1	0	1	25.3321	18.1158	77.0344
DATA	1076	7	92	0	0	A_14_P127813	chr1:92420533-92420592	13069.4	4487.2	-1.323064258e-001	2.393540539e-001	5.804246771e-001	5.011319e+002	3.695265e+002	2.338887e+002	4.450737e+001	53	137	18	77	7.007286e+000	1.863034e+001	0	0	0	0	0	0	0	0	0	0	0	9.43174	61.182	1	1	0	1	25.1049	18.3997	76.5056
DATA	1077	7	93	0	0	A_16_P36569206	chr3:180261965-180262024	13090.5	4487.03	-2.156430612e-001	7.326870950e-002	3.248585832e-003	3.637019e+003	2.213617e+003	4.292767e+002	2.227477e+002	111	436	17	76	6.809722e+000	1.842502e+001	0	0	0	0	0	0	0	0	0	0	0	68.5789	366.461	1	1	1	1	26.2212	18.1424	76.3408
DATA	1078	7	94	0	0	A_14_P118869	chr15:93665770-93665829	13111.6	4486.73	2.581215937e-001	2.026136298e-001	2.026777127e-001	3.798604e+002	6.882491e+002	2.307503e+002	7.316202e+001	48	185	17	78	6.267359e+000	1.802266e+001	0	0	0	0	0	0	0	0	0	0	0	7.17616	113.915	1	1	0	1	25.1049	17.6829	77.9451
DATA	1079	7	95	0	0	A_14_P132543	chr8:133584392-133584451	13132.7	4487.18	-1.824374604e-002	1.365067934e-001	8.936815859e-001	8.314997e+002	7.972937e+002	2.419373e+002	8.350336e+001	58.5	213.5	18	77	6.804437e+000	1.804128e+001	0	0	0	0	0	0	0	0	0	0	0	15.7362	131.939	1	1	0	1	21.4095	18.4554	76.8687
DATA	1080	7	96	0	0	A_14_P128070	chr6:90097171-90097224	13153.7	4486.65	3.528848467e-001	2.924673408e-001	2.275944579e-001	2.252404e+002	5.076111e+002	2.271012e+002	5.650834e+001	42	166.5	18	75	6.390742e+000	1.863957e+001	0	0	0	0	0	0	0	0	0	0	0	2.36612	83.9698	0	1	0	1	24.6442	18.2664	76.1433
DATA	1081	7	97	0	0	A_14_P124618	chr1:78401620-78401679	13175.2	4486.88	-2.115093093e-001	1.394819377e-001	1.294202465e-001	1.009574e+003	6.203387e+002	2.478349e+002	6.682172e+001	61	178	19	75	7.021133e+000	1.951059e+001	0	0	0	0	0	0	0	0	0	0	0	19.1788	102.581	1	1	0	1	26.6546	19.0813	76.0797
DATA	1082	7	98	0	0	A_16_P35872087	chr2:137951387-137951446	13196.1	4487.29	2.850471923e-001	1.021413832e-001	5.259223038e-003	9.030700e+002	1.740879e+003	2.433188e+002	1.758523e+002	62	375	19	76	6.959759e+000	1.941716e+001	0	0	0	0	0	0	0	0	0	0	0	17.1859	287.763	1	1	0	1	24.1747	18.9432	76.2988
DATA	1083	7	99	0	0	A_18_P15975171	chr7:8660565-8660624	13217.3	4486.75	8.672911798e-001	1.711115921e-001	4.008143766e-007	2.239814e+002	1.650073e+003	2.265341e+002	1.668699e+002	50	354	18	77	7.078774e+000	2.020422e+001	0	0	0	0	0	0	0	0	0	0	0	4.14133	272.591	0	1	0	1	24.6442	18.4721	77.5678
DATA	1084	7	100	0	1	SRN_50132	SRN_50132	13238.6	4486.61	-2.543726060e-001	6.576783619e-002	1.098506446e-004	3.729507e+004	2.076246e+004	3.736291e+003	2.076395e+003	753	3493	18	76	7.450016e+000	1.970090e+001	0	0	0	0	0	0	0	0	0	0	0	712.519	3427.83	1	1	1	1	24.4106	18.5409	78.0883
DATA	1085	7	101	0	0	A_16_P03293496	chr17:75043235-75043294	13259.7	4486.5	1.507335775e-001	1.363984745e-001	2.691174616e-001	6.785132e+002	9.600457e+002	2.346594e+002	9.917983e+001	54	245	18	77.5	7.021001e+000	1.929020e+001	0	0	0	0	0	0	0	0	0	0	0	12.9874	158.394	1	1	0	1	25.3321	18.4486	78.5981
DATA	1086	7	102	0	0	A_14_P106519	chr21:48018850-48018909	13280.7	4486.72	5.071118422e-001	1.958465019e-001	9.616199733e-003	2.869660e+002	9.224488e+002	2.260594e+002	9.554969e+001	48.5	236.5	19	77	7.987497e+000	1.953636e+001	0	0	0	0	0	0	0	0	0	0	0	5.50275	152.085	1	1	0	1	24.8756	19.4146	78.3675
DATA	1087	7	103	0	0	A_14_P133618	chr4:185638260-185638319	13301.8	4486.63	-3.741469030e-001	3.695959721e-001	3.113882983e-001	4.021165e+002	1.699046e+002	2.273946e+002	3.017138e+001	52	108	18	75	7.295958e+000	1.950103e+001	0	0	0	0	0	0	0	0	0	0	0	7.72529	27.9896	1	1	0	1	26.0017	18.4668	77.4917
DATA	1088	7	104	0	0	A_16_P17903954	chr7:34360422-34360481	13323.1	4486.53	-4.059770976e-002	9.252358926e-002	6.608193145e-001	1.479826e+003	1.347762e+003	2.679586e+002	1.370670e+002	74	305	18	78	7.342661e+000	2.005735e+001	0	0	0	0	0	0	0	0	0	0	0	28.4834	221.828	1	1	1	1	26.2212	18.7671	78.8257
DATA	1089	7	105	0	0	A_14_P101978	chr1:201700840-201700894	13343.9	4486.39	-2.150159709e-001	1.017267482e-001	3.454413565e-002	1.570340e+003	9.571447e+002	2.727246e+002	9.892014e+001	75	230.5	19	80	7.368450e+000	1.994539e+001	0	0	0	0	0	0	0	0	0	0	0	30.2814	157.387	1	1	1	1	25.5572	19.3905	79.402
DATA	1090	7	106	0	0	A_14_P134932	chr10:74095139-74095184	13365.1	4486.47	-9.756538435e-002	1.052265518e-001	3.538260347e-001	1.278071e+003	1.020915e+003	2.566601e+002	1.051088e+002	68	244	19	79	6.905246e+000	2.000508e+001	0	0	0	0	0	0	0	0	0	0	0	24.6901	167.705	1	1	1	1	25.1049	19.0369	79.9375
DATA	1091	7	107	0	0	A_16_P38427797	chr8:66747137-66747196	13386.3	4486.38	4.316405474e-001	1.163779557e-001	2.081167815e-004	6.260857e+002	1.691509e+003	2.308203e+002	1.709929e+002	58	348	18	80	7.087938e+000	1.865154e+001	0	0	0	0	0	0	0	0	0	0	0	12.1171	277.557	1	1	0	1	24.8756	19.0863	79.3436
DATA	1092	7	108	0	0	A_14_P105500	chr11:113074982-113075041	13407.7	4486.29	-4.907356873e-001	2.300721180e-001	3.292762601e-002	7.452172e+002	2.407394e+002	2.339480e+002	3.475047e+001	60	119	19	80	7.385645e+000	1.924108e+001	0	0	0	0	0	0	0	0	0	0	0	14.4491	39.456	1	1	0	1	24.4106	19.5319	79.3142
DATA	1093	7	109	0	0	A_14_P114201	chr4:71230201-71230260	13429	4485.98	1.611961584e-001	1.591830330e-001	3.112289902e-001	5.468303e+002	7.925903e+002	2.280069e+002	8.313629e+001	55	207	19	81	7.434125e+000	1.913297e+001	0	0	0	0	0	0	0	0	0	0	0	10.6222	129.736	1	1	0	1	23.9365	19.7294	80.3919
DATA	1094	7	110	0	0	A_16_P03133116	chr16:28012283-28012342	13450	4486.34	1.965680446e-001	1.047250997e-001	6.051934483e-002	9.213045e+002	1.448676e+003	2.394250e+002	1.470300e+002	59	300	19	80	7.197370e+000	1.844517e+001	0	0	0	0	0	0	0	0	0	0	0	17.9257	236.837	1	1	0	1	25.5572	19.4151	79.9008
DATA	1095	7	111	0	0	A_14_P116475	chr4:84222198-84222257	13471.3	4485.87	2.243610270e-001	2.657434489e-001	3.985147517e-001	2.857546e+002	4.790207e+002	2.224267e+002	5.410762e+001	49	151	18	80	7.120295e+000	2.006063e+001	0	0	0	0	0	0	0	0	0	0	0	5.57012	78.1993	1	1	0	1	24.1747	18.8663	81.2939
DATA	1096	7	112	0	0	A_14_P138995	chr6:169653664-169653723	13492.4	4485.56	-2.056976007e-001	8.111200308e-002	1.121363579e-002	2.439619e+003	1.519233e+003	3.286402e+002	1.539987e+002	94	314.5	18	79	6.981062e+000	1.899656e+001	0	0	0	0	0	0	0	0	0	0	0	47.638	247.646	1	1	1	1	24.4106	18.4529	80.0669
DATA	1097	7	113	0	-1	NC2_00025489	NC2_00025489	13512.5	4486.39	0.000000000e+000	1.076365265e+000	1.000000000e+000	2.184270e+002	2.506110e+001	2.199016e+002	2.523906e+001	42.5	83.5	18	80	7.054440e+000	1.865229e+001	0	0	0	0	0	0	0	0	0	0	0	0.216369	1.13056	0	0	0	0	19.1492	18.5911	80.8719
DATA	1098	7	114	0	0	A_16_P20032564	chr14:47605306-47605365	13534.9	4485.46	4.077174101e-001	1.119484170e-001	2.705160939e-004	6.742305e+002	1.723954e+003	2.295984e+002	1.742384e+002	56	355	18	80	6.770978e+000	1.879386e+001	0	0	0	0	0	0	0	0	0	0	0	13.2089	280.149	1	1	0	1	25.7804	18.1817	81.1115
DATA	1099	7	115	0	0	A_14_P104714	chr8:62201904-62201963	13555.7	4485.63	1.830620295e-002	1.935659163e-001	9.246536127e-001	5.110298e+002	5.330310e+002	2.250271e+002	5.900915e+001	55	169	17	79	7.022552e+000	1.836872e+001	0	0	0	0	0	0	0	0	0	0	0	10.0266	86.4829	1	1	0	1	25.1049	18.4119	79.7825
DATA	1100	7	116	0	0	A_16_P15533888	chr2:3950749-3950808	13576.9	4485.74	4.423016406e-003	8.775215595e-002	9.598008418e-001	1.518678e+003	1.534224e+003	2.663567e+002	1.555039e+002	73	326	18	80	7.001991e+000	1.850908e+001	0	0	0	0	0	0	0	0	0	0	0	29.8417	248.504	1	1	1	1	26.0017	18.7661	80.4648
DATA	1101	7	117	0	0	A_14_P122630	chr2:219093458-219093517	13598.3	4485.56	-2.092115346e-001	1.476568620e-001	1.565190476e-001	9.056966e+002	5.594628e+002	2.365132e+002	6.144395e+001	64	165.5	18	81	6.848702e+000	1.878274e+001	0	0	0	0	0	0	0	0	0	0	0	17.824	90.4534	1	1	0	1	24.1747	18.6965	81.0197
DATA	1102	7	118	0	0	A_16_P01829228	chr7:145971019-145971078	13618.7	4485.86	2.007184312e-001	1.538994362e-001	1.921592352e-001	5.364083e+002	8.515574e+002	2.246998e+002	8.887679e+001	55	222	18	81	6.913334e+000	1.907144e+001	0	0	0	0	0	0	0	0	0	0	0	10.5701	137.444	1	1	0	1	25.1049	18.958	80.5288
DATA	1103	7	119	0	1	SRN_30524	SRN_30524	13640.7	4485.5	-1.776921907e-001	6.605918820e-002	7.147478935e-003	6.409330e+003	4.257165e+003	6.769522e+002	4.264795e+002	168	777	18	82	6.841691e+000	1.866573e+001	0	0	0	0	0	0	0	0	0	0	0	126.489	685.715	1	1	1	1	25.3321	18.5142	81.6732
DATA	1104	7	120	0	0	A_14_P110983	chr1:151821756-151821815	13661.9	4485.4	-5.308101438e-001	2.125871384e-001	1.252820841e-002	8.343215e+002	2.457669e+002	2.330323e+002	3.545202e+001	62	120	18	82	6.872260e+000	1.923083e+001	0	0	0	0	0	0	0	0	0	0	0	16.4873	39.5077	1	1	0	1	22.7082	18.8771	83.3057
DATA	1105	7	121	0	0	A_14_P120096	chr12:95881153-95881212	13683	4485.37	6.004406849e-001	1.982523671e-001	2.456341021e-003	2.442443e+002	9.733414e+002	2.186834e+002	1.006450e+002	52	241	17.5	81	6.965320e+000	1.868726e+001	0	0	0	0	0	0	0	0	0	0	0	4.83258	156.15	1	1	0	1	25.5572	18.5445	82.2899
DATA	1106	7	122	0	0	A_14_P122293	chr14:100735192-100735251	13704.2	4485.5	3.402880729e-001	2.977133600e-001	2.530362255e-001	2.156151e+002	4.720273e+002	2.178035e+002	5.372438e+001	47	161	18	81	7.021177e+000	1.955058e+001	0	0	0	0	0	0	0	0	0	0	0	3.54268	75.5691	0	1	0	1	26.6546	18.7389	81.8185
DATA	1107	7	123	0	0	A_14_P201307	chr15:55964635-55964688	13725	4484.96	-3.322781442e-001	1.334965475e-001	1.280888226e-002	1.184270e+003	5.510266e+002	2.470392e+002	6.080679e+001	69	173	18	82	7.089205e+000	1.962995e+001	0	0	0	0	0	0	0	0	0	0	0	23.4871	88.0193	1	1	1	1	22.7082	19.2592	82.1242
DATA	1108	7	124	0	0	A_16_P20231485	chr15:44214776-44214835	13746.6	4485.35	3.514090067e-001	1.145644584e-001	2.159676100e-003	6.745527e+002	1.515043e+003	2.268589e+002	1.536802e+002	57.5	326	18	83	6.855197e+000	1.993838e+001	0	0	0	0	0	0	0	0	0	0	0	13.3908	241.478	1	1	0	1	25.1049	18.8873	83.1433
DATA	1109	7	125	0	0	A_14_P102892	chr7:129585420-129585479	13767.3	4485.43	-4.051254400e-001	2.092044011e-001	5.280583077e-002	7.407443e+002	2.914358e+002	2.287292e+002	3.894071e+001	59	123	18	81	7.194852e+000	2.035843e+001	0	0	0	0	0	0	0	0	0	0	0	14.7181	46.3478	1	1	0	1	24.4106	19.0881	81.7885
DATA	1110	7	126	0	0	A_16_P17618996	chr6:87615740-87615799	13788.7	4485.45	1.187315635e-001	2.345519213e-001	6.127121231e-001	3.636887e+002	4.780368e+002	2.192534e+002	5.436344e+001	51	158	18	81	6.973418e+000	2.002979e+001	0	0	0	0	0	0	0	0	0	0	0	7.23246	75.844	1	1	0	1	26.4388	18.9744	81.7804
DATA	1111	7	127	0	0	A_16_P19319348	chr11:88758551-88758610	13809.9	4485.34	-1.821629472e-003	1.052196455e-001	9.861872047e-001	1.108448e+003	1.103808e+003	2.428184e+002	1.133905e+002	68	248	19	81	7.576839e+000	1.866859e+001	0	0	0	0	0	0	0	0	0	0	0	22.0608	174.699	1	1	1	1	24.1747	19.7238	81.7841
DATA	1112	7	128	0	0	A_16_P21219751	chr21:26960945-26961004	13830.6	4485.26	2.059792156e-001	9.371143173e-002	2.794797022e-002	1.081763e+003	1.738247e+003	2.414800e+002	1.757606e+002	66.5	339.5	19	81	7.110911e+000	1.958631e+001	0	0	0	0	0	0	0	0	0	0	0	21.5444	274.443	1	1	1	1	24.8756	19.3398	82.1294
DATA	1113	7	129	0	0	A_14_P114170	chr20:25287497-25287554	13852.2	4485.05	1.244586716e-001	9.276864651e-002	1.797248453e-001	1.188279e+003	1.582621e+003	2.463126e+002	1.603971e+002	68.5	333.5	19	79	7.044585e+000	1.942362e+001	0	0	0	0	0	0	0	0	0	0	0	23.6812	249.215	1	1	1	1	27.0811	18.9984	80.7543
DATA	1114	7	130	0	0	A_14_P127512	chrX:148250026-148250085	13873.4	4484.56	3.930201548e-001	8.046602242e-002	1.037971900e-006	1.547252e+003	3.824557e+003	2.653917e+002	3.833490e+002	71.5	676.5	18	79	7.050902e+000	1.905152e+001	0	0	0	0	0	0	0	0	0	0	0	30.854	600.611	1	1	1	1	24.4106	19.136	79.8176
DATA	1115	7	131	0	0	A_14_P132891	chr14:69673529-69673588	13894.5	4484.7	5.109295840e-001	1.223263144e-001	2.956702454e-005	5.217645e+002	1.692015e+003	2.217751e+002	1.712214e+002	52.5	347.5	18	78	6.803162e+000	1.919141e+001	0	0	0	0	0	0	0	0	0	0	0	10.4081	265.023	1	1	0	1	25.3321	18.6541	78.7793
DATA	1116	7	132	0	0	A_18_P14264151	chr3:82540102-82540161	13915.4	4484.54	-1.109545362e-001	1.285484515e-001	3.880638100e-001	9.498738e+002	7.357180e+002	2.354920e+002	7.812941e+001	62	190	18	77	6.481779e+000	1.941544e+001	0	0	0	0	0	0	0	0	0	0	0	18.9537	114.923	1	1	0	1	26.2212	18.2508	78.0576
DATA	1117	7	133	0	0	A_16_P02761878	chr13:40860857-40860916	13937.2	4485	2.354804796e-001	3.374941638e-001	4.853448103e-001	2.140366e+002	3.681023e+002	2.161170e+002	4.527892e+001	48	140	17	77	6.131264e+000	1.969939e+001	0	0	0	0	0	0	0	0	0	0	0	3.31162	57.3426	0	1	0	1	27.7085	17.8311	78.3024
DATA	1118	7	134	0	0	A_14_P127927	chr5:70834859-70834918	13957.8	4484.74	-1.731078567e-002	1.644735475e-001	9.161777031e-001	6.303171e+002	6.056871e+002	2.244893e+002	6.608861e+001	59	167	17	78	6.294666e+000	1.993460e+001	0	0	0	0	0	0	0	0	0	0	0	12.5788	94.0865	1	1	0	1	24.4106	17.8693	78.3807
DATA	1119	7	135	0	0	A_16_P15326798	chr1:165504256-165504315	13979.3	4485.08	-3.489989602e-001	1.511597708e-001	2.095421006e-002	1.021092e+003	4.571575e+002	2.384674e+002	5.284926e+001	69	142	18	77	7.083440e+000	2.042313e+001	0	0	0	0	0	0	0	0	0	0	0	20.3733	70.8129	1	1	0	1	26.2212	18.5612	77.75
DATA	1120	7	136	0	0	A_16_P01056612	chr4:114876387-114876446	14000.2	4484.6	1.175315006e-001	1.574340658e-001	4.553387001e-001	5.680881e+002	7.446414e+002	2.228837e+002	7.907145e+001	55	197	18	76	7.111398e+000	2.083144e+001	0	0	0	0	0	0	0	0	0	0	0	11.3336	114.995	1	1	0	1	25.7804	18.2916	76.9778
DATA	1121	7	137	0	0	A_14_P201638	chr5:148201371-148201430	14022	4484.25	5.981059765e-001	2.199193920e-001	6.534906515e-003	2.141417e+002	8.488037e+002	2.157329e+002	8.897516e+001	49	212	17	76	7.006370e+000	2.012486e+001	0	0	0	0	0	0	0	0	0	0	0	1.59464	130.664	0	1	0	1	25.1049	18.1331	77.5557
DATA	1122	7	138	0	0	A_14_P201073	chr6:105308411-105308470	14042.7	4484.79	-9.578196371e-001	5.668602054e-001	9.108674487e-002	4.205334e+002	4.634265e+001	2.197836e+002	2.715589e+001	51.5	92	17	77	7.105556e+000	1.967487e+001	0	0	0	0	0	0	0	0	0	0	0	8.38202	7.11368	1	1	0	0	24.4106	18.2569	77.5315
DATA	1123	7	139	0	0	A_16_P01468291	chr6:43424544-43424603	14064.4	4484.56	-7.173241089e-001	2.894269748e-001	1.319624901e-002	7.020765e+002	1.346047e+002	2.269864e+002	3.003041e+001	57	104	17	77	7.117449e+000	1.877690e+001	0	0	0	0	0	0	0	0	0	0	0	13.9851	20.5949	1	1	0	1	24.4106	18.3111	77.6285
DATA	1124	7	140	0	0	A_16_P16532205	chr3:184799629-184799688	14085.1	4484.11	-3.658284959e-001	1.147380968e-001	1.430730551e-003	1.538141e+003	6.624723e+002	2.651704e+002	7.151207e+001	70	180	18	76	7.280083e+000	1.897117e+001	0	0	0	0	0	0	0	0	0	0	0	30.6185	101.035	1	1	1	1	24.6442	19.0198	76.5549
DATA	1125	7	141	0	0	A_14_P100192	chr13:24334216-24334267	14106.3	4484.53	1.305733226e-001	1.636069160e-001	4.248172749e-001	5.366356e+002	7.248578e+002	2.227929e+002	7.735614e+001	53	191.5	18	75	7.180983e+000	1.946021e+001	0	0	0	0	0	0	0	0	0	0	0	10.6709	110.208	1	1	0	1	25.1049	18.7894	76.1732
DATA	1126	7	142	0	0	A_16_P21464716	chrX:48372386-48372445	14127.3	4484.32	1.760659531e-001	3.612188805e-001	6.259594558e-001	2.150157e+002	3.225048e+002	2.164646e+002	4.212735e+001	39	128	18	75	6.849490e+000	1.917035e+001	0	0	0	0	0	0	0	0	0	0	0	-2.84967	48.8725	0	1	0	1	24.8756	18.0741	76.0047
DATA	1127	7	143	0	1	SRN_30812	SRN_30812	14148.5	4484.27	-1.049074708e-001	6.825891625e-002	1.243165878e-001	3.786685e+003	2.974073e+003	4.363109e+002	2.986481e+002	119	521	17	77	6.633640e+000	1.922707e+001	0	0	0	0	0	0	0	0	0	0	0	75.1206	449.193	1	1	1	1	23.9365	17.6604	77.554
DATA	1128	7	144	0	0	A_14_P133199	chr1:58938411-58938470	14169.6	4484.18	-9.716344242e-002	1.320016268e-001	4.616834690e-001	9.101094e+002	7.276628e+002	2.353651e+002	7.771415e+001	61	187	17	77	6.872935e+000	1.839180e+001	0	0	0	0	0	0	0	0	0	0	0	18.0287	109.532	1	1	0	1	25.1049	18.1146	76.8503
DATA	1129	7	145	0	0	A_16_P01066752	chr4:122639200-122639259	14190.6	4484.49	4.822494236e-002	2.488267833e-001	8.463252121e-001	3.732573e+002	4.170933e+002	2.206102e+002	4.989117e+001	48.5	143	18	77	6.666297e+000	1.888347e+001	0	0	0	0	0	0	0	0	0	0	0	7.38132	62.5775	1	1	0	1	26.2212	18.361	78.148
DATA	1130	7	146	0	0	A_14_P123740	chr12:120648310-120648369	14211.7	4484.43	-1.162383243e-001	1.438987505e-001	4.192180747e-001	8.379225e+002	6.411587e+002	2.333855e+002	6.975327e+001	61	176	18	77	7.145817e+000	1.917545e+001	0	0	0	0	0	0	0	0	0	0	0	16.5402	95.8617	1	1	0	1	25.3321	19.0227	77.8528
DATA	1131	7	147	0	0	A_14_P123294	chr3:78605584-78605643	14233.4	4483.84	-4.145758246e-001	8.582574798e-002	1.362340663e-006	3.198746e+003	1.231414e+003	3.872357e+002	1.261911e+002	112	265	18	76	7.063022e+000	1.861561e+001	0	0	0	0	0	0	0	0	0	0	0	63.0196	183.417	1	1	1	1	23.2073	18.8341	76.8571
DATA	1132	7	148	0	0	A_16_P02188800	chr9:135600047-135600104	14254.4	4483.83	1.423857133e-001	2.458766221e-001	5.625256477e-001	3.403505e+002	4.724024e+002	2.213619e+002	5.474873e+001	48.5	152	17.5	76	6.859427e+000	1.855676e+001	0	0	0	0	0	0	0	0	0	0	0	6.69057	70.1162	1	1	0	1	25.1049	17.8044	76.3186
DATA	1133	7	149	0	0	A_14_P120328	chr4:44350757-44350816	14275.8	4483.55	-5.374663574e-002	7.538862932e-002	4.758905516e-001	2.349003e+003	2.075568e+003	3.213261e+002	2.094071e+002	89	382	18	75	6.865033e+000	1.763296e+001	0	0	0	0	0	0	0	0	0	0	0	46.066	306.919	1	1	1	1	25.7804	18.2421	74.9984
DATA	1134	7	150	0	0	A_16_P00369434	chr2:49208081-49208140	14296.5	4483.35	3.535611976e-002	1.900453308e-001	8.524130368e-001	5.136488e+002	5.572145e+002	2.257323e+002	6.230578e+001	53	156	18	76	6.962429e+000	1.693431e+001	0	0	0	0	0	0	1	0	0	0	0	10.0476	82.0984	1	1	0	1	25.3321	18.4654	75.8268
DATA	1135	7	151	0	0	A_16_P19899355	chr13:88107653-88107712	14317.4	4483.37	3.930485308e-001	1.217905626e-001	1.249864282e-003	6.004652e+002	1.484350e+003	2.284634e+002	1.510488e+002	54	287	18	77	7.026179e+000	1.776748e+001	0	0	0	0	0	0	0	0	0	0	0	11.7128	217.909	1	1	0	1	24.4106	18.6237	77.1769
DATA	1136	7	152	0	0	A_14_P110556	chr6:46563801-46563860	14339.2	4483.9	-3.145691163e-002	1.437727429e-001	8.268089057e-001	7.722992e+002	7.183377e+002	2.342590e+002	7.712724e+001	56	181	17	77	6.984768e+000	1.785029e+001	0	0	0	0	0	0	0	0	0	0	0	15.0148	105.071	1	1	0	1	24.1747	18.4792	77.3636
DATA	1137	7	153	0	0	A_14_P123937	chr16:29838538-29838597	14360.3	4483.5	5.423336966e-001	1.950775048e-001	5.434325273e-003	2.736203e+002	9.538543e+002	2.235518e+002	9.946378e+001	51	224	18	76	6.915084e+000	1.811395e+001	0	0	0	0	0	0	0	0	0	0	0	5.30264	138.979	1	1	0	1	23.4529	18.603	77.4593
DATA	1138	7	154	0	0	A_14_P100874	chr11:36472131-36472190	14381.4	4483.51	-1.199324373e-001	1.160517661e-001	3.013984396e-001	1.139988e+003	8.649040e+002	2.501444e+002	9.100158e+001	61.5	204	18	76	6.958834e+000	1.807147e+001	0	0	0	0	0	0	0	0	0	0	0	22.0144	125.543	1	1	1	1	24.4106	18.5335	77.1371
DATA	1139	7	155	0	0	A_14_P104198	chr2:233416378-233416437	14402.4	4483.24	7.004376502e-002	1.550791049e-001	6.515105169e-001	6.338016e+002	7.447270e+002	2.322981e+002	7.970683e+001	55.5	186.5	18	77	6.982669e+000	1.904536e+001	0	0	0	0	0	0	0	0	0	0	0	12.1941	107.677	1	1	0	1	25.1049	18.8072	78.287
DATA	1140	7	156	0	0	A_16_P21464716	chrX:48372386-48372445	14423.4	4483.94	1.195438514e-001	3.368604591e-001	7.226821360e-001	2.578092e+002	3.395020e+002	2.258913e+002	4.433262e+001	47.5	130.5	18	80	6.956872e+000	1.907782e+001	0	0	0	0	0	0	0	0	0	0	0	4.93958	48.9124	1	1	0	1	24.1747	18.8823	80.1742
DATA	1141	7	157	0	0	A_14_P115716	chr16:62643246-62643305	14445.2	4483.19	8.791495682e-001	1.694028814e-001	2.106369335e-007	2.238655e+002	1.694871e+003	2.253812e+002	1.718886e+002	44	329.5	18	80	7.370609e+000	1.944049e+001	0	0	0	0	0	0	0	0	0	0	0	0.345312	243.129	0	1	0	1	25.7804	19.1652	80.5699
DATA	1142	7	158	0	0	A_14_P135339	chrX:22050894-22050953	14466.4	4482.69	-9.307582085e-002	8.697225116e-002	2.845390370e-001	1.805328e+003	1.457069e+003	2.895541e+002	1.485166e+002	79	290.5	18	78	7.167117e+000	1.870971e+001	0	0	0	0	0	0	0	0	0	0	0	34.2891	208.15	1	1	1	1	22.7082	18.6839	78.9899
DATA	1143	7	159	0	0	A_14_P104194	chr2:240957863-240957922	14487.6	4483.56	6.932154496e-002	1.125496953e-001	5.379476926e-001	9.762456e+002	1.145198e+003	2.475848e+002	1.180994e+002	59	238	18	79	7.050260e+000	1.968666e+001	0	0	0	0	0	0	0	0	0	0	0	18.4491	163.005	1	1	0	1	24.8756	18.9151	78.8208
DATA	1144	7	160	0	-1	NC1_00000031	NC1_00000031	14508.3	4483.5	-1.099448788e+000	7.702513963e-001	1.534676470e-001	3.618186e+002	2.877677e+001	2.315064e+002	2.905359e+001	50	87	18	79	7.179990e+000	1.882383e+001	0	0	0	0	0	0	0	0	0	0	0	6.80365	3.11968	1	0	0	0	27.0811	19.2088	78.5714
DATA	1145	7	161	0	0	A_14_P100462	chr11:133941206-133941265	14529.4	4483.41	7.313077046e-001	1.566418198e-001	3.031677355e-006	3.035767e+002	1.635220e+003	2.318851e+002	1.660890e+002	49	307	18	78.5	7.176589e+000	1.888927e+001	0	0	0	0	0	0	0	0	0	0	0	5.67798	230.899	1	1	0	1	30	19.0719	79.3328
DATA	1146	7	162	0	0	A_14_P107104	chr15:69019738-69019796	14550.1	4483.3	-5.210559332e-002	1.342859144e-001	6.980013829e-001	8.999496e+002	7.982016e+002	2.480667e+002	8.499536e+001	57	189	18	79	7.081278e+000	1.878393e+001	0	0	0	0	0	0	0	0	0	0	0	16.7393	112.256	1	1	0	1	25.5572	18.5971	79.9599
DATA	1147	7	163	0	0	A_14_P104713	chr5:77475271-77475330	14571.8	4482.92	4.409275117e-001	1.533780898e-001	4.043153847e-003	4.362778e+002	1.204178e+003	2.366229e+002	1.239389e+002	50	254	17	79	6.878750e+000	1.864067e+001	0	0	0	0	0	0	0	0	0	0	0	8.06605	168.615	1	1	0	1	25.7804	18.0844	79.7502
DATA	1148	7	164	0	0	A_14_P133793	chr6:83878613-83878672	14593.1	4483.18	3.635630399e-001	1.283537291e-001	4.618432432e-003	6.081664e+002	1.404706e+003	2.418298e+002	1.435248e+002	56	264	17	79	6.842533e+000	1.888699e+001	0	0	0	0	0	0	0	0	0	0	0	11.1723	195.902	1	1	0	1	24.6442	18.0883	79.2463
DATA	1149	8	1	0	0	A_14_P101907	chr14:58023813-58023872	11154.3	4498.46	-3.505902770e-001	2.066916314e-001	8.984808754e-002	8.551555e+002	3.814651e+002	2.749560e+002	4.887262e+001	54	130	18	79	7.032461e+000	1.896996e+001	0	0	0	0	0	0	0	0	0	0	0	14.0708	51.2844	1	1	0	1	25.1049	19.1231	79.4555
DATA	1150	8	2	0	0	A_14_P108764	chr11:33902330-33902379	11175.1	4497.71	-5.272274980e-001	2.351021338e-001	2.492606265e-002	8.868803e+002	2.634132e+002	2.750858e+002	4.026817e+001	57	115	19	81	7.306797e+000	1.921539e+001	0	0	0	0	0	0	0	0	0	0	0	14.6445	35.5224	1	1	0	1	26.2212	19.8183	81.1286
DATA	1151	8	3	0	0	A_14_P118817	chr13:31835180-31835239	11196.7	4498.18	-2.620804476e-001	7.448712451e-002	4.340487040e-004	4.357417e+003	2.383135e+003	5.070908e+002	2.402386e+002	110	380.5	19	79.5	7.489496e+000	1.952040e+001	0	0	0	0	0	0	0	0	0	0	0	72.2374	322.495	1	1	1	1	25.3321	20.1433	81.253
DATA	1152	8	4	0	0	A_14_P117170	chr5:38562280-38562339	11217.6	4498.14	4.842871034e-001	1.988732212e-001	1.488541386e-002	3.343914e+002	1.019864e+003	2.606153e+002	1.063788e+002	49	214	20	78	7.768098e+000	1.945187e+001	0	0	0	0	0	0	0	0	0	0	0	5.56294	138.464	1	1	0	1	25.7804	20.3832	80.4174
DATA	1153	8	5	0	0	A_14_P138505	chr20:36965726-36965785	11239.2	4497.8	-4.063772676e-001	9.933147118e-002	4.292893270e-005	2.528030e+003	9.917563e+002	3.609236e+002	1.036577e+002	85.5	217	20	79	8.128975e+000	1.901345e+001	0	0	0	0	0	0	0	0	0	0	0	42.1973	135.099	1	1	1	1	24.4106	20.764	80.5015
DATA	1154	8	6	0	0	A_14_P100185	chr8:55052672-55052731	11260	4497.71	3.219861618e-001	2.581050327e-001	2.122140337e-001	3.042948e+002	6.386762e+002	2.585803e+002	7.058495e+001	49	164	20	82	7.954224e+000	1.991819e+001	0	0	0	0	0	0	0	0	0	0	0	5.09532	87.2886	1	1	0	1	24.8756	20.5313	82.2983
DATA	1155	8	7	0	0	A_14_P116139	chr12:22779215-22779274	11281.6	4497.06	-4.052531130e-001	2.872855635e-001	1.583542792e-001	6.189970e+002	2.434644e+002	2.634034e+002	3.859968e+001	52.5	111.5	20	82	7.626644e+000	2.004151e+001	0	0	0	0	0	0	0	0	0	0	0	10.3955	33.3852	1	1	0	1	24.4106	20.0424	83.3042
DATA	1156	8	8	0	0	A_14_P131466	chr13:76287311-76287370	11302	4497.75	1.188187008e-001	1.401760059e-001	3.966388446e-001	7.729479e+002	1.016176e+003	2.666865e+002	1.059115e+002	59	216	20	82	7.295142e+000	2.053206e+001	0	0	0	0	0	0	0	0	0	0	0	13.0211	139.817	1	1	0	1	24.8756	20.1635	83.0136
DATA	1157	8	9	0	0	A_14_P128856	chr6:125657840-125657899	11323.8	4497.81	-4.297501113e-002	1.139502788e-001	7.060708512e-001	1.218682e+003	1.103864e+003	2.821661e+002	1.143242e+002	65	216.5	19	82	7.289284e+000	2.032362e+001	0	0	0	0	0	0	0	0	0	0	0	20.5903	152.418	1	1	0	1	24.4106	19.8802	83.6825
DATA	1158	8	10	0	0	A_16_P17270463	chr5:117002530-117002589	11344.5	4497.6	4.058955384e-001	2.550423533e-001	1.115009492e-001	2.741350e+002	6.980074e+002	2.553130e+002	7.583669e+001	47	170	19	82	7.482850e+000	1.874271e+001	0	0	0	0	0	0	0	0	0	0	0	4.64359	96.6964	1	1	0	1	24.4106	19.5457	83.2881
DATA	1159	8	11	0	0	A_16_P18738075	chr9:113948226-113948285	11365.9	4497.37	-1.678529107e-002	2.424705500e-001	9.448096464e-001	4.811616e+002	4.629197e+002	2.577255e+002	5.491838e+001	49	140.5	19	82	7.282445e+000	1.934258e+001	0	0	0	0	0	0	0	0	0	0	0	8.17112	64.3484	1	1	0	1	23.4529	19.7772	83.1448
DATA	1160	8	12	0	0	A_14_P136943	chr9:130317389-130317448	11387	4497.1	4.352117559e-002	1.847469199e-001	8.137649112e-001	6.027888e+002	6.663253e+002	2.596872e+002	7.285000e+001	49	166.5	19	80	7.481272e+000	1.921098e+001	0	0	0	0	0	0	0	0	0	0	0	10.2609	92.935	1	1	0	1	25.5572	19.7955	81.3551
DATA	1161	8	13	0	0	A_14_P138339	chr17:36914348-36914397	11408	4497.29	1.165999505e-001	1.149210878e-001	3.102923292e-001	9.948502e+002	1.301241e+003	2.709202e+002	1.333925e+002	60	254	19	80	7.483687e+000	1.968413e+001	0	0	0	0	0	0	0	0	0	0	0	16.9751	182.114	1	1	0	1	25.7804	19.7746	81.2394
DATA	1162	8	14	0	0	A_14_P103650	chr2:97059704-97059763	11429.8	4497.11	3.455462504e-001	2.779581062e-001	2.138090795e-001	2.671848e+002	5.920494e+002	2.528410e+002	6.603399e+001	50	153	19	80	7.316978e+000	1.937044e+001	0	0	0	0	0	0	0	0	0	0	0	4.56927	83.151	1	1	0	1	22.1978	19.7309	80.4079
DATA	1163	8	15	0	0	A_16_P16791588	chr4:102148200-102148259	11450.5	4497.32	0.000000000e+000	5.742839873e-001	1.000000000e+000	2.492103e+002	1.427846e+002	2.509106e+002	2.982113e+001	44	99	19	82	7.383499e+000	1.860167e+001	0	0	0	0	0	0	0	0	0	0	0	0.55688	20.1215	0	1	0	0	27.0811	19.9088	81.3343
DATA	1164	8	16	0	0	A_14_P110815	chr7:44721480-44721539	11471.6	4497	3.918632203e-001	2.795942198e-001	1.610518692e-001	2.487273e+002	6.131781e+002	2.510275e+002	6.785033e+001	46	160	19	81	7.684594e+000	1.884964e+001	0	0	0	0	0	0	0	0	0	0	0	3.03787	86.7018	0	1	0	1	29.1201	20.3137	81.4034
DATA	1165	8	17	0	0	A_14_P104394	chr10:133996915-133996974	11492.5	4497.47	3.521307366e-001	1.656485782e-001	3.352243307e-002	4.712234e+002	1.060126e+003	2.543014e+002	1.098939e+002	50	229	19	80	7.570162e+000	1.807852e+001	0	0	0	0	0	0	0	0	0	0	0	8.10792	150.417	1	1	0	1	24.4106	19.9188	81.7391
DATA	1166	8	18	66	-1	(-)3xSLv1	NegativeControl	11514.8	4497.49	0.000000000e+000	1.073619424e+000	1.000000000e+000	2.477431e+002	2.865130e+001	2.494125e+002	2.884383e+001	36	75	18	80	7.492863e+000	1.811841e+001	0	0	0	0	0	0	0	0	0	0	0	-5.31127	-0.0404405	0	0	0	0	20.8674	19.3464	82.095
DATA	1167	8	19	0	0	A_14_P201336	chr1:55512509-55512568	11535.1	4497.26	4.521545723e-001	1.680079963e-001	7.118094751e-003	4.102280e+002	1.161930e+003	2.523637e+002	1.196971e+002	51	227	18	78	7.549301e+000	1.861735e+001	0	0	0	0	0	0	0	0	0	0	0	7.08366	165.995	1	1	0	1	26.8687	19.228	79.9835
DATA	1168	8	20	0	0	A_14_P116327	chr1:7469804-7469863	11556.9	4497.47	-4.691892138e-001	2.138457041e-001	2.823145954e-002	8.875256e+002	3.012948e+002	2.639361e+002	4.157561e+001	59	116	19	80	7.264260e+000	1.951917e+001	0	0	0	0	0	0	0	0	0	0	0	15.3526	43.1963	1	1	0	1	25.3321	19.7043	80.5457
DATA	1169	8	21	0	0	A_14_P136942	chrX:151128402-151128461	11577	4496.98	8.791425548e-002	3.454216570e-001	7.990993666e-001	2.880877e+002	3.527272e+002	2.498855e+002	4.538464e+001	45.5	131.5	19	79	7.188824e+000	1.917226e+001	0	0	0	0	0	0	0	0	0	0	0	4.99038	50.7294	1	1	0	1	23.696	19.2975	79.5813
DATA	1170	8	22	0	1	SRN_50798	SRN_50798	11598.3	4497.34	-3.425583612e-001	6.935024133e-002	7.830667333e-007	2.143255e+004	9.739027e+003	2.157535e+003	9.743184e+002	416	1474	19	78	7.270480e+000	1.905005e+001	0	0	0	0	0	0	0	0	0	0	0	371.863	1405.54	1	1	1	1	26.6546	19.0976	78.9408
DATA	1171	8	23	0	-1	NC2_00115548	NC2_00115548	11619.8	4496.25	-9.993998724e-001	9.591950491e-001	2.974510120e-001	2.904352e+002	2.908368e+001	2.492114e+002	2.851604e+001	46	83	18	76	7.185172e+000	1.878874e+001	0	0	0	0	0	0	0	0	0	0	0	5.04539	4.21105	1	1	0	0	25.3321	19.0155	78.0801
DATA	1172	8	24	1028	1	SM_09	SM_09	11641	4496.15	0.000000000e+000	1.077608821e+000	1.000000000e+000	2.455207e+002	2.808388e+001	2.472100e+002	2.840114e+001	43.5	80	19	78	6.935018e+000	1.929141e+001	0	0	0	0	0	0	0	0	0	0	0	0.723111	3.92125	0	0	0	0	24.1747	19.5333	79.2347
DATA	1173	8	25	0	0	A_14_P102208	chr20:54993913-54993972	11662.4	4496.47	-4.126023678e-001	8.280677736e-002	6.269906192e-007	4.110084e+003	1.589455e+003	4.794286e+002	1.614235e+002	115	293	19	78	6.954269e+000	1.928464e+001	0	0	0	0	0	0	0	0	0	0	0	71.5981	231.706	1	1	1	1	25.1049	19.0744	79.0248
DATA	1174	8	26	0	0	A_14_P100578	chr8:55501294-55501353	11683.8	4496.39	2.051299285e-001	2.099341360e-001	3.285119140e-001	4.217796e+002	6.764185e+002	2.500995e+002	7.323924e+001	54	181	19	78	7.085675e+000	1.908423e+001	0	0	0	0	0	0	0	0	0	0	0	7.35669	98.9363	1	1	0	1	25.5572	19.1654	78.9108
DATA	1175	8	27	0	0	A_14_P114722	chr3:149368292-149368351	11704.2	4496.54	1.392543168e-001	9.766655509e-002	1.539221153e-001	1.219375e+003	1.680319e+003	2.747629e+002	1.703474e+002	64	324	19	79.5	6.941871e+000	1.851455e+001	0	0	0	0	0	0	0	0	0	0	0	21.2938	246.562	1	1	0	1	25.7804	19.32	80.0457
DATA	1176	8	28	0	0	A_18_P15117935	chr5:21451717-21451776	11725.8	4496.33	-2.320217081e-001	1.928578676e-001	2.289488472e-001	7.641466e+002	4.478731e+002	2.575386e+002	5.276567e+001	56	149	19	78	7.193650e+000	1.888184e+001	0	0	0	0	0	0	0	0	0	0	0	13.3595	65.9382	1	1	0	1	24.4106	19.4543	79.8144
DATA	1177	8	29	0	0	A_14_P110444	chr16:75604673-75604732	11746.1	4496.64	3.840170233e-001	1.452678190e-001	8.205118322e-003	5.266470e+002	1.275078e+003	2.512475e+002	1.305052e+002	53	256	19	79	7.098567e+000	2.095755e+001	0	0	0	0	0	0	0	0	0	0	0	9.21763	188.321	1	1	0	1	25.3321	19.142	80.5536
DATA	1178	8	30	0	0	A_14_P109298	chr2:97541615-97541671	11767.7	4496.62	-1.037146698e-002	9.687466632e-002	9.147408461e-001	1.448919e+003	1.414727e+003	2.849819e+002	1.441625e+002	69	288	19	79	7.384365e+000	2.009079e+001	0	0	0	0	0	0	0	0	0	0	0	25.3872	209.638	1	1	1	1	24.8756	19.7221	79.0974
DATA	1179	8	31	0	0	A_14_P103022	chr1:14112991-14113050	11789.2	4496.44	-1.151240381e-001	1.349866245e-001	3.937396362e-001	1.018583e+003	7.813979e+002	2.654698e+002	8.288027e+001	57	201	19	77	6.613002e+000	1.992855e+001	0	0	0	0	0	0	0	0	0	0	0	17.8651	116.166	1	1	0	1	25.7804	19.034	78.6119
DATA	1180	8	32	0	0	A_14_P101262	chr5:43479974-43480033	11810.2	4496.67	-1.215255276e-001	1.343033392e-001	3.655403202e-001	1.031803e+003	7.799579e+002	2.657501e+002	8.271501e+001	60	196	18.5	77	6.940827e+000	1.902439e+001	0	0	0	0	0	0	0	0	0	0	0	18.1154	116.325	1	1	0	1	24.8756	19.1272	77.8786
DATA	1181	8	33	0	0	A_16_P03524252	chr20:44350693-44350752	11831.5	4496.32	-5.300737519e-001	2.876959568e-001	6.540510858e-002	6.688481e+002	1.973575e+002	2.536566e+002	3.381100e+001	55	110	18	76	6.777206e+000	1.851361e+001	0	0	0	0	0	0	0	0	0	0	0	11.7537	29.5269	1	1	0	1	27.0811	18.8184	78.0503
DATA	1182	8	34	0	0	A_16_P03254173	chr17:46722902-46722961	11852.5	4495.94	5.040225309e-001	1.444700139e-001	4.852499686e-004	4.625910e+002	1.476453e+003	2.488061e+002	1.501606e+002	51	295	18	76	7.239400e+000	1.947598e+001	0	0	0	0	0	0	0	0	0	0	0	8.13616	221.573	1	1	0	1	23.9365	18.8533	78.4693
DATA	1183	8	35	0	0	A_14_P126195	chr16:81892733-81892792	11873.9	4495.53	2.731391508e-001	2.175495298e-001	2.092877793e-001	3.700293e+002	6.940252e+002	2.470459e+002	7.457323e+001	48	190.5	19	78	6.934927e+000	1.884717e+001	0	0	0	0	0	0	0	0	0	0	0	6.51373	104.476	1	1	0	1	26.2212	19.0421	78.5263
DATA	1184	8	36	0	0	A_14_P105169	chr5:34847437-34847496	11894.9	4495.89	-7.519900683e-001	2.870485380e-001	8.799903997e-003	8.259764e+002	1.462102e+002	2.576352e+002	3.088081e+001	57	105	18	77	6.628065e+000	1.906470e+001	0	0	0	0	0	0	0	0	0	0	0	14.5532	22.0783	1	1	0	1	24.8756	18.842	78.5341
DATA	1185	8	37	0	0	A_18_P14375740	chr3:124679284-124679343	11915.6	4496.25	-5.087465808e-002	9.968575220e-002	6.098060382e-001	1.440493e+003	1.281258e+003	2.831956e+002	1.309641e+002	66	265	19	75	6.703882e+000	1.863148e+001	0	0	0	0	0	0	0	0	0	0	0	25.4028	194.06	1	1	1	1	24.8756	18.9743	77.1057
DATA	1186	8	38	0	0	A_16_P03378832	chr18:56305873-56305932	11936.7	4495.82	1.219550229e-001	1.035086442e-001	2.387125142e-001	1.116740e+003	1.478793e+003	2.680068e+002	1.503307e+002	60	291	19	75	6.936133e+000	1.862611e+001	0	0	0	0	0	0	0	0	0	0	0	19.7089	224.642	1	1	0	1	24.1747	19.1253	76.5181
DATA	1187	8	39	0	0	A_14_P101298	chr5:122986985-122987044	11958.5	4495.9	6.854834803e-001	1.875009625e-001	2.562881143e-004	2.637291e+002	1.278326e+003	2.448501e+002	1.306436e+002	47	271	19	75	6.660101e+000	1.756131e+001	0	0	0	0	0	0	0	0	0	0	0	4.65839	194.787	1	1	0	1	25.7804	19.147	75.8963
DATA	1188	8	40	0	0	A_14_P104998	chr2:62147937-62147996	11979.2	4496.17	8.403780110e-002	1.836326062e-001	6.472104156e-001	5.571537e+002	6.761030e+002	2.495276e+002	7.275646e+001	55	178.5	19	74	6.610177e+000	1.782002e+001	0	0	0	0	0	0	0	0	0	0	0	9.84932	103.323	1	1	0	1	23.4529	19.1574	75.2799
DATA	1189	8	41	0	0	A_14_P107917	chr8:105352043-105352093	11999.9	4496.17	-5.167730945e-001	3.614043555e-001	1.527449263e-001	5.145325e+002	1.565452e+002	2.484265e+002	3.103723e+001	51	99	18	75	6.555749e+000	1.871557e+001	0	0	0	0	0	0	0	0	0	0	0	9.1029	23.9918	1	1	0	1	26.8687	18.6585	75.5945
DATA	1190	8	42	0	0	A_14_P127889	chr1:228602911-228602964	12021.9	4495.44	-1.128783759e-001	1.292597899e-001	3.825172827e-001	1.063802e+003	8.203180e+002	2.651352e+002	8.627474e+001	65	207	18	76	5.837767e+000	1.913559e+001	0	0	0	0	0	0	0	0	0	0	0	18.8344	126.083	1	1	0	1	23.2073	18.5192	77.0522
DATA	1191	8	43	0	0	A_14_P111278	chr8:11291457-11291512	12042.4	4495.75	1.366532236e-001	9.942328577e-002	1.692992697e-001	1.168879e+003	1.601115e+003	2.693519e+002	1.623140e+002	61	318	18	76	6.315869e+000	1.875289e+001	0	0	0	0	0	0	0	0	0	0	0	20.711	246.78	1	1	0	1	24.8756	18.7467	76.3013
DATA	1192	8	44	0	0	A_16_P19308275	chr11:83867590-83867649	12063.8	4495.39	-2.037698586e-001	2.048243281e-001	3.198083322e-001	6.823837e+002	4.268338e+002	2.519034e+002	5.028007e+001	53	145	18	74	6.815246e+000	1.869657e+001	0	0	0	0	0	0	0	0	0	0	0	12.1001	65.9705	1	1	0	1	23.696	18.4809	75.5628
DATA	1193	8	45	0	0	A_14_P106102	chr2:137175541-137175600	12085.2	4495.44	1.850016890e-001	2.275895397e-001	4.162901281e-001	3.885913e+002	5.949695e+002	2.453904e+002	6.513202e+001	51	171.5	18	75	7.010562e+000	1.897246e+001	0	0	0	0	0	0	0	0	0	0	0	6.89596	92.2136	1	1	0	1	24.1747	18.6278	77.0972
DATA	1194	8	46	0	0	A_16_P21633637	chrX:151557666-151557725	12106.3	4495.04	3.820802033e-001	1.042371021e-001	2.468640864e-004	8.613761e+002	2.076218e+003	2.569793e+002	2.092974e+002	60	403	18	73	6.862027e+000	1.836706e+001	0	0	0	0	0	0	0	0	0	0	0	15.2975	322.643	1	1	0	1	24.4106	18.6584	75.6336
DATA	1195	8	47	0	0	A_14_P131882	chr17:65989022-65989072	12127.6	4495.44	1.947749837e-001	8.592500402e-002	2.340231290e-002	1.459230e+003	2.285066e+003	2.825196e+002	2.300218e+002	68	432	19	75	7.360977e+000	1.742573e+001	0	0	0	0	0	0	0	0	0	0	0	25.9359	356.072	1	1	1	1	24.4106	19.5385	75.8373
DATA	1196	8	48	0	0	A_14_P127949	chr6:126252422-126252474	12149	4495.18	1.980059250e-001	3.527887258e-001	5.746208402e-001	2.401106e+002	3.788063e+002	2.427754e+002	4.610955e+001	46.5	134	18	76	7.122004e+000	1.730938e+001	0	0	0	0	0	0	0	0	0	0	0	4.006	59.1822	0	1	0	1	25.3321	18.8715	76.0419
DATA	1197	8	49	0	0	A_14_P139460	chr14:21548659-21548718	12169.6	4495.21	2.400602625e-002	1.358303605e-001	8.597162731e-001	8.472385e+002	8.953889e+002	2.559699e+002	9.330005e+001	57	223	18	76	7.075890e+000	1.792813e+001	0	0	0	0	0	0	0	0	0	0	0	15.082	140.241	1	1	0	1	23.696	18.9068	76.3808
DATA	1198	8	50	0	0	A_16_P18931106	chr10:56073480-56073539	12190.9	4495.58	-2.616628022e-001	1.823375902e-001	1.512740365e-001	8.256103e+002	4.519728e+002	2.550757e+002	5.222014e+001	58	148	19	78	7.207086e+000	1.907124e+001	0	0	0	0	0	0	0	0	0	0	0	14.7089	70.9735	1	1	0	1	23.696	19.1225	77.6724
DATA	1199	8	51	0	0	A_18_P14166257	chr3:50502719-50502778	12212.3	4495.47	-3.031404521e-001	1.630505022e-001	6.300142927e-002	9.856915e+002	4.904566e+002	2.605151e+002	5.555369e+001	59	154	18	78	7.179034e+000	1.941678e+001	0	0	0	0	0	0	0	0	0	0	0	17.5753	77.2095	1	1	0	1	25.3321	18.9302	78.3883
DATA	1200	8	52	0	1	SRN_30237	SRN_30237	12233.1	4495.45	-3.076151578e-002	2.309265006e-001	8.940279989e-001	4.897996e+002	4.563068e+002	2.458813e+002	5.253244e+001	50	144	18	78	7.153405e+000	1.919286e+001	0	0	0	0	0	0	0	0	0	0	0	8.74036	72.0049	1	1	0	1	21.9382	18.9091	78.7102
DATA	1201	8	53	0	0	A_14_P113923	chr2:183698733-183698792	12254.4	4495.13	-1.102462259e-002	1.264068836e-001	9.305003258e-001	9.640272e+002	9.398632e+002	2.593356e+002	9.750759e+001	59	218.5	18.5	77	7.278251e+000	1.862608e+001	0	0	0	0	0	0	0	0	0	0	0	17.2173	148.661	1	1	0	1	20.8674	19.4412	77.6265
DATA	1202	8	54	0	0	A_14_P128267	chr21:38076648-38076707	12275.7	4494.69	4.310050153e-002	1.484412016e-001	7.715454061e-001	7.398836e+002	8.170787e+002	2.516686e+002	8.571696e+001	57.5	216.5	18	79	7.062100e+000	1.718544e+001	0	0	0	0	0	0	0	0	0	0	0	13.2254	129.536	1	1	0	1	25.3321	19.1989	78.9804
DATA	1203	8	55	0	0	A_14_P138796	chr8:125325797-125325856	12297.2	4494.81	-1.857372329e-001	1.888021679e-001	3.252303847e-001	7.259595e+002	4.733422e+002	2.510585e+002	5.393171e+001	56	152	18	78	7.100710e+000	1.681647e+001	0	0	0	0	0	0	0	0	0	0	0	12.988	75.2165	1	1	0	1	24.4106	19.0377	79.0029
DATA	1204	8	56	0	0	A_16_P21631800	chrX:150589900-150589959	12318.2	4494.8	8.908060286e-002	1.647537991e-001	5.887218128e-001	6.189792e+002	7.599004e+002	2.479711e+002	8.024740e+001	56	207	18	77	7.047640e+000	1.666678e+001	0	0	0	0	0	0	0	0	0	0	0	11.0838	121.019	1	1	0	1	24.4106	19.1777	78.2349
DATA	1205	8	57	0	0	A_14_P106885	chr14:21526410-21526454	12339.1	4494.57	-5.118483905e-001	8.856866664e-002	7.509518698e-009	4.136207e+003	1.272781e+003	4.781596e+002	1.298540e+002	118	287	18	78	6.498137e+000	1.750645e+001	0	0	0	0	0	0	0	0	0	0	0	74.1322	203.129	1	1	1	1	25.1049	18.3244	79.0685
DATA	1206	8	58	0	0	A_14_P121523	chr19:52540459-52540518	12360.3	4494.19	-4.612227731e-002	1.388123692e-001	7.396903333e-001	8.869164e+002	7.975546e+002	2.555639e+002	8.378857e+001	58	206	18	78	6.530634e+000	1.816785e+001	0	0	0	0	0	0	0	0	0	0	0	15.9109	127.55	1	1	0	1	25.3321	18.2874	78.2701
DATA	1207	8	59	0	1	SRN_30723	SRN_30723	12381.6	4494.64	6.434057552e-001	2.089360378e-001	2.073909228e-003	2.378495e+002	1.046425e+003	2.394522e+002	1.077350e+002	40	249	18	78	6.382328e+000	1.835121e+001	0	0	0	0	0	0	0	0	0	0	0	-2.47431	167.708	0	1	0	1	24.8756	18.355	79.8609
DATA	1208	8	60	0	0	A_14_P119665	chrX:22518844-22518903	12403	4494.57	-9.666083912e-002	1.499327196e-001	5.191250112e-001	8.538316e+002	6.834573e+002	2.539961e+002	7.297444e+001	59.5	188.5	18	80	6.678026e+000	1.930942e+001	0	0	0	0	0	0	0	0	0	0	0	15.3472	109.759	1	1	0	1	25.3321	18.3972	80.7521
DATA	1209	8	61	0	0	A_16_P16185689	chr3:35154088-35154147	12424	4494.67	1.385000692e-001	1.352485132e-001	3.058157488e-001	7.395049e+002	1.017281e+003	2.501583e+002	1.048818e+002	55	231	18	81	6.324317e+000	1.875141e+001	0	0	0	0	0	0	0	0	0	0	0	13.3054	163.687	1	1	0	1	25.3321	18.0944	80.9233
DATA	1210	8	62	0	1	SRN_20315	SRN_20315	12445.2	4494.1	3.767393862e-001	2.735611056e-001	1.684605756e-001	2.477960e+002	5.899751e+002	2.400112e+002	6.426440e+001	45	178	19	80.5	6.831342e+000	1.843901e+001	0	0	0	0	0	0	0	0	0	0	0	4.46307	95.1046	1	1	0	1	23.4529	18.761	80.489
DATA	1211	8	63	0	0	A_16_P02541259	chr11:125957215-125957273	12466.2	4494.61	1.391991752e-001	1.282078735e-001	2.775983267e-001	7.901804e+002	1.088743e+003	2.512329e+002	1.118051e+002	54.5	257	18	81	7.359498e+000	1.758333e+001	0	0	0	0	0	0	0	0	0	0	0	14.2467	175.838	1	1	0	1	25.1049	18.6345	80.1053
DATA	1212	8	64	0	0	A_14_P136151	chr1:232981531-232981590	12487.7	4494.29	-2.644138630e-001	1.284163233e-001	3.949076172e-002	1.261058e+003	6.859956e+002	2.695386e+002	7.314628e+001	68	187.5	18	77.5	7.380980e+000	1.807722e+001	0	0	0	0	0	0	0	0	0	0	0	22.7616	110.988	1	1	1	1	25.7804	18.8011	79.0938
DATA	1213	8	65	0	1	SRN_20560	SRN_20560	12508.6	4494.59	5.570642776e-001	8.003346548e-002	3.393276706e-012	1.906812e+004	6.876573e+004	1.921603e+003	6.876620e+003	396	10910.5	18	81	7.352885e+000	1.899290e+001	0	0	0	0	0	0	0	0	0	0	0	344.543	11145	1	1	1	1	27.501	18.9304	80.6203
DATA	1214	8	66	0	0	A_16_P16940433	chr4:166218171-166218230	12529.1	4493.64	6.633395330e-002	3.742690024e-001	8.593229935e-001	2.602876e+002	3.032407e+002	2.391096e+002	3.949516e+001	46	126	18	77	6.856732e+000	1.872157e+001	0	0	0	0	0	0	0	0	0	0	0	4.70857	49.2208	1	1	0	1	21.9382	18.5714	79.5899
DATA	1215	8	67	0	0	A_14_P120355	chr1:171064464-171064523	12550.7	4494.25	-5.371475429e-002	1.771022128e-001	7.616627387e-001	6.639059e+002	5.866672e+002	2.465223e+002	6.387422e+001	54	176	18	80.5	6.698084e+000	1.889090e+001	0	0	0	0	0	0	0	0	0	0	0	12.0239	95.3885	1	1	0	1	24.8756	18.7881	81.8785
DATA	1216	8	68	0	0	A_14_P113724	chr3:65170174-65170233	12572.1	4494.63	-2.512318845e-002	1.756153404e-001	8.862443340e-001	6.479395e+002	6.115209e+002	2.458282e+002	6.614891e+001	56.5	182.5	18.5	79	6.811353e+000	1.964903e+001	0	0	0	0	0	0	0	0	0	0	0	11.7485	99.5881	1	1	0	1	25.1049	18.8708	81.0112
DATA	1217	8	69	0	0	A_14_P132221	chr4:14248638-14248697	12593.2	4494.62	2.257921418e-001	1.509895633e-001	1.348060327e-001	5.783143e+002	9.726488e+002	2.438046e+002	1.004723e+002	52	237	18	80	6.443100e+000	1.903865e+001	0	0	0	0	0	0	0	0	0	0	0	10.4988	158.633	1	1	0	1	23.696	18.4679	82.3394
DATA	1218	8	70	0	0	A_14_P118858	chr7:121512486-121512540	12613.9	4494.37	-3.126766624e-001	1.836815289e-001	8.870365330e-002	8.488851e+002	4.132113e+002	2.513231e+002	4.837292e+001	57	148.5	18	79	6.607492e+000	1.957890e+001	0	0	0	0	0	0	0	0	0	0	0	15.43	67.4839	1	1	0	1	22.7082	18.2977	79.8064
DATA	1219	8	71	0	0	A_16_P02608660	chr12:43469733-43469792	12635.1	4494.21	-5.884034967e-001	1.355894035e-001	1.427436333e-005	1.743379e+003	4.497677e+002	2.936098e+002	5.151433e+001	69	153	18	80	6.805528e+000	1.951673e+001	0	0	0	0	0	0	0	0	0	0	0	31.7299	73.5523	1	1	1	1	26.6546	18.5442	80.9227
DATA	1220	8	72	0	0	A_14_P133799	chr14:64066394-64066452	12656.1	4494.08	-3.069558502e-001	2.543108101e-001	2.274280531e-001	5.861587e+002	2.891075e+002	2.431102e+002	3.827592e+001	52	125	18	81	6.758086e+000	1.901979e+001	0	0	0	0	0	0	0	0	0	0	0	10.6822	47.339	1	1	0	1	22.9591	18.5912	81.0608
DATA	1221	8	73	0	0	A_16_P17001526	chr5:364170-364229	12678	4494.3	1.982005237e-001	1.360826022e-001	1.452621414e-001	6.762591e+002	1.067367e+003	2.451295e+002	1.096372e+002	59	261	19	80	7.455538e+000	1.925818e+001	0	0	0	0	0	0	0	0	0	0	0	12.341	174.999	1	1	0	1	24.8756	19.3546	81.4709
DATA	1222	8	74	0	0	A_16_P01412603	chr6:4008664-4008723	12698.8	4494.28	-2.822433638e-001	9.937274820e-002	4.507830951e-003	1.895434e+003	9.896126e+002	3.021464e+002	1.020759e+002	78	244	19	80	7.918649e+000	1.969218e+001	0	0	0	0	0	0	0	0	0	0	0	34.6364	162.436	1	1	1	1	25.3321	19.8864	81.5398
DATA	1223	8	75	0	0	A_14_P118934	chr20:22773013-22773072	12720.4	4494.1	2.538731139e-003	1.228635894e-001	9.835144793e-001	9.615373e+002	9.671745e+002	2.538726e+002	9.989518e+001	62	236.5	19	80	7.592568e+000	1.946268e+001	0	0	0	0	0	0	0	0	0	0	0	17.5962	158.928	1	1	0	1	24.1747	19.3971	81.2232
DATA	1224	8	76	0	0	A_16_P17374075	chr5:161352025-161352084	12741.3	4494.35	-8.529263180e-002	1.276141138e-001	5.039015089e-001	1.011445e+003	8.310928e+002	2.555064e+002	8.677917e+001	60.5	213	19	79	7.208394e+000	1.852136e+001	0	0	0	0	0	0	0	0	0	0	0	18.5351	136.71	1	1	0	1	25.1049	19.6788	79.9358
DATA	1225	8	77	0	0	A_14_P126755	chr19:13009150-13009209	12762.4	4494.04	-1.157641338e-001	8.599596629e-002	1.782516705e-001	1.967162e+003	1.506871e+003	3.059200e+002	1.527381e+002	80	321	18	79.5	7.221442e+000	1.906773e+001	0	0	0	0	0	0	0	0	0	0	0	36.1026	248.102	1	1	1	1	24.4106	19.0084	80.3848
DATA	1226	8	78	0	0	A_18_P26391921	chr9:4516000-4516059	12783.2	4493.85	-9.758549204e-002	1.755180495e-001	5.782207639e-001	6.948615e+002	5.550253e+002	2.440406e+002	6.084219e+001	56.5	176	18	78	6.987909e+000	1.929022e+001	0	0	0	0	0	0	0	0	0	0	0	12.7714	91.4623	1	1	0	1	27.501	18.6827	79.7847
DATA	1227	8	79	0	0	A_14_P118074	chr1:182553193-182553250	12804.4	4494.16	3.852298048e-001	2.165315244e-001	7.522443130e-002	3.097415e+002	7.520197e+002	2.356379e+002	7.921802e+001	48	208	18	80	6.818754e+000	1.971653e+001	0	0	0	0	0	0	0	0	0	0	0	5.70142	124.033	1	1	0	1	22.7082	18.9448	80.5368
DATA	1228	8	80	0	1	SRN_31093	SRN_31093	12826.2	4493.61	5.816064083e-002	2.288947813e-001	7.994234440e-001	4.318112e+002	4.936902e+002	2.371702e+002	5.528610e+001	52	156.5	18	80	6.543470e+000	1.991970e+001	0	0	0	0	0	0	0	0	0	0	0	7.96156	81.4854	1	1	0	1	21.4095	18.5045	81.8078
DATA	1229	8	81	0	0	A_16_P20836777	chr18:39389606-39389665	12846.6	4493.8	2.080159266e-001	1.544363402e-001	1.780007333e-001	5.646400e+002	9.115649e+002	2.396086e+002	9.448755e+001	55.5	236.5	19	81	6.618165e+000	2.110002e+001	0	0	0	0	0	0	0	0	0	0	0	10.4261	150.562	1	1	0	1	24.1747	19.3653	81.8204
DATA	1230	8	82	0	0	A_14_P127610	chr3:29804444-29804503	12867.8	4493.96	-4.141819239e-001	7.578472934e-002	4.622743871e-008	6.850073e+003	2.639449e+003	7.233867e+002	2.651122e+002	173	524	19	79	7.051076e+000	2.016521e+001	0	0	0	0	0	0	0	0	0	0	0	126.686	436.24	1	1	1	1	24.8756	20.0299	79.7642
DATA	1231	8	83	0	0	A_14_P131723	chr8:59043056-59043115	12888.9	4493.54	1.247124353e-001	8.976556981e-002	1.647377445e-001	1.357567e+003	1.809146e+003	2.688915e+002	1.826117e+002	69	368.5	18	80	7.083591e+000	1.907816e+001	0	0	0	0	0	0	0	0	0	0	0	25.149	299.164	1	1	1	1	25.7804	19.4986	79.4056
DATA	1232	8	84	0	0	A_14_P102265	chr12:120745306-120745365	12910.2	4493.5	5.551052424e-001	9.467649455e-002	4.540880146e-009	9.825193e+002	3.527332e+003	2.516893e+002	3.536058e+002	65.5	648	19	78	7.412429e+000	1.912088e+001	0	0	0	0	0	0	0	0	0	0	0	18.2315	583.577	1	1	0	1	25.7804	19.7885	78.6209
DATA	1233	8	85	0	0	A_14_P120019	chr3:9422487-9422546	12931.2	4493.43	4.839913042e-001	1.477128399e-001	1.050766533e-003	4.337453e+002	1.321984e+003	2.353645e+002	1.345073e+002	52.5	306.5	19	78	7.461208e+000	1.917245e+001	0	0	0	0	0	0	0	0	0	0	0	8.06197	218.806	1	1	0	1	25.7804	19.5201	78.882
DATA	1234	8	86	0	0	A_18_P12594721	chr17:15497825-15497883	12952.5	4493.5	1.425627355e-002	6.994013605e-002	8.384821513e-001	2.968050e+003	3.067097e+003	3.760691e+002	3.077112e+002	96	587	18	77	6.957135e+000	1.889241e+001	0	0	0	0	0	0	0	0	0	0	0	55.2599	507.834	1	1	1	1	24.4106	18.9174	78.0912
DATA	1235	8	87	0	0	A_16_P16894772	chr4:147172384-147172443	12973.6	4493.35	1.575446833e-001	1.473145278e-001	2.848695136e-001	6.275177e+002	9.019255e+002	2.389315e+002	9.353994e+001	56	225	18	75	7.145915e+000	1.881290e+001	0	0	0	0	0	0	0	0	0	0	0	11.7035	149.377	1	1	0	1	24.8756	18.7127	77.293
DATA	1236	8	88	0	0	A_16_P36624456	chr4:4564313-4564372	12995.2	4493.58	6.563450634e-002	1.546757046e-001	6.713206160e-001	6.565788e+002	7.636975e+002	2.393283e+002	8.029352e+001	55.5	214.5	18	76	6.800605e+000	1.818835e+001	0	0	0	0	0	0	0	0	0	0	0	12.2667	126.516	1	1	0	1	25.7804	18.8992	76.1793
DATA	1237	8	89	0	0	A_14_P124772	chr18:48510798-48510857	13016.1	4493	7.290737639e-001	1.918239646e-001	1.442623400e-004	2.281866e+002	1.222824e+003	2.300367e+002	1.247702e+002	47	282.5	18	77	6.978074e+000	1.729669e+001	0	0	0	0	0	0	0	0	0	0	0	2.24368	202.592	0	1	0	1	24.8756	18.925	76.7472
DATA	1238	8	90	0	0	A_16_P18071554	chr7:111741420-111741479	13037.4	4493.22	-3.924946871e-001	2.079989804e-001	5.915991679e-002	7.785839e+002	3.153630e+002	2.421802e+002	4.011251e+001	57	130	18	77	7.201497e+000	1.682380e+001	0	0	0	0	0	0	0	0	0	0	0	14.5983	52.2538	1	1	0	1	25.1049	18.7787	77.1523
DATA	1239	8	91	0	0	A_14_P106754	chr12:29813762-29813821	13058	4493.21	0.000000000e+000	5.037211476e-001	1.000000000e+000	2.273927e+002	1.732347e+002	2.289249e+002	3.024173e+001	44	108	18	78	7.440505e+000	1.755044e+001	0	0	0	0	0	0	0	0	0	0	0	-0.534579	28.7044	0	1	0	1	25.7804	19.2105	77.5706
DATA	1240	8	92	0	0	A_16_P18381931	chr8:86951925-86951984	13079.8	4493.29	2.504121401e-001	1.835208331e-001	1.724137615e-001	4.304900e+002	7.662583e+002	2.325242e+002	8.053592e+001	52.5	201	19	77	7.524628e+000	1.869084e+001	0	0	0	0	0	0	0	0	0	0	0	8.10052	126.96	1	1	0	1	26.0017	19.3912	77.3113
DATA	1241	8	93	0	0	A_14_P138801	chr8:49641438-49641497	13100.5	4493.13	2.747203359e-001	1.083777218e-001	1.124982419e-002	8.336033e+002	1.569205e+003	2.428482e+002	1.588671e+002	57.5	336.5	18	75	7.082876e+000	1.849279e+001	0	0	0	0	0	0	0	0	0	0	0	15.7142	259.962	1	1	0	1	24.6442	18.6667	76.5056
DATA	1242	8	94	0	1	SRN_12638	SRN_12638	13122.2	4492.68	-1.409448147e-001	1.229986365e-001	2.518342622e-001	1.100901e+003	7.957990e+002	2.528699e+002	8.335448e+001	66	207	18	77	6.359534e+000	1.853178e+001	0	0	0	0	0	0	0	0	0	0	0	20.7936	131.802	1	1	0	1	24.1747	18.2645	77.2314
DATA	1243	8	95	0	0	A_16_P36287489	chr3:60472496-60472555	13143.1	4492.89	-2.633812103e-001	2.663143061e-001	3.226698268e-001	5.131722e+002	2.798221e+002	2.329669e+002	3.739389e+001	55.5	127	18	76	7.138873e+000	1.855250e+001	0	0	0	0	0	0	0	0	0	0	0	9.70988	46.3338	1	1	0	1	27.2919	18.6833	76.6278
DATA	1244	8	96	0	0	A_16_P02312378	chr10:90488905-90488964	13164.2	4492.56	2.082351451e-001	3.477161565e-001	5.492627039e-001	2.252942e+002	3.639026e+002	2.272221e+002	4.404561e+001	47	136	18	77	7.158404e+000	1.953443e+001	0	0	0	0	0	0	0	0	0	0	0	2.58585	60.2334	0	1	0	1	25.7804	19.107	77.3127
DATA	1245	8	97	0	0	A_16_P15323587	chr1:164330973-164331032	13185.2	4493.02	9.431876594e-003	1.044644744e-001	9.280584461e-001	1.158032e+003	1.183457e+003	2.543137e+002	1.209210e+002	68.5	273.5	19	77	6.941800e+000	1.992902e+001	0	0	0	0	0	0	0	0	0	0	0	21.9915	195.82	1	1	1	1	25.5572	18.8133	77.4428
DATA	1246	8	98	0	0	A_16_P16014825	chr2:208183354-208183413	13206.7	4492.88	-7.822102135e-002	8.100563383e-002	3.342321401e-001	2.061705e+003	1.721890e+003	3.059019e+002	1.739709e+002	82	365.5	19	78	7.179498e+000	2.012496e+001	0	0	0	0	0	0	0	0	0	0	0	39.2274	284.768	1	1	1	1	26.0017	18.9574	77.392
DATA	1247	8	99	0	0	A_14_P100703	chr20:39658046-39658100	13228	4492.5	0.000000000e+000	5.120763196e-001	1.000000000e+000	2.240368e+002	1.653611e+002	2.258573e+002	2.984945e+001	48	101.5	19	78	7.389197e+000	1.995193e+001	0	0	0	0	0	0	0	0	0	0	0	2.25862	27.3312	0	1	0	1	26.2212	19.2017	78.983
DATA	1248	8	100	0	0	A_14_P110204	chr16:61858915-61858973	13249.2	4492.52	6.508194861e-001	1.796913136e-001	2.924753801e-004	2.687266e+002	1.202625e+003	2.267265e+002	1.228062e+002	49.5	275	19	76	7.746486e+000	2.003732e+001	0	0	0	0	0	0	0	0	0	0	0	5.13245	198.649	1	1	0	1	27.0811	19.4642	79.1318
DATA	1249	8	101	0	1	SRN_30852	SRN_30852	13270.1	4492.25	3.649032261e-002	7.314317270e-002	6.178576005e-001	2.377882e+003	2.586311e+003	3.271621e+002	2.598254e+002	88	510	18	76	7.541885e+000	1.964376e+001	0	0	0	0	0	0	0	0	0	0	0	45.5014	426.9	1	1	1	1	25.3321	18.8353	78.5491
DATA	1250	8	102	0	0	A_16_P03593313	chr21:44333323-44333382	13291.4	4492.26	3.618668308e-001	1.765097997e-001	4.035240637e-002	3.872331e+002	8.909211e+002	2.276059e+002	9.250698e+001	53	234.5	18	75	7.850388e+000	1.951588e+001	0	0	0	0	0	0	0	0	0	0	0	7.42355	146.945	1	1	0	1	24.8756	19.3199	77.121
DATA	1251	8	103	0	0	A_16_P17056017	chr5:21931232-21931291	13312.1	4492.6	-1.008449889e-001	2.450498468e-001	6.806850685e-001	4.625107e+002	3.666712e+002	2.286278e+002	4.433460e+001	54	144	18	77	8.093026e+000	1.964935e+001	0	0	0	0	0	0	0	0	0	0	0	8.882	60.4314	1	1	0	1	25.5572	19.2857	78.7201
DATA	1252	8	104	0	1	SRN_30535	SRN_30535	13333.6	4492.53	-4.812380273e-002	9.884519928e-002	6.263573396e-001	1.334284e+003	1.194330e+003	2.602838e+002	1.220101e+002	70	280	19	78	7.500852e+000	2.028213e+001	0	0	0	0	0	0	0	0	0	0	0	25.6713	196.658	1	1	1	1	24.4106	20.0541	79.49
DATA	1253	8	105	0	0	A_14_P100860	chr7:35920266-35920325	13354.4	4492.38	2.911920871e-002	4.277299874e-001	9.457231586e-001	2.215838e+002	2.369503e+002	2.230769e+002	3.442211e+001	40	119	19	81	7.407174e+000	2.148184e+001	0	0	0	0	0	0	0	0	0	0	0	-3.65398	38.9784	0	1	0	1	24.4106	19.7417	81.4667
DATA	1254	8	106	0	0	A_14_P130211	chr11:10327991-10328036	13376.1	4492.57	-2.308972322e-001	1.877515884e-001	2.187713544e-001	7.122095e+002	4.185145e+002	2.337869e+002	4.874691e+001	58	139	19	79.5	6.900836e+000	2.002714e+001	0	0	0	0	0	0	0	0	0	0	0	13.7525	68.7747	1	1	0	1	25.7804	19.0618	79.6412
DATA	1255	8	107	0	0	A_14_P127036	chr4:148834195-148834254	13397	4492.41	2.478904641e-001	1.499242629e-001	9.824177539e-002	5.341338e+002	9.452366e+002	2.286014e+002	9.777952e+001	52	232	19	79	7.537094e+000	1.960035e+001	0	0	0	0	0	0	0	0	0	0	0	10.3325	155.158	1	1	0	1	22.7082	19.7726	78.8513
DATA	1256	8	108	0	0	A_16_P37938801	chr7:16441305-16441364	13417.8	4492.04	1.399299854e-001	1.119186175e-001	2.111960571e-001	8.867286e+002	1.223829e+003	2.389336e+002	1.249208e+002	61	282	19	79	7.724539e+000	1.867184e+001	0	0	0	0	0	0	0	0	0	0	0	17.1845	200.645	1	1	0	1	24.8756	20.2394	79.2563
DATA	1257	8	109	0	0	A_16_P02797320	chr13:66426959-66427018	13439.3	4492.38	4.565602858e-001	1.645118840e-001	5.516064794e-003	3.725924e+002	1.066091e+003	2.246090e+002	1.095201e+002	49	253.5	19	79	7.610143e+000	1.887955e+001	0	0	0	0	0	0	0	0	0	0	0	7.23287	174.574	1	1	0	1	23.9365	20.0205	79.2669
DATA	1258	8	110	0	0	A_16_P16928934	chr4:161314975-161315034	13460.5	4492.1	2.073859294e-002	4.328518194e-001	9.617867503e-001	2.196225e+002	2.303645e+002	2.215980e+002	3.408126e+001	45.5	121	19	80	7.530347e+000	1.987249e+001	0	0	0	0	0	0	0	0	0	0	0	2.88052	37.6713	0	1	0	1	22.9591	19.7339	79.7368
DATA	1259	8	111	0	0	A_14_P137166	chr1:163811431-163811490	13481.9	4492.03	3.438413746e-001	1.171366140e-001	3.331311587e-003	6.685514e+002	1.475626e+003	2.306256e+002	1.496908e+002	57.5	318.5	18	78	6.527538e+000	1.919785e+001	0	0	0	0	0	0	0	0	0	0	0	13.0236	240.968	1	1	0	1	26.2212	18.074	79.2189
DATA	1260	8	112	0	0	A_14_P117261	chr2:158858652-158858711	13502.9	4492.09	1.362117333e-001	7.051193181e-002	5.338982022e-002	2.536990e+003	3.471606e+003	3.360422e+002	3.480732e+002	98	639.5	17	78	7.132463e+000	1.740781e+001	0	0	0	0	0	0	0	0	0	0	0	49.5015	566.105	1	1	1	1	25.3321	18.4956	78.174
DATA	1261	8	113	0	0	A_16_P02190489	chr9:136797528-136797587	13524.2	4492.03	4.538772501e-001	9.636933254e-002	2.479982700e-006	8.866890e+002	2.521440e+003	2.372003e+002	2.534028e+002	60	486.5	17	79	6.686548e+000	1.863974e+001	0	0	0	0	0	0	0	0	0	0	0	17.3295	410.532	1	1	0	1	27.0811	17.9527	80.3018
DATA	1262	8	114	0	0	A_14_P116136	chr18:49644782-49644841	13545.5	4492.24	4.000653244e-002	1.084414471e-001	7.121851986e-001	1.026622e+003	1.125685e+003	2.424737e+002	1.153692e+002	64	264	17.5	79	7.108464e+000	1.866796e+001	0	0	0	0	0	0	0	0	0	0	0	20.095	182.996	1	1	0	1	24.8756	18.3285	80.0087
DATA	1263	8	115	0	0	A_16_P35350507	chr1:169134233-169134292	13566.5	4491.58	1.382544683e-001	1.282476829e-001	2.810216983e-001	7.277887e+002	1.000598e+003	2.310600e+002	1.032113e+002	57	243.5	17	78	7.074127e+000	1.847186e+001	0	0	0	0	0	0	0	0	0	0	0	14.2697	162.376	1	1	0	1	24.4106	18.4278	79.2725
DATA	1264	8	116	0	0	A_14_P118470	chr15:81593793-81593852	13587.4	4491.93	-3.990512810e-001	1.465578983e-001	6.472663630e-003	1.144075e+003	4.564606e+002	2.470807e+002	5.221362e+001	67	156	18	80	6.975267e+000	1.896240e+001	0	0	0	0	0	0	0	0	0	0	0	22.4626	73.9536	1	1	1	1	25.5572	18.8892	80.518
DATA	1265	8	117	0	1	PC_00000004	PC_00000004	13609	4491.54	3.100506957e-001	1.152824943e-001	7.156206774e-003	7.017234e+002	1.432903e+003	2.296383e+002	1.455240e+002	62	303	18	82	6.835761e+000	1.850640e+001	0	0	0	0	0	0	0	0	0	0	0	13.7992	231.712	1	1	0	1	25.3321	19.0295	81.3056
DATA	1266	8	118	0	0	A_14_P125730	chr8:120770325-120770384	13629.8	4491.62	3.937135058e-001	1.670118919e-001	1.840350626e-002	3.882548e+002	9.612367e+002	2.217869e+002	9.943454e+001	54	241.5	18	83	6.871890e+000	1.857663e+001	0	0	0	0	0	0	0	0	0	0	0	7.64511	155.16	1	1	0	1	26.0017	19.0387	82.3867
DATA	1267	8	119	0	0	A_14_P134441	chr12:45458230-45458289	13650.8	4491.36	9.911097412e-002	1.249119101e-001	4.275174661e-001	7.830966e+002	9.838441e+002	2.316959e+002	1.016341e+002	59	237.5	19	82	6.818848e+000	1.964964e+001	0	0	0	0	0	0	0	0	0	0	0	15.4412	158.5	1	1	0	1	25.7804	19.5262	82.877
DATA	1268	8	120	0	0	A_14_P133034	chr2:32514528-32514587	13672.6	4491.75	1.825058869e-001	2.223408530e-001	4.117383824e-001	3.596708e+002	5.475340e+002	2.207483e+002	6.041929e+001	50	171	18	81	6.994036e+000	1.983012e+001	0	0	0	0	0	0	0	0	0	0	0	7.10059	88.0363	1	1	0	1	25.7804	19.0989	82.9605
DATA	1269	8	121	0	0	A_18_P10527395	chr1:223356789-223356848	13693.7	4491.46	1.774720932e-002	2.569538774e-001	9.449357437e-001	3.735093e+002	3.890887e+002	2.207066e+002	4.657457e+001	53	143	19	82	7.408110e+000	1.987531e+001	0	0	0	0	0	0	0	0	0	0	0	7.38313	62.4297	1	1	0	1	25.3321	19.411	83.0466
DATA	1270	8	122	0	0	A_16_P19964231	chr13:113362778-113362837	13714.8	4491.49	3.372865930e-001	1.188411941e-001	4.537889307e-003	6.483420e+002	1.409583e+003	2.267474e+002	1.432735e+002	57	303	19	81	7.028334e+000	1.957612e+001	0	0	0	0	0	0	0	0	0	0	0	12.83	225.697	1	1	0	1	25.3321	19.3591	81.6795
DATA	1271	8	123	0	0	A_14_P109711	chr19:46268084-46268140	13736.3	4491.5	2.344498737e-002	7.911690488e-002	7.669754240e-001	1.854086e+003	1.956928e+003	2.854575e+002	1.973743e+002	82	388	18	84	7.468867e+000	1.989537e+001	0	0	0	0	0	0	0	0	0	0	0	36.7299	312.643	1	1	1	1	25.3321	19.9335	83.5405
DATA	1272	8	124	0	0	A_14_P125540	chr8:97113866-97113925	13757.3	4491.18	1.704535075e-001	1.790187728e-001	3.410187034e-001	4.624697e+002	6.847575e+002	2.216971e+002	7.316350e+001	52	183.5	18	82	7.074416e+000	2.036612e+001	0	0	0	0	0	0	0	0	0	0	0	9.17125	109.15	1	1	0	1	25.1049	19.4375	82.0398
DATA	1273	8	125	0	0	A_14_P112483	chr22:38829024-38829083	13778	4491.37	7.715781881e-002	8.662132021e-002	3.730640634e-001	1.427025e+003	1.704470e+003	2.594168e+002	1.723922e+002	72.5	340.5	18	81	7.375543e+000	2.037388e+001	0	0	0	0	0	0	0	0	0	0	0	28.3228	271.093	1	1	1	1	24.4106	19.5646	81.5253
DATA	1274	8	126	0	0	A_14_P136079	chr7:66671745-66671804	13799.4	4491.61	5.022842807e-001	9.119251661e-002	3.630261034e-008	1.022723e+003	3.251191e+003	2.394185e+002	3.261479e+002	64	593	18	81	6.947196e+000	1.954897e+001	0	0	0	0	0	0	0	0	0	0	0	20.3139	515.889	1	1	0	1	24.4106	19.2882	81.1931
DATA	1275	8	127	0	0	A_14_P135225	chr9:96353582-96353641	13820.8	4491.58	1.995454419e-001	1.939559673e-001	3.035650832e-001	4.071681e+002	6.446429e+002	2.201142e+002	6.949076e+001	54	182	20	80	8.145602e+000	2.039258e+001	0	0	0	0	0	0	0	0	0	0	0	8.09339	102.039	1	1	0	1	24.6442	20.8847	82.098
DATA	1276	8	128	0	0	A_16_P16103405	chr3:527296-527355	13841.5	4491.55	4.444210526e-001	2.627762068e-001	9.078850277e-002	2.147338e+002	5.974773e+002	2.167228e+002	6.516440e+001	45	177	19	80	6.908902e+000	2.023631e+001	0	0	0	0	0	0	0	0	0	0	0	3.04684	94.3436	0	1	0	1	24.4106	19.4591	81.2515
DATA	1277	8	129	0	0	A_14_P106387	chr1:48763881-48763940	13863.1	4490.65	4.471962047e-002	2.409796856e-001	8.527786612e-001	3.850597e+002	4.268229e+002	2.194187e+002	5.002176e+001	50.5	142	18	80	6.932816e+000	2.062128e+001	0	0	0	0	0	0	0	0	0	0	0	7.66463	67.2087	1	1	0	1	24.1747	19.258	81.492
DATA	1278	8	130	0	0	A_14_P136122	chr16:89032058-89032117	13884.2	4491.02	3.271401277e-001	2.601319665e-001	2.085390071e-001	2.522471e+002	5.357550e+002	2.174113e+002	5.961666e+001	49	173.5	18	78	7.168643e+000	2.046018e+001	0	0	0	0	0	0	0	0	0	0	0	5.02263	84.1507	1	1	0	1	26.0017	19.0771	79.6
DATA	1279	8	131	0	0	A_14_P101939	chr17:52189051-52189110	13905	4491.03	4.093942435e-001	2.436423117e-001	9.289732299e-002	2.441109e+002	6.265871e+002	2.172522e+002	6.792275e+001	49	180	17	78	6.811043e+000	1.939162e+001	0	0	0	0	0	0	0	0	0	0	0	4.86213	98.1613	1	1	0	1	26.4388	18.4723	78.7405
DATA	1280	8	132	0	0	A_16_P15307249	chr1:157073644-157073703	13926.1	4490.46	4.232991784e-001	1.696602719e-001	1.259638183e-002	3.637006e+002	9.639250e+002	2.188433e+002	9.991416e+001	53.5	227.5	18	80	6.384469e+000	1.919654e+001	0	0	0	0	0	0	0	0	0	0	0	7.24665	150.578	1	1	0	1	25.1049	18.3251	79.73
DATA	1281	8	133	0	0	A_14_P102679	chr16:27452594-27452653	13947.7	4490.85	3.263508200e-001	1.130695688e-001	3.898209508e-003	7.029639e+002	1.490335e+003	2.269634e+002	1.513476e+002	60	304	17	78	6.440732e+000	2.056817e+001	0	0	0	0	0	0	0	0	0	0	0	14.0062	232.175	1	1	0	1	26.8687	18.0632	78.7672
DATA	1282	8	134	0	0	A_14_P202315	chr12:103353097-103353153	13968.6	4490.91	4.368470660e-001	9.460246303e-002	3.879915075e-006	9.163977e+002	2.505711e+003	2.344640e+002	2.519621e+002	59.5	466.5	18	77.5	6.704820e+000	2.007040e+001	0	0	0	0	0	0	0	0	0	0	0	18.2578	389.273	1	1	0	1	25.7804	18.4593	77.8256
DATA	1283	8	135	0	0	A_14_P107908	chr7:36713539-36713598	13989.9	4490.18	3.133650996e-001	2.017104651e-001	1.202944105e-001	3.391061e+002	6.977513e+002	2.184560e+002	7.464502e+001	52	183	18	77	6.632026e+000	2.056180e+001	0	0	0	0	0	0	0	0	0	0	0	6.75635	108.065	1	1	0	1	24.6442	18.5495	77.3104
DATA	1284	8	136	0	0	A_16_P01728689	chr7:71200006-71200065	14011.2	4491.16	2.457381789e-002	2.488381591e-001	9.213334192e-001	3.808609e+002	4.030327e+002	2.192605e+002	4.828543e+001	51	145	18	76	7.344378e+000	2.082691e+001	0	0	0	0	0	0	0	0	0	0	0	7.58408	62.2515	1	1	0	1	23.696	18.5872	76.689
DATA	1285	8	137	0	0	A_16_P41647032	chrX:37372045-37372104	14031.9	4490.6	4.257939635e-001	1.165554664e-001	2.590483269e-004	6.111087e+002	1.628968e+003	2.244666e+002	1.650662e+002	55	337	18	76.5	7.479468e+000	1.939070e+001	0	0	0	0	0	0	0	0	0	0	0	12.1656	250.833	1	1	0	1	25.7804	18.7853	77.178
DATA	1286	8	138	0	0	A_14_P120111	chr7:80303325-80303384	14053.4	4490.58	3.560407388e-002	7.855088538e-002	6.503606198e-001	1.857281e+003	2.015959e+003	2.849555e+002	2.033638e+002	80.5	383.5	18	76	7.411305e+000	1.979581e+001	0	0	0	0	0	0	0	0	0	0	0	36.9523	309.464	1	1	1	1	25.1049	19.1191	77.3546
DATA	1287	8	139	0	0	A_14_P131445	chr15:86972012-86972071	14074.6	4490.49	1.875495047e-001	1.591412452e-001	2.385934735e-001	5.189963e+002	7.993073e+002	2.224056e+002	8.431694e+001	56	198	19	77	7.602103e+000	1.833712e+001	0	0	0	0	0	0	0	0	0	0	0	10.3186	122.315	1	1	0	1	23.4529	19.6267	77.6076
DATA	1288	8	140	0	0	A_16_P18017537	chr7:88477955-88478014	14095.3	4490.46	2.222373303e-001	9.308487905e-002	1.696479828e-002	1.083912e+003	1.808137e+003	2.420728e+002	1.828073e+002	64.5	349	19	79	7.553163e+000	2.002020e+001	0	0	0	0	0	0	0	0	0	0	0	21.5318	275.836	1	1	1	1	23.696	19.5202	78.6226
DATA	1289	8	141	0	0	A_14_P123299	chr6:43272015-43272067	14116.7	4490.42	2.369852677e-001	2.261256871e-001	2.946273055e-001	3.292510e+002	5.682145e+002	2.191616e+002	6.291493e+001	50	174	19	77	7.020386e+000	1.956908e+001	0	0	0	0	0	0	0	0	0	0	0	6.53377	86.4025	1	1	0	1	24.4106	19.1448	77.041
DATA	1290	8	142	0	0	A_16_P36111539	chr2:232490101-232490160	14138	4490.78	-1.360406889e-001	1.545920279e-001	3.788603472e-001	7.826254e+002	5.721544e+002	2.306414e+002	6.330768e+001	61.5	165	18	77	6.848189e+000	1.955378e+001	0	0	0	0	0	0	0	0	0	0	0	15.5104	86.726	1	1	0	1	25.3321	18.3284	77.4809
DATA	1291	8	143	0	0	A_14_P113479	chr16:400651-400710	14159	4490.74	-5.027133133e-001	2.058366416e-001	1.459431017e-002	8.405521e+002	2.641504e+002	2.329445e+002	3.790576e+001	61	121	17	79	6.633598e+000	1.897047e+001	0	0	0	0	0	0	0	0	0	0	0	16.636	39.9081	1	1	0	1	25.7804	18.3591	78.1869
DATA	1292	8	144	0	0	A_14_P108696	chr11:66204328-66204387	14180.6	4490.14	2.220318364e-001	1.422044232e-001	1.184396233e-001	5.760307e+002	9.604560e+002	2.250585e+002	9.984581e+001	54	219	19	77	7.030303e+000	1.854359e+001	0	0	0	0	0	0	0	0	0	0	0	11.3843	144.586	1	1	0	1	23.9365	19.1185	77.2342
DATA	1293	8	145	0	0	A_14_P116168	chr8:56832608-56832667	14201.5	4489.96	2.986435308e-001	1.041257947e-001	4.129407311e-003	8.340205e+002	1.658900e+003	2.333396e+002	1.681340e+002	59	342.5	19	78	6.967672e+000	1.884690e+001	0	0	0	0	0	0	0	0	0	0	0	16.4556	248.878	1	1	0	1	23.696	19.2243	78.8946
DATA	1294	8	146	0	0	A_14_P107407	chr13:53508169-53508228	14222.6	4490.17	2.203115706e-001	3.428063957e-001	5.204379027e-001	2.168933e+002	3.602116e+002	2.183548e+002	4.530029e+001	42	136	18.5	77.5	7.163765e+000	1.808339e+001	0	0	0	0	0	0	0	0	0	0	0	-1.81588	53.8593	0	1	0	1	24.8756	19.224	78.1257
DATA	1295	8	147	0	0	A_14_P108435	chr11:34651737-34651796	14243.8	4490.29	-6.092143802e-001	1.480106798e-001	3.854769385e-005	1.455560e+003	3.579445e+002	2.628145e+002	4.517840e+001	74	131	19	76	7.157218e+000	1.916987e+001	0	0	0	0	0	0	0	0	0	0	0	28.6006	53.335	1	1	1	1	25.7804	19.1792	76.0173
DATA	1296	8	148	0	0	A_14_P120443	chr14:51116417-51116476	14264.7	4489.74	1.788286948e-001	9.716869983e-002	6.571039910e-002	1.055527e+003	1.593302e+003	2.433783e+002	1.617144e+002	67	322	19	76	6.995571e+000	1.917552e+001	0	0	0	0	0	0	0	0	0	0	0	20.6956	236.539	1	1	0	1	24.8756	19.0847	75.8497
DATA	1297	8	149	0	1	SRN_30528	SRN_30528	14285.9	4489.25	-8.762191518e-002	1.007119376e-001	3.842866803e-001	1.338065e+003	1.093592e+003	2.573477e+002	1.128301e+002	71	246	18	76	7.429342e+000	1.778428e+001	0	0	0	0	0	0	0	0	0	0	0	26.1723	161.746	1	1	1	1	24.1747	18.992	75.9867
DATA	1298	8	150	0	0	A_14_P128819	chr9:95502493-95502552	14307.4	4489.61	5.949907445e-002	1.409975512e-001	6.730348129e-001	7.101315e+002	8.144002e+002	2.316124e+002	8.607654e+001	57	205	19	78	7.112351e+000	1.774135e+001	0	0	0	0	0	0	0	0	0	0	0	13.8503	120.025	1	1	0	1	26.8687	19.321	77.5225
DATA	1299	8	151	0	0	A_14_P125100	chr16:70503055-70503101	14328.3	4489.53	2.243852080e-001	1.533159779e-001	1.433176469e-001	5.319622e+002	8.917970e+002	2.274073e+002	9.346335e+001	55	202.5	18	78	7.072512e+000	1.796605e+001	0	0	0	0	0	0	0	0	0	0	0	10.3452	130.953	1	1	0	1	24.4106	18.8098	77.7635
DATA	1300	8	152	0	0	A_14_P136995	chr1:23356988-23357043	14349	4489.62	-6.833883630e-002	1.379349788e-001	6.202878753e-001	8.506715e+002	7.268136e+002	2.375430e+002	7.791388e+001	61	173	18	76	7.156008e+000	1.770497e+001	0	0	0	0	0	0	0	0	0	0	0	16.4917	106.346	1	1	0	1	22.4545	19.2887	76.8505
DATA	1301	8	153	0	0	A_14_P127296	chr4:169432961-169433012	14371	4490.1	9.785682720e-002	2.828163841e-001	7.293364487e-001	3.148666e+002	3.944422e+002	2.248153e+002	4.847374e+001	51	143	19	77	7.247569e+000	1.858180e+001	0	0	0	0	0	0	0	0	0	0	0	6.082	57.5005	1	1	0	1	27.501	19.2196	77.6111
DATA	1302	8	154	0	0	A_14_P200718	chr18:14102472-14102527	14391.9	4489.65	3.645051859e-002	1.075085011e-001	7.345737372e-001	1.063140e+003	1.156221e+003	2.473909e+002	1.190317e+002	65	246	19	79	7.250846e+000	1.845537e+001	0	0	0	0	0	0	0	0	0	0	0	20.4638	167.894	1	1	0	1	25.1049	19.4188	78.0183
DATA	1303	8	155	0	0	A_14_P116346	chr2:206196934-206196993	14412.8	4490.2	-2.330501017e-001	1.868842373e-001	2.123867926e-001	7.240472e+002	4.233668e+002	2.356680e+002	5.097218e+001	57	140	19	79	7.103724e+000	1.832613e+001	0	0	0	0	0	0	0	0	0	0	0	13.8816	61.2591	1	1	0	1	24.4106	19.4785	78.8052
DATA	1304	8	156	0	0	A_14_P134731	chr6:86215649-86215708	14434.8	4489.38	-5.789247933e-001	3.592134664e-001	1.070390920e-001	5.100818e+002	1.344978e+002	2.309021e+002	3.152211e+001	50.5	97	19	79	7.131561e+000	1.841327e+001	0	0	0	0	0	0	0	0	0	0	0	9.73914	19.3775	1	1	0	0	26.0017	19.6825	79.4444
DATA	1305	8	157	0	0	A_14_P103265	chr12:60174751-60174810	14455.4	4489.34	3.841151865e-002	1.267674576e-001	7.618839764e-001	8.543207e+002	9.333240e+002	2.417653e+002	9.762117e+001	59	217	19	78	7.420599e+000	2.029289e+001	0	0	0	0	0	0	0	0	0	0	0	16.2418	133.956	1	1	0	1	25.3321	19.4199	79.1575
DATA	1306	8	158	0	0	A_14_P104241	chr1:27685326-27685374	14476.8	4489.31	-2.819994652e-002	8.704937164e-002	7.459732575e-001	1.666886e+003	1.562090e+003	2.818162e+002	1.588292e+002	73	297	18	77	7.037715e+000	2.113416e+001	0	0	0	0	0	0	0	0	0	0	0	31.5411	223.314	1	1	1	1	26.4388	19.1283	78.4555
DATA	1307	8	159	0	0	A_16_P18738772	chr9:114275121-114275180	14497.9	4489.42	2.102362187e-001	1.898329457e-001	2.680863958e-001	4.351429e+002	7.061031e+002	2.324707e+002	7.627394e+001	54	181	19	76	6.982744e+000	1.942484e+001	0	0	0	0	0	0	0	0	0	0	0	8.19318	100.552	1	1	0	1	25.7804	19.4251	76.5531
DATA	1308	8	160	0	0	A_14_P128964	chr2:135213715-135213774	14519.3	4489.18	9.980718576e-003	3.164170030e-001	9.748365580e-001	3.200327e+002	3.274727e+002	2.317817e+002	4.371691e+001	46	127.5	19	77	7.119176e+000	1.864379e+001	0	0	0	0	0	0	0	0	0	0	0	5.99431	46.4418	1	1	0	1	24.1747	19.5481	77.492
DATA	1309	8	161	0	0	A_14_P106004	chr10:90045229-90045280	14540	4489.24	-1.567941336e-001	6.913939041e-002	2.334155265e-002	4.247814e+003	2.960543e+003	4.834366e+002	2.974785e+002	125	487	19	79	7.408704e+000	1.894999e+001	0	0	0	0	0	0	0	0	0	0	0	79.1337	418.23	1	1	1	1	25.7804	19.5302	79.0522
DATA	1310	8	162	0	0	A_14_P116805	chr10:62547954-62548013	14561	4488.69	-7.115469185e-002	1.279115743e-001	5.780192391e-001	9.833836e+002	8.347727e+002	2.520886e+002	8.843644e+001	60	198	18	79	6.984087e+000	1.856358e+001	0	0	0	0	0	0	0	0	0	0	0	18.2163	117.427	1	1	0	1	21.9382	19.0238	80.2667
DATA	1311	8	163	0	0	A_14_P109126	chr2:191991824-191991883	14582.5	4488.89	-3.197134584e-001	1.884418108e-001	8.976923018e-002	8.219359e+002	3.936629e+002	2.476098e+002	4.908318e+001	61	131	18	79	6.920618e+000	1.857513e+001	0	0	0	0	0	0	0	0	0	0	0	15.1309	55.1535	1	1	0	1	24.8756	18.3382	79.2068
DATA	1312	8	164	0	0	A_14_P133106	chr11:9606777-9606836	14603.5	4489.16	5.091758642e-001	1.109848387e-001	4.479487783e-006	6.785056e+002	2.191439e+003	2.446635e+002	2.211114e+002	57	386	17	78	6.865323e+000	1.847323e+001	0	0	0	0	0	0	0	0	0	0	0	12.411	305.829	1	1	0	1	25.3321	18.1553	78.9854
DATA	1313	9	1	1028	1	SM_05	SM_05	11144.1	4504.71	-6.364869310e-001	6.326312722e-001	3.143700485e-001	3.472313e+002	8.019217e+001	2.635341e+002	3.159680e+001	47.5	93	18	78	7.079477e+000	1.904425e+001	0	0	0	0	0	0	0	0	0	0	0	5.71517	10.7772	1	1	0	0	25.7804	19.0271	78.727
DATA	1314	9	2	0	0	A_14_P104452	chr19:11628640-11628696	11164.9	4503.88	-1.426743797e-001	1.490988543e-001	3.386120302e-001	9.874798e+002	7.109742e+002	2.784107e+002	7.735142e+001	55	182	19	79	7.236353e+000	1.859549e+001	0	0	0	0	0	0	0	0	0	0	0	16.311	95.8398	1	1	0	1	26.6546	19.6899	79.8152
DATA	1315	9	3	0	0	A_16_P19951141	chr13:108269687-108269746	11186.2	4504.06	-5.789981511e-001	2.693005392e-001	3.155462393e-002	7.996215e+002	2.108076e+002	2.713595e+002	3.696773e+001	51	109	19.5	80.5	7.562687e+000	1.899605e+001	0	0	0	0	0	0	0	0	0	0	0	13.2589	28.5121	1	1	0	1	28.1191	20.1215	81.4861
DATA	1316	9	4	0	0	A_14_P108951	chr20:12511311-12511370	11207	4504.23	-1.627380766e-001	9.533418362e-002	8.781695111e-002	1.897790e+003	1.304698e+003	3.205883e+002	1.339349e+002	74	256	20.5	80	7.676271e+000	1.960292e+001	0	0	0	0	0	0	0	0	0	0	0	31.5814	177.043	1	1	1	1	26.8687	20.9505	80.8964
DATA	1317	9	5	0	0	A_16_P17541610	chr6:49624464-49624523	11228.2	4504.12	1.923784726e-001	1.623512501e-001	2.360363592e-001	5.996118e+002	9.337887e+002	2.643936e+002	9.813136e+001	50	192	21	76	7.934080e+000	1.925977e+001	0	0	0	0	0	0	0	0	0	0	0	10.0122	127.131	1	1	0	1	26.6546	21.1525	79.4215
DATA	1318	9	6	0	0	A_16_P35353999	chr1:170624938-170624997	11249	4504.37	-2.812648403e-002	2.192173380e-001	8.979083178e-001	5.507958e+002	5.162548e+002	2.624988e+002	5.974367e+001	50	147	22	80	8.247411e+000	1.967839e+001	0	0	0	0	0	0	0	0	0	0	0	9.22752	70.5199	1	1	0	1	26.4388	21.6816	81.0942
DATA	1319	9	7	0	0	A_16_P00124386	chr1:94461710-94461769	11271	4503.93	7.201086048e-002	2.834155558e-001	7.994320203e-001	3.718596e+002	4.389245e+002	2.585439e+002	5.314614e+001	49	146	21	80	8.065481e+000	1.944912e+001	0	0	0	0	0	0	0	0	0	0	0	6.24925	60.1616	1	1	0	1	25.3321	21.1111	80.953
DATA	1320	9	8	0	0	A_14_P110186	chr12:62102686-62102745	11291.6	4503.64	-1.272574196e-001	1.997893194e-001	5.241521554e-001	6.782395e+002	5.059711e+002	2.639955e+002	5.875584e+001	53	151	20	80	7.951006e+000	2.049068e+001	0	0	0	0	0	0	0	0	0	0	0	11.4303	69.5758	1	1	0	1	24.8756	20.502	81.4696
DATA	1321	9	9	0	0	A_14_P111344	chr8:67563689-67563746	11313	4503.61	-3.603889347e-001	9.260652414e-002	9.957918655e-005	2.686141e+003	1.171494e+003	3.699632e+002	1.208721e+002	89.5	240.5	21	82	8.160344e+000	2.022862e+001	0	0	0	0	0	0	0	0	0	0	0	45.4001	161.644	1	1	1	1	25.5572	20.9252	83.7559
DATA	1322	9	10	0	0	A_16_P01969178	chr8:93662532-93662591	11334.6	4503.42	-9.568275420e-002	1.623195679e-001	5.555450457e-001	8.240486e+002	6.611044e+002	2.667577e+002	7.246136e+001	57	172.5	20	81	7.301410e+000	1.904734e+001	0	0	0	0	0	0	0	0	0	0	0	13.9656	91.5322	1	1	0	1	25.7804	20.4593	83.2683
DATA	1323	9	11	0	0	A_14_P201315	chrX:105854586-105854645	11355.3	4503.57	2.249737639e-001	3.419455174e-001	5.105877178e-001	2.513608e+002	4.219600e+002	2.541292e+002	5.152344e+001	47	141	19	81	7.491374e+000	1.952491e+001	0	0	0	0	0	0	0	0	0	0	0	3.96705	58.6185	0	1	0	1	25.1049	19.9876	83.7801
DATA	1324	9	12	0	0	A_14_P130452	chrX:44634291-44634350	11376.3	4503.53	-2.465617967e-001	1.794112330e-001	1.693538801e-001	8.659124e+002	4.908086e+002	2.668742e+002	5.724687e+001	58	149	19	80.5	7.521668e+000	1.922783e+001	0	0	0	0	0	0	0	0	0	0	0	14.7492	68.4137	1	1	0	1	25.3321	19.9959	82.0285
DATA	1325	9	13	0	0	A_14_P201842	chrX:66943800-66943859	11397.6	4503.34	5.931035702e-001	2.209057663e-001	7.255771765e-003	2.501660e+002	9.802387e+002	2.519324e+002	1.023283e+002	43.5	218.5	20	79.5	7.969626e+000	1.869944e+001	0	0	0	0	0	0	0	0	0	0	0	1.08843	137.1	0	1	0	1	25.7804	20.4024	79.687
DATA	1326	9	14	0	0	A_14_P137579	chr4:167921523-167921579	11418.8	4503.21	6.428491256e-002	1.565242154e-001	6.812905718e-001	7.086618e+002	8.217201e+002	2.610947e+002	8.722832e+001	54.5	193	20	78	7.784738e+000	1.894458e+001	0	0	0	0	0	0	0	0	0	0	0	12.1256	115.321	1	1	0	1	25.1049	20.6667	79.2329
DATA	1327	9	15	0	0	A_16_P00046414	chr1:37430557-37430616	11439.9	4503.09	-1.548904707e-001	1.830950461e-001	3.975769325e-001	7.582773e+002	5.308082e+002	2.619798e+002	6.056673e+001	53	147	20	79	7.282271e+000	1.902012e+001	0	0	0	0	0	0	0	0	0	0	0	13.0018	74.7471	1	1	0	1	24.8756	20.5061	79.6194
DATA	1328	9	16	0	0	A_14_P132448	chr9:128678268-128678327	11461.1	4503.19	-3.329168471e-001	6.906556886e-002	1.433416085e-006	1.887246e+004	8.768227e+003	1.903766e+003	8.773043e+002	373.5	1261.5	20	79	7.738383e+000	1.841091e+001	0	0	0	0	0	0	0	0	0	0	0	324.265	1238.96	1	1	1	1	25.5572	20.746	79.7581
DATA	1329	9	17	0	0	A_14_P112923	chr17:47814320-47814379	11482.4	4503.32	1.023294577e-001	1.029604345e-001	3.202853551e-001	1.179384e+003	1.492742e+003	2.761990e+002	1.520588e+002	64	290	20	79.5	7.762468e+000	1.895917e+001	0	0	0	0	0	0	0	0	0	0	0	20.3044	211.659	1	1	0	1	25.5572	20.5565	80.6532
DATA	1330	9	18	0	0	A_18_P16896621	chr9:86139568-86139627	11503.3	4503.57	-5.743103127e-002	9.422874051e-002	5.422028200e-001	1.632551e+003	1.430329e+003	2.979842e+002	1.459171e+002	68	273.5	20	80	7.940165e+000	1.863561e+001	0	0	0	0	0	0	0	0	0	0	0	28.159	203.501	1	1	1	1	25.7804	20.6842	81.919
DATA	1331	9	19	0	0	A_14_P129121	chr14:100152577-100152636	11523.9	4503.43	3.102461808e-001	3.077739795e-001	3.134388506e-001	2.471998e+002	5.050033e+002	2.490572e+002	5.812235e+001	45.5	151	20	80	7.443822e+000	1.892407e+001	0	0	0	0	0	0	0	0	0	0	0	1.68797	72.0873	0	1	0	1	22.7082	20.1705	82.0891
DATA	1332	9	20	0	0	A_14_P101746	chr6:15580399-15580458	11545.2	4503.3	1.080431704e-001	9.410210133e-002	2.509073449e-001	1.354887e+003	1.737585e+003	2.829958e+002	1.761088e+002	66	317.5	20	79	7.740617e+000	1.934447e+001	0	0	0	0	0	0	0	0	0	0	0	23.4477	248.879	1	1	1	1	27.0811	20.0369	80.9004
DATA	1333	9	21	0	0	A_14_P200939	chr7:195029-195085	11566.7	4502.8	-4.153450758e-001	1.133711274e-001	2.487069349e-004	1.928459e+003	7.410803e+002	3.142192e+002	7.942791e+001	76.5	182.5	20	81	7.138532e+000	1.935341e+001	0	0	0	0	0	0	0	0	0	0	0	33.4242	106.505	1	1	1	1	24.4106	20.0037	82.0974
DATA	1334	9	22	0	0	A_14_P136945	chr5:18909548-18909607	11588.2	4503	7.953439214e-002	2.577447512e-001	7.576424629e-001	3.943269e+002	4.735773e+002	2.508082e+002	5.526221e+001	49	147.5	19.5	78.5	7.446747e+000	1.807187e+001	0	0	0	0	0	0	0	0	0	0	0	6.84533	68.2964	1	1	0	1	28.1191	19.8452	79.9643
DATA	1335	9	23	0	0	A_14_P137125	chr6:33677306-33677365	11608.9	4503.06	-4.778025232e-001	2.599023222e-001	6.600455401e-002	7.168847e+002	2.385870e+002	2.575156e+002	3.708160e+001	54	111	20	79	7.110922e+000	1.757809e+001	0	0	0	0	0	0	0	0	0	0	0	12.4625	34.5216	1	1	0	1	27.0811	19.8831	79.6976
DATA	1336	9	24	0	0	A_14_P126545	chr7:135071378-135071437	11630.4	4503.5	-2.456726835e-001	1.560107121e-001	1.153218646e-001	9.979851e+002	5.668281e+002	2.663703e+002	6.334952e+001	60	159	19	77	7.066217e+000	1.824683e+001	0	0	0	0	0	0	0	0	0	0	0	17.3751	82.3012	1	1	0	1	25.3321	19.9222	78.8521
DATA	1337	9	25	0	0	A_14_P138704	chr22:41677236-41677294	11651.7	4502.83	-1.962170734e-001	7.389378809e-002	7.921597235e-003	3.625233e+003	2.307378e+003	4.384886e+002	2.324542e+002	101	421	19	78	6.783756e+000	1.932709e+001	0	0	0	0	0	0	0	0	0	0	0	63.1907	336.119	1	1	1	1	24.4106	19.8571	80.1587
DATA	1338	9	26	0	0	A_14_P135715	chr17:73623373-73623420	11672.5	4502.68	-9.556436288e-002	1.037028939e-001	3.567786453e-001	1.443759e+003	1.158592e+003	2.855662e+002	1.192192e+002	66.5	247.5	19	78	6.905814e+000	1.861952e+001	0	0	0	0	0	0	0	0	0	0	0	25.196	169.321	1	1	1	1	26.4388	19.7582	78.5943
DATA	1339	9	27	0	0	A_14_P109471	chr17:30816980-30817038	11693.9	4502.77	-2.215898149e-001	1.898543455e-001	2.431470134e-001	7.693247e+002	4.618701e+002	2.578240e+002	5.401679e+001	58	147	19	80	6.753757e+000	1.808857e+001	0	0	0	0	0	0	0	0	0	0	0	13.4425	67.7271	1	1	0	1	26.8687	20.113	80.8828
DATA	1340	9	28	0	1	SRN_20605	SRN_20605	11715.1	4502.32	-4.209359841e-001	1.668447768e-001	1.163849492e-002	1.116778e+003	4.236730e+002	2.699970e+002	5.073976e+001	61	140	20	80	6.971610e+000	1.765284e+001	0	0	0	0	0	0	0	0	0	0	0	19.5343	62.3265	1	1	0	1	23.2073	19.9095	80.2963
DATA	1341	9	29	0	0	A_14_P136768	chr6:110243469-110243528	11736.7	4502.54	-3.090399821e-001	1.005598849e-001	2.117811261e-003	2.015108e+003	9.891414e+002	3.176373e+002	1.027536e+002	80	220	20	80	7.179953e+000	2.123327e+001	0	0	0	0	0	0	0	0	0	0	0	35.2884	146.004	1	1	1	1	25.3321	20.0381	81.3898
DATA	1342	9	30	0	0	A_14_P116447	chr3:10326945-10327000	11757.4	4502.59	-1.198601629e-001	1.974101004e-001	5.437425626e-001	6.549949e+002	4.970245e+002	2.538756e+002	5.691851e+001	56	153	19	79	7.128306e+000	1.996132e+001	0	0	0	0	0	0	0	0	0	0	0	11.482	73.5979	1	1	0	1	27.501	19.9958	79.6864
DATA	1343	9	31	0	0	A_14_P135066	chr21:36259789-36259848	11778.6	4502.59	-8.098159372e-002	1.602802925e-001	6.133833623e-001	7.939002e+002	6.588467e+002	2.575741e+002	7.145082e+001	56.5	176	20	77	6.822784e+000	2.104605e+001	0	0	0	0	0	0	0	0	0	0	0	13.9311	97.8757	1	1	0	1	27.501	20.0576	79.2263
DATA	1344	9	32	0	0	A_14_P131213	chr12:68716833-68716892	11799.3	4502.76	3.818897642e-001	2.831178761e-001	1.773781099e-001	2.431573e+002	5.858374e+002	2.456612e+002	6.474315e+001	47	169	19	77.5	6.735898e+000	2.002335e+001	0	0	0	0	0	0	0	0	0	0	0	3.61869	87.3048	0	1	0	1	24.8756	19.9879	79.0282
DATA	1345	9	33	0	0	A_14_P102886	chr12:117170809-117170868	11821	4502.37	1.998172695e-001	8.011670629e-002	1.262849833e-002	1.750244e+003	2.772783e+003	3.007510e+002	2.786360e+002	72	491	19	79	6.562124e+000	1.958333e+001	0	0	0	0	0	0	0	0	0	0	0	30.7701	414.541	1	1	1	1	25.5572	19.166	79.3243
DATA	1346	9	34	0	1	SRN_30967	SRN_30967	11842	4502.5	-4.157505920e-001	1.886039584e-001	2.749919299e-002	9.525356e+002	3.657048e+002	2.622640e+002	4.568876e+001	59	134	19	77	6.981290e+000	1.906446e+001	0	0	0	0	0	0	0	0	0	0	0	16.7612	54.8455	1	1	0	1	24.8756	19.1583	79.139
DATA	1347	9	35	0	0	A_14_P102557	chr18:70799747-70799806	11863	4502.19	-1.009599957e-001	1.222569780e-001	4.089167045e-001	1.135511e+003	8.999769e+002	2.692670e+002	9.404823e+001	61	220	19	77.5	7.191975e+000	1.940357e+001	0	0	0	0	0	0	0	0	0	0	0	19.9974	135.385	1	1	0	1	24.4106	19.6563	78.8359
DATA	1348	9	36	0	0	A_18_P15338150	chr5:107787100-107787159	11884.4	4501.97	4.878926588e-003	1.653041672e-001	9.764539809e-001	6.907329e+002	6.985364e+002	2.535423e+002	7.496948e+001	52.5	189	19	77	7.101280e+000	1.895771e+001	0	0	0	0	0	0	0	0	0	0	0	12.1745	105.407	1	1	0	1	24.8756	19.6944	79.1071
DATA	1349	9	37	0	0	A_14_P103091	chr15:26096622-26096681	11905.6	4502.19	1.934605640e-001	1.479674542e-001	1.910587494e-001	6.335081e+002	9.890375e+002	2.518431e+002	1.025587e+002	55	225	19	76	6.832729e+000	1.886710e+001	0	0	0	0	0	0	0	0	0	0	0	11.1753	149.704	1	1	0	1	25.1049	19.7579	77.9325
DATA	1350	9	38	0	0	A_14_P115769	chr5:1799098-1799145	11926.3	4502.22	-7.475421729e-001	1.087422840e-001	6.223438105e-012	3.899607e+003	6.973948e+002	4.597689e+002	7.480363e+001	110	189	20	75	7.012141e+000	1.866026e+001	0	0	0	0	0	0	0	0	0	0	0	68.8449	105.873	1	1	1	1	23.9365	20.0909	76.3554
[truncated: 18,072,267 more chars]
