# Supplementary material for: Genomic comparison of early-passage conditionally reprogrammed breast cancer cells to their corresponding primary tumors
Source: PLoS One. 2017 Oct 19;12(10):e0186190. doi: 10.1371/journal.pone.0186190 (PMC5648156; doi:10.1371/journal.pone.0186190)
Supplement: S3 File — (ZIP) [file pone.0186190.s006.zip]

Archive with 6 entries (6 files):
- Case 4-CRC- US12302349_252192429058_S01_CGH_1105_Oct12_1_2.txt
- Case 6-PBT-US12302349_252192429019_S01_CGH_1105_Oct12_1_4.txt
- Case 4-PBT-US12302349_252192428604_S01_CGH_1105_Oct12_2_3.txt
- Case 5-CRC-US12302349_252192433044_S01_CGH_1105_Oct12_2_1.txt
- Case 6-CRC-US12302349_252192429019_S01_CGH_1105_Oct12_1_3.txt
- Case 5-PBT-US12302349_252192433044_S01_CGH_1105_Oct12_2_2.txt
