# Supplementary material for: Genomic comparison of early-passage conditionally reprogrammed breast cancer cells to their corresponding primary tumors
Source: PLoS One. 2017 Oct 19;12(10):e0186190. doi: 10.1371/journal.pone.0186190 (PMC5648156; doi:10.1371/journal.pone.0186190)
Supplement: S3 File — (ZIP) [file pone.0186190.s006.zip › Case 4-CRC- US12302349_252192429058_S01_CGH_1105_Oct12_1_2.txt]

TYPE	text	text	text	integer	text	float	float	text	integer	text	text	integer	integer	integer	integer	float	float	float	float	float	float	text	text	text	text	text	text	text	text	text	text	text	integer	integer	integer	text	integer	boolean
FEPARAMS	Protocol_Name	Protocol_date	Scan_ScannerName	Scan_NumChannels	Scan_Date	Scan_MicronsPerPixelX	Scan_MicronsPerPixelY	Scan_OriginalGUID	Scan_NumScanPass	Grid_Name	Grid_Date	Grid_NumSubGridRows	Grid_NumSubGridCols	Grid_NumRows	Grid_NumCols	Grid_RowSpacing	Grid_ColSpacing	Grid_OffsetX	Grid_OffsetY	Grid_NomSpotWidth	Grid_NomSpotHeight	Grid_GenomicBuild	FeatureExtractor_Barcode	FeatureExtractor_Sample	FeatureExtractor_ScanFileName	FeatureExtractor_ArrayName	FeatureExtractor_ScanFileGUID	FeatureExtractor_DesignFileName	FeatureExtractor_ExtractionTime	FeatureExtractor_UserName	FeatureExtractor_ComputerName	FeatureExtractor_Version	FeatureExtractor_IsXDRExtraction	FeatureExtractor_ColorMode	FeatureExtractor_QCReportType	DyeNorm_NormFilename	DyeNorm_NormNumProbes	Grid_IsGridFile
DATA	CGH_1105_Oct12 (Read Only)	12-Oct-2012 22:30	Agilent Technologies Scanner G2505C US12302349	2	04-27-2015 12:04:05	3	3	0e09c1f0-6b3c-4e5f-9c31-81c0737f0465	1	021924_D_F_20111015	15-Oct-2011 00:00	1	1	384	164	36.6617	31.745	0	18.3309	30	30	hg19:GRCh37:Feb2009	252192429058_1_2		Z:\Instruments & Services\Agilent Microarray\Luciane\4-27-15\\US12302349_252192429058_S01.tif	US12302349_252192429058_S01	3dfe3d9c-7cf2-47bb-be60-2812122522ee	021924_D_F_20111015.xml	27-Apr-2015 12:17:49	zoux	LCCIS-MJ01E5RG	11.5.1.1	0	1	4		0	0
*
TYPE	float	float	float	integer	integer	float	float	float	integer	integer	float	float	integer	float	float	float	integer	float	float	integer	integer	float	float	float	integer	float	float	integer	integer	integer	integer	integer	float	float	float	integer	integer	integer	integer	integer	float	float	float	integer	float	float	float	float	float	float	float	integer	integer	float	float	integer	integer	float	float	float	float	float	float	float	float	float	float	float	float	integer	float	float	float	float	integer	float	float	float	float	integer	float	float	float	float	integer	float	float	float	float	float	float	float	integer	float	float	float	integer	float	float	float	float	float	integer	integer	integer	integer	float	float	float	float	integer	float	float	float	float	float	float	float	float	float	float	float	float	float	float	float	float	float	float	float	float	float	float	float	integer	integer	integer	integer	float	float	integer	text	integer	integer	float	float	float	float	text	text	text	float	float	float	float	float	integer	integer	boolean	float	float	float	boolean	float	boolean	float	boolean	float	boolean	float	boolean	float	boolean	float	boolean	float	boolean	float	boolean	float	boolean	float	boolean	float	boolean
STATS	gDarkOffsetAverage	gDarkOffsetMedian	gDarkOffsetStdDev	gDarkOffsetNumPts	gSaturationValue	rDarkOffsetAverage	rDarkOffsetMedian	rDarkOffsetStdDev	rDarkOffsetNumPts	rSaturationValue	gAvgSig2BkgNegCtrl	rAvgSig2BkgNegCtrl	gNumSatFeat	gLocalBGInlierNetAve	gLocalBGInlierAve	gLocalBGInlierSDev	gLocalBGInlierNum	gGlobalBGInlierAve	gGlobalBGInlierSDev	gGlobalBGInlierNum	rNumSatFeat	rLocalBGInlierNetAve	rLocalBGInlierAve	rLocalBGInlierSDev	rLocalBGInlierNum	rGlobalBGInlierAve	rGlobalBGInlierSDev	rGlobalBGInlierNum	gNumFeatureNonUnifOL	gNumPopnOL	gNumNonUnifBGOL	gNumPopnBGOL	gOffsetUsed	gGlobalFeatInlierAve	gGlobalFeatInlierSDev	gGlobalFeatInlierNum	rNumFeatureNonUnifOL	rNumPopnOL	rNumNonUnifBGOL	rNumPopnBGOL	rOffsetUsed	rGlobalFeatInlierAve	rGlobalFeatInlierSDev	rGlobalFeatInlierNum	AllColorPrcntSat	AnyColorPrcntSat	AnyColorPrcntFeatNonUnifOL	AnyColorPrcntBGNonUnifOL	AnyColorPrcntFeatPopnOL	AnyColorPrcntBGPopnOL	TotalPrcntFeatOL	gNumNegBGSubFeat	gNonCtrlNumNegFeatBGSubSig	gLinearDyeNormFactor	gRMSLowessDNF	rNumNegBGSubFeat	rNonCtrlNumNegFeatBGSubSig	rLinearDyeNormFactor	rRMSLowessDNF	gSpatialDetrendRMSFit	gSpatialDetrendRMSFilteredMinusFit	gSpatialDetrendSurfaceArea	gSpatialDetrendVolume	gSpatialDetrendAveFit	rSpatialDetrendRMSFit	rSpatialDetrendRMSFilteredMinusFit	rSpatialDetrendSurfaceArea	rSpatialDetrendVolume	rSpatialDetrendAveFit	gNonCtrlNumSatFeat	gNonCtrl99PrcntNetSig	gNonCtrl50PrcntNetSig	gNonCtrl1PrcntNetSig	gNonCtrlMedPrcntCVBGSubSig	rNonCtrlNumSatFeat	rNonCtrl99PrcntNetSig	rNonCtrl50PrcntNetSig	rNonCtrl1PrcntNetSig	rNonCtrlMedPrcntCVBGSubSig	gNegCtrlNumInliers	gNegCtrlAveNetSig	gNegCtrlSDevNetSig	gNegCtrlAveBGSubSig	gNegCtrlSDevBGSubSig	rNegCtrlNumInliers	rNegCtrlAveNetSig	rNegCtrlSDevNetSig	rNegCtrlAveBGSubSig	rNegCtrlSDevBGSubSig	gAveNumPixOLLo	gAveNumPixOLHi	gPixCVofHighSignalFeat	gNumHighSignalFeat	rAveNumPixOLLo	rAveNumPixOLHi	rPixCVofHighSignalFeat	rNumHighSignalFeat	NonCtrlAbsAveLogRatio	NonCtrlSDevLogRatio	NonCtrlSNRLogRatio	AddErrorEstimateGreen	AddErrorEstimateRed	TotalNumFeatures	NonCtrlNumUpReg	NonCtrlNumDownReg	NumIsNorm	ROIHeight	ROIWidth	CentroidDiffX	CentroidDiffY	NumFoundFeat	MaxNonUnifEdges	MaxSpotNotFoundEdges	gMultDetrendRMSFit	rMultDetrendRMSFit	gMultDetrendSurfaceAverage	rMultDetrendSurfaceAverage	DerivativeOfLogRatioSD	gNonCtrl50PrcntBGSubSig	rNonCtrl50PrcntBGSubSig	gMedPrcntCVProcSignal	rMedPrcntCVProcSignal	geQCMedPrcntCVProcSignal	reQCMedPrcntCVProcSignal	gOutlierFlagger_Auto_FeatB_Term	rOutlierFlagger_Auto_FeatB_Term	gOutlierFlagger_Auto_FeatC_Term	rOutlierFlagger_Auto_FeatC_Term	gOutlierFlagger_Auto_BgndB_Term	rOutlierFlagger_Auto_BgndB_Term	gOutlierFlagger_Auto_BgndC_Term	rOutlierFlagger_Auto_BgndC_Term	OutlierFlagger_FeatChiSq	OutlierFlagger_BgndChiSq	GriddingStatus	IsGoodGrid	NumGeneNonUnifOL	TotalNumberOfReplicatedGenes	gPercentileIntensityProcessedSignal	rPercentileIntensityProcessedSignal	ExtractionStatus	QCMetricResults	gNonCtrlNumWellAboveBG	rNonCtrlNumWellAboveBG	UpRandomnessRatio	DownRandomnessRatio	UpRandomnessSDRatio	DownRandomnessSDRatio	UpRegQualityRatioResult	DownRegQualityRatioResult	ImageDepth	AFHold	gPMTVolts	rPMTVolts	GlassThickness	RestrictionControl	gDDN	rDDN	GridHasBeenOptimized	gNegCtrlSpread	rNegCtrlSpread	Metric_IsGoodGrid	Metric_IsGoodGrid_IsInRange	Metric_AnyColorPrcntFeatNonUnifOL	Metric_AnyColorPrcntFeatNonUnifOL_IsInRange	Metric_DerivativeLR_Spread	Metric_DerivativeLR_Spread_IsInRange	Metric_gRepro	Metric_gRepro_IsInRange	Metric_g_BGNoise	Metric_g_BGNoise_IsInRange	Metric_g_Signal2Noise	Metric_g_Signal2Noise_IsInRange	Metric_g_SignalIntensity	Metric_g_SignalIntensity_IsInRange	Metric_rRepro	Metric_rRepro_IsInRange	Metric_r_BGNoise	Metric_r_BGNoise_IsInRange	Metric_r_Signal2Noise	Metric_r_Signal2Noise_IsInRange	Metric_r_SignalIntensity	Metric_r_SignalIntensity_IsInRange	Metric_RestrictionControl	Metric_RestrictionControl_IsInRange
DATA	4.76503	4.76503	1.61833	0	65530	5.30111	5.30111	1.61014	0	65529	2.66655	1.05497	0	13.7931	18.5582	1.09777	62955	18.5582	1.09777	62955	0	79.2246	84.5257	2.07177	62667	84.5257	2.07177	62667	3	75	0	21	4.76503	131.726	534.831	62898	0	72	0	309	5.30111	183.954	575.734	62904	0	0	0.00476372	0	0.230246	0.524009	0.00507812	575	114	23.7859	0	1026	461	24.2637	0	1.03406	3.87777	1.00242	2.55078	41.1746	1.02294	3.92596	1.00136	2.07498	88.9567	0	260.844	79.985	40.6008	10.2158	0	405.063	127.032	84.2105	11.5931	731	36.7321	4.27883	0.284891	4.10451	726	83.542	4.16678	-0.0630982	4.03427	0.130304	0.707603	0.047708	237	0.143706	0.672304	0.0438752	92	0.318012	0.128131	3.10034	97.6293	97.8864	62976	16487	16167	7292	3.75059	6.34836	0.726306	0.65569	62772	0	0.00304878	0.0235772	0.0245662	66.9413	73.2946	1.30673	43.5802	43.3532	9.3223	11.0364	0	0	191.932	430.116	119.036	348.19	53.2299	249.276	44.8962	374.94	2.3188	1.29451	0	1	3	55077	1657.29	1847.71	1	ExtractionEvaluate	49420	46882	0.763282	0.824041	0.141821	0.149246	Random	Random	16 Bit	0	405	440	992.505	-1	0	-10	1	12.6212	12.5849	1	1	0.00476372	1	1.30673	0	0.102158	1	4.10451	1	10.6176	0	43.5802	0	0.115931	1	4.03427	1	10.7462	0	43.3532	0	-1	0
*
TYPE	integer	integer	integer	integer	integer	text	text	float	float	float	float	float	float	float	float	float	float	float	float	float	float	float	boolean	boolean	boolean	boolean	boolean	boolean	boolean	boolean	boolean	boolean	boolean	float	float	boolean	boolean	boolean	boolean	float	float	float
FEATURES	FeatureNum	Row	Col	SubTypeMask	ControlType	ProbeName	SystematicName	PositionX	PositionY	LogRatio	LogRatioError	PValueLogRatio	gProcessedSignal	rProcessedSignal	gProcessedSigError	rProcessedSigError	gMedianSignal	rMedianSignal	gBGMedianSignal	rBGMedianSignal	gBGPixSDev	rBGPixSDev	gIsSaturated	rIsSaturated	gIsFeatNonUnifOL	rIsFeatNonUnifOL	gIsBGNonUnifOL	rIsBGNonUnifOL	gIsFeatPopnOL	rIsFeatPopnOL	gIsBGPopnOL	rIsBGPopnOL	IsManualFlag	gBGSubSignal	rBGSubSignal	gIsPosAndSignif	rIsPosAndSignif	gIsWellAboveBG	rIsWellAboveBG	SpotExtentX	gBGMeanSignal	rBGMeanSignal
DATA	1	1	1	0	1	HsCGHBrightCorner	HsCGHBrightCorner	5806.84	329.623	6.806936668e-001	8.864224745e-002	1.601962539e-014	2.220471e+003	1.064483e+004	2.452818e+002	1.069277e+003	128	500	15	85	6.195910e+000	2.004800e+001	0	0	0	0	0	0	0	0	0	0	0	87.4634	424.613	1	1	1	1	26.0017	15.5129	85.3193
DATA	2	1	2	66	1	DarkCorner	DarkCorner	5829.03	330.1	0.000000000e+000	6.184346719e-001	1.000000000e+000	1.031306e+002	1.001519e+002	1.038274e+002	1.008249e+002	36	88	15	85	6.204523e+000	2.018539e+001	0	0	0	0	0	0	0	0	0	0	0	-4.77102	-5.49857	0	0	0	0	18.5412	15.4968	85.2085
DATA	3	1	3	66	1	DarkCorner	DarkCorner	5849.19	328.855	0.000000000e+000	6.184351634e-001	1.000000000e+000	1.028333e+002	9.985669e+001	1.035281e+002	1.005277e+002	41	88	15	85	6.204330e+000	2.022427e+001	0	0	0	0	0	0	0	0	0	0	0	-1.76637	-4.20569	0	0	0	0	27.0811	15.5133	85.2317
DATA	4	1	4	0	0	A_14_P128532	chr19:8068628-8068687	5870.06	329.758	-1.354814854e-001	9.252600835e-002	1.431248395e-001	1.068214e+003	7.819461e+002	1.485194e+002	1.271376e+002	78	126	15	85	6.170022e+000	2.042071e+001	0	0	0	0	0	0	0	0	0	0	0	42.4915	31.4679	1	1	1	1	26.4388	15.503	85.4032
DATA	5	1	5	0	0	A_14_P105322	chr9:71601402-71601461	5891.62	329	-3.620584746e-001	1.467878854e-001	1.364247444e-002	7.457258e+002	3.239818e+002	1.270584e+002	1.144218e+002	69	104	15	85	6.204444e+000	2.008892e+001	0	0	0	0	0	0	0	0	0	0	0	29.7537	13.0776	1	1	1	0	29.1201	15.4894	85.493
DATA	6	1	6	0	0	A_14_P128090	chr5:15032877-15032936	5912.35	329.394	-2.122765962e-001	1.247734561e-001	8.888741256e-002	7.347749e+002	4.506898e+002	1.261648e+002	1.093860e+002	73	112	15	84	6.222525e+000	2.004089e+001	0	0	0	0	0	0	0	0	0	0	0	29.406	18.2423	1	1	1	0	27.2919	15.5502	84.9211
DATA	7	1	7	0	0	A_16_P02073591	chr9:19993767-19993826	5933.79	329.286	-4.405366906e-001	8.582679416e-002	2.853762104e-007	2.225800e+003	8.071412e+002	2.449452e+002	1.280316e+002	129	122	15	85	6.163090e+000	2.020887e+001	0	0	0	0	0	0	0	0	0	0	0	89.3428	32.7638	1	1	1	1	25.1049	15.6105	85.3174
DATA	8	1	8	0	0	A_14_P135539	chr19:48047281-48047336	5955.13	328.5	1.486728935e-001	7.650405410e-002	5.197586504e-002	1.189225e+003	1.674699e+003	1.566560e+002	1.945933e+002	90	161	15	85	6.152924e+000	1.991144e+001	0	0	0	0	0	0	0	0	0	0	0	47.8672	68.1769	1	1	1	1	25.7804	15.5659	85.3432
DATA	9	1	9	0	0	A_14_P118924	chr6:111126175-111126234	5976.29	328.5	7.270792823e-001	2.522940259e-001	3.953193177e-003	1.010059e+002	5.387982e+002	1.020175e+002	1.125603e+002	46	109	15	85	6.147896e+000	2.036150e+001	0	0	0	0	0	0	0	0	0	0	0	3.30483	21.9946	0	1	0	1	27.0811	15.6886	85.231
DATA	10	1	10	0	0	A_16_P17264851	chr5:114739019-114739078	5998.56	328.28	7.707958858e-001	1.132230865e-001	9.912831147e-012	3.536129e+002	2.086046e+003	1.073904e+002	2.307096e+002	56	175	15	85	6.444154e+000	2.061020e+001	0	0	0	0	0	0	0	0	0	0	0	14.3135	85.3997	1	1	0	1	17.5897	16.093	85.5324
DATA	11	1	11	0	0	A_14_P129144	chr6:10181231-10181290	6017.68	328.634	-9.058647235e-002	7.137936831e-002	2.044108201e-001	1.916358e+003	1.555572e+003	2.166941e+002	1.840201e+002	119.5	157	15	85	6.441892e+000	2.066048e+001	0	0	0	0	0	0	0	0	0	0	0	77.76	63.8331	1	1	1	1	27.7085	16.0988	85.2712
DATA	12	1	12	0	0	A_16_P38515598	chr8:103769626-103769685	6039.33	328.685	5.272150921e-001	8.348498270e-002	2.700061222e-010	1.075544e+003	3.621123e+003	1.474657e+002	3.751522e+002	85	250	15	85	6.543246e+000	2.073344e+001	0	0	0	0	0	0	0	0	0	0	0	43.7577	148.99	1	1	1	1	24.8756	16.2064	85.3989
DATA	13	1	13	0	0	A_14_P126756	chr19:48941148-48941207	6060.34	327.966	7.213515151e-002	9.021007948e-002	4.239222094e-001	8.521652e+002	1.006141e+003	1.318787e+002	1.403087e+002	74	131	15	85	6.571347e+000	2.106972e+001	0	0	0	0	0	0	0	0	0	0	0	34.7518	41.5068	1	1	1	1	26.0017	16.1977	85.1732
DATA	14	1	14	0	0	A_16_P03384707	chr18:60215400-60215459	6082.07	328.695	4.288147484e-001	9.111444792e-002	2.522149179e-006	6.525437e+002	1.751557e+003	1.197317e+002	2.004870e+002	63	165	15	84	6.216983e+000	2.105765e+001	0	0	0	0	0	0	0	0	0	0	0	26.6805	72.4392	1	1	1	1	26.0017	15.7713	85.1214
DATA	15	1	15	0	0	A_14_P123652	chr10:107217757-107217816	6103.3	328.203	-2.093390438e-001	8.233272251e-002	1.100316279e-002	1.487393e+003	9.185157e+002	1.793183e+002	1.338052e+002	102	127	15	84	6.509139e+000	2.099116e+001	0	0	0	0	0	0	0	0	0	0	0	60.9537	38.084	1	1	1	1	27.0811	16.1113	85.2687
DATA	16	1	16	0	0	A_14_P111489	chr18:13105047-13105103	6124.16	328.032	3.426098837e-002	8.438478322e-002	6.847359274e-001	1.006339e+003	1.088944e+003	1.418253e+002	1.458744e+002	82	140	15	85	6.585955e+000	2.094698e+001	0	0	0	0	0	0	0	0	0	0	0	41.3317	45.2599	1	1	1	1	27.2919	16.1782	85.4366
DATA	17	1	17	0	0	A_14_P126461	chr7:44178443-44178494	6145.76	327.537	-3.578593443e-001	9.073589101e-002	8.014474839e-005	1.522658e+003	6.679484e+002	1.820127e+002	1.176262e+002	104	119	15	85	6.501550e+000	2.066914e+001	0	0	0	0	0	0	0	0	0	0	0	62.6741	27.8315	1	1	1	1	25.1049	16.0813	85.4001
DATA	18	1	18	0	0	A_14_P201543	chrX:49611764-49611823	6166.78	327.611	-1.887649966e-001	8.480885921e-002	2.602960259e-002	1.328915e+003	8.604631e+002	1.660168e+002	1.293637e+002	96	126.5	15	85	6.554394e+000	2.039153e+001	0	0	0	0	0	0	0	0	0	0	0	54.8163	35.9363	1	1	1	1	24.8756	16.0604	85.5779
DATA	19	1	19	0	0	A_14_P103232	chr2:229542588-229542647	6187.77	327.633	1.254104455e+000	1.403147425e-001	3.970114184e-019	2.291854e+002	4.114258e+003	1.019120e+002	4.225634e+002	50	248	15	84	6.555757e+000	2.051354e+001	0	0	0	0	0	0	0	0	0	0	0	9.47311	172.219	1	1	0	1	26.0017	16.0382	85.4315
DATA	20	1	20	0	0	A_14_P116743	chr10:119168883-119168942	6208.82	327.579	1.871343234e-001	7.382288546e-002	1.124764193e-002	1.289035e+003	1.983349e+003	1.625973e+002	2.204173e+002	93	170	15	83	6.327302e+000	2.053700e+001	0	0	0	0	0	0	0	0	0	0	0	53.3865	83.2075	1	1	1	1	25.7804	15.6676	84.4457
DATA	21	1	21	0	0	A_14_P124410	chr1:152957573-152957632	6230.03	327.638	3.591155799e-001	8.319501097e-002	1.584854518e-005	8.462187e+002	1.934631e+003	1.301708e+002	2.159501e+002	75	173	15	83	6.302429e+000	2.069311e+001	0	0	0	0	0	0	0	0	0	0	0	35.1152	81.3422	1	1	1	1	26.0017	15.7074	84.1769
DATA	22	1	22	0	0	A_14_P101349	chrX:76715175-76715234	6251.44	327.19	-4.325759271e-002	7.740507311e-002	5.762661474e-001	1.336721e+003	1.209993e+003	1.661810e+002	1.542930e+002	94	142	15	83	6.167076e+000	2.057087e+001	0	0	0	0	0	0	0	0	0	0	0	55.5707	50.9883	1	1	1	1	26.6546	15.6121	83.9983
DATA	23	1	23	0	0	A_14_P121110	chr6:27092923-27092982	6272.85	327.327	-2.178140589e-001	9.070101776e-002	1.633018986e-002	1.189918e+003	7.206146e+002	1.545030e+002	1.196653e+002	90	121	15	83	6.121001e+000	2.056267e+001	0	0	0	0	0	0	0	0	0	0	0	49.5589	30.4303	1	1	1	1	25.1049	15.5468	83.7805
DATA	24	1	24	0	0	A_14_P128199	chr3:180816220-180816279	6293.66	327.016	3.442985090e-001	7.226079964e-002	1.891675886e-006	1.827290e+003	4.037440e+003	2.075325e+002	4.148478e+002	111	270	15	83	6.155202e+000	2.032928e+001	0	0	0	0	0	0	0	0	0	0	0	76.2315	170.845	1	1	1	1	26.4388	15.4957	83.7956
DATA	25	1	25	0	0	A_14_P114730	chr17:26938778-26938837	6314.87	327.5	5.627965822e-001	8.943168306e-002	3.113210116e-010	7.377474e+002	2.695903e+003	1.228370e+002	2.858901e+002	72	189.5	15	83	6.071586e+000	2.005787e+001	0	0	0	0	0	0	0	0	0	0	0	30.8312	114.299	1	1	1	1	23.4529	15.2876	83.9449
DATA	26	1	26	0	0	A_14_P112459	chr1:28905091-28905150	6336.59	326.892	-8.796090771e-001	2.184238207e-001	5.647505571e-005	7.148643e+002	9.432233e+001	1.213520e+002	9.496408e+001	70	93	14	83	5.856154e+000	2.029275e+001	0	0	0	0	0	0	0	0	1	0	0	29.9218	0.521531	1	0	1	0	20.8674	14.9961	83.8187
DATA	27	1	27	0	0	A_14_P102268	chr18:27828604-27828663	6357.95	326.75	-1.266224310e-001	8.517207208e-002	1.371030325e-001	1.179048e+003	8.808645e+002	1.532580e+002	1.293875e+002	88	125	14	83	6.142149e+000	2.013276e+001	0	0	0	0	0	0	0	0	1	0	0	49.4269	37.4964	1	1	1	1	25.1049	15.1657	83.6741
DATA	28	1	28	0	0	A_14_P115379	chr1:173383016-173383075	6378.62	326.636	3.382924286e-001	9.496314469e-002	3.675429784e-004	5.961416e+002	1.299098e+003	1.145114e+002	1.607044e+002	64.5	142.5	14	83	6.174009e+000	2.020957e+001	0	0	0	0	0	0	0	0	1	0	0	25.0267	55.4002	1	1	1	1	24.8756	15.2388	83.6459
DATA	29	1	29	0	0	A_16_P15712572	chr2:77156736-77156795	6399.5	326.5	8.082498511e-001	9.941348721e-002	4.286425686e-016	9.027851e+002	5.805428e+003	1.329766e+002	5.881729e+002	80	333	14	82	6.194655e+000	1.962699e+001	0	0	0	0	0	0	0	0	1	0	0	37.9526	248.016	1	1	1	1	27.9146	15.2609	83.3213
DATA	30	1	30	0	0	A_16_P20919612	chr18:72280538-72280597	6421.33	326.5	-4.335053232e-001	8.906127333e-002	1.130215580e-006	1.833443e+003	6.757128e+002	2.076558e+002	1.159799e+002	110	119	14	82	6.228672e+000	1.985436e+001	0	0	0	0	0	0	0	0	0	0	0	77.1852	28.9192	1	1	1	1	23.9365	15.3358	82.9226
DATA	31	1	31	0	0	A_14_P137001	chr19:54754462-54754515	6441.44	326.561	5.914598950e-001	9.948785114e-002	2.763784919e-009	4.907270e+002	1.915578e+003	1.090426e+002	2.134281e+002	56.5	167	15	82	6.155340e+000	2.000803e+001	0	0	0	0	0	0	0	0	0	0	0	20.6846	82.114	1	1	1	1	24.8756	15.3894	82.93
DATA	32	1	32	0	0	A_14_P112154	chr4:22176592-22176651	6462.62	326.328	7.559564736e-001	1.039415915e-001	3.518589898e-013	4.699867e+002	2.679428e+003	1.080184e+002	2.839384e+002	60	207	15	82	6.069070e+000	1.991245e+001	0	0	0	0	0	0	0	0	0	0	0	19.8345	115.049	1	1	0	1	25.1049	15.2892	83.1833
DATA	33	1	33	0	0	A_14_P120160	chr7:50238182-50238241	6484.16	326.161	-6.598605386e-001	2.809231230e-001	1.882892163e-002	4.257627e+002	9.317666e+001	1.060632e+002	9.380277e+001	57	85	15	83	5.980708e+000	2.043905e+001	0	0	0	0	0	0	0	0	1	0	0	17.9895	-2.20068	1	0	0	0	27.0811	15.2176	83.5517
DATA	34	1	34	0	0	A_16_P18142144	chr7:140982399-140982458	6505.51	326.045	-5.969771002e-001	3.037074540e-001	4.934112487e-002	3.677979e+002	9.303195e+001	1.037700e+002	9.365710e+001	54	82	15	83	6.055810e+000	2.038112e+001	0	0	0	0	0	0	0	0	0	0	0	15.5579	-6.50456	1	0	0	0	27.7085	15.3943	83.6167
DATA	35	1	35	0	0	A_14_P124949	chr19:55098935-55098992	6526.43	326.054	-2.032687548e-001	9.455715188e-002	3.157958177e-002	1.054648e+003	6.604483e+002	1.432421e+002	1.144906e+002	84.5	116	15	83	6.197253e+000	2.039869e+001	0	0	0	0	0	0	0	0	0	0	0	44.6591	28.4901	1	1	1	1	25.5572	15.4728	83.5552
DATA	36	1	36	0	0	A_14_P104256	chr7:32258210-32258269	6547.74	325.759	4.330866002e-001	8.237325876e-002	1.459383391e-007	8.989911e+002	2.436924e+003	1.321316e+002	2.609724e+002	76.5	192.5	15	83	6.231150e+000	2.035777e+001	0	0	0	0	0	0	0	0	0	0	0	38.1055	105.277	1	1	1	1	25.5572	15.4891	84.0565
DATA	37	1	37	0	0	A_14_P112455	chr1:186863228-186863287	6568.13	325.443	1.834772507e-001	8.287644956e-002	2.683808067e-002	8.838696e+002	1.348545e+003	1.310437e+002	1.639596e+002	76.5	147	15	84	6.205679e+000	2.055698e+001	0	0	0	0	0	0	0	0	0	0	0	37.4979	58.3372	1	1	1	1	26.0017	15.4879	84.6556
DATA	38	1	38	0	0	A_14_P101507	chr1:38261301-38261360	6590	325.5	6.109494908e-001	3.061303140e-001	4.596472422e-002	9.600778e+001	3.919728e+002	9.667084e+001	1.124618e+002	43	107	15	84	6.130909e+000	2.042893e+001	0	0	0	0	0	0	0	0	0	0	0	0.70738	16.9793	0	1	0	0	26.2212	15.4999	85.2288
DATA	39	1	39	0	0	A_14_P138414	chr1:159374865-159374924	6611	325.5	5.236814995e-001	8.417181015e-002	4.921787258e-010	9.510755e+002	3.176117e+003	1.355435e+002	3.309521e+002	78.5	221	15	84	6.025109e+000	2.054625e+001	0	0	0	0	0	0	0	0	0	0	0	40.4217	137.753	1	1	1	1	26.2212	15.4641	85.2103
DATA	40	1	40	0	0	A_14_P123554	chr2:190620041-190620100	6632.42	325.474	-5.240048628e-001	8.379704839e-002	4.019680408e-010	3.284307e+003	9.827405e+002	3.423130e+002	1.352364e+002	172	135	15	85	5.943404e+000	2.081541e+001	0	0	0	0	0	0	0	0	1	0	0	139.7	42.6748	1	1	1	1	25.1049	15.2749	85.8508
DATA	41	1	41	0	0	A_14_P200870	chr8:81422563-81422622	6653.34	324.672	-2.077368030e-001	7.787552836e-002	7.640669690e-003	1.663658e+003	1.031163e+003	1.922941e+002	1.387186e+002	107	133	15	84	6.010010e+000	2.031854e+001	0	0	0	0	0	0	0	0	0	0	0	70.8105	44.8326	1	1	1	1	25.3321	15.3064	85.2047
DATA	42	1	42	0	0	A_16_P19643948	chr12:95241679-95241738	6674.75	325.288	-3.819881364e-001	9.798017071e-002	9.673966885e-005	1.286787e+003	5.339722e+002	1.607578e+002	1.069746e+002	95	106	15	85	6.018661e+000	2.025486e+001	0	0	0	0	0	0	0	0	0	0	0	54.8126	23.2396	1	1	1	1	24.4106	15.3702	85.5796
DATA	43	1	43	0	0	A_16_P03786541	chrX:144853176-144853235	6695.74	325.211	-8.688600861e-001	1.190319712e-001	2.890878064e-013	2.152540e+003	2.911328e+002	2.358121e+002	9.706775e+001	131	104	15	84	6.089016e+000	2.031204e+001	0	0	0	0	0	0	0	0	0	0	0	91.749	12.6838	1	1	1	0	25.3321	15.4932	85.5238
DATA	44	1	44	0	0	A_14_P130084	chr17:39923458-39923517	6717.33	325.328	-1.214193130e-001	1.606543614e-001	4.497812648e-001	4.489077e+002	3.394203e+002	1.061913e+002	9.853842e+001	58	100	15	85	6.156213e+000	2.042574e+001	0	0	0	0	0	0	0	0	0	0	0	19.1461	14.8021	1	1	0	0	26.6546	15.5784	85.7746
DATA	45	1	45	0	0	A_14_P137136	chr14:89061396-89061455	6737.65	325.417	-5.479949271e-001	1.007272530e-001	5.316587313e-008	1.646904e+003	4.663086e+002	1.907205e+002	1.035242e+002	108.5	110	15	85	6.215555e+000	2.055184e+001	0	0	0	0	0	0	0	0	0	0	0	70.2791	20.3534	1	1	1	1	25.7804	15.5865	85.813
DATA	46	1	46	0	0	A_16_P21506960	chrX:83350079-83350138	6759.1	324.8	-4.686608065e-001	9.210299387e-002	3.610158312e-007	1.769703e+003	6.015054e+002	2.013993e+002	1.102027e+002	118	114.5	15	85	6.257273e+000	2.059824e+001	0	0	0	0	0	0	0	0	0	0	0	75.5527	26.2796	1	1	1	1	23.9365	15.5932	85.9127
DATA	47	1	47	0	0	A_16_P02052945	chr9:5988479-5988538	6780.4	324.586	1.753241039e-001	8.032443261e-002	2.905793787e-002	1.074734e+003	1.609255e+003	1.441723e+002	1.979534e+002	85	145.5	15	85	6.248155e+000	2.104556e+001	0	0	0	0	0	0	0	0	0	0	0	45.9029	70.367	1	1	1	1	27.501	15.4722	86.0888
DATA	48	1	48	0	0	A_16_P18182607	chr7:157560846-157560905	6801.46	324.356	-4.799894931e-001	1.502221267e-001	1.397347621e-003	7.360130e+002	2.437227e+002	1.210173e+002	9.535700e+001	69	106	15	85	6.278526e+000	2.118780e+001	0	0	0	0	0	0	0	0	0	0	0	31.4479	10.6654	1	1	1	0	25.3321	15.4375	85.9463
DATA	49	1	49	0	0	A_14_P126518	chr19:11457936-11457995	6822.31	324.545	4.780886969e-002	1.404025776e-001	7.334704133e-001	4.332705e+002	4.836910e+002	1.053479e+002	1.040538e+002	55	112	15	85	6.288625e+000	2.120043e+001	0	0	0	0	0	0	0	0	0	0	0	18.5196	21.1807	1	1	0	1	25.1049	15.517	86.1353
DATA	50	1	50	0	0	A_14_P139103	chr8:22421514-22421564	6844.12	324.654	3.547454772e-001	8.255321246e-002	1.729897883e-005	8.378250e+002	1.896264e+003	1.274131e+002	2.107955e+002	74.5	166.5	15	86	6.249382e+000	2.104343e+001	0	0	0	0	0	0	0	0	0	0	0	35.8242	83.0909	1	1	1	1	24.1747	15.478	86.3176
DATA	51	1	51	0	0	A_14_P130386	chr13:114169616-114169675	6865	324.203	2.836432633e-002	9.479134078e-002	7.647652576e-001	7.743722e+002	8.266355e+002	1.233168e+002	1.236895e+002	70.5	120	15	85	6.203110e+000	2.066183e+001	0	0	0	0	0	0	0	0	0	0	0	33.1184	36.2447	1	1	1	1	28.1191	15.3948	85.8702
DATA	52	1	52	0	0	A_18_P24996351	chr6:80796771-80796830	6886.37	324	3.103516356e-001	8.244258844e-002	1.669109270e-004	8.393987e+002	1.715220e+003	1.274852e+002	1.946178e+002	73	162	15	85	6.188729e+000	2.020191e+001	0	0	0	0	0	0	0	0	0	0	0	35.9071	75.248	1	1	1	1	29.1201	15.3359	85.2848
DATA	53	1	53	0	0	A_14_P118338	chr1:52632041-52632100	6907.62	324.1	-1.808079300e-001	8.143414213e-002	2.639865331e-002	1.387064e+003	9.147207e+002	1.686484e+002	1.296746e+002	96	132	15	84	6.200920e+000	2.047368e+001	0	0	0	0	0	0	0	0	0	0	0	59.3468	40.1483	1	1	1	1	26.0017	15.479	84.5896
DATA	54	1	54	0	0	A_14_P136415	chrX:48385313-48385372	6928.51	323.811	8.510442034e-002	7.834001600e-002	2.773256226e-001	1.087706e+003	1.323171e+003	1.450233e+002	1.610855e+002	84	149.5	15	83	6.225537e+000	2.057205e+001	0	0	0	0	0	0	0	0	0	0	0	46.5439	58.1021	1	1	1	1	24.8756	15.5884	84.2782
DATA	55	1	55	0	0	A_14_P132538	chr14:102774031-102774090	6950.19	324.051	2.938932474e-001	1.363820585e-001	3.116761778e-002	3.396729e+002	6.682733e+002	1.017444e+002	1.135811e+002	53	118	15	83	6.173803e+000	2.053019e+001	0	0	0	0	0	0	0	0	0	0	0	14.5369	29.355	1	1	0	1	26.4388	15.5885	84.563
DATA	56	1	56	0	0	A_14_P136494	chr17:77073408-77073467	6970.89	323.528	4.359381270e-001	1.169682421e-001	1.937889562e-004	3.672895e+002	1.002182e+003	1.026988e+002	1.359126e+002	54.5	135	15	83	6.111798e+000	2.053840e+001	0	0	0	0	0	0	0	0	0	0	0	15.7189	44.0388	1	1	0	1	24.6442	15.5885	84.4977
DATA	57	1	57	0	0	A_16_P36610291	chr3:196753835-196753894	6992	323.5	-2.751168775e-001	2.010028250e-001	1.710863816e-001	4.102015e+002	2.177110e+002	1.043083e+002	9.432952e+001	57	97	15	83	6.105785e+000	2.058311e+001	0	0	0	0	0	0	0	0	0	0	0	17.5559	9.56939	1	1	0	0	26.2212	15.5629	84.5632
DATA	58	1	58	0	0	A_14_P126232	chr19:10370663-10370722	7013.11	323.565	-2.659729094e-002	1.026405290e-001	7.955345577e-001	7.229723e+002	6.800242e+002	1.201020e+002	1.142148e+002	66	119	15	84	6.072209e+000	2.031942e+001	0	0	0	0	0	0	0	0	0	0	0	30.9418	29.8962	1	1	1	1	22.7082	15.5832	84.6922
DATA	59	1	59	0	0	A_14_P124775	chr10:79551837-79551896	7034.4	323.414	2.723786886e-001	1.385783295e-001	4.935390142e-002	4.286366e+002	8.025423e+002	1.050530e+002	1.585945e+002	56.5	120	15	84	6.141266e+000	2.028580e+001	0	0	0	0	0	0	0	0	0	0	0	18.3436	35.2887	1	1	0	1	27.501	15.5949	84.9832
DATA	60	1	60	0	0	A_14_P130314	chr15:50311064-50311123	7055.64	323.682	-1.816405552e-001	7.743430250e-002	1.898946811e-002	1.597942e+003	1.051769e+003	1.863707e+002	1.395660e+002	109	136	15	84	6.164965e+000	1.998312e+001	0	0	0	0	0	0	0	0	0	0	0	68.3804	46.2508	1	1	1	1	26.8687	15.4887	85.074
DATA	61	1	61	0	0	A_16_P00736723	chr3:73547624-73547683	7076.73	323.587	5.072774131e-001	8.127126623e-002	4.326174873e-010	1.182311e+003	3.801973e+003	1.522527e+002	3.911079e+002	91.5	244.5	15	84	6.237625e+000	2.014415e+001	0	0	0	0	0	0	0	0	0	0	0	50.5877	167.2	1	1	1	1	26.2212	15.5669	84.9243
DATA	62	1	62	0	0	A_18_P15712741	chr6:80272323-80272382	7098.06	323.176	-4.350088045e-001	8.818672883e-002	8.105298366e-007	1.858068e+003	6.824216e+002	2.091179e+002	1.143316e+002	120	123	15	84	6.259383e+000	2.043866e+001	0	0	0	0	0	0	0	0	0	0	0	79.4848	30.0122	1	1	1	1	27.9146	15.5081	84.8336
DATA	63	1	63	0	0	A_14_P110318	chr16:69173776-69173835	7119.69	323.083	9.419747106e-001	1.197060529e-001	3.573015299e-015	3.011919e+002	2.635226e+003	1.005842e+002	2.790334e+002	52	206.5	15	84	6.304293e+000	2.059331e+001	0	0	0	0	0	0	0	0	0	0	0	12.8817	115.89	1	1	0	1	23.2073	15.5576	84.6294
DATA	64	1	64	0	0	A_14_P105545	chr19:56416358-56416408	7140.45	323.288	1.863835520e-001	6.910764079e-002	6.996652208e-003	1.728525e+003	2.654967e+003	1.977162e+002	2.809022e+002	112.5	204	15	84	6.271475e+000	2.060496e+001	0	0	0	0	0	0	0	0	0	0	0	73.9127	116.743	1	1	1	1	27.7085	15.5835	84.5353
DATA	65	1	65	0	0	A_14_P200974	chr20:61044718-61044777	7160.76	323.019	-2.738164647e-001	2.684793033e-001	3.077857431e-001	2.988949e+002	1.591117e+002	1.005602e+002	9.312736e+001	53	98	15	84	6.206525e+000	2.006663e+001	0	0	0	0	0	0	0	0	0	0	0	12.7773	6.99557	1	1	0	0	24.4106	15.4243	84.9816
DATA	66	1	66	0	0	A_14_P138747	chr11:33777376-33777433	7182.74	322.603	7.899042153e-001	9.831010890e-002	9.371493546e-016	8.733190e+002	5.383654e+003	1.298169e+002	5.461315e+002	74	315.5	15	84	6.184694e+000	1.991439e+001	0	0	0	0	0	0	0	0	0	0	0	37.3197	236.66	1	1	1	1	25.5572	15.4022	84.8947
DATA	67	1	67	0	0	A_14_P100193	chr11:105850435-105850492	7203.35	322.585	-1.574818187e-001	1.351021570e-001	2.437560274e-001	5.759113e+002	4.007502e+002	1.120191e+002	1.001624e+002	62	105	15	84	6.161091e+000	1.982579e+001	0	0	0	0	0	0	0	0	0	0	0	24.6025	17.6123	1	1	1	0	26.6546	15.3988	84.6344
DATA	68	1	68	0	0	A_14_P134886	chr1:214170635-214170692	7224.66	322.5	8.094258155e-001	1.065539695e-001	3.044991325e-014	4.466205e+002	2.879814e+003	1.059865e+002	3.022661e+002	58	221	15	83	6.159974e+000	1.967248e+001	0	0	0	0	0	0	0	0	0	0	0	19.0722	126.525	1	1	0	1	25.3321	15.404	84.3886
DATA	69	1	69	0	0	A_16_P15008404	chr1:3354713-3354772	7246	322.5	7.765219921e-001	1.085293017e-001	8.370193448e-013	3.893366e+002	2.327272e+003	1.037381e+002	2.501987e+002	55	189	15	84	6.155271e+000	2.002933e+001	0	0	0	0	0	0	0	0	0	0	0	16.6194	102.213	1	1	0	1	26.2212	15.546	84.6763
DATA	70	1	70	0	0	A_14_P122196	chr1:198405793-198405852	7267.34	321.621	-4.667406131e-001	8.958473511e-002	1.887935633e-007	1.917399e+003	6.545938e+002	2.145223e+002	1.128171e+002	126	112	15	83	6.147751e+000	2.013057e+001	0	0	0	0	0	0	0	0	0	0	0	81.8032	28.7405	1	1	1	1	18.5412	15.4057	84.3772
DATA	71	1	71	0	0	A_16_P36362266	chr3:90254003-90254062	7288.23	322.409	2.691930985e-003	1.086057396e-001	9.802254441e-001	6.433185e+002	6.473184e+002	1.157616e+002	1.124355e+002	67	121	15	83	6.224567e+000	2.045463e+001	0	0	0	0	0	0	0	0	0	0	0	27.4367	28.4064	1	1	1	1	22.4545	15.4806	84.2881
DATA	72	1	72	0	0	A_14_P110687	chr1:200613435-200613492	7309.03	322.098	2.961574377e-001	8.459873984e-002	4.639837771e-004	7.834777e+002	1.549473e+003	1.241371e+002	1.801884e+002	70	158	15	83	6.201795e+000	2.056410e+001	0	0	0	0	0	0	0	0	0	0	0	33.3972	67.9649	1	1	1	1	27.0811	15.3109	83.8039
DATA	73	1	73	0	0	A_16_P01619268	chr6:154491524-154491583	7330.28	321.815	2.171215533e-001	7.881554706e-002	5.872691717e-003	9.859843e+002	1.625517e+003	1.378530e+002	1.867912e+002	80.5	154	15	83	6.219864e+000	2.077516e+001	0	0	0	0	0	0	0	0	0	0	0	42.0064	71.2639	1	1	1	1	24.6442	15.4523	83.6543
DATA	74	1	74	0	0	A_16_P03340613	chr18:31266730-31266789	7351.56	321.87	8.760281559e-002	7.227767653e-002	2.255003517e-001	1.402539e+003	1.716002e+003	1.701849e+002	1.947423e+002	101	163	15	82	6.196909e+000	2.078587e+001	0	0	0	0	0	0	0	0	0	0	0	59.7211	75.1863	1	1	1	1	25.1049	15.4671	83.3356
DATA	75	1	75	0	0	A_14_P103890	chr8:10512999-10513046	7373.64	321.4	3.318455269e-001	9.584388757e-002	5.354710969e-004	5.758305e+002	1.236347e+003	1.123372e+002	1.541877e+002	69	145	15	82	6.141927e+000	2.063550e+001	0	0	0	0	0	0	0	0	0	0	0	24.5033	54.1371	1	1	1	1	17.2609	15.4123	83.2466
DATA	76	1	76	0	0	A_16_P36094905	chr2:225837040-225837099	7394.08	321.385	-1.189335380e+000	1.404749202e-001	2.528078128e-017	2.869931e+003	1.855821e+002	3.027864e+002	9.404115e+001	155	97	15	82	6.149257e+000	2.069679e+001	0	0	0	0	0	0	0	0	0	0	0	122.054	8.12099	1	1	1	0	24.4106	15.4262	83.0185
DATA	77	1	77	0	0	A_14_P114765	chr2:112663913-112663972	7415.07	321.678	1.097301557e+000	1.237139696e-001	7.336579099e-019	4.044733e+002	5.060476e+003	1.046962e+002	5.143890e+002	56	314	15	82	6.234397e+000	2.078819e+001	0	0	0	0	0	0	0	0	0	0	0	17.1917	221.281	1	1	0	1	26.0017	15.3712	83.2333
DATA	78	1	78	0	0	A_14_P101864	chr8:59342642-59342701	7436.4	321.414	1.497945469e-001	9.651641876e-002	1.206596040e-001	6.641838e+002	9.377409e+002	1.172581e+002	1.315980e+002	66	128	14	82	6.266359e+000	2.062144e+001	0	0	0	0	0	0	0	0	1	0	0	28.2112	40.9746	1	1	1	1	27.501	15.2359	82.3825
DATA	79	1	79	0	0	A_14_P136182	chr1:180399333-180399392	7457.07	321.475	2.665308094e-001	6.881738838e-002	1.074970034e-004	2.189016e+003	4.043707e+003	2.393074e+002	4.147934e+002	136	263	15	81	6.189747e+000	2.011805e+001	0	0	0	0	0	0	0	0	0	0	0	92.9184	176.551	1	1	1	1	26.0017	15.3388	81.7142
DATA	80	1	80	0	0	A_14_P125668	chr18:11075418-11075477	7478.6	321	7.466024058e-002	9.952847533e-002	4.531706967e-001	6.828619e+002	8.109483e+002	1.184375e+002	1.229964e+002	68	124	15	81	6.199817e+000	1.981227e+001	0	0	0	0	0	0	0	0	0	0	0	28.9636	35.3778	1	1	1	1	27.2919	15.3774	81.626
DATA	81	1	81	0	0	A_14_P133627	chr1:162703368-162703427	7499.83	321	-2.733676685e-001	1.048962748e-001	9.158611802e-003	9.645562e+002	5.139962e+002	1.366806e+002	1.058715e+002	80	112.5	15	81	6.134090e+000	2.008602e+001	0	0	0	0	0	0	0	0	0	0	0	40.8823	22.4034	1	1	1	1	28.1191	15.3306	81.768
DATA	82	1	82	0	0	A_16_P38010306	chr7:44501992-44502051	7521.17	321	4.586943923e-001	7.627937668e-002	1.817309884e-009	1.980138e+003	5.693639e+003	2.204572e+002	5.768518e+002	120	337	15	81	6.021200e+000	2.006405e+001	0	0	0	0	0	0	0	0	1	0	0	83.8649	247.937	1	1	1	1	28.1191	15.2204	81.6618
DATA	83	1	83	0	0	A_14_P127281	chr1:103746487-103746546	7542.34	321.108	5.526539605e-001	8.416767099e-002	5.164759915e-011	1.069459e+003	3.817844e+003	1.443723e+002	3.928850e+002	84	258	15	81	5.843543e+000	1.981147e+001	0	0	0	0	0	0	0	0	1	0	0	45.261	166.093	1	1	1	1	27.2919	15.0608	81.7518
DATA	84	1	84	0	0	A_14_P104891	chr16:20363995-20364048	7563.24	320.932	-1.689869391e-001	7.844051615e-002	3.121411449e-002	1.521167e+003	1.030837e+003	1.804451e+002	1.387163e+002	110	135.5	15	81	5.851671e+000	1.998560e+001	0	0	0	0	0	0	0	0	1	0	0	64.3267	44.8026	1	1	1	1	25.5572	15.1841	81.9536
DATA	85	1	85	0	0	A_14_P101880	chr4:89317977-89318030	7584.56	320.527	-7.588886194e-001	1.114590688e-001	9.850144596e-012	2.025187e+003	3.528390e+002	2.246131e+002	9.938937e+001	128.5	105.5	15	81	6.025754e+000	2.007238e+001	0	0	0	0	0	0	0	0	0	0	0	85.5667	15.3198	1	1	1	0	24.4106	15.5743	82.5417
DATA	86	1	86	0	0	A_16_P17656789	chr6:103405041-103405100	7605.89	320.611	-2.255084841e-001	8.577021334e-002	8.558177904e-003	1.332798e+003	7.929681e+002	1.649732e+002	1.222290e+002	95	121	15	82	6.047997e+000	2.018308e+001	0	0	0	0	0	0	0	0	0	0	0	56.2663	34.3925	1	1	1	1	25.1049	15.5357	82.9782
DATA	87	1	87	0	0	A_16_P21631988	chrX:150707741-150707800	7626.54	320.589	8.469828571e-001	1.428737487e-001	3.062903008e-009	1.849062e+002	1.299973e+003	9.904638e+001	1.599055e+002	46.5	142	15	82	6.070489e+000	2.020444e+001	0	0	0	0	0	0	0	0	0	0	0	7.79969	56.322	1	1	0	1	24.8756	15.6146	83.3492
DATA	88	1	88	0	0	A_18_P12967894	chr18:77605639-77605698	7648.22	320.578	9.168092409e-001	1.941354453e-001	2.329359360e-006	1.043408e+002	8.615162e+002	9.794852e+001	1.269358e+002	43	134	15	82	6.207652e+000	2.023991e+001	0	0	0	0	0	0	0	0	0	0	0	4.3974	37.2824	1	1	0	1	22.7082	15.65	83.0346
DATA	89	1	89	0	0	A_14_P126900	chr2:116499272-116499331	7669.23	320.274	3.783985807e-001	9.122332280e-002	3.353243603e-005	6.349849e+002	1.517616e+003	1.163378e+002	1.781625e+002	65	158	15	82	6.284494e+000	2.067786e+001	0	0	0	0	0	0	0	0	0	0	0	26.7367	65.601	1	1	1	1	26.8687	15.6778	83.4707
DATA	90	1	90	0	0	A_14_P102780	chr18:9732860-9732919	7690.86	319.8	-4.482086526e-001	1.377648982e-001	1.140202301e-003	8.091335e+002	2.882780e+002	1.267600e+002	9.778574e+001	73	103	15	82	6.250330e+000	2.056318e+001	0	0	0	0	0	0	0	0	0	0	0	34.0359	12.4464	1	1	1	0	27.501	15.5801	83.4957
DATA	91	1	91	0	0	A_14_P110348	chr14:74815180-74815229	7710.61	320.877	7.553877533e-001	1.284880708e-001	4.126284920e-009	2.455824e+002	1.398251e+003	1.006858e+002	1.682360e+002	48	151	15	83	6.222585e+000	2.029166e+001	0	0	0	0	0	0	0	0	0	0	0	10.3231	60.2961	1	1	0	1	25.3321	15.4276	83.8102
DATA	92	1	92	0	0	A_14_P119358	chr22:41175104-41175162	7732.28	320.121	1.047807960e+000	1.192157302e-001	1.506617308e-018	4.758288e+002	5.312007e+003	1.087145e+002	5.393960e+002	60	306.5	14	83	6.212439e+000	2.057280e+001	0	0	0	0	0	0	0	0	0	0	0	19.9803	228.786	1	1	0	1	26.0017	15.2863	84.2677
DATA	93	1	93	0	0	A_14_P118111	chr16:12571576-12571633	7753.23	320.109	9.832465474e-002	1.064260138e-001	3.555498329e-001	6.066916e+002	7.608388e+002	1.151235e+002	1.207677e+002	65	124	15	83.5	6.183316e+000	2.069614e+001	0	0	0	0	0	0	0	0	0	0	0	25.4515	32.7275	1	1	1	1	27.501	15.3318	84.8645
DATA	94	1	94	0	0	A_14_P118420	chr19:14528090-14528149	7774.64	319.857	-9.189314242e-002	7.985762910e-002	2.498506945e-001	1.298689e+003	1.051022e+003	1.626589e+002	1.409451e+002	93	140	15	84	6.139253e+000	2.061593e+001	0	0	0	0	0	0	0	0	0	0	0	54.4267	45.1509	1	1	1	1	25.1049	15.3266	85.3074
DATA	95	1	95	0	0	A_14_P133144	chr17:40264705-40264750	7796.15	319.5	2.895530827e-001	9.446944862e-002	2.176374599e-003	6.220717e+002	1.211696e+003	1.161110e+002	1.533773e+002	65	138	15	84	6.117256e+000	2.062173e+001	0	0	0	0	0	0	0	0	0	0	0	26.0432	51.984	1	1	1	1	26.6546	15.3575	85.4945
DATA	96	1	96	0	0	A_14_P123263	chr6:116513243-116513302	7817.48	319.538	-2.772852306e-001	7.839038176e-002	4.043391542e-004	1.921647e+003	1.014818e+003	2.157740e+002	1.384390e+002	118	131	15	85	6.158127e+000	2.097445e+001	0	0	0	0	0	0	0	0	0	0	0	80.3704	43.4781	1	1	1	1	24.4106	15.4685	86.1379
DATA	97	1	97	0	0	A_14_P123703	chr10:71146129-71146188	7838.21	319.791	-4.074331107e-001	1.104528368e-001	2.253568420e-004	1.086913e+003	4.253649e+002	1.465031e+002	1.034426e+002	86	104	15	85	6.125383e+000	2.083404e+001	0	0	0	0	0	0	0	0	0	0	0	45.4158	18.1991	1	1	1	0	22.1978	15.4894	86.3147
DATA	98	1	98	0	0	A_14_P132537	chr6:100932320-100932379	7859.05	319.927	3.632712446e-001	2.384411226e-001	1.276271803e-001	1.660482e+002	3.832706e+002	9.971971e+001	1.019052e+002	45	104	15	85	6.193234e+000	2.054969e+001	0	0	0	0	0	0	0	0	0	0	0	6.93139	16.3754	1	1	0	0	24.8756	15.432	86.2275
DATA	99	1	99	0	0	A_14_P132559	chr13:99053785-99053840	7880.62	319.311	-1.176496966e-001	1.077284447e-001	2.747913472e-001	7.702953e+002	5.874996e+002	1.249956e+002	1.113213e+002	70	112	15	85	6.207755e+000	2.076088e+001	0	0	0	0	0	0	0	0	0	0	0	32.118	25.0658	1	1	1	1	26.4388	15.4811	86.7022
DATA	100	1	100	0	0	A_16_P00403341	chr2:72620563-72620622	7901.71	319.048	-1.609894387e-001	8.860733021e-002	6.923452093e-002	1.142895e+003	7.888908e+002	1.509083e+002	1.232468e+002	88	122	15	86	6.157349e+000	2.021471e+001	0	0	0	0	0	0	0	0	0	0	0	47.6026	33.6106	1	1	1	1	27.0811	15.4334	86.5805
DATA	101	1	101	0	0	A_14_P200255	chr9:100618167-100618226	7923.04	318.804	-1.042887331e+000	1.618372241e-001	1.163259424e-010	1.379919e+003	1.250162e+002	1.696298e+002	9.564870e+001	96	91.5	15	85	6.128972e+000	2.035614e+001	0	0	0	0	0	0	0	0	0	0	0	57.412	5.31856	1	1	1	0	25.5572	15.5702	86.576
DATA	102	1	102	0	0	A_16_P41867000	chrY:9072086-9072145	7943.76	319.095	-6.520165075e-002	2.419838886e-001	7.875863012e-001	2.738604e+002	2.356826e+002	1.024787e+002	9.784725e+001	53	98	15	85	6.132594e+000	2.041370e+001	0	0	0	0	0	0	0	0	0	0	0	11.3827	10.012	1	1	0	0	27.0811	15.6083	86.4319
DATA	103	1	103	0	0	A_14_P114744	chr6:126540735-126540794	7965.66	319.016	3.082317193e-001	9.104249172e-002	7.102777150e-004	6.707797e+002	1.363991e+003	1.194706e+002	1.662860e+002	65	145	15	85	6.095197e+000	2.053410e+001	0	0	0	0	0	0	0	0	0	0	0	27.8491	57.855	1	1	1	1	27.2919	15.4638	86.2619
DATA	104	1	104	0	0	A_16_P02019913	chr8:128828456-128828515	7986.79	318.778	-6.745414651e-001	9.584299615e-002	1.950411988e-012	2.996170e+003	6.339063e+002	3.155407e+002	1.144186e+002	167.5	118	15	85.5	6.077979e+000	2.048952e+001	0	0	0	0	0	0	0	0	0	0	0	124.255	26.8478	1	1	1	1	26.4388	15.3622	86.1583
DATA	105	1	105	0	0	A_14_P201637	chr2:44418154-44418213	8008.04	318.846	3.065013250e-001	8.481468338e-002	3.017689999e-004	8.010013e+002	1.622313e+003	1.274081e+002	1.882016e+002	75	146	15	86	6.116460e+000	2.084720e+001	0	0	0	0	0	0	0	0	0	0	0	33.1825	68.6053	1	1	1	1	16.5837	15.3489	86.4645
DATA	106	1	106	0	0	A_14_P100037	chr19:5825458-5825503	8028.92	319.058	-3.110729247e-001	7.975052640e-002	9.596441394e-005	1.986831e+003	9.707067e+002	2.220640e+002	1.362026e+002	125	126	15	86	6.156339e+000	2.100326e+001	0	0	0	0	0	0	0	0	0	0	0	82.2208	40.9879	1	1	1	1	23.696	15.4285	86.9481
DATA	107	1	107	0	0	A_14_P104973	chr13:90223460-90223519	8050	318.5	-1.850189535e-001	9.919995129e-002	6.216579197e-002	9.672059e+002	6.316842e+002	1.386206e+002	1.146563e+002	77	115	15	86	6.125759e+000	2.067938e+001	0	0	0	0	0	0	0	0	0	0	0	39.9783	26.6328	1	1	1	1	26.2212	15.4007	86.2193
DATA	108	1	108	0	0	A_16_P03115093	chr16:11173868-11173927	8071.82	317.965	-5.486440798e-001	2.009056137e-001	6.317027391e-003	5.724624e+002	1.618464e+002	1.147268e+002	9.719269e+001	60	97	15	85	6.210988e+000	2.074237e+001	0	0	0	0	0	0	0	0	0	0	0	23.6329	6.81304	1	1	1	0	25.5572	15.4487	85.9354
DATA	109	1	109	0	0	A_14_P127622	chr10:74804840-74804899	8092.35	318.242	-4.159603169e-001	7.805366078e-002	9.866895010e-008	3.172276e+003	1.217337e+003	3.324741e+002	1.550204e+002	168	140	15	84	6.192542e+000	2.053657e+001	0	0	0	0	0	0	0	0	0	0	0	130.825	51.1674	1	1	1	1	26.6546	15.3516	85.3799
DATA	110	1	110	0	0	A_14_P133313	chr4:85417374-85417433	8114.12	318.515	-3.368829381e-001	3.613404966e-001	3.511740872e-001	2.436587e+002	1.121758e+002	1.025739e+002	9.678666e+001	49	92	15	85	5.789654e+000	2.025769e+001	0	0	0	0	0	0	0	0	1	0	0	10.0373	4.70745	1	1	0	0	26.8687	15.0755	85.21
DATA	111	1	111	0	0	A_14_P110661	chr12:103138394-103138453	8134.16	318.351	-4.167134908e-001	1.065643243e-001	9.212780520e-005	1.196615e+003	4.583963e+002	1.557830e+002	1.066308e+002	88	106	15	84	5.724465e+000	1.997630e+001	0	0	0	0	0	0	0	0	1	0	0	49.2398	19.2085	1	1	1	0	25.7804	15.0226	84.9055
DATA	112	1	112	0	0	A_18_P16311616	chr7:144134110-144134169	8156	317.797	-5.491049267e-001	8.909112446e-002	7.119586389e-010	2.643769e+003	7.466525e+002	2.826122e+002	1.219553e+002	138	123	15	84	5.806733e+000	2.030013e+001	0	0	0	0	0	0	0	0	1	0	0	108.652	31.2381	1	1	1	1	28.1191	15.1138	85.1732
DATA	113	1	113	0	0	A_16_P15543755	chr2:7450678-7450737	8176.89	317.389	-6.507798509e-002	8.094944899e-002	4.214353019e-001	1.240739e+003	1.068077e+003	1.593507e+002	1.439941e+002	93	135.5	15	84	5.816197e+000	2.023150e+001	0	0	0	0	0	0	0	0	1	0	0	50.9306	44.618	1	1	1	1	25.1049	15.0813	85.3617
DATA	114	1	114	0	0	A_14_P109164	chr3:122578912-122578971	8198.05	317.625	-4.863516682e-001	1.339396249e-001	2.821872478e-004	9.108201e+002	2.972220e+002	1.353377e+002	1.011876e+002	79	100	15	85	6.071830e+000	2.069203e+001	0	0	0	0	0	0	0	0	0	0	0	37.3467	12.3969	1	1	1	0	25.5572	15.3433	86.1563
DATA	115	1	115	0	0	A_16_P19580587	chr12:68352437-68352496	8219.1	317.61	-3.979790876e-001	7.835750158e-002	3.793926382e-007	2.870733e+003	1.148190e+003	3.040629e+002	1.502255e+002	155	139.5	15	84	6.139514e+000	2.081381e+001	0	0	0	0	0	0	0	0	0	0	0	117.576	47.8165	1	1	1	1	26.0017	15.3862	85.9067
DATA	116	1	116	0	0	A_16_P19623555	chr12:86560507-86560566	8240.53	317.255	-5.680779660e-001	1.324268884e-001	1.788760488e-005	1.034583e+003	2.796966e+002	1.441227e+002	1.009736e+002	76	93	15	84	6.148039e+000	2.084028e+001	0	0	0	0	0	0	0	0	0	0	0	42.3215	11.63	1	1	1	0	25.1049	15.5296	85.4298
DATA	117	1	117	0	0	A_14_P136320	chr15:94086657-94086716	8261.52	317.204	9.539185063e-001	1.098204948e-001	3.748932567e-018	8.346942e+002	7.506645e+003	1.306063e+002	7.569275e+002	77	406	15	84	6.130377e+000	2.068942e+001	0	0	0	0	0	0	0	0	0	0	0	34.1055	311.659	1	1	1	1	25.1049	15.4943	84.5572
DATA	118	1	118	0	0	A_16_P00654199	chr3:15410270-15410329	8283.04	317.057	-6.242397399e-001	1.054135947e-001	3.184089182e-009	1.804823e+003	4.287408e+002	2.066127e+002	1.063454e+002	111.5	109	15	84	6.137838e+000	2.080008e+001	0	0	0	0	0	0	0	0	0	0	0	73.657	17.7729	1	1	1	0	24.6442	15.4168	84.5832
DATA	119	1	119	0	0	A_14_P122242	chr7:150817735-150817785	8303.85	317.8	-7.456864234e-001	9.653679389e-002	1.124032432e-014	4.527832e+003	8.132122e+002	4.638404e+002	1.269366e+002	221.5	123	15	84	6.082559e+000	2.094477e+001	0	0	0	0	0	0	0	0	0	0	0	184.601	33.6599	1	1	1	1	24.6442	15.3425	84.5571
DATA	120	1	120	0	0	A_14_P108576	chr11:33127415-33127474	8325.23	317	-4.699047912e-001	1.165051181e-001	5.498954949e-005	1.119309e+003	3.793546e+002	1.506326e+002	1.047245e+002	87	105	15	84	6.123960e+000	2.080743e+001	0	0	0	0	0	0	0	0	0	0	0	45.5753	15.6786	1	1	1	0	26.4388	15.3478	84.8042
DATA	121	1	121	0	0	A_14_P201620	chr15:102182355-102182413	8346.95	317.051	-8.655577610e-002	9.761294293e-002	3.752273124e-001	8.919759e+002	7.307980e+002	1.346910e+002	1.220568e+002	80	123	15	84	6.082284e+000	2.069231e+001	0	0	0	0	0	0	0	0	0	0	0	36.2764	30.1576	1	1	1	1	26.4388	15.4122	84.7349
DATA	122	1	122	0	0	A_14_P116937	chr8:53024720-53024779	8367.34	317.161	-2.729109284e-001	7.867555983e-002	5.227601103e-004	1.942614e+003	1.036276e+003	2.189637e+002	1.425587e+002	120	133	15	84	6.049148e+000	2.034874e+001	0	0	0	0	0	0	0	0	0	0	0	78.9197	42.7032	1	1	1	1	25.5572	15.412	84.4874
DATA	123	1	123	0	0	A_14_P123600	chr1:153615636-153615695	8388.27	317.118	6.055968916e-001	1.015432525e-001	2.462416461e-009	4.804733e+002	1.937609e+003	1.119799e+002	2.171522e+002	59	161	15	84	5.993476e+000	2.063231e+001	0	0	0	0	0	0	0	0	0	0	0	19.4972	79.7314	1	1	0	1	23.696	15.4545	84.5217
DATA	124	1	124	0	0	A_14_P122432	chr5:70952652-70952711	8409.45	316.9	3.522880054e-001	1.168287771e-001	2.566223527e-003	4.227065e+002	9.513207e+002	1.097362e+002	1.367089e+002	55	128	15	83	6.052514e+000	2.050129e+001	0	0	0	0	0	0	0	0	0	0	0	17.1328	39.0905	1	1	0	1	25.3321	15.5089	84.3169
DATA	125	1	125	0	0	A_14_P138552	chr17:40490782-40490841	8431.05	316.317	6.100257310e-002	1.533562063e-001	6.907897589e-001	4.068915e+002	4.682536e+002	1.092561e+002	1.089004e+002	56	112	15	83	6.048088e+000	2.048801e+001	0	0	0	0	0	0	0	0	0	0	0	16.4708	19.2135	1	1	0	0	26.0017	15.5026	84.3191
DATA	126	1	126	0	0	A_14_P128658	chr19:33976629-33976688	8452.34	317	3.218566823e-001	1.767351657e-001	6.858797062e-002	2.541177e+002	5.332018e+002	1.046334e+002	1.119683e+002	47	107	15	83	6.034406e+000	2.024852e+001	0	0	0	0	0	0	0	0	0	0	0	10.2761	21.8478	1	1	0	1	25.1049	15.4804	84.4277
DATA	127	1	127	0	0	A_14_P129194	chr21:47931308-47931362	8473.52	316.597	-4.643518580e-001	1.566402182e-001	3.032259871e-003	7.273112e+002	2.496712e+002	1.249686e+002	1.017025e+002	72	102	15	83	6.027873e+000	1.999713e+001	0	0	0	0	0	0	0	0	0	0	0	29.3757	10.2164	1	1	1	0	26.2212	15.5323	84.143
DATA	128	1	128	0	0	A_18_P14264841	chr3:84854143-84854202	8494.48	316.453	-2.220336344e-001	7.568336670e-002	3.349286326e-003	2.001431e+003	1.200348e+003	2.245180e+002	1.554153e+002	116	140	15	83	6.073027e+000	1.968822e+001	0	0	0	0	0	0	0	0	0	0	0	80.7439	49.0533	1	1	1	1	26.8687	15.5351	83.6122
DATA	129	1	129	0	0	A_14_P124257	chr22:50634317-50634371	8515.6	315.886	-4.059693219e-001	2.125585473e-001	5.614380572e-002	4.742618e+002	1.862296e+002	1.123644e+002	1.005858e+002	59	100	15	83	6.116045e+000	1.975046e+001	0	0	0	0	0	0	0	0	0	0	0	19.1097	7.60066	1	1	0	0	28.3221	15.468	83.1611
DATA	130	1	130	0	0	A_14_P102851	chr14:24798823-24798882	8536.96	315.959	-8.405126860e-002	5.709844662e-001	8.829709050e-001	1.193054e+002	9.831254e+001	1.026748e+002	9.897317e+001	42	84	15	82	6.144142e+000	1.990675e+001	0	0	0	0	0	0	0	0	0	0	0	4.80186	-4.36453	1	0	0	0	28.1191	15.5756	82.6515
DATA	131	1	131	0	0	A_14_P112651	chr13:70872350-70872409	8557.56	316.109	-6.661040735e-002	9.496160253e-002	4.830249147e-001	9.234748e+002	7.921632e+002	1.376587e+002	1.268639e+002	75	121	15	82	6.182942e+000	1.981799e+001	0	0	0	0	0	0	0	0	0	0	0	37.129	32.2508	1	1	1	1	26.6546	15.4581	82.4054
DATA	132	1	132	0	0	A_14_P109233	chr22:24574559-24574618	8578.6	315.917	-3.376341707e-001	3.001571274e-001	2.606491836e-001	3.045771e+002	1.399790e+002	1.066458e+002	1.001923e+002	51	95	15	80	6.271422e+000	1.958278e+001	0	0	0	0	0	0	0	0	0	0	0	12.2318	5.69212	1	1	0	0	23.2073	15.5112	81.5911
DATA	133	1	133	0	0	A_14_P136782	chr3:121605050-121605109	8599.59	315.491	3.606247220e-001	7.039507966e-002	3.009225420e-007	4.138138e+003	9.493573e+003	4.262770e+002	9.545388e+002	206	489	15	81	6.243050e+000	2.003283e+001	0	0	0	0	0	0	0	0	0	0	0	165.992	385.607	1	1	1	1	24.4106	15.5465	81.7468
DATA	134	1	134	0	0	A_14_P103011	chr1:23885141-23885198	8621.56	315.516	2.055962122e-001	1.592424069e-001	1.966726226e-001	3.327035e+002	5.341382e+002	1.077077e+002	1.128761e+002	57	111	15	81	6.182015e+000	1.995859e+001	0	0	0	0	0	0	0	0	0	0	0	13.3305	21.6703	1	1	0	1	26.2212	15.5388	81.9718
DATA	135	1	135	0	0	A_14_P116787	chr16:82201853-82201912	8642.2	315.661	5.073368882e-001	9.327266774e-002	5.349396672e-008	6.233348e+002	2.004741e+003	1.200053e+002	2.238271e+002	59	166	15	81	6.197736e+000	2.035031e+001	0	0	0	0	0	0	0	0	0	0	0	24.9495	81.2484	1	1	1	1	25.7804	15.6566	81.9602
DATA	136	1	136	0	0	A_14_P132623	chr10:96361629-96361688	8663.85	315.533	8.207974966e-001	1.039053211e-001	2.800803900e-015	5.947943e+002	3.936990e+003	1.186483e+002	4.061138e+002	64	246.5	15	81	6.171151e+000	2.001160e+001	0	0	0	0	0	0	0	0	0	0	0	23.7802	159.391	1	1	1	1	25.7804	15.6142	82.0924
DATA	137	1	137	0	0	A_14_P139336	chr16:2767953-2768009	8685	315.203	4.365145478e-001	7.447261056e-002	4.589515898e-009	2.762905e+003	7.548844e+003	2.947881e+002	7.614456e+002	149	392	15	81	5.872690e+000	2.046608e+001	0	0	0	0	0	0	0	0	1	0	0	110.337	305.321	1	1	1	1	28.1191	15.0724	82.5747
DATA	138	1	138	0	0	A_14_P106476	chr22:31635829-31635888	8706.06	315.145	-5.188990261e-001	9.892552105e-002	1.559855447e-007	1.744677e+003	5.282214e+002	2.025468e+002	1.129495e+002	105.5	107	15	82	6.107456e+000	2.055544e+001	0	0	0	0	0	0	0	0	1	0	0	69.5994	21.3447	1	1	1	1	27.0811	15.2597	83.3103
DATA	139	1	139	0	0	A_16_P19929823	chr13:100358898-100358957	8727.59	314.721	-3.886140146e-002	1.290622401e-001	7.633337452e-001	5.890042e+002	5.385884e+002	1.186590e+002	1.181299e+002	61	106	15	83	6.130291e+000	2.059425e+001	0	0	0	0	0	0	0	0	0	0	0	23.4697	21.7442	1	1	1	1	26.0017	15.3628	83.7067
DATA	140	1	140	0	0	A_14_P135596	chr5:122165586-122165645	8748.39	314.924	5.799676307e-001	3.010202954e-001	5.402040414e-002	1.024181e+002	3.893539e+002	1.032579e+002	1.073191e+002	43	106	15	83	6.166094e+000	2.038061e+001	0	0	0	0	0	0	0	0	0	0	0	2.19781	15.7065	0	1	0	0	29.7045	15.4823	83.6867
DATA	141	1	141	0	0	A_14_P134966	chr5:63496727-63496786	8769.54	314.73	3.403889095e-001	8.579943177e-002	7.270275547e-005	8.039534e+002	1.760434e+003	1.308355e+002	2.025045e+002	68	164	15	83	6.211153e+000	2.034353e+001	0	0	0	0	0	0	0	0	0	0	0	31.9687	70.9611	1	1	1	1	26.6546	15.6043	83.6062
DATA	142	1	142	0	0	A_14_P122473	chr4:140375952-140376011	8790.24	314.695	-3.538091674e-001	1.111107977e-001	1.451088080e-003	1.053397e+003	4.664261e+002	1.475550e+002	1.104819e+002	80	111	15	82	6.174922e+000	1.983220e+001	0	0	0	0	0	0	0	0	0	0	0	41.8455	18.7881	1	1	1	0	26.0017	15.5532	82.9997
DATA	143	1	143	0	0	A_14_P115397	chr15:68379002-68379061	8811.66	314.475	1.080098359e-001	7.707133505e-002	1.610864797e-001	1.210762e+003	1.552633e+003	1.592430e+002	1.847988e+002	88	152	15	82	6.164881e+000	1.999288e+001	0	0	0	0	0	0	0	0	0	0	0	48.0454	62.5003	1	1	1	1	25.3321	15.4226	83.01
DATA	144	1	144	0	0	A_16_P19909810	chr13:92494334-92494393	8833.11	314.179	6.968677076e-001	1.183187602e-001	3.867844437e-009	3.238620e+002	1.611490e+003	1.084928e+002	1.898022e+002	52	154	15	83	6.151945e+000	2.050628e+001	0	0	0	0	0	0	0	0	0	0	0	12.8377	64.8311	1	1	0	1	25.1049	15.3253	83.8856
DATA	145	1	145	0	0	A_14_P132544	chr5:126890565-126890624	8853.58	314.404	-6.701136532e-002	9.532993780e-002	4.820922359e-001	9.305250e+002	7.974743e+002	1.392846e+002	1.281625e+002	77	123	15	83	6.238275e+000	2.020244e+001	0	0	0	0	0	0	0	0	0	0	0	36.8518	32.0667	1	1	1	1	24.4106	15.4462	84.1545
DATA	146	1	146	0	0	A_14_P136218	chr1:185576415-185576474	8875.25	314.533	1.991657545e-001	8.162035834e-002	1.468124448e-002	9.768837e+002	1.545285e+003	1.424970e+002	1.842671e+002	79.5	155	15	84	6.223283e+000	2.053563e+001	0	0	0	0	0	0	0	0	0	0	0	38.65	62.1076	1	1	1	1	25.7804	15.3917	85.2784
DATA	147	1	147	0	0	A_16_P17986178	chr7:75885084-75885143	8896.15	313.864	1.307158762e-001	1.058940247e-001	2.170528642e-001	6.293751e+002	8.504043e+002	1.214365e+002	1.315857e+002	65	127	15	85	6.184702e+000	2.053262e+001	0	0	0	0	0	0	0	0	0	0	0	24.8741	34.1663	1	1	1	1	27.7085	15.3549	85.7281
DATA	148	1	148	0	0	A_14_P124456	chr5:149488198-149488255	8917.59	314.589	5.515892285e-001	2.326378050e-001	1.773899886e-002	1.424233e+002	5.071896e+002	1.049106e+002	1.125237e+002	47	110.5	15	85	6.167122e+000	2.053918e+001	0	0	0	0	0	0	0	0	0	0	0	5.62422	20.3708	1	1	0	1	28.3221	15.4857	85.7046
DATA	149	1	149	0	0	A_14_P126370	chrX:78426665-78426724	8938.73	313.617	3.411584702e-002	6.725408260e-002	6.119667573e-001	2.217947e+003	2.399203e+003	2.449911e+002	2.601070e+002	123	184.5	15	85	6.185326e+000	2.061441e+001	0	0	0	0	0	0	0	0	0	0	0	87.4871	96.3391	1	1	1	1	26.0017	15.4655	85.663
DATA	150	1	150	0	0	A_16_P18096605	chr7:121873770-121873829	8960.46	313.107	-3.428661489e-001	8.925195104e-002	1.222580580e-004	1.604873e+003	7.287430e+002	1.913284e+002	1.241280e+002	103	124	15	85	6.142850e+000	2.069233e+001	0	0	0	0	0	0	0	0	0	0	0	63.2382	29.2578	1	1	1	1	25.3321	15.3222	85.7375
DATA	151	1	151	0	0	A_14_P110602	chr6:27860929-27860978	8981.16	314	-1.956613974e-002	1.409234636e-001	8.895747563e-001	5.409614e+002	5.171304e+002	1.174402e+002	1.251725e+002	58	103.5	15	85	6.103260e+000	2.062880e+001	0	0	0	0	0	0	0	0	0	0	0	21.3008	20.7605	1	1	1	1	25.5572	15.3458	85.8457
DATA	152	1	152	0	0	A_14_P135118	chr12:66441586-66441645	9001.7	313.741	1.893315188e-001	1.086869938e-001	8.151040031e-002	5.704538e+002	8.821694e+002	1.189113e+002	1.337179e+002	63	128	15	85	6.163654e+000	2.073205e+001	0	0	0	0	0	0	0	0	0	0	0	22.4416	35.4155	1	1	1	1	24.8756	15.3481	86.1553
DATA	153	1	153	0	0	A_14_P103944	chr19:3524057-3524112	9023.28	313.623	-2.364350172e-001	8.118319804e-002	3.587044240e-003	1.683180e+003	9.765523e+002	1.980823e+002	1.401172e+002	102	128	15	86	6.188683e+000	2.056582e+001	0	0	0	0	0	0	0	0	0	0	0	66.1555	39.2084	1	1	1	1	26.0017	15.5159	86.5154
DATA	154	1	154	0	0	A_14_P202452	chrX:40587990-40588049	9044.49	313.831	-1.474267655e-001	8.772019795e-002	9.283134002e-002	1.213893e+003	8.644775e+002	1.601839e+002	1.325358e+002	89	126	15	86	6.126391e+000	2.059631e+001	0	0	0	0	0	0	0	0	0	0	0	47.6717	34.7151	1	1	1	1	25.3321	15.5317	86.7777
DATA	155	1	155	0	0	A_14_P202365	chr1:168761660-168761719	9065.82	313.275	-4.334689868e-001	8.797838256e-002	8.350420244e-007	2.037663e+003	7.510404e+002	2.290528e+002	1.254095e+002	122	118	15	86	6.141895e+000	2.023357e+001	0	0	0	0	0	0	0	0	0	0	0	79.9459	30.1682	1	1	1	1	24.1747	15.6374	86.6327
DATA	156	1	156	0	0	A_14_P134843	chr9:73001534-73001593	9087.03	312.862	-2.245442921e-001	9.042191711e-002	1.301732383e-002	1.278522e+003	7.623669e+002	1.652590e+002	1.260615e+002	90	119	15	85	6.199470e+000	2.036041e+001	0	0	0	0	0	0	0	0	0	0	0	50.1162	30.6345	1	1	1	1	26.0017	15.6434	86.0652
DATA	157	1	157	0	0	A_14_P126083	chr20:62664413-62664464	9107.45	312.839	-5.057124294e-001	1.887011914e-001	7.363003884e-003	6.191693e+002	1.932400e+002	1.217179e+002	1.021950e+002	64	100	15	85	6.220600e+000	2.056346e+001	0	0	0	0	0	0	0	0	0	0	0	24.2515	7.76853	1	1	1	0	26.2212	15.6706	86.0399
DATA	158	1	158	0	0	A_14_P121009	chr13:20356966-20357024	9129.33	313.463	-6.754136534e-001	2.774583103e-001	1.492108403e-002	4.718155e+002	9.962276e+001	1.149906e+002	1.007686e+002	59	95	15	85	6.221151e+000	2.070647e+001	0	0	0	0	0	0	0	0	0	0	0	18.4672	3.93704	1	0	0	0	24.6442	15.643	86.0056
DATA	159	1	159	0	0	A_16_P19459065	chr12:12172284-12172343	9150.26	313.164	-3.322981293e-001	9.346680955e-002	3.776159356e-004	1.419115e+003	6.602668e+002	1.765040e+002	1.200199e+002	97	120	15	85	6.198397e+000	2.053870e+001	0	0	0	0	0	0	0	0	0	0	0	55.4997	26.5769	1	1	1	1	26.6546	15.6862	85.3375
DATA	160	1	160	0	0	A_14_P118221	chr12:106639219-106639278	9171	312.873	-2.226888079e-001	3.021985686e-001	4.611858182e-001	2.729183e+002	1.634345e+002	1.085225e+002	1.014750e+002	54	93	15	85	6.182728e+000	2.038554e+001	0	0	0	0	0	0	0	0	0	0	0	10.665	6.5835	1	1	0	0	27.2919	15.5816	85.5699
DATA	161	1	161	0	0	A_14_P117290	chr5:172339020-172339079	9192.41	312.685	7.216754944e-001	1.000783847e-001	5.550063721e-013	5.790845e+002	3.050826e+003	1.200119e+002	3.210727e+002	64	209.5	15	84	6.147986e+000	2.033732e+001	0	0	0	0	0	0	0	0	0	0	0	22.6117	123.003	1	1	1	1	24.8756	15.5267	84.8911
DATA	162	1	162	66	1	DarkCorner	DarkCorner	9213.05	312.75	0.000000000e+000	6.186587474e-001	1.000000000e+000	1.044822e+002	9.929734e+001	1.051882e+002	9.996488e+001	39	91	15	84	6.178055e+000	2.035748e+001	0	0	0	0	0	0	0	0	0	0	0	-1.17744	0.0963911	0	0	0	0	26.6546	15.4682	84.7179
DATA	163	1	163	0	1	HsCGHBrightCorner	HsCGHBrightCorner	9234.67	312.408	6.374712092e-001	8.594032795e-002	1.192592012e-013	2.189884e+003	9.503692e+003	2.429766e+002	9.556004e+002	127	482	15	83	6.236405e+000	2.015883e+001	0	0	0	0	0	0	0	0	0	0	0	85.3845	383.972	1	1	1	1	23.9365	15.4789	84.1028
DATA	164	1	164	0	1	HsCGHBrightCorner	HsCGHBrightCorner	9256.02	312.255	7.011260282e-001	9.020688427e-002	7.699904066e-015	1.927275e+003	9.684332e+003	2.196390e+002	9.735547e+002	109	463	15	83	6.225238e+000	2.035711e+001	0	0	0	0	0	0	0	0	0	0	0	75.0921	391.753	1	1	1	1	23.9365	15.3592	84.069
DATA	165	2	1	0	1	HsCGHBrightCorner	HsCGHBrightCorner	5817.26	335.648	6.698664291e-001	8.789055023e-002	2.505545875e-014	2.299332e+003	1.075148e+004	2.523233e+002	1.079886e+003	130.5	514.5	15	85	6.178129e+000	1.987996e+001	0	0	0	0	0	0	0	0	0	0	0	90.8232	429.236	1	1	1	1	24.8756	15.4999	85.5154
DATA	166	2	2	66	1	DarkCorner	DarkCorner	5838.79	335.194	0.000000000e+000	6.190871841e-001	1.000000000e+000	1.028776e+002	1.000682e+002	1.035727e+002	1.009631e+002	38	95	15	85	6.150046e+000	2.011023e+001	0	0	0	0	0	0	0	0	0	0	0	-0.892207	2.68283	0	0	0	0	28.5237	15.5401	85.2907
DATA	167	2	3	0	0	A_16_P17993421	chr7:78854486-78854544	5859.69	335.276	-1.516519529e-002	6.279467534e-002	8.091641462e-001	4.896389e+003	4.728362e+003	5.004051e+002	4.833882e+002	228	289	15	85	6.178116e+000	2.026820e+001	0	0	0	0	0	0	0	0	0	0	0	194.66	189.901	1	1	1	1	25.5572	15.5112	85.3848
DATA	168	2	4	0	0	A_16_P18208585	chr8:8223659-8223718	5880.83	335.322	-3.668575255e-001	1.303258375e-001	4.878853881e-003	8.403770e+002	3.610910e+002	1.328709e+002	1.064699e+002	74	104	15	85	6.199447e+000	2.043426e+001	0	0	0	0	0	0	0	0	0	0	0	33.515	14.5442	1	1	1	0	26.0017	15.5762	85.3558
DATA	169	2	5	0	0	A_16_P20013728	chr14:38428459-38428518	5902.31	335.297	3.489467584e-001	9.162314646e-002	1.398123138e-004	6.750482e+002	1.507584e+003	1.228163e+002	1.808365e+002	71	154	15	84	6.280311e+000	2.007811e+001	0	0	0	0	0	0	0	0	0	0	0	27.005	60.9	1	1	1	1	27.0811	15.6514	85.4603
DATA	170	2	6	0	0	A_14_P132685	chr4:39977394-39977453	5923.56	334.763	4.021432353e-001	9.666465993e-002	3.179846207e-005	5.802809e+002	1.464811e+003	1.176156e+002	1.771239e+002	65.5	149.5	15	85	6.212660e+000	2.016610e+001	0	0	0	0	0	0	0	0	0	0	0	23.2812	59.3437	1	1	1	1	25.7804	15.667	85.386
DATA	171	2	7	0	0	A_14_P132583	chr7:40041485-40041544	5944.59	334.765	-7.389767695e-001	1.519834810e-001	1.160778635e-006	1.062800e+003	1.938540e+002	1.473143e+002	1.011788e+002	83	99	15	85	6.162014e+000	1.995040e+001	0	0	0	0	0	0	0	0	0	0	0	42.7631	7.87538	1	1	1	0	24.1747	15.6677	85.7899
DATA	172	2	8	0	0	A_14_P126258	chr6:27808662-27808721	5965.78	334.522	-2.157621181e-001	7.057795905e-002	2.235082942e-003	2.731871e+003	1.662257e+003	2.915125e+002	1.934881e+002	149	158	15	85	6.139160e+000	2.047131e+001	0	0	0	0	0	0	0	0	0	0	0	110.227	67.7177	1	1	1	1	27.0811	15.5837	85.4619
DATA	173	2	9	0	0	A_14_P120594	chr19:19635164-19635223	5987	334.5	1.152069385e-001	2.979730997e-001	6.990261718e-001	1.842660e+002	2.402438e+002	1.031075e+002	1.016397e+002	48	104	15	85	6.433005e+000	2.052303e+001	0	0	0	0	0	0	0	0	0	0	0	7.4553	9.81381	1	1	0	0	26.2212	16.0518	85.5355
DATA	174	2	10	0	0	A_14_P107107	chr18:67957981-67958040	6007.32	334.56	-1.371531511e-001	7.352933728e-002	6.214149423e-002	1.860786e+003	1.356886e+003	2.118113e+002	1.676756e+002	121	147	15	85	6.516918e+000	2.047804e+001	0	0	0	0	0	0	0	0	0	0	0	75.4802	55.5698	1	1	1	1	17.5897	16.2006	85.7132
DATA	175	2	11	0	1	SRN_30282	SRN_30282	6029.1	334.642	4.806660410e-001	8.450197126e-002	1.283682609e-008	8.871636e+002	2.683303e+003	1.343675e+002	2.857494e+002	72.5	209	15	85	6.537948e+000	2.062159e+001	0	0	0	0	0	0	0	0	0	0	0	36.0832	110.189	1	1	1	1	26.8687	16.2625	85.5719
DATA	176	2	12	0	0	A_14_P102561	chr18:55250393-55250452	6050.45	334.065	-7.925859493e-002	9.099625910e-002	3.837490348e-001	9.999142e+002	8.331134e+002	1.418891e+002	1.286111e+002	81	123	15	85	6.590063e+000	2.078480e+001	0	0	0	0	0	0	0	0	0	0	0	40.7689	34.3031	1	1	1	1	26.2212	16.2722	85.5281
DATA	177	2	13	0	0	A_14_P101526	chr1:156847074-156847133	6071.5	334.217	7.826563974e-001	1.434811993e-001	4.903732035e-008	2.014605e+002	1.221367e+003	1.024229e+002	1.564268e+002	48	141	15	84	6.630949e+000	2.110080e+001	0	0	0	0	0	0	0	0	0	0	0	8.23421	50.4157	1	1	0	1	25.7804	16.2792	85.1691
DATA	178	2	14	0	0	A_16_P03488216	chr20:14078008-14078067	6092.46	334.22	5.961185033e-001	1.086748066e-001	4.126697748e-008	3.990968e+002	1.574696e+003	1.078429e+002	1.852066e+002	59	153	15	84	6.573869e+000	2.101463e+001	0	0	0	0	0	0	0	0	0	0	0	16.3505	65.1614	1	1	0	1	25.7804	16.118	85.3855
DATA	179	2	15	0	0	A_14_P129302	chr5:121791982-121792041	6113.51	334.197	-1.394059602e-001	7.324895005e-002	5.701700845e-002	1.871781e+003	1.357842e+003	2.121961e+002	1.670203e+002	110.5	146.5	15	84	6.357440e+000	2.105762e+001	0	0	0	0	0	0	0	0	0	0	0	76.8601	56.3254	1	1	1	1	25.7804	16.0943	85.2257
DATA	180	2	16	0	0	A_14_P104414	chr1:84679890-84679948	6135	333.5	9.092385969e-003	8.940224859e-002	9.189932281e-001	9.823925e+002	1.003177e+003	1.399976e+002	1.488795e+002	81	130	15	85	6.501237e+000	2.067652e+001	0	0	0	0	0	0	0	0	0	0	0	40.4269	41.7188	1	1	1	1	26.2212	16.1611	85.5131
DATA	181	2	17	0	0	A_14_P106475	chr12:32261275-32261334	6156.21	333.5	-4.255963087e-001	1.004036138e-001	2.246632142e-005	1.367250e+003	5.131586e+002	1.691127e+002	1.095425e+002	94.5	112	15	85	6.538608e+000	2.026804e+001	0	0	0	0	0	0	0	0	0	0	0	56.3863	21.3911	1	1	1	1	23.9365	16.0675	85.8156
DATA	182	2	18	0	0	A_14_P101755	chr7:10975798-10975857	6177.75	334.118	8.564289572e-001	1.059042287e-001	6.124019328e-016	5.716189e+002	4.107102e+003	1.145822e+002	4.219082e+002	63	266	15	84	6.552777e+000	2.048897e+001	0	0	0	0	0	0	0	0	0	0	0	23.6262	171.597	1	1	1	1	23.696	16.0758	85.3796
DATA	183	2	19	0	0	A_14_P121492	chr16:48059634-48059693	6198.34	333.508	4.274571347e-001	8.374629882e-002	3.322119840e-007	8.540196e+002	2.285204e+003	1.308359e+002	2.479974e+002	76	189	15	84	6.595028e+000	2.050759e+001	0	0	0	0	0	0	0	0	0	0	0	35.3649	95.6949	1	1	1	1	26.6546	15.9644	85.1634
DATA	184	2	20	0	0	A_14_P104614	chr21:48022922-48022981	6219.84	333.42	4.838531031e-001	1.191537511e-001	4.891619200e-005	3.546691e+002	1.080629e+003	1.050891e+002	1.446262e+002	56	133	15	83	6.377404e+000	2.050726e+001	0	0	0	0	0	0	0	0	0	0	0	14.7159	45.355	1	1	0	1	23.9365	15.7609	84.2653
DATA	185	2	21	0	0	A_14_P138151	chr11:46095612-46095671	6240.62	333.64	-3.685178859e-001	1.267316649e-001	3.639116735e-003	8.399809e+002	3.595435e+002	1.296329e+002	1.024356e+002	75	109.5	15	83	6.297088e+000	2.061747e+001	0	0	0	0	0	0	0	0	0	0	0	34.9181	15.1222	1	1	1	0	24.4106	15.7646	84.4239
DATA	186	2	22	0	0	A_14_P121453	chr12:53455167-53455216	6262.04	333.691	3.515689190e-001	8.877934120e-002	7.494012012e-005	6.988102e+002	1.570103e+003	1.208153e+002	1.838838e+002	66	155	15	83	6.114925e+000	2.074522e+001	0	0	0	0	0	0	0	0	0	0	0	29.1035	66.1792	1	1	1	1	25.3321	15.5854	84.0864
DATA	187	2	23	0	0	A_16_P01575674	chr6:124947686-124947745	6283.4	333.468	-5.831774933e-002	7.902700062e-002	4.605465730e-001	1.287064e+003	1.125336e+003	1.620015e+002	1.476010e+002	96.5	137	15	83	6.179492e+000	2.028471e+001	0	0	0	0	0	0	0	0	0	0	0	53.6961	47.5332	1	1	1	1	26.6546	15.6399	83.9896
DATA	188	2	24	0	0	A_16_P19157688	chr11:14034589-14034648	6304.32	333.371	1.693554918e-001	6.807742893e-002	1.285759971e-002	1.947323e+003	2.876031e+003	2.181003e+002	3.029870e+002	122	204	15	83	6.123875e+000	2.014149e+001	0	0	0	0	0	0	0	0	0	0	0	81.3771	121.726	1	1	1	1	26.6546	15.4167	83.958
DATA	189	2	25	0	0	A_16_P21213297	chr21:24273103-24273162	6325.62	333.473	4.685788597e-001	9.795201261e-002	1.720466205e-006	5.231473e+002	1.538873e+003	1.111398e+002	1.809175e+002	60.5	152	15	83	6.090047e+000	2.042018e+001	0	0	0	0	0	0	0	0	0	0	0	21.8981	65.2601	1	1	1	1	24.4106	15.33	84.2989
DATA	190	2	26	0	0	A_16_P17096957	chr5:39739415-39739474	6346.37	332.833	5.083529882e-001	8.006911042e-002	2.168209816e-010	1.457981e+003	4.700075e+003	1.756256e+002	4.795012e+002	100.5	280.5	14	84	6.132361e+000	2.010807e+001	0	0	0	0	0	0	0	0	1	0	0	61.1175	199.712	1	1	1	1	24.8756	15.2164	83.9816
DATA	191	2	27	0	0	A_14_P202124	chr4:187630364-187630423	6367.72	332.492	7.432809593e-001	9.518686205e-002	5.780344056e-015	9.394278e+002	5.201689e+003	1.355886e+002	5.287298e+002	78	296	14	83	6.183152e+000	2.013066e+001	0	0	0	0	0	0	0	0	1	0	0	39.4383	221.453	1	1	1	1	25.7804	15.2304	83.9659
DATA	192	2	28	0	0	A_18_P16690136	chr8:136427573-136427632	6389.09	332.561	-7.309096886e-001	1.276457689e-001	1.027786971e-008	1.368101e+003	2.542193e+002	1.680714e+002	9.794432e+001	92.5	102.5	15	83	6.245982e+000	1.958997e+001	0	0	0	0	0	0	0	0	0	0	0	57.5189	10.8427	1	1	1	0	25.7804	15.3528	83.2742
DATA	193	2	29	0	0	A_14_P107469	chr7:94228985-94229044	6409.86	332.397	1.579722710e-002	7.731367056e-002	8.380984093e-001	1.233110e+003	1.278790e+003	1.571977e+002	1.589607e+002	86.5	139	14	82	6.278819e+000	1.983734e+001	0	0	0	0	0	0	0	0	0	0	0	51.9129	54.6377	1	1	1	1	25.7804	15.4125	83.1102
DATA	194	2	30	0	0	A_16_P18153238	chr7:145612111-145612170	6431.33	332.391	-5.343600887e-001	1.158611580e-001	3.986734181e-006	1.202497e+003	3.513369e+002	1.547254e+002	1.005926e+002	87	107	15	82	6.217709e+000	1.977815e+001	0	0	0	0	0	0	0	0	0	0	0	50.6922	15.0374	1	1	1	0	27.2919	15.4477	82.8542
DATA	195	2	31	0	0	A_14_P119429	chr5:145894932-145894991	6452.57	331.352	-3.502216737e-001	2.073450743e-001	9.120480126e-002	4.380911e+002	1.955882e+002	1.066656e+002	9.609970e+001	56	93	15	82	6.105785e+000	2.026005e+001	0	0	0	0	0	0	0	0	0	0	0	18.4892	8.38634	1	1	0	0	24.6442	15.3258	83.2434
DATA	196	2	32	0	0	A_14_P101494	chr8:42623074-42623133	6473.87	332.426	-5.376490554e-001	1.233110083e-001	1.299995102e-005	1.079172e+003	3.129260e+002	1.451860e+002	9.902348e+001	81	102.5	15	82	6.050548e+000	1.996317e+001	0	0	0	0	0	0	0	0	0	0	0	45.6069	13.4374	1	1	1	0	26.0017	15.3866	83.0135
DATA	197	2	33	0	0	A_14_P105851	chr5:176409575-176409634	6495.02	331.966	8.420542586e-001	1.160380265e-001	3.966200029e-013	3.186379e+002	2.214888e+003	1.021153e+002	2.405313e+002	54.5	190	15	83	5.988475e+000	2.057885e+001	0	0	0	0	0	0	0	0	1	0	0	13.4807	95.2629	1	1	0	1	26.4388	15.2829	83.8402
DATA	198	2	34	0	0	A_18_P11352039	chr12:15550885-15550944	6516.02	332.227	-1.310323447e+000	1.689103412e-001	8.661391694e-015	1.900973e+003	9.303633e+001	2.133734e+002	9.373941e+001	117	93	15	83	6.114733e+000	2.037625e+001	0	0	0	0	0	0	0	0	0	0	0	80.515	1.64573	1	0	1	0	27.501	15.4017	83.7433
DATA	199	2	35	0	0	A_14_P106407	chr11:13331507-13331564	6536.97	331.567	-2.177412001e-001	6.586332436e-002	9.465321699e-004	5.706741e+003	3.456583e+003	5.788284e+002	3.580860e+002	283.5	247	15	83	6.171666e+000	2.035378e+001	0	0	0	0	0	0	0	0	0	0	0	241.937	149.111	1	1	1	1	26.2212	15.4944	83.5021
DATA	200	2	36	0	0	A_14_P138759	chr18:37493451-37493510	6558.08	331.516	-1.463986422e-002	7.114917048e-002	8.369760724e-001	1.654449e+003	1.599607e+003	1.916430e+002	1.852269e+002	109	168.5	15	83	6.216317e+000	2.067829e+001	0	0	0	0	0	0	0	0	0	0	0	70.2088	69.1005	1	1	1	1	26.2212	15.6536	84.2724
DATA	201	2	37	0	0	A_14_P101419	chr8:120628587-120628646	6579	331.5	-4.917152678e-001	1.157070911e-001	2.140996034e-005	1.119513e+003	3.608393e+002	1.478883e+002	1.000028e+002	87	98	15	84	6.152133e+000	2.034880e+001	0	0	0	0	0	0	0	0	0	0	0	47.5518	15.6083	1	1	1	0	26.2212	15.6041	84.4736
DATA	202	2	38	0	0	A_14_P135475	chr15:42359233-42359292	6600.8	331.082	2.033144808e-001	7.696740935e-002	8.252375469e-003	1.074832e+003	1.716544e+003	1.444801e+002	1.952943e+002	83	162	15	84	6.113803e+000	2.037873e+001	0	0	0	0	0	0	0	0	0	0	0	45.693	74.3523	1	1	1	1	23.696	15.4753	84.948
DATA	203	2	39	0	0	A_16_P00073017	chr1:58043100-58043159	6621.95	331.582	-2.652958407e-001	8.256487276e-002	1.312737505e-003	1.569401e+003	8.519971e+002	1.842163e+002	1.261486e+002	108.5	129.5	15	85	5.966029e+000	2.104976e+001	0	0	0	0	0	0	0	0	0	0	0	66.777	36.9473	1	1	1	1	25.3321	15.4773	85.7838
DATA	204	2	40	0	0	A_16_P19901122	chr13:88789851-88789910	6642.75	331.647	-3.887344900e-001	1.166729503e-001	8.627679783e-004	9.505305e+002	3.883574e+002	1.353744e+002	1.007120e+002	80	109	15	85	5.994268e+000	2.073043e+001	0	0	0	0	0	0	0	0	0	0	0	40.4756	16.8606	1	1	1	0	24.1747	15.4173	85.3372
DATA	205	2	41	1028	1	SM_05	SM_05	6663.74	331.484	0.000000000e+000	6.192274744e-001	1.000000000e+000	9.567671e+001	9.219864e+001	9.654134e+001	9.281819e+001	42	88	15	84	6.035100e+000	2.053679e+001	0	0	0	0	0	0	0	0	0	0	0	2.76401	-0.306461	0	0	0	0	26.0017	15.4454	85.0507
DATA	206	2	42	0	0	A_16_P16121172	chr3:7778946-7779005	6685.55	331.698	9.107569080e-001	1.071538160e-001	1.903623985e-017	7.338299e+002	5.975198e+003	1.210368e+002	6.046708e+002	74	354	15	84	6.068857e+000	2.016854e+001	0	0	0	0	0	0	0	0	0	0	0	31.2923	259.985	1	1	1	1	24.4106	15.4743	85.084
DATA	207	2	43	0	0	A_14_P135178	chr8:145742205-145742254	6705.87	331.6	-5.096612174e-001	8.839597321e-002	8.133839827e-009	2.291713e+003	7.087596e+002	2.485426e+002	1.166336e+002	136.5	120	15	85	6.137084e+000	2.039367e+001	0	0	0	0	0	0	0	0	0	0	0	97.7817	30.8688	1	1	1	1	25.5572	15.6017	85.5554
DATA	208	2	44	0	0	A_14_P124858	chr4:163164462-163164521	6726.98	331.667	-5.949889053e-001	1.165582765e-001	3.314118332e-007	1.289701e+003	3.277178e+002	1.608616e+002	9.817245e+001	97	102	15	85	6.120199e+000	2.044990e+001	0	0	0	0	0	0	0	0	0	0	0	55.0604	14.2867	1	1	1	0	26.2212	15.6177	85.8062
DATA	209	2	45	0	0	A_14_P116151	chr7:110602839-110602898	6748.42	331.057	4.118364091e-001	9.450105216e-002	1.312511560e-005	5.684564e+002	1.467349e+003	1.116513e+002	1.734305e+002	65	157	15	85	6.247843e+000	2.075998e+001	0	0	0	0	0	0	0	0	0	0	0	24.2801	64.0312	1	1	1	1	24.6442	15.6818	85.8747
DATA	210	2	46	0	0	A_16_P19963753	chr13:113172605-113172664	6770.12	331.107	-7.951163240e-002	1.018438110e-001	4.349664312e-001	7.827066e+002	6.517595e+002	1.239019e+002	1.130499e+002	74	123	15	85	6.213350e+000	2.082109e+001	0	0	0	0	0	0	0	0	0	0	0	33.4478	28.4654	1	1	1	1	24.6442	15.614	85.9702
DATA	211	2	47	0	0	A_16_P19427171	chr11:133531291-133531350	6791.04	330.469	-8.654353851e-002	9.288672130e-002	3.514861357e-001	9.214189e+002	7.549420e+002	1.330749e+002	1.192358e+002	74.5	128.5	15	85	6.328508e+000	2.126269e+001	0	0	0	0	0	0	0	0	0	0	0	39.3896	33.0001	1	1	1	1	23.2073	15.6375	86.0451
DATA	212	2	48	0	0	A_16_P18175100	chr7:154690552-154690611	6812.1	330.64	-7.621732589e-001	2.493547983e-001	2.238766148e-003	5.298118e+002	9.161115e+001	1.096282e+002	9.238293e+001	60	92	15	85	6.307630e+000	2.124665e+001	0	0	0	0	0	0	0	0	0	0	0	22.658	2.34886	1	0	1	0	24.1747	15.5744	85.9579
DATA	213	2	49	0	0	A_16_P17414202	chr5:177956879-177956938	6833.52	330.86	1.058468576e+000	1.381898172e-001	1.866197446e-014	1.811761e+002	2.072857e+003	9.763570e+001	2.268523e+002	46.5	185.5	15	86	6.305982e+000	2.110950e+001	0	0	0	0	0	0	0	0	0	0	0	7.75108	90.7326	1	1	0	1	23.9365	15.6775	86.4763
DATA	214	2	50	0	0	A_14_P113346	chr22:46204739-46204798	6854.38	330.283	5.732466135e-001	8.502635654e-002	1.562347728e-011	1.070192e+003	4.005974e+003	1.437127e+002	4.110490e+002	86	263.5	15	85	6.253174e+000	2.051236e+001	0	0	0	0	0	0	0	0	0	0	0	45.7955	175.468	1	1	1	1	26.0017	15.5611	85.8834
DATA	215	2	51	0	1	SRN_30434	SRN_30434	6875.81	330.956	-8.676740189e-002	1.343945022e-001	5.185272973e-001	5.339420e+002	4.372468e+002	1.097499e+002	1.019142e+002	61	110	15	84	6.213796e+000	2.049802e+001	0	0	0	0	0	0	0	0	0	0	0	22.856	19.1616	1	1	1	0	26.8687	15.3985	85.1954
DATA	216	2	52	0	0	A_14_P110627	chr14:80677928-80677978	6896.19	330.429	-6.124864590e-002	7.554349788e-002	4.174959100e-001	1.418232e+003	1.231682e+003	1.711877e+002	1.537389e+002	96.5	138.5	15	84	6.189710e+000	2.015143e+001	0	0	0	0	0	0	0	0	0	0	0	60.718	54.0063	1	1	1	1	26.6546	15.356	84.9931
DATA	217	2	53	0	0	A_14_P105972	chr3:173740084-173740143	6917.7	330.424	3.019728463e-001	7.407640163e-002	4.571760741e-005	1.294731e+003	2.595090e+003	1.610947e+002	2.753221e+002	96	204	15	83	6.205698e+000	2.050192e+001	0	0	0	0	0	0	0	0	0	0	0	55.4403	113.842	1	1	1	1	25.5572	15.6024	84.3566
DATA	218	2	54	0	0	A_14_P104156	chr7:100843516-100843567	6938.8	329.877	-3.695342574e-001	1.081639074e-001	6.344831681e-004	1.040110e+003	4.441656e+002	1.414399e+002	1.020896e+002	85	108	15	83	6.208189e+000	2.057098e+001	0	0	0	0	0	0	0	0	0	0	0	44.5405	19.4938	1	1	1	0	27.501	15.6829	84.4656
DATA	219	2	55	0	0	A_14_P108714	chr11:4853983-4854042	6960.27	329.629	-2.456942507e-001	7.764572362e-002	1.554572355e-003	1.803852e+003	1.024487e+003	2.042660e+002	1.376180e+002	114	133	15	83	6.140470e+000	2.071293e+001	0	0	0	0	0	0	0	0	0	0	0	77.2509	44.9804	1	1	1	1	26.2212	15.5955	84.7572
DATA	220	2	56	0	0	A_16_P17299478	chr5:129483137-129483196	6981.43	330	3.896450998e-001	8.357115159e-002	3.124891153e-006	8.090642e+002	1.984395e+003	1.254192e+002	2.186708e+002	72	169.5	15	83	6.084195e+000	2.028844e+001	0	0	0	0	0	0	0	0	0	0	0	34.6518	87.1476	1	1	1	1	24.1747	15.5897	84.4109
DATA	221	2	57	0	0	A_18_P17126482	chrX:32641074-32641133	7003	329.722	-5.885173232e-001	9.205115834e-002	1.622665516e-010	2.505268e+003	6.461553e+002	2.682316e+002	1.122906e+002	147	115	15	83	6.097155e+000	2.027464e+001	0	0	0	0	0	0	0	0	0	0	0	107.297	28.3847	1	1	1	1	24.8756	15.6819	84.537
DATA	222	2	58	0	0	A_14_P118891	chr22:36662026-36662084	7023.85	329.855	-4.811628966e-002	6.720948237e-002	4.740437176e-001	2.260625e+003	2.023542e+003	2.455382e+002	2.222124e+002	139	172	15	84	6.168616e+000	2.024447e+001	0	0	0	0	0	0	0	0	0	0	0	96.8179	88.9067	1	1	1	1	24.6442	15.6506	84.9398
DATA	223	2	59	0	0	A_16_P17853611	chr7:14247513-14247572	7045	329.5	2.563515642e-002	7.209776279e-002	7.221693164e-001	1.484710e+003	1.574987e+003	1.767211e+002	1.823020e+002	104.5	150.5	15	84	6.156187e+000	2.002434e+001	0	0	0	0	0	0	0	0	0	0	0	63.5804	69.211	1	1	1	1	26.2212	15.6668	85.0071
DATA	224	2	60	0	0	A_14_P112152	chr4:186178095-186178154	7066	329.203	1.475081423e-002	7.003757985e-002	8.331893852e-001	1.684853e+003	1.743062e+003	1.938466e+002	1.969996e+002	105.5	159.5	15	84	6.208946e+000	1.965590e+001	0	0	0	0	0	0	0	0	0	0	0	72.1413	76.6058	1	1	1	1	28.1191	15.6514	84.7237
DATA	225	2	61	0	0	A_14_P116195	chr19:46843260-46843319	7086.91	329.047	-1.972187473e-001	2.429409270e-001	4.169080497e-001	3.060284e+002	1.943314e+002	1.006409e+002	9.382450e+001	51	100.5	15	84	6.245233e+000	2.031772e+001	0	0	0	0	0	0	0	0	0	0	0	13.1014	8.54109	1	1	0	0	22.4545	15.5572	84.9155
DATA	226	2	62	0	0	A_14_P135366	chr18:58517547-58517606	7108.41	328.884	3.392143234e-001	7.911627408e-002	1.806613571e-005	9.748175e+002	2.128814e+003	1.367419e+002	2.318273e+002	82	179	15	84	6.270981e+000	2.072613e+001	0	0	0	0	0	0	0	0	0	0	0	41.7247	93.5636	1	1	1	1	28.3221	15.5816	84.7477
DATA	227	2	63	0	1	SRN_50490	SRN_50490	7129.27	329	-5.357277651e-001	7.882959399e-002	1.075463201e-011	2.519775e+004	7.338952e+003	2.521600e+003	7.396140e+002	1128	414	15	84	6.284336e+000	2.070906e+001	0	0	0	0	0	0	0	0	0	0	0	1078.32	322.528	1	1	1	1	26.0017	15.6057	84.5704
DATA	228	2	64	0	0	A_14_P122768	chr14:102235694-102235753	7150.87	328.875	1.529221575e+000	1.587512300e-001	5.811395354e-022	3.314096e+002	1.120951e+004	1.015007e+002	1.124704e+003	54.5	564	15	84	6.248726e+000	2.023912e+001	0	0	0	0	0	0	0	0	0	0	0	14.1787	492.575	1	1	0	1	23.2073	15.5664	84.7909
DATA	229	2	65	0	0	A_14_P130894	chr11:82758698-82758757	7172	328.7	-3.970345475e-001	7.298510869e-002	5.329878323e-008	5.799170e+003	2.324509e+003	5.878038e+002	2.499294e+002	294.5	184	15	84	6.203304e+000	2.006171e+001	0	0	0	0	0	0	0	0	0	0	0	248.032	102.129	1	1	1	1	26.2212	15.5044	85.0469
DATA	230	2	66	0	0	A_18_P15117890	chr5:20693570-20693629	7193.1	328.638	-8.672279023e-002	7.096519438e-002	2.216899234e-001	1.836563e+003	1.504122e+003	2.072318e+002	1.762348e+002	116	154	15	84	6.173875e+000	1.977463e+001	0	0	0	0	0	0	0	0	0	0	0	78.5254	66.0706	1	1	1	1	25.7804	15.4591	84.6289
DATA	231	2	67	0	0	A_14_P200350	chr12:57434942-57435000	7214.61	328.644	2.763582001e-001	1.231415172e-001	2.481744094e-002	3.981597e+002	7.523424e+002	1.039573e+002	1.187423e+002	60	121	15	84	6.166740e+000	1.967742e+001	0	0	0	0	0	0	0	0	0	0	0	17.0181	33.0385	1	1	0	1	25.5572	15.4834	84.5887
DATA	232	2	68	0	0	A_14_P130979	chr10:74542787-74542846	7235.45	328.323	5.658114114e-002	1.224294815e-001	6.439716700e-001	5.110144e+002	5.821224e+002	1.088148e+002	1.087795e+002	62	118	15	84	6.141866e+000	1.981501e+001	0	0	0	0	0	0	0	0	0	0	0	21.8328	25.5562	1	1	1	1	25.7804	15.5251	84.6697
DATA	233	2	69	0	0	A_14_P100630	chr1:70303897-70303956	7256.5	328.519	2.440920704e-001	8.495863698e-002	4.065046441e-003	7.927306e+002	1.390650e+003	1.245814e+002	1.667030e+002	74.5	151.5	15	83	6.224247e+000	2.019637e+001	0	0	0	0	0	0	0	0	0	0	0	33.8562	61.0286	1	1	1	1	24.4106	15.6219	84.6017
DATA	234	2	70	0	0	A_16_P36797540	chr4:81798518-81798577	7277.9	328.412	1.518819516e-001	7.148398220e-002	3.361172685e-002	1.426255e+003	2.023388e+003	1.720079e+002	2.222582e+002	96	179.5	15	83	6.202593e+000	2.035077e+001	0	0	0	0	0	0	0	0	0	0	0	60.8853	88.7599	1	1	1	1	24.1747	15.5085	84.612
DATA	235	2	71	0	0	A_16_P15883074	chr2:154164613-154164672	7298.93	327.964	-2.423986129e-001	7.226847813e-002	7.961199266e-004	2.435520e+003	1.393776e+003	2.618621e+002	1.670057e+002	144	149.5	15	83	6.208183e+000	2.051635e+001	0	0	0	0	0	0	0	0	0	0	0	103.916	61.1154	1	1	1	1	26.0017	15.3621	84.1481
DATA	236	2	72	0	0	A_14_P113211	chr9:138392136-138392195	7319.62	328.061	4.336795391e-001	1.882945637e-001	2.126774078e-002	1.941751e+002	5.270758e+002	9.818326e+001	1.060727e+002	50	112.5	15	83	6.254675e+000	2.072653e+001	0	0	0	0	0	0	0	0	0	0	0	8.28097	23.0999	1	1	0	1	27.2919	15.44	83.832
DATA	237	2	73	0	0	A_14_P138956	chr16:15656291-15656350	7341.23	328.129	3.473546399e-001	7.777921083e-002	7.973063453e-006	1.061953e+003	2.362980e+003	1.433530e+002	2.536134e+002	84	189	15	83	6.237437e+000	2.078619e+001	0	0	0	0	0	0	0	0	0	0	0	45.2653	103.502	1	1	1	1	26.8687	15.5781	83.6932
DATA	238	2	74	0	0	A_16_P16871604	chr4:137118362-137118421	7362.44	327.789	9.352244170e-002	7.419291208e-002	2.074779922e-001	1.273868e+003	1.579963e+003	1.597216e+002	1.829084e+002	92	155	15	82	6.195839e+000	2.093127e+001	0	0	0	0	0	0	0	0	0	0	0	54.266	69.1656	1	1	1	1	25.3321	15.5655	83.4806
DATA	239	2	75	0	0	A_16_P01388843	chr5:166951793-166951852	7383.55	327.836	2.976286938e-001	7.542659086e-002	7.948799349e-005	1.176535e+003	2.334713e+003	1.521068e+002	2.510228e+002	90	195	15	83	6.135279e+000	2.083178e+001	0	0	0	0	0	0	0	0	0	0	0	50.0912	102.14	1	1	1	1	25.3321	15.4562	83.4171
DATA	240	2	76	0	0	A_16_P20154283	chr14:97978392-97978451	7404.63	327.827	-1.262643039e-001	1.328203667e-001	3.417873515e-001	5.700562e+002	4.262392e+002	1.120489e+002	1.016466e+002	65	102	15	83	6.183957e+000	2.080856e+001	0	0	0	0	0	0	0	0	0	0	0	24.2557	18.6346	1	1	1	0	24.6442	15.4216	83.3298
DATA	241	2	77	0	0	A_14_P136359	chr2:116330274-116330333	7425.73	327.661	-1.692026183e-001	7.094522187e-002	1.708025543e-002	2.191091e+003	1.484082e+003	2.394288e+002	1.747922e+002	131	148	15	82	6.193020e+000	2.048409e+001	0	0	0	0	0	0	0	0	0	0	0	93.1699	64.836	1	1	1	1	26.0017	15.2938	82.7565
DATA	242	2	78	0	1	SRN_30558	SRN_30558	7447.03	327.544	4.426043587e-001	8.383341110e-002	1.294874343e-007	8.334887e+002	2.309426e+003	1.275809e+002	2.487466e+002	73	186	15	81	6.268619e+000	2.051699e+001	0	0	0	0	0	0	0	0	0	0	0	35.418	100.816	1	1	1	1	25.7804	15.3364	82.0817
DATA	243	2	79	0	0	A_14_P122294	chr3:84777412-84777471	7468.04	327.714	7.030768184e-001	9.565656643e-002	1.981904983e-013	6.820087e+002	3.442443e+003	1.182934e+002	3.564527e+002	63.5	241	15	81	6.193655e+000	1.989005e+001	0	0	0	0	0	0	0	0	0	0	0	28.9622	150.154	1	1	1	1	25.3321	15.4474	81.4998
DATA	244	2	80	0	0	A_16_P19125946	chr11:653155-653214	7489.37	327	5.534381052e-002	2.974152672e-001	8.523799754e-001	1.873754e+002	2.128415e+002	9.852889e+001	9.497922e+001	45.5	95.5	15	80	6.161170e+000	2.013760e+001	0	0	0	0	0	0	0	0	0	0	0	7.95077	9.27643	1	1	0	0	29.1201	15.4274	81.4309
DATA	245	2	81	0	1	SRN_50360	SRN_50360	7510.5	327	2.871928865e-001	6.680242264e-002	1.714630746e-005	1.954555e+005	3.786524e+005	1.954579e+004	3.786535e+004	8253	16632	15	80	6.093435e+000	1.968934e+001	0	0	0	0	0	0	0	0	0	0	0	8287.64	16488.4	1	1	1	1	29.1201	15.3604	81.2562
DATA	246	2	82	0	0	A_16_P37999166	chr7:40095110-40095169	7531.37	326.778	-1.028013487e-001	1.174130649e-001	3.812731453e-001	6.564948e+002	5.181195e+002	1.170236e+002	1.062223e+002	65.5	108.5	15	81	6.000111e+000	1.977125e+001	0	0	0	0	0	0	0	0	1	0	0	27.8153	22.5413	1	1	1	1	26.8687	15.2528	81.6405
DATA	247	2	83	0	0	A_16_P15203883	chr1:87873004-87873063	7552.82	327.015	1.187417143e-001	6.475666541e-002	6.670445172e-002	2.908822e+003	3.823480e+003	3.066123e+002	3.934538e+002	157	249	15	81	5.969001e+000	1.986569e+001	0	0	0	0	0	0	0	0	0	0	0	123.153	166.178	1	1	1	1	27.501	15.2917	81.9036
DATA	248	2	84	0	0	A_14_P122870	chr12:10269497-10269556	7574.07	326.81	2.862686194e-001	7.594160132e-002	1.635166403e-004	1.139039e+003	2.201949e+003	1.496267e+002	2.389953e+002	90	185	15	81	5.984390e+000	1.989275e+001	0	0	0	0	0	0	0	0	0	0	0	48.185	95.6076	1	1	1	1	25.5572	15.5358	82.17
DATA	249	2	85	0	0	A_16_P16215727	chr3:48371494-48371553	7595.76	326.676	2.110588196e-001	1.267698085e-001	9.593308718e-002	4.152892e+002	6.751643e+002	1.056156e+002	1.149333e+002	60	121	15	81	6.027799e+000	2.016877e+001	0	0	0	0	0	0	0	0	0	0	0	17.5532	29.2844	1	1	0	1	27.2919	15.586	82.5308
DATA	250	2	86	0	0	A_14_P105546	chr17:47655292-47655351	7616.54	326.661	-5.267877629e-001	1.263617603e-001	3.060921377e-005	1.016630e+003	3.022562e+002	1.406440e+002	9.789278e+001	83	101	15	82	6.077151e+000	1.999130e+001	0	0	0	0	0	0	0	0	0	0	0	42.9353	13.0962	1	1	1	0	25.1049	15.6717	82.9566
DATA	251	2	87	0	0	A_14_P114653	chr2:65477909-65477968	7637.86	326.429	5.443174537e-001	8.369358430e-002	7.837128906e-011	1.087120e+003	3.807107e+003	1.458780e+002	3.919554e+002	86	257	15	82	6.108368e+000	2.006870e+001	0	0	0	0	0	0	0	0	0	0	0	45.8718	164.774	1	1	1	1	26.4388	15.6894	83.0449
DATA	252	2	88	0	0	A_16_P16111335	chr3:3653346-3653405	7659.16	326.41	8.967221401e-002	9.182311701e-002	3.287793223e-001	7.781201e+002	9.565747e+002	1.246328e+002	1.336366e+002	69.5	130	15	82	6.518923e+000	2.027377e+001	0	0	0	0	0	0	0	0	0	0	0	32.8046	41.3538	1	1	1	1	26.0017	16.0091	82.8392
DATA	253	2	89	0	0	A_14_P108641	chr16:1820324-1820379	7679.81	326.174	-7.578971647e-001	2.510041340e-001	2.532249778e-003	5.314297e+002	9.280015e+001	1.109944e+002	9.371710e+001	57	94	15	82	6.265241e+000	2.054058e+001	0	0	0	0	0	0	0	0	0	0	0	22.3845	3.19961	1	0	1	0	27.7085	15.6621	83.0372
DATA	254	2	90	0	0	A_14_P113761	chr5:131008260-131008319	7701.26	325.717	1.568794182e-001	7.306203118e-002	3.177667978e-002	1.321070e+003	1.895855e+003	1.642144e+002	2.114033e+002	96	172	15	83	6.272316e+000	2.053353e+001	0	0	0	0	0	0	0	0	0	0	0	55.5908	81.7708	1	1	1	1	24.6442	15.6023	83.6517
DATA	255	2	91	0	0	A_14_P117821	chrX:34481748-34481807	7722.11	326.273	6.287678027e-001	9.421232810e-002	2.490186557e-011	6.257333e+002	2.661687e+003	1.159538e+002	2.821638e+002	64	192.5	15	83	6.236415e+000	2.038037e+001	0	0	0	0	0	0	0	0	0	0	0	26.3092	114.659	1	1	1	1	25.3321	15.4037	83.6862
DATA	256	2	92	0	0	A_14_P104417	chr2:11389766-11389815	7743.19	326.368	-7.424723227e-001	9.677608470e-002	1.692503620e-014	4.139824e+003	7.490478e+002	4.253572e+002	1.200143e+002	214	119.5	15	83	6.191072e+000	2.060324e+001	0	0	0	0	0	0	0	0	0	0	0	173.901	32.2265	1	1	1	1	25.7804	15.3985	84.475
DATA	257	2	93	0	0	A_14_P119212	chr6:161582823-161582882	7764.4	325.673	3.251638460e-001	9.634370571e-002	7.380499948e-004	5.818269e+002	1.230149e+003	1.138093e+002	1.547488e+002	67.5	136	15	84	6.142712e+000	2.085123e+001	0	0	0	0	0	0	0	0	0	0	0	24.4152	52.8594	1	1	1	1	24.8756	15.3507	85.0646
DATA	258	2	94	0	0	A_14_P135297	chr10:74506622-74506681	7785.73	325.763	8.532462162e-003	6.683161129e-002	8.984092993e-001	2.216342e+003	2.260316e+003	2.422961e+002	2.448025e+002	130	182.5	15	84	6.139141e+000	2.087731e+001	0	0	0	0	0	0	0	0	0	0	0	92.9152	96.997	1	1	1	1	25.5572	15.4239	85.2319
DATA	259	2	95	0	0	A_14_P202101	chr1:71318416-71318475	7806.41	325.607	-8.999932419e-002	6.246892876e-002	1.496679276e-001	8.258094e+003	6.712441e+003	8.316042e+002	6.778123e+002	383	377	15	84	6.119362e+000	2.072421e+001	0	0	0	0	0	0	0	0	0	0	0	345.864	287.679	1	1	1	1	24.8756	15.5377	85.797
DATA	260	2	96	0	0	A_18_P17380348	chrY:7613581-7613640	7827.85	325.221	-5.587867845e-001	3.193002144e-001	8.011213405e-002	3.390029e+002	9.363035e+001	1.037979e+002	9.425951e+001	54	84	15	85	6.141984e+000	2.079910e+001	0	0	0	0	0	0	0	0	0	0	0	14.1831	-2.24789	1	0	0	0	26.8687	15.6222	86.3603
DATA	261	2	97	0	0	A_14_P130939	chr13:94540422-94540477	7849	325.5	-2.512487489e-001	8.070100263e-002	1.849898471e-003	1.656234e+003	9.286948e+002	1.925472e+002	1.324176e+002	106	137	15	85	6.142307e+000	2.096041e+001	0	0	0	0	0	0	0	0	0	0	0	69.2261	39.6923	1	1	1	1	26.2212	15.4739	86.0268
DATA	262	2	98	0	0	A_14_P121057	chr1:40128786-40128845	7870.04	325.418	-5.570347263e-001	8.865681366e-002	3.320054723e-010	2.748911e+003	7.623001e+002	2.919386e+002	1.214309e+002	150.5	125.5	15	85	6.250886e+000	2.054241e+001	0	0	0	0	0	0	0	0	0	0	0	114.78	32.5355	1	1	1	1	25.3321	15.5174	86.2415
DATA	263	2	99	0	0	A_14_P130347	chr4:27025347-27025406	7891.66	325.492	-1.558094039e-001	8.460572717e-002	6.553454119e-002	1.250796e+003	8.737296e+002	1.591479e+002	1.288197e+002	95	129	15	86	6.184242e+000	2.066254e+001	0	0	0	0	0	0	0	0	0	0	0	52.1723	37.2372	1	1	1	1	25.3321	15.5443	86.8461
DATA	264	2	100	0	0	A_14_P110273	chr4:152201339-152201398	7912.85	325.5	8.191889975e-001	1.145020572e-001	8.406387136e-013	3.349231e+002	2.208687e+003	1.040433e+002	2.403524e+002	54	179	15	86	6.127637e+000	2.018987e+001	0	0	0	0	0	0	0	0	0	0	0	13.9556	93.9958	1	1	0	1	22.9591	15.686	86.6231
DATA	265	2	101	0	0	A_14_P120470	chr11:47269963-47270016	7933.35	325.317	9.732688338e-002	7.834091375e-002	2.141072261e-001	1.109157e+003	1.387778e+003	1.484110e+002	1.681391e+002	85.5	146.5	15	85	6.115130e+000	2.044499e+001	0	0	0	0	0	0	0	0	0	0	0	46.1681	58.9776	1	1	1	1	26.4388	15.63	86.6529
DATA	266	2	102	0	0	A_16_P15630632	chr2:43046238-43046297	7954.83	325.46	-1.951309990e-002	1.119569792e-001	8.616367297e-001	6.503627e+002	6.217883e+002	1.182106e+002	1.135990e+002	64	116	15	85	6.108056e+000	2.049559e+001	0	0	0	0	0	0	0	0	0	0	0	27.0425	26.3851	1	1	1	1	26.6546	15.608	86.2883
DATA	267	2	103	0	0	A_14_P113820	chr16:2092056-2092101	7976	324.5	-8.584373416e-002	2.582661453e-001	7.395987351e-001	2.619609e+002	2.149774e+002	1.022446e+002	9.760473e+001	51	99	15	85	6.063799e+000	2.029436e+001	0	0	0	0	0	0	0	0	0	0	0	10.8793	9.1093	1	1	0	0	26.2212	15.4155	86.2127
DATA	268	2	104	0	0	A_18_P12230151	chr15:53238405-53238464	7997.22	324.522	3.524319022e-001	7.987127286e-002	1.021843215e-005	1.123519e+003	2.529371e+003	1.497055e+002	2.812444e+002	86	177.5	15	86	6.099221e+000	2.081970e+001	0	0	0	0	0	0	0	0	0	0	0	46.6098	107.017	1	1	1	1	27.0811	15.4443	86.3888
DATA	269	2	105	0	0	A_14_P134348	chrX:36367299-36367358	8018.36	325.054	-3.319514967e-001	1.260786626e-001	8.466126716e-003	8.075740e+002	3.760372e+002	1.277897e+002	1.026339e+002	73	111	15	86	6.096164e+000	2.102231e+001	0	0	0	0	0	0	0	0	0	0	0	33.4691	15.8857	1	1	1	0	24.8756	15.4946	86.7869
DATA	270	2	106	0	0	A_14_P120445	chr8:140713512-140713571	8039.42	324.473	-2.001999960e-001	8.563559936e-002	1.939696106e-002	1.314643e+003	8.291018e+002	1.646646e+002	1.265735e+002	94	124.5	15	86	6.158870e+000	2.061197e+001	0	0	0	0	0	0	0	0	0	0	0	54.4199	34.9735	1	1	1	1	24.4106	15.5013	86.5853
DATA	271	2	107	0	0	A_14_P133620	chr1:152659667-152659720	8060.73	324.855	1.080453866e-001	7.275083004e-002	1.375059533e-001	1.398664e+003	1.793737e+003	1.715076e+002	2.033473e+002	94.5	164.5	15	86	6.149371e+000	2.074383e+001	0	0	0	0	0	0	0	0	0	0	0	57.8372	75.5468	1	1	1	1	24.8756	15.6102	85.9997
DATA	272	2	108	0	0	A_14_P139611	chr1:36909594-36909648	8081.9	324.542	-3.725245149e-001	7.437395151e-002	5.476943133e-007	3.664328e+003	1.554067e+003	3.796683e+002	1.826318e+002	189	154	15	85	6.178657e+000	2.071126e+001	0	0	0	0	0	0	0	0	0	0	0	151.351	65.3533	1	1	1	1	25.7804	15.509	85.8195
DATA	273	2	109	0	0	A_14_P124604	chr1:22352654-22352713	8102.55	324.547	-4.122935342e-001	2.909039574e-001	1.563999044e-001	3.300605e+002	1.277321e+002	1.048136e+002	9.692217e+001	53	96	15	84	6.155215e+000	2.055597e+001	0	0	0	0	0	0	0	0	0	0	0	13.618	5.36348	1	1	0	0	24.4106	15.4086	85.2544
DATA	274	2	110	0	0	A_16_P15884526	chr2:154938385-154938444	8124.77	323.839	6.878161382e-001	1.108835328e-001	5.537910677e-010	3.670232e+002	1.788585e+003	1.061558e+002	2.031022e+002	57	161	15	84	5.934815e+000	1.984691e+001	0	0	0	0	0	0	0	0	0	0	0	15.1236	74.9836	1	1	0	1	25.1049	15.2876	84.8462
DATA	275	2	111	0	0	A_14_P124551	chr14:103986623-103986673	8145.59	324.525	-7.911491681e-001	2.406528204e-001	1.010766816e-003	5.918608e+002	9.573493e+001	1.159516e+002	9.659052e+001	62	88	15	84	5.993641e+000	1.992549e+001	0	0	0	0	0	0	0	0	0	0	0	24.364	2.67905	1	0	1	0	25.3321	15.3768	85.0135
DATA	276	2	112	0	0	A_14_P113840	chr1:22580233-22580292	8166.46	323.339	-4.829275151e-001	1.402919793e-001	5.767835693e-004	8.462833e+002	2.783481e+002	1.308804e+002	1.004541e+002	70	101	15	84	5.981175e+000	2.030050e+001	0	0	0	0	0	0	0	0	0	0	0	34.792	11.6341	1	1	1	0	25.1049	15.289	85.2058
DATA	277	2	113	0	0	A_16_P18843555	chr10:14829939-14829998	8187.6	323.717	-3.283624435e-001	8.145423575e-002	5.548082890e-005	1.944530e+003	9.129610e+002	2.186345e+002	1.329669e+002	120	130	15	85	6.046291e+000	2.060178e+001	0	0	0	0	0	0	0	0	1	0	0	79.857	38.0998	1	1	1	1	24.8756	15.2761	86.0627
DATA	278	2	114	0	0	A_14_P120692	chr9:79312247-79312306	8208.65	323.649	-2.878906639e-001	7.113830972e-002	5.189716517e-005	3.391362e+003	1.747767e+003	3.535891e+002	1.998016e+002	180	162	15	84	6.120078e+000	2.085447e+001	0	0	0	0	0	0	0	0	0	0	0	139.116	72.8266	1	1	1	1	24.8756	15.5215	85.8885
DATA	279	2	115	0	0	A_14_P134785	chr19:10385601-10385651	8230.27	323.617	-2.873134438e-001	1.549657146e-001	6.373268032e-002	5.919617e+002	3.054782e+002	1.163593e+002	1.016679e+002	63	103	15	84	6.153071e+000	2.081761e+001	0	0	0	0	0	0	0	0	0	0	0	24.2544	12.7089	1	1	1	0	26.0017	15.5302	85.5642
DATA	280	2	116	0	-1	NC2_00070181	NC2_00070181	8251.15	323.5	0.000000000e+000	6.191535054e-001	1.000000000e+000	9.961788e+001	9.646768e+001	1.003564e+002	9.727428e+001	42.5	94.5	15	84	6.164581e+000	2.056411e+001	0	0	0	0	0	0	0	0	0	0	0	1.4832	2.30487	0	0	0	0	26.6546	15.6299	84.9178
DATA	281	2	117	1028	1	SM_07	SM_07	8271.98	323.425	-1.700579941e-002	3.695747252e-001	9.632986859e-001	1.698691e+002	1.633460e+002	1.018318e+002	9.862302e+001	47	100	15	84	6.152943e+000	2.068718e+001	0	0	0	0	0	0	0	0	0	0	0	6.94417	6.77541	1	1	0	0	21.4095	15.5646	84.6619
DATA	282	2	118	0	0	A_14_P105396	chr21:37796230-37796289	8292.98	323.907	6.688189277e-001	2.699257307e-001	1.321993981e-002	9.983617e+001	4.657007e+002	1.007259e+002	1.079679e+002	43	109	15	84	6.152771e+000	2.102320e+001	0	0	0	0	0	0	0	0	0	0	0	2.68725	19.2876	0	1	0	0	22.7082	15.5002	84.7947
DATA	283	2	119	0	0	A_14_P128909	chr21:19756025-19756084	8314.67	323.159	-5.760176107e-001	1.005099400e-001	9.986870674e-009	1.852684e+003	4.917946e+002	2.108389e+002	1.092505e+002	114	112	15	84	6.049046e+000	2.109793e+001	0	0	0	0	0	0	0	0	0	0	0	75.5591	20.3375	1	1	1	1	26.6546	15.4112	85.1737
DATA	284	2	120	0	0	A_14_P105071	chr16:57511305-57511361	8335.79	323.443	-1.347530040e-001	1.134380572e-001	2.348730498e-001	7.496069e+002	5.496428e+002	1.255784e+002	1.121003e+002	72	109	15	84	6.094457e+000	2.085268e+001	0	0	0	0	0	0	0	0	0	0	0	30.5383	22.696	1	1	1	1	25.7804	15.4773	84.9558
DATA	285	2	121	0	0	A_14_P109369	chr17:32977608-32977667	8357.07	323.267	2.008881444e-001	6.836065896e-002	3.296436178e-003	2.021281e+003	3.210073e+003	2.258994e+002	3.355878e+002	121	226.5	15	84	6.105251e+000	2.049673e+001	0	0	0	0	0	0	0	0	0	0	0	82.2481	132.356	1	1	1	1	26.4388	15.5246	84.768
DATA	286	2	122	0	0	A_18_P15977500	chr7:9006498-9006557	8378.5	322.865	-4.112777722e-001	8.850590286e-002	3.369660844e-006	1.840424e+003	7.139045e+002	2.099318e+002	1.212357e+002	111	116	15	84	6.066979e+000	2.039592e+001	0	0	0	0	0	0	0	0	0	0	0	74.7971	29.3925	1	1	1	1	24.4106	15.626	84.4307
DATA	287	2	123	0	0	A_14_P119686	chr16:31288300-31288353	8399.43	322.571	-6.568042975e-002	7.364292370e-002	3.724588670e-001	1.640661e+003	1.410387e+003	1.927212e+002	1.718153e+002	105.5	146	15	83	6.028135e+000	2.026113e+001	0	0	0	0	0	0	0	0	0	0	0	66.5999	57.9859	1	1	1	1	24.8756	15.5261	83.9919
DATA	288	2	124	0	0	A_16_P17568597	chr6:64471193-64471252	8420.85	322.576	2.794457652e-002	1.166409476e-001	8.106576105e-001	5.984182e+002	6.381891e+002	1.175943e+002	1.171705e+002	64.5	108	15	83	6.032696e+000	2.052043e+001	0	0	0	0	0	0	0	0	0	0	0	24.2639	26.2008	1	1	1	1	25.7804	15.5322	84.548
DATA	289	2	125	0	0	A_16_P41239072	chr20:275774-275833	8441.66	322.483	1.692095347e-001	7.061811385e-002	1.656962464e-002	1.606115e+003	2.371298e+003	1.899123e+002	2.567352e+002	106	186	15	83	6.024555e+000	2.025046e+001	0	0	0	0	0	0	0	0	0	0	0	65.0489	97.2209	1	1	1	1	25.3321	15.4888	84.4707
DATA	290	2	126	0	0	A_16_P38909067	chr9:140852852-140852911	8462.52	322.574	6.079971080e-001	9.057142806e-002	1.907914418e-011	7.822952e+002	3.172253e+003	1.281136e+002	3.321752e+002	73	227.5	15	84	6.048895e+000	2.024695e+001	0	0	0	0	0	0	0	0	0	0	0	31.6487	129.885	1	1	1	1	24.4106	15.5684	84.7301
DATA	291	2	127	0	0	A_16_P19116964	chr10:132580596-132580655	8484.18	322.286	1.970803254e-001	9.004108937e-002	2.861267667e-002	7.673562e+002	1.208029e+003	1.273046e+002	1.559752e+002	72	143	15	83	6.039176e+000	1.995218e+001	0	0	0	0	0	0	0	0	0	0	0	31.0069	49.3942	1	1	1	1	25.3321	15.5399	84.1715
DATA	292	2	128	0	0	A_14_P122696	chr6:166659302-166659361	8504.78	322.031	6.363103680e-001	9.506508690e-002	2.180171559e-011	6.346194e+002	2.746779e+003	1.198711e+002	2.919034e+002	66	199	15	83	6.132328e+000	1.981696e+001	0	0	0	0	0	0	0	0	0	0	0	25.6141	112.169	1	1	1	1	27.2919	15.6311	83.3627
DATA	293	2	129	0	0	A_14_P101838	chr3:167437972-167438031	8526.2	322.22	9.276753044e-001	2.037691644e-001	5.299214553e-006	1.011226e+002	8.560981e+002	1.019175e+002	1.308203e+002	41.5	125.5	15	83	6.169047e+000	2.008563e+001	0	0	0	0	0	0	0	0	0	0	0	1.92302	34.9148	0	1	0	1	26.2212	15.582	83.2939
DATA	294	2	130	0	0	A_14_P131735	chr8:94936398-94936457	8547.73	321.9	-1.374399654e-001	7.924037860e-002	8.283491791e-002	1.485568e+003	1.082562e+003	1.801619e+002	1.467275e+002	101.5	133.5	15	82	6.158946e+000	1.976578e+001	0	0	0	0	0	0	0	0	0	0	0	59.8224	44.0953	1	1	1	1	26.6546	15.54	82.5934
DATA	295	2	131	0	0	A_16_P00639849	chr3:5030941-5031000	8569.28	322.174	0.000000000e+000	6.185782303e-001	1.000000000e+000	1.013525e+002	9.850327e+001	1.020853e+002	9.916519e+001	40	89	15	81	6.258730e+000	1.974086e+001	0	0	0	0	0	0	0	0	0	0	0	1.25846	-2.52978	0	0	0	0	27.9146	15.6098	81.9014
DATA	296	2	132	0	0	A_16_P41862419	chrY:6716801-6716860	8589.78	321.522	0.000000000e+000	6.184294384e-001	1.000000000e+000	1.014729e+002	9.861408e+001	1.021586e+002	9.927674e+001	40.5	87.5	15	81	6.324214e+000	1.963823e+001	0	0	0	0	0	0	0	0	0	0	0	0.0482076	-3.53651	0	0	0	0	27.0811	15.653	82.0074
DATA	297	2	133	0	0	A_16_P01648198	chr7:5151444-5151503	8610.5	321.5	4.961040532e-001	9.213173679e-002	7.255554946e-008	6.452704e+002	2.022301e+003	1.209241e+002	2.253325e+002	66	170.5	15	81	6.231674e+000	1.979175e+001	0	0	0	0	0	0	0	0	0	0	0	25.8976	82.0886	1	1	1	1	24.4106	15.6267	81.8642
DATA	298	2	134	0	0	A_14_P132264	chr1:109472445-109472504	8632.11	321.519	-1.805437771e-001	7.668771036e-002	1.855899154e-002	1.768231e+003	1.166797e+003	2.043246e+002	1.533422e+002	108	141	15	81	6.197019e+000	2.006738e+001	0	0	0	0	0	0	0	0	0	0	0	70.8885	47.3096	1	1	1	1	25.3321	15.6442	82.2288
DATA	299	2	135	0	0	A_14_P123758	chr11:75439258-75439317	8653.52	321.517	-6.259469595e-001	1.395925778e-001	7.322261098e-006	1.052974e+003	2.491555e+002	1.469443e+002	1.026713e+002	82	100	15	81	6.205687e+000	2.008558e+001	0	0	0	0	0	0	0	0	0	0	0	42.1676	10.0917	1	1	1	0	26.2212	15.755	82.0402
DATA	300	2	136	0	0	A_14_P123448	chr11:70049370-70049416	8675.05	321.431	0.000000000e+000	6.193987040e-001	1.000000000e+000	1.019193e+002	9.903780e+001	1.029129e+002	9.971089e+001	40	89	15	81	6.135914e+000	2.038349e+001	0	0	0	0	0	0	0	0	0	0	0	3.16657	0.497774	0	0	0	0	25.7804	15.4339	82.4438
DATA	301	2	137	0	0	A_14_P139131	chr16:68712060-68712116	8695.04	320.697	4.697365613e-001	2.036721998e-001	2.109185421e-002	1.822607e+002	5.375632e+002	1.043296e+002	1.133501e+002	49	111	15	82	6.083269e+000	2.065857e+001	0	0	0	0	0	0	0	0	0	0	0	7.28244	21.7319	1	1	0	1	28.9226	15.3017	83.1534
DATA	302	2	138	0	0	A_16_P02895687	chr14:38346804-38346863	8716.67	321.164	-5.391837752e-001	8.908651810e-002	1.427380745e-009	2.631547e+003	7.603743e+002	2.825312e+002	1.255333e+002	135	120	15	83	6.134700e+000	2.065789e+001	0	0	0	0	0	0	0	0	0	0	0	105.042	30.711	1	1	1	1	26.4388	15.4364	83.4994
DATA	303	2	139	0	0	A_16_P00823570	chr3:139688200-139688259	8737.63	321.102	2.854913669e-001	7.658335984e-002	1.931193665e-004	1.173149e+003	2.263835e+003	1.560719e+002	2.474735e+002	85	184	15	83	6.143962e+000	2.053461e+001	0	0	0	0	0	0	0	0	0	0	0	46.779	91.3582	1	1	1	1	26.0017	15.5734	83.7555
DATA	304	2	140	0	0	A_18_P16668991	chr8:126131762-126131821	8759.13	321	2.671878281e-004	6.723004750e-002	9.968290297e-001	2.280515e+003	2.281919e+003	2.502516e+002	2.491611e+002	132	177	15	83	6.168780e+000	2.000903e+001	0	0	0	0	0	0	0	0	0	0	0	90.8375	92.014	1	1	1	1	27.2919	15.5816	83.481
DATA	305	2	141	0	0	A_14_P129283	chr2:216733008-216733067	8780.13	320.59	-2.528613912e-001	8.545897597e-002	3.087764484e-003	1.504619e+003	8.405530e+002	1.824293e+002	1.307272e+002	99	123.5	15	82	6.217870e+000	1.986176e+001	0	0	0	0	0	0	0	0	0	0	0	59.8663	33.869	1	1	1	1	26.0017	15.7141	82.9767
DATA	306	2	142	0	0	A_16_P40104000	chr13:113135829-113135888	8801.48	320.13	-1.426061269e-001	1.176106023e-001	2.253104026e-001	7.371433e+002	5.308182e+002	1.268825e+002	1.133827e+002	69	110	15	82	6.250865e+000	1.990268e+001	0	0	0	0	0	0	0	0	0	0	0	29.2971	21.3741	1	1	1	1	25.1049	15.6074	83.0148
DATA	307	2	143	0	0	A_16_P20683181	chr17:54453634-54453693	8822.47	320.403	3.210362526e-001	7.439334274e-002	1.593217076e-005	1.409227e+003	2.951327e+003	1.747705e+002	3.116945e+002	96	206	15	82	6.185954e+000	2.006621e+001	0	0	0	0	0	0	0	0	0	0	0	55.9557	118.767	1	1	1	1	26.2212	15.3908	82.8966
DATA	308	2	144	0	0	A_14_P100786	chr22:35706637-35706696	8843.44	319.915	3.372332238e-001	1.012687283e-001	8.682024244e-004	5.567625e+002	1.210328e+003	1.175091e+002	1.571943e+002	61	140	15	83	6.223771e+000	2.013949e+001	0	0	0	0	0	0	0	0	0	0	0	22.0834	48.6794	1	1	1	1	25.1049	15.4862	83.781
DATA	309	2	145	0	0	A_16_P20739086	chr17:77027391-77027450	8864.51	320.415	-3.908827370e-001	2.042740975e-001	5.568140113e-002	4.960294e+002	2.016623e+002	1.148384e+002	1.023594e+002	61	95.5	15	84	6.216397e+000	2.024110e+001	0	0	0	0	0	0	0	0	0	0	0	19.6572	8.10697	1	1	0	0	21.9382	15.515	84.529
DATA	310	2	146	0	0	A_14_P107441	chr12:107002609-107002667	8886.12	320.152	-1.718569999e-001	7.334908076e-002	1.912930784e-002	2.056990e+003	1.384762e+003	2.303514e+002	1.710407e+002	121	149	15	84	6.277421e+000	2.046019e+001	0	0	0	0	0	0	0	0	0	0	0	81.432	55.645	1	1	1	1	27.7085	15.4851	85.4641
DATA	311	2	147	0	0	A_14_P101553	chr15:31853246-31853305	8907.18	320.571	-1.007799392e-001	7.487446861e-002	1.783072486e-001	1.680240e+003	1.332267e+003	1.974853e+002	1.668395e+002	106	141	15	85	6.187963e+000	2.055053e+001	0	0	0	0	0	0	0	0	0	0	0	66.4595	53.5175	1	1	1	1	25.7804	15.4049	85.5793
DATA	312	2	148	0	1	SRN_50197	SRN_50197	8928.22	319.818	-4.190216430e-001	7.314898576e-002	1.014231942e-008	9.674974e+003	3.686618e+003	9.730585e+002	3.821033e+002	411	242	15	85	6.182714e+000	2.046075e+001	0	0	0	0	0	0	0	0	0	0	0	382.267	148.053	1	1	1	1	24.4106	15.6059	85.8165
DATA	313	2	149	0	0	A_14_P113758	chr8:72870606-72870665	8949.23	319.955	-8.644474732e-001	1.261969163e-001	7.385573136e-012	1.890274e+003	2.582720e+002	2.157367e+002	1.010951e+002	113	103	15	85	6.197779e+000	2.053539e+001	0	0	0	0	0	0	0	0	0	0	0	74.6198	10.3701	1	1	1	0	27.501	15.4914	85.6124
DATA	314	2	150	0	0	A_14_P137305	chr9:33046145-33046204	8970.74	319.862	3.946960994e-001	1.777244110e-001	2.636232391e-002	2.367550e+002	5.874830e+002	1.067329e+002	1.163994e+002	52	114	15	85	6.142455e+000	2.087125e+001	0	0	0	0	0	0	0	0	0	0	0	9.33724	23.586	1	1	0	1	27.501	15.4701	85.8737
DATA	315	2	151	0	0	A_18_P10632095	chr10:10995215-10995274	8991.41	319.682	1.489426420e-001	7.824040040e-002	5.695526472e-002	1.132705e+003	1.596098e+003	1.538874e+002	1.886089e+002	83	153	15	85	6.127481e+000	2.062147e+001	0	0	0	0	0	0	0	0	0	0	0	44.6314	64.0776	1	1	1	1	26.6546	15.4186	85.4995
DATA	316	2	152	0	0	A_14_P202085	chr1:93825215-93825274	9013.31	319.917	-1.811336287e-002	8.301480187e-002	8.272776671e-001	1.150117e+003	1.103135e+003	1.552341e+002	1.492176e+002	80	130	15	86	6.213284e+000	2.055698e+001	0	0	0	0	0	0	0	0	0	0	0	45.2783	44.2896	1	1	1	1	20.591	15.4898	86.472
DATA	317	2	153	0	0	A_14_P115356	chr13:53034329-53034388	9034.24	319.603	6.529314763e-001	9.028330244e-002	4.758299770e-013	9.859063e+002	4.433708e+003	1.435617e+002	4.546115e+002	76	271	15	86	6.176866e+000	2.060708e+001	0	0	0	0	0	0	0	0	0	0	0	38.778	178.033	1	1	1	1	25.7804	15.6637	86.7526
DATA	318	2	154	0	0	A_14_P135538	chr22:46844473-46844532	9055.31	319.613	8.716778931e-001	1.066537104e-001	3.008813957e-016	6.046701e+002	4.499833e+003	1.206834e+002	4.610577e+002	64	268	15	86	6.141823e+000	2.046961e+001	0	0	0	0	0	0	0	0	0	0	0	23.7631	180.731	1	1	1	1	26.2212	15.7615	86.8078
DATA	319	2	155	0	1	SRN_30094	SRN_30094	9076.91	319.351	8.953208749e-001	1.266142724e-001	1.535468368e-012	2.590318e+002	2.035513e+003	1.076980e+002	2.269706e+002	49	173	15	86	6.179124e+000	2.068137e+001	0	0	0	0	0	0	0	0	0	0	0	10.1706	81.7814	1	1	0	1	25.7804	15.7865	86.6735
DATA	320	2	156	0	0	A_14_P104636	chr6:57467120-57467174	9098.06	319.111	1.033413455e-001	6.297589684e-002	1.008043484e-001	5.450959e+003	6.915351e+003	5.550462e+002	6.987810e+002	255	365.5	15	86	6.194244e+000	2.084369e+001	0	0	0	0	0	0	0	0	0	0	0	213.842	277.957	1	1	1	1	27.2919	15.8269	86.8603
DATA	321	2	157	0	0	A_14_P106960	chr17:62206386-62206445	9118.13	319.131	2.223025491e-002	7.840589343e-002	7.767722309e-001	1.260478e+003	1.326678e+003	1.638635e+002	1.663275e+002	91	151	15	85	6.188540e+000	2.076674e+001	0	0	0	0	0	0	0	0	0	0	0	49.4116	53.3511	1	1	1	1	26.6546	15.6747	86.0896
DATA	322	2	158	0	1	SRN_30371	SRN_30371	9139.77	318.83	-7.505229385e-001	1.003641098e-001	7.546148085e-014	3.438650e+003	6.107522e+002	3.594789e+002	1.173950e+002	176	115	15	85	6.147618e+000	2.074125e+001	0	0	0	0	0	0	0	0	0	0	0	134.682	24.5763	1	1	1	1	24.4106	15.7441	85.6048
DATA	323	2	159	0	1	SRN_30267	SRN_30267	9160.9	319.451	-5.142062874e-001	1.115011695e-001	3.994521397e-006	1.340397e+003	4.102297e+002	1.701841e+002	1.082577e+002	89.5	106.5	15	85	6.235042e+000	2.029232e+001	0	0	0	0	0	0	0	0	0	0	0	52.4659	16.5194	1	1	1	0	24.4106	15.7884	85.8916
DATA	324	2	160	0	0	A_14_P107889	chr14:93814549-93814608	9182.18	318.902	1.011305758e+000	1.332317346e-001	3.184837315e-014	2.222120e+002	2.280727e+003	1.072779e+002	2.490729e+002	47	174	15	85	6.193767e+000	2.033661e+001	0	0	0	0	0	0	0	0	0	0	0	8.69043	91.9179	1	1	0	1	26.2212	15.6818	85.4603
DATA	325	2	161	0	0	A_16_P16479707	chr3:162619082-162619141	9203.21	318.302	1.190965487e-001	1.204828357e-001	3.229108307e-001	5.310905e+002	6.986587e+002	1.177019e+002	1.219953e+002	63	116	15	85	6.234997e+000	2.026484e+001	0	0	0	0	0	0	0	0	0	0	0	20.7529	28.1835	1	1	1	1	24.4106	15.6756	85.1973
DATA	326	2	162	66	1	DarkCorner	DarkCorner	9224.45	318.534	0.000000000e+000	6.186560785e-001	1.000000000e+000	1.044028e+002	9.923578e+001	1.051082e+002	9.990261e+001	33.5	90.5	15	84	6.251136e+000	2.021968e+001	0	0	0	0	0	0	0	0	0	0	0	-5.60018	-0.389866	0	0	0	0	25.1049	15.5413	84.9716
DATA	327	2	163	66	1	DarkCorner	DarkCorner	9246.31	318.667	0.000000000e+000	6.186811973e-001	1.000000000e+000	1.044738e+002	9.911619e+001	1.051797e+002	9.978222e+001	37.5	82.5	15	83	6.271069e+000	2.033418e+001	0	0	0	0	0	0	0	0	0	0	0	-2.32658	-5.20307	0	0	0	0	23.2073	15.4441	84.2116
DATA	328	2	164	0	1	HsCGHBrightCorner	HsCGHBrightCorner	9266.5	318.5	6.266852100e-001	8.531863460e-002	2.054016939e-013	2.146171e+003	9.085514e+003	2.390355e+002	9.140010e+002	124	456	15	83	6.249210e+000	2.025797e+001	0	0	0	0	0	0	0	0	0	0	0	83.6961	367.784	1	1	1	1	24.4106	15.3841	84.0462
DATA	329	3	1	66	1	DarkCorner	DarkCorner	5807	341.5	0.000000000e+000	6.184137538e-001	1.000000000e+000	1.032710e+002	1.005806e+002	1.039687e+002	1.012565e+002	41	90	15	85	6.189067e+000	2.001773e+001	0	0	0	0	0	0	0	0	0	0	0	-1.61856	-6.56958	0	0	0	0	26.2212	15.5649	85.3085
DATA	330	3	2	66	1	DarkCorner	DarkCorner	5828.02	341.392	0.000000000e+000	6.184116520e-001	1.000000000e+000	1.029331e+002	1.002826e+002	1.036286e+002	1.009565e+002	43	87	15	85	6.145440e+000	1.984577e+001	0	0	0	0	0	0	0	0	0	0	0	-1.05627	-3.98852	0	0	0	0	24.4106	15.6244	85.286
DATA	331	3	3	0	0	A_14_P127882	chr4:55124472-55124531	5849.34	341.541	7.336428544e-001	9.397762842e-002	5.876573556e-015	1.117918e+003	6.054143e+003	1.522034e+002	6.137253e+002	86	330	15	84	6.103976e+000	2.013111e+001	0	0	0	0	0	0	0	0	0	0	0	44.4242	242.641	1	1	1	1	26.2212	15.5275	85.1756
DATA	332	3	4	0	0	A_14_P110859	chr3:44777967-44778026	5869.4	341.38	2.555537596e-001	7.980848541e-002	1.364355099e-003	1.012889e+003	1.824381e+003	1.444468e+002	2.082304e+002	79	170	15	85	6.218055e+000	2.027704e+001	0	0	0	0	0	0	0	0	0	0	0	40.37	73.3216	1	1	1	1	24.4106	15.7501	85.6706
DATA	333	3	5	0	0	A_14_P122730	chr16:88706527-88706583	5891.32	341.322	-4.322795070e-001	8.729935878e-002	7.357110995e-007	2.060270e+003	7.614556e+002	2.301854e+002	1.257554e+002	128	120	15	85	6.223904e+000	2.022448e+001	0	0	0	0	0	0	0	0	0	0	0	82.3762	30.6942	1	1	1	1	25.3321	15.6811	85.5806
DATA	334	3	6	0	0	A_14_P202445	chr3:184300348-184300392	5912.92	342.132	2.926497348e-001	1.367192724e-001	3.231311931e-002	3.649476e+002	7.159460e+002	1.086414e+002	1.228249e+002	57	121	15	85	6.241508e+000	2.023636e+001	0	0	0	0	0	0	0	0	0	0	0	14.6385	28.9409	1	1	0	1	23.9365	15.7707	85.4801
DATA	335	3	7	0	-1	NC2_00100816	NC2_00100816	5933.57	341.959	2.191219189e-001	4.470709531e-001	6.240434421e-001	1.075898e+002	1.781939e+002	1.026062e+002	1.011093e+002	44	100	15	85	6.261965e+000	2.023860e+001	0	0	0	0	0	0	0	0	0	0	0	4.32772	7.22301	1	1	0	0	23.4529	15.7899	85.8814
DATA	336	3	8	0	0	A_14_P113900	chr3:125803478-125803537	5955.59	340.906	-4.290775944e-001	1.453554088e-001	3.158043249e-003	7.727862e+002	2.877277e+002	1.277752e+002	1.033172e+002	74	106	15	85	6.176774e+000	2.028770e+001	0	0	0	0	0	0	0	0	0	0	0	31.1714	11.6978	1	1	1	0	24.6442	15.609	85.4766
DATA	337	3	9	0	0	A_14_P130960	chr14:67853697-67853756	5976.66	341.164	1.357799495e-001	8.258231180e-002	1.001396241e-001	9.747417e+002	1.332507e+003	1.407056e+002	1.659809e+002	82	139.5	15	85	6.467882e+000	2.050245e+001	0	0	0	0	0	0	0	0	0	0	0	39.4274	54.3196	1	1	1	1	26.4388	16.0281	85.6052
DATA	338	3	10	0	0	A_14_P104072	chr1:227330649-227330708	5997.53	340.75	-3.748169254e-001	7.337748223e-002	3.254752425e-007	4.405507e+003	1.858570e+003	4.520273e+002	2.104380e+002	221	165	15	85	6.269873e+000	2.047932e+001	0	0	0	0	0	0	0	0	0	0	0	178.66	75.9687	1	1	1	1	27.7085	16.1352	85.6822
DATA	339	3	11	0	0	A_14_P137059	chr12:54675533-54675592	6018.71	340.5	2.760448004e-001	6.910824994e-002	6.486301379e-005	2.290019e+003	4.323982e+003	2.502658e+002	4.434610e+002	127.5	262.5	15	85	6.609766e+000	2.062848e+001	0	0	0	0	0	0	0	0	0	0	0	93.1086	177.215	1	1	1	1	27.0811	16.3345	85.6603
DATA	340	3	12	0	0	A_18_P24746657	chr6:6935568-6935627	6039.12	340.5	-1.848509390e-001	9.040746456e-002	4.089011566e-002	1.169056e+003	7.638086e+002	1.542991e+002	1.243984e+002	87	118.5	15	85	6.463640e+000	2.080109e+001	0	0	0	0	0	0	0	0	0	0	0	47.6486	31.3827	1	1	1	1	24.4106	16.2632	86.0028
DATA	341	3	13	0	0	A_14_P136614	chr19:11832072-11832131	6060.49	339.825	-1.107649643e+000	1.810780433e-001	9.536904926e-010	1.246362e+003	9.727348e+001	1.600845e+002	9.829278e+001	88.5	96.5	15	85	6.724965e+000	2.085687e+001	0	0	0	0	0	0	0	0	0	0	0	50.9211	3.48953	1	0	1	0	24.8756	16.3919	85.3296
DATA	342	3	14	0	0	A_14_P137748	chr7:23089198-23089257	6082.07	339.661	-5.323462282e-001	9.721234547e-002	4.347590123e-008	1.840459e+003	5.402315e+002	2.095640e+002	1.116190e+002	118.5	112	15	85	6.387130e+000	2.105671e+001	0	0	0	0	0	0	0	0	0	0	0	75.3755	22.3133	1	1	1	1	26.0017	16.0884	85.3921
DATA	343	3	15	0	0	A_14_P110662	chr17:72249220-72249269	6103.12	340.58	-2.767070711e-001	7.666700201e-002	3.071345977e-004	2.141969e+003	1.132677e+003	2.363800e+002	1.494160e+002	127	140	15	84	6.628612e+000	2.114993e+001	0	0	0	0	0	0	0	0	0	0	0	87.9386	46.8933	1	1	1	1	23.9365	16.2699	85.1576
DATA	344	3	16	0	0	A_14_P135497	chr10:7604634-7604690	6124.23	339.804	6.550193280e-001	1.008234152e-001	8.210177902e-011	4.950449e+002	2.236989e+003	1.113699e+002	2.439040e+002	58	181	15	84	6.583652e+000	2.098107e+001	0	0	0	0	0	0	0	0	0	0	0	20.3675	92.8453	1	1	0	1	25.1049	16.2669	85.021
DATA	345	3	17	0	0	A_14_P107515	chr19:18583598-18583655	6145.32	340.206	-3.907347190e-001	1.899239627e-001	3.965527081e-002	5.196633e+002	2.113427e+002	1.122886e+002	9.925113e+001	64	96	15	85	6.559925e+000	2.052695e+001	0	0	0	0	0	0	0	0	0	0	0	21.4282	8.79211	1	1	1	0	26.8687	16.1728	85.6588
DATA	346	3	18	0	0	A_14_P105403	chr5:125634901-125634960	6167.08	339.774	-1.114869162e+000	1.539625695e-001	4.448299133e-013	1.761313e+003	1.351971e+002	2.022095e+002	9.767747e+001	116	103	15	85	6.636785e+000	2.048085e+001	0	0	0	0	0	0	0	0	0	0	0	72.7808	5.63817	1	1	1	0	26.8687	16.1369	85.6663
DATA	347	3	19	0	0	A_14_P115021	chr9:136695940-136695999	6188	339.731	2.984606654e-001	7.305879746e-002	4.403661737e-005	1.459630e+003	2.902041e+003	1.764426e+002	3.058336e+002	99	210.5	15	84	6.372978e+000	2.033833e+001	0	0	0	0	0	0	0	0	0	0	0	60.4364	121.3	1	1	1	1	24.8756	15.8359	85.3258
DATA	348	3	20	0	0	A_14_P115755	chr6:109197384-109197443	6208.89	339.679	4.312077409e-001	1.147203658e-001	1.707490931e-004	3.961497e+002	1.069220e+003	1.065738e+002	1.438987e+002	58.5	136	15	84	6.678412e+000	2.085941e+001	0	0	0	0	0	0	0	0	0	0	0	16.4346	44.7905	1	1	0	1	25.3321	16.1083	85.1295
DATA	349	3	21	0	0	A_18_P19550117	chr13:19296544-19296603	6229.93	339.525	1.069161314e+000	1.185619287e-001	1.919995206e-019	7.986170e+002	9.364829e+003	1.270031e+002	9.414000e+002	74	490	15	84	6.658995e+000	2.062238e+001	0	0	0	0	0	0	0	0	0	0	0	33.1937	393.165	1	1	1	1	26.0017	16.0949	84.6601
DATA	350	3	22	0	0	A_14_P109456	chrX:106028399-106028458	6251.32	339.302	1.522764911e-001	8.095354903e-002	5.996708957e-002	9.801687e+002	1.391802e+003	1.390089e+002	1.690102e+002	81.5	150.5	15	83	6.525680e+000	2.056282e+001	0	0	0	0	0	0	0	0	0	0	0	40.8145	58.5606	1	1	1	1	24.8756	16.1222	84.2111
DATA	351	3	23	0	0	A_14_P201138	chr12:31821242-31821301	6272.13	339.537	-2.077212311e-002	1.044513491e-001	8.423653111e-001	7.227168e+002	6.889632e+002	1.220852e+002	1.179099e+002	69	123	15	83	6.173497e+000	2.058059e+001	0	0	0	0	0	0	0	0	0	0	0	30.1478	29.0474	1	1	1	1	25.1049	15.6957	83.8286
DATA	352	3	24	0	0	A_16_P02447379	chr11:55879559-55879618	6293.84	339.293	1.751868052e-002	7.109977135e-002	8.053759065e-001	1.629307e+003	1.696374e+003	1.902488e+002	1.946637e+002	108	164.5	15	83	6.178582e+000	2.046488e+001	0	0	0	0	0	0	0	0	0	0	0	68.0834	71.6733	1	1	1	1	26.0017	15.6426	83.8511
DATA	353	3	25	0	0	A_14_P107721	chr1:19660868-19660927	6314.8	339.275	1.268588502e+000	1.401306041e-001	1.392193522e-019	2.464829e+002	4.574834e+003	1.011150e+002	4.673031e+002	51	284	15	83	6.147231e+000	2.060190e+001	0	0	0	0	0	0	0	0	0	0	0	10.3166	193.674	1	1	0	1	24.4106	15.4895	84.4336
DATA	354	3	26	0	0	A_14_P124228	chr12:93774825-93774884	6336.15	339.396	5.638868563e-002	7.371686606e-002	4.443096533e-001	1.372748e+003	1.563074e+003	1.686120e+002	1.829694e+002	100.5	161	15	84	6.095725e+000	2.057000e+001	0	0	0	0	0	0	0	0	0	0	0	57.5495	66.3011	1	1	1	1	23.696	15.3308	84.6611
DATA	355	3	27	0	0	A_14_P117403	chr17:7293012-7293071	6357.62	339.033	5.977853385e-001	8.829424466e-002	1.284470917e-011	8.729003e+002	3.457403e+003	1.310588e+002	3.585340e+002	77	246	15	84	6.193876e+000	2.042774e+001	0	0	0	0	0	0	0	0	0	0	0	36.6495	146.942	1	1	1	1	26.2212	15.3518	84.7447
DATA	356	3	28	0	0	A_14_P112687	chr9:131194233-131194291	6378.82	339.104	-7.227501774e-001	2.597802039e-001	5.399835494e-003	4.970649e+002	9.411589e+001	1.095418e+002	9.474832e+001	60	86	14	83	6.201822e+000	1.969309e+001	0	0	0	0	0	0	0	0	0	0	0	20.9006	-5.19088	1	0	1	0	29.3162	15.3053	83.8439
DATA	357	3	29	0	0	A_14_P104970	chr13:26788177-26788236	6399.77	338.351	2.514720254e-002	8.961319649e-002	7.790023252e-001	8.785619e+002	9.309355e+002	1.312350e+002	1.327034e+002	75	134	14.5	82	6.299744e+000	1.988471e+001	0	0	0	0	0	0	0	0	0	0	0	36.9898	39.7122	1	1	1	1	25.3321	15.4229	83.0584
DATA	358	3	30	0	0	A_16_P36214511	chr3:30759894-30759953	6420.83	338.587	3.092188529e-001	7.450662130e-002	3.321561887e-005	1.291587e+003	2.632344e+003	1.617403e+002	2.796529e+002	97	203	15	82	6.259616e+000	2.003360e+001	0	0	0	0	0	0	0	0	0	0	0	54.4538	112.483	1	1	1	1	26.4388	15.4726	83.415
DATA	359	3	31	0	0	A_16_P31222296	chr4:3144521-3144580	6441.58	338.035	-3.079576241e-001	1.443270863e-001	3.286341621e-002	6.438225e+002	3.168170e+002	1.166205e+002	9.943068e+001	68	104	15	82	6.191272e+000	1.984113e+001	0	0	0	0	0	0	0	0	0	0	0	27.1763	13.5613	1	1	1	0	25.1049	15.5155	82.9273
DATA	360	3	32	0	0	A_14_P106231	chr5:138439097-138439156	6463.19	338.456	4.114384554e-001	7.989582024e-002	2.609217151e-007	1.022213e+003	2.636208e+003	1.409956e+002	2.799107e+002	82.5	204	15	82	6.095826e+000	2.010515e+001	0	0	0	0	0	0	0	0	0	0	0	43.205	113.025	1	1	1	1	25.7804	15.5337	82.7606
DATA	361	3	33	0	0	A_14_P132792	chrX:105167104-105167162	6484.21	338.702	-3.156805148e-001	7.629943105e-002	3.512785146e-005	2.367756e+003	1.144607e+003	2.558726e+002	1.480814e+002	142	141	15	83	6.037056e+000	2.036641e+001	0	0	0	0	0	0	0	0	0	0	0	100.195	49.1495	1	1	1	1	25.3321	15.5215	83.5963
DATA	362	3	34	1028	1	SM_07	SM_07	6505.03	338.092	2.176175927e-001	3.367566992e-001	5.181394302e-001	1.365041e+002	2.253010e+002	9.785231e+001	9.647076e+001	46	99.5	15	83	6.081622e+000	2.039951e+001	0	0	0	0	0	0	0	0	0	0	0	5.78233	9.68973	1	1	0	0	27.9146	15.4972	83.1157
DATA	363	3	35	0	0	A_14_P136823	chr3:18968764-18968823	6526.65	338.412	7.778568319e-001	1.026279409e-001	3.471927177e-014	5.284406e+002	3.168495e+003	1.102733e+002	3.304041e+002	63	223	15	83	6.148904e+000	2.046668e+001	0	0	0	0	0	0	0	0	0	0	0	22.41	136.47	1	1	1	1	24.4106	15.5807	83.5416
DATA	364	3	36	0	0	A_16_P02051603	chr9:4856324-4856383	6547.43	337.791	4.639625733e-001	8.107101830e-002	1.047114586e-008	1.039999e+003	3.026881e+003	1.420088e+002	3.168084e+002	84.5	222.5	15	83	6.207060e+000	2.037393e+001	0	0	0	0	0	0	0	0	0	0	0	44.1445	130.563	1	1	1	1	27.9146	15.7311	83.7891
DATA	365	3	37	0	0	A_16_P15048277	chr1:20130969-20131028	6568.26	337.759	-6.860982193e-001	2.720211484e-001	1.166154778e-002	4.503442e+002	9.277828e+001	1.065886e+002	9.346922e+001	64	90	15	83	6.220719e+000	2.017764e+001	0	0	0	0	0	0	0	0	0	0	0	19.1335	1.53396	1	0	0	0	24.8756	15.7357	84.1307
DATA	366	3	38	0	0	A_14_P109329	chr11:17190929-17190988	6589.68	337.579	5.018361655e-001	8.828448650e-002	1.313437975e-008	7.109062e+002	2.257608e+003	1.198761e+002	2.442709e+002	69	184	15	84	6.127713e+000	2.020798e+001	0	0	0	0	0	0	0	0	0	0	0	30.2308	97.644	1	1	1	1	25.1049	15.6815	84.679
DATA	367	3	39	0	0	A_14_P132561	chr6:110434581-110434640	6611.07	337.776	6.936000530e-001	1.052598809e-001	4.415907734e-011	4.170556e+002	2.059653e+003	1.050685e+002	2.260539e+002	57	176	15	84	6.079155e+000	2.059170e+001	0	0	0	0	0	0	0	0	0	0	0	17.7506	89.1933	1	1	0	1	25.5572	15.5586	84.8404
DATA	368	3	40	0	0	A_14_P129015	chr16:19903390-19903449	6632.67	337.895	-1.536167130e-002	1.048057734e-001	8.834692572e-001	6.972900e+002	6.730569e+002	1.189405e+002	1.148378e+002	69	123.5	15	85	6.012484e+000	2.082544e+001	0	0	0	0	0	0	0	0	0	0	0	29.7023	29.1821	1	1	1	1	25.3321	15.5243	85.0366
DATA	369	3	41	0	0	A_14_P102958	chr17:27408391-27408450	6653.11	337.607	7.692141442e-001	9.455447487e-002	4.114534673e-016	2.108133e+003	1.239117e+004	2.317633e+002	1.242597e+003	131	634	15	84	5.987768e+000	2.036803e+001	0	0	0	0	0	0	0	0	0	0	0	89.8615	537.865	1	1	1	1	25.7804	15.3699	85.1059
DATA	370	3	42	0	0	A_14_P109451	chr2:214354693-214354752	6674.82	337.311	8.718944228e-002	7.158549690e-002	2.232329617e-001	1.460514e+003	1.785235e+003	1.749010e+002	2.012176e+002	101.5	175	15	84	6.080746e+000	2.041255e+001	0	0	0	0	0	0	0	0	0	0	0	62.2984	77.5817	1	1	1	1	26.2212	15.4516	85.0296
DATA	371	3	43	0	0	A_14_P132008	chr3:149458747-149458806	6696.07	337.296	-2.876544977e-001	7.761989139e-002	2.106098951e-004	2.008689e+003	1.035758e+003	2.227010e+002	1.390248e+002	124.5	131.5	15	84	6.043585e+000	2.017480e+001	0	0	0	0	0	0	0	0	0	0	0	85.7362	45.0583	1	1	1	1	25.1049	15.5271	84.9374
DATA	372	3	44	0	0	A_18_P14866479	chr4:120136208-120136267	6717	337.574	3.849022813e-001	7.509878341e-002	2.970961315e-007	1.442801e+003	3.500329e+003	1.733572e+002	3.620868e+002	95	247	15	84	6.188421e+000	2.038663e+001	0	0	0	0	0	0	0	0	0	0	0	61.6208	152.417	1	1	1	1	25.3321	15.696	85.5594
DATA	373	3	45	0	0	A_14_P104026	chr8:27685663-27685722	6738.09	337.108	-4.992725194e-002	6.823808718e-002	4.643745710e-001	2.087038e+003	1.860386e+003	2.297479e+002	2.077917e+002	125	168	15	85	6.213095e+000	2.053894e+001	0	0	0	0	0	0	0	0	0	0	0	89.1798	81.0874	1	1	1	1	27.7085	15.7671	85.7039
DATA	374	3	46	0	0	A_14_P134653	chr16:66965995-66966051	6759.46	337.095	7.127793290e-001	1.041097450e-001	7.571949086e-012	4.369817e+002	2.255499e+003	1.054847e+002	2.437717e+002	56	184	15	85	6.610577e+000	2.103599e+001	0	0	0	0	0	0	0	0	0	0	0	18.6818	98.3957	1	1	0	1	26.4388	16.0281	86.2227
DATA	375	3	47	0	0	A_16_P03700202	chrX:45808221-45808280	6780.35	337.269	5.034825908e-001	7.995811686e-002	3.037960505e-010	1.396958e+003	4.453136e+003	1.694809e+002	4.547996e+002	100	277	15	85	6.716633e+000	2.148963e+001	0	0	0	0	0	0	0	0	0	0	0	59.7505	194.42	1	1	1	1	24.6442	16.0704	86.0941
DATA	376	3	48	0	0	A_14_P103584	chr15:50211038-50211097	6801.38	336.6	-2.866115933e-001	9.281451073e-002	2.015056582e-003	1.225399e+003	6.333823e+002	1.556237e+002	1.119638e+002	90.5	117	15	85	6.733020e+000	2.160289e+001	0	0	0	0	0	0	0	0	0	0	0	52.4301	27.6761	1	1	1	1	25.7804	16.0665	85.8406
DATA	377	3	49	0	0	A_14_P103082	chr10:32872082-32872141	6822.65	336.467	-1.917318068e-001	7.097273383e-002	6.903049953e-003	2.309618e+003	1.485280e+003	2.500792e+002	1.748495e+002	137	154	15	85	6.315833e+000	2.078424e+001	0	0	0	0	0	0	0	0	0	0	0	98.8545	64.9476	1	1	1	1	25.5572	15.7232	85.6454
DATA	378	3	50	0	0	A_14_P126903	chr1:198495929-198495988	6844.09	336.352	4.305432612e-002	8.254609999e-002	6.019633723e-001	9.988630e+002	1.102961e+003	1.384478e+002	1.437551e+002	80.5	136.5	15	85	6.276613e+000	2.046524e+001	0	0	0	0	0	0	0	0	0	0	0	42.7659	48.2623	1	1	1	1	25.3321	15.6459	85.8944
DATA	379	3	51	0	0	A_16_P18194984	chr8:3006205-3006264	6865.44	336.444	-1.125270412e-001	1.184330890e-001	3.420453053e-001	6.506033e+002	5.020989e+002	1.158363e+002	1.049346e+002	69	113	15	85	6.212783e+000	2.026225e+001	0	0	0	0	0	0	0	0	0	0	0	27.8633	21.9834	1	1	1	1	24.4106	15.5676	85.4676
DATA	380	3	52	0	0	A_16_P17057882	chr5:22652213-22652272	6886.73	336.388	-7.555690482e-001	1.067246176e-001	1.445570168e-012	2.330133e+003	4.090832e+002	2.519448e+002	1.007687e+002	134	109	15	84	6.213515e+000	2.019415e+001	0	0	0	0	0	0	0	0	0	0	0	99.8151	17.9208	1	1	1	0	23.696	15.4453	85.0864
DATA	381	3	53	0	0	A_14_P201337	chr2:15749259-15749318	6908.04	335.759	-6.528118077e-001	1.251626464e-001	1.831165131e-007	1.381281e+003	3.072346e+002	1.681015e+002	1.189416e+002	101	101	15	84	6.240673e+000	2.051749e+001	0	0	0	0	0	0	0	0	0	0	0	59.1768	13.4667	1	1	1	0	24.8756	15.5367	84.6443
DATA	382	3	54	0	0	A_14_P109853	chr15:90419825-90419884	6928.36	336.127	2.313792258e-001	6.814263139e-002	6.849998901e-004	2.121511e+003	3.614303e+003	2.327734e+002	3.729568e+002	130	248	15	83	6.139044e+000	2.004215e+001	0	0	0	0	0	0	0	0	0	0	0	90.9064	158.481	1	1	1	1	25.3321	15.7449	84.0959
DATA	383	3	55	0	0	A_14_P111653	chr1:69662698-69662757	6949.83	336.217	5.112593771e-002	8.117302944e-002	5.287999426e-001	1.027836e+003	1.156245e+003	1.404907e+002	1.477415e+002	85	141	15	83	6.144167e+000	2.058498e+001	0	0	0	0	0	0	0	0	0	0	0	44.0479	50.7185	1	1	1	1	26.6546	15.6467	84.5941
DATA	384	3	56	0	0	A_18_P11042963	chr11:30896464-30896523	6971.03	335.758	-2.304892085e-001	6.694189562e-002	5.750368053e-004	4.564068e+003	2.684497e+003	4.663475e+002	2.837558e+002	237.5	212	15	83	6.103210e+000	2.073099e+001	0	0	0	0	0	0	0	0	0	0	0	195.597	117.8	1	1	1	1	27.2919	15.5759	85.1509
DATA	385	3	57	0	0	A_16_P37911472	chr7:5105331-5105390	6992	335.969	-1.196255682e-001	7.543155433e-002	1.127660400e-001	1.555209e+003	1.180764e+003	1.826433e+002	1.496328e+002	109	141	15	83	6.064748e+000	2.005250e+001	0	0	0	0	0	0	0	0	0	0	0	66.6533	51.8267	1	1	1	1	28.1191	15.6274	84.6498
DATA	386	3	58	0	0	A_18_P21404221	chr19:53982120-53982179	7013.75	335.5	1.148265884e+000	1.741244222e-001	4.266520672e-011	9.513268e+001	1.338430e+003	9.585578e+001	1.623488e+002	43	149.5	15	84	6.113226e+000	2.035896e+001	0	0	0	0	0	0	0	0	0	0	0	1.68111	58.7634	0	1	0	1	25.3321	15.5884	85.0488
DATA	387	3	59	0	0	A_14_P102430	chr5:111478146-111478205	7034.04	335.558	-5.625733621e-001	9.636245161e-002	5.280034196e-009	1.931104e+003	5.287279e+002	2.155580e+002	1.060005e+002	122	116	15	84	6.113749e+000	2.010353e+001	0	0	0	0	0	0	0	0	0	0	0	82.7553	23.2173	1	1	1	1	24.8756	15.7041	84.9605
DATA	388	3	60	0	0	A_14_P128668	chr19:16148942-16148988	7055.37	335.574	-3.020736641e-001	8.258239690e-002	2.543440932e-004	1.673853e+003	8.349176e+002	1.928548e+002	1.241350e+002	107	126	15	84	6.499193e+000	1.983145e+001	0	0	0	0	0	0	0	0	0	0	0	71.7253	36.6668	1	1	1	1	24.4106	16.0625	85.1645
DATA	389	3	61	0	0	A_14_P132412	chr6:70500317-70500376	7076.23	335.774	-3.264997523e-001	9.590141598e-002	6.627674013e-004	1.218058e+003	5.743390e+002	1.549631e+002	1.083354e+002	90	115	15	85	6.226029e+000	1.965553e+001	0	0	0	0	0	0	0	0	0	0	0	52.1893	25.2241	1	1	1	1	26.4388	15.6424	85.0516
DATA	390	3	62	0	0	A_14_P119457	chr16:85831290-85831349	7097.86	335.482	-4.621951678e-001	1.039164430e-001	8.677129667e-006	1.295469e+003	4.469221e+002	1.611297e+002	1.021496e+002	96	104.5	15	84	6.246811e+000	2.054654e+001	0	0	0	0	0	0	0	0	0	0	0	55.4955	19.629	1	1	1	0	25.7804	15.6397	84.5499
DATA	391	3	63	0	0	A_14_P134073	chr4:156631641-156631700	7119.26	335.36	-2.102579045e-001	7.625300026e-002	5.826797961e-003	1.778088e+003	1.095709e+003	2.019904e+002	1.429803e+002	113	138	15	84	6.291824e+000	2.032437e+001	0	0	0	0	0	0	0	0	0	0	0	76.1543	48.1228	1	1	1	1	23.9365	15.6501	84.1437
DATA	392	3	64	0	0	A_14_P139721	chr1:38031093-38031152	7141.26	334.256	-2.508480804e-001	1.058929161e-001	1.784182529e-002	9.128379e+002	5.123250e+002	1.323763e+002	1.051760e+002	78	116	15	84	6.305686e+000	2.074919e+001	0	0	0	0	0	0	0	0	0	0	0	39.0823	22.5015	1	1	1	1	21.1402	15.7278	84.9851
DATA	393	3	65	0	0	A_16_P01415626	chr6:6167357-6167416	7161.5	334.452	-2.909807319e-001	7.941098771e-002	2.480763539e-004	1.852310e+003	9.478356e+002	2.085796e+002	1.319991e+002	118	132	15	84	6.264872e+000	2.007334e+001	0	0	0	0	0	0	0	0	0	0	0	79.2869	41.6227	1	1	1	1	26.2212	15.6972	84.8357
DATA	394	3	66	0	0	A_14_P139923	chr15:48577308-48577367	7182.71	334.821	-2.200456555e-001	7.618226391e-002	3.871941190e-003	1.822930e+003	1.098309e+003	2.059861e+002	1.432010e+002	115	139	15	84	6.248431e+000	1.966317e+001	0	0	0	0	0	0	0	0	0	0	0	78.0097	48.2195	1	1	1	1	25.3321	15.5956	85.2777
DATA	395	3	67	0	0	A_14_P202353	chr3:185656201-185656260	7203.67	334.609	5.859682439e-001	2.134232079e-001	6.040597413e-003	1.383449e+002	5.332508e+002	9.693949e+001	1.062587e+002	42	113.5	15	84	6.200589e+000	1.952986e+001	0	0	0	0	0	0	0	0	0	0	0	5.91823	23.4065	1	1	0	1	27.2919	15.5738	84.6808
DATA	396	3	68	0	0	A_14_P133367	chr9:35362007-35362066	7225.27	334.492	6.937445290e-003	7.235041406e-002	9.236105266e-001	1.497618e+003	1.521733e+003	1.778803e+002	1.777888e+002	107.5	157.5	15	84	6.180409e+000	1.974165e+001	0	0	0	0	0	0	0	0	0	0	0	64.0422	66.776	1	1	1	1	25.7804	15.59	84.7713
DATA	397	3	69	0	0	A_14_P111032	chr5:131978493-131978552	7245.76	334.444	-5.231263572e-001	1.030782703e-001	3.874142509e-007	1.474111e+003	4.419811e+002	1.759256e+002	1.020344e+002	101	112	15	84	6.223641e+000	1.999965e+001	0	0	0	0	0	0	0	0	0	0	0	63.0131	19.3886	1	1	1	0	26.2212	15.6429	84.6993
DATA	398	3	70	0	0	A_14_P128521	chr2:80052315-80052374	7267	334.5	-3.914188351e-001	7.265851119e-002	7.160267048e-008	5.906463e+003	2.398328e+003	5.984066e+002	2.568734e+002	289	194	15	84	6.226794e+000	2.019520e+001	0	0	0	0	0	0	0	0	0	0	0	252.377	105.168	1	1	1	1	26.2212	15.596	84.8063
DATA	399	3	71	0	0	A_16_P02038928	chr8:141731364-141731423	7287.93	334.579	-1.690807341e-002	7.159067174e-002	8.132952900e-001	1.603308e+003	1.542087e+003	1.869260e+002	1.795878e+002	111	157.5	15	83	6.236233e+000	2.038261e+001	0	0	0	0	0	0	0	0	0	0	0	68.478	67.5918	1	1	1	1	25.7804	15.4742	84.7178
DATA	400	3	72	0	0	A_14_P107689	chr8:42552632-42552690	7309.13	333.806	-2.052886987e-001	1.007220517e-001	4.153289347e-002	9.350842e+002	5.828570e+002	1.341254e+002	1.089749e+002	80	111	15	83	6.219824e+000	2.074155e+001	0	0	0	0	0	0	0	0	0	0	0	39.9153	25.5372	1	1	1	1	26.8687	15.3544	84.2571
DATA	401	3	73	0	0	A_14_P138475	chr17:26651903-26651962	7330.26	334.16	-2.105037642e-001	1.170646649e-001	7.214789601e-002	7.464932e+002	4.597504e+002	1.217656e+002	1.029632e+002	74	111	15	83	6.286989e+000	2.082037e+001	0	0	0	0	0	0	0	0	0	0	0	31.8504	20.1322	1	1	1	0	24.1747	15.6232	83.5876
DATA	402	3	74	0	0	A_16_P20078471	chr14:67146757-67146816	7351.49	333.647	-4.560610796e-001	1.001824345e-001	5.306112762e-006	1.391764e+003	4.869727e+002	1.692199e+002	1.042497e+002	95	110	15	82	6.298357e+000	2.095704e+001	0	0	0	0	0	0	0	0	0	0	0	59.3468	21.3132	1	1	1	1	24.4106	15.6584	83.5583
DATA	403	3	75	0	0	A_14_P202285	chr18:47323813-47323872	7372.83	334.172	4.511144148e-002	8.533073822e-002	5.970373193e-001	9.300012e+002	1.031799e+003	1.338791e+002	1.383979e+002	76	136	15	83	6.203445e+000	2.092232e+001	0	0	0	0	0	0	0	0	0	0	0	39.6367	45.1283	1	1	1	1	26.2212	15.581	83.5671
DATA	404	3	76	0	0	A_14_P110466	chr10:74713043-74713102	7394.22	333.655	2.210000403e-002	1.118874959e-001	8.434207310e-001	6.041448e+002	6.356837e+002	1.137391e+002	1.120683e+002	66	115.5	15	83	6.189162e+000	2.089255e+001	0	0	0	0	0	0	0	0	0	0	0	25.7319	27.7861	1	1	1	1	25.1049	15.5004	83.3707
DATA	405	3	77	0	0	A_14_P132255	chr2:206659450-206659509	7415.05	333.667	5.366174496e-002	6.941587146e-002	4.394944546e-001	1.703853e+003	1.927942e+003	1.957779e+002	2.137749e+002	110.5	168.5	15	82	6.216509e+000	2.079720e+001	0	0	0	0	0	0	0	0	0	0	0	72.5276	84.2135	1	1	1	1	26.0017	15.3866	83.1271
DATA	406	3	78	0	0	A_14_P121359	chr7:92030059-92030118	7435.85	333.818	5.376263575e-001	7.928757479e-002	1.195835132e-011	3.486199e+003	1.202205e+004	3.617249e+002	1.205753e+003	187	608	15	82	6.285571e+000	2.048575e+001	0	0	0	0	0	0	0	0	0	0	0	148.306	524.741	1	1	1	1	24.6442	15.4068	82.5079
DATA	407	3	79	0	0	A_14_P100580	chr3:52610586-52610645	7457.71	333.429	-7.135876377e-001	1.564946224e-001	5.119697362e-006	9.851903e+002	1.905165e+002	1.379443e+002	1.065081e+002	79	93	15	81	6.231859e+000	2.019674e+001	0	0	0	0	0	0	0	0	0	0	0	41.8805	8.30927	1	1	1	0	25.1049	15.4028	81.4799
DATA	408	3	80	0	0	A_14_P129656	chrX:146198335-146198394	7478.85	334.167	-8.349153024e-002	7.169864137e-002	2.442301414e-001	1.764626e+003	1.455999e+003	2.011784e+002	1.725411e+002	115.5	153	15	81	6.253728e+000	1.988988e+001	0	0	0	0	0	0	0	0	0	0	0	74.97	63.4465	1	1	1	1	23.696	15.5067	81.5134
DATA	409	3	81	0	0	A_14_P138597	chr8:118979589-118979648	7500	333.5	-8.383993377e-003	6.750244224e-002	9.011546931e-001	2.097530e+003	2.057426e+003	2.309648e+002	2.256434e+002	125.5	169	15	80.5	6.108636e+000	1.997956e+001	0	0	0	0	0	0	0	0	0	0	0	89.0433	89.5821	1	1	1	1	26.2212	15.4573	81.4504
DATA	410	3	82	0	0	A_14_P108155	chr1:117546640-117546699	7521	333.203	8.912476060e-003	8.602894196e-002	9.174879161e-001	9.564553e+002	9.762862e+002	1.360539e+002	1.346522e+002	81	127	15	81	6.056369e+000	1.966494e+001	0	0	0	0	0	0	0	0	0	0	0	40.5721	42.4714	1	1	1	1	28.1191	15.3738	81.7006
DATA	411	3	83	0	0	A_16_P00190329	chr1:170967269-170967328	7542.65	332.649	-1.274270892e-001	1.081909305e-001	2.388770592e-001	7.612424e+002	5.676699e+002	1.231795e+002	1.088031e+002	80	115	15	81	6.015226e+000	2.011957e+001	0	0	0	0	0	0	0	0	0	0	0	32.2643	24.6728	1	1	1	1	24.8756	15.3504	81.9944
DATA	412	3	84	0	0	A_14_P102983	chr7:88707806-88707865	7563.2	333.391	2.475175440e-001	1.188024546e-001	3.721131657e-002	4.363307e+002	7.714954e+002	1.062753e+002	1.207685e+002	57	120.5	15	81	5.921059e+000	1.984375e+001	0	0	0	0	0	0	0	0	0	0	0	18.4812	33.4979	1	1	0	1	22.9591	15.5447	82.0127
DATA	413	3	85	0	0	A_18_P11101723	chr11:50290317-50290376	7584.57	332.885	2.163600046e-002	6.795800606e-002	7.502019475e-001	1.961306e+003	2.061490e+003	2.188013e+002	2.261578e+002	126	182.5	15	81	6.017631e+000	2.015555e+001	0	0	0	0	0	0	0	0	0	0	0	83.0013	89.421	1	1	1	1	26.2212	15.5961	82.5897
DATA	414	3	86	0	0	A_14_P202023	chr17:27771342-27771401	7605.81	333.155	2.224561929e-001	6.968002430e-002	1.410279118e-003	1.728329e+003	2.884581e+003	1.982240e+002	3.031114e+002	117.5	224	15	82	6.070592e+000	2.007628e+001	0	0	0	0	0	0	0	0	0	0	0	73.0849	124.99	1	1	1	1	26.2212	15.6453	82.8649
DATA	415	3	87	0	0	A_14_P113825	chr1:160009319-160009378	7626.87	332.511	5.707982587e-001	8.294147311e-002	5.904279689e-012	1.513053e+003	5.631866e+003	1.798109e+002	5.708462e+002	102	333	15	82	6.101945e+000	2.005930e+001	0	0	0	0	0	0	0	0	0	0	0	63.9234	243.781	1	1	1	1	22.4545	15.7636	83.1837
DATA	416	3	88	0	0	A_16_P16233900	chr3:55859685-55859744	7648.07	332.455	1.253109710e-001	7.098154126e-002	7.749617754e-002	1.498495e+003	1.999706e+003	1.786330e+002	2.206668e+002	107	177	15	82	6.176890e+000	2.011122e+001	0	0	0	0	0	0	0	0	0	0	0	63.254	86.4632	1	1	1	1	25.3321	15.7728	82.6636
DATA	417	3	89	0	0	A_16_P17305677	chr5:132588636-132588695	7669.44	332.274	-1.038618358e-001	1.162261263e-001	3.715259589e-001	6.706644e+002	5.280116e+002	1.181941e+002	1.073010e+002	65	114	15	82	6.241623e+000	2.053066e+001	0	0	0	0	0	0	0	0	0	0	0	28.2844	22.8041	1	1	1	1	25.5572	15.7378	82.6087
DATA	418	3	90	0	0	A_14_P125362	chrX:118985959-118986018	7690.65	332.364	-1.269367825e-001	7.344332741e-002	8.392305808e-002	1.753716e+003	1.309250e+003	2.006085e+002	1.608963e+002	109	148	15	82	6.296803e+000	2.065636e+001	0	0	0	0	0	0	0	0	0	0	0	73.896	56.4776	1	1	1	1	24.8756	15.7761	82.9113
DATA	419	3	91	0	0	A_16_P35860931	chr2:133458395-133458454	7710.79	332.293	7.976288285e-001	1.227338332e-001	8.093606147e-011	2.676274e+002	1.679420e+003	1.011003e+002	1.922779e+002	52	165	15	82	6.276825e+000	2.059624e+001	0	0	0	0	0	0	0	0	0	0	0	11.2672	72.3631	1	1	0	1	25.5572	15.5299	83.2735
DATA	420	3	92	0	0	A_14_P110969	chr4:93202223-93202282	7732.63	332.228	6.624034656e-001	2.364849945e-001	5.093851246e-003	1.132744e+002	5.206370e+002	9.824222e+001	1.072341e+002	44	113	15	83	6.213399e+000	2.070236e+001	0	0	0	0	0	0	0	0	0	0	0	4.76432	22.4049	1	1	0	1	25.3321	15.4515	83.8212
DATA	421	3	93	0	0	A_14_P115292	chr9:130699312-130699371	7753.9	332.177	-3.572455253e-001	7.579655321e-002	2.438375145e-006	2.873347e+003	1.262242e+003	3.034839e+002	1.573001e+002	165.5	143.5	15	83	6.197056e+000	2.069130e+001	0	0	0	0	0	0	0	0	0	0	0	120.739	54.2501	1	1	1	1	27.0811	15.4271	84.3498
DATA	422	3	94	0	0	A_14_P135258	chr2:31348131-31348190	7774.92	332.262	-3.414288077e-001	1.168464978e-001	3.477595884e-003	9.013833e+002	4.106584e+002	1.329810e+002	1.025663e+002	79	107.5	15	84	6.166571e+000	2.073397e+001	0	0	0	0	0	0	0	0	0	0	0	37.8411	17.6271	1	1	1	0	26.8687	15.4631	84.7505
DATA	423	3	95	0	0	A_16_P15983794	chr2:195588003-195588062	7796.49	332.306	1.069465175e-002	6.808528671e-002	8.751839420e-001	1.983291e+003	2.032737e+003	2.211609e+002	2.240030e+002	121	173.5	15	84	6.148396e+000	2.064595e+001	0	0	0	0	0	0	0	0	0	0	0	83.1797	87.1363	1	1	1	1	23.9365	15.8037	85.3316
DATA	424	3	96	0	0	A_16_P02634606	chr12:62980927-62980986	7817.5	332	4.120869348e-001	7.852374445e-002	1.538196243e-007	1.138494e+003	2.940477e+003	1.501959e+002	3.087789e+002	86	208	15	84	6.204930e+000	2.096750e+001	0	0	0	0	0	0	0	0	0	0	0	47.7004	125.883	1	1	1	1	23.4529	15.7408	85.8771
DATA	425	3	97	0	0	A_14_P119679	chrX:123357926-123357985	7838.27	331.746	2.111122588e-001	6.890826565e-002	2.186391643e-003	1.867765e+003	3.036929e+003	2.109548e+002	3.180144e+002	122	217	15	85	6.090573e+000	2.101080e+001	0	0	0	0	0	0	0	0	0	0	0	78.1765	129.841	1	1	1	1	25.5572	15.5522	86.2638
DATA	426	3	98	0	0	A_14_P113094	chrX:138231171-138231230	7859.64	331.5	-1.610335803e-001	7.637713923e-002	3.499637844e-002	1.648863e+003	1.138023e+003	1.918961e+002	1.479167e+002	109.5	138	15	85	6.241753e+000	2.092595e+001	0	0	0	0	0	0	0	0	0	0	0	68.9419	48.588	1	1	1	1	24.4106	15.6039	85.9864
DATA	427	3	99	0	0	A_14_P135455	chr19:8920926-8920985	7880.86	332.158	-1.641271096e-001	7.719954030e-002	3.350230002e-002	1.605805e+003	1.100438e+003	1.882566e+002	1.451339e+002	104	130	15	85	6.228239e+000	2.055170e+001	0	0	0	0	0	0	0	0	0	0	0	67.0796	46.9156	1	1	1	1	24.8756	15.6894	86.3065
DATA	428	3	100	0	0	A_14_P106171	chr11:68492835-68492894	7901.77	331.577	-2.926284312e-001	6.840915861e-002	1.889015557e-005	5.902190e+003	3.008741e+003	5.983595e+002	3.154425e+002	282	223.5	15	86	6.186729e+000	2.057592e+001	0	0	0	0	0	0	0	0	0	0	0	246.283	128.098	1	1	1	1	24.4106	15.6197	86.989
DATA	429	3	101	0	0	A_14_P136946	chr19:44316779-44316838	7923.75	331.5	1.458799118e-001	6.652569048e-002	2.831921187e-002	2.290850e+003	3.205358e+003	2.493525e+002	3.342884e+002	137	224	15	86	6.192356e+000	2.070253e+001	0	0	0	0	0	0	0	0	0	0	0	95.4873	136.266	1	1	1	1	25.3321	15.755	87.0667
DATA	430	3	102	0	0	A_14_P139722	chr12:13132577-13132636	7944.42	331.045	-3.948687324e-001	8.828936002e-002	7.733264631e-006	1.738271e+003	7.002431e+002	1.998343e+002	1.180428e+002	110	120	15	86	6.162833e+000	2.062049e+001	0	0	0	0	0	0	0	0	0	0	0	72.3758	29.7272	1	1	1	1	27.501	15.6754	87.0944
DATA	431	3	103	0	0	A_16_P03635519	chr22:46689866-46689925	7965.24	331.197	1.221380993e-001	2.048586098e-001	5.510370734e-001	2.642458e+002	3.500630e+002	1.021565e+002	1.014021e+002	52	105.5	15	86	6.052730e+000	2.032591e+001	0	0	0	0	0	0	0	0	0	0	0	10.9911	14.8395	1	1	0	0	27.501	15.4668	86.4787
DATA	432	3	104	0	0	A_14_P201224	chr18:68302106-68302165	7987.05	330.984	1.674167259e-001	6.881529329e-002	1.498084109e-002	1.809243e+003	2.660195e+003	2.061390e+002	2.825789e+002	108	197	15	86	6.109339e+000	2.055592e+001	0	0	0	0	0	0	0	0	0	0	0	75.1691	112.598	1	1	1	1	27.9146	15.4344	86.4716
DATA	433	3	105	0	0	A_14_P107399	chr11:69482738-69482797	8006.97	331.051	3.060411291e-001	3.188977391e-001	3.372141735e-001	1.318942e+002	2.668498e+002	9.976598e+001	9.910672e+001	46.5	103.5	15	86	6.070406e+000	2.117667e+001	0	0	0	0	0	0	0	0	0	0	0	5.47436	11.279	1	1	0	0	26.4388	15.5353	86.678
DATA	434	3	106	0	0	A_16_P15884682	chr2:155018992-155019051	8029.21	330.857	1.018257369e+000	1.145434870e-001	6.127347976e-019	8.317064e+002	8.674159e+003	1.293039e+002	8.726678e+002	74	456	15	87	6.164466e+000	2.107650e+001	0	0	0	0	0	0	0	0	0	0	0	34.4803	366.058	1	1	1	1	25.1049	15.5551	86.9833
DATA	435	3	107	0	0	A_14_P123459	chr1:211004039-211004098	8050.11	330.828	-5.523965052e-001	9.521077256e-002	6.559591645e-009	2.031201e+003	5.693200e+002	2.260114e+002	1.113880e+002	125.5	110.5	15	86	6.134659e+000	2.076554e+001	0	0	0	0	0	0	0	0	0	0	0	84.1171	23.99	1	1	1	1	26.8687	15.5604	86.3505
DATA	436	3	108	0	0	A_14_P132781	chr3:71448410-71448469	8071.22	330.729	-1.325036064e-001	6.432153137e-002	3.939667478e-002	4.702941e+003	3.466298e+003	4.806472e+002	3.596471e+002	242	239	15	85	6.163842e+000	2.081574e+001	0	0	0	0	0	0	0	0	0	0	0	194.545	145.843	1	1	1	1	25.7804	15.7292	86.4098
DATA	437	3	109	0	0	A_16_P18577258	chr9:21470816-21470875	8092.5	330.621	-1.916387894e-001	9.546286672e-002	4.469969019e-002	1.045952e+003	6.727801e+002	1.442482e+002	1.172530e+002	78	119	15	85	6.160918e+000	2.048001e+001	0	0	0	0	0	0	0	0	0	0	0	43.2188	28.2636	1	1	1	1	25.3321	15.5508	85.5267
DATA	438	3	110	0	0	A_14_P126145	chr17:34959437-34959496	8113.53	330.475	5.094726636e-001	9.094360238e-002	2.118037940e-008	6.574168e+002	2.124778e+003	1.192123e+002	2.332310e+002	68	179	15	85	6.024492e+000	2.023811e+001	0	0	0	0	0	0	0	0	0	0	0	27.1339	89.1272	1	1	1	1	25.7804	15.3459	85.3504
DATA	439	3	111	0	0	A_16_P03367608	chr18:49171603-49171662	8134.23	330.769	-1.920680171e-001	7.330260435e-002	8.787632952e-003	2.070132e+003	1.330240e+003	2.297058e+002	1.642353e+002	126	147.5	15	84	5.933374e+000	1.994335e+001	0	0	0	0	0	0	0	0	0	0	0	85.3525	55.7149	1	1	1	1	24.4106	15.3846	84.9607
DATA	440	3	112	0	0	A_14_P110505	chr14:77786448-77786507	8155.83	330.75	8.043038193e-001	1.209129787e-001	2.892881229e-011	2.853936e+002	1.818645e+003	1.036701e+002	2.058680e+002	50	162	15	84	6.001820e+000	2.009647e+001	0	0	0	0	0	0	0	0	0	0	0	11.7535	76.0519	1	1	0	1	24.4106	15.4367	84.9958
DATA	441	3	113	0	0	A_14_P138770	chr1:19503080-19503139	8176.77	330.283	7.161104475e-001	1.027937911e-001	3.249790070e-012	4.816374e+002	2.505132e+003	1.107984e+002	2.684990e+002	60	194.5	15	84	6.003186e+000	2.030479e+001	0	0	0	0	0	0	0	0	0	0	0	19.8119	104.602	1	1	0	1	26.4388	15.4746	85.3588
DATA	442	3	114	0	0	A_14_P116761	chr6:155126517-155126576	8198.02	329.679	-3.188622082e-001	8.696179255e-002	2.457073489e-004	1.572993e+003	7.548566e+002	1.863440e+002	1.227245e+002	107	115.5	15	85	6.107841e+000	2.073394e+001	0	0	0	0	0	0	0	0	0	0	0	64.625	31.4715	1	1	1	1	25.5572	15.5397	86.0576
DATA	443	3	115	0	0	A_14_P120300	chr5:113831998-113832057	8219.18	329.721	5.667088146e-001	1.249974259e-001	5.794179863e-006	3.073140e+002	1.133160e+003	1.046322e+002	1.491053e+002	51	143.5	15	85	6.162712e+000	2.094235e+001	0	0	0	0	0	0	0	0	0	0	0	12.6115	47.1715	1	1	0	1	26.2212	15.6711	85.7903
DATA	444	3	116	0	0	A_14_P103791	chr5:140514837-140514893	8240.65	329.625	2.318771075e-001	8.514357501e-002	6.462044356e-003	8.328450e+002	1.420500e+003	1.302425e+002	1.720438e+002	76	144.5	15	84	6.140054e+000	2.073407e+001	0	0	0	0	0	0	0	0	0	0	0	34.1385	59.042	1	1	1	1	23.9365	15.5973	85.3122
DATA	445	3	117	0	0	A_14_P136407	chr20:60884125-60884184	8261.54	329.739	2.985052414e-002	1.379617243e-001	8.287007848e-001	4.743297e+002	5.080786e+002	1.108999e+002	1.096840e+002	57.5	110	15	84	6.218050e+000	2.063100e+001	0	0	0	0	0	0	0	0	0	0	0	19.4215	21.0863	1	1	0	1	23.4529	15.7051	84.5053
DATA	446	3	118	0	0	A_14_P137273	chr19:18309300-18309344	8282.89	329.611	-6.637409900e-002	8.600018694e-002	4.402387203e-001	1.093336e+003	9.383818e+002	1.484123e+002	1.352161e+002	83	132	15	84	6.171043e+000	2.107486e+001	0	0	0	0	0	0	0	0	0	0	0	44.7146	38.8858	1	1	1	1	25.1049	15.5818	84.7099
DATA	447	3	119	0	0	A_14_P104353	chr21:31869196-31869255	8303.96	329.471	-1.044879659e-001	1.026659972e-001	3.087984137e-001	8.372119e+002	6.581842e+002	1.307857e+002	1.176351e+002	69	117.5	15	84	6.127101e+000	2.108773e+001	0	0	0	0	0	0	0	0	0	0	0	34.2002	27.2342	1	1	1	1	24.4106	15.5312	84.8747
DATA	448	3	120	0	0	A_14_P131878	chr20:17409866-17409925	8325.42	329.25	7.498744454e-002	8.773573877e-002	3.927190908e-001	8.956723e+002	1.064478e+003	1.346922e+002	1.444492e+002	75.5	128	15	84	6.070416e+000	2.120261e+001	0	0	0	0	0	0	0	0	0	0	0	36.5449	43.9799	1	1	1	1	25.7804	15.4846	85.082
DATA	449	3	121	0	0	A_14_P108865	chr1:3582025-3582084	8346.72	328.94	1.443697403e-001	1.094032824e-001	1.869650429e-001	5.737707e+002	8.000333e+002	1.159141e+002	1.263449e+002	62.5	124	15	84	6.181357e+000	2.075361e+001	0	0	0	0	0	0	0	0	0	0	0	23.3828	33.0056	1	1	1	1	23.696	15.5028	85.0698
DATA	450	3	122	0	0	A_14_P137495	chr21:23595873-23595932	8367.37	329.032	-4.539983057e-002	1.029167629e-001	6.591177682e-001	7.794732e+002	7.021038e+002	1.274438e+002	1.204954e+002	68	119	15	84	6.107574e+000	2.039230e+001	0	0	0	0	0	0	0	0	0	0	0	31.731	28.9244	1	1	1	1	26.6546	15.68	84.6517
DATA	451	3	123	0	0	A_16_P39955749	chr13:53380120-53380179	8388.31	329.136	7.485940039e-002	9.716834737e-002	4.410571329e-001	7.468559e+002	8.873526e+002	1.255651e+002	1.322531e+002	70.5	124.5	15	84	6.030148e+000	2.035856e+001	0	0	0	0	0	0	0	0	0	0	0	30.3697	36.5042	1	1	1	1	26.0017	15.6157	84.6922
DATA	452	3	124	0	0	A_14_P112692	chr21:31852088-31852147	8410.21	328.737	-4.216789326e-001	1.799394994e-001	1.910640198e-002	5.809021e+002	2.200007e+002	1.165694e+002	1.006426e+002	63.5	100.5	15	84	5.975028e+000	2.018519e+001	0	0	0	0	0	0	0	0	0	0	0	23.5921	9.03732	1	1	1	0	25.3321	15.5613	84.6839
DATA	453	3	125	0	0	A_16_P15607303	chr2:33294723-33294782	8431	328.932	2.887114253e-001	8.060529359e-002	3.412449557e-004	9.583060e+002	1.863012e+003	1.393539e+002	2.106645e+002	75.5	166	15	83	6.018485e+000	2.054566e+001	0	0	0	0	0	0	0	0	0	0	0	38.8777	76.4251	1	1	1	1	25.7804	15.5874	84.3237
DATA	454	3	126	0	0	A_14_P130621	chr17:67537852-67537911	8452.26	328.537	1.118854949e-001	8.868794345e-002	2.071058090e-001	8.516802e+002	1.101950e+003	1.323413e+002	1.477863e+002	75.5	140	15	84	5.967459e+000	2.006249e+001	0	0	0	0	0	0	0	0	0	0	0	34.5105	45.1429	1	1	1	1	25.1049	15.5339	84.6183
DATA	455	3	127	0	0	A_14_P134321	chr7:101409273-101409332	8473.16	328.623	4.932919347e-001	8.272957656e-002	2.480983897e-009	1.033913e+003	3.219406e+003	1.448202e+002	3.367036e+002	82	211	15	84	6.059019e+000	1.959727e+001	0	0	0	0	0	0	0	0	0	0	0	41.8487	131.713	1	1	1	1	26.0017	15.6394	84.6023
DATA	456	3	128	0	0	A_16_P00130430	chr1:98511642-98511701	8494.29	328.524	1.138787698e+000	1.349915591e-001	3.284055636e-017	2.282588e+002	3.142066e+003	1.040555e+002	3.293552e+002	48.5	219.5	15	83	6.124070e+000	1.970058e+001	0	0	0	0	0	0	0	0	0	0	0	9.22853	128.38	1	1	0	1	26.4388	15.7132	83.9013
DATA	457	3	129	0	0	A_14_P130444	chr19:9260899-9260958	8515.98	328.236	6.369142015e-001	2.874458816e-001	2.670719757e-002	1.009604e+002	4.375877e+002	1.020284e+002	1.125651e+002	45	108	15	83	6.133465e+000	2.001826e+001	0	0	0	0	0	0	0	0	0	0	0	3.57994	17.8558	0	1	0	0	25.1049	15.6082	83.5327
DATA	458	3	130	0	0	A_14_P119704	chr18:59712412-59712471	8536.94	328.145	5.488582309e-002	9.394069792e-002	5.590451781e-001	8.157329e+002	9.256222e+002	1.304167e+002	1.355237e+002	72.5	130.5	15	82	6.190756e+000	2.016432e+001	0	0	0	0	0	0	0	0	0	0	0	32.904	37.7233	1	1	1	1	27.0811	15.5403	83.0458
DATA	459	3	131	0	0	A_16_P15870952	chr2:149198443-149198502	8557.74	328.177	1.552626487e-001	8.152463516e-002	5.684671136e-002	9.931587e+002	1.419977e+003	1.422688e+002	1.731639e+002	81	147	15	82	6.170256e+000	1.970080e+001	0	0	0	0	0	0	0	0	0	0	0	40.0174	57.8013	1	1	1	1	27.0811	15.5962	82.3002
DATA	460	3	132	0	0	A_14_P139851	chr20:23514351-23514410	8579	328.533	-2.075968498e-001	1.180132306e-001	7.856083468e-002	7.854266e+002	4.869773e+002	1.287143e+002	1.105318e+002	72.5	112	15	81	6.272387e+000	1.966233e+001	0	0	0	0	0	0	0	0	0	0	0	31.6143	19.7992	1	1	1	0	26.2212	15.6352	81.9718
DATA	461	3	133	0	0	A_16_P21567728	chrX:117671382-117671441	8600.57	327.926	4.085177177e-002	1.071002636e-001	7.028806138e-001	6.730755e+002	7.394615e+002	1.222874e+002	1.238413e+002	66	123	15	81	6.241857e+000	1.982704e+001	0	0	0	0	0	0	0	0	0	0	0	27.0589	30.0298	1	1	1	1	25.3321	15.6271	81.9549
DATA	462	3	134	0	0	A_14_P201423	chr8:94737899-94737958	8621.33	327.619	5.499025570e-001	9.409419939e-002	5.090982318e-009	6.128264e+002	2.173902e+003	1.191759e+002	2.390574e+002	63	175	15	81	6.189513e+000	2.005013e+001	0	0	0	0	0	0	0	0	0	0	0	24.6091	88.1877	1	1	1	1	26.6546	15.7418	81.9404
DATA	463	3	135	0	0	A_14_P127032	chr6:75350910-75350969	8642.44	327.532	-2.013539435e-004	1.058212767e-001	9.984818071e-001	7.196542e+002	7.193207e+002	1.250969e+002	1.228214e+002	67	120	15	81	6.241779e+000	2.012615e+001	0	0	0	0	0	0	0	0	0	0	0	28.8674	29.1495	1	1	1	1	26.2212	15.6911	82.0728
DATA	464	3	136	0	0	A_14_P123147	chr3:52559871-52559921	8663.9	327.603	-5.693491229e-001	9.467606911e-002	1.813874353e-009	2.252088e+003	6.070665e+002	2.474102e+002	1.166902e+002	133	116.5	15	81	6.221837e+000	2.046206e+001	0	0	0	0	0	0	0	0	0	0	0	90.2406	24.5752	1	1	1	1	25.7804	15.7415	81.9403
DATA	465	3	137	0	0	A_16_P40958529	chr18:13496910-13496969	8684.68	327.625	-1.015926228e-001	7.627674310e-002	1.828946615e-001	1.573924e+003	1.245636e+003	1.878484e+002	1.595817e+002	100	139	15	81	6.142431e+000	2.044023e+001	0	0	0	0	0	0	0	0	0	0	0	63.001	50.3779	1	1	1	1	24.8756	15.4438	82.3598
DATA	466	3	138	0	0	A_16_P21200296	chr21:18679576-18679635	8706.37	327.056	3.275078703e-001	8.999116583e-002	2.733445347e-004	7.116653e+002	1.512807e+003	1.249172e+002	1.812589e+002	69.5	151	15	82	6.103422e+000	2.068976e+001	0	0	0	0	0	0	0	0	0	0	0	28.4527	61.1258	1	1	1	1	24.6442	15.4258	83.1519
DATA	467	3	139	0	0	A_16_P16970043	chr4:178907110-178907169	8727.05	327.429	6.689878378e-001	9.447107174e-002	1.427010736e-012	7.138744e+002	3.331268e+003	1.251238e+002	3.477922e+002	65	221	15	83	6.146506e+000	2.065645e+001	0	0	0	0	0	0	0	0	0	0	0	28.5138	134.487	1	1	1	1	26.4388	15.5568	83.4684
DATA	468	3	140	0	0	A_14_P122592	chr13:107144093-107144152	8748.52	327.121	3.754161476e-002	8.125645882e-002	6.440713411e-001	1.123676e+003	1.225131e+003	1.523474e+002	1.581513e+002	83	140	15	83	6.151288e+000	2.025077e+001	0	0	0	0	0	0	0	0	0	0	0	44.8325	49.4192	1	1	1	1	27.2919	15.6338	83.6281
DATA	469	3	141	0	0	A_14_P134954	chr13:38722982-38723041	8769.08	326.778	3.441253288e-001	9.775173812e-002	4.308946012e-004	5.907632e+002	1.304784e+003	1.187256e+002	1.644437e+002	65.5	142.5	15	82	6.229541e+000	1.985114e+001	0	0	0	0	0	0	0	0	0	0	0	23.5453	52.5935	1	1	1	1	27.2919	15.7702	83.2129
DATA	470	3	142	0	0	A_14_P124654	chr5:137649293-137649352	8789.89	326.938	-2.053395921e-003	9.342599221e-002	9.824648263e-001	8.887418e+002	8.845496e+002	1.361065e+002	1.336235e+002	76	120	15	82	6.255399e+000	1.990242e+001	0	0	0	0	0	0	0	0	0	0	0	35.3871	35.63	1	1	1	1	27.7085	15.743	82.7292
DATA	471	3	143	0	0	A_16_P15659273	chr2:54702976-54703035	8812.36	326.66	-1.045778752e+000	1.885242569e-001	2.903070920e-008	1.106207e+003	9.955372e+001	1.512849e+002	1.002227e+002	84	87	15	82	6.234606e+000	1.993373e+001	0	0	0	0	0	0	0	0	0	0	0	43.9966	-0.121364	1	0	1	0	24.8756	15.5654	82.7189
DATA	472	3	144	0	0	A_14_P139190	chr20:19410274-19410333	8832.78	326.673	-5.038624902e-001	1.166527468e-001	1.564988611e-005	1.204594e+003	3.775533e+002	1.586855e+002	1.071505e+002	89	113	15	82	6.258930e+000	2.010150e+001	0	0	0	0	0	0	0	0	0	0	0	47.8638	15.1892	1	1	1	0	25.1049	15.5533	82.8227
DATA	473	3	145	0	0	A_14_P100149	chr21:28592949-28593008	8854.23	327	-1.706288128e-001	9.290069077e-002	6.625718284e-002	1.113751e+003	7.518989e+002	1.519704e+002	1.253782e+002	84	125	15	83	6.228024e+000	2.063320e+001	0	0	0	0	0	0	0	0	0	0	0	44.2129	30.2338	1	1	1	1	23.696	15.6071	84.1998
DATA	474	3	146	0	0	A_14_P200504	chr18:13826044-13826094	8875.42	326.491	-2.525652335e-001	7.417864540e-002	6.620670180e-004	2.386984e+003	1.334394e+003	2.601737e+002	1.669766e+002	134	142	15	84	6.289154e+000	2.024558e+001	0	0	0	0	0	0	0	0	0	0	0	94.6557	53.632	1	1	1	1	25.1049	15.5457	84.6106
DATA	475	3	147	0	0	A_14_P131913	chr12:28544289-28544341	8896.33	326.328	-2.575410283e-001	7.636457405e-002	7.448376162e-004	2.141399e+003	1.183468e+003	2.378871e+002	1.552047e+002	122	144	15	85	6.169784e+000	2.054570e+001	0	0	0	0	0	0	0	0	0	0	0	84.8341	47.5485	1	1	1	1	26.2212	15.4925	85.5528
DATA	476	3	148	0	0	A_14_P128728	chr21:36201563-36201622	8917.7	326.368	-2.258951495e-001	6.516951128e-002	5.277321840e-004	1.155217e+004	6.867025e+003	1.159863e+003	6.940093e+002	498.5	358	15	84	6.193707e+000	2.044974e+001	0	0	0	0	0	0	0	0	0	0	0	457.221	275.815	1	1	1	1	25.1049	15.5844	85.4921
DATA	477	3	149	0	0	A_14_P111880	chr2:219250620-219250679	8938.69	325.948	5.222751622e-001	9.804298845e-002	9.984725184e-008	5.448579e+002	1.813671e+003	1.172391e+002	2.073335e+002	61	150.5	15	85	6.230179e+000	2.074639e+001	0	0	0	0	0	0	0	0	0	0	0	21.5432	72.8299	1	1	1	1	26.0017	15.6635	85.8042
DATA	478	3	150	0	0	A_16_P36670143	chr4:23806994-23807053	8960.57	326.017	-9.755967619e-001	1.730362948e-001	1.719318818e-008	1.178500e+003	1.246616e+002	1.571148e+002	1.012502e+002	86.5	100	15	85	6.176845e+000	2.071062e+001	0	0	0	0	0	0	0	0	0	0	0	46.5533	5.00517	1	1	1	0	26.0017	15.5891	85.919
DATA	479	3	151	0	0	A_14_P201977	chr4:47175035-47175094	8980.86	326.045	5.116790858e-001	9.659850795e-002	1.177421175e-007	5.687023e+002	1.847413e+003	1.185296e+002	2.103017e+002	62	173.5	15	85	6.167440e+000	2.040494e+001	0	0	0	0	0	0	0	0	0	0	0	22.4457	74.1691	1	1	1	1	27.9146	15.5765	85.6429
DATA	480	3	152	0	0	A_14_P110944	chr9:126429299-126429357	9001.83	325.644	2.748661953e-001	9.582209102e-002	4.124160162e-003	6.515360e+002	1.226887e+003	1.228036e+002	1.585866e+002	64	136	15	86	6.208827e+000	2.068194e+001	0	0	0	0	0	0	0	0	0	0	0	25.6904	49.2572	1	1	1	1	25.7804	15.4906	86.1281
DATA	481	3	153	0	0	A_16_P15438659	chr1:213015796-213015855	9023.36	325.929	4.023305419e-001	1.825647517e-001	2.754058956e-002	2.273386e+002	5.741214e+002	1.066331e+002	1.157205e+002	50	114	15	86	6.208437e+000	2.057041e+001	0	0	0	0	0	0	0	0	0	0	0	8.95662	23.0523	1	1	0	1	28.1191	15.6776	86.7391
DATA	482	3	154	0	0	A_14_P200843	chr10:89263612-89263671	9045.13	325.565	8.310548631e-001	1.034713026e-001	9.609786817e-016	6.603080e+002	4.475086e+003	1.234280e+002	4.586449e+002	65	270	15	87	6.122255e+000	2.053580e+001	0	0	0	0	0	0	0	0	0	0	0	25.9899	179.72	1	1	1	1	26.2212	15.8651	87.2007
DATA	483	3	155	0	0	A_16_P18058850	chr7:106332112-106332171	9065.53	325.633	1.880332604e-001	7.806117104e-002	1.600533898e-002	1.116666e+003	1.721696e+003	1.528436e+002	1.993189e+002	85	157	15	87	6.188329e+000	2.056186e+001	0	0	0	0	0	0	0	0	0	0	0	43.9173	69.1624	1	1	1	1	25.5572	15.8744	87.2276
DATA	484	3	156	0	0	A_14_P105914	chr4:121392289-121392348	9086.9	325.59	5.120479731e-002	1.029016156e-001	6.187594727e-001	7.191720e+002	8.091659e+002	1.268153e+002	1.289400e+002	64	123	15	86	6.170780e+000	2.030137e+001	0	0	0	0	0	0	0	0	0	0	0	28.2606	32.5173	1	1	1	1	26.2212	15.8521	86.2753
DATA	485	3	157	0	0	A_18_P13078500	chr2:978269-978328	9108.37	325.286	-1.167318653e+000	1.761616358e-001	3.439565763e-011	1.465179e+003	9.967170e+001	1.799906e+002	1.003415e+002	100	91	15	86	6.180497e+000	2.075710e+001	0	0	0	0	0	0	0	0	0	0	0	57.5253	-0.785617	1	0	1	0	26.2212	15.7914	86.6138
DATA	486	3	158	0	0	A_14_P138399	chr17:79658203-79658262	9130	324.904	8.668331690e-001	2.151346235e-001	5.595288831e-005	1.039322e+002	7.648623e+002	1.048804e+002	1.261222e+002	41.5	121	15	85	6.134838e+000	2.083678e+001	0	0	0	0	0	0	0	0	0	0	0	2.81586	30.7695	0	1	0	1	23.2073	15.8559	85.9811
DATA	487	3	159	0	0	A_14_P101366	chr12:71092070-71092129	9150.78	325.483	3.530986497e-001	1.262677159e-001	5.167082790e-003	3.866746e+002	8.718551e+002	1.116139e+002	1.328330e+002	56	123	15	85	6.240950e+000	2.054764e+001	0	0	0	0	0	0	0	0	0	0	0	15.1584	35.0971	1	1	0	1	25.7804	15.8594	86.3678
DATA	488	3	160	0	0	A_14_P136299	chr21:47361721-47361776	9171.85	325.113	2.781338248e-001	7.696078441e-002	3.015460983e-004	1.158692e+003	2.198374e+003	1.562246e+002	2.415704e+002	85	177	15	85	6.503832e+000	2.041098e+001	0	0	0	0	0	0	0	0	0	0	0	45.3857	88.5654	1	1	1	1	27.2919	16.1522	85.8563
DATA	489	3	161	0	0	A_14_P116921	chr12:111070234-111070288	9192.72	325.246	-2.036992807e-001	1.134645370e-001	7.261095415e-002	8.427407e+002	5.272234e+002	1.345285e+002	1.130926e+002	73	112	15	85	6.543872e+000	2.045309e+001	0	0	0	0	0	0	0	0	0	0	0	32.9869	21.2587	1	1	1	1	26.6546	16.1144	85.3833
DATA	490	3	162	0	0	A_14_P122439	chr1:156962968-156963027	9214	324.967	-2.251411599e-001	6.949016192e-002	1.195717188e-003	3.205538e+003	1.908797e+003	3.372944e+002	2.154655e+002	168.5	168	15	85	6.556390e+000	2.033125e+001	0	0	0	0	0	0	0	0	0	0	0	125.376	77.0433	1	1	1	1	26.4388	16.04	85.5121
DATA	491	3	163	66	1	DarkCorner	DarkCorner	9234.53	324.533	0.000000000e+000	6.186528154e-001	1.000000000e+000	1.043163e+002	9.917832e+001	1.050211e+002	9.984476e+001	37	82.5	15	84	6.277377e+000	2.014529e+001	0	0	0	0	0	0	0	0	0	0	0	-3.55215	-8.41224	0	0	0	0	22.9591	15.5429	84.5548
DATA	492	3	164	66	1	DarkCorner	DarkCorner	9256.4	324.586	0.000000000e+000	6.186786787e-001	1.000000000e+000	1.043879e+002	9.905318e+001	1.050933e+002	9.971879e+001	35.5	89	15	84	6.255537e+000	2.009159e+001	0	0	0	0	0	0	0	0	0	0	0	-5.81854	-5.92688	0	0	0	0	27.501	15.5541	84.1545
DATA	493	4	1	66	1	DarkCorner	DarkCorner	5817.7	347.528	0.000000000e+000	6.184014912e-001	1.000000000e+000	1.029850e+002	1.004895e+002	1.036809e+002	1.011647e+002	38	86	15	85	6.154421e+000	1.984255e+001	0	0	0	0	0	0	0	0	0	0	0	-3.88076	-6.71069	0	0	0	0	24.4106	15.5999	85.2518
DATA	494	4	2	0	0	A_16_P00081650	chr1:64011592-64011651	5839	347.5	-1.211211985e-001	2.325726572e-001	6.025140167e-001	3.207694e+002	2.427011e+002	1.082058e+002	1.037435e+002	52	103	15	85	6.246187e+000	2.009005e+001	0	0	0	0	0	0	0	0	0	0	0	12.7402	9.70729	1	1	0	0	26.2212	15.6756	85.313
DATA	495	4	3	0	0	A_16_P00250456	chr1:214037496-214037555	5859.6	347.164	-4.307795016e-001	7.710573493e-002	2.312023807e-008	3.985136e+003	1.477963e+003	4.116164e+002	1.787712e+002	200	153	15	85	6.167527e+000	2.020062e+001	0	0	0	0	0	0	0	0	0	0	0	158.762	59.284	1	1	1	1	25.1049	15.7817	85.5301
DATA	496	4	4	0	0	A_14_P118877	chr7:101049440-101049499	5881.88	347.394	-6.488855076e-001	2.836543728e-001	2.216128369e-002	4.437735e+002	9.960379e+001	1.118682e+002	1.006027e+002	56	97	15	86	6.233914e+000	2.032761e+001	0	0	0	0	0	0	0	0	0	0	0	17.7377	3.27373	1	0	0	0	27.2919	15.8701	86.2208
DATA	497	4	5	0	0	A_16_P37280941	chr5:94416311-94416370	5902.48	347.478	4.228907878e-001	1.041379856e-001	4.889025770e-005	4.921917e+002	1.303242e+003	1.136031e+002	1.642673e+002	57	143	15	84	6.260702e+000	2.029937e+001	0	0	0	0	0	0	0	0	0	0	0	19.731	52.578	1	1	0	1	27.501	15.7712	85.4878
DATA	498	4	6	0	0	A_14_P109921	chr18:36864525-36864584	5922.93	346.733	-5.559817886e-001	8.610058852e-002	1.065510235e-010	3.431951e+003	9.540241e+002	3.580631e+002	1.380044e+002	182	131.5	15	85	6.265565e+000	2.020044e+001	0	0	0	0	0	0	0	0	0	0	0	137.955	38.5969	1	1	1	1	26.4388	15.7651	85.7598
DATA	499	4	7	0	0	A_14_P135479	chr17:1985617-1985676	5944.38	347.233	9.480239661e-001	1.093831310e-001	4.436417837e-018	8.529802e+002	7.567683e+003	1.328156e+002	7.632740e+002	77.5	409.5	15	85	6.245728e+000	2.031896e+001	0	0	0	0	0	0	0	0	0	0	0	34.39	307.011	1	1	1	1	25.7804	15.7749	85.4819
DATA	500	4	8	0	0	A_14_P123787	chr22:41936727-41936779	5966.32	347.482	-2.565702203e-001	1.392016602e-001	6.530638898e-002	6.651834e+002	3.684437e+002	1.213609e+002	1.057880e+002	69	103.5	15	86	6.233067e+000	2.036702e+001	0	0	0	0	0	0	0	0	0	0	0	26.8971	14.9893	1	1	1	0	25.3321	15.6994	85.9302
DATA	501	4	9	0	0	A_14_P102812	chr3:98300538-98300597	5986.97	346.591	-9.254748442e-003	6.725499862e-002	8.905511423e-001	2.268069e+003	2.220248e+003	2.483821e+002	2.430537e+002	131.5	180	15	85	6.580139e+000	2.054132e+001	0	0	0	0	0	0	0	0	0	0	0	91.9405	90.5722	1	1	1	1	26.6546	16.2151	85.7745
DATA	502	4	10	0	0	A_14_P109188	chr15:75312024-75312075	6007.72	346.746	-1.289178499e-001	6.486339638e-002	4.686385411e-002	4.115710e+003	3.058630e+003	4.237802e+002	3.213749e+002	209	218	15	85	6.423011e+000	2.069064e+001	0	0	0	0	0	0	0	0	0	0	0	167.274	125.096	1	1	1	1	26.4388	16.2342	85.9479
DATA	503	4	11	0	0	A_14_P135532	chr5:134296200-134296259	6029.32	346	7.614202291e-002	8.369227710e-002	3.629356290e-001	9.914721e+002	1.181469e+003	1.413443e+002	1.537365e+002	79	140	16	86	6.681869e+000	2.071748e+001	0	0	0	0	0	0	0	0	0	0	0	40.3971	48.4546	1	1	1	1	26.4388	16.433	85.9608
DATA	504	4	12	0	0	A_14_P126711	chr15:52202996-52203055	6050.22	346.722	1.440401069e-002	8.090417458e-002	8.586931982e-001	1.139489e+003	1.177915e+003	1.519225e+002	1.533088e+002	85.5	143	15	86	6.541106e+000	2.107979e+001	0	0	0	0	0	0	0	0	0	0	0	46.5473	48.4277	1	1	1	1	24.6442	16.2585	85.9845
DATA	505	4	13	0	0	A_16_P00154158	chr1:117014640-117014699	6071.33	346.508	1.567356655e-001	8.285397123e-002	5.852964997e-002	9.402303e+002	1.348869e+003	1.374355e+002	1.666562e+002	77	144	16	85	6.729178e+000	2.152139e+001	0	0	0	0	0	0	0	0	0	0	0	38.4992	55.5977	1	1	1	1	26.0017	16.3158	85.7409
DATA	506	4	14	0	0	A_16_P19664056	chr12:103806016-103806075	6092.47	346.281	-3.837518914e-001	1.104749891e-001	5.134225584e-004	1.077629e+003	4.453663e+002	1.470195e+002	1.073094e+002	81.5	113	16	84	6.410685e+000	2.146702e+001	0	0	0	0	0	0	0	0	0	0	0	44.2272	18.4033	1	1	1	0	26.8687	16.2964	85.5113
DATA	507	4	15	0	0	A_14_P110565	chr3:186959297-186959356	6113.92	346.75	4.619089977e-003	8.761174331e-002	9.579531949e-001	9.640569e+002	9.743652e+002	1.387394e+002	1.377666e+002	80.5	133.5	15	84	6.434554e+000	2.121300e+001	0	0	0	0	0	0	0	0	0	0	0	39.66	40.36	1	1	1	1	26.2212	16.2203	85.0408
DATA	508	4	16	0	0	A_14_P133128	chr6:41530170-41530229	6134.96	346.673	-1.397100504e-001	7.991156798e-002	8.041065795e-002	1.427165e+003	1.034580e+003	1.740094e+002	1.419296e+002	97.5	132	15	84	6.587867e+000	2.089568e+001	0	0	0	0	0	0	0	0	0	0	0	58.8397	42.9569	1	1	1	1	24.6442	16.2246	85.0531
DATA	509	4	17	0	0	A_14_P130082	chr2:108272055-108272114	6156.18	346.377	-1.652871824e-001	7.421588528e-002	2.593970223e-002	1.866500e+003	1.275677e+003	2.114426e+002	1.602151e+002	119	146	15	85	6.590361e+000	2.051247e+001	0	0	0	0	0	0	0	0	0	0	0	77.1145	53.0945	1	1	1	1	26.4388	16.2716	85.8775
DATA	510	4	18	0	0	A_14_P201250	chr12:44130156-44130215	6177.47	345.678	-1.729982032e-001	8.433646917e-002	4.023911460e-002	1.311682e+003	8.807048e+002	1.644256e+002	1.307925e+002	97	123	15	85	6.644788e+000	2.050805e+001	0	0	0	0	0	0	0	0	0	0	0	54.2998	36.7438	1	1	1	1	25.3321	16.2119	85.7129
DATA	511	4	19	0	0	A_14_P201771	chr13:48809347-48809406	6198.59	345.857	4.479768385e-001	8.173538536e-002	4.233618530e-008	9.822434e+002	2.755472e+003	1.394241e+002	2.919500e+002	81	197	15	85	6.578857e+000	2.078702e+001	0	0	0	0	0	0	0	0	0	0	0	40.7442	115.218	1	1	1	1	25.3321	16.1664	85.8256
DATA	512	4	20	0	0	A_14_P104597	chr6:71394031-71394090	6220	345.673	9.660487982e-002	6.681334912e-002	1.482075309e-001	2.158310e+003	2.695993e+003	2.373528e+002	2.862697e+002	128	199	15	83	6.690203e+000	2.085549e+001	0	0	0	0	0	0	0	0	0	0	0	89.7012	112.986	1	1	1	1	25.3321	16.2649	84.9095
DATA	513	4	21	0	1	PC_00000004	PC_00000004	6240.67	345.636	6.947527597e-001	8.949391141e-002	8.285939797e-015	2.197796e+003	1.088279e+004	2.408755e+002	1.092510e+003	132	544	15	84	6.613625e+000	2.077619e+001	0	0	0	0	0	0	0	0	0	0	0	91.5086	457.053	1	1	1	1	24.8756	16.1805	84.732
DATA	514	4	22	0	0	A_14_P135740	chr5:52855758-52855817	6262.11	345.352	1.137341861e+000	1.489938457e-001	2.284963540e-014	1.460841e+002	2.004218e+003	9.948183e+001	2.221623e+002	46	175	15	83	6.596577e+000	2.015403e+001	0	0	0	0	0	0	0	0	0	0	0	6.09332	84.3564	1	1	0	1	25.1049	16.1487	83.9604
DATA	515	4	23	0	0	A_14_P125702	chr12:29886898-29886957	6283.31	345.393	1.601071743e-001	1.204614109e-001	1.838097518e-001	4.799899e+002	6.939677e+002	1.093315e+002	1.181746e+002	59	122	15	83	6.266188e+000	2.064112e+001	0	0	0	0	0	0	0	0	0	0	0	20.0559	29.2691	1	1	0	1	26.4388	15.7617	83.5892
DATA	516	4	24	0	0	A_14_P122648	chr22:39224115-39224174	6304.12	345.667	2.295397838e-001	7.838492472e-002	3.407481566e-003	1.026317e+003	1.741091e+003	1.419520e+002	1.985639e+002	79.5	159.5	15	83	6.200605e+000	2.021405e+001	0	0	0	0	0	0	0	0	0	0	0	42.9557	73.5766	1	1	1	1	25.7804	15.6604	84.036
DATA	517	4	25	0	0	A_14_P107119	chr18:18539853-18539912	6325.6	345.812	7.701661006e-001	9.436302049e-002	3.302422462e-016	3.006729e+003	1.771171e+004	3.162113e+002	1.773731e+003	160	826.5	15	84	6.131343e+000	2.038324e+001	0	0	0	0	0	0	0	0	0	0	0	126.052	749.962	1	1	1	1	23.696	15.545	84.4652
DATA	518	4	26	0	0	A_14_P115803	chr1:210743015-210743074	6346.44	344.982	3.821990075e-001	1.111249477e-001	5.830853036e-004	4.308897e+002	1.038879e+003	1.068399e+002	1.408342e+002	56	130	15	84	6.145173e+000	2.056615e+001	0	0	0	0	0	0	0	0	0	0	0	18.0901	44.0767	1	1	0	1	25.3321	15.3985	84.6625
DATA	519	4	27	0	0	A_16_P40989344	chr18:29221716-29221775	6368.03	345.103	-4.056517148e-001	1.097650869e-001	2.193377520e-004	1.095805e+003	4.306074e+002	1.467539e+002	1.042192e+002	77	110	15	84	6.179586e+000	1.989704e+001	0	0	0	0	0	0	0	0	0	0	0	46.076	18.304	1	1	1	0	26.2212	15.4698	84.1618
DATA	520	4	28	0	0	A_14_P107692	chr6:13367440-13367499	6389	344.98	-4.575317127e-001	1.174869796e-001	9.847521054e-005	1.050184e+003	3.662128e+002	1.432866e+002	1.015672e+002	83.5	108.5	15	83	6.284129e+000	1.953526e+001	0	0	0	0	0	0	0	0	0	0	0	44.2196	15.595	1	1	1	0	22.9591	15.4586	83.2534
DATA	521	4	29	0	0	A_14_P110889	chr2:220386588-220386647	6410.49	344.468	-3.736113404e-001	3.663298318e-001	3.077868381e-001	2.444473e+002	1.034127e+002	1.003718e+002	9.512353e+001	53	96.5	15	82	6.295939e+000	2.043290e+001	0	0	0	0	0	0	0	0	0	0	0	10.3065	4.41197	1	1	0	0	24.4106	15.5591	83.5781
DATA	522	4	30	0	0	A_14_P128634	chr17:58501670-58501722	6431.4	344.698	-1.066211843e-001	8.054176286e-002	1.855694913e-001	1.296700e+003	1.014421e+003	1.620687e+002	1.385726e+002	96	130.5	15	82	6.186991e+000	2.019891e+001	0	0	0	0	0	0	0	0	0	0	0	54.7445	43.351	1	1	1	1	26.2212	15.5396	83.2998
DATA	523	4	31	0	0	A_16_P40415565	chr15:58622268-58622327	6452.69	344.185	-3.501062566e-001	1.084195828e-001	1.241460948e-003	1.026480e+003	4.583998e+002	1.413008e+002	1.047965e+002	81	106	15	82	6.171706e+000	1.983813e+001	0	0	0	0	0	0	0	0	0	0	0	43.3883	19.6236	1	1	1	0	24.6442	15.6054	82.843
DATA	524	4	32	0	0	A_14_P115085	chr8:98817661-98817717	6473.67	344.4	2.571036039e-001	7.080193636e-002	2.819889276e-004	1.640158e+003	2.964758e+003	1.905457e+002	3.110484e+002	105	222	15	82	6.108108e+000	2.043453e+001	0	0	0	0	0	0	0	0	0	0	0	69.4117	127.117	1	1	1	1	24.8756	15.5677	83.2682
DATA	525	4	33	0	0	A_16_P20368816	chr15:100666579-100666638	6495	343.855	-1.140481271e-001	9.785802227e-002	2.438389880e-001	8.829893e+002	6.790587e+002	1.310832e+002	1.159117e+002	78	119	15	83	5.997268e+000	2.062338e+001	0	0	0	0	0	0	0	0	0	0	0	37.4088	29.163	1	1	1	1	27.2919	15.59	83.6886
DATA	526	4	34	0	0	A_14_P200658	chr4:70917090-70917149	6516.4	344.096	-6.025048714e-001	3.012291435e-001	4.548355736e-002	3.730705e+002	9.317214e+001	1.037153e+002	9.394617e+001	55.5	96	15	83	6.105242e+000	2.066902e+001	0	0	0	0	0	0	0	0	0	0	0	15.8233	2.26669	1	0	0	0	29.1201	15.6615	83.5701
DATA	527	4	35	0	0	A_14_P120077	chr2:237075191-237075245	6537.4	344.552	2.401930445e-001	8.639195064e-002	5.431353153e-003	7.727518e+002	1.343486e+003	1.237597e+002	1.637785e+002	73	151	15	83	6.223510e+000	2.021930e+001	0	0	0	0	0	0	0	0	0	0	0	32.8104	57.8632	1	1	1	1	27.0811	15.8209	83.6418
DATA	528	4	36	0	0	A_14_P138854	chr19:2849385-2849444	6558.97	344.205	6.770226981e-002	1.460279347e-001	6.429161034e-001	4.077076e+002	4.764870e+002	1.048306e+002	1.049697e+002	54	109	15	83	6.596690e+000	2.007521e+001	0	0	0	0	0	0	0	0	0	0	0	17.3274	20.5521	1	1	0	1	29.1201	16.163	83.9488
DATA	529	4	37	0	0	A_14_P138166	chr15:63617463-63617522	6579.45	343.925	1.479993559e-001	8.786430718e-002	9.210282748e-002	7.977480e+002	1.121670e+003	1.252006e+002	1.459672e+002	77	135	15	83	6.173239e+000	2.010586e+001	0	0	0	0	0	0	0	0	0	0	0	33.9332	48.4448	1	1	1	1	27.501	15.7938	84.0757
DATA	530	4	38	0	0	A_16_P01129765	chr4:168139439-168139498	6600.89	343.635	5.946929235e-001	9.685720558e-002	8.257684292e-010	5.324269e+002	2.093886e+003	1.101371e+002	2.292275e+002	60	177	15	83	6.111182e+000	2.032945e+001	0	0	0	0	0	0	0	0	0	0	0	22.6667	90.5559	1	1	1	1	26.4388	15.5771	84.2722
DATA	531	4	39	0	0	A_14_P115767	chr7:117420524-117420583	6622.11	343.642	-2.145179114e-001	7.483202032e-002	4.148292402e-003	1.941484e+003	1.184721e+003	2.167344e+002	1.507178e+002	126	129	15	84	6.027018e+000	2.069293e+001	0	0	0	0	0	0	0	0	0	0	0	82.7213	51.2997	1	1	1	1	24.6442	15.6358	84.8278
DATA	532	4	40	0	0	A_14_P104180	chr8:74860448-74860507	6642.96	343.518	5.794683260e-001	9.187609260e-002	2.843796628e-010	6.493800e+002	2.465853e+003	1.161179e+002	2.635606e+002	66	195.5	15	84	6.000428e+000	2.079494e+001	0	0	0	0	0	0	0	0	0	0	0	27.6888	106.9	1	1	1	1	25.3321	15.671	84.8388
DATA	533	4	41	0	0	A_14_P200264	chr9:139641471-139641530	6664.22	342.944	-1.720535366e-001	5.154882706e-001	7.385545633e-001	1.372084e+002	9.232669e+001	9.717261e+001	9.294957e+001	45.5	94	15	84	5.940785e+000	2.066426e+001	0	0	0	0	0	0	0	0	0	0	0	5.85425	0.294047	1	0	0	0	20.3108	15.4766	84.8188
DATA	534	4	42	0	0	A_16_P02887096	chr14:32518666-32518725	6685.66	343.19	-3.228930194e-002	9.301559379e-002	7.284872051e-001	8.629583e+002	8.011254e+002	1.291831e+002	1.226338e+002	74.5	120.5	15	84	5.998609e+000	2.000289e+001	0	0	0	0	0	0	0	0	0	0	0	36.8455	34.8086	1	1	1	1	25.7804	15.4967	84.6907
DATA	535	4	43	0	0	A_16_P02796731	chr13:65971853-65971912	6706.51	342.864	6.391474569e-001	8.749935491e-002	2.781006070e-013	1.253066e+003	5.459104e+003	1.579001e+002	5.537340e+002	89.5	319.5	15	84	6.071222e+000	2.011063e+001	0	0	0	0	0	0	0	0	0	0	0	53.5326	237.442	1	1	1	1	25.7804	15.6121	85.1187
DATA	536	4	44	0	0	A_14_P102351	chr21:43607477-43607536	6727.33	342.797	-4.353205998e-001	2.669339587e-001	1.029288171e-001	3.575298e+002	1.312175e+002	1.024634e+002	9.358955e+001	52	99	15	85	6.236094e+000	2.039296e+001	0	0	0	0	0	0	0	0	0	0	0	15.2826	5.71269	1	1	0	0	28.1191	15.8238	85.6888
DATA	537	4	45	0	0	A_14_P125428	chr15:38747615-38747674	6748.9	343.05	2.081868424e-002	6.556741299e-002	7.508523148e-001	2.471553e+003	2.592917e+003	2.651337e+002	2.753247e+002	142	201	15	85	6.249153e+000	2.083345e+001	0	0	0	0	0	0	0	0	0	0	0	105.705	112.986	1	1	1	1	26.6546	15.8281	85.6053
DATA	538	4	46	0	0	A_16_P17574468	chr6:67029691-67029750	6770.24	343.015	-2.872455872e-001	9.347814191e-002	2.120153077e-003	1.209851e+003	6.244337e+002	1.543982e+002	1.116065e+002	87	113	15	85	6.800541e+000	2.095475e+001	0	0	0	0	0	0	0	0	0	0	0	51.7685	27.233	1	1	1	1	27.7085	16.3395	85.4955
DATA	539	4	47	0	0	A_16_P21084638	chr20:15797054-15797113	6790.92	343.062	3.252515641e-001	7.692331035e-002	2.355081609e-005	1.095377e+003	2.316408e+003	1.455750e+002	2.494016e+002	90	194	15	84	6.720587e+000	2.162893e+001	0	0	0	0	0	0	0	0	0	0	0	46.8902	101.102	1	1	1	1	22.7082	16.1376	85.2261
DATA	540	4	48	0	0	A_14_P200328	chr11:125771834-125771893	6812.51	342.647	1.070152576e+000	1.363570962e-001	4.221787597e-015	1.909443e+002	2.244188e+003	9.773319e+001	2.426803e+002	48	186	15	85	6.712224e+000	2.138663e+001	0	0	0	0	0	0	0	0	0	0	0	8.17668	98.0282	1	1	0	1	24.4106	16.2386	85.7654
DATA	541	4	49	0	0	A_18_P14179324	chr3:55890134-55890193	6833.34	342.78	3.334340095e-001	8.191873765e-002	4.695221268e-005	8.574331e+002	1.847712e+003	1.285795e+002	2.065409e+002	73	167	15	85	6.663419e+000	2.102852e+001	0	0	0	0	0	0	0	0	0	0	0	36.7301	80.7628	1	1	1	1	25.3321	16.1751	85.8315
DATA	542	4	50	0	0	A_16_P00892159	chr3:187988945-187989004	6854.57	342.679	4.100050875e-001	7.754504902e-002	1.241249060e-007	1.206474e+003	3.101153e+003	1.540497e+002	3.235418e+002	90	226	15	85	6.269411e+000	2.096667e+001	0	0	0	0	0	0	0	0	0	0	0	51.6969	135.638	1	1	1	1	25.1049	15.7033	86.3109
DATA	543	4	51	0	0	A_14_P100120	chr12:81503370-81503429	6875.28	342.489	-1.625220660e-001	8.027057245e-002	4.290042625e-002	1.397897e+003	9.615084e+002	1.694475e+002	1.332021e+002	97	132.5	15	84.5	6.173966e+000	2.023534e+001	0	0	0	0	0	0	0	0	0	0	0	59.913	42.0789	1	1	1	1	23.4529	15.5209	85.4642
DATA	544	4	52	0	0	A_16_P02353731	chr10:119320504-119320563	6896.62	342.207	-1.750962069e-001	8.590896864e-002	4.153394681e-002	1.211094e+003	8.092477e+002	1.543871e+002	1.226260e+002	89	125	15	84	6.239443e+000	1.981676e+001	0	0	0	0	0	0	0	0	0	0	0	51.9163	35.4353	1	1	1	1	25.7804	15.6373	84.4385
DATA	545	4	53	0	0	A_14_P111925	chr17:57350236-57350295	6917.9	342.25	2.084545289e-001	7.083644614e-002	3.253024250e-003	1.512928e+003	2.444966e+003	1.790368e+002	2.612642e+002	107	189.5	15	83	6.148472e+000	2.037081e+001	0	0	0	0	0	0	0	0	0	0	0	64.8666	107.11	1	1	1	1	26.6546	15.5936	84.534
DATA	546	4	54	0	0	A_14_P110772	chr7:142580425-142580484	6939.31	342.397	1.573480458e-001	8.246784866e-002	5.639216034e-002	9.008331e+002	1.294173e+003	1.314419e+002	1.588157e+002	77	142	15	83	6.096914e+000	2.001348e+001	0	0	0	0	0	0	0	0	0	0	0	38.6288	56.7184	1	1	1	1	25.3321	15.6799	84.0698
DATA	547	4	55	0	0	A_16_P01457090	chr6:35681450-35681509	6960.25	342.186	3.819964882e-001	8.195800324e-002	3.148589563e-006	8.674491e+002	2.090453e+003	1.291721e+002	2.284012e+002	76	175	15	83	6.070161e+000	2.069233e+001	0	0	0	0	0	0	0	0	0	0	0	37.1997	91.6509	1	1	1	1	26.2212	15.6689	84.7335
DATA	548	4	56	0	0	A_14_P122029	chr13:103581697-103581756	6981.7	342.559	3.985064912e-001	8.434166090e-002	2.302208615e-006	7.854873e+002	1.966281e+003	1.238104e+002	2.170834e+002	73	176	15	83	6.106471e+000	2.021170e+001	0	0	0	0	0	0	0	0	0	0	0	33.6879	86.2301	1	1	1	1	25.5572	15.6675	84.6323
DATA	549	4	57	0	0	A_14_P106310	chr17:80624672-80624731	7002.4	341.679	-2.803229932e-001	8.476336135e-002	9.425897164e-004	1.490515e+003	7.816519e+002	1.771354e+002	1.206919e+002	106.5	123.5	15	83	6.106263e+000	2.007722e+001	0	0	0	0	0	0	0	0	0	0	0	63.9199	34.2908	1	1	1	1	24.6442	15.7424	84.7709
DATA	550	4	58	0	0	A_16_P19743745	chr13:23300362-23300421	7024.42	341.333	-1.634899779e-001	9.733665901e-002	9.302852794e-002	9.344259e+002	6.412906e+002	1.337658e+002	1.120941e+002	75	116	15	84	6.040828e+000	2.045146e+001	0	0	0	0	0	0	0	0	0	0	0	40.0697	28.1401	1	1	1	1	23.696	15.6231	85.6074
DATA	551	4	59	0	0	A_14_P107083	chr17:63685275-63685334	7044.93	341.907	4.304791240e-002	7.005510167e-002	5.388939087e-001	1.638259e+003	1.808966e+003	1.897385e+002	2.029157e+002	108	165	15	84	6.137511e+000	1.997055e+001	0	0	0	0	0	0	0	0	0	0	0	70.2512	79.3846	1	1	1	1	24.6442	15.8228	85.3956
DATA	552	4	60	0	0	A_14_P122115	chr9:111823029-111823085	7066.07	341.69	-5.098905506e-003	6.488947450e-002	9.373680371e-001	2.769603e+003	2.737276e+003	2.930376e+002	2.887490e+002	158	212	15	85	6.434609e+000	1.969427e+001	0	0	0	0	0	0	0	0	0	0	0	118.75	120.137	1	1	1	1	26.0017	16.1011	85.4642
DATA	553	4	61	0	0	A_14_P131403	chr5:39021168-39021227	7087.25	341.607	1.805955554e-001	6.627562260e-002	6.431769514e-003	2.491913e+003	3.776839e+003	2.669513e+002	3.887073e+002	146	247	16	84	6.545786e+000	2.035752e+001	0	0	0	0	0	0	0	0	0	0	0	106.829	165.772	1	1	1	1	25.1049	16.0962	85.061
DATA	554	4	62	0	0	A_14_P112898	chr14:77926098-77926157	7108.71	341.27	-9.261328128e-002	6.826891794e-002	1.749099068e-001	2.239573e+003	1.809472e+003	2.435722e+002	2.029524e+002	137.5	170	15	84	6.601080e+000	2.045711e+001	0	0	0	0	0	0	0	0	0	0	0	95.9907	79.423	1	1	1	1	27.0811	16.0864	84.8756
DATA	555	4	63	0	0	A_16_P01034545	chr4:98865081-98865140	7129.27	341.381	-4.950196830e-001	1.120043009e-001	9.886139360e-006	1.179933e+003	3.774311e+002	1.519750e+002	9.936515e+001	87.5	104	15	84	6.235807e+000	2.059649e+001	0	0	0	0	0	0	0	0	0	0	0	50.5638	16.5654	1	1	1	0	26.6546	15.7542	85.0056
DATA	556	4	64	0	0	A_14_P131084	chrX:97855629-97855688	7150.92	340.935	-5.878462453e-001	1.019889648e-001	8.223011130e-009	1.729910e+003	4.468659e+002	1.977504e+002	1.022099e+002	116	111	15	84	6.566289e+000	2.040080e+001	0	0	0	0	0	0	0	0	0	0	0	74.1104	19.6117	1	1	1	0	27.0811	16.0237	85.091
DATA	557	4	65	0	0	A_14_P109942	chr3:141896333-141896392	7171.94	340.984	-2.082477461e-001	7.442499587e-002	5.140597870e-003	1.937251e+003	1.199328e+003	2.161333e+002	1.511178e+002	119	146	15	84	6.565378e+000	2.027729e+001	0	0	0	0	0	0	0	0	0	0	0	82.9709	52.6266	1	1	1	1	27.0811	16.0109	85.3701
DATA	558	4	66	0	0	A_14_P105716	chr6:154726548-154726607	7193	340.741	1.023018650e+000	1.176667989e-001	3.492828222e-018	4.602729e+002	4.853266e+003	1.063428e+002	4.939612e+002	61	301	15	84	6.213105e+000	1.957525e+001	0	0	0	0	0	0	0	0	0	0	0	19.7066	212.923	1	1	0	1	25.7804	15.6052	84.7602
DATA	559	4	67	0	0	A_16_P18603030	chr9:32721784-32721843	7214	340.776	2.462010285e-001	7.450224983e-002	9.510796681e-004	1.202697e+003	2.120105e+003	1.538218e+002	2.311029e+002	89.5	185.5	15	84	6.224444e+000	1.947626e+001	0	0	0	0	0	0	0	0	0	0	0	51.4766	92.9896	1	1	1	1	25.7804	15.5946	84.519
DATA	560	4	68	0	0	A_14_P201665	chr3:33320428-33320487	7235.45	340.414	2.264908780e-001	7.721013425e-002	3.352342678e-003	1.048112e+003	1.765625e+003	1.420891e+002	1.990956e+002	84	168	15	84	6.207285e+000	1.954522e+001	0	0	0	0	0	0	0	0	0	0	0	44.8417	77.4207	1	1	1	1	25.3321	15.6822	84.9029
DATA	561	4	69	0	0	A_14_P124650	chr13:26635563-26635622	7257.46	340.538	1.682384421e-001	7.490046219e-002	2.469374188e-002	1.181528e+003	1.740534e+003	1.522216e+002	1.968902e+002	86.5	165.5	15	84	6.202990e+000	2.014592e+001	0	0	0	0	0	0	0	0	0	0	0	50.5294	76.2915	1	1	1	1	24.4106	15.8503	84.6238
DATA	562	4	70	0	0	A_14_P139724	chrX:115454837-115454896	7277.77	340.532	-4.534970658e-001	8.788203090e-002	2.465630963e-007	1.976135e+003	6.955358e+002	2.197043e+002	1.153922e+002	119	119	15	84	6.203381e+000	2.032193e+001	0	0	0	0	0	0	0	0	0	0	0	84.4769	30.4752	1	1	1	1	26.0017	15.5758	84.8524
DATA	563	4	71	0	0	A_16_P02091219	chr9:32759696-32759755	7298.62	340.566	2.426733097e-001	8.189983325e-002	3.046069614e-003	8.729328e+002	1.526350e+003	1.297970e+002	1.782768e+002	69	162	15	83	6.255533e+000	2.052713e+001	0	0	0	0	0	0	0	0	0	0	0	37.3	66.8481	1	1	1	1	24.4106	15.5371	84.5103
DATA	564	4	72	0	0	A_14_P103788	chr3:100029234-100029293	7320	340.203	3.153413138e-002	7.945898312e-002	6.914703374e-001	1.107746e+003	1.191172e+003	1.466559e+002	1.506051e+002	85	141.5	15	83	6.348360e+000	2.088208e+001	0	0	0	0	0	0	0	0	0	0	0	47.3083	52.1445	1	1	1	1	28.1191	15.6073	84.062
DATA	565	4	73	0	0	A_14_P133561	chr19:30195435-30195494	7341.59	340.155	-8.913772661e-002	1.434737136e-001	5.344136785e-001	5.239864e+002	4.267586e+002	1.095096e+002	1.117964e+002	65	103	15	83	6.616590e+000	2.093724e+001	0	0	0	0	0	0	0	0	0	0	0	22.366	18.6715	1	1	1	0	25.7804	16.0778	84.3523
DATA	566	4	74	0	0	A_16_P02113823	chr9:80956995-80957054	7362.75	340.07	-5.321529984e-002	8.306772390e-002	5.217660465e-001	1.103981e+003	9.766664e+002	1.464399e+002	1.343533e+002	88	137	15	82	6.297817e+000	2.136977e+001	0	0	0	0	0	0	0	0	0	0	0	47.0966	42.7066	1	1	1	1	28.3221	15.6653	83.7119
DATA	567	4	75	0	0	A_14_P106473	chr2:63921609-63921668	7383.35	340.217	-1.057776115e-001	7.969333714e-002	1.844067970e-001	1.309106e+003	1.026118e+003	1.624943e+002	1.380283e+002	91	136.5	15	83	6.267552e+000	2.104023e+001	0	0	0	0	0	0	0	0	0	0	0	55.8176	44.841	1	1	1	1	26.2212	15.6138	83.4655
DATA	568	4	76	0	0	A_14_P137927	chr1:204188216-204188275	7405	339.545	6.230472303e-001	9.244101489e-002	1.584480820e-011	6.766374e+002	2.840555e+003	1.177195e+002	2.986986e+002	70	209	15	83	6.225464e+000	2.093223e+001	0	0	0	0	0	0	0	0	0	0	0	28.8307	124.054	1	1	1	1	25.3321	15.5303	83.8061
DATA	569	4	77	0	0	A_14_P101793	chr5:45519525-45519584	7426	339.5	4.122243276e-002	9.574062692e-002	6.667856844e-001	7.538350e+002	8.288935e+002	1.223669e+002	1.241609e+002	72	124	15	83	6.232987e+000	2.052822e+001	0	0	0	0	0	0	0	0	0	0	0	32.1001	36.1743	1	1	1	1	26.2212	15.5262	83.1172
DATA	570	4	78	0	0	A_14_P100994	chr16:11441572-11441629	7446.93	339.857	-9.052368603e-002	7.141041399e-002	2.049215974e-001	1.812229e+003	1.471260e+003	2.052895e+002	1.737947e+002	117	153.5	15	81	6.238703e+000	2.037377e+001	0	0	0	0	0	0	0	0	0	0	0	77.1233	64.1585	1	1	1	1	25.1049	15.5808	82.1873
DATA	571	4	79	0	0	A_14_P125324	chr7:138963583-138963642	7468.18	339.855	4.691746797e-001	1.043624798e-001	6.936556034e-006	4.444956e+002	1.309309e+003	1.062556e+002	1.603593e+002	56.5	149	15	81	6.279926e+000	2.008783e+001	0	0	0	0	0	0	0	0	0	0	0	18.9038	57.0507	1	1	0	1	24.4106	15.6738	82.0633
DATA	572	4	80	0	0	A_14_P109492	chr19:48035912-48035971	7488.84	339.431	1.987887873e-001	6.606033233e-002	2.619361510e-003	2.833084e+003	4.477631e+003	2.993186e+002	4.572497e+002	160	287	15	81	6.153374e+000	1.964409e+001	0	0	0	0	0	0	0	0	0	0	0	120.4	194.953	1	1	1	1	25.7804	15.5172	81.705
DATA	573	4	81	0	0	A_18_P22769496	chr3:17372773-17372832	7510.39	339.306	-2.315223062e-001	8.868578758e-002	9.038595002e-003	1.243102e+003	7.294314e+002	1.574636e+002	1.179887e+002	85	125	15	81	6.080790e+000	1.955633e+001	0	0	0	0	0	0	0	0	0	0	0	52.7902	31.7311	1	1	1	1	26.6546	15.3571	81.5097
DATA	574	4	82	0	0	A_16_P16825731	chr4:116913694-116913753	7531.5	339.707	-1.076478081e-001	9.446207813e-002	2.544581830e-001	9.246136e+002	7.216265e+002	1.338045e+002	1.175766e+002	80	120	15	81	5.989264e+000	2.012683e+001	0	0	0	0	0	0	0	0	0	0	0	39.2383	31.362	1	1	1	1	25.3321	15.4177	81.9292
DATA	575	4	83	0	0	A_14_P110794	chr16:4464594-4464653	7552.81	339.5	-3.216011771e-002	8.941385469e-002	7.190886053e-001	9.312838e+002	8.648125e+002	1.343211e+002	1.269330e+002	77	131	15	81	5.882758e+000	1.978768e+001	0	0	0	0	0	0	0	0	0	0	0	39.4903	37.5497	1	1	1	1	25.3321	15.5288	82.0098
DATA	576	4	84	0	0	A_16_P17295788	chr5:127822042-127822101	7574.29	339.4	9.255260328e-003	7.548759336e-002	9.024188045e-001	1.315029e+003	1.343354e+003	1.633317e+002	1.633895e+002	91	143	15	82	5.951332e+000	2.024888e+001	0	0	0	0	0	0	0	0	0	0	0	55.7181	58.2699	1	1	1	1	24.8756	15.7459	82.6645
DATA	577	4	85	0	0	A_16_P00965500	chr4:43851921-43851980	7595.22	339.052	1.207886997e-001	6.995152023e-002	8.421281910e-002	1.601714e+003	2.115308e+003	1.872291e+002	2.311112e+002	105	180.5	15	81	6.102350e+000	1.983290e+001	0	0	0	0	0	0	0	0	0	0	0	67.8087	91.6645	1	1	1	1	25.7804	15.7818	82.4125
DATA	578	4	86	0	0	A_14_P201038	chr10:115312804-115312863	7616.57	338.554	3.724956941e-003	1.067106292e-001	9.721538315e-001	6.667265e+002	6.724696e+002	1.177360e+002	1.149221e+002	69	115.5	15	82	6.088662e+000	2.029707e+001	0	0	0	0	0	0	0	0	0	0	0	28.201	29.1108	1	1	1	1	24.8756	15.793	83.2727
DATA	579	4	87	0	0	A_14_P120714	chr19:39025966-39026018	7637.47	338.508	-2.431679883e-002	9.414572858e-002	7.961839346e-001	8.432463e+002	7.973292e+002	1.286189e+002	1.227229e+002	74.5	119	15	81	6.113485e+000	2.014817e+001	0	0	0	0	0	0	0	0	0	0	0	35.6377	34.479	1	1	1	1	26.2212	15.8929	82.5568
DATA	580	4	88	0	0	A_14_P125766	chr15:41028550-41028609	7658.08	338.547	-2.951661634e-001	7.228559795e-002	4.439434655e-005	2.998864e+003	1.519814e+003	3.152453e+002	1.783843e+002	168	159.5	15	81	6.442456e+000	2.035731e+001	0	0	0	0	0	0	0	0	0	0	0	126.635	65.6496	1	1	1	1	26.2212	16.0905	82.0627
DATA	581	4	89	0	0	A_16_P16056445	chr2:224706790-224706849	7680	338.607	-6.337945770e-002	1.991935452e-001	7.503481917e-001	3.325386e+002	2.873840e+002	1.028129e+002	9.782335e+001	55	101	15	82	6.570945e+000	2.049227e+001	0	0	0	0	0	0	0	0	0	0	0	14.0298	12.3989	1	1	0	0	26.2212	16.114	82.5468
DATA	582	4	90	0	0	A_16_P02991999	chr14:107152092-107152151	7700.84	337.887	4.679165244e-001	1.121339253e-001	3.008309615e-005	3.911946e+002	1.148972e+003	1.049444e+002	1.482038e+002	53.5	135	15	82	6.604538e+000	2.091212e+001	0	0	0	0	0	0	0	0	0	0	0	16.4885	49.5162	1	1	0	1	27.0811	15.9523	83.0949
DATA	583	4	91	0	0	A_14_P125513	chr9:99479475-99479534	7721.44	338.596	-3.951920522e-001	1.926486460e-001	4.023173077e-002	4.997375e+002	2.011638e+002	1.095231e+002	9.586034e+001	61	101	15	82	6.280100e+000	2.055931e+001	0	0	0	0	0	0	0	0	0	0	0	21.0469	8.65876	1	1	1	0	24.8756	15.5629	83.3157
DATA	584	4	92	0	0	A_18_P20322080	chr15:50864843-50864902	7743.32	338.536	3.575874691e-001	7.785783721e-002	4.372844525e-006	1.085540e+003	2.473052e+003	1.459456e+002	2.645125e+002	88	197	15	82	6.231464e+000	2.093818e+001	0	0	0	0	0	0	0	0	0	0	0	45.6747	106.313	1	1	1	1	25.1049	15.4762	83.954
DATA	585	4	93	0	0	A_14_P110077	chr20:19703475-19703534	7764.05	338.148	2.751603110e-001	7.498281990e-002	2.428877754e-004	1.208745e+003	2.277692e+003	1.553873e+002	2.463883e+002	91	187	15	83	6.223053e+000	2.078683e+001	0	0	0	0	0	0	0	0	0	0	0	50.8095	97.7956	1	1	1	1	27.0811	15.5507	84.2204
DATA	586	4	94	0	0	A_14_P130838	chr7:37972807-37972866	7785.98	337.862	-5.363311744e-001	1.003752657e-001	9.128951343e-008	1.649066e+003	4.796306e+002	1.916985e+002	1.056039e+002	108.5	108	15	83	6.178330e+000	2.079762e+001	0	0	0	0	0	0	0	0	0	0	0	69.2476	20.5664	1	1	1	1	26.0017	15.706	84.6054
DATA	587	4	95	0	0	A_14_P126159	chr4:141554795-141554854	7806.86	337.714	-8.358018888e-001	1.459173530e-001	1.016737411e-008	1.238895e+003	1.808142e+002	1.578647e+002	9.592457e+001	93.5	94.5	15	84	5.981633e+000	2.047292e+001	0	0	0	0	0	0	0	0	0	0	0	51.9732	7.74325	1	1	1	0	25.5572	15.8827	84.7639
DATA	588	4	96	0	0	A_16_P03387295	chr18:61916643-61916702	7828.35	337.769	2.808256528e-002	6.262107082e-002	6.538267806e-001	4.787316e+003	5.107103e+003	4.886466e+002	5.193494e+002	230	317	15	85	6.156328e+000	2.092081e+001	0	0	0	0	0	0	0	0	0	0	0	200.636	218.41	1	1	1	1	24.6442	15.7979	85.9552
DATA	589	4	97	0	0	A_14_P103358	chr2:239078371-239078430	7849.3	337.852	2.319507371e-001	1.208177132e-001	5.487804141e-002	4.391750e+002	7.491837e+002	1.074193e+002	1.205640e+002	55	122	15	84	6.135263e+000	2.077037e+001	0	0	0	0	0	0	0	0	0	0	0	18.388	31.9963	1	1	0	1	24.6442	15.6261	85.189
DATA	590	4	98	0	0	A_14_P102155	chr9:100613698-100613757	7870.41	337.5	6.059438887e-001	1.429751160e-001	2.254119944e-005	2.336631e+002	9.430486e+002	1.008778e+002	1.335687e+002	50.5	128.5	15	85	6.270017e+000	2.068252e+001	0	0	0	0	0	0	0	0	0	0	0	9.77306	40.2212	1	1	0	1	25.3321	15.705	86.2781
DATA	591	4	99	0	1	SRN_50429	SRN_50429	7890.84	337.623	-5.833756503e-001	8.191781835e-002	1.067785321e-012	1.459029e+004	3.807925e+003	1.462332e+003	3.923958e+002	644	250	15	85	6.270407e+000	2.033962e+001	0	0	0	0	0	0	0	0	0	0	0	609.659	162.188	1	1	1	1	26.0017	15.7232	86.1278
DATA	592	4	100	0	0	A_14_P110450	chr3:84959321-84959380	7912.72	337.197	-4.621176715e-001	1.018715327e-001	5.725548695e-006	1.390499e+003	4.797920e+002	1.703097e+002	1.062991e+002	97.5	110	15	85	6.183547e+000	2.036453e+001	0	0	0	0	0	0	0	0	0	0	0	58.0373	20.406	1	1	1	1	26.6546	15.6043	86.2902
DATA	593	4	101	0	0	A_14_P113128	chr6:137539744-137539796	7933.54	337.357	-5.980132749e-001	8.409719483e-002	1.152237803e-012	6.690859e+003	1.688374e+003	6.762882e+002	1.937245e+002	318.5	164	15	85	6.199171e+000	2.079361e+001	0	0	0	0	0	0	0	0	0	0	0	278.988	71.706	1	1	1	1	25.1049	15.7261	86.9935
DATA	594	4	102	0	0	A_14_P123747	chr2:235003618-235003677	7955.27	337.339	8.454331516e-002	7.700495289e-002	2.722505589e-001	1.176400e+003	1.429218e+003	1.534597e+002	1.716877e+002	91	152	15	86	6.131629e+000	2.055243e+001	0	0	0	0	0	0	0	0	0	0	0	48.9995	60.6092	1	1	1	1	26.0017	15.5392	86.7798
DATA	595	4	103	0	0	A_14_P102395	chr3:53892586-53892636	7976.29	337.27	1.853113508e-001	6.695783163e-002	5.647367591e-003	2.317940e+003	3.551515e+003	2.519122e+002	3.677076e+002	132	247	15	86	6.029503e+000	2.035292e+001	0	0	0	0	0	0	0	0	0	0	0	96.4449	150.391	1	1	1	1	27.0811	15.5614	86.2636
DATA	596	4	104	0	0	A_14_P134710	chr2:102357105-102357164	7997.6	337.258	4.755355312e-001	9.050338836e-002	1.485566036e-007	6.549231e+002	1.957608e+003	1.184964e+002	2.177744e+002	67.5	169.5	15	86	6.101649e+000	2.074815e+001	0	0	0	0	0	0	0	0	0	0	0	27.2208	82.7731	1	1	1	1	26.2212	15.6087	86.5013
DATA	597	4	105	0	0	A_14_P132294	chr12:123350783-123350842	8018.67	336.606	-2.303464567e-002	1.365037200e-001	8.659953462e-001	5.030096e+002	4.770256e+002	1.109282e+002	1.067961e+002	56	114	15	87	6.161683e+000	2.079795e+001	0	0	0	0	0	0	0	0	0	0	0	20.8825	20.1407	1	1	1	0	26.8687	15.6073	86.9275
DATA	598	4	106	0	0	A_16_P17712767	chr6:127202157-127202216	8039.83	336.796	-8.035967058e-001	1.053106020e-001	2.334292106e-014	3.115807e+003	4.897493e+002	3.269220e+002	1.074988e+002	162	110	15	87	6.097009e+000	2.090690e+001	0	0	0	0	0	0	0	0	0	0	0	129.217	20.6467	1	1	1	1	24.4106	15.6849	87.1164
DATA	599	4	107	0	0	A_14_P107023	chr1:74672597-74672656	8060.7	336.831	5.066587483e-001	8.671577645e-002	5.134552852e-009	7.944756e+002	2.551170e+003	1.269973e+002	2.725241e+002	70	193	15	86	6.183221e+000	2.112971e+001	0	0	0	0	0	0	0	0	0	0	0	32.9129	107.392	1	1	1	1	25.5572	15.7177	87.1485
DATA	600	4	108	0	0	A_14_P126787	chr10:28409496-28409555	8081.81	336.5	-5.780917703e-001	8.723735366e-002	3.433809027e-011	3.417008e+003	9.027223e+002	3.558065e+002	1.317624e+002	188.5	128	15	86	6.183330e+000	2.116535e+001	0	0	0	0	0	0	0	0	0	0	0	141.396	37.9434	1	1	1	1	25.3321	15.8286	86.7186
DATA	601	4	109	0	0	A_14_P125682	chr4:167105093-167105152	8103.1	336.397	7.402147739e-001	9.613010243e-002	1.359224687e-014	8.122637e+002	4.465929e+003	1.282912e+002	4.568212e+002	74.5	263.5	15	85	6.093695e+000	2.081221e+001	0	0	0	0	0	0	0	0	0	0	0	33.5737	187.427	1	1	1	1	25.7804	15.5173	85.9477
DATA	602	4	110	0	0	A_16_P19935132	chr13:102459721-102459780	8125.34	335.77	1.760952559e-001	1.000635568e-001	7.843593270e-002	6.302308e+002	9.453550e+002	1.177186e+002	1.349315e+002	69.5	130	15	85	6.032173e+000	2.000646e+001	0	0	0	0	0	0	0	0	0	0	0	26.0169	39.6124	1	1	1	1	26.2212	15.5295	85.6201
DATA	603	4	111	0	0	A_14_P133895	chrX:19433306-19433365	8145.2	336.6	-7.195789885e-002	1.154958563e-001	5.332618751e-001	6.691385e+002	5.669674e+002	1.199221e+002	1.118535e+002	65	115	15	84	5.970018e+000	1.977685e+001	0	0	0	0	0	0	0	0	0	0	0	27.5978	23.7224	1	1	1	1	26.6546	15.539	84.9492
DATA	604	4	112	0	0	A_14_P125829	chr11:48189422-48189481	8166.45	336.015	-2.346927335e-001	9.561682733e-002	1.410756035e-002	1.113173e+003	6.484402e+002	1.493967e+002	1.163165e+002	82	116	15	84	5.974882e+000	2.013878e+001	0	0	0	0	0	0	0	0	0	0	0	45.856	27.0904	1	1	1	1	27.501	15.6497	85.4234
DATA	605	4	113	0	0	A_14_P133253	chr1:236180524-236180573	8187.73	336.085	-3.222650484e-002	9.621650458e-002	7.376723174e-001	8.459694e+002	7.854674e+002	1.307923e+002	1.245915e+002	72	122	15	84.5	6.089399e+000	2.032764e+001	0	0	0	0	0	0	0	0	0	0	0	34.8101	32.7648	1	1	1	1	26.2212	15.6332	85.798
DATA	606	4	114	0	0	A_16_P16113964	chr3:4791992-4792051	8208.86	336.509	-2.971161591e-001	8.713964410e-002	6.504500370e-004	1.502662e+003	7.581324e+002	1.804187e+002	1.230032e+002	103	120	15	85	6.182158e+000	2.073511e+001	0	0	0	0	0	0	0	0	0	0	0	61.7666	31.5761	1	1	1	1	25.7804	15.7661	85.7211
DATA	607	4	115	0	0	A_16_P18155017	chr7:146289632-146289691	8230.2	335.9	3.486465907e-001	7.787578450e-002	7.571425416e-006	1.105097e+003	2.466307e+003	1.490232e+002	2.650230e+002	82	187	15	84	6.195389e+000	2.088567e+001	0	0	0	0	0	0	0	0	0	0	0	45.369	102.567	1	1	1	1	23.9365	15.7951	84.9903
DATA	608	4	116	0	0	A_14_P125674	chr8:130455991-130456050	8251.18	335.636	-3.891324628e-001	7.376253900e-002	1.324123458e-007	4.603284e+003	1.879037e+003	4.710848e+002	2.115333e+002	228.5	173	15	84	6.174918e+000	2.056097e+001	0	0	0	0	0	0	0	0	0	0	0	188.766	78.0275	1	1	1	1	25.1049	15.7716	84.8381
DATA	609	4	117	0	0	A_14_P134401	chr13:32731443-32731502	8272.93	335.61	1.731369217e-001	7.592341770e-002	2.258306861e-002	1.182917e+003	1.762346e+003	1.550323e+002	2.013115e+002	88	161.5	15	84	6.335838e+000	2.091721e+001	0	0	0	0	0	0	0	0	0	0	0	48.4511	73.0691	1	1	1	1	26.0017	15.7984	85.0071
DATA	610	4	118	0	0	A_14_P106380	chr1:54199792-54199845	8293	335.719	5.420114095e-001	8.936139101e-002	1.316363845e-009	7.339891e+002	2.556825e+003	1.243007e+002	2.736204e+002	69	195	15	84	6.187646e+000	2.081575e+001	0	0	0	0	0	0	0	0	0	0	0	30.0318	105.859	1	1	1	1	26.6546	15.632	84.5461
DATA	611	4	119	0	0	A_18_P13556858	chr2:189068304-189068363	8314.93	335.964	2.836986039e-001	7.252662055e-002	9.166848614e-005	1.510330e+003	2.902487e+003	1.813754e+002	3.062159e+002	100	213	15	84	6.152320e+000	2.137981e+001	0	0	0	0	0	0	0	0	0	0	0	61.7266	119.985	1	1	1	1	25.3321	15.451	85.2564
DATA	612	4	120	0	0	A_14_P120066	chr21:46761632-46761691	8336.18	335.557	3.185898592e-001	1.037262139e-001	2.130219721e-003	5.267994e+002	1.097072e+003	1.135144e+002	1.469266e+002	61	129	15	84	6.143187e+000	2.100400e+001	0	0	0	0	0	0	0	0	0	0	0	21.5042	45.2855	1	1	1	1	25.7804	15.5105	85.4091
DATA	613	4	121	0	0	A_16_P15618474	chr2:38085399-38085458	8357.02	335.367	-5.785272843e-001	1.380035117e-001	2.763597091e-005	9.894747e+002	2.611424e+002	1.411527e+002	1.012963e+002	79	106	15	84	6.180004e+000	2.041322e+001	0	0	0	0	0	0	0	0	0	0	0	40.3447	10.7642	1	1	1	0	26.4388	15.738	84.9621
DATA	614	4	122	0	0	A_16_P02648927	chr12:73015398-73015457	8378.24	335.276	-6.944452426e-001	1.385973365e-001	5.428210538e-007	1.149734e+003	2.323550e+002	1.528910e+002	1.007295e+002	85	100.5	15	85	6.101294e+000	2.062064e+001	0	0	0	0	0	0	0	0	0	0	0	46.8253	9.56387	1	1	1	0	25.7804	15.6742	85.5168
DATA	615	4	123	0	0	A_14_P101529	chr3:45688578-45688637	8399.53	335.15	-6.691837698e-002	1.003234861e-001	5.047555055e-001	8.340262e+002	7.149264e+002	1.309056e+002	1.214293e+002	76	118	15	84	6.079872e+000	2.076202e+001	0	0	0	0	0	0	0	0	0	0	0	33.9282	29.385	1	1	1	1	25.7804	15.6983	85.03
DATA	616	4	124	0	1	SRN_20663	SRN_20663	8420.62	334.741	5.711509310e-001	8.179281185e-002	2.891506235e-012	2.369495e+003	8.826868e+003	2.575841e+002	8.881422e+002	128	437	15	84	5.981340e+000	2.077075e+001	0	0	0	0	0	0	0	0	0	0	0	96.2765	362.303	1	1	1	1	25.3321	15.6004	84.6856
DATA	617	4	125	0	0	A_16_P01947940	chr8:77822930-77822989	8441.6	334.571	-9.970283866e-003	8.042277770e-002	9.013363493e-001	1.194226e+003	1.167121e+003	1.564917e+002	1.526712e+002	84	139	15	83	5.977925e+000	2.011317e+001	0	0	0	0	0	0	0	0	0	0	0	48.4679	47.8401	1	1	1	1	26.6546	15.5731	84.4568
DATA	618	4	126	0	0	A_14_P131004	chr2:54021531-54021589	8462.92	334.39	-2.323735037e-001	8.423459526e-002	5.804121232e-003	1.478574e+003	8.659037e+002	1.792023e+002	1.311903e+002	102	127	15	84	6.013126e+000	1.975168e+001	0	0	0	0	0	0	0	0	0	0	0	59.9387	35.4452	1	1	1	1	26.0017	15.5553	85.0913
DATA	619	4	127	0	0	A_14_P126582	chr6:101049694-101049753	8483.8	334.816	-8.676481053e-002	8.286547681e-002	2.950736647e-001	1.230948e+003	1.008033e+003	1.594526e+002	1.410666e+002	87	135	15	84	6.032286e+000	1.954591e+001	0	0	0	0	0	0	0	0	0	0	0	49.849	41.2092	1	1	1	1	23.696	15.6631	84.5293
DATA	620	4	128	0	0	A_14_P130600	chr1:23856826-23856885	8505.27	334.708	8.361530435e-001	1.581148248e-001	1.234822146e-007	1.639222e+002	1.124064e+003	1.027868e+002	1.496636e+002	47	138	15	83	6.097722e+000	2.007569e+001	0	0	0	0	0	0	0	0	0	0	0	6.63065	45.8925	1	1	0	1	23.4529	15.6014	84.2365
DATA	621	4	129	0	1	SRN_30855	SRN_30855	8526.45	334.411	-6.306501648e-002	8.193732966e-002	4.414934171e-001	1.226894e+003	1.061065e+003	1.592892e+002	1.450764e+002	93	137	15	83	6.114874e+000	2.028430e+001	0	0	0	0	0	0	0	0	0	0	0	49.5702	43.2661	1	1	1	1	24.8756	15.602	83.4461
DATA	622	4	130	0	0	A_14_P202349	chrX:64953018-64953072	8547.6	333.952	1.141862236e-001	9.027969826e-002	2.059412035e-001	8.250319e+002	1.073141e+003	1.309641e+002	1.460439e+002	74	132	15	82	6.198369e+000	1.995857e+001	0	0	0	0	0	0	0	0	0	0	0	33.2944	43.7051	1	1	1	1	26.4388	15.6592	82.6212
DATA	623	4	131	0	0	A_16_P21439581	chrX:36050188-36050247	8568.2	334.32	-3.688807701e-001	8.971067466e-002	3.924267448e-005	1.636414e+003	6.998620e+002	1.927282e+002	1.213815e+002	101	117	15	81	6.286895e+000	1.946315e+001	0	0	0	0	0	0	0	0	0	0	0	65.9715	28.4696	1	1	1	1	24.1747	15.6639	81.8618
DATA	624	4	132	0	0	A_14_P125250	chr6:50740399-50740458	8589.48	334.206	4.941192685e-001	1.001954431e-001	8.157788154e-007	5.113653e+002	1.595330e+003	1.140342e+002	1.879070e+002	57	150	15	81	6.574985e+000	1.978873e+001	0	0	0	0	0	0	0	0	0	0	0	20.5925	64.8209	1	1	1	1	26.4388	15.9778	81.9465
DATA	625	4	133	0	0	A_14_P127280	chr4:67743365-67743424	8610.9	334.177	2.581950984e-001	7.342078655e-002	4.370321122e-004	1.390397e+003	2.519614e+003	1.724641e+002	2.708599e+002	97	189.5	15	81	6.281406e+000	1.997358e+001	0	0	0	0	0	0	0	0	0	0	0	55.9289	102.26	1	1	1	1	27.0811	15.8253	82.2631
DATA	626	4	134	0	0	A_14_P115451	chr5:59965756-59965815	8631.89	333.635	-3.848117128e-001	1.279425984e-001	2.632412359e-003	8.763106e+002	3.612820e+002	1.345933e+002	1.058623e+002	75	99.5	15	82	6.590309e+000	2.021663e+001	0	0	0	0	0	0	0	0	0	0	0	35.2086	14.6474	1	1	1	0	26.4388	16.1589	82.2523
DATA	627	4	135	0	0	A_14_P136458	chr7:25673259-25673318	8653.57	333.638	1.899414169e-002	1.128318710e-001	8.663156365e-001	6.409443e+002	6.695984e+002	1.206947e+002	1.200256e+002	65	114	15	80.5	6.209795e+000	2.071570e+001	0	0	0	0	0	0	0	0	0	0	0	25.7237	27.1187	1	1	1	1	25.3321	15.7721	81.9985
DATA	628	4	136	0	0	A_14_P129113	chr14:64966934-64966993	8674.52	333.655	5.125610552e-001	8.904972680e-002	8.618292487e-009	7.375817e+002	2.400884e+003	1.261800e+002	2.599699e+002	74	185.5	15	81	6.202122e+000	1.989532e+001	0	0	0	0	0	0	0	0	0	0	0	29.5711	97.1407	1	1	1	1	25.3321	15.8092	81.8292
DATA	629	4	137	0	0	A_16_P19748040	chr13:25108919-25108978	8695.62	333.673	4.864034443e-001	7.927163878e-002	8.467440811e-010	1.482571e+003	4.543798e+003	1.802313e+002	4.652113e+002	99	262	15	81	6.204057e+000	2.024718e+001	0	0	0	0	0	0	0	0	0	0	0	59.3768	183.672	1	1	1	1	24.8756	15.6297	82.5223
DATA	630	4	138	0	0	A_16_P02353731	chr10:119320504-119320563	8717.02	333.46	-1.897839212e-001	1.053607795e-001	7.165925642e-002	9.156686e+002	5.914995e+002	1.375163e+002	1.160910e+002	77.5	111	15	83	6.166870e+000	2.067021e+001	0	0	0	0	0	0	0	0	0	0	0	36.6322	23.8885	1	1	1	1	23.696	15.6281	83.4238
DATA	631	4	139	0	0	A_16_P15995706	chr2:200436538-200436597	8737.97	333.115	-4.040881338e-001	8.711355733e-002	3.507151287e-006	1.934325e+003	7.628538e+002	2.190099e+002	1.257552e+002	118	120	15	83	6.200550e+000	2.076630e+001	0	0	0	0	0	0	0	0	0	0	0	77.3002	30.7834	1	1	1	1	27.0811	15.8418	83.4952
DATA	632	4	140	0	0	A_14_P113707	chr17:66519844-66519903	8759.1	333	9.433380930e-001	1.099210600e-001	9.327042031e-018	7.098920e+002	6.230607e+003	1.249433e+002	6.310429e+002	66	331.5	15	82	6.181497e+000	2.029554e+001	0	0	0	0	0	0	0	0	0	0	0	28.3392	251.228	1	1	1	1	26.4388	15.715	83.0778
DATA	633	4	141	0	0	A_14_P200725	chr8:77904183-77904242	8780.19	332.593	-7.969115943e-001	1.165907828e-001	8.193836019e-012	2.059352e+003	3.287146e+002	2.302254e+002	1.053825e+002	124	105	15	82	6.491787e+000	1.969890e+001	0	0	0	0	0	0	0	0	0	0	0	82.1208	13.2447	1	1	1	0	25.7804	16.068	82.1858
DATA	634	4	142	0	0	A_14_P128738	chr12:21446986-21447045	8801.48	333.466	3.217802758e-001	1.265049814e-001	1.097111677e-002	3.951062e+002	8.288846e+002	1.103342e+002	1.300342e+002	55.5	122.5	15	82	6.299060e+000	1.959775e+001	0	0	0	0	0	0	0	0	0	0	0	15.7422	33.3754	1	1	0	1	25.3321	15.7364	82.1828
DATA	635	4	143	0	0	A_16_P38874278	chr9:127749112-127749171	8822.64	332.134	1.998283054e-001	2.065289738e-001	3.332662720e-001	2.505624e+002	3.969577e+002	1.061449e+002	1.078250e+002	48	105	15	82	6.193257e+000	2.001225e+001	0	0	0	0	0	0	0	0	0	0	0	9.97076	15.9741	1	1	0	0	26.6546	15.657	82.0896
DATA	636	4	144	0	0	A_14_P116786	chr19:55606279-55606330	8843.79	332.579	-6.610348098e-001	9.669362925e-002	8.121688850e-012	2.823110e+003	6.161593e+002	3.005955e+002	1.177193e+002	154	121	15	82	6.215618e+000	2.056578e+001	0	0	0	0	0	0	0	0	0	0	0	112.24	24.7817	1	1	1	1	25.7804	15.5747	82.9313
DATA	637	4	145	0	0	A_14_P117554	chr16:3641064-3641123	8864.72	332.26	8.344761443e-001	1.154457538e-001	4.890898182e-013	3.452236e+002	2.358178e+003	1.089576e+002	2.562826e+002	56	193	15	84	6.228318e+000	2.052870e+001	0	0	0	0	0	0	0	0	0	0	0	13.7112	94.8006	1	1	0	1	24.4106	15.6032	84.2801
DATA	638	4	146	0	0	A_16_P00009054	chr1:7527447-7527506	8886.66	332.255	-3.198909652e-001	4.291180878e-001	4.559928489e-001	2.083025e+002	9.972488e+001	1.055235e+002	1.003951e+002	49	90.5	15	84	6.246555e+000	2.030737e+001	0	0	0	0	0	0	0	0	0	0	0	8.2649	0.0596782	1	0	0	0	23.4529	15.5863	84.6793
DATA	639	4	147	0	0	A_16_P36827177	chr4:94113103-94113162	8907.64	332.391	-8.915369542e-001	1.336061916e-001	2.508459435e-011	1.736814e+003	2.229546e+002	2.022032e+002	1.028730e+002	108	99	15	84	6.208831e+000	2.050500e+001	0	0	0	0	0	0	0	0	0	0	0	68.8492	8.95627	1	1	1	0	26.6546	15.5873	85.2904
DATA	640	4	148	0	0	A_14_P101170	chr1:67816733-67816792	8928.34	332.177	-3.140450003e-001	8.227193762e-002	1.349976210e-004	1.890113e+003	9.171552e+002	2.155613e+002	1.360242e+002	111	130	15	84	6.200207e+000	2.069158e+001	0	0	0	0	0	0	0	0	0	0	0	74.8547	36.8336	1	1	1	1	26.6546	15.7281	85.5243
DATA	641	4	149	0	0	A_14_P109669	chrX:124028161-124028218	8949.56	331.887	1.026832777e-001	6.742421875e-002	1.277728479e-001	2.122923e+003	2.689165e+003	2.362847e+002	2.870726e+002	124	193.5	15	85	6.178132e+000	2.073864e+001	0	0	0	0	0	0	0	0	0	0	0	83.9925	107.979	1	1	1	1	26.4388	15.7663	85.9857
DATA	642	4	150	0	0	A_14_P113418	chr12:56708494-56708553	8970.62	332	8.446781626e-001	1.112977590e-001	3.215027342e-014	4.094132e+002	2.863123e+003	1.116137e+002	3.034327e+002	50.5	204	15	85	6.142403e+000	2.060473e+001	0	0	0	0	0	0	0	0	0	0	0	16.184	114.952	1	1	0	1	29.1201	15.717	85.7205
DATA	643	4	151	0	0	A_14_P119948	chr13:80658137-80658196	8992.16	331.44	-5.033129146e-001	1.711207950e-001	3.268666629e-003	6.936350e+002	2.176798e+002	1.249584e+002	1.028151e+002	66	99	15	85	6.215043e+000	2.044457e+001	0	0	0	0	0	0	0	0	0	0	0	27.3914	8.73946	1	1	1	0	23.696	15.5597	85.6371
DATA	644	4	152	0	0	A_16_P39851048	chr12:125824873-125824932	9012.82	331.9	-7.440822817e-001	1.348453848e-001	3.428006273e-008	1.334555e+003	2.405770e+002	1.692050e+002	1.033180e+002	90.5	102	15	86	6.272777e+000	2.066054e+001	0	0	0	0	0	0	0	0	0	0	0	52.6605	9.65935	1	1	1	0	23.9365	15.784	86.2753
DATA	645	4	153	0	0	A_14_P201559	chr4:41261127-41261186	9034.31	331.603	-9.972982510e-001	1.961282495e-001	3.677633452e-007	9.917350e+002	9.979238e+001	1.437899e+002	1.004630e+002	81	92	15	87	6.445592e+000	2.074206e+001	0	0	0	0	0	0	0	0	0	0	0	39.0966	-2.81408	1	0	1	0	25.3321	16.2081	87.0712
DATA	646	4	154	0	0	A_14_P116950	chr5:49953195-49953254	9055.75	331.473	-6.059353656e-001	1.698500461e-001	3.604412087e-004	7.866996e+002	1.949277e+002	1.305689e+002	1.023127e+002	74	93	15	87	6.081756e+000	2.045304e+001	0	0	0	0	0	0	0	0	0	0	0	30.9863	7.82957	1	1	1	0	25.1049	15.935	87.4202
DATA	647	4	155	0	0	A_16_P21582579	chrX:125583430-125583489	9076.66	331.5	1.884390374e-001	7.446120097e-002	1.138348291e-002	1.307169e+003	2.017301e+003	1.672241e+002	2.253361e+002	91	171	15	86	6.422443e+000	2.040308e+001	0	0	0	0	0	0	0	0	0	0	0	51.4444	81.0545	1	1	1	1	25.3321	16.2343	86.862
DATA	648	4	156	0	0	A_14_P200934	chr10:43301547-43301606	9097.6	331.414	-8.624294560e-001	2.229731713e-001	1.097937662e-004	7.262678e+002	9.969362e+001	1.271595e+002	1.003635e+002	70	87	15	86	6.205015e+000	2.088026e+001	0	0	0	0	0	0	0	0	0	0	0	28.5593	-2.06569	1	0	1	0	27.501	15.9443	86.6786
DATA	649	4	157	0	0	A_14_P111497	chr6:27293406-27293465	9118.85	331.5	1.159854559e-001	7.257092958e-002	1.099905184e-001	1.475951e+003	1.927779e+003	1.808211e+002	2.173145e+002	95.5	161	15	85	6.198412e+000	2.117878e+001	0	0	0	0	0	0	0	0	0	0	0	57.9938	77.5308	1	1	1	1	30	15.9034	86.1694
DATA	650	4	158	0	0	A_16_P17215500	chr5:93282984-93283043	9140.07	331.018	3.713399105e-002	1.095954153e-001	7.347393369e-001	6.642993e+002	7.235987e+002	1.238707e+002	1.236354e+002	66	117	15	85	6.186893e+000	2.072468e+001	0	0	0	0	0	0	0	0	0	0	0	26.0792	29.1196	1	1	1	1	25.3321	15.9404	86.5822
DATA	651	4	159	0	0	A_14_P122788	chr6:114290787-114290846	9161.23	331.421	2.376783333e-001	1.682959825e-001	1.578722871e-001	3.045320e+002	5.263943e+002	1.089652e+002	1.131638e+002	53.5	112	16	85	6.547221e+000	2.037623e+001	0	0	0	0	0	0	0	0	0	0	0	11.9472	21.199	1	1	0	1	25.5572	16.2174	86.0503
DATA	652	4	160	0	0	A_14_P110074	chr9:25909346-25909405	9182.32	330.984	-1.742124924e-001	7.791615921e-002	2.535852819e-002	1.688598e+003	1.130612e+003	1.986898e+002	1.510014e+002	108	138	16	85	6.364252e+000	2.045762e+001	0	0	0	0	0	0	0	0	0	0	0	66.1915	45.5696	1	1	1	1	26.8687	16.2618	85.6299
DATA	653	4	161	0	0	A_16_P01454867	chr6:33977355-33977414	9203.58	331.015	6.135560900e-001	9.818122590e-002	4.125072772e-010	5.532625e+002	2.272413e+003	1.184941e+002	2.482706e+002	63	181	16	85	6.634394e+000	2.061594e+001	0	0	0	0	0	0	0	0	0	0	0	21.6718	91.6768	1	1	1	1	27.0811	16.3019	85.8837
DATA	654	4	162	0	0	A_14_P125049	chr14:50267437-50267495	9224.57	331.104	-6.220934399e-002	6.985008849e-002	3.731372310e-001	2.059412e+003	1.784571e+003	2.310988e+002	2.045136e+002	117	154	15	85	6.619346e+000	2.033208e+001	0	0	0	0	0	0	0	0	0	0	0	80.6139	72.0707	1	1	1	1	27.7085	15.9143	85.6419
DATA	655	4	163	66	1	DarkCorner	DarkCorner	9246.58	330.5	0.000000000e+000	6.190198968e-001	1.000000000e+000	1.042387e+002	9.910743e+001	1.050617e+002	9.977340e+001	43	92	15	84	6.307178e+000	1.995556e+001	0	0	0	0	0	0	0	0	0	0	0	1.95229	-1.25909	0	0	0	0	24.4106	15.5913	84.342
DATA	656	4	164	66	1	DarkCorner	DarkCorner	9265.96	330.687	0.000000000e+000	6.186755804e-001	1.000000000e+000	1.042986e+002	9.899114e+001	1.050033e+002	9.965633e+001	35	88	15	84	6.302743e+000	2.021111e+001	0	0	0	0	0	0	0	0	0	0	0	-4.86202	-1.65732	0	0	0	0	23.4529	15.5597	84.096
DATA	657	5	1	66	1	DarkCorner	DarkCorner	5806.47	353.228	0.000000000e+000	6.184620336e-001	1.000000000e+000	1.030619e+002	1.007040e+002	1.037809e+002	1.013807e+002	42	85	15	84	6.151521e+000	1.977201e+001	0	0	0	0	0	0	0	0	0	0	0	0.857736	-4.24556	0	0	0	0	25.3321	15.6101	84.7413
DATA	658	5	2	0	0	A_14_P114774	chr8:42978102-42978160	5828.61	354.083	-1.713759959e-001	3.082237482e-001	5.782028906e-001	2.519439e+002	1.697962e+002	1.064131e+002	1.024926e+002	50	97	15	84	6.117977e+000	2.010624e+001	0	0	0	0	0	0	0	0	0	0	0	10.0022	6.7771	1	1	0	0	20.591	15.5611	85.1142
DATA	659	5	3	0	0	A_16_P16926056	chr4:159985733-159985792	5849.28	353.515	-4.628249930e-001	1.039499967e-001	8.492329600e-006	1.407573e+003	4.848932e+002	1.744625e+002	1.118407e+002	98	109	15	85	6.204446e+000	1.992845e+001	0	0	0	0	0	0	0	0	0	0	0	56.0502	19.41	1	1	1	0	27.0811	15.609	85.687
DATA	660	5	4	0	0	A_18_P13858484	chr21:15372467-15372526	5869.8	353.778	4.403023771e-001	1.009551498e-001	1.292528328e-005	5.208033e+002	1.435410e+003	1.152037e+002	1.752283e+002	63	143.5	16	85	6.356564e+000	2.026367e+001	0	0	0	0	0	0	0	0	0	0	0	20.8024	57.6183	1	1	1	1	22.4545	16.2043	85.7407
DATA	661	5	5	0	0	A_16_P01231350	chr5:53322946-53323005	5890.96	353.231	-2.285873023e-001	1.067523997e-001	3.225106694e-002	9.390254e+002	5.547407e+002	1.389787e+002	1.135448e+002	81	112.5	15	85	6.220961e+000	1.980304e+001	0	0	0	0	0	0	0	0	0	0	0	37.6182	22.3326	1	1	1	1	24.4106	15.9236	85.8348
DATA	662	5	6	0	0	A_14_P101256	chr3:54913017-54913076	5912.17	353.207	-1.630056497e-001	7.586233674e-002	3.165792838e-002	1.773713e+003	1.218646e+003	2.046848e+002	1.575963e+002	115	145	15	85	6.462633e+000	2.006821e+001	0	0	0	0	0	0	0	0	0	0	0	71.2676	49.1989	1	1	1	1	25.7804	16.1536	85.9799
DATA	663	5	7	0	0	A_14_P124206	chr19:56003963-56004013	5934.2	353.786	4.264280958e-001	9.501509898e-002	7.189375109e-006	5.961796e+002	1.591495e+003	1.180053e+002	1.877704e+002	62.5	165	15	85	6.339785e+000	2.000565e+001	0	0	0	0	0	0	0	0	0	0	0	24.0286	64.4338	1	1	1	1	25.1049	15.774	86.0295
DATA	664	5	8	0	0	A_14_P112279	chrX:43901877-43901936	5955.1	353.407	6.564651434e-003	8.490378039e-002	9.383700008e-001	1.044794e+003	1.060707e+003	1.457080e+002	1.453467e+002	82	136	15	85	6.238563e+000	2.061383e+001	0	0	0	0	0	0	0	0	0	0	0	42.2241	43.0625	1	1	1	1	25.7804	15.6034	85.75
DATA	665	5	9	0	0	A_14_P131668	chr20:31227023-31227079	5976.21	353.057	8.114421447e-001	1.031289682e-001	3.597021232e-015	6.038244e+002	3.911585e+003	1.179235e+002	4.035167e+002	62	250	15	85	6.581163e+000	2.028596e+001	0	0	0	0	0	0	0	0	0	0	0	24.4681	159.238	1	1	1	1	28.1191	15.9952	85.9352
DATA	666	5	10	0	0	A_14_P119693	chr17:48245153-48245212	5997.67	353	-2.553938571e-001	1.077842072e-001	1.781252020e-002	9.501747e+002	5.277274e+002	1.386841e+002	1.120384e+002	75	110.5	16	86	6.766758e+000	2.099699e+001	0	0	0	0	0	0	0	0	0	0	0	38.6064	21.5417	1	1	1	1	27.2919	16.5256	86.2726
DATA	667	5	11	0	0	A_14_P124864	chr19:31915028-31915087	6018.79	352.806	-4.490495807e-001	3.636000142e-001	2.168268594e-001	2.753518e+002	9.791256e+001	1.044571e+002	9.864601e+001	52	91	16	86	6.800661e+000	2.046056e+001	0	0	0	0	0	0	0	0	0	0	0	11.2163	1.57944	1	0	0	0	28.5237	16.6261	85.8013
DATA	668	5	12	0	0	A_14_P124055	chr20:23332391-23332448	6039.75	352.607	4.862868434e-001	8.122646174e-002	2.140054220e-009	1.148922e+003	3.520281e+003	1.526551e+002	3.654995e+002	87	232	16	86	6.804410e+000	2.076091e+001	0	0	0	0	0	0	0	0	0	0	0	46.9158	144.45	1	1	1	1	25.1049	16.6799	86.3406
DATA	669	5	13	0	0	A_14_P121880	chr2:27278229-27278284	6060.67	352.379	1.014089695e-001	8.191602194e-002	2.157299403e-001	1.012579e+003	1.278904e+003	1.425083e+002	1.611614e+002	82	141	16	86	6.558048e+000	2.119085e+001	0	0	0	0	0	0	0	0	0	0	0	41.4467	52.6117	1	1	1	1	26.8687	16.3811	86.541
DATA	670	5	14	0	0	A_16_P17389708	chr5:167598490-167598549	6082.17	352.556	7.050453547e-001	9.365632395e-002	5.152108369e-014	8.801492e+002	4.462741e+003	1.332417e+002	4.568689e+002	75	274	16	85	6.470416e+000	2.162442e+001	0	0	0	0	0	0	0	0	0	0	0	36.1137	184.052	1	1	1	1	25.1049	16.3599	85.8024
DATA	671	5	15	0	0	A_14_P104325	chr7:152116972-152117031	6103.83	352.635	5.713189299e-001	9.113792108e-002	3.640069713e-010	6.951578e+002	2.590612e+003	1.216226e+002	2.768275e+002	69.5	191.5	15	84	6.614232e+000	2.198005e+001	0	0	0	0	0	0	0	0	0	0	0	28.5906	107.11	1	1	1	1	26.2212	16.332	85.3333
DATA	672	5	16	0	0	A_14_P200919	chr14:106009295-106009354	6125	352.396	2.327450072e-002	8.483166940e-002	7.838072194e-001	1.006693e+003	1.062115e+003	1.415993e+002	1.440668e+002	84	138	15	84	6.634808e+000	2.104268e+001	0	0	0	0	0	0	0	0	0	0	0	41.4943	44.0212	1	1	1	1	24.8756	16.3447	85.2153
DATA	673	5	17	0	0	A_18_P16132459	chr7:77366489-77366548	6144.51	352.046	-2.371015943e-001	1.425467031e-001	9.624726689e-002	6.176406e+002	3.577950e+002	1.170147e+002	1.035008e+002	66	110	15	85	6.613478e+000	2.076431e+001	0	0	0	0	0	0	0	0	0	0	0	25.5077	14.8625	1	1	1	0	26.6546	16.2977	86.1505
DATA	674	5	18	0	0	A_14_P118775	chr16:57279738-57279797	6166.91	352.159	5.658396438e-002	1.047797826e-001	5.891780673e-001	6.652760e+002	7.578545e+002	1.194139e+002	1.230023e+002	67.5	122	15	85	6.700482e+000	2.044066e+001	0	0	0	0	0	0	0	0	0	0	0	27.5362	31.5579	1	1	1	1	22.1978	16.1294	86.441
DATA	675	5	19	0	0	A_14_P109205	chr11:23445008-23445067	6188.16	351.526	-4.353397940e-001	8.980109556e-002	1.248238503e-006	1.831850e+003	6.722797e+002	2.082121e+002	1.177347e+002	123	122	15	84	6.630073e+000	2.036678e+001	0	0	0	0	0	0	0	0	0	0	0	75.969	28.0607	1	1	1	1	25.7804	16.1328	85.573
DATA	676	5	20	0	0	A_16_P16864437	chr4:133938977-133939036	6209.44	351.873	1.143442562e-001	8.537686125e-002	1.804767532e-001	8.977176e+002	1.168111e+003	1.334737e+002	1.514780e+002	76	135	15	84	6.690617e+000	2.060759e+001	0	0	0	0	0	0	0	0	0	0	0	37.3043	48.8641	1	1	1	1	26.4388	16.0772	85.8007
DATA	677	5	21	0	0	A_16_P01358429	chr5:145594964-145595023	6230.5	351.676	-1.067556367e-001	9.019522556e-002	2.365689636e-001	1.033025e+003	8.078958e+002	1.427991e+002	1.256460e+002	79.5	122.5	16	84	6.652157e+000	2.052152e+001	0	0	0	0	0	0	0	0	0	0	0	43.0066	33.8701	1	1	1	1	27.0811	16.3434	85.123
DATA	678	5	22	0	0	A_16_P21512302	chrX:86709753-86709812	6251.46	351.537	2.547751866e-001	8.449184529e-002	2.566558010e-003	8.261581e+002	1.485383e+003	1.284945e+002	1.768732e+002	75	147.5	15	83	6.701922e+000	2.082146e+001	0	0	0	0	0	0	0	0	0	0	0	34.4559	62.406	1	1	1	1	24.4106	16.2547	84.3827
DATA	679	5	23	0	0	A_16_P38083186	chr7:81369202-81369261	6272.3	351.633	-7.146695009e-002	1.013155955e-001	4.805679221e-001	8.048677e+002	6.827435e+002	1.270034e+002	1.176615e+002	75.5	120.5	15	83	6.745658e+000	2.042750e+001	0	0	0	0	0	0	0	0	0	0	0	33.6266	28.7431	1	1	1	1	26.0017	16.3045	84.4404
DATA	680	5	24	0	0	A_16_P36863139	chr4:109770011-109770070	6293.85	351.673	8.093687201e-002	8.316778010e-002	3.304659393e-001	9.735514e+002	1.172994e+003	1.381897e+002	1.513405e+002	81.5	143	15	84	6.696183e+000	2.075664e+001	0	0	0	0	0	0	0	0	0	0	0	40.7446	49.485	1	1	1	1	25.1049	16.2298	84.5832
DATA	681	5	25	0	0	A_16_P00608496	chr2:226329408-226329467	6315.44	351.185	1.975796246e-001	8.589665644e-002	2.143680106e-002	8.187860e+002	1.290476e+003	1.276386e+002	1.604990e+002	73	143	15	84	6.265726e+000	2.059000e+001	0	0	0	0	0	0	0	0	0	0	0	34.3225	54.5552	1	1	1	1	25.1049	15.7886	84.9235
DATA	682	5	26	0	0	A_14_P107756	chr4:175734964-175735023	6336.38	351.698	1.470730825e-001	8.638775103e-002	8.866616854e-002	8.406442e+002	1.179466e+003	1.289319e+002	1.516056e+002	75.5	140	15	84	6.102596e+000	2.084096e+001	0	0	0	0	0	0	0	0	0	0	0	35.2957	49.9549	1	1	1	1	24.8756	15.4681	84.7296
DATA	683	5	27	0	0	A_14_P102592	chr11:8189871-8189930	6357.27	351.203	8.590671225e-002	9.559012802e-002	3.688132366e-001	7.348641e+002	8.955993e+002	1.221865e+002	1.306099e+002	67.5	128.5	15	84	6.175758e+000	2.069045e+001	0	0	0	0	0	0	0	0	0	0	0	30.8985	38.0052	1	1	1	1	27.0811	15.4166	84.9799
DATA	684	5	28	0	0	A_14_P106560	chr9:140590918-140590977	6378.84	351.069	1.222765721e-001	9.528401745e-002	1.993921709e-001	7.105699e+002	9.416367e+002	1.206257e+002	1.336810e+002	69.5	130	15	84	6.282854e+000	1.996032e+001	0	0	0	0	0	0	0	0	0	0	0	29.9208	40.0346	1	1	1	1	26.0017	15.663	84.2709
DATA	685	5	29	0	0	A_14_P132378	chrX:36116887-36116946	6399.66	350.983	-1.080667043e-002	7.610721963e-002	8.870857633e-001	1.329133e+003	1.296468e+003	1.647472e+002	1.605624e+002	92	149	15	83	6.439923e+000	2.002037e+001	0	0	0	0	0	0	0	0	0	0	0	56.0433	55.2182	1	1	1	1	26.0017	15.6201	83.5061
DATA	686	5	30	0	0	A_14_P108126	chr16:29694091-29694150	6420.4	350.86	-8.619627055e-002	2.135894452e-001	6.865359123e-001	3.176675e+002	2.604813e+002	1.022760e+002	9.808005e+001	52.5	102.5	15	82	6.287716e+000	1.980044e+001	0	0	0	0	0	0	0	0	0	0	0	13.4119	11.1133	1	1	0	0	25.7804	15.5496	82.9836
DATA	687	5	31	0	0	A_14_P131907	chr16:4395628-4395686	6441.84	350.298	4.318309957e-001	1.046029061e-001	3.654730557e-005	4.588488e+002	1.240225e+003	1.073941e+002	1.558558e+002	59.5	142.5	15	81	6.231779e+000	1.969932e+001	0	0	0	0	0	0	0	0	0	0	0	19.3963	53.0078	1	1	0	1	25.5572	15.5915	82.721
DATA	688	5	32	0	0	A_14_P137752	chr5:148595001-148595060	6463.1	350.729	7.817650835e-001	9.870160348e-002	2.365760161e-015	7.743200e+002	4.684741e+003	1.240961e+002	4.778589e+002	71	280	15	82	6.084408e+000	2.029413e+001	0	0	0	0	0	0	0	0	0	0	0	32.7735	200.546	1	1	1	1	26.0017	15.6155	83.4546
DATA	689	5	33	0	0	A_18_P17879568	chr1:164204822-164204881	6484.36	350.085	9.021576579e-003	7.931294525e-002	9.094386835e-001	1.156711e+003	1.180991e+003	1.508754e+002	1.509935e+002	92	143.5	15	83	6.077137e+000	2.075488e+001	0	0	0	0	0	0	0	0	0	0	0	49.012	50.6407	1	1	1	1	25.3321	15.6168	83.7039
DATA	690	5	34	0	0	A_14_P110291	chr14:21216494-21216553	6505.53	350.455	-2.724535691e-001	7.349040525e-002	2.094515958e-004	2.483998e+003	1.326471e+003	2.665794e+002	1.625443e+002	138	150	15	83.5	6.473508e+000	2.119449e+001	0	0	0	0	0	0	0	0	0	0	0	105.372	56.9633	1	1	1	1	24.4106	16.1267	84.1001
DATA	691	5	35	0	0	A_14_P109531	chr3:110462939-110462998	6526.65	350.333	1.379462151e-001	8.995628188e-002	1.251574937e-001	7.704094e+002	1.058444e+003	1.236044e+002	1.414292e+002	73	134	15	83	6.402661e+000	2.049464e+001	0	0	0	0	0	0	0	0	0	0	0	32.7149	45.521	1	1	1	1	24.8756	16.0354	83.6533
DATA	692	5	36	0	0	A_14_P200778	chr9:119457939-119457998	6547.83	350.215	8.895260013e-002	7.132846813e-002	2.123666568e-001	1.489331e+003	1.827864e+003	1.774977e+002	2.053894e+002	102	167	16	83	6.504306e+000	2.035461e+001	0	0	0	0	0	0	0	0	0	0	0	63.3057	78.7248	1	1	1	1	27.501	16.2174	83.8551
DATA	693	5	37	0	0	A_16_P18472901	chr8:124922842-124922901	6568.86	349.483	-1.641707909e-001	7.648583515e-002	3.183941534e-002	1.628093e+003	1.115600e+003	1.892492e+002	1.455822e+002	110	141	16	83	6.503205e+000	1.962842e+001	0	0	0	0	0	0	0	0	0	0	0	69.2634	48.1178	1	1	1	1	25.7804	16.216	83.4163
DATA	694	5	38	0	0	A_18_P11812988	chr13:78855342-78855401	6590	349.367	-6.199135018e-001	9.490414619e-002	6.489889633e-011	2.465433e+003	5.915339e+002	2.647180e+002	1.105643e+002	144	121	15	83	6.194172e+000	2.010215e+001	0	0	0	0	0	0	0	0	0	0	0	104.978	25.5478	1	1	1	1	23.4529	15.6946	84.1029
DATA	695	5	39	0	0	A_14_P130601	chr12:31241495-31241554	6611.53	350.056	-9.306660287e-002	1.708185121e-001	5.858722458e-001	4.064597e+002	3.280582e+002	1.045321e+002	9.889738e+001	57.5	107	15	84	6.037240e+000	2.039684e+001	0	0	0	0	0	0	0	0	0	0	0	17.3231	14.1855	1	1	0	0	29.1201	15.6335	84.0104
DATA	696	5	40	0	0	A_16_P39703412	chr12:64762088-64762147	6632.39	349.491	4.557071076e-001	7.727027070e-002	3.688857697e-009	1.551384e+003	4.430231e+003	1.825637e+002	4.527164e+002	104.5	270.5	15	84	6.041926e+000	2.036312e+001	0	0	0	0	0	0	0	0	0	0	0	66.1665	191.808	1	1	1	1	25.3321	15.7319	84.5818
DATA	697	5	41	0	0	A_14_P112854	chr2:232576013-232576062	6653.86	349.98	2.389924317e-001	1.804265116e-001	1.853048320e-001	2.590880e+002	4.492000e+002	9.958952e+001	1.033498e+002	51	112	15	83	5.932013e+000	2.095019e+001	0	0	0	0	0	0	0	0	0	0	0	11.0589	19.4698	1	1	0	0	22.9591	15.4365	84.5186
DATA	698	5	42	0	0	A_16_P18342224	chr8:69836784-69836843	6674.68	349.679	-7.361447843e-002	7.264795921e-002	3.109149077e-001	1.652033e+003	1.394454e+003	1.911204e+002	1.675980e+002	111	147	15	83	5.919161e+000	2.011624e+001	0	0	0	0	0	0	0	0	0	0	0	70.5609	60.5077	1	1	1	1	24.8756	15.4932	84.5682
DATA	699	5	43	0	0	A_14_P121392	chr17:73698605-73698664	6695.77	349.25	1.609349569e-001	1.424639472e-001	2.586220867e-001	3.753605e+002	5.437302e+002	1.031160e+002	1.076180e+002	56	119	15	84	6.157998e+000	2.003888e+001	0	0	0	0	0	0	0	0	0	0	0	16.0417	23.6191	1	1	0	1	22.1978	15.6235	84.9019
DATA	700	5	44	0	0	A_14_P110908	chr14:76437972-76438023	6716.6	349.583	-8.098203693e-001	2.354575184e-001	5.831168897e-004	5.948277e+002	9.216602e+001	1.129194e+002	9.278535e+001	63	86.5	15	84	6.526224e+000	2.089041e+001	0	0	0	0	0	0	0	0	0	0	0	25.4368	-5.78134	1	0	1	0	23.9365	16.1762	85.4561
DATA	701	5	45	0	0	A_16_P16612455	chr4:21026194-21026253	6738.26	349.177	2.347332355e-001	7.097566179e-002	9.422160941e-004	1.539724e+003	2.643481e+003	1.814128e+002	2.801281e+002	103	195	15	85	6.563019e+000	2.079496e+001	0	0	0	0	0	0	0	0	0	0	0	65.8775	115.053	1	1	1	1	27.0811	16.2255	85.8786
DATA	702	5	46	0	0	A_16_P21474131	chrX:53588530-53588589	6759.44	349.365	-6.539864943e-001	1.022938676e-001	1.624356331e-010	2.027409e+003	4.497332e+002	2.242710e+002	1.029549e+002	123	109	15	85	6.486345e+000	2.088517e+001	0	0	0	0	0	0	0	0	0	0	0	86.788	19.5907	1	1	1	0	26.8687	16.3392	85.7529
DATA	703	5	47	0	0	A_14_P126747	chr1:220170634-220170692	6780.37	349.373	2.314843411e-001	6.885465004e-002	7.740044039e-004	1.919127e+003	3.270303e+003	2.145131e+002	3.398705e+002	115	230	15	84	6.830214e+000	2.141056e+001	0	0	0	0	0	0	0	0	0	0	0	82.1895	142.573	1	1	1	1	25.3321	16.4425	84.8954
DATA	704	5	48	0	0	A_16_P01906920	chr8:43172080-43172139	6801.79	349.263	3.782223570e-001	8.425664487e-002	7.158110962e-006	7.862684e+002	1.878422e+003	1.239364e+002	2.093663e+002	74	171	16	84	6.771467e+000	2.121209e+001	0	0	0	0	0	0	0	0	0	0	0	33.6866	81.957	1	1	1	1	25.3321	16.4285	84.729
DATA	705	5	49	0	0	A_14_P134195	chr1:227964015-227964074	6823.17	348.915	5.639421392e-001	8.978591602e-002	3.364792619e-010	7.049145e+002	2.582727e+003	1.189162e+002	2.743015e+002	68	196	15	85	6.647956e+000	2.149492e+001	0	0	0	0	0	0	0	0	0	0	0	30.211	112.772	1	1	1	1	26.6546	16.0575	85.5585
DATA	706	5	50	0	0	A_16_P36150419	chr3:4505621-4505680	6844.04	348.411	-2.932609951e-002	8.489344095e-002	7.297591015e-001	1.020376e+003	9.537492e+002	1.399246e+002	1.327433e+002	81	132	15	85	6.156953e+000	2.104292e+001	0	0	0	0	0	0	0	0	0	0	0	43.7424	41.6742	1	1	1	1	25.5572	15.7508	85.7651
DATA	707	5	51	0	1	PC_00000004	PC_00000004	6864.72	348.9	6.174687347e-001	8.436647135e-002	2.500346065e-013	2.502710e+003	1.037240e+004	2.679496e+002	1.041337e+003	148	547	15	85	6.167642e+000	2.066996e+001	0	0	0	0	0	0	0	0	0	0	0	107.323	453.467	1	1	1	1	24.1747	15.7912	86.0558
DATA	708	5	52	0	0	A_18_P24678991	chr5:166891330-166891389	6886.3	348.682	-7.149938913e-002	1.041482145e-001	4.923879397e-001	7.465035e+002	6.331877e+002	1.213677e+002	1.118681e+002	72	114	15	84	6.272779e+000	1.974258e+001	0	0	0	0	0	0	0	0	0	0	0	32.0189	27.6984	1	1	1	1	26.8687	15.7026	84.6706
DATA	709	5	53	0	0	A_14_P201592	chr4:83382000-83382059	6907.4	348.415	-2.772602049e-001	8.628248624e-002	1.311731278e-003	1.418328e+003	7.490598e+002	1.710877e+002	1.187734e+002	98	120	15	83	6.227362e+000	1.997218e+001	0	0	0	0	0	0	0	0	0	0	0	60.8446	32.7845	1	1	1	1	24.4106	15.7668	84.3892
DATA	710	5	54	0	0	A_14_P112524	chr2:198465923-198465982	6928.24	348.565	-1.833910776e-001	8.523702995e-002	3.143341310e-002	1.247676e+003	8.179196e+002	1.572209e+002	1.232029e+002	96	130	15	82	6.125139e+000	2.025906e+001	0	0	0	0	0	0	0	0	0	0	0	53.5326	35.8135	1	1	1	1	26.0017	15.696	83.7969
DATA	711	5	55	0	0	A_14_P128379	chr3:87446138-87446197	6949.92	348.04	2.023048921e-002	9.035527317e-002	8.228356019e-001	8.503951e+002	8.909457e+002	1.279925e+002	1.281369e+002	78	127	15	83.5	6.137824e+000	2.080327e+001	0	0	0	0	0	0	0	0	0	0	0	36.4891	39.029	1	1	1	1	23.2073	15.6797	84.5736
DATA	712	5	56	0	0	A_14_P125675	chr1:22416798-22416857	6971.17	348.356	1.973429995e-001	9.028664816e-002	2.883474102e-002	7.152975e+002	1.126756e+003	1.194361e+002	1.455054e+002	71	142	15	83	6.120827e+000	2.022642e+001	0	0	0	0	0	0	0	0	0	0	0	30.6954	49.374	1	1	1	1	25.7804	15.7249	84.7985
DATA	713	5	57	0	0	A_14_P138945	chr12:54396400-54396459	6992.07	348.207	6.737171781e-001	8.905766312e-002	3.880001007e-014	1.403979e+003	6.623350e+003	1.698816e+002	6.686992e+002	101	387	15	84	6.094202e+000	2.038811e+001	0	0	0	0	0	0	0	0	0	0	0	60.2496	290.319	1	1	1	1	25.7804	15.6316	85.6818
DATA	714	5	58	0	0	A_14_P200160	chr5:179268490-179268545	7013.75	348.375	-8.638687780e-002	1.298059737e-001	5.057258073e-001	5.571627e+002	4.566623e+002	1.106901e+002	1.027261e+002	62	107.5	15	84	6.114674e+000	2.023707e+001	0	0	0	0	0	0	0	0	0	0	0	23.91	20.0211	1	1	1	0	25.1049	15.7012	85.4976
DATA	715	5	59	0	0	A_14_P104717	chr4:73495623-73495682	7034.42	348.136	-2.745876778e-001	6.827746699e-002	5.779331499e-005	4.834095e+003	2.568784e+003	4.927819e+002	2.728559e+002	248	210	15	84	6.122473e+000	2.023805e+001	0	0	0	0	0	0	0	0	0	0	0	207.436	112.644	1	1	1	1	27.7085	15.6819	85.7948
DATA	716	5	60	0	0	A_14_P109135	chr5:36609296-36609355	7056	347.552	4.327212818e-001	7.485101997e-002	7.421346088e-009	2.104375e+003	5.699600e+003	2.311618e+002	5.773344e+002	132	329	16	84	6.588772e+000	1.990979e+001	0	0	0	0	0	0	0	0	0	0	0	90.288	249.983	1	1	1	1	26.2212	16.3897	85.5234
DATA	717	5	61	0	0	A_14_P122750	chr10:8774517-8774576	7076.85	347.5	2.466454825e-001	8.557011441e-002	3.946849488e-003	7.762830e+002	1.369826e+003	1.232079e+002	1.649952e+002	75	144	16	84	6.561679e+000	1.989539e+001	0	0	0	0	0	0	0	0	0	0	0	33.3024	60.0851	1	1	1	1	26.6546	16.3543	85.3781
DATA	718	5	62	0	0	A_16_P35566263	chr2:7870507-7870566	7098	347.5	-1.636359477e-001	1.408467715e-001	2.453162394e-001	5.496396e+002	3.770874e+002	1.103533e+002	9.940171e+001	65	103	16	85	6.662155e+000	2.039892e+001	0	0	0	0	0	0	0	0	0	0	0	23.5758	16.5407	1	1	1	0	26.2212	16.2862	85.2016
DATA	719	5	63	0	0	A_14_P109445	chr5:11985141-11985200	7118.89	347.491	-9.665403499e-002	6.810404521e-002	1.558374066e-001	2.290534e+003	1.833507e+003	2.482452e+002	2.051259e+002	137	170	16	84	6.602933e+000	2.055068e+001	0	0	0	0	0	0	0	0	0	0	0	98.2303	80.4237	1	1	1	1	24.8756	16.1898	84.8817
DATA	720	5	64	0	0	A_14_P108873	chr15:85682172-85682231	7140.6	347.545	-1.282525497e-001	9.878745739e-002	1.941954214e-001	8.706329e+002	6.480112e+002	1.293996e+002	1.125156e+002	79	106	15	84	6.486117e+000	2.094441e+001	0	0	0	0	0	0	0	0	0	0	0	37.3292	28.4216	1	1	1	1	24.4106	16.1903	85.3954
DATA	721	5	65	0	0	A_14_P115212	chr18:57121007-57121066	7161.07	346.85	7.034824502e-002	8.708938438e-002	4.192226482e-001	8.650622e+002	1.017175e+003	1.290480e+002	1.371418e+002	77	129	15	84	6.565482e+000	2.079639e+001	0	0	0	0	0	0	0	0	0	0	0	37.0785	44.6107	1	1	1	1	26.8687	16.1367	85.6764
DATA	722	5	66	0	0	A_14_P113630	chr2:209673966-209674025	7182.93	347.069	-7.817400037e-002	6.841309238e-002	2.531731367e-001	2.152777e+003	1.798146e+003	2.356259e+002	2.019856e+002	130	171	15	83	6.619046e+000	2.016773e+001	0	0	0	0	0	0	0	0	0	0	0	92.2477	78.8461	1	1	1	1	26.2212	16.2336	84.743
DATA	723	5	67	0	0	A_14_P202351	chr3:133492907-133492966	7204.1	346.937	-3.980636106e-001	7.970289188e-002	5.903627745e-007	2.493350e+003	9.970560e+002	2.671125e+002	1.356822e+002	145	133.5	15	84	6.650095e+000	1.979215e+001	0	0	0	0	0	0	0	0	0	0	0	106.806	43.7102	1	1	1	1	27.2919	16.0864	84.1614
DATA	724	5	68	0	0	A_16_P18932068	chr10:56457621-56457680	7224.56	347.228	-8.886449883e-001	1.542459538e-001	8.350774010e-009	1.180273e+003	1.525237e+002	1.520435e+002	9.330623e+001	91.5	94.5	15	84	6.549266e+000	1.938656e+001	0	0	0	0	0	0	0	0	0	0	0	50.5431	6.68456	1	1	1	0	25.5572	16.172	84.7156
DATA	725	5	69	0	0	A_14_P201142	chr3:40529849-40529908	7245.77	346.7	-3.019023432e-001	7.416791142e-002	4.690729144e-005	2.578113e+003	1.286470e+003	2.750663e+002	1.582025e+002	141.5	145	16	83	6.509015e+000	1.967966e+001	0	0	0	0	0	0	0	0	0	0	0	110.355	56.3662	1	1	1	1	26.0017	16.3186	84.4424
DATA	726	5	70	0	0	A_16_P21590652	chrX:129983767-129983826	7267.77	346.596	-4.253755825e-001	9.936416521e-002	1.860756263e-005	1.338700e+003	5.026985e+002	1.646938e+002	1.049351e+002	95	110	16	84	6.487559e+000	1.991263e+001	0	0	0	0	0	0	0	0	0	0	0	57.2774	22.0173	1	1	1	1	24.4106	16.2042	84.7116
DATA	727	5	71	0	0	A_14_P122414	chr10:81839279-81839338	7287.96	346.353	-4.614694425e-001	8.127776210e-002	1.365307002e-008	2.909090e+003	1.005282e+003	3.063317e+002	1.363692e+002	160.5	132	15	84	6.543220e+000	1.998041e+001	0	0	0	0	0	0	0	0	0	0	0	124.412	44.0131	1	1	1	1	24.1747	16.057	84.8436
DATA	728	5	72	66	-1	(-)3xSLv1	NegativeControl	7309.6	346.292	3.586846536e-002	5.831914685e-001	9.509580238e-001	9.537634e+001	1.035879e+002	9.602079e+001	9.276779e+001	37	90	15	83	6.550259e+000	2.068664e+001	0	0	0	0	0	0	0	0	0	0	0	-1.03623	4.53317	0	1	0	0	23.696	15.998	84.6682
DATA	729	5	73	0	0	A_14_P119688	chr7:52793551-52793610	7330.7	346.286	-5.190120186e-001	1.001931504e-001	2.217494208e-007	1.568988e+003	4.749059e+002	1.839738e+002	1.037425e+002	102	110	15	83	6.666827e+000	2.087834e+001	0	0	0	0	0	0	0	0	0	0	0	67.0349	20.7721	1	1	1	1	24.8756	15.9522	84.4107
DATA	730	5	74	0	0	A_16_P19784491	chr13:40092710-40092769	7351.96	346.075	3.492159325e-001	9.292585535e-002	1.712726961e-004	6.081657e+002	1.359058e+003	1.137449e+002	1.642761e+002	66	142	16	83	6.631626e+000	2.104931e+001	0	0	0	0	0	0	0	0	0	0	0	25.9696	59.4126	1	1	1	1	24.6442	16.2381	84.1081
DATA	731	5	75	0	0	A_14_P202158	chr8:133078157-133078216	7372.53	346.618	-1.023167921e-001	7.376790452e-002	1.654388575e-001	1.633859e+003	1.290916e+003	1.895863e+002	1.587186e+002	108.5	147	15	83	6.723927e+000	2.129381e+001	0	0	0	0	0	0	0	0	0	0	0	69.7352	56.3983	1	1	1	1	24.4106	16.1427	83.9324
DATA	732	5	76	0	0	A_14_P133551	chr1:78183673-78183732	7394.23	345.906	8.768773700e-001	1.045239606e-001	4.892639085e-017	7.845809e+002	5.909015e+003	1.241614e+002	5.980816e+002	73	344	15	83	6.265518e+000	2.100557e+001	0	0	0	0	0	0	0	0	0	0	0	33.4645	258.004	1	1	1	1	24.6442	15.7471	83.835
DATA	733	5	77	0	0	A_14_P122778	chr19:18024285-18024344	7414.93	346.17	3.521788220e-001	7.160009566e-002	8.712440565e-007	2.122027e+003	4.774520e+003	2.330251e+002	4.863221e+002	133	304	15	84	6.217499e+000	2.077428e+001	0	0	0	0	0	0	0	0	0	0	0	90.4598	208.325	1	1	1	1	26.4388	15.6246	84.2098
DATA	734	5	78	0	0	A_16_P03412400	chr19:823554-823605	7436.55	346.321	-3.033480553e-001	9.338706270e-002	1.161017756e-003	1.247112e+003	6.202365e+002	1.575916e+002	1.113940e+002	86	118	15	82	6.242925e+000	2.043704e+001	0	0	0	0	0	0	0	0	0	0	0	53.1301	27.0422	1	1	1	1	25.1049	15.642	83.1541
DATA	735	5	79	0	0	A_14_P139217	chrX:62875495-62875549	7457.43	346.205	-2.589633559e-001	7.235320764e-002	3.447067765e-004	2.566310e+003	1.413663e+003	2.741421e+002	1.689937e+002	153	153	15	82	6.626920e+000	2.006901e+001	0	0	0	0	0	0	0	0	0	0	0	109.26	61.5897	1	1	1	1	22.4545	16.1419	82.8047
DATA	736	5	80	0	0	A_16_P02714432	chr12:120594053-120594112	7478.86	345.837	-3.629075656e-001	1.418860398e-001	1.053548985e-002	6.939874e+002	3.009151e+002	1.188445e+002	9.743404e+001	70	101	15	82	6.496694e+000	2.019544e+001	0	0	0	0	0	0	0	0	0	0	0	29.5249	13.0998	1	1	1	0	22.1978	15.9303	82.6673
DATA	737	5	81	0	1	SRN_12295	SRN_12295	7499.9	345.508	2.095620189e-001	8.804457096e-002	1.730413208e-002	7.526358e+002	1.219402e+003	1.224174e+002	1.532034e+002	71	144.5	15	81	6.018486e+000	1.938509e+001	0	0	0	0	0	0	0	0	0	0	0	31.9967	53.0415	1	1	1	1	25.7804	15.4767	82.1701
DATA	738	5	82	0	0	A_14_P109945	chr1:20984262-20984321	7520.93	345.729	-2.653057414e-001	7.094050711e-002	1.841416034e-004	3.000534e+003	1.628894e+003	3.152242e+002	1.874839e+002	159	160	15	81	6.068927e+000	2.011759e+001	0	0	0	0	0	0	0	0	0	0	0	127.474	70.7902	1	1	1	1	26.0017	15.5692	82.1982
DATA	739	5	83	0	0	A_16_P19164487	chr11:16873547-16873606	7542.07	345.611	1.085112545e-001	6.821985609e-002	1.116971477e-001	1.831393e+003	2.351217e+003	2.070949e+002	2.528145e+002	120.5	198	15	81	5.893416e+000	2.031864e+001	0	0	0	0	0	0	0	0	0	0	0	77.7458	102.089	1	1	1	1	25.1049	15.606	81.8075
DATA	740	5	84	0	1	SRN_30983	SRN_30983	7563.62	345.302	2.537161262e-001	7.132237155e-002	3.746650943e-004	1.539976e+003	2.762041e+003	1.818756e+002	2.914414e+002	100.5	202	15	82	5.890192e+000	1.988717e+001	0	0	0	0	0	0	0	0	0	0	0	65.3216	119.813	1	1	1	1	26.6546	15.6915	82.5283
DATA	741	5	85	0	0	A_16_P16684587	chr4:55179152-55179211	7584.56	345.2	2.449053783e-001	1.606530763e-001	1.273997766e-001	2.959265e+002	5.201029e+002	1.012615e+002	1.066365e+002	53	114	16	82	6.033203e+000	1.988373e+001	0	0	0	0	0	0	0	0	0	0	0	12.5426	22.5392	1	1	0	1	25.1049	15.9237	82.4285
DATA	742	5	86	0	0	A_14_P116200	chr13:39587254-39587313	7605.56	344.927	-1.509572241e-001	7.860785319e-002	5.480946651e-002	1.468181e+003	1.037104e+003	1.759240e+002	1.394255e+002	101	136.5	16	82	6.389398e+000	2.007652e+001	0	0	0	0	0	0	0	0	0	0	0	62.176	44.899	1	1	1	1	25.5572	16.2334	82.7533
DATA	743	5	87	0	0	A_16_P18427080	chr8:106118824-106118883	7627.34	345.136	3.535150117e-001	7.215329080e-002	9.608109824e-007	1.927349e+003	4.349862e+003	2.157680e+002	4.448774e+002	116.5	269.5	16	82	6.242540e+000	2.034307e+001	0	0	0	0	0	0	0	0	0	0	0	81.5546	188.109	1	1	1	1	25.7804	16.2153	83.0068
DATA	744	5	88	0	0	A_16_P15637375	chr2:45686809-45686868	7648.85	344.574	1.088502622e-001	9.440255367e-002	2.488924913e-001	7.250827e+002	9.316179e+002	1.211771e+002	1.319118e+002	69	132	16	81	6.420066e+000	2.043197e+001	0	0	0	0	0	0	0	0	0	0	0	30.6532	40.2443	1	1	1	1	26.0017	16.3749	82.6503
DATA	745	5	89	0	0	A_14_P116556	chr2:182392073-182392132	7670.02	344.714	-3.245460762e-001	1.748586567e-001	6.344669433e-002	5.301114e+002	2.510852e+002	1.106908e+002	1.017237e+002	61.5	97.5	16	82	6.614802e+000	2.064270e+001	0	0	0	0	0	0	0	0	0	0	0	22.3919	10.8341	1	1	1	0	21.6755	16.2732	82.4118
DATA	746	5	90	0	0	A_14_P124918	chr22:30074260-30074318	7690.58	344.98	8.782987323e-002	9.225621757e-002	3.410862466e-001	7.736035e+002	9.469963e+002	1.242670e+002	1.331522e+002	72	128	15	82	6.660652e+000	2.063275e+001	0	0	0	0	0	0	0	0	0	0	0	32.6503	40.8154	1	1	1	1	23.9365	16.3034	82.8804
DATA	747	5	91	0	0	A_14_P118634	chr20:43520556-43520615	7711.53	344.474	-2.297113346e-001	7.576748773e-002	2.431058901e-003	1.933343e+003	1.139194e+003	2.164572e+002	1.475097e+002	118	136.5	15	82	6.652015e+000	2.102280e+001	0	0	0	0	0	0	0	0	0	0	0	81.5207	49.0432	1	1	1	1	24.4106	15.9808	83.3574
DATA	748	5	92	0	0	A_14_P201233	chr1:90513418-90513477	7732.52	344.537	3.082942473e-002	9.052961472e-002	7.334459989e-001	8.530201e+002	9.157748e+002	1.294947e+002	1.311076e+002	72.5	130.5	15	82	6.206699e+000	2.091659e+001	0	0	0	0	0	0	0	0	0	0	0	35.9362	39.3771	1	1	1	1	24.4106	15.5848	83.2699
DATA	749	5	93	0	0	A_14_P200556	chr19:52272356-52272406	7753.96	344.582	-6.320448669e-001	1.235628163e-001	3.134577631e-007	1.240202e+003	2.893661e+002	1.577690e+002	9.829725e+001	91	100	15	82	6.313079e+000	2.076723e+001	0	0	0	0	0	0	0	0	0	0	0	52.199	12.4267	1	1	1	0	25.3321	15.4953	84.0013
DATA	750	5	94	0	0	A_14_P131877	chr20:18413413-18413472	7774.93	344.459	4.377405260e-001	1.152086833e-001	1.449622445e-004	3.839757e+002	1.052069e+003	1.048923e+002	1.411226e+002	56	132	15	82	6.278654e+000	2.062721e+001	0	0	0	0	0	0	0	0	0	0	0	16.146	45.1241	1	1	0	1	26.2212	15.6214	83.6261
DATA	751	5	95	0	0	A_14_P123846	chr15:90452628-90452687	7796.18	343.927	-3.949600460e-001	8.953363144e-002	1.027500461e-005	1.656929e+003	6.673348e+002	1.923582e+002	1.154249e+002	104	116	15	83	6.410566e+000	2.025794e+001	0	0	0	0	0	0	0	0	0	0	0	69.6016	28.5863	1	1	1	1	25.3321	16.1757	84.2292
DATA	752	5	96	0	0	A_14_P139657	chr17:4442248-4442307	7817.5	344	-4.615902740e-001	3.603363014e-001	2.001941858e-001	2.711509e+002	9.367438e+001	1.014946e+002	9.430640e+001	49	90	15	84	6.134571e+000	2.016699e+001	0	0	0	0	0	0	0	0	0	0	0	11.3791	0.296967	1	0	0	0	29.1201	15.9966	84.9627
DATA	753	5	97	0	0	A_14_P117287	chr17:29645615-29645674	7838.08	343.857	-5.720440770e-001	8.626280459e-002	3.324938926e-011	3.546891e+003	9.501752e+002	3.679522e+002	1.339575e+002	188	129	15	84	6.130456e+000	2.076918e+001	0	0	0	0	0	0	0	0	0	0	0	148.705	40.5954	1	1	1	1	27.2919	15.8171	85.0911
DATA	754	5	98	0	0	A_16_P01818472	chr7:137495879-137495938	7859.86	343.875	-2.713815910e-001	7.523525675e-002	3.096304741e-004	2.229989e+003	1.193771e+003	2.435826e+002	1.522900e+002	137	138.5	15	84	6.184105e+000	2.068342e+001	0	0	0	0	0	0	0	0	0	0	0	93.3982	50.9313	1	1	1	1	24.6442	15.7581	85.3896
DATA	755	5	99	0	0	A_14_P123381	chr5:13830687-13830744	7881.17	343.466	-5.671499580e-001	8.524637111e-002	2.870442468e-011	3.818766e+003	1.034602e+003	3.942768e+002	1.402493e+002	199	135	15	84	6.316493e+000	2.017611e+001	0	0	0	0	0	0	0	0	0	0	0	159.77	44.0801	1	1	1	1	25.7804	15.9057	85.2875
DATA	756	5	100	0	1	SRN_20703	SRN_20703	7902.52	343.62	-8.476338387e-002	8.237075968e-002	3.034575867e-001	1.200951e+003	9.880116e+002	1.551341e+002	1.369419e+002	88	135	15	84	6.304346e+000	2.003201e+001	0	0	0	0	0	0	0	0	0	0	0	50.1954	42.0352	1	1	1	1	24.4106	15.7198	85.4247
DATA	757	5	101	0	0	A_14_P110771	chrX:11384867-11384926	7923.24	343.458	-1.260686000e-001	8.975369964e-002	1.601384245e-001	1.061470e+003	7.940341e+002	1.446745e+002	1.237787e+002	80	118	15	85	6.232171e+000	1.999368e+001	0	0	0	0	0	0	0	0	0	0	0	44.3202	33.7358	1	1	1	1	25.7804	15.7913	86.1498
DATA	758	5	102	0	0	A_16_P37209144	chr5:65271952-65272011	7944.39	343.661	-7.605458569e-002	1.020051273e-001	4.559116769e-001	7.983749e+002	6.701195e+002	1.267162e+002	1.163312e+002	72	120	15	85	6.118756e+000	2.002581e+001	0	0	0	0	0	0	0	0	0	0	0	33.3015	28.43	1	1	1	1	26.2212	15.8129	86.5144
DATA	759	5	103	0	0	A_14_P139739	chr13:31775839-31775898	7965.45	343.468	-4.989879081e-001	1.318127642e-001	1.533498125e-004	9.333094e+002	2.958270e+002	1.356993e+002	9.971673e+001	75.5	104	15	86	6.056108e+000	2.058570e+001	0	0	0	0	0	0	0	0	0	0	0	38.8884	12.5326	1	1	1	0	26.2212	15.6908	86.9827
DATA	760	5	104	0	0	A_14_P138838	chr3:145938580-145938639	7986.88	343.667	1.343013986e-001	7.583002101e-002	7.654657710e-002	1.189255e+003	1.620229e+003	1.544897e+002	1.880074e+002	88	148	15	86	6.096994e+000	2.071686e+001	0	0	0	0	0	0	0	0	0	0	0	49.5015	68.538	1	1	1	1	24.1747	15.5561	86.6227
DATA	761	5	105	0	0	A_14_P100725	chr1:112633589-112633648	8008.16	343.413	-2.759941184e-001	7.440027451e-002	2.075995145e-004	2.402203e+003	1.272376e+003	2.597134e+002	1.590961e+002	134	140	15	87	6.191175e+000	2.092777e+001	0	0	0	0	0	0	0	0	0	0	0	99.879	53.7443	1	1	1	1	26.6546	15.7907	87.28
DATA	762	5	106	0	0	A_16_P18074722	chr7:113086408-113086467	8029.22	343.25	-2.251791835e-001	7.223631147e-002	1.825420515e-003	2.394227e+003	1.425562e+003	2.590168e+002	1.716720e+002	135	150	15	86	6.113555e+000	2.047919e+001	0	0	0	0	0	0	0	0	0	0	0	99.4391	60.1262	1	1	1	1	27.0811	15.6695	86.5745
DATA	763	5	107	0	0	A_16_P17126300	chr5:56107595-56107654	8050.62	343.486	-2.727911434e-001	1.338521557e-001	4.154958961e-002	6.926505e+002	3.695924e+002	1.207674e+002	1.026785e+002	69	109	15	87	6.156154e+000	2.086066e+001	0	0	0	0	0	0	0	0	0	0	0	28.7374	15.5647	1	1	1	0	28.3221	15.7468	87.2504
DATA	764	5	108	0	1	SRN_50541	SRN_50541	8071.55	342.755	-2.209978632e-001	6.473555131e-002	6.405036929e-004	2.367732e+004	1.423425e+004	2.369803e+003	1.426655e+003	994	674	15	86	6.154916e+000	2.128982e+001	0	0	0	0	0	0	0	0	0	0	0	981.194	598.578	1	1	1	1	23.696	15.9361	86.7981
DATA	765	5	109	0	0	A_16_P20849548	chr18:44396913-44396972	8092.54	342.649	1.477810545e-001	7.859540761e-002	6.007046487e-002	1.067687e+003	1.500462e+003	1.457096e+002	1.781711e+002	84	153	15	86	6.132232e+000	2.131045e+001	0	0	0	0	0	0	0	0	0	0	0	44.1967	63.0034	1	1	1	1	25.3321	15.901	87.4894
DATA	766	5	110	0	0	A_16_P38970775	chr10:23521165-23521224	8113.58	342.508	-3.485293216e-001	1.003073201e-001	5.115869574e-004	1.202762e+003	5.390766e+002	1.559486e+002	1.102941e+002	95.5	112.5	15	85	5.998173e+000	2.046152e+001	0	0	0	0	0	0	0	0	0	0	0	49.7329	22.6016	1	1	1	1	25.3321	15.7229	85.5271
DATA	767	5	111	0	0	A_16_P18070040	chr7:111149107-111149166	8134.41	342.667	1.963121201e-001	8.325416557e-002	1.837440535e-002	8.926894e+002	1.402854e+003	1.335794e+002	1.701955e+002	74	151	15	85	6.066918e+000	1.993968e+001	0	0	0	0	0	0	0	0	0	0	0	36.8726	58.7288	1	1	1	1	24.4106	15.7391	85.5808
DATA	768	5	112	0	0	A_18_P26795797	chrX:1569377-1569421	8155.84	342.66	1.634681385e-001	6.773120310e-002	1.580084348e-002	2.037075e+003	2.968077e+003	2.267011e+002	3.121056e+002	123	217	15	84	5.960992e+000	1.946668e+001	0	0	0	0	0	0	0	0	0	0	0	84.0473	124.064	1	1	1	1	24.1747	15.7299	84.7726
DATA	769	5	113	0	0	A_14_P104635	chr3:66396780-66396836	8176.38	342.4	2.113784489e-001	1.060670322e-001	4.627501598e-002	5.551147e+002	9.031527e+002	1.140189e+002	1.322845e+002	62	130	15	85	5.851343e+000	2.034179e+001	0	0	0	0	0	0	0	0	0	0	0	22.8778	37.6963	1	1	1	1	24.8756	15.7409	86.4427
DATA	770	5	114	0	0	A_16_P39937710	chr13:45982931-45982990	8198.31	342.276	-3.311722358e-001	9.071342874e-002	2.614735693e-004	1.450376e+003	6.765631e+002	1.760056e+002	1.181058e+002	92	115	15	85	6.128207e+000	2.071381e+001	0	0	0	0	0	0	0	0	0	0	0	59.704	28.1946	1	1	1	1	25.5572	15.7997	86.085
DATA	771	5	115	0	0	A_14_P111725	chr12:114791887-114791946	8219.16	342.222	-2.114158395e-001	6.516762273e-002	1.177871181e-003	7.586350e+003	4.662481e+003	7.651740e+002	4.762213e+002	347	276	16	85	6.423975e+000	2.084345e+001	0	0	0	0	0	0	0	0	0	0	0	311.942	194.013	1	1	1	1	27.0811	16.2233	85.5801
DATA	772	5	116	0	0	A_14_P131991	chr3:192988490-192988549	8240.54	341.667	-6.188702608e-002	7.029069619e-002	3.786187976e-001	1.925901e+003	1.670117e+003	2.169778e+002	1.931856e+002	119.5	160	15	84	6.219240e+000	2.029427e+001	0	0	0	0	0	0	0	0	0	0	0	79.0946	69.3917	1	1	1	1	24.6442	15.9163	85.3553
DATA	773	5	117	0	0	A_14_P132348	chr9:95736939-95736987	8261.6	341.887	1.110652337e-001	8.770346243e-002	2.053798342e-001	8.607136e+002	1.111537e+003	1.319786e+002	1.476861e+002	73	134	15	84	6.580416e+000	2.050066e+001	0	0	0	0	0	0	0	0	0	0	0	35.3103	46.1141	1	1	1	1	24.6442	16.1387	85.0207
DATA	774	5	118	0	0	A_16_P15351883	chr1:176630819-176630878	8283.07	341.525	-4.133659083e-001	7.571057008e-002	4.766238078e-008	4.111208e+003	1.587097e+003	4.231481e+002	1.862075e+002	211	162	15	83	6.320803e+000	2.071598e+001	0	0	0	0	0	0	0	0	0	0	0	168.459	65.745	1	1	1	1	26.0017	15.9363	84.4275
DATA	775	5	119	0	0	A_14_P117440	chr11:10874344-10874403	8304.06	341.9	9.238983586e-003	9.375894555e-002	9.215037051e-001	8.485361e+002	8.667808e+002	1.313597e+002	1.304821e+002	70.5	120	15	83	6.171103e+000	2.107781e+001	0	0	0	0	0	0	0	0	0	0	0	34.7325	35.8531	1	1	1	1	23.2073	15.6651	85.0241
DATA	776	5	120	0	0	A_14_P106580	chr16:1574104-1574157	8325.43	341.784	9.319873716e-001	1.322331841e-001	1.814298467e-012	2.196796e+002	1.878353e+003	1.027670e+002	2.117137e+002	49	175	15	85	6.172310e+000	2.085090e+001	0	0	0	0	0	0	0	0	0	0	0	8.98161	77.5807	1	1	0	1	23.9365	15.6413	85.5245
DATA	777	5	121	0	1	SRN_30199	SRN_30199	8346.61	341.426	-4.564372423e-002	6.778282610e-002	5.007043990e-001	2.261722e+003	2.036083e+003	2.474999e+002	2.258861e+002	132.5	173	15	84	6.261046e+000	2.076619e+001	0	0	0	0	0	0	0	0	0	0	0	92.3613	83.9742	1	1	1	1	25.7804	15.7799	85.0834
DATA	778	5	122	0	0	A_14_P135514	chr12:123055434-123055493	8367.78	341.709	-3.182852192e-001	7.686234280e-002	3.458291312e-005	2.398422e+003	1.152499e+003	2.600931e+002	1.512559e+002	138	139	15	84	6.221070e+000	2.038354e+001	0	0	0	0	0	0	0	0	0	0	0	97.8381	47.464	1	1	1	1	24.8756	15.9815	84.9185
DATA	779	5	123	0	0	A_14_P108263	chr15:51806637-51806696	8388.03	341.807	3.290449511e-001	1.087229255e-001	2.474403176e-003	4.830769e+002	1.030531e+003	1.117104e+002	1.422739e+002	61.5	129	16	84	6.094500e+000	2.076144e+001	0	0	0	0	0	0	0	0	0	0	0	19.6852	42.3833	1	1	0	1	25.3321	15.9191	85.3499
DATA	780	5	124	0	0	A_14_P108125	chr4:170506572-170506631	8410.16	341.451	-2.899055175e-001	7.102863794e-002	4.474019861e-005	3.512009e+003	1.801566e+003	3.653938e+002	2.051982e+002	187	164	15	84	6.035091e+000	2.038250e+001	0	0	0	0	0	0	0	0	0	0	0	142.937	73.9866	1	1	1	1	24.1747	15.7814	84.6475
DATA	781	5	125	0	0	A_14_P105813	chr3:37665417-37665476	8430.96	341.179	-4.732739764e-001	8.547478695e-002	3.076948842e-008	2.477571e+003	8.332056e+002	2.675397e+002	1.289118e+002	143	124	15	83	5.926716e+000	1.997687e+001	0	0	0	0	0	0	0	0	0	0	0	100.72	34.172	1	1	1	1	25.5572	15.7176	84.3242
DATA	782	5	126	0	1	SRN_30303	SRN_30303	8452.64	341	-3.220643143e-001	1.266512538e-001	1.099296257e-002	8.130587e+002	3.873090e+002	1.297246e+002	1.058432e+002	74	106.5	15	83	5.901704e+000	2.029018e+001	0	0	0	0	0	0	0	0	0	0	0	33.0145	15.8627	1	1	1	0	26.4388	15.6127	84.4609
DATA	783	5	127	0	0	A_18_P14614982	chr4:17689813-17689872	8473.47	340.887	-3.137031634e-001	1.657018776e-001	5.833417771e-002	5.699879e+002	2.767977e+002	1.161443e+002	1.024412e+002	64	103	15	83	6.078814e+000	1.944976e+001	0	0	0	0	0	0	0	0	0	0	0	23.1187	11.3218	1	1	1	0	25.3321	15.6796	84.6305
DATA	784	5	128	0	0	A_14_P120664	chr11:64701911-64701968	8494.65	340.863	4.537035566e-002	6.462060627e-002	4.826146038e-001	2.965255e+003	3.291792e+003	3.133542e+002	3.436747e+002	161.5	233.5	15	84	6.109049e+000	1.984114e+001	0	0	0	0	0	0	0	0	0	0	0	120.137	134.469	1	1	1	1	24.1747	15.8194	84.9545
DATA	785	5	129	0	0	A_16_P15742167	chr2:90233964-90234023	8515.89	340.536	-2.800279601e-001	9.029590005e-002	1.927213698e-003	1.367617e+003	7.176894e+002	1.702680e+002	1.221839e+002	93	120	15	83	6.174992e+000	2.032444e+001	0	0	0	0	0	0	0	0	0	0	0	55.3442	29.2802	1	1	1	1	25.7804	15.7461	84.1929
DATA	786	5	130	0	0	A_14_P133121	chr9:30552335-30552394	8537.1	340.397	5.449416866e-001	8.444182038e-002	1.093267793e-010	1.059308e+003	3.715043e+003	1.467378e+002	3.844708e+002	83.5	234	15	82	6.271264e+000	1.982409e+001	0	0	0	0	0	0	0	0	0	0	0	42.8194	151.378	1	1	1	1	25.7804	15.8047	82.3132
DATA	787	5	131	0	0	A_18_P12103562	chr14:91851270-91851329	8558.71	340.378	-4.435567841e-001	1.965769037e-001	2.404537987e-002	5.400504e+002	1.944811e+002	1.151103e+002	1.010183e+002	62	97	16	82	6.496032e+000	1.974158e+001	0	0	0	0	0	0	0	0	0	0	0	21.8054	7.91487	1	1	1	0	23.2073	16.0743	82.3763
DATA	788	5	132	0	0	A_14_P106454	chr15:92326618-92326677	8579.07	340.115	-4.017295076e-001	7.216972157e-002	2.599738733e-008	1.056494e+004	4.189261e+003	1.061384e+003	4.305201e+002	459	263	16	81	6.611502e+000	1.945349e+001	0	0	0	0	0	0	0	0	0	0	0	426.111	170.301	1	1	1	1	27.0811	16.1145	81.8855
DATA	789	5	133	0	0	A_14_P126013	chr19:45150226-45150285	8600.53	340.097	-5.596021990e-001	1.193695487e-001	2.759133724e-006	1.242730e+003	3.425899e+002	1.606958e+002	1.050941e+002	92	108	15	81	6.382785e+000	1.942721e+001	0	0	0	0	0	0	0	0	0	0	0	50.0671	13.911	1	1	1	0	26.2212	15.8036	82.0526
DATA	790	5	134	0	0	A_14_P120847	chr15:22925956-22926015	8621.56	339.574	5.716033737e-001	1.180226797e-001	1.277867453e-006	3.470968e+002	1.294357e+003	1.077417e+002	1.632360e+002	53.5	144	16	81	6.685418e+000	2.022784e+001	0	0	0	0	0	0	0	0	0	0	0	13.9676	52.5011	1	1	0	1	24.4106	16.2768	82.1129
DATA	791	5	135	0	0	A_14_P126678	chr5:74633995-74634054	8642.33	340.617	4.214229337e-001	9.168539640e-002	4.298491303e-006	6.543036e+002	1.726642e+003	1.212550e+002	1.993135e+002	66	161	15	82	6.523368e+000	2.045461e+001	0	0	0	0	0	0	0	0	0	0	0	26.3071	69.9626	1	1	1	1	25.7804	16.1471	82.8129
DATA	792	5	136	0	0	A_14_P135025	chr4:151549845-151549904	8664.17	339.862	3.544180933e-001	1.429265827e-001	1.314850969e-002	3.210748e+002	7.261467e+002	1.071363e+002	1.233137e+002	51	115	16	82	6.433201e+000	2.017364e+001	0	0	0	0	0	0	0	0	0	0	0	12.8933	29.3928	1	1	0	1	26.2212	16.1361	82.2959
DATA	793	5	137	0	0	A_16_P16410032	chr3:132628311-132628370	8685.03	339.78	2.951244052e-001	1.002409296e-001	3.238422267e-003	5.819911e+002	1.148261e+003	1.177137e+002	1.521090e+002	63	139	15	81	6.412329e+000	2.027435e+001	0	0	0	0	0	0	0	0	0	0	0	23.3463	46.4353	1	1	1	1	25.7804	16.036	82.239
DATA	794	5	138	0	-1	NC2_00025283	NC2_00025283	8706.22	339.522	1.933245621e-001	4.877193481e-001	6.918211385e-001	1.017446e+002	1.587946e+002	1.024321e+002	1.011056e+002	39	95	15	83	6.454457e+000	2.074496e+001	0	0	0	0	0	0	0	0	0	0	0	-0.112845	6.41577	0	1	0	0	27.0811	16.0514	83.4713
DATA	795	5	139	1028	1	SM_06	SM_06	8727.4	339.414	-2.982398891e-001	4.398740471e-001	4.977640760e-001	1.972674e+002	9.926939e+001	1.044209e+002	9.993645e+001	46.5	81.5	15	83	6.326069e+000	2.079542e+001	0	0	0	0	0	0	0	0	0	0	0	7.89625	-5.37212	1	0	0	0	27.501	16.0323	83.6086
DATA	796	5	140	0	0	A_14_P126561	chr13:94197542-94197598	8748.34	339.508	-8.457844906e-001	1.046044360e-001	6.188383228e-016	4.443053e+003	6.337194e+002	4.560076e+002	1.184027e+002	207.5	117.5	15	82	6.431370e+000	2.059574e+001	0	0	0	0	0	0	0	0	0	0	0	177.669	25.5619	1	1	1	1	26.2212	16.0793	83.1978
DATA	797	5	141	0	0	A_14_P123483	chr1:116528079-116528138	8769.67	339.407	-9.000508248e-002	8.386151131e-002	2.831551383e-001	1.220653e+003	9.921727e+002	1.595546e+002	1.409339e+002	89	132	15	81	6.458671e+000	2.017244e+001	0	0	0	0	0	0	0	0	0	0	0	48.7605	39.9904	1	1	1	1	24.8756	16.0185	82.272
DATA	798	5	142	0	0	A_16_P01697016	chr7:39290651-39290710	8790.82	338.968	-7.650680626e-001	1.253370443e-001	1.033907886e-009	1.593714e+003	2.737425e+002	1.896839e+002	1.038337e+002	105	99	15	82	6.571934e+000	2.007163e+001	0	0	0	0	0	0	0	0	0	0	0	63.5936	11.0258	1	1	1	0	27.2919	16.0615	82.0361
DATA	799	5	143	0	0	A_14_P107478	chr9:112686070-112686129	8811.81	339.226	1.516645578e-001	1.099035236e-001	1.675931228e-001	5.787949e+002	8.207090e+002	1.181134e+002	1.295387e+002	62.5	123.5	16	81	6.476209e+000	2.014042e+001	0	0	0	0	0	0	0	0	0	0	0	23.0737	33.036	1	1	1	1	24.4106	16.0922	81.8834
DATA	800	5	144	0	0	A_16_P35563512	chr2:6872681-6872740	8833.24	338.371	1.133038799e-002	8.131522524e-002	8.891822163e-001	1.156978e+003	1.187560e+003	1.549556e+002	1.554322e+002	86	133	15	82	6.158120e+000	2.035126e+001	0	0	0	0	0	0	0	0	0	0	0	46.0698	47.7754	1	1	1	1	26.0017	15.5967	82.2211
DATA	801	5	145	0	0	A_16_P03798223	chrY:6985224-6985283	8854.95	338.711	0.000000000e+000	6.191047593e-001	1.000000000e+000	1.024835e+002	9.966237e+001	1.033967e+002	1.003321e+002	44	88	15	83	6.162680e+000	2.067068e+001	0	0	0	0	0	0	0	0	0	0	0	2.68633	-3.09459	0	0	0	0	21.4095	15.595	83.0967
DATA	802	5	146	0	1	SRN_30421	SRN_30421	8875.47	338.323	3.949235734e-002	1.785498348e-001	8.249492075e-001	3.564492e+002	3.903822e+002	1.092578e+002	1.076985e+002	51.5	107	15	83	6.270258e+000	2.023427e+001	0	0	0	0	0	0	0	0	0	0	0	14.1659	15.6904	1	1	0	0	26.0017	15.6859	84.0824
DATA	803	5	147	0	0	A_16_P02872668	chr14:22107419-22107478	8896.41	338.213	-5.460944093e-001	1.296900685e-001	2.545073135e-005	1.071981e+003	3.048545e+002	1.489251e+002	1.049364e+002	77.5	97	15	83	6.260873e+000	2.074247e+001	0	0	0	0	0	0	0	0	0	0	0	42.5613	12.2484	1	1	1	0	25.5572	15.5531	84.35
DATA	804	5	148	0	0	A_14_P102528	chr3:158540438-158540497	8918	338.3	-5.837102956e-001	8.407744892e-002	3.851363961e-012	5.626228e+003	1.467260e+003	5.720593e+002	1.778112e+002	257.5	149.5	15	84	6.489138e+000	2.058077e+001	0	0	0	0	0	0	0	0	0	0	0	223.17	58.9336	1	1	1	1	26.2212	15.8809	84.7118
DATA	805	5	149	0	0	A_14_P114051	chr16:24012401-24012460	8939.13	338.246	-1.835121037e-001	7.464437169e-002	1.395244100e-002	1.971793e+003	1.292258e+003	2.227266e+002	1.636825e+002	115	140	15	85	6.578302e+000	2.079503e+001	0	0	0	0	0	0	0	0	0	0	0	78.1401	51.8933	1	1	1	1	26.2212	16.1571	85.9016
DATA	806	5	150	0	0	A_16_P19373370	chr11:112375234-112375293	8960.39	337.944	-3.360331938e-002	9.387190842e-002	7.203658266e-001	9.186922e+002	8.502893e+002	1.385218e+002	1.316261e+002	77.5	126	16	85	6.242894e+000	2.094859e+001	0	0	0	0	0	0	0	0	0	0	0	36.3714	34.1403	1	1	1	1	24.6442	16.1939	86.1086
DATA	807	5	151	0	0	A_16_P18834919	chr10:11435658-11435717	8980.22	337.236	-9.337421151e-001	2.072987025e-001	6.658214232e-006	8.568867e+002	9.981166e+001	1.345802e+002	1.006881e+002	78	91	15	86	6.118761e+000	2.064829e+001	0	0	0	0	0	0	0	0	0	0	0	33.8916	2.58302	1	0	1	0	24.8756	15.7771	85.9631
DATA	808	5	152	0	0	A_14_P113982	chr12:58186836-58186894	9002.48	337.862	7.725418031e-001	1.132163379e-001	8.879343816e-012	3.616175e+002	2.141861e+003	1.099751e+002	2.365838e+002	56	173.5	15	85	6.591473e+000	2.066976e+001	0	0	0	0	0	0	0	0	0	0	0	14.291	85.9957	1	1	0	1	27.0811	16.191	85.8703
DATA	809	5	153	0	0	A_14_P112144	chr2:172952326-172952384	9022.81	337.625	-2.826395722e-001	2.068809841e-001	1.718780779e-001	4.361202e+002	2.274923e+002	1.127290e+002	1.030132e+002	57	101	15	86	6.235929e+000	2.064209e+001	0	0	0	0	0	0	0	0	0	0	0	17.2202	9.13473	1	1	0	0	27.0811	16.1925	86.4005
DATA	810	5	154	0	0	A_16_P16755557	chr4:86638814-86638873	9044.51	337.587	-9.330759235e-002	7.248866337e-002	1.980237041e-001	1.858902e+003	1.499508e+003	2.130260e+002	1.804867e+002	111	151	16	87	6.327398e+000	2.060693e+001	0	0	0	0	0	0	0	0	0	0	0	73.3341	60.2232	1	1	1	1	26.6546	16.2302	87.7371
DATA	811	5	155	0	0	A_18_P24671437	chr5:165064532-165064591	9065.64	338.125	1.859593762e-001	7.700572447e-002	1.574050962e-002	1.164204e+003	1.786440e+003	1.561877e+002	2.049344e+002	85.5	158.5	16	86	6.242512e+000	2.029535e+001	0	0	0	0	0	0	0	0	0	0	0	45.8942	71.7676	1	1	1	1	25.7804	16.3069	86.8097
DATA	812	5	156	0	0	A_16_P20298110	chr15:71751215-71751274	9087.25	337	-2.305743513e-001	9.546117681e-002	1.571910071e-002	1.157548e+003	6.807142e+002	1.557652e+002	1.212866e+002	85.5	116.5	15	86	5.997929e+000	2.105229e+001	0	0	0	0	0	0	0	0	0	0	0	45.5841	27.3571	1	1	1	1	23.696	15.9966	86.7237
DATA	813	5	157	0	1	SRN_50546	SRN_50546	9108.29	337.5	3.840649620e-001	7.078817692e-002	5.777558231e-008	8.891984e+004	2.153097e+005	8.892596e+003	2.153121e+004	3472.5	8829.5	15	86	6.172331e+000	2.141838e+001	0	0	0	0	0	0	0	0	0	0	0	3499.17	8657.16	1	1	1	1	27.0811	15.9532	86.556
DATA	814	5	158	0	0	A_14_P117523	chr16:68723501-68723560	9129.51	336.887	-1.255932361e-001	1.586653271e-001	4.286168748e-001	4.963780e+002	3.717229e+002	1.155966e+002	1.069459e+002	62	101	15	85	6.202169e+000	2.104337e+001	0	0	0	0	0	0	0	0	0	0	0	19.5158	14.9548	1	1	0	0	24.4106	16.0308	86.2564
DATA	815	5	159	0	0	A_14_P135381	chr9:131847544-131847597	9150.39	337.804	0.000000000e+000	6.203526452e-001	1.000000000e+000	1.037573e+002	9.954183e+001	1.046331e+002	1.006392e+002	44	95	16	85	6.316766e+000	2.060064e+001	0	0	0	0	0	0	0	0	0	0	0	2.37521	3.73465	0	0	0	0	23.9365	16.1924	86.4325
DATA	816	5	160	0	0	A_14_P120155	chr2:113540293-113540351	9171.67	337.391	1.541032415e-003	1.401733405e-001	9.912284233e-001	4.980763e+002	4.998468e+002	1.158039e+002	1.119152e+002	58	109	16	86	6.515751e+000	2.055848e+001	0	0	0	0	0	0	0	0	0	0	0	19.5548	20.1385	1	1	0	0	27.2919	16.3248	86.5072
DATA	817	5	161	0	0	A_14_P123343	chr5:157167181-157167240	9193	337.203	-7.697725479e-002	9.112452580e-002	3.982515919e-001	1.024741e+003	8.582953e+002	1.464501e+002	1.318158e+002	84	119.5	16	86	6.723263e+000	2.056619e+001	0	0	0	0	0	0	0	0	0	0	0	40.2007	34.6109	1	1	1	1	28.1191	16.7756	85.978
DATA	818	5	162	0	0	A_16_P01816849	chr7:136470800-136470859	9214.22	337.25	1.025486347e-001	6.832703017e-002	1.333943299e-001	1.959833e+003	2.481805e+003	2.221974e+002	2.675487e+002	117	188	15	85	6.671156e+000	2.047982e+001	0	0	0	0	0	0	0	0	0	0	0	76.83	100.179	1	1	1	1	27.0811	16.1906	85.9761
DATA	819	5	163	0	0	A_16_P38877582	chr9:129136380-129136439	9234.88	337.067	2.478848190e-001	9.504250261e-002	9.103383985e-003	6.765308e+002	1.197216e+003	1.247190e+002	1.558860e+002	62	143	15	85	6.679689e+000	2.018719e+001	0	0	0	0	0	0	0	0	0	0	0	26.5027	48.3784	1	1	1	1	26.6546	16.0658	84.848
DATA	820	5	164	66	1	DarkCorner	DarkCorner	9255.68	336.701	0.000000000e+000	6.186880474e-001	1.000000000e+000	1.041486e+002	9.905086e+001	1.048650e+002	9.971645e+001	41	81	15	84	6.315827e+000	2.018472e+001	0	0	0	0	0	0	0	0	0	0	0	0.639466	-10.0307	0	0	0	0	29.3162	15.6993	84.1101
DATA	821	6	1	0	0	A_18_P10687256	chr10:30961768-30961827	5817.32	359.821	-1.141203919e+000	1.774383318e-001	1.263072701e-010	1.392735e+003	1.006154e+002	1.734996e+002	1.012915e+002	100	93.5	15	84	6.141217e+000	1.977003e+001	0	0	0	0	0	0	0	0	0	0	0	55.2505	-0.197673	1	0	1	0	25.1049	15.5953	84.8032
DATA	822	6	2	0	0	A_14_P133587	chr9:139901669-139901726	5838.86	359.842	-7.542496587e-001	9.365764648e-002	8.061542116e-016	1.153488e+004	2.031250e+003	1.158089e+003	2.268454e+002	514	167.5	15	85	6.333588e+000	1.961389e+001	0	0	0	0	0	0	0	0	0	0	0	459.097	81.1426	1	1	1	1	25.1049	15.7557	85.3681
DATA	823	6	3	0	0	A_16_P15351436	chr1:176459441-176459500	5859.85	359.764	-8.156651808e-001	2.330247148e-001	4.646691847e-004	6.543128e+002	1.000277e+002	1.218629e+002	1.011176e+002	67	93	15	85	6.616273e+000	2.013308e+001	0	0	0	0	0	0	0	0	0	0	0	26.123	3.67831	1	0	1	0	24.6442	16.0206	85.7199
DATA	824	6	4	0	0	A_14_P128899	chr10:49609715-49609774	5881.38	359.849	1.301976156e-001	8.629426177e-002	1.313592927e-001	8.990048e+002	1.213276e+003	1.363289e+002	1.574870e+002	76.5	145.5	16	84	6.420253e+000	1.985130e+001	0	0	0	0	0	0	0	0	0	0	0	36.0045	48.7479	1	1	1	1	24.8756	16.4231	85.6105
DATA	825	6	5	0	0	A_14_P123023	chr14:62050287-62050346	5902.08	359.538	4.353039839e-001	9.655145234e-002	6.528195724e-006	5.741740e+002	1.564399e+003	1.172186e+002	1.857390e+002	66.5	156	16	85	6.323531e+000	1.974216e+001	0	0	0	0	0	0	0	0	0	0	0	23.0613	63.0316	1	1	1	1	24.6442	16.294	85.7843
DATA	826	6	6	0	0	A_14_P133801	chr1:169357484-169357543	5924.07	359.627	3.408417457e-001	1.106073065e-001	2.059271299e-003	4.713665e+002	1.033238e+003	1.122596e+002	1.436786e+002	61	137	15	86	6.477372e+000	1.977432e+001	0	0	0	0	0	0	0	0	0	0	0	18.9895	41.751	1	1	0	1	26.0017	16.0666	86.1028
DATA	827	6	7	0	0	A_14_P108420	chr10:62092603-62092662	5944.82	358.983	-5.097346616e-001	9.346865530e-002	4.937798821e-008	1.994319e+003	6.166801e+002	2.238261e+002	1.171138e+002	115	117	15	85	6.655233e+000	2.016583e+001	0	0	0	0	0	0	0	0	0	0	0	80.5583	24.9878	1	1	1	1	26.6546	16.0048	86.0478
DATA	828	6	8	0	0	A_14_P107923	chr15:73614452-73614505	5966.56	359.741	-6.750774533e-001	1.092272066e-001	6.390370400e-010	1.856668e+003	3.923347e+002	2.115104e+002	1.067632e+002	114.5	104	15	86	6.241796e+000	2.068937e+001	0	0	0	0	0	0	0	0	0	0	0	75.2188	15.9405	1	1	1	0	25.1049	15.8504	85.9236
DATA	829	6	9	0	0	A_14_P137041	chr4:62936981-62937040	5986.13	359.27	9.610664591e-002	7.720915380e-002	2.132210358e-001	1.194757e+003	1.490686e+003	1.564919e+002	1.789716e+002	87	150.5	15	86	6.702921e+000	2.091754e+001	0	0	0	0	0	0	0	0	0	0	0	48.5195	60.7198	1	1	1	1	27.0811	16.3231	86.4169
DATA	830	6	10	0	0	A_14_P107342	chr1:196518386-196518445	6008.21	358.741	5.909133009e-001	9.037855471e-002	6.226254729e-011	7.591716e+002	2.959738e+003	1.261938e+002	3.120174e+002	72	211	16	86	6.852184e+000	2.054136e+001	0	0	0	0	0	0	0	0	0	0	0	30.9117	120.898	1	1	1	1	26.0017	16.7568	86.4118
DATA	831	6	11	0	0	A_14_P131494	chr9:117879236-117879295	6029.26	358.087	-1.896990580e-001	1.764533009e-001	2.823448951e-001	4.586637e+002	2.963434e+002	1.105262e+002	1.028630e+002	59	103	16	86	6.830072e+000	2.077321e+001	0	0	0	0	0	0	0	0	0	0	0	18.7211	12.1371	1	1	0	0	22.7082	16.9811	86.3561
DATA	832	6	12	0	0	A_14_P123000	chr21:46357449-46357502	6050.14	358.646	8.525478581e-002	8.963587083e-002	3.415416784e-001	8.514537e+002	1.036134e+003	1.315732e+002	1.427958e+002	75	134	16	86	6.840163e+000	2.148785e+001	0	0	0	0	0	0	0	0	0	0	0	34.8406	42.5409	1	1	1	1	26.6546	16.5781	86.9205
DATA	833	6	13	0	0	A_14_P109233	chr22:24574559-24574618	6070.81	358.203	2.147804829e-002	2.300262039e-001	9.256078905e-001	2.677198e+002	2.812928e+002	1.035996e+002	1.019696e+002	51	104	16	86	6.561376e+000	2.145919e+001	0	0	0	0	0	0	0	0	0	0	0	10.9797	11.5782	1	1	0	0	25.7804	16.4889	86.1357
DATA	834	6	14	0	0	A_14_P110701	chr6:55751122-55751181	6092.58	358.527	2.086371148e-001	9.310817764e-002	2.503881444e-002	7.020955e+002	1.135098e+003	1.220532e+002	1.498095e+002	70.5	135.5	16	84	6.528012e+000	2.200283e+001	0	0	0	0	0	0	0	0	0	0	0	28.8644	46.8387	1	1	1	1	24.4106	16.2294	85.9148
DATA	835	6	15	0	0	A_18_P16145884	chr7:80878634-80878693	6113.9	358.55	4.590053201e-002	6.375077721e-002	4.715252642e-001	3.465365e+003	3.851674e+003	3.605691e+002	3.973232e+002	173.5	248.5	15	84	6.588117e+000	2.175459e+001	0	0	0	0	0	0	0	0	0	0	0	142.79	159.325	1	1	1	1	26.0017	16.2955	85.0108
DATA	836	6	16	0	0	A_16_P21384352	chrX:12333112-12333171	6134.81	358.925	3.470066141e-002	8.007331597e-002	6.647524461e-001	1.131588e+003	1.225714e+003	1.506117e+002	1.564976e+002	82	136.5	16	85	6.388065e+000	2.071296e+001	0	0	0	0	0	0	0	0	0	0	0	46.7298	50.8195	1	1	1	1	24.4106	16.2472	85.8883
DATA	837	6	17	0	0	A_14_P130104	chr1:47173401-47173460	6156.22	358.78	-2.111209390e-001	9.284268464e-002	2.296813862e-002	1.137619e+003	6.996419e+002	1.509273e+002	1.196564e+002	93	116	15.5	86	6.884708e+000	2.106827e+001	0	0	0	0	0	0	0	0	0	0	0	47.0783	29.0773	1	1	1	1	25.7804	16.4538	87.1858
DATA	838	6	18	0	0	A_14_P201369	chr6:72003258-72003317	6177.1	358.508	2.090692077e-001	8.942280397e-002	1.938800406e-002	7.537373e+002	1.219802e+003	1.244171e+002	1.557517e+002	72	142.5	16	86	6.718035e+000	2.041847e+001	0	0	0	0	0	0	0	0	0	0	0	31.2538	50.812	1	1	1	1	26.2212	16.2563	87.0527
DATA	839	6	19	0	0	A_16_P01198581	chr5:25281032-25281091	6198.5	358.033	-4.488506055e-001	9.263736916e-002	1.264565247e-006	1.725478e+003	6.138452e+002	1.988297e+002	1.144718e+002	112	116.5	15	86	6.538394e+000	2.030111e+001	0	0	0	0	0	0	0	0	0	0	0	71.686	25.6301	1	1	1	1	26.2212	15.8951	86.6559
DATA	840	6	20	0	0	A_14_P127002	chr18:23380213-23380272	6219.67	358.079	8.213902211e-001	1.174781878e-001	2.712790206e-012	3.094268e+002	2.050918e+003	1.033472e+002	2.266216e+002	53	180	16	85	6.680972e+000	2.030020e+001	0	0	0	0	0	0	0	0	0	0	0	12.88	85.8213	1	1	0	1	27.0811	16.2935	86.0849
DATA	841	6	21	0	0	A_14_P138106	chr17:16892401-16892460	6241	357.818	-2.754457373e-002	9.915349605e-002	7.811679621e-001	7.928861e+002	7.441598e+002	1.263899e+002	1.216204e+002	73	121	16	84	6.811365e+000	2.122749e+001	0	0	0	0	0	0	0	0	0	0	0	33.0645	31.2084	1	1	1	1	25.3321	16.4842	85.299
DATA	842	6	22	0	0	A_16_P00422430	chr2:86592838-86592897	6262.34	357.574	-4.416432328e-001	9.125731854e-002	1.301415076e-006	1.760578e+003	6.368131e+002	2.016182e+002	1.151922e+002	115	116	16	84	6.798872e+000	2.069461e+001	0	0	0	0	0	0	0	0	0	0	0	73.5483	26.7642	1	1	1	1	26.2212	16.3464	85.2994
DATA	843	6	23	0	0	A_16_P35944905	chr2:166711889-166711948	6282.93	357.761	9.886578907e-003	1.184550568e-001	9.334836347e-001	5.812312e+002	5.946145e+002	1.140142e+002	1.127524e+002	67	117	15	84	6.765648e+000	1.999488e+001	0	0	0	0	0	0	0	0	0	0	0	24.3221	25.0403	1	1	1	1	26.8687	16.3097	84.8302
DATA	844	6	24	0	0	A_14_P117145	chr1:231837316-231837375	6303.39	357.571	6.381908533e-001	1.423686277e-001	7.371663153e-006	2.285744e+002	9.936158e+002	1.005638e+002	1.378914e+002	50	130.5	15.5	84	6.803695e+000	2.076910e+001	0	0	0	0	0	0	0	0	0	0	0	9.58001	41.9256	1	1	0	1	24.8756	16.3039	84.702
DATA	845	6	25	0	1	SRN_30329	SRN_30329	6325.6	357.491	2.869904296e-001	7.582564211e-002	1.537870580e-004	1.166654e+003	2.259084e+003	1.522155e+002	2.452307e+002	92.5	175.5	15	85	6.100761e+000	2.106505e+001	0	0	0	0	0	0	0	0	0	0	0	48.9782	95.5199	1	1	1	1	24.4106	15.6702	85.2966
DATA	846	6	26	0	0	A_14_P104668	chr8:22087590-22087642	6346.82	357.541	-7.254693232e-002	8.672329170e-002	4.028548812e-001	1.056581e+003	8.940378e+002	1.438505e+002	1.306206e+002	85	128.5	15	85	6.149663e+000	2.083552e+001	0	0	0	0	0	0	0	0	0	0	0	44.4255	37.8746	1	1	1	1	25.7804	15.5871	85.5881
DATA	847	6	27	0	0	A_14_P125828	chr1:153431594-153431653	6368.26	357.323	2.507813097e-001	8.642269250e-002	3.710261164e-003	7.758758e+002	1.382208e+003	1.245845e+002	1.677469e+002	74	151	15	85	6.266754e+000	2.006362e+001	0	0	0	0	0	0	0	0	0	0	0	32.6707	58.6675	1	1	1	1	26.6546	15.7886	85.4519
DATA	848	6	28	0	0	A_14_P135731	chr6:53853420-53853479	6389.16	357.149	-3.297158521e-001	1.041689908e-001	1.549755513e-003	1.072768e+003	5.020995e+002	1.448575e+002	1.073424e+002	85	108.5	15	85	6.762274e+000	1.985803e+001	0	0	0	0	0	0	0	0	0	0	0	45.2344	21.3502	1	1	1	1	28.7238	16.003	85.1183
DATA	849	6	29	0	0	A_14_P129489	chr16:28543104-28543163	6410.6	357.255	6.387907881e-001	1.045266958e-001	9.884180227e-010	4.258993e+002	1.853948e+003	1.061279e+002	2.081844e+002	58.5	170	15	83	6.693980e+000	2.020438e+001	0	0	0	0	0	0	0	0	0	0	0	17.9833	78.973	1	1	0	1	23.696	15.9253	83.4172
DATA	850	6	30	0	0	A_16_P02776734	chr13:51321955-51322014	6431.87	356.607	-7.101835029e-001	1.036449486e-001	7.278371477e-012	2.315284e+003	4.512537e+002	2.510606e+002	1.047549e+002	133	110.5	15	82	6.637490e+000	1.983385e+001	0	0	0	0	0	0	0	0	0	0	0	97.8817	19.2567	1	1	1	0	25.7804	15.9745	83.6225
DATA	851	6	31	0	0	A_16_P01085278	chr4:136587298-136587357	6452.83	356.5	-2.799367233e-001	8.751116423e-002	1.379679908e-003	1.402801e+003	7.363075e+002	1.705334e+002	1.197047e+002	99	120	15	81	6.160149e+000	1.987794e+001	0	0	0	0	0	0	0	0	0	0	0	59.3773	31.4732	1	1	1	1	25.7804	15.8012	82.8711
DATA	852	6	32	0	0	A_16_P41646318	chrX:36978080-36978139	6473.67	356.561	2.895154740e-001	8.001113617e-002	2.963844954e-004	9.402027e+002	1.831205e+003	1.349851e+002	2.059438e+002	79	174	15	83	6.520811e+000	2.034980e+001	0	0	0	0	0	0	0	0	0	0	0	39.8432	78.3975	1	1	1	1	25.3321	16.1694	84.073
DATA	853	6	33	0	0	A_16_P02368291	chr10:128980532-128980591	6495.34	356.542	-5.114730375e-001	1.034172633e-001	7.586214767e-007	1.452678e+003	4.474003e+002	1.745346e+002	1.041783e+002	100	114	16	83	6.295939e+000	2.110875e+001	0	0	0	0	0	0	0	0	0	0	0	61.6314	19.1847	1	1	1	0	25.3321	16.2281	84.1455
DATA	854	6	34	0	0	A_14_P120203	chr10:91451180-91451239	6516.14	356.214	-3.391642485e-001	7.278847156e-002	3.168437662e-006	3.558656e+003	1.629753e+003	3.687559e+002	1.881106e+002	185	158	16	84	6.243417e+000	2.145735e+001	0	0	0	0	0	0	0	0	0	0	0	151.133	69.9903	1	1	1	1	25.3321	16.2228	84.6095
DATA	855	6	35	0	0	A_14_P121122	chr10:11245206-11245265	6537.93	355.632	-3.535898633e-001	1.026988030e-001	5.753431084e-004	1.129243e+003	5.002618e+002	1.485734e+002	1.063003e+002	88	110	15	83	6.330871e+000	2.058363e+001	0	0	0	0	0	0	0	0	0	0	0	48.0054	21.5175	1	1	1	1	25.7804	16.057	83.5966
DATA	856	6	36	0	0	A_16_P15322374	chr1:163743695-163743754	6558.43	356.1	-3.311203385e-002	7.490708986e-002	6.584592579e-001	1.417827e+003	1.313746e+003	1.714824e+002	1.613495e+002	103	144.5	16	83	6.284359e+000	1.963292e+001	0	0	0	0	0	0	0	0	0	0	0	60.3327	56.5807	1	1	1	1	26.0017	16.0826	83.3854
DATA	857	6	37	0	0	A_14_P201816	chr8:131308474-131308531	6579.36	356.224	7.109623954e-001	9.419517510e-002	4.428144158e-014	8.225000e+002	4.227643e+003	1.266963e+002	4.329908e+002	73	268	16	83.5	6.626654e+000	1.953668e+001	0	0	0	0	0	0	0	0	0	0	0	35.0318	182.316	1	1	1	1	25.7804	16.4365	83.9435
DATA	858	6	38	0	0	A_14_P135000	chr11:95711795-95711854	6600.58	355.939	-3.587349145e-001	1.041952950e-001	5.754929943e-004	1.104724e+003	4.836363e+002	1.465455e+002	1.052008e+002	86	109	15	83	6.186294e+000	1.967691e+001	0	0	0	0	0	0	0	0	0	0	0	47.0914	20.8844	1	1	1	1	27.2919	15.8444	83.6797
DATA	859	6	39	0	0	A_16_P18328789	chr8:64028340-64028399	6621.9	356.22	-4.882271790e-001	9.666260951e-002	4.398760679e-007	1.624269e+003	5.277529e+002	1.887810e+002	1.072021e+002	109	112	15	83	6.475729e+000	2.023544e+001	0	0	0	0	0	0	0	0	0	0	0	69.2967	22.8171	1	1	1	1	26.6546	16.1614	83.8233
DATA	860	6	40	0	0	A_14_P109613	chr16:88900248-88900307	6643.33	356.727	8.614935426e-001	2.172081675e-001	7.302405386e-005	9.548316e+001	6.940973e+002	9.630347e+001	1.162112e+002	41	120	15	83	6.051962e+000	2.026921e+001	0	0	0	0	0	0	0	0	0	0	0	2.47883	30.0429	0	1	0	1	19.1492	15.7058	83.6482
DATA	861	6	41	0	0	A_14_P202444	chr1:31657920-31657976	6663.9	355.763	-5.092543594e-002	6.590783256e-002	4.397138411e-001	2.625414e+003	2.334922e+003	2.795671e+002	2.513661e+002	152.5	197.5	15	83	5.955178e+000	2.024346e+001	0	0	0	0	0	0	0	0	0	0	0	112.167	101.186	1	1	1	1	26.0017	15.5948	83.7813
DATA	862	6	42	0	0	A_14_P129316	chr4:128776459-128776518	6685.54	355.615	2.355242667e-001	8.048349959e-002	3.429459537e-003	9.234548e+002	1.588327e+003	1.332113e+002	1.840512e+002	76	155	15	84	6.140549e+000	2.037608e+001	0	0	0	0	0	0	0	0	0	0	0	39.4793	68.9084	1	1	1	1	24.4106	15.6597	84.5843
DATA	863	6	43	0	0	A_16_P19307708	chr11:83645252-83645311	6706.49	355.492	-3.403476186e-001	1.025976604e-001	9.089069557e-004	1.100207e+003	5.024893e+002	1.459835e+002	1.056139e+002	85	110	15	84	6.670463e+000	2.039693e+001	0	0	0	0	0	0	0	0	0	0	0	47.0636	21.8224	1	1	1	1	26.2212	16.2368	85.0799
DATA	864	6	44	0	0	A_14_P123038	chr13:105833992-105834051	6727.58	355.491	-7.256702894e-002	6.425076878e-002	2.587146321e-001	3.562735e+003	3.014508e+003	3.689540e+002	3.154130e+002	184.5	224.5	15	84	6.600587e+000	2.091544e+001	0	0	0	0	0	0	0	0	0	0	0	152.489	131.042	1	1	1	1	25.1049	16.4738	85.4373
DATA	865	6	45	0	0	A_16_P02444256	chr11:47493957-47494016	6748.77	355.131	-9.674472130e-002	1.451188542e-001	5.049902775e-001	4.924820e+002	3.941356e+002	1.077627e+002	1.007461e+002	61	108	16	85	6.497964e+000	2.091555e+001	0	0	0	0	0	0	0	0	0	0	0	21.089	17.1496	1	1	1	0	26.8687	16.4643	85.7283
DATA	866	6	46	0	0	A_16_P00566891	chr2:198807217-198807276	6770.42	355.333	-9.768795917e-001	1.993728331e-001	9.595242507e-007	8.724860e+002	9.201929e+001	1.295782e+002	9.263763e+001	75	77.5	16	85	6.925944e+000	2.127787e+001	0	0	0	0	0	0	0	0	0	0	0	37.3802	-7.64886	1	0	1	0	27.2919	16.7652	85.2169
DATA	867	6	47	0	0	A_14_P131989	chr17:27041316-27041374	6791.14	355.19	-3.256501501e-001	7.359576581e-002	9.650976753e-006	2.991055e+003	1.413104e+003	3.140619e+002	1.689279e+002	165	150	15	84	6.955465e+000	2.113221e+001	0	0	0	0	0	0	0	0	0	0	0	128.198	61.5885	1	1	1	1	26.2212	16.4786	84.1184
DATA	868	6	48	0	0	A_14_P109608	chr10:85913032-85913091	6812.21	354.947	1.004251988e+000	1.150680458e-001	2.604515188e-018	5.573825e+002	5.628664e+003	1.107746e+002	5.704151e+002	61	341.5	16	83	6.792345e+000	2.148819e+001	0	0	0	0	0	0	0	0	0	0	0	23.8983	245.508	1	1	1	1	25.5572	16.5218	84.7249
DATA	869	6	49	0	0	A_14_P133915	chr18:71952223-71952282	6833.18	354.75	6.006513940e-002	6.666698567e-002	3.676027954e-001	2.126066e+003	2.441416e+003	2.331524e+002	2.610513e+002	137	200	16	85	6.573218e+000	2.100648e+001	0	0	0	0	0	0	0	0	0	0	0	91.1857	106.564	1	1	1	1	25.3321	16.2372	85.4925
DATA	870	6	50	0	0	A_14_P134105	chr7:87329804-87329863	6854.7	354.544	4.355917526e-001	7.980601511e-002	4.811703162e-008	1.060876e+003	2.892387e+003	1.428563e+002	3.036283e+002	81	214	15	85	6.069569e+000	2.029251e+001	0	0	0	0	0	0	0	0	0	0	0	45.5131	126.333	1	1	1	1	25.3321	15.9333	86.2144
DATA	871	6	51	0	0	A_16_P15780329	chr2:110895981-110896040	6875.39	354.5	2.748655334e-001	1.135091385e-001	1.545541788e-002	4.493134e+002	8.460867e+002	1.056774e+002	1.252195e+002	56.5	124.5	15	85	6.205041e+000	2.065653e+001	0	0	0	0	0	0	0	0	0	0	0	19.2809	36.9766	1	1	0	1	23.4529	15.816	85.6785
DATA	872	6	52	0	0	A_14_P109158	chr11:116728540-116728594	6896.75	354.643	3.711165755e-001	7.806209578e-002	1.993125751e-006	1.069745e+003	2.514184e+003	1.434861e+002	2.678127e+002	90	203	15	83	6.586042e+000	1.980952e+001	0	0	0	0	0	0	0	0	0	0	0	45.9152	109.935	1	1	1	1	25.1049	16.093	84.094
DATA	873	6	53	0	0	A_14_P136435	chr3:100428290-100428336	6917.59	354.509	-3.115474961e-001	8.099074621e-002	1.197170408e-004	1.819275e+003	8.878728e+002	2.055224e+002	1.280131e+002	117	131	15	82	6.297370e+000	2.002895e+001	0	0	0	0	0	0	0	0	0	0	0	78.0984	38.8418	1	1	1	1	24.4106	15.7159	83.4378
DATA	874	6	54	0	0	A_16_P18202452	chr8:5721369-5721428	6939.25	354.673	-3.809915976e-001	7.591441351e-002	5.202256298e-007	3.117491e+003	1.296623e+003	3.260777e+002	1.590893e+002	173	141	15	82	6.175801e+000	2.045282e+001	0	0	0	0	0	0	0	0	0	0	0	133.849	56.7471	1	1	1	1	24.4106	15.8055	83.39
DATA	875	6	55	0	0	A_14_P121575	chrX:120841367-120841426	6960.34	354.468	8.483325414e-001	1.018468908e-001	8.119214417e-017	9.247161e+002	6.521402e+003	1.329994e+002	6.586177e+002	75	356.5	15	83	6.212141e+000	2.032045e+001	0	0	0	0	0	0	0	0	0	0	0	39.7052	285.523	1	1	1	1	26.4388	15.8032	84.1237
DATA	876	6	56	0	0	A_16_P18482472	chr8:128955481-128955540	6981.75	353.912	-8.053714714e-001	9.954980681e-002	5.959817068e-016	5.311532e+003	8.314733e+002	5.396866e+002	1.240863e+002	260.5	126.5	15	84	6.043093e+000	2.072251e+001	0	0	0	0	0	0	0	0	0	0	0	228.065	36.4179	1	1	1	1	25.5572	15.7127	85.9196
DATA	877	6	57	0	0	A_14_P134067	chr2:214619035-214619094	7002.61	353.929	1.322665702e-001	7.210572366e-002	6.660320548e-002	1.377697e+003	1.868187e+003	1.676846e+002	2.082805e+002	97	173	16	85	6.443272e+000	2.112283e+001	0	0	0	0	0	0	0	0	0	0	0	59.1559	81.8464	1	1	1	1	25.5572	16.2551	86.7254
DATA	878	6	58	0	0	A_16_P19858217	chr13:71028436-71028495	7023.96	354.127	-7.325038043e-003	6.417496854e-002	9.091254907e-001	3.126022e+003	3.073739e+003	3.268911e+002	3.208659e+002	170	227.5	15	83	6.111973e+000	1.999759e+001	0	0	0	0	0	0	0	0	0	0	0	134.225	134.688	1	1	1	1	25.3321	15.9379	84.992
DATA	879	6	59	0	0	A_14_P113746	chr1:197522122-197522181	7044.97	353.627	-2.383619941e-001	7.210910110e-002	9.478195653e-004	2.426495e+003	1.401578e+003	2.608036e+002	1.676808e+002	141	150	16	85	6.485522e+000	2.018383e+001	0	0	0	0	0	0	0	0	0	0	0	104.178	61.4289	1	1	1	1	26.0017	16.3484	85.9299
DATA	880	6	60	0	0	A_14_P121191	chr16:3165058-3165111	7066.26	353.792	8.767657747e-001	1.747680033e-001	5.255539118e-007	1.255644e+002	9.454361e+002	9.643061e+001	1.319454e+002	46	130	16	85	6.632263e+000	2.016996e+001	0	0	0	0	0	0	0	0	0	0	0	5.39046	41.4408	1	1	0	1	24.4106	16.5422	85.7289
DATA	881	6	61	0	1	SRN_50476	SRN_50476	7087.4	353.414	3.857783456e-001	7.086754002e-002	5.219865644e-008	6.776626e+004	1.647373e+005	6.777301e+003	1.647398e+004	2976.5	7357.5	16	84	6.810786e+000	2.015193e+001	0	0	0	0	0	0	0	0	0	0	0	2908.7	7221.54	1	1	1	1	27.501	16.7556	85.453
DATA	882	6	62	0	0	A_16_P02546865	chr11:129570431-129570490	7109.3	354.275	4.592643150e-001	1.241510354e-001	2.162471434e-004	3.266040e+002	9.403421e+002	1.010574e+002	1.315800e+002	55	124	16	85	6.663551e+000	2.046419e+001	0	0	0	0	0	0	0	0	0	0	0	14.0175	41.218	1	1	0	1	21.6755	16.6622	85.4085
DATA	883	6	63	0	0	A_14_P139162	chr13:89513072-89513131	7129.57	353.5	-4.341575198e-001	1.110106652e-001	9.193257387e-005	1.092633e+003	4.020842e+002	1.452217e+002	1.004337e+002	84	106	16	84	6.239310e+000	2.089256e+001	0	0	0	0	0	0	0	0	0	0	0	46.8819	17.6252	1	1	1	0	24.4106	16.247	85.2262
DATA	884	6	64	0	0	A_16_P02777239	chr13:51672708-51672767	7150.58	353.538	-3.203041760e-001	7.131687351e-002	7.079580637e-006	3.824091e+003	1.829044e+003	3.941976e+002	2.047581e+002	193	171	16	85	6.220961e+000	2.123283e+001	0	0	0	0	0	0	0	0	0	0	0	164.044	80.1678	1	1	1	1	24.4106	16.2298	86.1568
DATA	885	6	65	0	0	A_18_P17243403	chrX:99661210-99661269	7171.93	353.131	4.688031159e-001	1.191624392e-001	8.349103206e-005	3.459758e+002	1.018237e+003	1.017729e+002	1.372650e+002	56	133	16	84	6.513687e+000	2.065500e+001	0	0	0	0	0	0	0	0	0	0	0	14.8369	44.6251	1	1	0	1	27.0811	16.3194	85.0506
DATA	886	6	66	0	0	A_14_P121867	chr10:54531400-54531459	7193.19	353.322	1.780767919e-001	8.257227739e-002	3.103549947e-002	8.848618e+002	1.333375e+003	1.303674e+002	1.620373e+002	78	147.5	15	84	6.637581e+000	1.971762e+001	0	0	0	0	0	0	0	0	0	0	0	37.9359	58.4239	1	1	1	1	26.0017	16.1599	84.5941
DATA	887	6	67	0	0	A_14_P102613	chr4:14516573-14516632	7214.57	353.412	-2.456514480e-001	6.787937181e-002	2.958109524e-004	4.153281e+003	2.359065e+003	4.262267e+002	2.532457e+002	220.5	188.5	16	84	6.563852e+000	1.918057e+001	0	0	0	0	0	0	0	0	0	0	0	178.002	103.34	1	1	1	1	24.4106	16.3041	84.3622
DATA	888	6	68	0	0	A_14_P121533	chr18:2550022-2550081	7235.79	353.214	-6.049266081e-001	8.681471741e-002	3.214346218e-012	4.163044e+003	1.033914e+003	4.271864e+002	1.384771e+002	221	132	16	83	6.338760e+000	1.958413e+001	0	0	0	0	0	0	0	0	0	0	0	178.352	45.2788	1	1	1	1	25.3321	16.5326	84.2098
DATA	889	6	69	0	0	A_14_P123933	chr3:12146369-12146428	7256.19	352.797	-4.403983759e-001	9.192107674e-002	1.659116600e-006	1.665127e+003	6.040168e+002	1.921277e+002	1.101785e+002	112	111	16	83	6.279972e+000	1.947414e+001	0	0	0	0	0	0	0	0	0	0	0	71.307	26.4445	1	1	1	1	25.7804	16.3662	84.6348
DATA	890	6	70	0	0	A_14_P126998	chr14:81389537-81389596	7278.15	352.618	-3.259742974e-001	7.404810548e-002	1.071605221e-005	2.867305e+003	1.353629e+003	3.023397e+002	1.637697e+002	160	150	16	84	6.632319e+000	2.013866e+001	0	0	0	0	0	0	0	0	0	0	0	122.733	59.2408	1	1	1	1	25.3321	16.2507	85.1407
DATA	891	6	71	0	1	SRN_20617	SRN_20617	7299.08	352.577	6.023015408e-001	9.673154098e-002	4.768884123e-010	5.331070e+002	2.133614e+003	1.097507e+002	2.324386e+002	65	185.5	16	84	6.674588e+000	2.022336e+001	0	0	0	0	0	0	0	0	0	0	0	22.809	93.337	1	1	1	1	24.6442	16.3636	84.9002
DATA	892	6	72	0	0	A_16_P38293839	chr8:6502461-6502520	7320.11	352.185	-2.875550297e-001	1.721799248e-001	9.490264980e-002	4.982019e+002	2.569510e+002	1.081423e+002	9.577208e+001	60	104	15	83	6.582879e+000	2.065632e+001	0	0	0	0	0	0	0	0	0	0	0	21.3046	11.2357	1	1	1	0	24.6442	15.9971	84.6113
DATA	893	6	73	0	0	A_14_P125401	chr14:61265545-61265604	7341.67	352.865	6.721032776e-002	7.779921038e-002	3.876457241e-001	1.129435e+003	1.318474e+003	1.482467e+002	1.609532e+002	88.5	145	16	82	6.647174e+000	2.112702e+001	0	0	0	0	0	0	0	0	0	0	0	48.2767	57.6184	1	1	1	1	24.1747	16.2183	83.8934
DATA	894	6	74	0	0	A_14_P138948	chr3:11765281-11765340	7362.47	352.033	3.225729048e-001	7.103166912e-002	5.592041052e-006	1.947533e+003	4.093150e+003	2.171658e+002	4.196059e+002	121.5	263	16	82	6.390411e+000	2.113605e+001	0	0	0	0	0	0	0	0	0	0	0	83.1945	178.788	1	1	1	1	26.2212	16.3657	83.8295
DATA	895	6	75	0	0	A_14_P136395	chr3:102218968-102219027	7383.22	352.22	-2.956321189e-001	7.403955522e-002	6.527166540e-005	2.553170e+003	1.292551e+003	2.728162e+002	1.588954e+002	147	144	16	84	6.760985e+000	2.172475e+001	0	0	0	0	0	0	0	0	0	0	0	109.009	56.4237	1	1	1	1	26.2212	16.4535	84.3911
DATA	896	6	76	0	0	A_14_P138306	chr3:181762961-181763020	7405.61	352.211	2.459302366e-001	9.531380890e-002	9.873845780e-003	6.214169e+002	1.094746e+003	1.145203e+002	1.433085e+002	64.5	135	15	84	6.246345e+000	2.108491e+001	0	0	0	0	0	0	0	0	0	0	0	26.5153	47.756	1	1	1	1	20.591	15.7526	84.0103
DATA	897	6	77	0	0	A_14_P105364	chr16:88590554-88590613	7425.86	351.93	-9.871915332e-001	1.554884926e-001	2.167634849e-010	1.345010e+003	1.385268e+002	1.653940e+002	9.357095e+001	97.5	94	15	83	6.247842e+000	2.106378e+001	0	0	0	0	0	0	0	0	0	0	0	57.3551	6.03907	1	1	1	0	25.7804	15.7701	83.9749
DATA	898	6	78	0	0	A_14_P102201	chr5:125774098-125774157	7447.27	351.625	-1.178759581e-001	6.741842045e-002	8.039068804e-002	2.584757e+003	1.970352e+003	2.758385e+002	2.177127e+002	152	175	15	82.5	6.713178e+000	2.032052e+001	0	0	0	0	0	0	0	0	0	0	0	110.147	85.8356	1	1	1	1	25.1049	16.238	83.5019
DATA	899	6	79	0	0	A_14_P118240	chr11:18487158-18487217	7468.03	351.632	-3.016224393e-001	7.344962438e-002	4.016626100e-005	2.745296e+003	1.370777e+003	2.909564e+002	1.654670e+002	155.5	145	15	83	6.626500e+000	2.030939e+001	0	0	0	0	0	0	0	0	0	0	0	116.913	59.6704	1	1	1	1	25.5572	16.1137	83.1108
DATA	900	6	80	0	1	SRN_20167	SRN_20167	7489.46	351.611	-1.156789533e+000	1.769628778e-001	6.280488416e-011	1.321940e+003	9.213449e+001	1.636374e+002	9.282632e+001	95.5	89	15	82	6.433899e+000	1.941350e+001	0	0	0	0	0	0	0	0	0	0	0	56.2583	1.59774	1	0	1	0	24.4106	15.973	82.8188
DATA	901	6	81	0	0	A_14_P130607	chr11:35006200-35006259	7510.53	351.545	-3.857018509e-001	7.585620933e-002	3.683154433e-007	3.241954e+003	1.333844e+003	3.382569e+002	1.625091e+002	171	147	16	82.5	6.334765e+000	2.008652e+001	0	0	0	0	0	0	0	0	0	0	0	137.872	57.9658	1	1	1	1	24.4106	16.122	82.944
DATA	902	6	82	0	0	A_14_P107849	chr15:96313856-96313915	7531.79	351.661	4.327214866e-001	9.284623527e-002	3.152506104e-006	5.933550e+002	1.607075e+003	1.133537e+002	1.856350e+002	64	159	15	82	5.862676e+000	2.009751e+001	0	0	0	0	0	0	0	0	0	0	0	25.2158	69.7765	1	1	1	1	25.1049	15.6432	82.8496
DATA	903	6	83	0	0	A_14_P139958	chr9:37423984-37424041	7553.05	351.177	9.360349611e-001	1.553804941e-001	1.700036437e-009	1.455291e+002	1.255986e+003	9.775052e+001	1.562817e+002	44	142	16	81	5.886852e+000	2.063560e+001	0	0	0	0	0	0	0	0	0	0	0	6.17958	54.4839	1	1	0	1	27.2919	15.9228	83.023
DATA	904	6	84	0	0	A_14_P124408	chr1:11097910-11097969	7574.06	351.238	-4.005385011e-002	6.987706522e-002	5.665062197e-001	1.842593e+003	1.680257e+003	2.081080e+002	1.920893e+002	120	160	16	83	6.353064e+000	2.015858e+001	0	0	0	0	0	0	0	0	0	0	0	78.1829	72.8181	1	1	1	1	27.2919	16.1933	82.9073
DATA	905	6	85	0	1	SRN_30439	SRN_30439	7595.48	351.259	5.363790480e-001	8.524715561e-002	3.133080430e-010	9.065757e+002	3.117333e+003	1.326314e+002	3.253627e+002	78	235	16	83	6.109932e+000	1.987092e+001	0	0	0	0	0	0	0	0	0	0	0	38.4364	134.96	1	1	1	1	25.7804	16.1026	83.6321
DATA	906	6	86	0	0	A_14_P139159	chr7:70973354-70973413	7616.58	351.316	3.906223657e-001	8.011409849e-002	1.083543537e-006	9.753106e+002	2.397537e+003	1.374755e+002	2.572609e+002	82	188	16	83	6.221579e+000	2.029607e+001	0	0	0	0	0	0	0	0	0	0	0	41.3177	103.69	1	1	1	1	25.1049	16.3552	83.3128
DATA	907	6	87	0	0	A_14_P109195	chr1:107066388-107066447	7637.85	351.148	-2.696640186e-001	8.439938586e-002	1.397850307e-003	1.498597e+003	8.054172e+002	1.784966e+002	1.233160e+002	101	130	16	83	6.291909e+000	2.047679e+001	0	0	0	0	0	0	0	0	0	0	0	63.4323	34.7962	1	1	1	1	24.4106	16.5293	83.604
DATA	908	6	88	0	0	A_16_P00432097	chr2:102116853-102116912	7658.89	350.618	-2.659901131e-001	9.339517818e-002	4.399396780e-003	1.185427e+003	6.425173e+002	1.532072e+002	1.134311e+002	89	117.5	16	82	6.694823e+000	2.053739e+001	0	0	0	0	0	0	0	0	0	0	0	50.1314	27.7291	1	1	1	1	25.3321	16.4868	82.9373
DATA	909	6	89	0	0	A_14_P115688	chr16:14464480-14464539	7680.22	350.524	4.557064121e-001	8.047421975e-002	1.489550616e-008	1.071887e+003	3.060945e+003	1.446583e+002	3.200813e+002	86.5	206	16	81	6.432912e+000	2.014018e+001	0	0	0	0	0	0	0	0	0	0	0	45.29	131.951	1	1	1	1	26.2212	16.3471	82.0551
DATA	910	6	90	0	0	A_14_P137806	chr11:113955796-113955855	7700.96	350.385	7.170228564e-001	1.071932785e-001	2.246002621e-011	3.983834e+002	2.076463e+003	1.050725e+002	2.278048e+002	58.5	177	15	83	6.605174e+000	2.118879e+001	0	0	0	0	0	0	0	0	0	0	0	16.818	89.4108	1	1	0	1	24.6442	16.3413	83.5856
DATA	911	6	91	0	0	A_16_P38441356	chr8:72388353-72388412	7722.42	350.491	-3.534820946e-001	7.267816014e-002	1.152329152e-006	3.991952e+003	1.768900e+003	4.108854e+002	2.002236e+002	204	169	15	83	6.386847e+000	2.103866e+001	0	0	0	0	0	0	0	0	0	0	0	168.373	76.0747	1	1	1	1	25.1049	15.8385	84.4708
DATA	912	6	92	0	0	A_14_P115074	chr12:118460016-118460075	7743.56	350.526	-1.142551804e+000	1.599385485e-001	9.085655517e-013	1.638111e+003	1.179754e+002	1.905812e+002	9.465813e+001	107	92	15	81.5	6.310545e+000	2.078454e+001	0	0	0	0	0	0	0	0	0	0	0	69.03	5.06755	1	1	1	0	24.8756	15.5286	83.2367
DATA	913	6	93	0	0	A_14_P124193	chr3:10351378-10351437	7764.69	350.769	5.310997137e-001	8.927703509e-002	2.699586266e-009	7.045599e+002	2.393413e+003	1.202832e+002	2.571527e+002	66	181	15	81	6.309354e+000	2.106273e+001	0	0	0	0	0	0	0	0	0	0	0	29.6637	102.678	1	1	1	1	24.4106	15.6165	83.739
DATA	914	6	94	0	0	A_18_P15638920	chr6:49302531-49302590	7785.38	350.172	-1.021055303e-001	7.567795880e-002	1.772692338e-001	1.529012e+003	1.208664e+003	1.813881e+002	1.532100e+002	102	141.5	15	81	6.571942e+000	2.016219e+001	0	0	0	0	0	0	0	0	0	0	0	64.3115	51.7893	1	1	1	1	25.7804	16.2328	83.3463
DATA	915	6	95	0	0	A_14_P111736	chr8:60043564-60043623	7806.77	350.133	-3.040627901e-002	7.565489249e-002	6.877520026e-001	1.384631e+003	1.291004e+003	1.694500e+002	1.598586e+002	100	144	16	84	6.237718e+000	2.045453e+001	0	0	0	0	0	0	0	0	0	0	0	58.1825	55.2451	1	1	1	1	26.6546	16.2498	84.7865
DATA	916	6	96	0	0	A_14_P101659	chr4:23515063-23515122	7827.41	349.531	6.813390853e-001	8.825008426e-002	1.158298619e-014	3.127813e+003	1.501689e+004	3.277086e+002	1.504653e+003	172	725	16	84	6.181309e+000	2.117750e+001	0	0	0	0	0	0	0	0	0	0	0	131.298	641.804	1	1	1	1	24.4106	16.2696	84.9723
DATA	917	6	97	0	0	A_14_P115682	chr19:14572768-14572827	7849.15	349.709	1.338362402e-001	1.014133888e-001	1.869319453e-001	6.325172e+002	8.608126e+002	1.165345e+002	1.278473e+002	67	128	15	83	6.280950e+000	2.087975e+001	0	0	0	0	0	0	0	0	0	0	0	26.5254	36.739	1	1	1	1	25.1049	16.1609	85.0436
DATA	918	6	98	0	0	A_14_P128782	chr16:12739839-12739898	7870.27	349.529	-1.393819774e-001	8.379859767e-002	9.625295750e-002	1.244648e+003	9.029520e+002	1.583995e+002	1.308142e+002	90	131	15	84	6.298321e+000	2.073918e+001	0	0	0	0	0	0	0	0	0	0	0	52.1432	38.4855	1	1	1	1	24.4106	15.7936	85.2425
DATA	919	6	99	0	0	A_14_P135111	chr17:30475953-30476012	7891.6	349.586	-2.490960799e-001	1.426568498e-001	8.078996414e-002	6.141957e+002	3.461072e+002	1.157173e+002	1.009064e+002	64	106	16	83	6.387660e+000	1.991499e+001	0	0	0	0	0	0	0	0	0	0	0	25.7053	14.7311	1	1	1	0	27.501	16.1764	84.7675
DATA	920	6	100	0	0	A_16_P01858979	chr8:8982291-8982350	7913.08	349.557	-4.814782600e-001	9.406290021e-002	3.076750126e-007	1.756565e+003	5.796768e+002	2.012292e+002	1.112206e+002	109	114.5	15	84	6.536506e+000	2.056129e+001	0	0	0	0	0	0	0	0	0	0	0	73.4399	24.6374	1	1	1	1	26.2212	16.0425	85.549
DATA	921	6	101	0	0	A_16_P18196956	chr8:3710810-3710869	7934.09	349.357	2.997719699e-001	8.417256164e-002	3.688857868e-004	8.146957e+002	1.624678e+003	1.276534e+002	1.882307e+002	74	159.5	15	85	6.426734e+000	1.971168e+001	0	0	0	0	0	0	0	0	0	0	0	34.026	68.9554	1	1	1	1	25.5572	16.1262	85.6726
DATA	922	6	102	0	0	A_16_P39656744	chr12:45408646-45408705	7954.92	349.769	-3.625582296e-003	6.636914407e-002	9.564352071e-001	2.373643e+003	2.353910e+003	2.569406e+002	2.539091e+002	132	188	16	86	6.418906e+000	2.013542e+001	0	0	0	0	0	0	0	0	0	0	0	99.0407	99.7629	1	1	1	1	24.1747	16.1433	86.4381
DATA	923	6	103	0	0	A_16_P18384356	chr8:87954412-87954471	7976.6	349.7	8.330580523e-001	9.948677918e-002	5.590540732e-017	1.569390e+003	1.068535e+004	1.852765e+002	1.072779e+003	104.5	541	15	86	6.580953e+000	2.120725e+001	0	0	0	0	0	0	0	0	0	0	0	65.4126	452.195	1	1	1	1	24.1747	16.1156	87.4045
DATA	924	6	104	0	0	A_18_P11734158	chr13:51422995-51423054	7997.35	349.436	1.767358181e-001	8.665664782e-002	4.140062200e-002	8.190370e+002	1.230380e+003	1.281657e+002	1.557302e+002	73	140	15	87	6.523800e+000	2.102723e+001	0	0	0	0	0	0	0	0	0	0	0	34.1013	51.9949	1	1	1	1	24.8756	15.9069	88.0461
DATA	925	6	105	0	0	A_14_P136631	chr20:61758593-61758652	8018.61	349.1	4.109557521e-001	1.960304121e-001	3.604780542e-002	1.965257e+002	5.062618e+002	1.006283e+002	1.081816e+002	44.5	113.5	15	87	6.448853e+000	2.078456e+001	0	0	0	0	0	0	0	0	0	0	0	8.17344	21.3629	1	1	0	1	28.3221	16.1801	87.3998
DATA	926	6	106	0	0	A_14_P128178	chr12:71032473-71032532	8039.79	349.222	-3.829845078e-001	9.839584008e-002	9.930509270e-005	1.314666e+003	5.442906e+002	1.644499e+002	1.101363e+002	92.5	113.5	16	86	6.470450e+000	2.068052e+001	0	0	0	0	0	0	0	0	0	0	0	54.6191	22.9335	1	1	1	1	27.0811	16.3388	87.1133
DATA	927	6	107	0	0	A_16_P00236389	chr1:203954724-203954783	8061.07	348.93	6.677596803e-001	1.050245493e-001	2.042253271e-010	4.279544e+002	1.991394e+003	1.077667e+002	2.210232e+002	58	173.5	16	86	6.414581e+000	2.131406e+001	0	0	0	0	0	0	0	0	0	0	0	17.7599	83.7823	1	1	0	1	25.5572	16.2228	87.0916
DATA	928	6	108	0	0	A_14_P122752	chr21:41711303-41711362	8082	348.5	-1.445466922e-001	1.808150077e-001	4.240483322e-001	4.153639e+002	2.977708e+002	1.073761e+002	1.005402e+002	59	99	16	87	6.487405e+000	2.174698e+001	0	0	0	0	0	0	0	0	0	0	0	17.2179	12.5096	1	1	0	0	26.2212	16.3844	87.9094
DATA	929	6	109	0	0	A_14_P120343	chr6:30038261-30038319	8103.34	348.755	-2.279030024e-001	7.542692748e-002	2.515196702e-003	2.001837e+003	1.184475e+003	2.233801e+002	1.525766e+002	123.5	136.5	16	86	6.441735e+000	2.122126e+001	0	0	0	0	0	0	0	0	0	0	0	82.8935	49.6849	1	1	1	1	24.8756	16.2688	87.3029
DATA	930	6	110	0	0	A_14_P108190	chr6:45233425-45233484	8124.5	348.731	-1.554706770e-002	6.408310714e-002	8.083091649e-001	3.353513e+003	3.235586e+003	3.497245e+002	3.375913e+002	174.5	221.5	16	86	6.473079e+000	1.969875e+001	0	0	0	0	0	0	0	0	0	0	0	138.713	135.518	1	1	1	1	24.4106	16.1839	86.1497
DATA	931	6	111	0	0	A_14_P136983	chr11:62475483-62475540	8145.33	348.5	4.265305075e-001	1.437821540e-001	3.012052496e-003	2.852372e+002	7.616171e+002	1.033549e+002	1.229052e+002	53	121.5	16	85	5.954702e+000	1.913768e+001	0	0	0	0	0	0	0	0	0	0	0	11.7852	31.8524	1	1	0	1	25.7804	15.8106	85.1721
DATA	932	6	112	0	0	A_16_P35564679	chr2:7304200-7304259	8166.6	348.597	-9.443547451e-002	7.540195490e-002	2.104141697e-001	1.562388e+003	1.257052e+003	1.852047e+002	1.585408e+002	105	142	16	84	6.195324e+000	1.968339e+001	0	0	0	0	0	0	0	0	0	0	0	64.4833	52.4927	1	1	1	1	24.8756	16.1674	85.0719
DATA	933	6	113	0	0	A_14_P130222	chr15:41476350-41476409	8188.01	348.284	-5.287438442e-001	1.641844846e-001	1.280006092e-003	7.225930e+002	2.138700e+002	1.230232e+002	9.909125e+001	67.5	103	16	86	6.187468e+000	2.053848e+001	0	0	0	0	0	0	0	0	0	0	0	29.7883	8.9174	1	1	1	0	27.501	16.2617	86.8195
DATA	934	6	114	0	0	A_16_P17517929	chr6:40001847-40001906	8208.83	348.4	2.449046944e-001	7.372357429e-002	8.939650339e-004	1.318635e+003	2.317550e+003	1.652954e+002	2.511969e+002	95	184	16	86	6.364627e+000	2.102940e+001	0	0	0	0	0	0	0	0	0	0	0	54.3014	96.4881	1	1	1	1	25.7804	16.3876	86.7172
DATA	935	6	115	0	0	A_16_P18453971	A_16_P18453971	8230.1	347.952	-2.449251732e-001	9.967975442e-002	1.400556695e-002	1.051083e+003	5.980148e+002	1.449342e+002	1.139901e+002	82	117	16	85	6.506342e+000	2.000346e+001	0	0	0	0	0	0	0	0	0	0	0	43.2324	24.8604	1	1	1	1	27.0811	16.221	86.023
DATA	936	6	116	0	0	A_14_P106874	chr7:115994602-115994661	8251.59	348.17	3.496808331e-001	7.697050491e-002	5.544615903e-006	1.173666e+003	2.625580e+003	1.541265e+002	2.799696e+002	87.5	198	16	84	6.717955e+000	2.084775e+001	0	0	0	0	0	0	0	0	0	0	0	48.2214	108.983	1	1	1	1	24.8756	16.5099	85.8986
DATA	937	6	117	0	0	A_18_P10895419	chr10:112514627-112514686	8272.25	347.607	-5.314713041e-001	8.237646893e-002	1.105754294e-010	4.197941e+003	1.234710e+003	4.315445e+002	1.572210e+002	209	137	15.5	84	6.458143e+000	2.093150e+001	0	0	0	0	0	0	0	0	0	0	0	172.274	51.1774	1	1	1	1	25.1049	16.3293	85.0778
DATA	938	6	118	0	0	A_14_P112904	chr1:63744045-63744104	8293.45	347.66	-2.299343468e-001	1.229581219e-001	6.148080728e-002	7.485234e+002	4.408299e+002	1.250147e+002	1.069802e+002	70.5	110.5	15	84	6.601432e+000	2.093629e+001	0	0	0	0	0	0	0	0	0	0	0	30.6837	18.2449	1	1	1	0	24.4106	16.2186	84.9278
DATA	939	6	119	0	0	A_14_P128493	chr9:96714297-96714356	8314.46	347.543	-9.089159482e-001	2.116501345e-001	1.751454834e-005	7.861981e+002	9.696523e+001	1.273951e+002	9.761681e+001	72	89	15	84	6.256518e+000	2.068467e+001	0	0	0	0	0	0	0	0	0	0	0	32.1917	-0.77368	1	0	1	0	23.4529	15.8288	85.5636
DATA	940	6	120	0	0	A_14_P200750	chrX:64719091-64719150	8336.03	347.632	-3.588003469e-001	7.868193834e-002	5.112047914e-006	2.443479e+003	1.069568e+003	2.641534e+002	1.449036e+002	134.5	132	15	84	6.186438e+000	2.128251e+001	0	0	0	0	0	0	0	0	0	0	0	99.9382	44.1373	1	1	1	1	25.5572	15.8158	84.9909
DATA	941	6	121	0	0	A_14_P138666	chr3:197276849-197276908	8356.96	347.351	5.003589676e-001	9.758518069e-002	2.937595447e-007	5.375406e+002	1.701258e+003	1.139465e+002	1.962834e+002	62	161	16	85	6.572137e+000	2.094423e+001	0	0	0	0	0	0	0	0	0	0	0	21.9601	70.1058	1	1	1	1	25.7804	16.4072	85.2177
DATA	942	6	122	0	0	A_16_P00707109	chr3:53975639-53975698	8378.34	347.5	-1.047438497e-001	6.503280031e-002	1.072601589e-001	3.590692e+003	2.821202e+003	3.728905e+002	2.986700e+002	189	204	16	85	6.419509e+000	2.060380e+001	0	0	0	0	0	0	0	0	0	0	0	146.528	116.09	1	1	1	1	25.3321	16.3542	85.1885
DATA	943	6	123	0	0	A_14_P118068	chr21:40188918-40188977	8399.75	346.981	6.973691227e-002	1.086943849e-001	5.211413288e-001	6.294674e+002	7.391118e+002	1.187581e+002	1.228895e+002	65	123	16	84	6.173729e+000	2.050430e+001	0	0	0	0	0	0	0	0	0	0	0	25.6561	30.371	1	1	1	1	24.4106	16.2507	84.9398
DATA	944	6	124	0	0	A_14_P130803	chr5:84984575-84984634	8420.64	347.279	-4.271542408e-001	7.993800865e-002	9.113426681e-008	2.919327e+003	1.091763e+003	3.088483e+002	1.469178e+002	163	134.5	15.5	83	5.964740e+000	1.986598e+001	0	0	0	0	0	0	0	0	0	0	0	118.862	44.8006	1	1	1	1	26.2212	15.8936	83.9814
DATA	945	6	125	0	0	A_14_P131665	chr17:77082786-77082845	8441.83	346.672	-1.619220508e-001	1.409908766e-001	2.507796958e-001	5.819688e+002	4.008461e+002	1.165079e+002	1.062931e+002	63	104	15	83	5.868254e+000	1.955182e+001	0	0	0	0	0	0	0	0	0	0	0	23.6665	16.4266	1	1	1	0	25.7804	15.7891	83.9922
DATA	946	6	126	0	0	A_14_P103659	chr12:70761703-70761762	8462.89	346.691	1.198195908e-001	7.047678003e-002	8.910675026e-002	1.623718e+003	2.139588e+003	1.912440e+002	2.355750e+002	108	184	15	83	5.821700e+000	1.951974e+001	0	0	0	0	0	0	0	0	0	0	0	65.9578	87.5639	1	1	1	1	25.3321	15.7986	84.1994
DATA	947	6	127	0	0	A_14_P115404	chr9:19597233-19597292	8483.98	346.695	-2.493422102e-001	1.036070740e-001	1.610118680e-002	1.005132e+003	5.660839e+002	1.426012e+002	1.137850e+002	76	110	15	84	6.211575e+000	1.979025e+001	0	0	0	0	0	0	0	0	0	0	0	40.7849	23.1372	1	1	1	1	26.0017	15.828	85.338
DATA	948	6	128	0	0	A_14_P134449	chr1:218458692-218458746	8504.9	346.571	-1.548485251e-001	1.212550087e-001	2.015851355e-001	7.052702e+002	4.937499e+002	1.234059e+002	1.104763e+002	69	110.5	15.5	84	6.491430e+000	1.940656e+001	0	0	0	0	0	0	0	0	0	0	0	28.5858	20.1553	1	1	1	0	26.2212	16.0958	85.2226
DATA	949	6	129	0	0	A_14_P201573	chr7:19780689-19780748	8526.59	346.377	1.592190653e-003	7.730438096e-002	9.835676256e-001	1.308255e+003	1.313060e+003	1.655114e+002	1.644181e+002	93.5	140	16	82	6.271236e+000	1.970372e+001	0	0	0	0	0	0	0	0	0	0	0	52.9644	53.5319	1	1	1	1	24.4106	16.0571	83.4585
DATA	950	6	130	0	0	A_14_P107900	chr8:27667902-27667961	8547.47	346.451	1.331272615e-001	8.518071600e-002	1.180807798e-001	9.113855e+002	1.238310e+003	1.364072e+002	1.585865e+002	77	141	15	81	5.925381e+000	2.004692e+001	0	0	0	0	0	0	0	0	0	0	0	36.8579	50.4239	1	1	1	1	24.4106	15.7894	82.3855
DATA	951	6	131	0	0	A_14_P110611	chr8:11702093-11702150	8568.47	346.175	4.963563286e-001	8.512296966e-002	5.507953453e-009	8.834608e+002	2.770407e+003	1.346438e+002	2.942619e+002	74	209	16	81	6.499203e+000	1.932298e+001	0	0	0	0	0	0	0	0	0	0	0	35.6883	112.679	1	1	1	1	25.7804	16.2014	81.9829
DATA	952	6	132	0	0	A_14_P104840	chr2:220697197-220697256	8589.8	346.184	-6.366379196e-001	1.434987337e-001	9.141621231e-006	1.017414e+003	2.348875e+002	1.438672e+002	1.020437e+002	79.5	103	15	81	6.338630e+000	1.967148e+001	0	0	0	0	0	0	0	0	0	0	0	41.0548	9.54245	1	1	1	0	23.696	15.7365	82.0271
DATA	953	6	133	0	0	A_14_P137913	chr12:66247288-66247347	8610.44	346.259	-1.743281999e-001	8.159642213e-002	3.264122892e-002	1.462527e+003	9.789844e+002	1.782072e+002	1.395227e+002	99	127	16	81	6.762830e+000	1.951226e+001	0	0	0	0	0	0	0	0	0	0	0	58.9548	39.729	1	1	1	1	25.1049	16.2908	81.6624
DATA	954	6	134	0	0	A_14_P119492	chr13:73284847-73284906	8633.07	346.622	-1.684327278e-001	7.825117199e-002	3.136092550e-002	1.623319e+003	1.101466e+003	1.916822e+002	1.484497e+002	104	136	16	81	6.617493e+000	2.076844e+001	0	0	0	0	0	0	0	0	0	0	0	65.3655	44.6486	1	1	1	1	22.7082	16.3085	82.4378
DATA	955	6	135	0	0	A_18_P26461684	chr9:22519885-22519944	8653.06	346.062	6.504448864e-001	9.910702922e-002	5.271638194e-011	5.396504e+002	2.413000e+003	1.154362e+002	2.610550e+002	60.5	188	16	82	6.454898e+000	2.003571e+001	0	0	0	0	0	0	0	0	0	0	0	21.706	97.7189	1	1	1	1	27.7085	16.2881	82.4648
DATA	956	6	136	0	0	A_16_P35945513	chr2:166911282-166911341	8674.81	345.75	-4.911553176e-001	1.703388679e-001	3.934058688e-003	6.795936e+002	2.193279e+002	1.227009e+002	1.021025e+002	67	99	16	82	6.550074e+000	2.034089e+001	0	0	0	0	0	0	0	0	0	0	0	27.3037	8.87322	1	1	1	0	26.4388	16.4242	82.6603
DATA	957	6	137	0	0	A_16_P15020264	chr1:8255222-8255281	8694.62	345.396	-5.608841164e-001	1.957035085e-001	4.157085884e-003	6.191886e+002	1.701919e+002	1.195523e+002	1.012461e+002	63.5	96	16	83	6.469805e+000	2.074431e+001	0	0	0	0	0	0	0	0	0	0	0	24.8509	6.87938	1	1	1	0	24.4106	16.244	82.9961
DATA	958	6	138	0	0	A_14_P138269	chr7:111044035-111044094	8717	345.7	-7.798970672e-001	9.574932817e-002	3.786673068e-016	9.905090e+003	1.644225e+003	9.957855e+002	1.923914e+002	448	158	15	83.5	6.428959e+000	2.103687e+001	0	0	0	0	0	0	0	0	0	0	0	397.122	66.4	1	1	1	1	26.2212	15.9152	84.0485
DATA	959	6	139	0	0	A_16_P19971650	chr14:20660354-20660413	8737.4	345.528	2.111915842e-001	7.863310092e-002	7.235968107e-003	1.069372e+003	1.739083e+003	1.481140e+002	2.005983e+002	81	160	15	84	6.308331e+000	2.078481e+001	0	0	0	0	0	0	0	0	0	0	0	42.8302	70.1749	1	1	1	1	24.4106	16.0317	84.5203
DATA	960	6	140	0	0	A_16_P21243214	chr21:36289849-36289908	8759.29	345.569	-1.074495173e+000	1.847965241e-001	6.082368013e-009	1.179878e+003	9.938983e+001	1.563502e+002	1.004309e+002	83.5	96.5	16	81	6.525307e+000	2.057428e+001	0	0	0	0	0	0	0	0	0	0	0	47.2066	3.48759	1	0	1	0	25.3321	16.4296	82.3632
DATA	961	6	141	0	0	A_14_P102619	chr20:23421007-23421066	8780.14	345.293	4.145969997e-001	9.144431621e-002	5.791160706e-006	6.636789e+002	1.724070e+003	1.222742e+002	1.993736e+002	67	157	16	81	6.610936e+000	1.951233e+001	0	0	0	0	0	0	0	0	0	0	0	26.5259	69.4647	1	1	1	1	26.0017	16.2465	81.5691
DATA	962	6	142	0	0	A_14_P101730	chr15:81429054-81429113	8801.87	344.925	3.540645336e-001	1.047797020e-001	7.271485592e-004	5.142754e+002	1.162145e+003	1.149529e+002	1.534435e+002	60.5	138.5	16	81	6.559809e+000	1.979049e+001	0	0	0	0	0	0	0	0	0	0	0	20.5321	46.7927	1	1	1	1	24.6442	16.2552	81.8449
DATA	963	6	143	0	0	A_14_P128004	chr10:110729064-110729123	8822.92	344.816	9.579001822e-002	1.279179926e-001	4.539540820e-001	4.985147e+002	6.215384e+002	1.143494e+002	1.179579e+002	55	117	16	82	6.492745e+000	1.941830e+001	0	0	0	0	0	0	0	0	0	0	0	19.8828	25.0109	1	1	0	1	23.4529	16.0246	82.1454
DATA	964	6	144	0	0	A_16_P00247158	chr1:211657153-211657212	8842.94	345.118	-4.362701179e-003	2.423619282e-001	9.856382396e-001	2.676614e+002	2.649861e+002	1.064216e+002	1.037461e+002	49	101	15	83	6.561350e+000	2.072769e+001	0	0	0	0	0	0	0	1	0	0	0	10.6661	10.6578	1	1	0	0	23.696	16.1888	82.7552
DATA	965	6	145	0	0	A_14_P200311	chr11:66358614-66358669	8864.54	344.808	5.582320061e-002	1.823744881e-001	7.595353138e-001	3.411509e+002	3.879447e+002	1.086054e+002	1.075903e+002	53	105.5	15	83	6.547591e+000	2.048040e+001	0	0	0	0	0	0	0	0	0	0	0	13.5805	15.5957	1	1	0	0	24.1747	16.1482	82.8371
DATA	966	6	146	0	0	A_16_P02666597	chr12:85581679-85581738	8886	344.579	-4.384255203e-001	1.132433422e-001	1.081522905e-004	1.151874e+003	4.197392e+002	1.546640e+002	1.088144e+002	86.5	111.5	15	82	6.412958e+000	2.068781e+001	0	0	0	0	0	0	0	0	0	0	0	45.8073	16.8671	1	1	1	0	25.7804	16.0756	83.0874
DATA	967	6	147	0	0	A_14_P106836	chr1:85097299-85097344	8907.21	344.224	-5.835865639e-001	1.083293713e-001	7.158372140e-008	1.596550e+003	4.164818e+002	1.901685e+002	1.087195e+002	104	110	15	83	6.684761e+000	2.076276e+001	0	0	0	0	0	0	0	0	0	0	0	63.4269	16.7308	1	1	1	0	25.7804	16.121	84.4086
DATA	968	6	148	0	0	A_14_P134892	chr14:89123734-89123793	8928.95	344.623	-9.016633740e-001	1.272251276e-001	1.369034439e-012	2.011475e+003	2.522617e+002	2.261715e+002	1.022864e+002	121	97	15	84	6.639357e+000	2.062335e+001	0	0	0	0	0	0	0	0	0	0	0	79.8402	10.1312	1	1	1	0	26.2212	16.14	84.3176
DATA	969	6	149	0	0	A_14_P139381	chr14:46365556-46365615	8949.47	344.359	-1.089949204e-001	1.050304156e-001	2.993882062e-001	8.371259e+002	6.513222e+002	1.331206e+002	1.197338e+002	74	116	16	85	6.318064e+000	2.091686e+001	0	0	0	0	0	0	0	0	0	0	0	33.1964	26.1535	1	1	1	1	26.4388	16.5174	85.9106
DATA	970	6	150	0	0	A_16_P00196223	chr1:175535442-175535501	8970.48	344.23	-4.125015860e-001	1.218996116e-001	7.145230115e-004	9.879727e+002	3.821584e+002	1.431570e+002	1.075007e+002	77	106	16	84	6.690362e+000	2.071757e+001	0	0	0	0	0	0	0	0	0	0	0	39.1422	15.3439	1	1	1	0	25.7804	17.0705	85.3826
DATA	971	6	151	0	0	A_14_P134830	chr19:45896043-45896102	8992.63	344.162	-3.916173934e-001	3.929200431e-001	3.189175816e-001	2.459175e+002	9.980954e+001	1.065742e+002	1.006565e+002	50	94.5	16	85	6.279631e+000	2.067651e+001	0	0	0	0	0	0	0	0	0	0	0	9.73374	2.39072	1	0	0	0	27.9146	16.4236	85.4207
DATA	972	6	152	0	0	A_14_P102403	chr15:33500963-33501022	9012.73	344	5.060818651e-001	8.514745665e-002	2.788406768e-009	9.131385e+002	2.928320e+003	1.382391e+002	3.095893e+002	74	217	15.5	85	6.182724e+000	2.042180e+001	0	0	0	0	0	0	0	0	0	0	0	36.1122	117.579	1	1	1	1	26.0017	16.2559	85.5787
DATA	973	6	153	0	0	A_16_P00011128	chr1:8971760-8971819	9034.89	344.094	-1.564011065e-002	6.192541170e-001	9.798504751e-001	1.034461e+002	9.978699e+001	1.043929e+002	1.004575e+002	43	90	16	86	6.312903e+000	1.969589e+001	0	0	0	0	0	0	0	0	0	0	0	4.0874	-2.49599	1	0	0	0	24.6442	16.4492	86.7412
DATA	974	6	154	0	0	A_14_P109421	chr14:55764254-55764313	9055.24	343.849	2.680378838e-001	8.792275604e-002	2.299402271e-003	7.833205e+002	1.452036e+003	1.301741e+002	1.765534e+002	72	146	16	87	6.323457e+000	2.059712e+001	0	0	0	0	0	0	0	0	0	0	0	30.9243	58.3259	1	1	1	1	27.501	16.4313	87.4451
DATA	975	6	155	0	0	A_14_P114592	chr2:159028726-159028785	9077.12	343.86	-3.037953654e-001	1.628048140e-001	6.203999748e-002	5.891129e+002	2.926868e+002	1.195760e+002	1.045786e+002	62	104	16	86	6.222094e+000	2.121396e+001	0	0	0	0	0	0	0	0	0	0	0	23.2374	11.7608	1	1	1	0	23.696	16.4398	87.3816
DATA	976	6	156	0	0	A_16_P40143769	chr14:33519847-33519906	9097.78	343.522	1.438835652e-001	1.222221431e-001	2.391037592e-001	5.053055e+002	7.037811e+002	1.157572e+002	1.225752e+002	61	118	15	86	6.100644e+000	2.177253e+001	0	0	0	0	0	0	0	0	0	0	0	19.9147	28.2913	1	1	0	1	27.0811	16.003	86.2347
DATA	977	6	157	0	0	A_14_P130546	chr14:30780774-30780833	9118.82	343.55	-8.465918018e-001	1.077792996e-001	4.002043507e-015	3.489239e+003	4.967511e+002	3.641584e+002	1.119318e+002	178	111	16	85	6.456431e+000	2.177152e+001	0	0	0	0	0	0	0	0	0	0	0	137.407	19.9793	1	1	1	0	25.7804	16.3733	86.6866
DATA	978	6	158	0	0	A_14_P202401	chr3:112080885-112080944	9139.94	343.524	4.040927305e-001	8.346093129e-002	1.287334869e-006	8.919936e+002	2.261801e+003	1.372480e+002	2.473985e+002	74	183.5	16	85	6.219941e+000	2.097452e+001	0	0	0	0	0	0	0	0	0	0	0	35.0993	91.0263	1	1	1	1	26.2212	16.155	86.36
DATA	979	6	159	0	0	A_18_P17047259	chrX:4490526-4490585	9161.21	343.579	-9.147672456e-003	6.815036294e-002	8.932224533e-001	2.150799e+003	2.105970e+003	2.390739e+002	2.332059e+002	127	173	16	86	6.423011e+000	2.087983e+001	0	0	0	0	0	0	0	0	0	0	0	84.5685	84.8168	1	1	1	1	25.7804	16.487	86.8363
DATA	980	6	160	0	1	SRN_50796	SRN_50796	9182.21	343.517	-8.741348968e-002	6.195988715e-002	1.583013082e-001	3.944887e+004	3.225679e+004	3.946270e+003	3.227231e+003	1541	1390	17	85	6.742867e+000	2.060900e+001	0	0	0	0	0	0	0	0	0	0	0	1549.95	1300.2	1	1	1	1	25.7804	16.998	85.992
DATA	981	6	161	0	0	A_14_P139218	chr9:107809963-107810022	9203.84	342.946	-1.541690121e-001	1.365497958e-001	2.588845796e-001	6.161433e+002	4.320288e+002	1.213594e+002	1.089252e+002	63	102	16	85.5	6.667026e+000	2.030153e+001	0	0	0	0	0	0	0	0	0	0	0	24.1879	17.4308	1	1	1	0	25.5572	16.8392	86.1569
DATA	982	6	162	0	0	A_14_P100681	chr15:55664930-55664989	9224.35	343.614	6.445907454e-001	1.372583980e-001	2.650662876e-006	2.544624e+002	1.122572e+003	1.076644e+002	1.502648e+002	50	137	15	86	6.654692e+000	2.040357e+001	0	0	0	0	0	0	0	0	0	0	0	9.98377	45.338	1	1	0	1	25.1049	16.1536	86.1084
DATA	983	6	163	0	0	A_14_P103743	chr11:82584281-82584340	9245.96	343.722	-3.180611820e-001	7.498218207e-002	2.217110200e-005	2.797626e+003	1.345019e+003	2.987076e+002	1.674661e+002	154	144	15	84	6.633695e+000	2.032585e+001	0	0	0	0	0	0	0	0	0	0	0	109.689	54.3866	1	1	1	1	24.8756	16.187	84.7329
DATA	984	6	164	66	1	DarkCorner	DarkCorner	9267.03	342.81	0.000000000e+000	6.186482582e-001	1.000000000e+000	1.040696e+002	9.897852e+001	1.047727e+002	9.964363e+001	36	93	15	83	6.268426e+000	2.031201e+001	0	0	0	0	0	0	0	0	0	0	0	-3.44244	-1.19203	0	0	0	0	27.2919	15.6195	84.1145
DATA	985	7	1	0	0	A_14_P130479	chr1:212629027-212629086	5806.97	365.914	5.740172881e-002	9.740800453e-002	5.556656103e-001	7.808483e+002	8.911860e+002	1.296704e+002	1.350690e+002	72	123	15	84	6.141771e+000	1.974336e+001	0	0	0	0	0	0	0	0	0	0	0	30.9591	35.4228	1	1	1	1	26.2212	15.6511	84.6954
DATA	986	7	2	0	0	A_14_P122524	chr1:153944813-153944872	5828.69	365.82	2.519232848e-001	1.015115413e-001	1.307497369e-002	5.977785e+002	1.067735e+003	1.192472e+002	1.471056e+002	64.5	134	16	84	6.548439e+000	1.941011e+001	0	0	0	0	0	0	0	0	0	0	0	23.7792	42.5686	1	1	1	1	26.6546	16.1667	84.4635
DATA	987	7	3	0	0	A_14_P102506	chr3:132402931-132402990	5848.98	365.694	4.304243593e-001	8.200956155e-002	1.533713059e-007	9.802601e+002	2.640983e+003	1.420976e+002	2.827195e+002	81	203	15	85	6.836081e+000	2.017387e+001	0	0	0	0	0	0	0	0	0	0	0	39.1116	105.586	1	1	1	1	26.8687	16.2185	86.3922
DATA	988	7	4	0	0	A_14_P114627	chr1:169256516-169256575	5869.74	365.23	-5.474167306e-002	6.681052588e-002	4.125827526e-001	2.572723e+003	2.268043e+003	2.769647e+002	2.481220e+002	148.5	183	16	86	6.726844e+000	2.004665e+001	0	0	0	0	0	0	0	0	0	0	0	102.953	90.9355	1	1	1	1	26.2212	16.4062	86.6352
DATA	989	7	5	0	0	A_16_P16698512	chr4:61512658-61512717	5891.75	365.684	-5.857831043e-001	1.088113602e-001	7.306189582e-008	1.577637e+003	4.094718e+002	1.879967e+002	1.083620e+002	104	106	16	86	6.650138e+000	1.963191e+001	0	0	0	0	0	0	0	0	0	0	0	63.3345	16.4652	1	1	1	0	25.3321	17.1208	86.1429
DATA	990	7	6	0	0	A_14_P121761	chr1:193070295-193070354	5912.77	365.679	1.108160430e-001	9.883970941e-002	2.622158317e-001	7.092723e+002	9.154382e+002	1.241914e+002	1.356100e+002	70	130.5	16	86	6.342849e+000	1.956518e+001	0	0	0	0	0	0	0	0	0	0	0	28.5566	36.9132	1	1	1	1	24.6442	16.8044	86.5037
DATA	991	7	7	0	0	A_14_P137795	chr5:129098482-129098541	5933.7	365.627	-5.239774523e-002	6.514607394e-002	4.212170203e-001	3.099462e+003	2.747189e+003	3.261921e+002	2.922766e+002	164	208.5	16	86	6.544532e+000	1.967069e+001	0	0	0	0	0	0	0	0	0	0	0	125.141	111.079	1	1	1	1	25.7804	16.4052	85.8675
DATA	992	7	8	0	0	A_14_P100394	chr21:48067866-48067924	5954.84	365.623	3.874518157e-001	8.002602222e-002	1.288154387e-006	1.031883e+003	2.518155e+003	1.446561e+002	2.707620e+002	86.5	193.5	15	85	6.508044e+000	2.029149e+001	0	0	0	0	0	0	0	0	0	0	0	41.778	102.096	1	1	1	1	26.0017	16.5047	85.4842
DATA	993	7	9	0	0	A_16_P39802028	chr12:105455352-105455411	5976.41	364.898	8.026747862e-001	1.064776065e-001	4.756356803e-014	4.712843e+002	2.991974e+003	1.115546e+002	3.152212e+002	64	207	16	86	6.689174e+000	2.145250e+001	0	0	0	0	0	0	0	0	0	0	0	19.1315	121.649	1	1	0	1	23.9365	16.7704	86.5208
DATA	994	7	10	0	0	A_16_P00741979	chr3:77401479-77401538	5997.59	365.164	-3.094406481e-001	9.685215887e-002	1.398408406e-003	1.237559e+003	6.069112e+002	1.596387e+002	1.160911e+002	92	121	16	86	7.192674e+000	2.068372e+001	0	0	0	0	0	0	0	0	0	0	0	50.3719	24.7409	1	1	1	1	26.0017	16.9569	85.9888
DATA	995	7	11	0	0	A_18_P17317862	chrX:133943572-133943631	6018.2	365.141	4.394479242e-001	1.193572895e-001	2.316063362e-004	3.760656e+002	1.034455e+003	1.073913e+002	1.429857e+002	59.5	137.5	17	86	7.006514e+000	2.143266e+001	0	0	0	0	0	0	0	0	0	0	0	15.3449	42.2775	1	1	0	1	27.2919	17.6276	86.5769
DATA	996	7	12	0	0	A_14_P132134	chr12:53646933-53646986	6040.16	364.825	-5.718095038e-001	1.206216641e-001	2.131695992e-006	1.227067e+003	3.288961e+002	1.585072e+002	1.037936e+002	91.5	102.5	17	87	7.288752e+000	2.034090e+001	0	0	0	0	0	0	0	0	0	0	0	50.1957	13.4782	1	1	1	0	27.0811	17.708	86.4541
DATA	997	7	13	0	0	A_14_P133628	chr1:149900781-149900840	6061.53	364.955	-6.015776895e-001	2.434215431e-001	1.346073094e-002	4.914437e+002	1.229974e+002	1.115061e+002	9.896213e+001	62	97	16	85	6.785944e+000	2.124238e+001	0	0	0	0	0	0	0	0	0	0	0	20.1528	5.05327	1	1	0	0	27.0811	17.1151	85.7418
DATA	998	7	14	0	0	A_14_P124828	chr14:40116705-40116764	6082	364.607	-1.469450844e-001	9.314401074e-002	1.146548637e-001	1.041949e+003	7.428503e+002	1.443286e+002	1.229366e+002	85	123	16	85	6.539871e+000	2.189653e+001	0	0	0	0	0	0	0	0	0	0	0	42.8222	30.5943	1	1	1	1	25.3321	16.7534	85.988
DATA	999	7	15	0	0	A_14_P115286	chr1:70257745-70257804	6103.23	364.817	-2.424317397e-001	7.600218472e-002	1.423714709e-003	2.033495e+003	1.163620e+003	2.264495e+002	1.519496e+002	126	140	16	83	6.607667e+000	2.182998e+001	0	0	0	0	0	0	0	0	0	0	0	83.7656	48.0405	1	1	1	1	26.0017	16.739	84.5114
DATA	1000	7	16	0	0	A_14_P118545	chr20:62228876-62228935	6123.6	364.309	-3.265170191e-001	1.026738248e-001	1.472044977e-003	1.122302e+003	5.291668e+002	1.499443e+002	1.109212e+002	87	108.5	16	85	6.849037e+000	2.174246e+001	0	0	0	0	0	0	0	0	0	0	0	46.3258	21.8988	1	1	1	1	24.8756	16.6131	86.085
DATA	1001	7	17	0	0	A_14_P125617	chrX:125064844-125064903	6145.61	364.742	-3.516744285e-001	1.033145663e-001	6.642641455e-004	1.149453e+003	5.114658e+002	1.518396e+002	1.098802e+002	87.5	109.5	16	85	6.996276e+000	2.191794e+001	0	0	0	0	0	0	0	0	0	0	0	47.5545	21.2173	1	1	1	1	26.0017	16.8574	86.5816
DATA	1002	7	18	0	0	A_14_P200986	chr7:96314795-96314854	6166.86	364.603	-1.835721461e-001	8.809383088e-002	3.717606437e-002	1.212451e+003	7.944966e+002	1.565340e+002	1.254023e+002	90	128	16	86	6.523326e+000	2.109084e+001	0	0	0	0	0	0	0	0	0	0	0	50.264	33.0356	1	1	1	1	25.7804	16.3349	87.3778
DATA	1003	7	19	0	0	A_16_P19591862	chr12:73085988-73086047	6187.8	364.115	-4.765777407e-001	7.959874194e-002	2.134157667e-009	3.883336e+003	1.296066e+003	4.007094e+002	1.617655e+002	196	145	16	86	6.791821e+000	2.047003e+001	0	0	0	0	0	0	0	0	0	0	0	161.298	54.0154	1	1	1	1	26.8687	16.4117	87.011
DATA	1004	7	20	0	0	A_14_P105032	chr2:207395594-207395653	6209.28	364.492	4.873228565e-001	9.656941767e-002	4.503356064e-007	5.450292e+002	1.673951e+003	1.126789e+002	1.932612e+002	63	157	16	85	6.654292e+000	2.057660e+001	0	0	0	0	0	0	0	0	0	0	0	22.6837	69.919	1	1	1	1	27.2919	16.4161	86.023
DATA	1005	7	21	0	0	A_14_P117386	chr1:91447869-91447928	6229.99	364.132	4.370340082e-001	8.462663900e-002	2.413913412e-007	8.217703e+002	2.247939e+003	1.282358e+002	2.445825e+002	78.5	183	16	86	6.860783e+000	2.163177e+001	0	0	0	0	0	0	0	0	0	0	0	34.2625	94.0982	1	1	1	1	28.1191	16.3457	86.5338
DATA	1006	7	22	0	0	A_14_P101683	chr21:19183854-19183913	6251.48	363.968	4.262171174e-001	8.455374776e-002	4.636302909e-007	8.169002e+002	2.179647e+003	1.277873e+002	2.382360e+002	77	187	16	84	7.181462e+000	2.105827e+001	0	0	0	0	0	0	0	0	0	0	0	34.1212	91.4391	1	1	1	1	26.4388	16.9505	85.1561
DATA	1007	7	23	0	0	A_14_P135385	chr6:39507749-39507808	6272.25	363.809	-2.624365632e-001	9.532580179e-002	5.904313180e-003	1.153579e+003	6.303919e+002	1.514305e+002	1.148200e+002	89	116	16	83	7.026570e+000	2.013015e+001	0	0	0	0	0	0	0	0	0	0	0	48.2654	26.5004	1	1	1	1	26.8687	16.969	84.7322
DATA	1008	7	24	0	0	A_16_P16103405	chr3:527296-527355	6294.28	363.804	-2.392231100e-001	1.583304110e-001	1.308112195e-001	5.362013e+002	3.091041e+002	1.116485e+002	1.006289e+002	66	102.5	16	84	6.887555e+000	2.030729e+001	0	0	0	0	0	0	0	0	0	0	0	22.4737	13.0217	1	1	1	0	22.9591	16.4561	84.7006
DATA	1009	7	25	0	0	A_16_P18327405	chr8:63427076-63427135	6315.04	363.62	-6.547501541e-002	8.710383679e-002	4.522379770e-001	1.040587e+003	8.949598e+002	1.427886e+002	1.309358e+002	84	131	15	85	6.338074e+000	2.185919e+001	0	0	0	0	0	0	0	0	0	0	0	43.682	37.7766	1	1	1	1	23.9365	15.7866	85.2561
DATA	1010	7	26	0	0	A_14_P139810	chr6:117245810-117245869	6336.09	363.418	1.166514092e-001	8.360990597e-002	1.629596194e-001	9.273427e+002	1.213086e+003	1.346512e+002	1.543205e+002	79.5	149.5	15	84	6.385777e+000	2.120885e+001	0	0	0	0	0	0	0	0	0	0	0	38.9875	51.3049	1	1	1	1	25.5572	15.7199	85.1355
DATA	1011	7	27	0	0	A_16_P39066666	chr10:67454101-67454160	6357.48	363.516	-2.319581312e-001	1.015434261e-001	2.235246821e-002	9.788226e+002	5.737806e+002	1.381424e+002	1.111613e+002	83	120	15	84	6.206081e+000	1.982225e+001	0	0	0	0	0	0	0	0	0	0	0	41.2144	24.3129	1	1	1	1	26.2212	15.8245	84.8276
DATA	1012	7	28	0	0	A_14_P123165	chr4:154335300-154335359	6378.8	363.12	5.270118345e-001	8.550154379e-002	7.103318159e-010	8.781053e+002	2.955006e+003	1.310973e+002	3.104044e+002	78	218.5	15	84	6.670104e+000	1.987322e+001	0	0	0	0	0	0	0	0	0	0	0	37.0254	125.451	1	1	1	1	23.9365	16.1847	84.5756
DATA	1013	7	29	0	0	A_14_P125263	chr6:148056029-148056088	6399.76	363.237	5.222226056e-001	8.722582267e-002	2.137226082e-009	7.782312e+002	2.590188e+003	1.245241e+002	2.758429e+002	71	204	15	84	6.995690e+000	1.925236e+001	0	0	0	0	0	0	0	0	0	0	0	32.8593	110.156	1	1	1	1	26.2212	16.422	84.0605
DATA	1014	7	30	0	0	A_14_P133487	chr3:37821468-37821527	6421.22	363.25	-1.501696504e-001	7.051692421e-002	3.320838798e-002	2.189638e+003	1.549540e+003	2.395199e+002	1.815977e+002	131	155	15	82	6.988524e+000	2.017349e+001	0	0	0	0	0	0	0	0	0	0	0	92.5768	66.0153	1	1	1	1	27.0811	16.7109	82.5256
DATA	1015	7	31	0	0	A_14_P138995	chr6:169653664-169653723	6441.89	362.389	-3.572441162e-001	1.063522681e-001	7.820683999e-004	1.072827e+003	4.712873e+002	1.446124e+002	1.056256e+002	87	110.5	15	81	6.641748e+000	1.973602e+001	0	0	0	0	0	0	0	0	0	0	0	45.4103	20.1135	1	1	1	0	25.1049	16.494	82.6284
DATA	1016	7	32	0	0	A_16_P18145767	chr7:142328008-142328067	6463.37	362.783	-6.026885688e-001	8.916363987e-002	1.386087515e-011	3.279532e+003	8.186972e+002	3.419543e+002	1.249383e+002	179.5	123	15	83	6.360777e+000	2.058037e+001	0	0	0	0	0	0	0	0	0	0	0	138.99	34.9965	1	1	1	1	26.0017	16.46	84.1491
DATA	1017	7	33	0	0	A_14_P129083	chr3:28025781-28025840	6484.11	362.544	-9.713747274e-001	1.125291564e-001	6.018048858e-018	5.549228e+003	5.927313e+002	5.632922e+002	1.113200e+002	283.5	118.5	16	83	6.361688e+000	2.014601e+001	0	0	0	0	0	0	0	0	0	0	0	235.441	25.3773	1	1	1	1	25.7804	16.5535	83.5701
DATA	1018	7	34	0	0	A_16_P01799905	chr7:124607233-124607292	6505.09	362.679	1.884777832e-002	7.523545894e-002	8.021873865e-001	1.319996e+003	1.378544e+003	1.635916e+002	1.669014e+002	100	153	16	83	6.318438e+000	2.083415e+001	0	0	0	0	0	0	0	0	0	0	0	56.0661	59.1097	1	1	1	1	25.3321	16.6755	83.9376
DATA	1019	7	35	0	0	A_14_P121399	chr9:87549058-87549116	6526.62	362.533	3.637561790e-001	7.736991285e-002	2.582321880e-006	1.125202e+003	2.600080e+003	1.482554e+002	2.764589e+002	89	203	16	83	6.410342e+000	2.093065e+001	0	0	0	0	0	0	0	0	0	0	0	47.8421	111.657	1	1	1	1	25.5572	16.4523	83.36
DATA	1020	7	36	0	0	A_14_P131954	chr9:137701489-137701548	6548.03	362.678	-1.151916174e-001	7.471292654e-002	1.231247340e-001	1.613753e+003	1.237785e+003	1.879947e+002	1.553107e+002	103.5	155	16	83	6.372938e+000	2.019982e+001	0	0	0	0	0	0	0	0	0	0	0	68.6841	53.2307	1	1	1	1	26.0017	16.4833	83.4386
DATA	1021	7	37	0	0	A_14_P114521	chr2:233613670-233613729	6568.92	361.939	5.478117943e-001	1.040421976e-001	1.399722473e-007	4.330249e+002	1.528709e+003	1.056381e+002	1.792887e+002	60	154	16	83	6.376057e+000	1.926328e+001	0	0	0	0	0	0	0	0	0	0	0	18.4459	65.8366	1	1	0	1	22.9591	16.2291	84.1882
DATA	1022	7	38	0	0	A_14_P112319	chrX:21670446-21670505	6590.24	362.016	2.309987474e-002	7.517514852e-002	7.586296997e-001	1.310987e+003	1.382605e+003	1.626485e+002	1.669366e+002	92	154	16	84	6.368486e+000	1.929113e+001	0	0	0	0	0	0	0	0	0	0	0	55.8951	59.6229	1	1	1	1	27.2919	16.3876	84.5132
DATA	1023	7	39	0	0	A_14_P112680	chr1:62175025-62175081	6611.21	362.638	8.668331754e-002	1.021087835e-001	3.959196568e-001	6.481295e+002	7.913072e+002	1.159830e+002	1.224457e+002	67	129	16	82	6.835387e+000	1.991229e+001	0	0	0	0	0	0	0	0	0	0	0	27.658	34.1642	1	1	1	1	25.7804	16.8815	83.2549
DATA	1024	7	40	0	0	A_14_P122694	chr13:95090854-95090907	6632.02	362.148	-6.633247259e-002	7.434557962e-002	3.722760391e-001	1.513471e+003	1.299098e+003	1.792875e+002	1.599563e+002	108	146	16	82	6.672528e+000	2.016963e+001	0	0	0	0	0	0	0	0	0	0	0	64.6317	56.1579	1	1	1	1	27.0811	16.4651	82.9206
DATA	1025	7	41	0	1	SRN_20721	SRN_20721	6653.57	361.984	1.155974091e+000	1.246808212e-001	1.836034211e-020	2.292328e+003	3.282849e+004	2.485403e+002	3.284172e+003	138.5	1466.5	15	82	6.069854e+000	2.098985e+001	0	0	0	0	0	0	0	0	0	0	0	97.9635	1420.82	1	1	1	1	26.2212	15.9761	82.5446
DATA	1026	7	42	0	0	A_16_P18041282	chr7:98708711-98708770	6674.52	361.778	2.757366249e-001	1.033396414e-001	7.624611802e-003	5.250396e+002	9.906693e+002	1.094039e+002	1.359541e+002	60	132	15	83	6.463646e+000	2.060560e+001	0	0	0	0	0	0	0	0	0	0	0	22.4524	42.9242	1	1	1	1	26.2212	16.0462	83.943
DATA	1027	7	43	0	0	A_14_P105670	chr12:51375051-51375110	6695.84	361.73	-4.284936827e-001	2.554505045e-001	9.346353082e-002	3.728590e+002	1.390116e+002	1.029132e+002	9.404317e+001	57	100	16	83	6.704996e+000	2.041724e+001	0	0	0	0	0	0	0	0	0	0	0	15.9548	6.02957	1	1	0	0	26.4388	16.2937	84.2396
DATA	1028	7	44	0	0	A_14_P117436	chr2:232904052-232904111	6716.84	361.623	4.135269366e-001	7.740415816e-002	9.170460645e-008	1.240879e+003	3.215559e+003	1.568063e+002	3.347115e+002	91	226.5	16	84	6.933980e+000	2.046721e+001	0	0	0	0	0	0	0	0	0	0	0	53.128	139.613	1	1	1	1	26.0017	16.6708	84.5069
DATA	1029	7	45	0	0	A_14_P119459	chr12:14849143-14849201	6738.47	361.897	-5.169755054e-001	1.045275033e-001	7.581919897e-007	1.416292e+003	4.307025e+002	1.709931e+002	1.023358e+002	99.5	102.5	16	84	6.732976e+000	2.098172e+001	0	0	0	0	0	0	0	0	0	0	0	60.6733	18.7176	1	1	1	0	25.3321	16.9808	85.1488
DATA	1030	7	46	0	0	A_14_P109301	chr8:98078238-98078291	6759.68	361.554	-4.953244406e-001	9.785154002e-002	4.148822482e-007	1.588609e+003	5.077998e+002	1.854943e+002	1.057365e+002	109.5	115	16	84	6.912276e+000	2.106722e+001	0	0	0	0	0	0	0	0	0	0	0	68.0866	22.0886	1	1	1	1	25.1049	16.9084	84.6066
DATA	1031	7	47	0	0	A_14_P102831	chr16:56473623-56473674	6780.55	361.466	-5.216574899e-002	6.929582664e-002	4.515714060e-001	1.935086e+003	1.716068e+003	2.158912e+002	1.950288e+002	120	169.5	16	85	6.996799e+000	2.100651e+001	0	0	0	0	0	0	0	0	0	0	0	82.9722	74.7086	1	1	1	1	25.1049	16.5873	85.0767
DATA	1032	7	48	0	0	A_14_P114077	chrX:92699348-92699407	6801.89	361.328	-1.873916167e-001	7.757051892e-002	1.570248388e-002	1.611584e+003	1.046794e+003	1.874254e+002	1.397547e+002	109.5	131.5	16	82	7.056015e+000	2.127264e+001	0	0	0	0	0	0	0	0	0	0	0	69.1283	45.6084	1	1	1	1	26.4388	16.6442	83.7051
DATA	1033	7	49	0	0	A_14_P136583	chr12:53344326-53344385	6822.8	361.143	-2.257370385e-003	6.838333452e-002	9.736661873e-001	1.927300e+003	1.917308e+003	2.151625e+002	2.128889e+002	123	158	16	82	7.053445e+000	2.157655e+001	0	0	0	0	0	0	0	0	0	0	0	82.6987	83.5979	1	1	1	1	23.696	17.0817	84.2157
DATA	1034	7	50	0	0	A_14_P128794	chr1:43776590-43776649	6843.89	360.836	-9.391992445e-001	2.062770360e-001	5.286201670e-006	7.984481e+002	9.184329e+001	1.245794e+002	9.254498e+001	73	88	16	83	6.276689e+000	2.013979e+001	0	0	0	0	0	0	0	0	0	0	0	34.2705	1.72548	1	0	1	0	24.8756	16.4758	84.6484
DATA	1035	7	51	0	0	A_14_P108069	chr4:140625364-140625423	6864.96	360.52	8.501407268e-001	1.361845687e-001	4.304587729e-010	2.009859e+002	1.423332e+003	9.769522e+001	1.696955e+002	48	158	16	85	5.846407e+000	2.092483e+001	0	0	0	0	0	0	0	0	0	0	0	8.62868	62.1438	1	1	0	1	23.696	15.958	86.6672
DATA	1036	7	52	0	0	A_14_P129471	chr5:141059389-141059437	6885.96	361.056	3.565422095e-002	6.713619588e-002	5.953681950e-001	2.057717e+003	2.233777e+003	2.268860e+002	2.417166e+002	128.5	188.5	16	84	6.643176e+000	2.059864e+001	0	0	0	0	0	0	0	0	0	0	0	88.3663	97.577	1	1	1	1	23.9365	16.7285	84.894
DATA	1037	7	53	0	0	A_16_P01321008	chr5:118507580-118507639	6907.49	360.4	-2.091242628e-001	6.613222504e-002	1.565743285e-003	4.733025e+003	2.924250e+003	4.828541e+002	3.066457e+002	241	212	15	83	6.415761e+000	1.963535e+001	0	0	0	0	0	0	0	0	0	0	0	203.281	127.814	1	1	1	1	24.4106	16.0836	84.1858
DATA	1038	7	54	0	0	A_14_P134950	chr17:41925051-41925110	6927.97	360.619	-1.907186801e-001	5.041855672e-001	7.052294316e-001	1.421769e+002	9.164534e+001	9.660199e+001	9.226698e+001	48	89.5	15	82	6.463548e+000	2.032055e+001	0	0	0	0	0	0	0	0	0	0	0	6.10745	0.45259	1	0	0	0	26.2212	16.1076	83.3495
DATA	1039	7	55	0	0	A_14_P137286	chr16:50259060-50259119	6949.86	360.211	-2.284784498e-001	8.052040277e-002	4.546514948e-003	1.554842e+003	9.187723e+002	1.824932e+002	1.301756e+002	102	127	16	82	6.231204e+000	2.087822e+001	0	0	0	0	0	0	0	0	0	0	0	66.7959	40.1934	1	1	1	1	25.5572	16.2269	83.4707
DATA	1040	7	56	0	0	A_14_P105617	chr13:36877385-36877444	6971.21	360.526	1.309864367e+000	1.400552923e-001	8.561598358e-021	3.659961e+002	7.470348e+003	1.023038e+002	7.527017e+002	54	416	16	84	6.398464e+000	2.105287e+001	0	0	0	0	0	0	0	0	0	0	0	15.7248	326.908	1	1	0	1	25.7804	16.3412	85.1896
DATA	1041	7	57	0	0	A_14_P129847	chr5:134442297-134442356	6992.11	360.236	6.477566036e-002	8.158656139e-002	4.272244694e-001	1.001465e+003	1.162550e+003	1.384044e+002	1.483528e+002	87	139.5	15	85	6.023480e+000	2.002031e+001	0	0	0	0	0	0	0	0	0	0	0	43.0275	50.8906	1	1	1	1	25.1049	15.9658	86.888
DATA	1042	7	58	0	0	A_16_P02046045	chr9:1079463-1079522	7013.4	360.526	-8.310040746e-002	6.827949548e-002	2.235804724e-001	2.195258e+003	1.812947e+003	2.394109e+002	2.033653e+002	131.5	169	16	84	6.123618e+000	1.934707e+001	0	0	0	0	0	0	0	0	0	0	0	94.3205	79.3788	1	1	1	1	25.1049	16.5103	85.132
DATA	1043	7	59	0	0	A_14_P139528	chr3:131404737-131404796	7033.98	360.156	4.557328100e-001	1.343068687e-001	6.907602652e-004	2.912992e+002	8.319018e+002	9.987964e+001	1.241226e+002	55	125	16	83	6.284765e+000	1.997942e+001	0	0	0	0	0	0	0	0	0	0	0	12.5149	36.4326	1	1	0	1	27.2919	16.546	84.9719
DATA	1044	7	60	1028	1	SM_09	SM_09	7055.14	359.744	-1.856013257e-002	6.153938884e-001	9.759396400e-001	9.615240e+001	9.212977e+001	9.603105e+001	9.256105e+001	42.5	96	16	84	6.579717e+000	2.025258e+001	0	0	0	0	0	0	0	0	0	0	0	4.13045	4.03551	1	1	0	0	30.4662	16.6592	85.039
DATA	1045	7	61	0	0	A_16_P41685915	chrX:57926505-57926564	7077	359.797	-2.231119386e-001	1.225512512e-001	6.867371419e-002	7.082077e+002	4.236905e+002	1.189417e+002	1.013722e+002	70	104	17	83	6.867194e+000	1.996895e+001	0	0	0	0	0	0	0	0	0	0	0	30.4194	18.5603	1	1	1	0	28.1191	17.0462	85.0216
DATA	1046	7	62	0	0	A_14_P136844	chr16:89849284-89849338	7098	359.5	7.517347967e-001	1.187131776e-001	2.414364407e-010	2.899513e+002	1.637042e+003	9.987723e+001	1.878273e+002	53	157	17	83	6.906698e+000	2.039064e+001	0	0	0	0	0	0	0	0	0	0	0	12.452	71.7177	1	1	0	1	26.2212	17.1573	85.2814
DATA	1047	7	63	0	0	A_14_P126892	chr21:34561055-34561114	7119.06	359.745	-1.836021511e-001	8.159013845e-002	2.443001255e-002	1.385401e+003	9.077645e+002	1.683180e+002	1.293098e+002	95	128	17	84	6.759612e+000	2.083848e+001	0	0	0	0	0	0	0	0	0	0	0	59.4868	39.767	1	1	1	1	24.1747	17.1611	85.0664
DATA	1048	7	64	0	0	A_18_P16933677	chr9:100043492-100043551	7140.75	359.205	8.049310713e-002	6.858529462e-002	2.405470837e-001	1.771289e+003	2.131977e+003	2.012890e+002	2.322371e+002	116	185	16	84	6.417083e+000	2.104970e+001	0	0	0	0	0	0	0	0	0	0	0	76.0353	93.396	1	1	1	1	22.1978	16.6305	85.8688
DATA	1049	7	65	0	0	A_14_P113133	chr1:203052336-203052392	7161.5	359.324	-9.479592791e-001	1.363809285e-001	3.631691241e-012	1.690729e+003	1.905964e+002	1.942486e+002	9.405413e+001	114	97	16	84	6.398657e+000	2.103652e+001	0	0	0	0	0	0	0	0	0	0	0	72.5603	8.34848	1	1	1	0	27.0811	16.4087	85.6378
DATA	1050	7	66	0	0	A_14_P110861	chr18:65180036-65180095	7182.6	359.414	-6.643438773e-001	1.049843320e-001	2.483127891e-010	1.905629e+003	4.127570e+002	2.132276e+002	1.009430e+002	122.5	105	15	84	6.645464e+000	1.979490e+001	0	0	0	0	0	0	0	0	0	0	0	81.761	18.0764	1	1	1	0	27.501	16.1635	85.445
DATA	1051	7	67	0	0	A_14_P130741	chrX:73473460-73473519	7203.84	359.129	3.884753340e-001	9.236323038e-002	2.599851540e-005	6.039489e+002	1.477323e+003	1.131619e+002	1.741084e+002	66	156	16	85	6.735029e+000	1.925733e+001	0	0	0	0	0	0	0	0	0	0	0	25.9036	64.6867	1	1	1	1	27.0811	16.5759	85.3114
DATA	1052	7	68	0	0	A_14_P104740	chr19:16108722-16108781	7225.07	359.627	-2.501633329e-001	1.018341685e-001	1.402682783e-002	9.740473e+002	5.475411e+002	1.365691e+002	1.072014e+002	81	114	16	84	6.702653e+000	1.957663e+001	0	0	0	0	0	0	0	0	0	0	0	41.7649	23.9675	1	1	1	1	26.0017	16.9643	84.1964
DATA	1053	7	69	0	0	A_14_P201478	chr4:140639077-140639136	7246.42	359.136	1.837880006e-001	7.079701322e-002	9.432010999e-003	1.498263e+003	2.287579e+003	1.778178e+002	2.466349e+002	101.5	189	16	84	6.352754e+000	1.947356e+001	0	0	0	0	0	0	0	0	0	0	0	64.2148	100.108	1	1	1	1	25.7804	16.6557	84.2443
DATA	1054	7	70	0	0	A_14_P102690	chr21:45287659-45287718	7267.32	358.72	5.945769194e-001	9.707286692e-002	9.065070015e-010	5.235539e+002	2.058440e+003	1.091806e+002	2.255563e+002	60	180	16	84	6.423268e+000	1.918527e+001	0	0	0	0	0	0	0	0	0	0	0	22.4294	90.0525	1	1	1	1	23.9365	16.5048	84.8994
DATA	1055	7	71	0	0	A_14_P109754	chr5:83172699-83172758	7287.98	359.065	2.192830768e-001	7.377671834e-002	2.956228957e-003	1.246680e+003	2.065562e+003	1.572530e+002	2.262222e+002	87	180	16	84	6.570686e+000	2.002373e+001	0	0	0	0	0	0	0	0	0	0	0	53.388	90.3258	1	1	1	1	22.7082	16.6238	85.7954
DATA	1056	7	72	0	0	A_14_P132064	chr19:10070230-10070289	7309.53	358.957	6.655599900e-002	1.378536348e-001	6.292363907e-001	4.339047e+002	5.057669e+002	1.052518e+002	1.052454e+002	58	110	16	85	6.862374e+000	2.013441e+001	0	0	0	0	0	0	0	0	0	0	0	18.5727	22.1071	1	1	0	1	22.7082	16.6849	86.4502
DATA	1057	7	73	0	0	A_16_P01766547	chr7:100980697-100980756	7330.33	358.741	-4.807019211e-002	1.320278427e-001	7.157898151e-001	5.230677e+002	4.682607e+002	1.092722e+002	1.035333e+002	63	104	16	84	6.694929e+000	2.085986e+001	0	0	0	0	0	0	0	0	0	0	0	22.378	20.4582	1	1	1	1	25.1049	16.5785	86.2292
DATA	1058	7	74	0	0	A_14_P126053	chr3:125897691-125897750	7351.82	358.564	2.588238039e-001	7.352940464e-002	4.315401589e-004	1.291313e+003	2.343448e+003	1.609014e+002	2.518987e+002	96	185	16	84	6.512131e+000	2.079940e+001	0	0	0	0	0	0	0	0	0	0	0	55.2154	102.331	1	1	1	1	25.3321	16.4835	85.2945
DATA	1059	7	75	0	0	A_14_P115244	chr18:35493375-35493434	7372.77	358.604	-3.113331217e-002	8.272866483e-002	7.066712759e-001	1.083854e+003	1.008875e+003	1.448155e+002	1.368342e+002	84	136	17	85	6.820134e+000	2.163730e+001	0	0	0	0	0	0	0	0	0	0	0	46.32	44.0289	1	1	1	1	24.8756	17.2186	85.907
DATA	1060	7	76	0	0	A_16_P00912999	chr4:6082813-6082872	7394.46	358.269	-3.164690671e-001	1.143440502e-001	5.645484806e-003	8.867136e+002	4.278725e+002	1.307598e+002	1.019141e+002	74.5	106.5	16	85	6.755826e+000	2.160231e+001	0	0	0	0	0	0	0	0	0	0	0	37.8717	18.6617	1	1	1	0	27.9146	16.4247	85.7804
DATA	1061	7	77	0	0	A_16_P38056960	chr7:70115602-70115661	7415.05	358.492	8.059393808e-001	1.011008644e-001	1.565863056e-015	6.747500e+002	4.316008e+003	1.174673e+002	4.414141e+002	67.5	275.5	16	84	6.228847e+000	2.043083e+001	0	0	0	0	0	0	0	0	0	0	0	28.8028	188.117	1	1	1	1	26.2212	16.2452	84.6795
DATA	1062	7	78	0	0	A_18_P13244028	chr2:65200582-65200641	7436.56	358.055	4.107761840e-001	7.647503413e-002	7.813797106e-008	1.358014e+003	3.496878e+003	1.664336e+002	3.617463e+002	97	242	16	85	6.325649e+000	2.115453e+001	0	0	0	0	0	0	0	0	0	0	0	57.9301	152.311	1	1	1	1	25.3321	16.2488	85.728
DATA	1063	7	79	0	0	A_14_P138433	chr19:47764135-47764186	7457.37	358.441	6.395365348e-003	8.635868628e-002	9.409659506e-001	9.490789e+002	9.631584e+002	1.351906e+002	1.336740e+002	79	131	16	84	6.664014e+000	2.073159e+001	0	0	0	0	0	0	0	0	0	0	0	40.462	41.9194	1	1	1	1	25.5572	16.6278	85.0809
DATA	1064	7	80	0	0	A_14_P121747	chr7:44686742-44686801	7478.8	357.7	7.145229292e-001	1.194443610e-001	2.203376643e-009	2.916906e+002	1.511630e+003	1.006666e+002	1.773553e+002	51	159	15.5	83	6.543321e+000	2.014190e+001	0	0	0	0	0	0	0	0	0	0	0	12.4263	65.742	1	1	0	1	26.2212	16.3865	84.5337
DATA	1065	7	81	0	0	A_16_P02770448	chr13:46706237-46706296	7499.85	357.923	-8.116087692e-002	6.792862027e-002	2.321665542e-001	2.271452e+003	1.884268e+003	2.467591e+002	2.100567e+002	137	169	15	83	5.999841e+000	2.054324e+001	0	0	0	0	0	0	0	0	0	0	0	96.7024	81.8795	1	1	1	1	23.9365	15.8183	84.239
DATA	1066	7	82	0	0	A_14_P103511	chr8:142205751-142205810	7521.07	357.732	-3.714205429e-002	1.299563698e-001	7.750282209e-001	5.302105e+002	4.867503e+002	1.100906e+002	1.048958e+002	59	108	15	83	5.764319e+000	1.998983e+001	0	0	0	0	0	0	0	0	0	0	0	22.5561	21.1333	1	1	1	1	25.3321	15.6722	83.3577
DATA	1067	7	83	0	0	A_14_P104378	chr3:134204653-134204702	7542.35	357.788	-3.405074128e-001	1.442852714e-001	1.827692251e-002	6.625299e+002	3.024810e+002	1.170970e+002	9.779876e+001	70	101	16	84	6.217729e+000	2.127345e+001	0	0	0	0	0	0	0	0	0	0	0	28.1648	13.1209	1	1	1	0	26.4388	16.3839	85.3274
DATA	1068	7	84	0	0	A_14_P134048	chr17:60023741-60023800	7563.83	357.593	-8.436796176e-001	1.103231055e-001	2.051602113e-014	2.895673e+003	4.150208e+002	3.052639e+002	1.097118e+002	159	106	16	82	6.226440e+000	2.077525e+001	0	0	0	0	0	0	0	0	0	0	0	123.002	17.9857	1	1	1	0	25.7804	16.2585	82.787
DATA	1069	7	85	0	0	A_14_P109239	chr17:6013291-6013349	7584.74	357.108	-1.091004540e-002	1.198096879e-001	9.274437539e-001	5.741283e+002	5.598851e+002	1.124647e+002	1.087048e+002	64	113	16	84	6.063540e+000	2.045269e+001	0	0	0	0	0	0	0	0	0	0	0	24.3678	24.2412	1	1	1	1	26.6546	16.1962	84.0522
DATA	1070	7	86	0	0	A_16_P00930657	chr4:19370059-19370118	7606.27	357.51	2.954235332e-001	7.752096166e-002	1.384697185e-004	1.049933e+003	2.072931e+003	1.427929e+002	2.273123e+002	85	179	16	85	6.173985e+000	2.019454e+001	0	0	0	0	0	0	0	0	0	0	0	44.5287	89.6561	1	1	1	1	24.4106	16.46	84.553
DATA	1071	7	87	0	1	SRN_20373	SRN_20373	7627.31	357.379	1.373972081e-001	6.623691558e-002	3.804868683e-002	2.321994e+003	3.186092e+003	2.515912e+002	3.320093e+002	143	220	16.5	84	6.444525e+000	2.079171e+001	0	0	0	0	0	0	0	0	0	0	0	98.3976	137.66	1	1	1	1	25.3321	16.7054	84.1131
DATA	1072	7	88	0	0	A_16_P17392721	chr5:168729607-168729665	7648.29	357.222	2.860495651e-001	6.965496714e-002	4.014139983e-005	2.079673e+003	4.018320e+003	2.294508e+002	4.125600e+002	123	260	16	84	6.416989e+000	2.142266e+001	0	0	0	0	0	0	0	0	0	0	0	88.0552	173.434	1	1	1	1	27.0811	16.634	84.3339
DATA	1073	7	89	0	0	A_14_P125869	chr2:28999809-28999867	7669.61	357.179	-6.674477303e-002	1.312581324e-001	6.111026721e-001	5.451767e+002	4.675117e+002	1.112904e+002	1.046038e+002	63	108	17	81	7.044957e+000	1.986370e+001	0	0	0	0	0	0	0	0	0	0	0	23.0635	20.1557	1	1	1	0	25.5572	17.0345	82.1151
DATA	1074	7	90	0	1	SRN_20044	SRN_20044	7690.93	356.741	1.286626664e+000	1.359351742e-001	2.935560990e-021	2.043427e+003	3.953536e+004	2.262446e+002	3.954646e+003	126	1736	16	81	6.718091e+000	2.093014e+001	0	0	0	0	0	0	0	0	0	0	0	86.3671	1702.57	1	1	1	1	26.0017	16.6168	82.6076
DATA	1075	7	91	0	0	A_16_P38360542	chr8:32859696-32859755	7711.3	356.607	1.315463092e-001	8.447133148e-002	1.194018128e-001	8.852065e+002	1.198370e+003	1.314643e+002	1.521724e+002	78	132	16	82	6.698868e+000	2.109591e+001	0	0	0	0	0	0	0	0	0	0	0	37.3818	51.5496	1	1	1	1	25.1049	16.4476	83.9513
DATA	1076	7	92	0	0	A_14_P127813	chr1:92420533-92420592	7733	356.44	-2.344710621e-001	1.055224333e-001	2.628316474e-002	9.146127e+002	5.330478e+002	1.335283e+002	1.079739e+002	80	113	15	82	6.754415e+000	2.082050e+001	0	0	0	0	0	0	0	0	0	0	0	38.5875	22.9019	1	1	1	1	23.9365	15.8988	84.0015
DATA	1077	7	93	0	0	A_16_P36569206	chr3:180261965-180262024	7754	356.5	-6.576491619e-001	9.462775252e-002	3.656617741e-012	2.944181e+003	6.476127e+002	3.101026e+002	1.141600e+002	166	115	15	81	6.654163e+000	2.030463e+001	0	0	0	0	0	0	0	0	0	0	0	124.104	27.7902	1	1	1	1	26.2212	16.1908	83.5077
DATA	1078	7	94	0	0	A_14_P118869	chr15:93665770-93665829	7776.02	357.065	-5.896769166e-001	3.069543783e-001	5.472448763e-002	3.635285e+002	9.351074e+001	1.040194e+002	9.453138e+001	53.5	89	15	81.5	6.208652e+000	1.911127e+001	0	0	0	0	0	0	0	0	0	0	0	15.3099	3.68673	1	0	0	0	22.7082	15.9419	83.0266
DATA	1079	7	95	0	0	A_14_P132543	chr8:133584392-133584451	7796.17	356.109	-1.130766409e+000	1.323816625e-001	1.322444674e-017	3.292109e+003	2.436171e+002	3.433622e+002	9.734576e+001	179.5	99.5	16	81	6.388515e+000	1.882515e+001	0	0	0	0	0	0	0	0	0	0	0	138.506	10.428	1	1	1	0	27.501	16.527	83.323
DATA	1080	7	96	0	0	A_14_P128070	chr6:90097171-90097224	7818.5	355.941	-6.565816498e-001	2.030438448e-001	1.222003348e-003	6.223457e+002	1.372303e+002	1.158034e+002	9.536911e+001	61	97	16	81	6.318254e+000	2.026531e+001	0	0	0	0	0	0	0	0	0	0	0	26.1566	5.86612	1	1	1	0	28.3221	16.7072	82.8552
DATA	1081	7	97	0	0	A_14_P124618	chr1:78401620-78401679	7838.22	355.695	7.326876829e-001	9.691540094e-002	4.028375566e-014	7.039688e+002	3.804005e+003	1.204606e+002	3.919608e+002	67.5	255	16	81	6.415603e+000	2.048133e+001	0	0	0	0	0	0	0	0	0	0	0	29.5596	162.41	1	1	1	1	26.2212	16.5334	83.3432
DATA	1082	7	98	0	0	A_16_P35872087	chr2:137951387-137951446	7859.74	355.938	-5.352631467e-001	8.988255604e-002	2.598503180e-009	2.368782e+003	6.906563e+002	2.562903e+002	1.171471e+002	140	114	15	82	6.307290e+000	2.037323e+001	0	0	0	0	0	0	0	0	0	0	0	99.3694	29.4465	1	1	1	1	27.501	16.2397	84.0168
DATA	1083	7	99	0	0	A_18_P15975171	chr7:8660565-8660624	7880.73	355.867	-6.064023312e-001	1.217894175e-001	6.387889027e-007	1.232366e+003	3.050264e+002	1.574156e+002	9.953890e+001	81.5	105.5	15	82	6.640722e+000	2.020149e+001	0	0	0	0	0	0	0	0	0	0	0	51.6461	12.9874	1	1	1	0	26.6546	16.2712	83.9831
DATA	1084	7	100	0	1	SRN_50132	SRN_50132	7901.82	355.382	4.192462469e-002	6.164298462e-002	4.964285033e-001	1.566851e+004	1.725648e+004	1.569916e+003	1.728255e+003	700	833.5	16	83	6.492049e+000	2.006047e+001	0	0	0	0	0	0	0	0	0	0	0	655.942	733.754	1	1	1	1	25.1049	16.4554	84.9646
DATA	1085	7	101	0	0	A_16_P03293496	chr17:75043235-75043294	7923.63	355.508	-4.127920215e-001	2.133975073e-001	5.306632793e-002	4.576995e+002	1.769247e+002	1.082930e+002	9.664920e+001	61	101	15	83	6.587327e+000	2.022963e+001	0	0	0	0	0	0	0	0	0	0	0	19.1414	7.51202	1	1	0	0	25.3321	16.1336	84.5023
DATA	1086	7	102	0	0	A_14_P106519	chr21:48018850-48018909	7944.27	355.567	6.717329435e-001	1.418069983e-001	2.169565302e-006	2.223668e+002	1.044246e+003	1.007274e+002	1.412713e+002	47	131	15	85	6.589466e+000	2.050853e+001	0	0	0	0	0	0	0	0	0	0	0	9.29037	44.2761	1	1	0	1	25.7804	16.2693	85.2535
DATA	1087	7	103	0	0	A_14_P133618	chr4:185638260-185638319	7966.04	355.582	5.844910360e-001	8.971415898e-002	7.267190036e-011	7.578877e+002	2.911360e+003	1.241608e+002	3.063331e+002	73	206	16	84	6.590863e+000	2.029367e+001	0	0	0	0	0	0	0	0	0	0	0	31.6307	123.26	1	1	1	1	25.3321	16.3047	85.1653
DATA	1088	7	104	0	0	A_16_P17903954	chr7:34360422-34360481	7987.07	355.607	-8.027334855e-002	7.179100819e-002	2.635015562e-001	1.789610e+003	1.487596e+003	2.042522e+002	1.767353e+002	115	154	16	86	6.428366e+000	2.215745e+001	0	0	0	0	0	0	0	0	0	0	0	74.6131	62.8909	1	1	1	1	25.5572	16.2034	87.8689
DATA	1089	7	105	0	0	A_14_P101978	chr1:201700840-201700894	8007.96	355.368	-1.888928440e-001	8.238587044e-002	2.186055507e-002	1.410384e+003	9.129446e+002	1.720594e+002	1.321615e+002	97	126.5	15	88	6.275354e+000	2.175524e+001	0	0	0	0	0	0	0	0	0	0	0	58.7395	38.5414	1	1	1	1	25.5572	15.9461	88.031
DATA	1090	7	106	0	0	A_14_P134932	chr10:74095139-74095184	8029	355.582	-6.583200640e-001	1.154434958e-001	1.180417332e-008	1.513699e+003	3.324448e+002	1.806801e+002	1.013115e+002	103	103	16	85	6.252160e+000	2.170196e+001	0	0	0	0	0	0	0	0	0	0	0	62.9781	14.0141	1	1	1	0	25.3321	16.4708	86.39
DATA	1091	7	107	0	0	A_16_P38427797	chr8:66747137-66747196	8050.68	355	-1.397784247e+000	1.682819400e-001	9.881167956e-017	2.379257e+003	9.520442e+001	2.576119e+002	9.618178e+001	131.5	91.5	16	85	6.545524e+000	2.150528e+001	0	0	0	0	0	0	0	0	0	0	0	98.8743	3.38915	1	0	1	0	25.7804	16.5453	87.1971
DATA	1092	7	108	0	0	A_14_P105500	chr11:113074982-113075041	8071.82	355.089	6.392205122e-001	9.454620071e-002	1.371060836e-011	6.374903e+002	2.777756e+003	1.176428e+002	2.938924e+002	69	203.5	16	86	6.183777e+000	2.164401e+001	0	0	0	0	0	0	0	0	0	0	0	26.4641	116.748	1	1	1	1	25.3321	16.3154	87.6585
DATA	1093	7	109	0	0	A_14_P114201	chr4:71230201-71230260	8092.7	355.492	-1.030146929e-001	6.571010231e-002	1.169477565e-001	3.148190e+003	2.483397e+003	3.300099e+002	2.662958e+002	167.5	190	16	87	6.052445e+000	2.062919e+001	0	0	0	0	0	0	0	0	0	0	0	130.559	104.221	1	1	1	1	25.5572	16.414	87.4668
DATA	1094	7	110	0	0	A_16_P03133116	chr16:28012283-28012342	8114.17	354.442	-5.272339917e-001	1.207461228e-001	1.262722056e-005	1.126635e+003	3.346178e+002	1.500436e+002	1.019209e+002	87	104	16	86	6.283840e+000	2.084315e+001	0	0	0	0	0	0	0	0	0	0	0	46.6647	14.0222	1	1	1	0	24.1747	16.1758	86.1498
DATA	1095	7	111	0	0	A_14_P116475	chr4:84222198-84222257	8134.53	354.727	6.804564260e-002	1.007790673e-001	4.995511259e-001	6.966176e+002	8.147794e+002	1.212128e+002	1.262290e+002	69	123	16	86	6.248885e+000	1.955494e+001	0	0	0	0	0	0	0	0	0	0	0	28.8246	34.094	1	1	1	1	25.1049	16.1496	85.1827
DATA	1096	7	112	0	0	A_14_P138995	chr6:169653664-169653723	8155.54	354.714	-6.095302886e-001	1.470992509e-001	3.417961850e-005	9.227534e+002	2.267542e+002	1.355578e+002	9.918154e+001	77	102	16	84.5	6.032563e+000	1.867338e+001	0	0	0	0	0	0	0	0	0	0	0	38.1401	9.4743	1	1	1	0	25.3321	15.9836	85.0099
DATA	1097	7	113	0	-1	NC2_00025489	NC2_00025489	8176.77	354.25	1.171141855e-001	5.346381070e-001	8.266086103e-001	9.875229e+001	1.293187e+002	9.976608e+001	9.755924e+001	46	100	16	85	6.214116e+000	1.986081e+001	0	0	0	0	0	0	0	0	0	0	0	3.42996	5.3952	0	1	0	0	26.0017	16.5374	86.3068
DATA	1098	7	114	0	0	A_16_P20032564	chr14:47605306-47605365	8198.02	354.618	-1.859619069e-001	7.427379952e-002	1.228900544e-002	1.943218e+003	1.266367e+003	2.183255e+002	1.594234e+002	124.5	139	16	86	6.235077e+000	2.160163e+001	0	0	0	0	0	0	0	0	0	0	0	80.141	52.753	1	1	1	1	25.3321	16.71	87.1862
DATA	1099	7	115	0	0	A_14_P104714	chr8:62201904-62201963	8219.23	354.352	1.282543246e-002	8.117790647e-002	8.744633680e-001	1.121214e+003	1.154819e+003	1.499965e+002	1.508077e+002	86	137	16	87	6.181451e+000	2.054652e+001	0	0	0	0	0	0	0	0	0	0	0	46.1875	48.0348	1	1	1	1	28.1191	16.3083	87.3622
DATA	1100	7	116	0	0	A_16_P15533888	chr2:3950749-3950808	8240.71	354.226	2.257505244e-001	7.264629567e-002	1.886579956e-003	1.403383e+003	2.360080e+003	1.721781e+002	2.552157e+002	96.5	194.5	16	85	6.271575e+000	2.069274e+001	0	0	0	0	0	0	0	0	0	0	0	57.7452	98.0199	1	1	1	1	26.8687	16.0948	86.2895
DATA	1101	7	117	0	0	A_14_P122630	chr2:219093458-219093517	8262.27	354.314	-1.628512651e-001	9.326414244e-002	8.078844688e-002	1.058557e+003	7.275501e+002	1.455270e+002	1.214790e+002	83	118	16	84	6.306482e+000	2.106045e+001	0	0	0	0	0	0	0	0	0	0	0	43.508	30.1713	1	1	1	1	24.4106	16.4286	85.4218
DATA	1102	7	118	0	0	A_16_P01829228	chr7:145971019-145971078	8283.12	353.925	-5.674832509e-001	1.645190144e-001	5.619430166e-004	7.574161e+002	2.050460e+002	1.254292e+002	9.955681e+001	71.5	97	16	86	6.471980e+000	2.093296e+001	0	0	0	0	0	0	0	0	0	0	0	31.0949	8.49098	1	1	1	0	28.1191	16.3093	86.2949
DATA	1103	7	119	0	1	SRN_30524	SRN_30524	8303.94	353.955	-2.245667727e-001	6.676618609e-002	7.696623736e-004	4.783568e+003	2.852234e+003	4.887153e+002	3.014479e+002	236	213	15.5	85	6.645850e+000	2.104054e+001	0	0	0	0	0	0	0	0	0	0	0	196.171	117.941	1	1	1	1	28.1191	16.2962	86.2914
DATA	1104	7	120	0	0	A_14_P110983	chr1:151821756-151821815	8325.44	353.385	1.650154396e-001	1.540970714e-001	2.842351596e-001	3.555657e+002	5.199185e+002	1.063304e+002	1.106771e+002	53	114	15	85	6.639528e+000	2.075021e+001	0	0	0	0	0	0	0	0	0	0	0	14.5638	21.4676	1	1	0	1	24.4106	16.2731	85.6692
DATA	1105	7	121	0	0	A_14_P120096	chr12:95881153-95881212	8346.52	353.466	4.151739283e-001	9.585668697e-002	1.483027945e-005	5.768811e+002	1.500584e+003	1.157231e+002	1.791401e+002	64	152	15	86	6.177061e+000	2.116728e+001	0	0	0	0	0	0	0	0	0	0	0	23.6028	61.8709	1	1	1	1	25.3321	16.0721	85.9433
DATA	1106	7	122	0	0	A_14_P122293	chr14:100735192-100735251	8367.59	353.485	5.109970233e-001	1.302193989e-001	8.704601982e-005	3.049987e+002	9.892248e+002	1.049590e+002	1.392351e+002	55	131	16	84	6.305525e+000	2.059111e+001	0	0	0	0	0	0	0	0	0	0	0	12.4651	40.7293	1	1	0	1	26.6546	16.4992	84.4807
DATA	1107	7	123	0	0	A_14_P201307	chr15:55964635-55964688	8388.82	353.714	4.239136934e-001	7.634802560e-002	2.817968043e-008	1.541505e+003	4.091273e+003	1.840388e+002	4.207292e+002	98	255	16	85	6.260345e+000	2.092473e+001	0	0	0	0	0	0	0	0	0	0	0	62.9325	168.212	1	1	1	1	25.3321	16.4858	85.577
DATA	1108	7	124	0	0	A_16_P20231485	chr15:44214776-44214835	8409.8	353.361	-1.718197110e-002	8.292700796e-002	8.358584225e-001	1.118629e+003	1.075237e+003	1.504813e+002	1.456555e+002	82	130	16	84	6.083764e+000	2.002884e+001	0	0	0	0	0	0	0	0	0	0	0	45.6157	44.148	1	1	1	1	26.2212	16.589	85.2866
DATA	1109	7	125	0	0	A_14_P102892	chr7:129585420-129585479	8431.84	353.159	-8.385657499e-002	1.923486280e-001	6.628647440e-001	3.693351e+002	3.044837e+002	1.073286e+002	1.029981e+002	60	104	16	83	5.925174e+000	1.944599e+001	0	0	0	0	0	0	0	0	0	0	0	15.043	12.4841	1	1	0	0	22.1978	16.0206	84.2698
DATA	1110	7	126	0	0	A_16_P17618996	chr6:87615740-87615799	8452.68	353.176	6.058723879e-001	1.370655120e-001	9.855829558e-006	2.580232e+002	1.041193e+003	1.041306e+002	1.433452e+002	50	131.5	16	82	5.735649e+000	1.932755e+001	0	0	0	0	0	0	0	0	0	0	0	10.4979	42.6337	1	1	0	1	29.1201	15.9738	84.0098
DATA	1111	7	127	0	0	A_16_P19319348	chr11:88758551-88758610	8473.18	353.29	2.917467641e-001	9.213107008e-002	1.542063023e-003	6.797007e+002	1.330652e+003	1.217322e+002	1.656446e+002	70.5	148	15	84	5.945692e+000	1.930243e+001	0	0	0	0	0	0	0	0	0	0	0	27.6251	54.4169	1	1	1	1	26.6546	15.8249	85.3682
DATA	1112	7	128	0	0	A_16_P21219751	chr21:26960945-26961004	8494.94	352.859	-8.305667782e-001	1.378018284e-001	1.667676317e-009	1.429554e+003	2.111707e+002	1.750986e+002	1.010114e+002	96	99	15	83	6.115084e+000	1.899702e+001	0	0	0	0	0	0	0	0	0	0	0	58.0319	8.62446	1	1	1	0	27.501	15.7942	84.966
DATA	1113	7	129	0	0	A_14_P114170	chr20:25287497-25287554	8515.78	352.902	7.905279078e-002	8.141305934e-002	3.315439440e-001	1.058263e+003	1.269541e+003	1.464392e+002	1.609313e+002	83	141	16	83	6.312171e+000	1.998958e+001	0	0	0	0	0	0	0	0	0	0	0	42.9135	51.7855	1	1	1	1	24.1747	16.1084	85.33
DATA	1114	7	130	0	0	A_14_P127512	chrX:148250026-148250085	8537.1	352.397	-5.440389765e-001	8.241722336e-002	4.082971191e-011	4.744173e+003	1.355569e+003	4.851198e+002	1.678726e+002	228.5	144.5	16	81	6.058389e+000	1.974254e+001	0	0	0	0	0	0	0	0	0	0	0	192.153	55.2269	1	1	1	1	25.7804	16.0687	83.0016
DATA	1115	7	131	0	0	A_14_P132891	chr14:69673529-69673588	8558	352.5	3.329385582e-001	7.208589354e-002	3.862693472e-006	1.841603e+003	3.964008e+003	2.102526e+002	4.086102e+002	116	251	16	81	6.237641e+000	1.920240e+001	0	0	0	0	0	0	0	0	0	0	0	74.5118	161.307	1	1	1	1	25.3321	16.1664	82.8864
DATA	1116	7	132	0	0	A_18_P14264151	chr3:82540102-82540161	8579.82	352.857	-2.186049492e-001	9.252977137e-002	1.815035861e-002	1.184582e+003	7.160775e+002	1.560296e+002	1.223922e+002	88	122	16	81	6.387981e+000	1.998474e+001	0	0	0	0	0	0	0	0	0	0	0	47.878	29.1044	1	1	1	1	24.6442	16.5531	82.2884
DATA	1117	7	133	0	0	A_16_P02761878	chr13:40860857-40860916	8600.27	352.484	3.011061011e-001	8.641058624e-002	4.928780876e-004	7.897736e+002	1.579824e+003	1.287364e+002	1.866329e+002	72	158	16	81	6.930267e+000	2.050799e+001	0	0	0	0	0	0	0	0	0	0	0	31.8857	64.1417	1	1	1	1	26.0017	16.7005	82.4547
DATA	1118	7	134	0	0	A_14_P127927	chr5:70834859-70834918	8621.7	352.123	1.722852429e-001	9.147745613e-002	5.965119640e-002	7.636643e+002	1.135502e+003	1.272443e+002	1.509587e+002	67.5	142	16	81	6.903306e+000	2.020835e+001	0	0	0	0	0	0	0	0	0	0	0	30.7964	46.0519	1	1	1	1	25.5572	16.9024	81.6642
DATA	1119	7	135	0	0	A_16_P15326798	chr1:165504256-165504315	8641.91	350.788	-4.833759144e-002	6.368390661e-002	4.478384125e-001	4.024597e+003	3.600683e+003	4.151612e+002	3.735819e+002	182	241	16	81	6.730381e+000	2.018306e+001	0	0	0	0	0	0	0	0	0	0	0	162.099	145.888	1	1	1	1	19.7386	16.4572	81.8316
DATA	1120	7	136	0	0	A_16_P01056612	chr4:114876387-114876446	8663.66	351.953	-1.615468986e-001	9.257418691e-002	8.097556124e-002	1.095927e+003	7.555004e+002	1.497131e+002	1.250702e+002	81	122	16	82	6.913451e+000	1.943109e+001	0	0	0	0	0	0	0	0	0	0	0	44.1016	30.5789	1	1	1	1	27.0811	16.8528	82.8236
DATA	1121	7	137	0	0	A_14_P201638	chr5:148201371-148201430	8685.26	352.315	-9.599537505e-002	1.054316079e-001	3.625594048e-001	8.106122e+002	6.498570e+002	1.303663e+002	1.190677e+002	71	120.5	16	82	6.822684e+000	1.978578e+001	0	0	0	0	0	0	0	0	0	0	0	32.5873	26.2775	1	1	1	1	24.8756	16.6236	82.4023
DATA	1122	7	138	0	0	A_14_P201073	chr6:105308411-105308470	8706.92	352.016	5.855036807e-001	2.241727615e-001	9.005603488e-003	1.406145e+002	5.414192e+002	1.031766e+002	1.135939e+002	44	110	16	84	6.586124e+000	2.118842e+001	0	0	0	0	0	0	0	0	0	0	0	5.64652	21.8727	1	1	0	1	26.8687	16.1059	84.5521
DATA	1123	7	139	0	0	A_16_P01468291	chr6:43424544-43424603	8727.5	351.676	6.009800924e-002	1.924761549e-001	7.548610780e-001	3.176611e+002	3.648060e+002	1.071399e+002	1.063928e+002	53.5	102	15	85	6.524167e+000	2.045541e+001	0	0	0	0	0	0	0	0	0	0	0	12.7425	14.7257	1	1	0	0	27.0811	16.3206	85.146
DATA	1124	7	140	0	0	A_16_P16532205	chr3:184799629-184799688	8748.66	351.517	4.141341322e-001	7.827769563e-002	1.219314486e-007	1.229968e+003	3.191742e+003	1.600627e+002	3.344796e+002	93	214	15	83	6.527749e+000	2.053317e+001	0	0	0	0	0	0	0	0	0	0	0	49.2866	128.735	1	1	1	1	25.3321	16.205	83.7011
DATA	1125	7	141	0	0	A_14_P100192	chr13:24334216-24334267	8769.44	351.655	7.920809380e-001	1.173885012e-001	1.503963517e-011	3.211681e+002	1.989818e+003	1.074418e+002	2.227391e+002	52	180	16	81	6.780092e+000	2.021197e+001	0	0	0	0	0	0	0	0	0	0	0	12.8572	80.1986	1	1	0	1	24.8756	16.9192	81.6941
DATA	1126	7	142	0	0	A_16_P21464716	chrX:48372386-48372445	8791.34	351	4.136142621e-001	3.797572643e-001	2.760858460e-001	1.019585e+002	2.642637e+002	1.028574e+002	1.078294e+002	41	101	16	82	6.450027e+000	1.973109e+001	0	0	0	0	0	0	0	0	0	0	0	2.62676	10.6435	0	1	0	0	21.9382	16.4743	82.1841
DATA	1127	7	143	0	1	SRN_30812	SRN_30812	8811.96	351.286	-2.808502615e-001	7.077907567e-002	7.248310548e-005	3.522591e+003	1.845066e+003	3.669364e+002	2.099712e+002	176	162	16	83	6.466229e+000	1.973998e+001	0	0	0	0	0	0	0	0	0	0	0	140.727	74.2673	1	1	1	1	25.3321	16.2281	82.6348
DATA	1128	7	144	0	0	A_14_P133199	chr1:58938411-58938470	8833.56	350.559	-2.574236627e-001	9.811151412e-002	8.695827701e-003	1.135941e+003	6.279603e+002	1.532427e+002	1.183215e+002	86	112	16	83	6.408563e+000	2.019201e+001	0	0	0	0	0	0	0	0	0	0	0	45.3295	25.2622	1	1	1	1	25.7804	16.292	82.7271
DATA	1129	7	145	0	0	A_16_P01066752	chr4:122639200-122639259	8854.37	350.917	5.588910560e-002	9.598571104e-002	5.603882982e-001	7.949852e+002	9.041660e+002	1.300716e+002	1.350613e+002	72	125	16	83	6.313691e+000	2.070959e+001	0	0	0	0	0	0	0	0	0	0	0	31.6954	36.356	1	1	1	1	26.2212	16.3506	82.6667
DATA	1130	7	146	0	0	A_14_P123740	chr12:120648310-120648369	8875.06	350.614	-3.707375747e-001	2.183440370e-001	8.951693999e-002	4.492753e+002	1.913264e+002	1.124193e+002	1.021806e+002	58	98.5	16	82	6.342397e+000	2.099765e+001	0	0	0	0	0	0	0	0	0	0	0	17.8945	7.68991	1	1	0	0	27.9146	16.344	81.9254
DATA	1131	7	147	0	0	A_14_P123294	chr3:78605584-78605643	8896.24	350.831	2.615930407e-001	6.900246647e-002	1.500008905e-004	2.231924e+003	4.076359e+003	2.458736e+002	4.198203e+002	126	253	16	82	6.460728e+000	2.047170e+001	0	0	0	0	0	0	0	0	0	0	0	88.8159	163.781	1	1	1	1	26.2212	16.2303	82.7527
DATA	1132	7	148	0	0	A_16_P02188800	chr9:135600047-135600104	8918	350.533	5.209228913e-001	9.479686457e-002	3.903807629e-008	5.987417e+002	1.986838e+003	1.193545e+002	2.226280e+002	66	163	15	83	6.530681e+000	2.085640e+001	0	0	0	0	0	0	0	0	0	0	0	23.8018	79.804	1	1	1	1	26.2212	15.9924	83.884
DATA	1133	7	149	0	0	A_14_P120328	chr4:44350757-44350816	8938.76	350.271	-6.130276365e-001	8.639137101e-002	1.284789612e-012	5.215874e+003	1.271451e+003	5.317277e+002	1.620434e+002	247.5	143.5	16	85	6.304009e+000	2.113389e+001	0	0	0	0	0	0	0	0	0	0	0	207.15	51.0589	1	1	1	1	25.7804	16.2857	84.991
DATA	1134	7	150	0	0	A_16_P00369434	chr2:49208081-49208140	8960.22	350.667	-1.275816659e-001	7.399991465e-002	8.469368398e-002	1.825204e+003	1.360598e+003	2.097922e+002	1.691366e+002	114	136	16	84	6.726070e+000	2.034542e+001	0	0	0	0	0	0	0	0	0	0	0	72.4269	54.6315	1	1	1	1	22.7082	17.1563	84.6031
DATA	1135	7	151	0	0	A_16_P19899355	chr13:88107653-88107712	8981.2	350.283	-7.129439853e-001	1.123534722e-001	2.216397600e-010	1.899044e+003	3.677824e+002	2.162943e+002	1.069985e+002	118.5	104	17	84	6.518421e+000	2.111182e+001	0	0	0	0	0	0	0	0	0	0	0	75.285	14.7666	1	1	1	0	26.0017	17.1211	85.4484
DATA	1136	7	152	0	0	A_14_P110556	chr6:46563801-46563860	9002.4	350.38	-2.395362273e-001	7.526062891e-002	1.458804282e-003	2.170067e+003	1.250077e+003	2.404787e+002	1.603821e+002	118	139.5	16	84	6.228315e+000	2.079650e+001	0	0	0	0	0	0	0	0	0	0	0	85.9549	50.1925	1	1	1	1	24.4106	16.6451	84.7778
DATA	1137	7	153	0	0	A_14_P123937	chr16:29838538-29838597	9023.05	349.78	9.163472466e-001	1.227285418e-001	8.238355746e-014	2.876316e+002	2.372378e+003	1.076378e+002	2.576337e+002	50.5	187	16	85	6.132270e+000	2.049376e+001	0	0	0	0	0	0	0	0	0	0	0	11.3821	95.2646	1	1	0	1	26.4388	16.5258	85.9941
DATA	1138	7	154	0	0	A_14_P100874	chr11:36472131-36472190	9044.94	350.079	1.964522410e-001	8.112376312e-002	1.545080874e-002	9.948943e+002	1.563973e+003	1.437865e+002	1.858744e+002	79	148	16	86	6.184889e+000	2.006961e+001	0	0	0	0	0	0	0	0	0	0	0	39.337	62.8154	1	1	1	1	27.2919	17.0173	86.0392
DATA	1139	7	155	0	0	A_14_P104198	chr2:233416378-233416437	9066.54	350.254	-8.368271499e-001	2.129300139e-001	8.492562931e-005	7.506502e+002	1.092976e+002	1.281753e+002	1.010081e+002	70	95	17	86	6.638931e+000	2.075397e+001	0	0	0	0	0	0	0	0	0	0	0	29.6555	4.39114	1	1	1	0	26.2212	17.0897	86.3558
DATA	1140	7	156	0	0	A_16_P21464716	chrX:48372386-48372445	9088.13	349.074	2.064018009e-001	4.784315972e-001	6.661678101e-001	1.033056e+002	1.661597e+002	1.042840e+002	1.017419e+002	43	97	16	87	6.071995e+000	2.208030e+001	0	0	0	0	0	0	0	0	0	0	0	3.01585	6.67823	0	1	0	0	24.6442	16.3799	86.8511
DATA	1141	7	157	0	0	A_14_P115716	chr16:62643246-62643305	9108.31	349.361	-6.481526727e-001	1.234889420e-001	1.532014438e-007	1.359526e+003	3.056574e+002	1.712173e+002	1.048826e+002	91.5	103.5	16	85	6.123938e+000	2.171789e+001	0	0	0	0	0	0	0	0	0	0	0	53.6154	12.2905	1	1	1	0	26.2212	16.4003	86.2329
DATA	1142	7	158	0	0	A_14_P135339	chrX:22050894-22050953	9129.29	349.569	3.350272152e-002	6.910802327e-002	6.278269299e-001	1.915421e+003	2.069031e+003	2.180292e+002	2.299206e+002	116.5	169.5	16	85	6.384410e+000	2.085451e+001	0	0	0	0	0	0	0	0	0	0	0	75.4819	83.2433	1	1	1	1	25.3321	16.6925	86.4503
DATA	1143	7	159	0	0	A_14_P104194	chr2:240957863-240957922	9150.91	349.69	-8.252458610e-002	8.976540413e-002	3.579197493e-001	1.060270e+003	8.767829e+002	1.486834e+002	1.331473e+002	80	118	17	85	6.914932e+000	2.112551e+001	0	0	0	0	0	0	0	0	0	0	0	41.7506	35.3	1	1	1	1	26.0017	17.2141	86.9526
DATA	1144	7	160	0	-1	NC1_00000031	NC1_00000031	9171.85	349.5	-2.200524628e-001	4.880261583e-001	6.520594556e-001	1.650790e+002	9.945793e+001	1.056147e+002	1.001263e+002	46	88	17	85	6.841136e+000	2.068689e+001	0	0	0	0	0	0	0	0	0	0	0	6.49531	-0.731028	1	0	0	0	26.6546	17.5038	85.8571
DATA	1145	7	161	0	0	A_14_P100462	chr11:133941206-133941265	9193.07	349.782	1.187355906e-001	9.352910572e-002	2.042613050e-001	7.833571e+002	1.029664e+003	1.305122e+002	1.435602e+002	72.5	126.5	17	85	7.079593e+000	2.007383e+001	0	0	0	0	0	0	0	0	0	0	0	30.8013	41.524	1	1	1	1	25.1049	17.6338	85.4516
DATA	1146	7	162	0	0	A_14_P107104	chr15:69019738-69019796	9214.29	349.536	4.478028249e-001	8.510355580e-002	1.426068995e-007	8.499804e+002	2.383481e+003	1.346783e+002	2.584518e+002	74	182	17	86	7.000629e+000	2.025611e+001	0	0	0	0	0	0	0	0	0	0	0	33.3954	96.2161	1	1	1	1	25.3321	17.1817	86.0852
DATA	1147	7	163	0	0	A_14_P104713	chr5:77475271-77475330	9235.62	349.276	1.173538657e-001	7.558273481e-002	1.205057429e-001	1.279676e+003	1.676695e+003	1.652444e+002	1.951367e+002	91.5	156.5	16	85	6.369752e+000	2.025294e+001	0	0	0	0	0	0	0	0	0	0	0	50.2402	67.7602	1	1	1	1	25.5572	16.3297	85.2379
DATA	1148	7	164	0	0	A_14_P133793	chr6:83878613-83878672	9255.85	348.593	-4.486897039e-001	1.268171775e-001	4.030432851e-004	9.771731e+002	3.477617e+002	1.431627e+002	1.056006e+002	77.5	105	15	83	6.555058e+000	2.017141e+001	0	0	0	0	0	0	0	0	0	0	0	38.3343	14.0704	1	1	1	0	25.7804	16.0715	83.9046
DATA	1149	8	1	0	0	A_14_P101907	chr14:58023813-58023872	5817.66	372.443	8.197408558e-002	1.284351622e-001	5.233092147e-001	5.073699e+002	6.127718e+002	1.150358e+002	1.184839e+002	61	113	15	84	6.163248e+000	1.932394e+001	0	0	0	0	0	0	0	0	0	0	0	20.171	24.3777	1	1	0	1	26.2212	15.785	84.6465
DATA	1150	8	2	0	0	A_14_P108764	chr11:33902330-33902379	5839.08	371.923	-3.034704359e-001	1.196661761e-001	1.121347211e-002	8.806623e+002	4.378637e+002	1.354551e+002	1.101792e+002	76.5	107	16	84.5	6.923417e+000	1.948540e+001	0	0	0	0	0	0	0	0	0	0	0	35.1215	17.4715	1	1	1	0	24.1747	16.8038	85.1652
DATA	1151	8	3	0	0	A_14_P118817	chr13:31835180-31835239	5859.61	371.719	-1.099089810e-001	6.568887303e-002	9.429285852e-002	3.363299e+003	2.611299e+003	3.516353e+002	2.799174e+002	177	191	16	86	7.239529e+000	2.004703e+001	0	0	0	0	0	0	0	0	0	0	0	134.531	104.489	1	1	1	1	25.1049	17.0822	86.5756
DATA	1152	8	4	0	0	A_14_P117170	chr5:38562280-38562339	5881.14	371.816	-4.540150890e-001	1.215248874e-001	1.869822259e-004	1.043540e+003	3.668545e+002	1.461316e+002	1.070155e+002	87	105	16	86	6.356593e+000	1.930558e+001	0	0	0	0	0	0	0	0	0	0	0	41.8704	14.7217	1	1	1	0	23.696	17.1693	85.709
DATA	1153	8	5	0	0	A_14_P138505	chr20:36965726-36965785	5902.18	371.404	-5.143142893e-001	8.964894999e-002	9.637927607e-009	2.351691e+003	7.195581e+002	2.563384e+002	1.233979e+002	134	123	17	86	6.462532e+000	1.915797e+001	0	0	0	0	0	0	0	0	0	0	0	94.6286	28.9575	1	1	1	1	25.7804	17.5362	86.3491
DATA	1154	8	6	0	0	A_14_P100185	chr8:55052672-55052731	5923.53	371.542	2.392504195e-001	8.040633635e-002	2.924951363e-003	9.867261e+002	1.711776e+003	1.417064e+002	1.982306e+002	81	162	17	86	6.427875e+000	1.979336e+001	0	0	0	0	0	0	0	0	0	0	0	39.8203	69.0799	1	1	1	1	25.7804	17.509	86.4344
DATA	1155	8	7	0	0	A_14_P116139	chr12:22779215-22779274	5944.09	371.155	1.232514401e+000	1.658333426e-001	1.067680009e-013	1.073956e+002	1.834429e+003	1.020045e+002	2.087847e+002	45	158	16	86	6.531717e+000	1.980204e+001	0	0	0	0	0	0	0	0	0	0	0	4.3456	74.2298	1	1	0	1	25.7804	17.2093	86.186
DATA	1156	8	8	0	0	A_14_P131466	chr13:76287311-76287370	5966.31	371.096	-4.385489407e-001	1.940655815e-001	2.383381163e-002	5.446422e+002	1.984094e+002	1.148804e+002	1.013758e+002	65.5	98.5	17	86	6.602895e+000	2.173483e+001	0	0	0	0	0	0	0	0	0	0	0	22.1009	8.05146	1	1	1	0	24.1747	17.8984	86.639
DATA	1157	8	9	0	0	A_14_P128856	chr6:125657840-125657899	5987.15	371.566	5.530771379e-001	8.441578167e-002	5.683943853e-011	1.098575e+003	3.925608e+003	1.491487e+002	4.048908e+002	83	249	17	86	6.964826e+000	2.219773e+001	0	0	0	0	0	0	0	0	0	0	0	44.698	159.712	1	1	1	1	24.6442	17.9093	86.8839
DATA	1158	8	10	0	0	A_16_P17270463	chr5:117002530-117002589	6008.52	371.321	-2.595813830e-001	1.024782090e-001	1.130781047e-002	1.036585e+003	5.701951e+002	1.444637e+002	1.141550e+002	82	115	18	87	6.964539e+000	2.179893e+001	0	0	0	0	0	0	0	0	0	0	0	42.284	23.2603	1	1	1	1	25.3321	18.5159	87.0202
DATA	1159	8	11	0	0	A_16_P18738075	chr9:113948226-113948285	6029.24	371.673	4.434936955e-001	9.671252800e-002	4.524890478e-006	5.607512e+002	1.556911e+003	1.149726e+002	1.843128e+002	65	159	18	88	7.316013e+000	2.076069e+001	0	0	0	0	0	0	0	0	0	0	0	22.9311	63.6707	1	1	1	1	23.696	18.5463	87.3701
DATA	1160	8	12	0	0	A_14_P136943	chr9:130317389-130317448	6050.58	370.71	2.467011823e-001	2.168849350e-001	2.553397953e-001	2.189851e+002	3.864701e+002	1.025047e+002	1.057034e+002	48.5	107.5	17	88	7.524862e+000	2.088533e+001	0	0	0	0	0	0	0	0	0	0	0	8.97586	15.8472	1	1	0	0	28.1191	17.9893	87.2574
DATA	1161	8	13	0	0	A_14_P138339	chr17:36914348-36914397	6070.97	370.433	9.712535075e-002	7.321157532e-002	1.846280492e-001	1.397213e+003	1.747383e+003	1.717701e+002	2.004142e+002	96	158.5	17	84	7.087232e+000	2.120209e+001	0	0	0	0	0	0	0	0	0	0	0	57.3978	71.8267	1	1	1	1	26.2212	17.608	85.5377
DATA	1162	8	14	0	0	A_14_P103650	chr2:97059704-97059763	6093.04	370.268	1.699049308e-001	1.343215821e-001	2.059030132e-001	4.185745e+002	6.189815e+002	1.081102e+002	1.158189e+002	60	117	17	85	7.023395e+000	2.250640e+001	0	0	0	0	0	0	0	0	0	0	0	17.2359	25.5094	1	1	0	1	27.0811	17.3484	87.1203
DATA	1163	8	15	0	0	A_16_P16791588	chr4:102148200-102148259	6113.67	370.735	3.553426188e-001	8.477107566e-002	2.767610853e-005	8.059843e+002	1.826708e+003	1.280148e+002	2.071404e+002	75	168	16	85	7.012526e+000	2.190847e+001	0	0	0	0	0	0	0	0	0	0	0	33.2624	75.4561	1	1	1	1	23.696	17.1022	87.8952
DATA	1164	8	16	0	0	A_14_P110815	chr7:44721480-44721539	6135.42	370.34	1.876423891e-001	3.055890294e-001	5.391921358e-001	1.615659e+002	2.488812e+002	1.005487e+002	1.005513e+002	48	105.5	16	85	6.982698e+000	2.202593e+001	0	0	0	0	0	0	0	0	0	0	0	6.68213	10.3062	1	1	0	0	24.4106	17	86.7105
DATA	1165	8	17	0	0	A_14_P104394	chr10:133996915-133996974	6156.56	370.574	-3.677611875e-001	9.290384734e-002	7.541749658e-005	1.463981e+003	6.277319e+002	1.767483e+002	1.157065e+002	99.5	117.5	16	85	7.037883e+000	2.139343e+001	0	0	0	0	0	0	0	0	0	0	0	60.6759	26.0544	1	1	1	1	24.4106	17.1135	86.0811
DATA	1166	8	18	66	-1	(-)3xSLv1	NegativeControl	6177.31	370.038	0.000000000e+000	6.190047004e-001	1.000000000e+000	9.818035e+001	9.632705e+001	9.884416e+001	9.717652e+001	38.5	95	16	87.5	6.995734e+000	2.180878e+001	0	0	0	0	0	0	0	0	0	0	0	0.119272	2.6065	0	0	0	0	29.5109	16.5455	87.7647
DATA	1167	8	19	0	0	A_14_P201336	chr1:55512509-55512568	6198.52	369.774	1.610014147e-001	4.028544196e-001	6.894131428e-001	1.245950e+002	1.805104e+002	9.943731e+001	9.842299e+001	45	98	17	86	7.087262e+000	2.053809e+001	0	0	0	0	0	0	0	0	0	0	0	5.18381	7.52663	1	1	0	0	25.7804	17.2807	86.8155
DATA	1168	8	20	0	0	A_14_P116327	chr1:7469804-7469863	6219.89	370.604	5.794921909e-001	1.004526732e-001	7.983416839e-009	4.846714e+002	1.840516e+003	1.097392e+002	2.078378e+002	58	169	16	84	7.167604e+000	2.142773e+001	0	0	0	0	0	0	0	0	0	0	0	20.2053	76.9061	1	1	0	1	24.6442	17.509	85.4428
DATA	1169	8	21	0	0	A_14_P136942	chrX:151128402-151128461	6240.72	369.702	1.095256137e+000	1.288616175e-001	1.904495459e-017	2.725759e+002	3.394248e+003	1.019995e+002	3.528305e+002	51	235	17	83	7.374391e+000	2.144393e+001	0	0	0	0	0	0	0	0	0	0	0	11.3825	142.144	1	1	0	1	25.1049	17.448	84.992
DATA	1170	8	22	0	1	SRN_50798	SRN_50798	6262.05	370.177	-1.936401105e-001	6.535920551e-002	3.049476608e-003	5.414097e+003	3.466458e+003	5.502273e+002	3.597294e+002	264	229.5	17	83	7.217242e+000	1.992689e+001	0	0	0	0	0	0	0	0	0	0	0	226.502	145.469	1	1	1	1	27.2919	17.5909	84.7642
DATA	1171	8	23	0	-1	NC2_00115548	NC2_00115548	6283.58	370.119	0.000000000e+000	6.194472131e-001	1.000000000e+000	9.728463e+001	9.529293e+001	9.823342e+001	9.597399e+001	44	91	17	83	7.099302e+000	2.143067e+001	0	0	0	0	0	0	0	0	0	0	0	3.16881	1.17561	0	0	0	0	24.8756	17.5072	84.9284
DATA	1172	8	24	1028	1	SM_09	SM_09	6304.93	369.563	0.000000000e+000	6.199010435e-001	1.000000000e+000	9.713036e+001	9.509381e+001	9.825661e+001	9.573281e+001	44	91	15	86	6.681279e+000	2.248617e+001	0	0	0	0	0	0	0	0	0	0	0	4.02889	-0.235452	0	0	0	0	27.7085	16.1478	85.934
DATA	1173	8	25	0	0	A_14_P102208	chr20:54993913-54993972	6325.51	369.618	-1.155448649e-001	6.620690274e-002	8.094852673e-002	3.022554e+003	2.316484e+003	3.176338e+002	2.505813e+002	165.5	183	16	84	6.718620e+000	2.141290e+001	0	0	0	0	0	0	0	0	0	0	0	127.064	97.8044	1	1	1	1	24.4106	16.3195	85.1558
DATA	1174	8	26	0	0	A_14_P100578	chr8:55501294-55501353	6346.82	369.421	2.865190568e-001	7.271139661e-002	8.131288973e-005	1.453747e+003	2.811952e+003	1.750373e+002	2.969263e+002	101	201	16	83.5	6.605714e+000	2.068526e+001	0	0	0	0	0	0	0	0	0	0	0	61.2056	118.955	1	1	1	1	25.7804	16.3702	84.1768
DATA	1175	8	27	0	0	A_14_P114722	chr3:149368292-149368351	6368.02	369.224	-4.844615906e-001	8.764356387e-002	3.245773019e-008	2.233354e+003	7.319744e+002	2.436303e+002	1.200754e+002	135	122	16	83	6.585911e+000	2.038907e+001	0	0	0	0	0	0	0	0	0	0	0	94.1636	31.0235	1	1	1	1	26.0017	16.5651	84.3241
DATA	1176	8	28	0	0	A_18_P15117935	chr5:21451717-21451776	6389.2	368.953	3.357602569e-001	7.818909213e-002	1.753177285e-005	1.047057e+003	2.268457e+003	1.428789e+002	2.459387e+002	86	200	16	82	7.163568e+000	1.835056e+001	0	0	0	0	0	0	0	0	0	0	0	44.2069	96.3224	1	1	1	1	27.2919	16.861	81.9837
DATA	1177	8	29	0	0	A_14_P110444	chr16:75604673-75604732	6410.59	368.902	-2.357987377e-001	1.203538672e-001	5.008796082e-002	7.545519e+002	4.384200e+002	1.229601e+002	1.044835e+002	71	109	16	83	7.257513e+000	1.801335e+001	0	0	0	0	0	0	0	0	0	0	0	31.9002	18.6493	1	1	1	0	24.1747	17.4444	82.8943
DATA	1178	8	30	0	0	A_14_P109298	chr2:97541615-97541671	6431.27	369.323	4.502837342e-001	1.045251677e-001	1.648135416e-005	4.542873e+002	1.281192e+003	1.070751e+002	1.593113e+002	62	147.5	17	81	7.405579e+000	1.919181e+001	0	0	0	0	0	0	0	0	0	0	0	19.2308	54.5872	1	1	0	1	26.6546	17.8761	83.0767
DATA	1179	8	31	0	0	A_14_P103022	chr1:14112991-14113050	6452.53	368.621	-4.765193927e-001	1.647840133e-001	3.830640124e-003	6.606487e+002	2.205216e+002	1.172353e+002	9.705932e+001	71	100.5	16	83	7.031072e+000	1.986659e+001	0	0	0	0	0	0	0	0	0	0	0	27.9989	9.41213	1	1	1	0	25.3321	17.2683	83.6423
DATA	1180	8	32	0	0	A_14_P101262	chr5:43479974-43480033	6473.91	368.759	4.273759357e-001	8.316417971e-002	2.762889527e-007	8.597703e+002	2.300162e+003	1.294187e+002	2.486222e+002	79	185	17	82	6.948451e+000	2.012472e+001	0	0	0	0	0	0	0	0	0	0	0	36.4814	98.3316	1	1	1	1	25.7804	17.5442	83.6434
DATA	1181	8	33	0	0	A_16_P03524252	chr20:44350693-44350752	6494.91	368.604	-6.919282850e-001	2.044740430e-001	7.145311389e-004	6.360657e+002	1.292926e+002	1.156831e+002	9.510489e+001	65	95	17	82	6.583312e+000	2.012365e+001	0	0	0	0	0	0	0	0	0	0	0	27.0187	5.53588	1	1	1	0	24.6442	17.5108	83.3216
DATA	1182	8	34	0	0	A_16_P03254173	chr17:46722902-46722961	6516.49	368.541	-4.849593238e-001	1.206249280e-001	5.810173180e-005	1.036231e+003	3.392324e+002	1.416139e+002	1.000063e+002	83	106	17	83	6.457574e+000	2.126847e+001	0	0	0	0	0	0	0	0	0	0	0	44.0642	14.5472	1	1	1	0	26.2212	17.2151	83.4946
DATA	1183	8	35	0	0	A_14_P126195	chr16:81892733-81892792	6537.41	368.608	3.435644409e-001	1.613572721e-001	3.323641367e-002	2.629833e+002	5.800862e+002	9.994858e+001	1.104095e+002	52.5	121	17	83	6.898641e+000	2.207323e+001	0	0	0	0	0	0	0	0	0	0	0	11.1942	24.9111	1	1	0	1	24.4106	17.3077	84.1963
DATA	1184	8	36	0	0	A_14_P105169	chr5:34847437-34847496	6558.34	369.086	-7.421640809e-001	2.346954754e-001	1.565589563e-003	5.645182e+002	1.022148e+002	1.116537e+002	9.437359e+001	63	91	16	83	6.416511e+000	2.060622e+001	0	0	0	0	0	0	0	0	0	0	0	24.0531	4.39532	1	1	1	0	24.8756	16.5518	83.6951
DATA	1185	8	37	0	0	A_18_P14375740	chr3:124679284-124679343	6579.51	368.474	-2.633170074e-001	8.291265340e-002	1.494052753e-003	1.548947e+003	8.447333e+002	1.823636e+002	1.261456e+002	101	123	16.5	83	6.796273e+000	1.907329e+001	0	0	0	0	0	0	0	0	0	0	0	66.0536	36.3758	1	1	1	1	24.4106	17.0856	83.7238
DATA	1186	8	38	0	0	A_16_P03378832	chr18:56305873-56305932	6600.88	368.343	-9.556923860e-001	1.377108407e-001	3.925203636e-012	1.690851e+003	1.872462e+002	1.945205e+002	9.541716e+001	111.5	99.5	17	82	7.106805e+000	1.979944e+001	0	0	0	0	0	0	0	0	0	0	0	72.166	8.07382	1	1	1	0	27.501	17.6676	83.6185
DATA	1187	8	39	0	0	A_14_P101298	chr5:122986985-122987044	6621.54	367.54	-3.839495440e-001	9.663473811e-002	7.091221624e-005	1.332850e+003	5.505943e+002	1.643177e+002	1.084553e+002	95	115	17	83	6.817959e+000	2.070663e+001	0	0	0	0	0	0	0	0	0	0	0	56.9265	23.7719	1	1	1	1	24.4106	17.1429	83.7895
DATA	1188	8	40	0	0	A_14_P104998	chr2:62147937-62147996	6643	367.797	2.521851723e-001	9.748132063e-002	9.681271130e-003	5.949363e+002	1.063300e+003	1.129619e+002	1.414802e+002	64.5	135.5	16	82	6.842605e+000	2.049645e+001	0	0	0	0	0	0	0	0	0	0	0	25.4299	45.9618	1	1	1	1	28.1191	17.1175	83.3995
DATA	1189	8	41	0	0	A_14_P107917	chr8:105352043-105352093	6664.07	368.25	3.832338683e-001	1.335548908e-001	4.111397282e-003	3.194800e+002	7.721070e+002	1.011331e+002	1.210512e+002	54	123	16	85	6.998870e+000	2.112582e+001	0	0	0	0	0	0	0	0	0	0	0	13.666	33.4107	1	1	0	1	21.9382	16.7722	84.6083
DATA	1190	8	42	0	0	A_14_P127889	chr1:228602911-228602964	6685.28	367.284	-8.038564820e-001	2.365696073e-001	6.788780498e-004	5.888254e+002	9.249751e+001	1.125344e+002	9.311976e+001	63	94	16	85	6.945616e+000	2.061866e+001	0	0	0	0	0	0	0	0	0	0	0	25.2016	0.156124	1	0	1	0	27.0811	16.9084	84.7557
DATA	1191	8	43	0	0	A_14_P111278	chr8:11291457-11291512	6706.22	367.569	6.794730590e-001	9.649089315e-002	1.897228620e-012	5.991808e+002	2.864382e+003	1.130287e+002	3.011661e+002	66	211	16	85	7.179323e+000	2.073598e+001	0	0	0	0	0	0	0	0	0	0	0	25.6609	124.218	1	1	1	1	25.7804	17.1887	85.0539
DATA	1192	8	44	0	0	A_16_P19308275	chr11:83867590-83867649	6727.86	367.525	-2.420806552e-001	6.819491183e-002	3.854732990e-004	3.836195e+003	2.196949e+003	3.953970e+002	2.385430e+002	208	187	17	83.5	6.752046e+000	2.091281e+001	0	0	0	0	0	0	0	0	0	0	0	164.385	95.3685	1	1	1	1	25.7804	17.5321	84.9947
DATA	1193	8	45	0	0	A_14_P106102	chr2:137175541-137175600	6749.23	367.774	9.948417900e-003	8.090930051e-002	9.021406295e-001	1.087302e+003	1.112496e+003	1.448697e+002	1.449067e+002	83.5	131	17	82	7.045167e+000	2.008524e+001	0	0	0	0	0	0	0	0	0	0	0	46.6172	48.3362	1	1	1	1	24.4106	17.6801	83.049
DATA	1194	8	46	0	0	A_16_P21633637	chrX:151557666-151557725	6770.14	367.5	-4.175986149e-001	7.356194930e-002	1.372144284e-008	6.851831e+003	2.619437e+003	6.918329e+002	2.778863e+002	344	201	17	83	7.043618e+000	1.962920e+001	0	0	0	0	0	0	0	0	0	0	0	293.895	113.911	1	1	1	1	25.7804	17.4438	83.4615
DATA	1195	8	47	0	0	A_14_P131882	chr17:65989022-65989072	6791.45	367.554	-3.735487077e-002	7.882243752e-002	6.355629174e-001	1.224894e+003	1.123942e+003	1.554115e+002	1.456874e+002	90	132	17	83	7.067988e+000	1.991815e+001	0	0	0	0	0	0	0	0	0	0	0	52.5619	48.9161	1	1	1	1	24.4106	17.3089	83.682
DATA	1196	8	48	0	0	A_14_P127949	chr6:126252422-126252474	6812.33	367.075	1.388582453e-001	7.389002109e-002	6.020956888e-002	1.255708e+003	1.728809e+003	1.578324e+002	1.961287e+002	91	166.5	17	83	6.977599e+000	2.078161e+001	0	0	0	0	0	0	0	0	0	0	0	53.902	75.3013	1	1	1	1	27.501	17.0687	84.1403
DATA	1197	8	49	0	0	A_14_P139460	chr14:21548659-21548718	6833.28	367.278	-3.596983901e-002	1.120223861e-001	7.481383254e-001	6.430982e+002	5.919805e+002	1.152058e+002	1.098706e+002	64.5	116.5	17	83	6.927981e+000	2.127847e+001	0	0	0	0	0	0	0	0	0	0	0	27.6151	25.8021	1	1	1	1	24.8756	17.3364	84.2202
DATA	1198	8	50	0	0	A_16_P18931106	chr10:56073480-56073539	6854.9	367.155	3.550584017e-003	7.079052842e-002	9.599979136e-001	1.634201e+003	1.647616e+003	1.893079e+002	1.889497e+002	111	158	17	85	6.517584e+000	2.106431e+001	0	0	0	0	0	0	0	0	0	0	0	70.1939	71.8615	1	1	1	1	26.2212	17.2119	86.4746
DATA	1199	8	51	0	0	A_18_P14166257	chr3:50502719-50502778	6875.39	366.468	-3.598524351e-001	1.930856614e-001	6.236479191e-002	4.716021e+002	2.059318e+002	1.065464e+002	9.470223e+001	59	99	17	85	5.972914e+000	2.106310e+001	0	0	0	0	0	0	0	0	0	0	0	20.2604	8.98766	1	1	0	0	26.6546	16.6898	86.7396
DATA	1200	8	52	0	1	SRN_30237	SRN_30237	6896.96	367.039	3.457955036e-001	9.981499299e-002	5.314860921e-004	5.241470e+002	1.162114e+003	1.089516e+002	1.484628e+002	62.5	137.5	17	85	6.440965e+000	2.006085e+001	0	0	0	0	0	0	0	0	0	0	0	22.5238	50.7439	1	1	1	1	22.9591	17.0469	86.0205
DATA	1201	8	53	0	0	A_14_P113923	chr2:183698733-183698792	6917.9	366.77	2.786069101e-001	8.465922957e-002	9.985964290e-004	7.854095e+002	1.491774e+003	1.236495e+002	1.754459e+002	71	150	16	84	6.191711e+000	1.959917e+001	0	0	0	0	0	0	0	0	0	0	0	33.7557	65.1719	1	1	1	1	26.2212	16.5972	85.1746
DATA	1202	8	54	0	0	A_14_P128267	chr21:38076648-38076707	6939.37	366.816	1.147748514e-001	1.751094275e-001	5.121803584e-001	3.079236e+002	4.010678e+002	1.003305e+002	1.006404e+002	54	105	16	85	6.226286e+000	2.011122e+001	0	0	0	0	0	0	0	0	0	0	0	13.2359	17.5293	1	1	0	0	23.696	16.7421	85.5473
DATA	1203	8	55	0	0	A_14_P138796	chr8:125325797-125325856	6960.57	366.604	1.009271540e-002	6.720032721e-002	8.806159098e-001	2.091294e+003	2.140464e+003	2.298953e+002	2.330856e+002	132	179	17	86	6.440209e+000	2.200084e+001	0	0	0	0	0	0	0	0	0	0	0	89.8995	93.5902	1	1	1	1	24.4106	17.1392	87.1847
DATA	1204	8	56	0	0	A_16_P21631800	chrX:150589900-150589959	6981.64	366.518	-1.838739006e-001	6.620749126e-002	5.482316995e-003	3.899063e+003	2.553209e+003	4.014259e+002	2.714702e+002	200.5	199	16	86	6.351318e+000	2.097794e+001	0	0	0	0	0	0	0	0	0	0	0	167.618	111.675	1	1	1	1	25.1049	16.6823	87.1685
DATA	1205	8	57	0	0	A_14_P106885	chr14:21526410-21526454	7003.21	366.321	2.930654161e-001	6.770548649e-002	1.501060075e-005	4.188754e+003	8.225272e+003	4.296191e+002	8.276794e+002	227	457	17	86	6.233697e+000	2.001563e+001	0	0	0	0	0	0	0	0	0	0	0	180.072	359.874	1	1	1	1	25.1049	16.9583	87.2444
DATA	1206	8	58	0	0	A_14_P121523	chr19:52540459-52540518	7024.34	366.31	2.420774754e-001	7.507205573e-002	1.261480579e-003	1.161781e+003	2.028626e+003	1.503786e+002	2.228264e+002	82	173	17	82	6.383986e+000	1.964555e+001	0	0	0	0	0	0	0	0	0	0	0	49.943	88.7767	1	1	1	1	25.3321	17.1625	83.9256
DATA	1207	8	59	0	1	SRN_30723	SRN_30723	7044.8	366.091	-9.013481337e-001	1.535479561e-001	4.354249905e-009	1.209706e+003	1.518209e+002	1.541157e+002	9.341113e+001	91	95	17	84	6.327133e+000	2.052150e+001	0	0	0	0	0	0	0	0	0	0	0	51.9992	6.64525	1	1	1	0	27.501	16.9307	85.7653
DATA	1208	8	60	0	0	A_14_P119665	chrX:22518844-22518903	7066.77	366.065	6.686335188e-002	7.515609640e-002	3.736486295e-001	1.243229e+003	1.450155e+003	1.567666e+002	1.718210e+002	91	154.5	17	83	6.872251e+000	2.011577e+001	0	0	0	0	0	0	0	0	0	0	0	53.4349	63.4819	1	1	1	1	27.0811	17.3799	85.0112
DATA	1209	8	61	0	0	A_16_P16185689	chr3:35154088-35154147	7087.25	365.625	7.791746100e-003	7.580522499e-002	9.181325001e-001	1.285783e+003	1.309059e+003	1.601717e+002	1.600856e+002	93	139	17	82	7.710567e+000	2.029632e+001	0	0	0	0	0	0	0	0	0	0	0	55.2547	57.3118	1	1	1	1	25.1049	17.8973	84.7351
DATA	1210	8	62	0	1	SRN_20315	SRN_20315	7108.59	366.02	-5.828910005e-002	7.320963572e-002	4.259190677e-001	1.559997e+003	1.364064e+003	1.829230e+002	1.646150e+002	109	146	17	83	7.099582e+000	2.040792e+001	0	0	0	0	0	0	0	0	0	0	0	67.0302	59.7186	1	1	1	1	23.4529	17.564	84.9709
DATA	1211	8	63	0	0	A_16_P02541259	chr11:125957215-125957273	7129.94	366.02	6.644561250e-002	1.079890018e-001	5.383567418e-001	6.020606e+002	7.015939e+002	1.129305e+002	1.158200e+002	62.5	120.5	17	84	6.557009e+000	2.099191e+001	0	0	0	0	0	0	0	0	0	0	0	25.8643	30.7148	1	1	1	1	23.2073	17.5351	85.7778
DATA	1212	8	64	0	0	A_14_P136151	chr1:232981531-232981590	7151.2	365.922	8.002798204e-002	6.463111264e-002	2.156319436e-001	2.800497e+003	3.367155e+003	2.959066e+002	3.490995e+002	158	232	17	84	6.952996e+000	1.946825e+001	0	0	0	0	0	0	0	0	0	0	0	120.28	147.399	1	1	1	1	23.9365	17.9804	84.7989
DATA	1213	8	65	0	1	SRN_20560	SRN_20560	7171.96	365.368	-2.999887768e-003	6.142481822e-002	9.610481068e-001	6.919839e+004	6.872205e+004	6.920499e+003	6.872823e+003	2880	3164.5	17	83.5	6.915355e+000	1.979532e+001	0	0	0	0	0	0	0	0	0	0	0	2971.11	3008.12	1	1	1	1	25.5572	17.5189	84.7946
DATA	1214	8	66	0	0	A_16_P16940433	chr4:166218171-166218230	7194	365.436	2.145913049e-001	8.773086755e-002	1.444436697e-002	7.496538e+002	1.228718e+003	1.215065e+002	1.536071e+002	71	142.5	17	85	7.023820e+000	1.922249e+001	0	0	0	0	0	0	0	0	0	0	0	32.1776	53.7733	1	1	1	1	25.3321	17.229	85.6406
DATA	1215	8	67	0	0	A_14_P120355	chr1:171064464-171064523	7214.46	365.375	-3.444946765e-001	9.313358957e-002	2.165098554e-004	1.337191e+003	6.049209e+002	1.644101e+002	1.102752e+002	99	115	17	86	6.791495e+000	1.856213e+001	0	0	0	0	0	0	0	0	0	0	0	57.3782	26.4679	1	1	1	1	25.1049	17.4337	86.3425
DATA	1216	8	68	0	0	A_14_P113724	chr3:65170174-65170233	7235.73	365.35	-2.050209963e-002	6.655259929e-002	7.580377534e-001	2.311500e+003	2.204915e+003	2.501735e+002	2.390031e+002	135	183	17	85.5	6.183300e+000	1.818374e+001	0	0	0	0	0	0	0	0	0	0	0	99.1497	96.4482	1	1	1	1	26.2212	16.8107	85.6808
DATA	1217	8	69	0	0	A_14_P132221	chr4:14248638-14248697	7256.18	364.629	-4.441725319e-001	9.271014260e-002	1.659678418e-006	1.639742e+003	5.896617e+002	1.898738e+002	1.094858e+002	107.5	111	17	85	6.353727e+000	1.871715e+001	0	0	0	0	0	0	0	0	0	0	0	70.3042	25.7869	1	1	1	1	26.4388	16.8099	84.7906
DATA	1218	8	70	0	0	A_14_P118858	chr7:121512486-121512540	7278	365.211	2.584974672e-001	7.930782832e-002	1.116405304e-003	9.550104e+002	1.731831e+003	1.352470e+002	1.962395e+002	83	158	17	84	6.395303e+000	1.867041e+001	0	0	0	0	0	0	0	0	0	0	0	40.9312	75.703	1	1	1	1	25.5572	16.8261	85.7913
DATA	1219	8	71	0	0	A_16_P02608660	chr12:43469733-43469792	7299.29	364.714	-3.130722931e-001	7.052015990e-002	9.017973904e-006	4.160570e+003	2.023394e+003	4.269471e+002	2.224076e+002	208	180	17	85	6.914480e+000	1.992264e+001	0	0	0	0	0	0	0	0	0	0	0	178.231	88.4151	1	1	1	1	24.8756	17.5838	86.3189
DATA	1220	8	72	0	0	A_14_P133799	chr14:64066394-64066452	7320.14	364.842	9.476438763e-001	1.095843026e-001	5.258262220e-018	7.526515e+002	6.671720e+003	1.218748e+002	6.735357e+002	67.5	357.5	17	85.5	6.813221e+000	2.106678e+001	0	0	0	0	0	0	0	0	0	0	0	32.2278	291.394	1	1	1	1	25.1049	17.4086	86.5143
DATA	1221	8	73	0	0	A_16_P17001526	chr5:364170-364229	7341.51	364.51	-1.394365967e-001	7.700749970e-002	7.018906423e-002	1.513722e+003	1.098018e+003	1.791982e+002	1.435148e+002	102	137	17	85.5	6.832145e+000	2.204515e+001	0	0	0	0	0	0	0	0	0	0	0	64.7814	47.9341	1	1	1	1	24.4106	17.1264	86.6181
DATA	1222	8	74	0	0	A_16_P01412603	chr6:4008664-4008723	7362.47	364.61	-3.244826241e-001	7.161442133e-002	5.871413799e-006	3.772963e+003	1.787310e+003	3.893075e+002	2.012320e+002	206	157	17	85	7.092205e+000	2.248039e+001	0	0	0	0	0	0	0	0	0	0	0	161.386	77.9819	1	1	1	1	25.3321	17.8375	86.5238
DATA	1223	8	75	0	0	A_14_P118934	chr20:22773013-22773072	7383.49	364.545	-1.018286232e+000	1.291175167e-001	3.107615046e-015	2.413945e+003	2.314415e+002	2.597870e+002	9.536856e+001	139	101	17	86	6.861475e+000	2.215450e+001	0	0	0	0	0	0	0	0	0	0	0	103.198	10.0921	1	1	1	0	24.4106	17.5751	86.7572
DATA	1224	8	76	0	0	A_16_P17374075	chr5:161352025-161352084	7404.8	364.51	-4.993362423e-001	9.275942139e-002	7.320067276e-008	1.866602e+003	5.911741e+002	2.099302e+002	1.098421e+002	121	110	16	87	6.487730e+000	2.143713e+001	0	0	0	0	0	0	0	0	0	0	0	79.7523	25.762	1	1	1	1	23.9365	17.0029	87.4344
DATA	1225	8	77	0	0	A_14_P126755	chr19:13009150-13009209	7425.59	363.759	-3.186985625e-001	9.101760781e-002	4.626391610e-004	1.352389e+003	6.492366e+002	1.659233e+002	1.131187e+002	97.5	120	17	85	5.893010e+000	2.158159e+001	0	0	0	0	0	0	0	0	0	0	0	57.7436	28.2752	1	1	1	1	25.7804	16.8526	85.7184
DATA	1226	8	78	0	0	A_18_P26391921	chr9:4516000-4516059	7446.67	364.133	6.041300595e-001	8.892593874e-002	1.093454673e-011	8.290798e+002	3.332164e+003	1.269861e+002	3.458710e+002	75.5	232	17	83	6.530542e+000	2.100448e+001	0	0	0	0	0	0	0	0	0	0	0	35.3791	145.012	1	1	1	1	26.2212	17.3222	84.7861
DATA	1227	8	79	0	0	A_14_P118074	chr1:182553193-182553250	7468.47	363.833	3.787818974e-001	8.496689719e-002	8.273030972e-006	7.680834e+002	1.837343e+003	1.231428e+002	2.058274e+002	75	170	16	84	6.539796e+000	1.983556e+001	0	0	0	0	0	0	0	0	0	0	0	32.7533	79.8985	1	1	1	1	25.7804	16.6975	84.9346
DATA	1228	8	80	0	1	SRN_31093	SRN_31093	7489.38	363.885	-2.177150213e-001	1.024741617e-001	3.362129065e-002	9.283239e+002	5.623213e+002	1.337709e+002	1.085467e+002	81	114	16	84	6.654595e+000	2.134508e+001	0	0	0	0	0	0	0	0	0	0	0	39.5605	24.4336	1	1	1	1	24.4106	17.0456	86.0684
DATA	1229	8	81	0	0	A_16_P20836777	chr18:39389606-39389665	7510.76	363.706	-3.212399768e-001	7.367114390e-002	1.297901053e-005	2.926082e+003	1.396518e+003	3.080742e+002	1.677419e+002	163	152.5	16	84	6.211495e+000	2.077490e+001	0	0	0	0	0	0	0	0	0	0	0	124.606	60.63	1	1	1	1	24.4106	16.7769	86.3278
DATA	1230	8	82	0	0	A_14_P127610	chr3:29804444-29804503	7531.61	363.737	-2.701804399e-001	6.758747551e-002	6.401696455e-005	5.742968e+003	3.082875e+003	5.823400e+002	3.220107e+002	274	213	16	83	6.284280e+000	2.125435e+001	0	0	0	0	0	0	0	0	0	0	0	244.39	133.728	1	1	1	1	25.1049	16.4767	84.8605
DATA	1231	8	83	0	0	A_14_P131723	chr8:59043056-59043115	7553.25	363.607	-6.929548346e-001	9.343503742e-002	1.203153444e-013	3.965828e+003	8.042278e+002	4.081608e+002	1.230183e+002	202	123	16	83	6.369430e+000	2.032118e+001	0	0	0	0	0	0	0	0	0	0	0	168.636	34.8532	1	1	1	1	25.1049	16.6116	84.229
DATA	1232	8	84	0	0	A_14_P102265	chr12:120745306-120745365	7573.86	363.68	-3.120876926e-001	1.175870347e-001	7.952036372e-003	8.501719e+002	4.143993e+002	1.286809e+002	1.019759e+002	77.5	111	16	83.5	6.333425e+000	1.997408e+001	0	0	0	0	0	0	0	0	0	0	0	36.125	17.9423	1	1	1	0	24.1747	16.4556	84.0207
DATA	1233	8	85	0	0	A_14_P120019	chr3:9422487-9422546	7595.44	363.667	-3.272098823e-002	9.396936423e-002	7.276831509e-001	8.523389e+002	7.904808e+002	1.288814e+002	1.222614e+002	78.5	124.5	16	86	6.121284e+000	2.039801e+001	0	0	0	0	0	0	0	0	0	0	0	36.1885	34.1913	1	1	1	1	25.3321	16.181	85.7656
DATA	1234	8	86	0	0	A_18_P12594721	chr17:15497825-15497883	7616.43	363.463	-5.438140929e-001	8.611797704e-002	2.705864174e-010	3.028128e+003	8.656855e+002	3.178936e+002	1.273212e+002	170	120	17	85	6.641974e+000	2.059283e+001	0	0	0	0	0	0	0	0	0	0	0	128.464	37.4069	1	1	1	1	24.4106	17.268	85.3112
DATA	1235	8	87	0	0	A_16_P16894772	chr4:147172384-147172443	7638.03	363.27	7.426079328e-002	7.369110488e-002	3.135837337e-001	1.334747e+003	1.583651e+003	1.649004e+002	1.838875e+002	96	159	17	86	7.042715e+000	2.020154e+001	0	0	0	0	0	0	0	0	0	0	0	56.5765	68.3582	1	1	1	1	27.2919	17.4073	86.2163
DATA	1236	8	88	0	0	A_16_P36624456	chr4:4564313-4564372	7658.93	363	2.266353714e-001	7.328182778e-002	1.983749640e-003	1.303376e+003	2.196368e+003	1.624207e+002	2.387338e+002	101	180	17	84	7.027575e+000	2.003607e+001	0	0	0	0	0	0	0	0	0	0	0	55.1999	94.7064	1	1	1	1	26.4388	17.6619	84.0142
DATA	1237	8	89	0	0	A_14_P124772	chr18:48510798-48510857	7680.75	363.327	-1.700647055e-002	9.003494531e-002	8.501810359e-001	9.073155e+002	8.724727e+002	1.328176e+002	1.280084e+002	81.5	122.5	17	81	6.864301e+000	2.045496e+001	0	0	0	0	0	0	0	0	0	0	0	38.3941	37.5765	1	1	1	1	24.4106	17.4883	82.0906
DATA	1238	8	90	0	0	A_16_P18071554	chr7:111741420-111741479	7701.15	362.5	-3.789404442e-001	1.224874488e-001	1.976716890e-003	8.775373e+002	3.667120e+002	1.308682e+002	1.006841e+002	78.5	110	17	82	6.888398e+000	2.107729e+001	0	0	0	0	0	0	0	0	0	0	0	37.0995	15.7773	1	1	1	0	26.6546	17.1024	83.7375
DATA	1239	8	91	0	0	A_14_P106754	chr12:29813762-29813821	7722.08	363.094	6.005962329e-001	1.778151620e-001	7.310978218e-004	1.725799e+002	6.879970e+002	9.868481e+001	1.163918e+002	46	114.5	16	82	7.064855e+000	2.059920e+001	0	0	0	0	0	0	0	0	0	0	0	7.29031	29.5647	1	1	0	1	23.9365	16.7595	84.0297
DATA	1240	8	92	0	0	A_16_P18381931	chr8:86951925-86951984	7743.7	362.667	8.149583005e-002	7.487667404e-002	2.764182228e-001	1.266121e+003	1.527464e+003	1.596550e+002	1.793497e+002	94.5	156.5	16	82	6.880107e+000	2.100010e+001	0	0	0	0	0	0	0	0	0	0	0	53.4333	65.5596	1	1	1	1	24.8756	16.542	84.1843
DATA	1241	8	93	0	0	A_14_P138801	chr8:49641438-49641497	7764.82	362.714	1.066363914e-001	6.415015397e-002	9.645392655e-002	3.293043e+003	4.209532e+003	3.433912e+002	4.313447e+002	167	265	16	79	6.537549e+000	1.890544e+001	0	0	0	0	0	0	0	0	0	0	0	138.849	180.453	1	1	1	1	25.3321	16.6649	80.8686
DATA	1242	8	94	0	1	SRN_12638	SRN_12638	7786.04	363.071	2.002656041e-001	6.678626492e-002	2.712189869e-003	2.465199e+003	3.909467e+003	2.650754e+002	4.021426e+002	141	269	16	81	6.246760e+000	1.873322e+001	0	0	0	0	0	0	0	0	0	0	0	103.852	167.376	1	1	1	1	25.3321	16.8665	83.6875
DATA	1243	8	95	0	0	A_16_P36287489	chr3:60472496-60472555	7806.91	362.353	-4.074609052e-002	1.094268722e-001	7.096255091e-001	6.822894e+002	6.211873e+002	1.190267e+002	1.129589e+002	67.5	117.5	16	78	6.474299e+000	1.865642e+001	0	0	0	0	0	0	0	0	0	0	0	28.7138	26.5625	1	1	1	1	27.501	16.8852	80.5938
DATA	1244	8	96	0	0	A_16_P02312378	chr10:90488905-90488964	7827.97	362.2	9.107638256e-001	1.141187123e-001	1.453341434e-015	3.797803e+002	3.092405e+003	1.047514e+002	3.233475e+002	59	213	16	79	6.723755e+000	2.006627e+001	0	0	0	0	0	0	0	0	0	0	0	15.9674	132.064	1	1	0	1	26.8687	16.9944	82.4528
DATA	1245	8	97	0	0	A_16_P15323587	chr1:164330973-164331032	7849.2	361.812	-9.223047440e-001	1.293606833e-001	1.005773022e-012	1.903431e+003	2.276315e+002	2.139635e+002	9.729060e+001	119	97	16	81	6.597446e+000	1.960093e+001	0	0	0	0	0	0	0	0	0	0	0	79.9464	9.70848	1	1	1	0	27.0811	17.0052	82.7323
DATA	1246	8	98	0	0	A_16_P16014825	chr2:208183354-208183413	7870.31	361.948	-2.463852699e-001	7.528386864e-002	1.065066912e-003	2.079861e+003	1.179367e+003	2.298400e+002	1.512632e+002	131	139	16	82	6.598610e+000	1.906128e+001	0	0	0	0	0	0	0	0	0	0	0	87.2732	50.2322	1	1	1	1	26.0017	16.7883	83.4123
DATA	1247	8	99	0	0	A_14_P100703	chr20:39658046-39658100	7891.5	361.676	0.000000000e+000	6.195374450e-001	1.000000000e+000	9.726012e+001	9.421303e+001	9.824933e+001	9.484611e+001	43	89	16	83	6.984929e+000	2.002129e+001	0	0	0	0	0	0	0	0	0	0	0	3.38305	-0.686291	0	0	0	0	27.0811	16.935	83.7127
DATA	1248	8	100	0	0	A_14_P110204	chr16:61858915-61858973	7912.47	361.737	1.681419945e-001	7.665130133e-002	2.826445624e-002	1.123254e+003	1.654322e+003	1.490759e+002	1.907573e+002	91	155	16	81	6.595139e+000	2.057194e+001	0	0	0	0	0	0	0	0	0	0	0	47.0385	70.2698	1	1	1	1	25.3321	17.0055	83.6011
DATA	1249	8	101	0	1	SRN_30852	SRN_30852	7933.93	361.491	-1.487086754e-001	6.442669415e-002	2.098889405e-002	5.030974e+003	3.572262e+003	5.125757e+002	3.696709e+002	248.5	245	16	84	6.755675e+000	2.021386e+001	0	0	0	0	0	0	0	0	0	0	0	210.46	151.524	1	1	1	1	25.7804	16.7614	84.2466
DATA	1250	8	102	0	0	A_16_P03593313	chr21:44333323-44333382	7954.82	361.579	4.585529088e-001	1.253996536e-001	2.554513468e-004	3.316867e+002	9.534126e+002	1.036642e+002	1.347640e+002	54.5	128.5	16	84	7.012934e+000	2.018403e+001	0	0	0	0	0	0	0	0	0	0	0	13.8616	40.384	1	1	0	1	25.7804	16.8385	84.119
DATA	1251	8	103	0	0	A_16_P17056017	chr5:21931232-21931291	7976.29	361.855	2.634476139e-001	7.499311755e-002	4.431488070e-004	1.213280e+003	2.225403e+003	1.561602e+002	2.421201e+002	87	178	17	85	6.695993e+000	2.089922e+001	0	0	0	0	0	0	0	0	0	0	0	50.6535	94.1243	1	1	1	1	24.8756	17.0245	87.2239
DATA	1252	8	104	0	1	SRN_30535	SRN_30535	7997.4	361.564	-1.626487122e-001	7.160132401e-002	2.311140129e-002	2.120856e+003	1.458352e+003	2.338089e+002	1.743325e+002	129	153.5	17	85	6.838044e+000	2.283341e+001	0	0	0	0	0	0	0	0	0	0	0	88.4491	61.5938	1	1	1	1	24.6442	17.3043	86.8841
DATA	1253	8	105	0	0	A_14_P100860	chr7:35920266-35920325	8018.42	361.369	3.398992288e-001	8.654088926e-002	8.579267315e-005	7.498767e+002	1.640171e+003	1.238147e+002	1.898729e+002	73.5	158	16	84	6.054483e+000	2.235424e+001	0	0	0	0	0	0	0	0	0	0	0	31.24	69.1736	1	1	1	1	27.0811	16.4924	86.0967
DATA	1254	8	106	0	0	A_14_P130211	chr11:10327991-10328036	8039.28	361.586	-1.654079895e-001	1.245758239e-001	1.842542490e-001	6.690144e+002	4.571171e+002	1.191735e+002	1.061428e+002	67	105	17	84	6.203119e+000	2.143228e+001	0	0	0	0	0	0	0	0	0	0	0	27.8431	19.2508	1	1	1	0	25.5572	17.3284	85.8836
DATA	1255	8	107	0	0	A_14_P127036	chr4:148834195-148834254	8060.93	361.293	6.943146613e-001	9.107580751e-002	2.469252221e-014	1.192940e+003	5.901105e+003	1.548531e+002	5.978583e+002	92	335	17	84.5	6.223595e+000	2.073994e+001	0	0	0	0	0	0	0	0	0	0	0	49.5922	248.145	1	1	1	1	26.2212	16.9491	86.8054
DATA	1256	8	108	0	0	A_16_P37938801	chr7:16441305-16441364	8082.11	361.509	2.200391828e-002	6.748864550e-002	7.443949854e-001	2.091708e+003	2.200416e+003	2.313462e+002	2.401040e+002	124	182	17	85	6.058699e+000	2.179986e+001	0	0	0	0	0	0	0	0	0	0	0	86.865	92.3913	1	1	1	1	25.7804	16.8376	87.4274
DATA	1257	8	109	0	0	A_16_P02797320	chr13:66426959-66427018	8103.27	360.549	-4.655425562e-001	8.584240373e-002	5.853367221e-008	2.321841e+003	7.948587e+002	2.523920e+002	1.248052e+002	135	119	17	86	6.155394e+000	2.061800e+001	0	0	0	0	0	0	0	0	0	0	0	96.3058	33.3264	1	1	1	1	24.1747	16.6628	86.6254
DATA	1258	8	110	0	0	A_16_P16928934	chr4:161314975-161315034	8124.47	361.036	2.677506195e-001	7.307586783e-002	2.482982887e-004	1.394989e+003	2.584172e+003	1.710907e+002	2.758002e+002	91	197	16	86	6.646012e+000	2.029429e+001	0	0	0	0	0	0	0	0	0	0	0	57.8031	108.184	1	1	1	1	24.8756	16.5411	85.3484
DATA	1259	8	111	0	0	A_14_P137166	chr1:163811431-163811490	8145.03	360.409	-7.654438712e-001	1.372633637e-001	2.454601202e-008	1.275313e+003	2.188633e+002	1.615511e+002	9.895367e+001	89.5	101	16	86	6.253305e+000	1.980672e+001	0	0	0	0	0	0	0	0	0	0	0	52.784	9.1495	1	1	1	0	26.6546	16.3454	85.2006
DATA	1260	8	112	0	0	A_14_P117261	chr2:158858652-158858711	8166.5	360.5	-3.879717807e-001	7.565396832e-002	2.924619289e-007	3.471270e+003	1.420747e+003	3.610445e+002	1.718322e+002	182	147	16	87	5.943354e+000	1.827257e+001	0	0	0	0	0	0	0	0	0	0	0	143.516	59.3039	1	1	1	1	24.4106	16.6346	86.6317
DATA	1261	8	113	0	0	A_16_P02190489	chr9:136797528-136797587	8188.19	360.462	-7.732965458e-001	2.445514528e-001	1.566348880e-003	5.704917e+002	9.615077e+001	1.145984e+002	9.679687e+001	65.5	91.5	17	86	6.089203e+000	1.913490e+001	0	0	0	0	0	0	0	0	0	0	0	23.5598	-0.858084	1	0	1	0	24.1747	16.9249	86.3613
DATA	1262	8	114	0	0	A_14_P116136	chr18:49644782-49644841	8209	360.873	-1.647842641e-001	7.094393631e-002	2.019316423e-002	2.254246e+003	1.542471e+003	2.464032e+002	1.821798e+002	131	151	17	87	6.323138e+000	1.999272e+001	0	0	0	0	0	0	0	0	0	0	0	92.9998	64.1919	1	1	1	1	25.3321	17.1088	88.3565
DATA	1263	8	115	0	0	A_16_P35350507	chr1:169134233-169134292	8230.3	360.233	3.170454896e-001	8.144019663e-002	9.901814715e-005	9.130202e+002	1.894636e+003	1.351226e+002	2.128884e+002	78	171	17	85	6.640846e+000	1.935228e+001	0	0	0	0	0	0	0	0	0	0	0	37.6219	78.7317	1	1	1	1	26.4388	16.8121	86.1763
DATA	1264	8	116	0	0	A_14_P118470	chr15:81593793-81593852	8251.31	360.046	2.303267694e-001	7.658323860e-002	2.633757945e-003	1.129122e+003	1.918967e+003	1.506436e+002	2.151208e+002	86	170	16	84	6.457330e+000	2.031109e+001	0	0	0	0	0	0	0	0	0	0	0	46.4745	79.6265	1	1	1	1	27.2919	16.4671	84.0778
DATA	1265	8	117	0	1	PC_00000004	PC_00000004	8272.15	360.135	6.557213014e-001	8.688789872e-002	4.462519839e-014	2.373775e+003	1.074387e+004	2.575146e+002	1.078790e+003	137.5	535	16	86	6.329329e+000	2.026069e+001	0	0	0	0	0	0	0	0	0	0	0	97.5994	445.165	1	1	1	1	24.4106	16.4793	85.8905
DATA	1266	8	118	0	0	A_14_P125730	chr8:120770325-120770384	8293.8	359.859	-2.778437948e-002	6.586143086e-002	6.731263628e-001	2.647645e+003	2.483565e+003	2.830006e+002	2.668130e+002	149	186	16	86	6.524476e+000	2.162079e+001	0	0	0	0	0	0	0	0	0	0	0	108.732	102.752	1	1	1	1	27.2919	16.3729	88.0565
DATA	1267	8	119	0	0	A_14_P134441	chr12:45458230-45458289	8314.11	359.553	-1.538331185e-001	1.047214354e-001	1.418397116e-001	8.619976e+002	6.048852e+002	1.320666e+002	1.148625e+002	74.5	118.5	16	85	6.430527e+000	2.201865e+001	0	0	0	0	0	0	0	0	0	0	0	35.361	24.9913	1	1	1	1	22.9591	16.3378	86.6919
DATA	1268	8	120	0	0	A_14_P133034	chr2:32514528-32514587	8335.84	359.623	-2.500976169e-002	7.983732583e-002	7.540838891e-001	1.227777e+003	1.159070e+003	1.584554e+002	1.516481e+002	94	139	16	86	6.418430e+000	2.024153e+001	0	0	0	0	0	0	0	0	0	0	0	50.3094	47.8172	1	1	1	1	26.0017	16.2788	87.1662
DATA	1269	8	121	0	0	A_18_P10527395	chr1:223356789-223356848	8357.1	359.559	-3.219708150e-001	9.557834426e-002	7.553491164e-004	1.285791e+003	6.126320e+002	1.630609e+002	1.155128e+002	93	114	16.5	85.5	6.704948e+000	2.168788e+001	0	0	0	0	0	0	0	0	0	0	0	52.6276	25.238	1	1	1	1	25.7804	17.1183	86.6022
DATA	1270	8	122	0	0	A_16_P19964231	chr13:113362778-113362837	8378.4	359.414	-5.535318036e-001	1.867564581e-001	3.037440404e-003	6.385696e+002	1.785157e+002	1.189824e+002	9.967839e+001	66	100	17	86	6.396503e+000	1.999427e+001	0	0	0	0	0	0	0	0	0	0	0	26.1071	7.34377	1	1	1	0	27.501	17.4142	86.3272
DATA	1271	8	123	0	0	A_14_P109711	chr19:46268084-46268140	8399.23	358.795	-1.187466922e+000	1.386548064e-001	1.088326848e-017	3.262139e+003	2.118535e+002	3.413481e+002	1.016691e+002	173.5	95	16	85	6.085094e+000	2.008691e+001	0	0	0	0	0	0	0	0	0	0	0	133.211	8.70346	1	1	1	0	21.1402	16.7544	86.1367
DATA	1272	8	124	0	0	A_14_P125540	chr8:97113866-97113925	8420.58	359.632	-1.751996896e-001	8.036498919e-002	2.925375572e-002	1.506212e+003	1.006205e+003	1.811342e+002	1.406930e+002	96	127.5	16	85	6.214156e+000	1.961058e+001	0	0	0	0	0	0	0	0	0	0	0	61.4464	41.2798	1	1	1	1	25.1049	16.6282	85.8386
DATA	1273	8	125	0	0	A_14_P112483	chr22:38829024-38829083	8441.89	359.453	-2.689242662e-001	8.549644045e-002	1.658349321e-003	1.515327e+003	8.157970e+002	1.819561e+002	1.278725e+002	101	118	16	84	5.861926e+000	1.858582e+001	0	0	0	0	0	0	0	0	0	0	0	61.7481	33.4232	1	1	1	1	24.6442	16.0623	84.911
DATA	1274	8	126	0	0	A_14_P136079	chr7:66671745-66671804	8462.92	359.596	-3.800661496e-001	7.921314544e-002	1.602428570e-006	2.559145e+003	1.066667e+003	2.750632e+002	1.452563e+002	147.5	131	16	85	6.052316e+000	1.897978e+001	0	0	0	0	0	0	0	0	0	0	0	104.171	43.644	1	1	1	1	22.7082	16.4659	85.7685
DATA	1275	8	127	0	0	A_14_P135225	chr9:96353582-96353641	8484.09	359.235	-3.063441873e-001	3.928800759e-001	4.355441141e-001	2.208389e+002	1.090766e+002	1.033378e+002	9.932581e+001	48	98	15.5	85	6.017224e+000	1.929020e+001	0	0	0	0	0	0	0	0	0	0	0	8.97901	4.45727	1	1	0	0	27.7085	16.015	86.7695
DATA	1276	8	128	0	0	A_16_P16103405	chr3:527296-527355	8505.66	358.357	-8.628337438e-001	2.213604988e-001	9.704375724e-005	7.159883e+002	9.819112e+001	1.238667e+002	9.888427e+001	67.5	89	15	85	6.087362e+000	1.885216e+001	0	0	0	0	0	0	0	0	0	0	0	29.0747	1.04775	1	0	1	0	24.8756	15.7994	87.2458
DATA	1277	8	129	0	0	A_14_P106387	chr1:48763881-48763940	8526.26	358.424	6.239889836e-001	1.179406459e-001	1.218467866e-007	3.331814e+002	1.401747e+003	1.065275e+002	1.715925e+002	52.5	149.5	16	83.5	6.176652e+000	1.902333e+001	0	0	0	0	0	0	0	0	0	0	0	13.5156	57.1389	1	1	0	1	27.0811	16.3873	85.6474
DATA	1278	8	130	0	0	A_14_P136122	chr16:89032058-89032117	8547.65	358.808	1.121439440e+000	1.401918915e-001	1.251108171e-015	1.865869e+002	2.467860e+003	1.029919e+002	2.659366e+002	48	192	17	84	6.551563e+000	1.894433e+001	0	0	0	0	0	0	0	0	0	0	0	7.56111	100.474	1	1	0	1	24.4106	17.4371	85.3171
DATA	1279	8	131	0	0	A_14_P101939	chr17:52189051-52189110	8568.82	358.7	1.435845802e-001	1.107997084e-001	1.950123148e-001	5.694878e+002	7.926272e+002	1.162964e+002	1.269820e+002	59	124.5	16	83	6.251980e+000	1.888213e+001	0	0	0	0	0	0	0	0	0	0	0	23.0522	32.2326	1	1	1	1	26.0017	16.6571	85.1066
DATA	1280	8	132	0	0	A_16_P15307249	chr1:157073644-157073703	8589.55	358.339	5.261822968e-001	1.079699860e-001	1.096867717e-006	4.253912e+002	1.428798e+003	1.100642e+002	1.740064e+002	55	147	17	83	6.784311e+000	2.065784e+001	0	0	0	0	0	0	0	0	0	0	0	17.2003	58.0388	1	1	0	1	25.1049	17.2185	83.7763
DATA	1281	8	133	0	0	A_14_P102679	chr16:27452594-27452653	8610.9	358.41	4.668426884e-001	8.077473040e-002	7.489465550e-009	1.136288e+003	3.329134e+003	1.524403e+002	3.474431e+002	85.5	226.5	16	83	6.533919e+000	2.122221e+001	0	0	0	0	0	0	0	0	0	0	0	45.8958	135.083	1	1	1	1	26.2212	16.5842	83.6632
DATA	1282	8	134	0	0	A_14_P202315	chr12:103353097-103353153	8632.83	357.877	-7.324870175e-001	1.071242484e-001	8.045612021e-012	2.291252e+003	4.242148e+002	2.506978e+002	1.081962e+002	130.5	103	17	82	7.022428e+000	2.122987e+001	0	0	0	0	0	0	0	0	0	0	0	92.4361	17.1943	1	1	1	0	27.501	17.3154	82.8753
DATA	1283	8	135	0	0	A_14_P107908	chr7:36713539-36713598	8652.81	358.306	3.166483554e-001	7.685526437e-002	3.787725675e-005	1.168210e+003	2.421972e+003	1.549753e+002	2.618879e+002	90	185	16	84	7.078936e+000	2.094828e+001	0	0	0	0	0	0	0	0	0	0	0	47.0856	98.0735	1	1	1	1	26.6546	17.3026	84.4737
DATA	1284	8	136	0	0	A_16_P01728689	chr7:71200006-71200065	8674.41	358.013	8.641716099e-002	1.964072818e-001	6.599446412e-001	3.003295e+002	3.664504e+002	1.062798e+002	1.062457e+002	50	107	16	84	7.005306e+000	2.000678e+001	0	0	0	0	0	0	0	0	0	0	0	12.0915	14.8242	1	1	0	0	29.5109	17.1053	83.8672
DATA	1285	8	137	0	0	A_16_P41647032	chrX:37372045-37372104	8696	358.361	1.968041652e-001	6.837169792e-002	3.996410791e-003	2.036594e+003	3.204119e+003	2.277969e+002	3.356005e+002	122.5	227.5	16	84	6.779978e+000	2.032004e+001	0	0	0	0	0	0	0	0	0	0	0	81.9127	129.496	1	1	1	1	26.4388	16.4477	83.3692
DATA	1286	8	138	0	0	A_14_P120111	chr7:80303325-80303384	8716.93	357.737	-2.132839405e-001	6.763314935e-002	1.613023107e-003	3.823121e+003	2.339560e+003	3.957275e+002	2.543941e+002	192	180	16	84	6.848253e+000	2.080161e+001	0	0	0	0	0	0	0	0	0	0	0	153.595	94.4741	1	1	1	1	25.3321	16.6732	84.0873
DATA	1287	8	139	0	0	A_14_P131445	chr15:86972012-86972071	8738.16	357.618	-6.951136611e-002	9.732604917e-002	4.750965197e-001	8.934979e+002	7.613462e+002	1.358048e+002	1.256733e+002	77.5	122	16	83	6.896660e+000	1.997489e+001	0	0	0	0	0	0	0	0	0	0	0	35.859	30.7189	1	1	1	1	25.3321	17.0716	83.5179
DATA	1288	8	140	0	0	A_16_P18017537	chr7:88477955-88478014	8759.3	357.571	-1.107876473e+000	1.807598614e-001	8.843533255e-010	1.274204e+003	9.939457e+001	1.634531e+002	1.001227e+002	93	94	16	83	6.686427e+000	1.888070e+001	0	0	0	0	0	0	0	0	0	0	0	51.0858	1.40017	1	0	1	0	26.4388	17.0393	82.7612
DATA	1289	8	141	0	0	A_14_P123299	chr6:43272015-43272067	8779.93	357.439	6.591325702e-002	1.087402973e-001	5.444131620e-001	6.435876e+002	7.490674e+002	1.210124e+002	1.250492e+002	65	121	17	82	6.651988e+000	2.027053e+001	0	0	0	0	0	0	0	0	0	0	0	25.7771	30.1798	1	1	1	1	25.7804	17.3646	81.9807
DATA	1290	8	142	0	0	A_16_P36111539	chr2:232490101-232490160	8801.4	357.053	-4.000526458e-001	2.010824150e-001	4.664648594e-002	5.071346e+002	2.018694e+002	1.144395e+002	1.022103e+002	62	98	16	82	6.240277e+000	2.000812e+001	0	0	0	0	0	0	0	0	0	0	0	20.29	8.12795	1	1	0	0	25.3321	16.8901	82.1484
DATA	1291	8	143	0	0	A_14_P113479	chr16:400651-400710	8822.16	357.289	-1.288553780e-001	1.448446676e-001	3.736749171e-001	5.468763e+002	4.064749e+002	1.163391e+002	1.066463e+002	61.5	109.5	16	84	6.535178e+000	2.018359e+001	0	0	0	0	0	0	0	0	0	0	0	21.8598	16.3566	1	1	1	0	21.1402	16.5391	84.1425
DATA	1292	8	144	0	0	A_14_P108696	chr11:66204328-66204387	8844	356.841	4.878207666e-001	1.049038672e-001	3.316622877e-006	4.671352e+002	1.436360e+003	1.129116e+002	1.751946e+002	57	145	16	84	6.559631e+000	2.179000e+001	0	0	0	0	0	0	0	0	0	0	0	18.6522	57.7683	1	1	0	1	27.2919	16.7722	84.3389
DATA	1293	8	145	0	0	A_14_P116168	chr8:56832608-56832667	8864.85	356.528	1.988340125e-001	8.014889324e-002	1.310849661e-002	1.021537e+003	1.614686e+003	1.449946e+002	1.901131e+002	81	154	16	83	6.477785e+000	2.064666e+001	0	0	0	0	0	0	0	0	0	0	0	40.748	64.9111	1	1	1	1	24.6442	16.4843	82.6152
DATA	1294	8	146	0	0	A_14_P107407	chr13:53508169-53508228	8886.3	356.9	1.750402455e-001	4.137798096e-001	6.722751846e-001	1.240416e+002	1.856126e+002	1.037353e+002	1.020949e+002	45	94	16	82	6.276137e+000	2.079583e+001	0	0	0	0	0	0	0	0	0	0	0	4.94344	7.45877	1	1	0	0	28.3221	16.8663	82.0501
DATA	1295	8	147	0	0	A_14_P108435	chr11:34651737-34651796	8907.68	356.867	-8.146716431e-002	8.701065064e-002	3.491241241e-001	1.120400e+003	9.287650e+002	1.522510e+002	1.367895e+002	85.5	124	15	81	6.335307e+000	2.070485e+001	0	0	0	0	0	0	0	0	0	0	0	44.6088	37.3101	1	1	1	1	29.3162	16.2479	82.5775
DATA	1296	8	148	0	0	A_14_P120443	chr14:51116417-51116476	8928.48	356.633	1.098983181e-001	7.542262392e-002	1.450887372e-001	1.289867e+003	1.661282e+003	1.651824e+002	1.941359e+002	85	153	16	83	6.376340e+000	2.016142e+001	0	0	0	0	0	0	0	0	0	0	0	51.3074	66.7205	1	1	1	1	25.5572	16.4043	83.5741
DATA	1297	8	149	0	1	SRN_30528	SRN_30528	8949.84	356.377	-3.112900619e-001	7.533199567e-002	3.592413622e-005	2.653831e+003	1.295935e+003	2.847743e+002	1.639759e+002	148	143	16	84	6.242573e+000	1.992259e+001	0	0	0	0	0	0	0	0	0	0	0	105.46	52.0385	1	1	1	1	26.0017	16.6658	83.6821
DATA	1298	8	150	0	0	A_14_P128819	chr9:95502493-95502552	8971	356.5	5.128061729e-001	8.335257342e-002	7.638958030e-010	1.059918e+003	3.452060e+003	1.480582e+002	3.595311e+002	84.5	225.5	17	83	7.040149e+000	2.037555e+001	0	0	0	0	0	0	0	0	0	0	0	42.0829	138.605	1	1	1	1	26.2212	17.7672	83.9603
DATA	1299	8	151	0	0	A_14_P125100	chr16:70503055-70503101	8992.03	356.638	-9.049385597e-002	8.497517333e-002	2.869009817e-001	1.193471e+003	9.689874e+002	1.579527e+002	1.395888e+002	84	127	17	84	6.499903e+000	1.988891e+001	0	0	0	0	0	0	0	0	0	0	0	47.3449	38.9059	1	1	1	1	26.0017	17.5438	83.5305
DATA	1300	8	152	0	0	A_14_P136995	chr1:23356988-23357043	9013.16	356.164	4.310045857e-001	8.739184321e-002	8.144909496e-007	7.634044e+002	2.059488e+003	1.286609e+002	2.291487e+002	70	170.5	17	84	6.387333e+000	1.977398e+001	0	0	0	0	0	0	0	0	0	0	0	30.2553	82.6966	1	1	1	1	27.0811	17.5747	83.0077
DATA	1301	8	153	0	0	A_14_P127296	chr4:169432961-169433012	9034.4	355.935	6.285038604e-001	1.089810957e-001	8.065166507e-009	4.049221e+002	1.721375e+003	1.112867e+002	1.993047e+002	56	160	17	85	6.485605e+000	2.032253e+001	0	0	0	0	0	0	0	0	0	0	0	16.0335	69.1309	1	1	0	1	26.4388	17.5872	85.2205
DATA	1302	8	154	0	0	A_14_P200718	chr18:14102472-14102527	9055.43	355.873	-2.403163156e-001	7.837024380e-002	2.166366133e-003	1.879682e+003	1.080857e+003	2.146984e+002	1.475420e+002	112	127	17	86	6.236621e+000	2.023259e+001	0	0	0	0	0	0	0	0	0	0	0	74.3656	43.4181	1	1	1	1	26.6546	17.7936	85.7748
DATA	1303	8	155	0	0	A_14_P116346	chr2:206196934-206196993	9075.98	356.073	4.819620091e-001	8.855076956e-002	5.245657467e-008	7.450668e+002	2.260254e+003	1.277935e+002	2.473197e+002	69	178	17	85.5	5.625067e+000	2.130460e+001	0	0	0	0	0	0	0	0	0	0	0	29.4543	90.8243	1	1	1	1	25.3321	16.9386	85.5351
DATA	1304	8	156	0	0	A_14_P134731	chr6:86215649-86215708	9096.92	355.984	-9.508750784e-002	1.159612723e-001	4.122197232e-001	7.129943e+002	5.727941e+002	1.260207e+002	1.155507e+002	66	115	17	87	6.312944e+000	2.227967e+001	0	0	0	0	0	0	0	0	0	0	0	28.1633	23.0264	1	1	1	1	26.8687	17.4347	87.1335
DATA	1305	8	157	0	0	A_14_P103265	chr12:60174751-60174810	9118.37	355.549	1.305660218e-001	8.464965755e-002	1.229695830e-001	9.433745e+002	1.274237e+003	1.404146e+002	1.621640e+002	80.5	143	17	85	6.676758e+000	2.195198e+001	0	0	0	0	0	0	0	0	0	0	0	37.2304	51.2517	1	1	1	1	24.4106	17.6117	85.7563
DATA	1306	8	158	0	0	A_14_P104241	chr1:27685326-27685374	9140.28	355.3	-3.446799035e-001	1.292369951e-001	7.652314326e-003	8.218718e+002	3.716415e+002	1.326268e+002	1.044410e+002	71	105	17	85	7.204990e+000	2.081599e+001	0	0	0	0	0	0	0	0	0	0	0	32.4077	14.9576	1	1	1	0	23.9365	17.7954	86.4604
DATA	1307	8	159	0	0	A_16_P18738772	chr9:114275121-114275180	9160.86	355.632	1.915903490e-001	8.392432450e-002	2.243660277e-002	9.170426e+002	1.425541e+003	1.387791e+002	1.742264e+002	76	138.5	17	85	7.266500e+000	2.215317e+001	0	0	0	0	0	0	0	0	0	0	0	36.1357	57.4151	1	1	1	1	25.7804	18.3782	86.9223
DATA	1308	8	160	0	0	A_14_P128964	chr2:135213715-135213774	9182.25	355.691	1.202855236e+000	1.387383571e-001	4.322932879e-018	2.230817e+002	3.558927e+003	1.066010e+002	3.696971e+002	50	233	17	84	7.584940e+000	2.136470e+001	0	0	0	0	0	0	0	0	0	0	0	8.78392	143.46	1	1	0	1	24.8756	18.2921	85.8315
DATA	1309	8	161	0	0	A_14_P106004	chr10:90045229-90045280	9203.66	355.5	-5.755540802e-001	8.358708552e-002	5.751138176e-012	5.602386e+003	1.488740e+003	5.698685e+002	1.793343e+002	260	151	18	82	7.180987e+000	2.062044e+001	0	0	0	0	0	0	0	0	0	0	0	220.426	60.0678	1	1	1	1	25.3321	18.1841	83.4615
DATA	1310	8	162	0	0	A_14_P116805	chr10:62547954-62548013	9224.77	355.649	-3.330767930e-001	7.277430464e-002	4.720384373e-006	3.686572e+003	1.712166e+003	3.831525e+002	1.982209e+002	184.5	157	17	83	6.922233e+000	1.988724e+001	0	0	0	0	0	0	0	0	0	0	0	144.949	69.1551	1	1	1	1	25.3321	17.5013	83.9481
DATA	1311	8	163	0	0	A_14_P109126	chr2:191991824-191991883	9245.53	354.695	-1.063871870e-001	1.399891802e-001	4.472741888e-001	5.640055e+002	4.414648e+002	1.187315e+002	1.090993e+002	63	109	16	84	6.485340e+000	2.038125e+001	0	0	0	0	0	0	0	0	0	0	0	22.157	17.8512	1	1	1	0	25.5572	16.2726	84.6366
DATA	1312	8	164	0	0	A_14_P133106	chr11:9606777-9606836	9267.07	355.036	-8.471305739e-001	1.204411924e-001	2.013266948e-012	2.112925e+003	3.004370e+002	2.357420e+002	1.040697e+002	124	98.5	15	83	6.545846e+000	2.022909e+001	0	0	0	0	0	0	0	0	0	0	0	82.9544	12.1644	1	1	1	0	25.3321	16.0953	83.5852
DATA	1313	9	1	1028	1	SM_05	SM_05	5807.33	378.391	0.000000000e+000	6.183590830e-001	1.000000000e+000	1.026121e+002	1.009299e+002	1.033055e+002	1.016081e+002	41	90	15	84	6.193129e+000	1.974347e+001	0	0	0	0	0	0	0	0	0	0	0	-0.13109	-3.89767	0	0	0	0	27.2919	15.7693	84.4575
DATA	1314	9	2	0	0	A_14_P104452	chr19:11628640-11628696	5828.38	378.525	4.098174780e-001	8.528904991e-002	1.547189224e-006	8.251212e+002	2.119997e+003	1.319552e+002	2.349654e+002	76	178	16	84	6.677840e+000	1.911478e+001	0	0	0	0	0	0	0	0	0	0	0	32.8886	84.4158	1	1	1	1	26.2212	16.4035	84.4558
DATA	1315	9	3	0	0	A_16_P19951141	chr13:108269687-108269746	5848.5	377.455	5.784090439e-001	1.482057723e-001	9.510866414e-005	2.395962e+002	9.075883e+002	1.054456e+002	1.348216e+002	50.5	119.5	16	84	7.618230e+000	1.974435e+001	0	0	0	0	0	0	0	0	0	0	0	9.57688	36.2419	1	1	0	1	22.4545	17.5581	85.5959
DATA	1316	9	4	0	0	A_14_P108951	chr20:12511311-12511370	5870.37	378.109	1.515019648e-001	6.619642327e-002	2.209835889e-002	2.548700e+003	3.612606e+003	2.746546e+002	3.750430e+002	141	227	17	85	7.095489e+000	1.904209e+001	0	0	0	0	0	0	0	0	0	0	0	102.205	144.675	1	1	1	1	27.0811	18.0973	86.4047
DATA	1317	9	5	0	0	A_16_P17541610	chr6:49624464-49624523	5890.97	377.4	-8.321813656e-001	1.316462620e-001	2.592973327e-010	1.602668e+003	2.358643e+002	1.900100e+002	1.031866e+002	108.5	105.5	17	87	6.681935e+000	1.954186e+001	0	0	0	0	0	0	0	0	0	0	0	64.4474	9.47233	1	1	1	0	26.2212	17.7345	86.0982
DATA	1318	9	6	0	0	A_16_P35353999	chr1:170624938-170624997	5912.91	377.982	-3.250504584e-001	1.232954239e-001	8.380209869e-003	8.578381e+002	4.058400e+002	1.330909e+002	1.080800e+002	73	105	18	86	6.348291e+000	1.904655e+001	0	0	0	0	0	0	0	0	0	0	0	34.6024	16.3447	1	1	1	0	25.3321	18.0956	85.25
DATA	1319	9	7	0	0	A_16_P00124386	chr1:94461710-94461769	5934.05	377.562	1.941385025e-001	2.591136569e-001	4.537121350e-001	1.948638e+002	3.046980e+002	1.033308e+002	1.039834e+002	49.5	101.5	18	87	6.857910e+000	1.934734e+001	0	0	0	0	0	0	0	0	0	0	0	7.8818	12.3056	1	1	0	0	26.2212	18.5887	85.3509
DATA	1320	9	8	0	0	A_14_P110186	chr12:62102686-62102745	5955.26	377.302	-5.386707469e-001	1.258307104e-001	1.861253027e-005	1.098042e+003	3.176495e+002	1.493280e+002	1.045603e+002	84	104	18	87	6.399283e+000	2.003518e+001	0	0	0	0	0	0	0	0	0	0	0	44.5338	12.8639	1	1	1	0	24.8756	18.3051	85.9632
DATA	1321	9	9	0	0	A_14_P111344	chr8:67563689-67563746	5976.5	377.5	-7.622136460e-001	1.008801998e-001	4.168314573e-014	3.628652e+003	6.273814e+002	3.766402e+002	1.262071e+002	195	111	18	87	6.919525e+000	2.119325e+001	0	0	0	0	0	0	0	0	0	0	0	147.567	25.475	1	1	1	1	24.4106	18.6721	87.1296
DATA	1322	9	10	0	0	A_16_P01969178	chr8:93662532-93662591	5997.36	377.322	-1.226289496e-002	6.868292135e-002	8.582960957e-001	2.025221e+003	1.968836e+003	2.261647e+002	2.204148e+002	121	171	18.5	87.5	7.488215e+000	2.184676e+001	0	0	0	0	0	0	0	0	0	0	0	82.5688	80.1546	1	1	1	1	25.5572	19.0794	87.1944
DATA	1323	9	11	0	0	A_14_P201315	chrX:105854586-105854645	6018.75	377.359	2.875148326e-001	7.663802695e-002	1.757132018e-004	1.149533e+003	2.228621e+003	1.526365e+002	2.437943e+002	89	182	19	85	7.870532e+000	2.090901e+001	0	0	0	0	0	0	0	0	0	0	0	46.9865	90.9692	1	1	1	1	26.8687	19.7167	85.2146
DATA	1324	9	12	0	0	A_14_P130452	chrX:44634291-44634350	6039.71	376.964	2.519854548e-001	9.627890514e-002	8.864276038e-003	6.390240e+002	1.141570e+003	1.188251e+002	1.508302e+002	68.5	133.5	18	87	7.792146e+000	2.085179e+001	0	0	0	0	0	0	0	0	0	0	0	26.1819	46.7176	1	1	1	1	25.3321	18.918	85.9672
DATA	1325	9	13	0	0	A_14_P201842	chrX:66943800-66943859	6061.21	376.791	2.892568562e-001	9.195637839e-002	1.657534664e-003	6.788513e+002	1.321391e+003	1.208153e+002	1.647080e+002	66	140	18	86	7.402685e+000	2.127514e+001	0	0	0	0	0	0	0	0	0	0	0	27.8803	54.2162	1	1	1	1	27.7085	18.4102	86.5625
DATA	1326	9	14	0	0	A_14_P137579	chr4:167921523-167921579	6082.39	377.281	8.723903843e-002	8.507882366e-002	3.051788543e-001	9.402125e+002	1.149384e+003	1.370426e+002	1.511025e+002	77	138	18	87	7.818219e+000	2.141969e+001	0	0	0	0	0	0	0	0	0	0	0	38.7061	47.2734	1	1	1	1	26.8687	18.697	87.3182
DATA	1327	9	15	0	0	A_16_P00046414	chr1:37430557-37430616	6103.37	376.982	3.896023450e-001	8.052773144e-002	1.310769564e-006	9.871482e+002	2.420944e+003	1.401499e+002	2.611204e+002	81.5	179.5	16.5	85	7.816575e+000	2.221461e+001	0	0	0	0	0	0	0	0	0	0	0	40.7271	99.8159	1	1	1	1	25.7804	18.0871	87.6288
DATA	1328	9	16	0	0	A_14_P132448	chr9:128678268-128678327	6124.07	376.964	-9.860093708e-002	6.255480778e-002	1.149722005e-001	8.739657e+003	6.964556e+003	8.795860e+002	7.032637e+002	401.5	374.5	16	84	7.104899e+000	2.212305e+001	0	0	0	0	0	0	0	0	0	0	0	361.341	287.824	1	1	1	1	24.6442	17.3385	86.8962
DATA	1329	9	17	0	0	A_14_P112923	chr17:47814320-47814379	6145.57	376.65	4.592871468e-002	7.144851129e-002	5.203392455e-001	1.577218e+003	1.753155e+003	1.862533e+002	2.005463e+002	104	161.5	17	86	7.007279e+000	2.321272e+001	0	0	0	0	0	0	0	0	0	0	0	65.3472	72.6284	1	1	1	1	25.5572	17.3792	87.5502
DATA	1330	9	18	0	0	A_18_P16896621	chr9:86139568-86139627	6167.07	376.527	-1.098585814e-001	6.814450293e-002	1.069311557e-001	2.454014e+003	1.905542e+003	2.645670e+002	2.138914e+002	140	166	16	87	7.089211e+000	2.205071e+001	0	0	0	0	0	0	0	0	0	0	0	101.884	79.1277	1	1	1	1	25.3321	17.1374	87.8626
DATA	1331	9	19	0	0	A_14_P129121	chr14:100152577-100152636	6188.11	376.564	6.617909068e-001	1.159711997e-001	1.153155737e-008	3.305832e+002	1.517301e+003	1.040594e+002	1.800510e+002	56.5	152	16	86	7.359308e+000	2.038409e+001	0	0	0	0	0	0	0	0	0	0	0	13.7519	63.1476	1	1	0	1	25.5572	17.4534	86.3441
DATA	1332	9	20	0	0	A_14_P101746	chr6:15580399-15580458	6209.2	376.5	4.526610654e-002	6.491205888e-002	4.855868481e-001	2.761365e+003	3.064714e+003	2.931724e+002	3.213713e+002	155	212	17	85	7.236054e+000	2.031175e+001	0	0	0	0	0	0	0	0	0	0	0	115.087	127.832	1	1	1	1	25.7804	18.3403	85.8613
DATA	1333	9	21	0	0	A_14_P200939	chr7:195029-195085	6230.25	376.478	-5.495031043e-001	1.065948143e-001	2.535441369e-007	1.485997e+003	4.192904e+002	1.781716e+002	1.052257e+002	102.5	105.5	18	85	7.622008e+000	2.239802e+001	0	0	0	0	0	0	0	0	0	0	0	62.0466	17.5268	1	1	1	0	27.501	18.3145	86.3871
DATA	1334	9	22	0	0	A_14_P136945	chr5:18909548-18909607	6251.88	376.035	-1.581394707e-001	7.142513052e-002	2.682470036e-002	2.128045e+003	1.478568e+003	2.343392e+002	1.764504e+002	129	150	18	83	7.573499e+000	2.196625e+001	0	0	0	0	0	0	0	0	0	0	0	89.0121	61.9432	1	1	1	1	26.0017	18.2851	86.3695
DATA	1335	9	23	0	0	A_14_P137125	chr6:33677306-33677365	6272.2	376.083	7.764299042e-002	7.021235212e-002	2.687997109e-001	1.635763e+003	1.955976e+003	1.906686e+002	2.179327e+002	109.5	177	17	84	7.394251e+000	2.101558e+001	0	0	0	0	0	0	0	0	0	0	0	68.5342	82.1071	1	1	1	1	26.8687	18.1107	85.832
DATA	1336	9	24	0	0	A_14_P126545	chr7:135071378-135071437	6293.8	375.529	3.477962179e-001	7.204110929e-002	1.380866671e-006	1.932603e+003	4.304661e+003	2.166000e+002	4.410192e+002	115	276	17	82	7.309648e+000	2.253836e+001	0	0	0	0	0	0	0	0	0	0	0	81.1033	181.086	1	1	1	1	23.9365	17.6777	85.1488
DATA	1337	9	25	0	0	A_14_P138704	chr22:41677236-41677294	6314.72	375.517	-1.148585780e-001	7.001402767e-002	1.008995772e-001	2.116371e+003	1.624551e+003	2.330798e+002	1.885537e+002	130	162.5	17	84	6.883481e+000	2.274735e+001	0	0	0	0	0	0	0	0	0	0	0	88.9554	68.4748	1	1	1	1	25.3321	17.1093	86.2227
DATA	1338	9	26	0	0	A_14_P135715	chr17:73623373-73623420	6336.21	375.894	-1.526701861e-001	8.764840549e-002	8.153505697e-002	1.153440e+003	8.115677e+002	1.510288e+002	1.253481e+002	89.5	123	17	83	6.953562e+000	2.110003e+001	0	0	0	0	0	0	0	0	0	0	0	48.559	34.2733	1	1	1	1	22.9591	17.0856	85.249
DATA	1339	9	27	0	0	A_14_P109471	chr17:30816980-30817038	6357.09	375.193	1.919841433e-001	1.155174308e-001	9.652289765e-002	4.889407e+002	7.607472e+002	1.089488e+002	1.219742e+002	60.5	118.5	17	83	6.788107e+000	2.111403e+001	0	0	0	0	0	0	0	0	0	0	0	20.6125	32.1896	1	1	1	1	25.3321	17.2798	84.3621
DATA	1340	9	28	0	1	SRN_20605	SRN_20605	6379.22	375.4	2.650485423e-001	6.974996838e-002	1.447072843e-004	1.907442e+003	3.511558e+003	2.140890e+002	3.638219e+002	126	234	17	83	7.100952e+000	2.072039e+001	0	0	0	0	0	0	0	0	0	0	0	80.534	148.867	1	1	1	1	25.1049	17.5455	84.4387
DATA	1341	9	29	0	0	A_14_P136768	chr6:110243469-110243528	6400	375.208	-2.087145204e-001	6.865177097e-002	2.364278738e-003	3.093027e+003	1.912798e+003	3.241822e+002	2.135693e+002	169	167	18	84	7.170867e+000	1.943499e+001	0	0	0	0	0	0	0	0	0	0	0	130.762	81.2339	1	1	1	1	24.8756	18.1004	84.506
DATA	1342	9	30	0	0	A_14_P116447	chr3:10326945-10327000	6421.75	374.93	-1.186319298e-001	1.212662405e-001	3.279375326e-001	6.472021e+002	4.925020e+002	1.165762e+002	1.068493e+002	61	112	18	82	7.824566e+000	1.766928e+001	0	0	0	0	0	0	0	0	0	0	0	27.3973	20.9539	1	1	1	1	25.7804	18.7967	83.752
DATA	1343	9	31	0	0	A_14_P135066	chr21:36259789-36259848	6442.23	375.75	-5.371981438e-001	1.995670070e-001	7.106362218e-003	5.590917e+002	1.622874e+002	1.118169e+002	9.605758e+001	64	101	17	82	7.497813e+000	1.877958e+001	0	0	0	0	0	0	0	0	0	0	0	23.6978	6.91523	1	1	1	0	26.4388	18.4041	83.7796
DATA	1344	9	32	0	0	A_14_P131213	chr12:68716833-68716892	6463.47	374.864	2.794092384e-001	8.643528123e-002	1.226764030e-003	7.583568e+002	1.443055e+003	1.229126e+002	1.725009e+002	74	146	17.5	82	7.608889e+000	1.897236e+001	0	0	0	0	0	0	0	0	0	0	0	32.1795	61.5973	1	1	1	1	27.2919	18.4921	82.8661
DATA	1345	9	33	0	0	A_14_P102886	chr12:117170809-117170868	6484.39	374.156	-1.005792072e+000	1.293558207e-001	7.521477594e-015	2.336845e+003	2.305886e+002	2.528739e+002	9.713312e+001	143	102	17	82	7.390276e+000	2.018795e+001	0	0	0	0	0	0	0	0	0	0	0	99.2643	9.85897	1	1	1	0	26.0017	18.1034	83.6437
DATA	1346	9	34	0	1	SRN_30967	SRN_30967	6505.96	375.577	-4.471876619e-002	4.130422203e-001	9.137840446e-001	1.509300e+002	1.361623e+002	9.768048e+001	9.520401e+001	48	93	18	83	7.376876e+000	2.072774e+001	0	0	0	0	0	0	0	0	0	0	0	6.41913	5.82981	1	1	0	0	24.6442	18.5524	84.0202
DATA	1347	9	35	0	0	A_14_P102557	chr18:70799747-70799806	6526.64	374.695	-3.768503514e-001	8.113990502e-002	3.409811790e-006	2.174752e+003	9.131864e+002	2.378908e+002	1.311109e+002	130	131.5	18	82	7.115464e+000	2.020840e+001	0	0	0	0	0	0	0	0	0	0	0	92.5784	39.1588	1	1	1	1	25.5572	18.0188	82.5
DATA	1348	9	36	0	0	A_18_P15338150	chr5:107787100-107787159	6548.42	374.564	6.309022447e-002	7.515754574e-002	4.012226383e-001	1.264563e+003	1.462281e+003	1.589635e+002	1.738028e+002	89.5	149	17	83	6.656865e+000	2.053413e+001	0	0	0	0	0	0	0	0	0	0	0	53.8853	62.7977	1	1	1	1	24.4106	17.5651	84.1004
DATA	1349	9	37	0	0	A_14_P103091	chr15:26096622-26096681	6568.68	374.667	-6.708852964e-001	1.776777554e-001	1.594602576e-004	7.404347e+002	1.579798e+002	1.214251e+002	9.513888e+001	73	96	17	82	6.877508e+000	2.081439e+001	0	0	0	0	0	0	0	0	0	0	0	31.5794	6.79329	1	1	1	0	26.2212	17.4286	83.5676
DATA	1350	9	38	0	0	A_14_P115769	chr5:1799098-1799145	6590.33	374.418	-2.777168065e-001	7.400052592e-002	1.747984023e-004	2.425663e+003	1.279716e+003	2.609290e+002	1.586011e+002	144	139	17	82	7.033055e+000	1.938721e+001	0	0	0	0	0	0	0	0	0	0	0	103.544	55.105	1	1	1	1	24.8756	17.4625	83.1146
[truncated: 18,087,718 more chars]
