# Supplementary material for: Genomic comparison of early-passage conditionally reprogrammed breast cancer cells to their corresponding primary tumors
Source: PLoS One. 2017 Oct 19;12(10):e0186190. doi: 10.1371/journal.pone.0186190 (PMC5648156; doi:10.1371/journal.pone.0186190)
Supplement: S3 File — (ZIP) [file pone.0186190.s006.zip › Case 6-PBT-US12302349_252192429019_S01_CGH_1105_Oct12_1_4.txt]

TYPE	text	text	text	integer	text	float	float	text	integer	text	text	integer	integer	integer	integer	float	float	float	float	float	float	text	text	text	text	text	text	text	text	text	text	text	integer	integer	integer	text	integer	boolean
FEPARAMS	Protocol_Name	Protocol_date	Scan_ScannerName	Scan_NumChannels	Scan_Date	Scan_MicronsPerPixelX	Scan_MicronsPerPixelY	Scan_OriginalGUID	Scan_NumScanPass	Grid_Name	Grid_Date	Grid_NumSubGridRows	Grid_NumSubGridCols	Grid_NumRows	Grid_NumCols	Grid_RowSpacing	Grid_ColSpacing	Grid_OffsetX	Grid_OffsetY	Grid_NomSpotWidth	Grid_NomSpotHeight	Grid_GenomicBuild	FeatureExtractor_Barcode	FeatureExtractor_Sample	FeatureExtractor_ScanFileName	FeatureExtractor_ArrayName	FeatureExtractor_ScanFileGUID	FeatureExtractor_DesignFileName	FeatureExtractor_ExtractionTime	FeatureExtractor_UserName	FeatureExtractor_ComputerName	FeatureExtractor_Version	FeatureExtractor_IsXDRExtraction	FeatureExtractor_ColorMode	FeatureExtractor_QCReportType	DyeNorm_NormFilename	DyeNorm_NormNumProbes	Grid_IsGridFile
DATA	CGH_1105_Oct12 (Read Only)	12-Oct-2012 22:30	Agilent Technologies Scanner G2505C US12302349	2	06-16-2015 11:21:22	3	3	c97d29f2-b798-4c57-81ba-8b9650329e61	1	021924_D_F_20111015	15-Oct-2011 00:00	1	1	384	164	36.6617	31.745	0	18.3309	30	30	hg19:GRCh37:Feb2009	252192429019_1_4		Z:\Instruments & Services\Agilent Microarray\Luciane\6-16-15\\US12302349_252192429019_S01.tif	US12302349_252192429019_S01	c4e56640-59e6-4ea0-bd20-6b95a8128a54	021924_D_F_20111015.xml	16-Jun-2015 11:42:02	zoux	LCCIS-MJ01E5RG	11.5.1.1	0	1	4		0	0
*
TYPE	float	float	float	integer	integer	float	float	float	integer	integer	float	float	integer	float	float	float	integer	float	float	integer	integer	float	float	float	integer	float	float	integer	integer	integer	integer	integer	float	float	float	integer	integer	integer	integer	integer	float	float	float	integer	float	float	float	float	float	float	float	integer	integer	float	float	integer	integer	float	float	float	float	float	float	float	float	float	float	float	float	integer	float	float	float	float	integer	float	float	float	float	integer	float	float	float	float	integer	float	float	float	float	float	float	float	integer	float	float	float	integer	float	float	float	float	float	integer	integer	integer	integer	float	float	float	float	integer	float	float	float	float	float	float	float	float	float	float	float	float	float	float	float	float	float	float	float	float	float	float	float	integer	integer	integer	integer	float	float	integer	text	integer	integer	float	float	float	float	text	text	text	float	float	float	float	float	integer	integer	boolean	float	float	float	boolean	float	boolean	float	boolean	float	boolean	float	boolean	float	boolean	float	boolean	float	boolean	float	boolean	float	boolean	float	boolean	float	boolean
STATS	gDarkOffsetAverage	gDarkOffsetMedian	gDarkOffsetStdDev	gDarkOffsetNumPts	gSaturationValue	rDarkOffsetAverage	rDarkOffsetMedian	rDarkOffsetStdDev	rDarkOffsetNumPts	rSaturationValue	gAvgSig2BkgNegCtrl	rAvgSig2BkgNegCtrl	gNumSatFeat	gLocalBGInlierNetAve	gLocalBGInlierAve	gLocalBGInlierSDev	gLocalBGInlierNum	gGlobalBGInlierAve	gGlobalBGInlierSDev	gGlobalBGInlierNum	rNumSatFeat	rLocalBGInlierNetAve	rLocalBGInlierAve	rLocalBGInlierSDev	rLocalBGInlierNum	rGlobalBGInlierAve	rGlobalBGInlierSDev	rGlobalBGInlierNum	gNumFeatureNonUnifOL	gNumPopnOL	gNumNonUnifBGOL	gNumPopnBGOL	gOffsetUsed	gGlobalFeatInlierAve	gGlobalFeatInlierSDev	gGlobalFeatInlierNum	rNumFeatureNonUnifOL	rNumPopnOL	rNumNonUnifBGOL	rNumPopnBGOL	rOffsetUsed	rGlobalFeatInlierAve	rGlobalFeatInlierSDev	rGlobalFeatInlierNum	AllColorPrcntSat	AnyColorPrcntSat	AnyColorPrcntFeatNonUnifOL	AnyColorPrcntBGNonUnifOL	AnyColorPrcntFeatPopnOL	AnyColorPrcntBGPopnOL	TotalPrcntFeatOL	gNumNegBGSubFeat	gNonCtrlNumNegFeatBGSubSig	gLinearDyeNormFactor	gRMSLowessDNF	rNumNegBGSubFeat	rNonCtrlNumNegFeatBGSubSig	rLinearDyeNormFactor	rRMSLowessDNF	gSpatialDetrendRMSFit	gSpatialDetrendRMSFilteredMinusFit	gSpatialDetrendSurfaceArea	gSpatialDetrendVolume	gSpatialDetrendAveFit	rSpatialDetrendRMSFit	rSpatialDetrendRMSFilteredMinusFit	rSpatialDetrendSurfaceArea	rSpatialDetrendVolume	rSpatialDetrendAveFit	gNonCtrlNumSatFeat	gNonCtrl99PrcntNetSig	gNonCtrl50PrcntNetSig	gNonCtrl1PrcntNetSig	gNonCtrlMedPrcntCVBGSubSig	rNonCtrlNumSatFeat	rNonCtrl99PrcntNetSig	rNonCtrl50PrcntNetSig	rNonCtrl1PrcntNetSig	rNonCtrlMedPrcntCVBGSubSig	gNegCtrlNumInliers	gNegCtrlAveNetSig	gNegCtrlSDevNetSig	gNegCtrlAveBGSubSig	gNegCtrlSDevBGSubSig	rNegCtrlNumInliers	rNegCtrlAveNetSig	rNegCtrlSDevNetSig	rNegCtrlAveBGSubSig	rNegCtrlSDevBGSubSig	gAveNumPixOLLo	gAveNumPixOLHi	gPixCVofHighSignalFeat	gNumHighSignalFeat	rAveNumPixOLLo	rAveNumPixOLHi	rPixCVofHighSignalFeat	rNumHighSignalFeat	NonCtrlAbsAveLogRatio	NonCtrlSDevLogRatio	NonCtrlSNRLogRatio	AddErrorEstimateGreen	AddErrorEstimateRed	TotalNumFeatures	NonCtrlNumUpReg	NonCtrlNumDownReg	NumIsNorm	ROIHeight	ROIWidth	CentroidDiffX	CentroidDiffY	NumFoundFeat	MaxNonUnifEdges	MaxSpotNotFoundEdges	gMultDetrendRMSFit	rMultDetrendRMSFit	gMultDetrendSurfaceAverage	rMultDetrendSurfaceAverage	DerivativeOfLogRatioSD	gNonCtrl50PrcntBGSubSig	rNonCtrl50PrcntBGSubSig	gMedPrcntCVProcSignal	rMedPrcntCVProcSignal	geQCMedPrcntCVProcSignal	reQCMedPrcntCVProcSignal	gOutlierFlagger_Auto_FeatB_Term	rOutlierFlagger_Auto_FeatB_Term	gOutlierFlagger_Auto_FeatC_Term	rOutlierFlagger_Auto_FeatC_Term	gOutlierFlagger_Auto_BgndB_Term	rOutlierFlagger_Auto_BgndB_Term	gOutlierFlagger_Auto_BgndC_Term	rOutlierFlagger_Auto_BgndC_Term	OutlierFlagger_FeatChiSq	OutlierFlagger_BgndChiSq	GriddingStatus	IsGoodGrid	NumGeneNonUnifOL	TotalNumberOfReplicatedGenes	gPercentileIntensityProcessedSignal	rPercentileIntensityProcessedSignal	ExtractionStatus	QCMetricResults	gNonCtrlNumWellAboveBG	rNonCtrlNumWellAboveBG	UpRandomnessRatio	DownRandomnessRatio	UpRandomnessSDRatio	DownRandomnessSDRatio	UpRegQualityRatioResult	DownRegQualityRatioResult	ImageDepth	AFHold	gPMTVolts	rPMTVolts	GlassThickness	RestrictionControl	gDDN	rDDN	GridHasBeenOptimized	gNegCtrlSpread	rNegCtrlSpread	Metric_IsGoodGrid	Metric_IsGoodGrid_IsInRange	Metric_AnyColorPrcntFeatNonUnifOL	Metric_AnyColorPrcntFeatNonUnifOL_IsInRange	Metric_DerivativeLR_Spread	Metric_DerivativeLR_Spread_IsInRange	Metric_gRepro	Metric_gRepro_IsInRange	Metric_g_BGNoise	Metric_g_BGNoise_IsInRange	Metric_g_Signal2Noise	Metric_g_Signal2Noise_IsInRange	Metric_g_SignalIntensity	Metric_g_SignalIntensity_IsInRange	Metric_rRepro	Metric_rRepro_IsInRange	Metric_r_BGNoise	Metric_r_BGNoise_IsInRange	Metric_r_Signal2Noise	Metric_r_Signal2Noise_IsInRange	Metric_r_SignalIntensity	Metric_r_SignalIntensity_IsInRange	Metric_RestrictionControl	Metric_RestrictionControl_IsInRange
DATA	5.44037	5.44037	1.54756	0	65529	5.59193	5.59193	1.53316	0	65529	3.10448	1.09954	0	13.6261	19.0664	1.53214	62938	19.0664	1.53214	62938	94	74.5641	80.156	2.12131	62496	80.156	2.12131	62496	11	64	0	38	5.44037	149.264	943.906	62901	1	69	0	480	5.59193	457.125	3233.78	62906	0	0.149263	0.017467	0	0.208016	0.822536	0.0169271	583	93	25.5664	0	556	42	7.28228	0	1.46148	4.39574	1.00081	3.54633	46.9922	0.916345	3.82147	1.00133	4.23611	87.2235	0	174.315	78.4865	47.234	10.8428	0	643.765	209.548	101.554	10.0833	728	41.6765	4.64427	0.0772736	4.42621	728	81.8679	4.08909	0.164025	3.92994	0.126588	0.715114	0.0551381	284	0.124476	0.685864	0.0563021	229	0.188749	0.0881257	2.79269	113.162	28.6189	62976	10764	9811	10905	3.70976	6.34816	0.69127	0.701458	62870	0	0.00304878	0.0199716	0.0551809	58.6609	132.868	0.697556	36.895	127.824	9.81735	8.18116	0	0	218.293	423.81	136.344	330.292	53.5	235.469	44.4187	345.373	2.31738	1.2987	0	1	10	55077	1348.8	1462.06	1	ExtractionEvaluate	48058	58499	1.04607	1.25939	0.206896	0.236032	Random	Random	16 Bit	0	403	437	985.807	-1	0	-10	1	13.4874	12.254	1	1	0.017467	1	0.697556	0	0.108428	1	4.42621	1	8.33557	0	36.895	0	0.100833	1	3.92994	1	32.5257	1	127.824	1	-1	0
*
TYPE	integer	integer	integer	integer	integer	text	text	float	float	float	float	float	float	float	float	float	float	float	float	float	float	float	boolean	boolean	boolean	boolean	boolean	boolean	boolean	boolean	boolean	boolean	boolean	float	float	boolean	boolean	boolean	boolean	float	float	float
FEATURES	FeatureNum	Row	Col	SubTypeMask	ControlType	ProbeName	SystematicName	PositionX	PositionY	LogRatio	LogRatioError	PValueLogRatio	gProcessedSignal	rProcessedSignal	gProcessedSigError	rProcessedSigError	gMedianSignal	rMedianSignal	gBGMedianSignal	rBGMedianSignal	gBGPixSDev	rBGPixSDev	gIsSaturated	rIsSaturated	gIsFeatNonUnifOL	rIsFeatNonUnifOL	gIsBGNonUnifOL	rIsBGNonUnifOL	gIsFeatPopnOL	rIsFeatPopnOL	gIsBGPopnOL	rIsBGPopnOL	IsManualFlag	gBGSubSignal	rBGSubSignal	gIsPosAndSignif	rIsPosAndSignif	gIsWellAboveBG	rIsWellAboveBG	SpotExtentX	gBGMeanSignal	rBGMeanSignal
DATA	1	1	1	0	1	HsCGHBrightCorner	HsCGHBrightCorner	16424.2	336.82	-1.063181176e-001	6.753228946e-002	1.154111768e-001	2.200191e+003	1.722433e+003	2.479228e+002	1.750055e+002	129	305	16	79	6.272828e+000	1.926461e+001	0	0	0	0	0	0	0	0	0	0	0	85.2248	218.562	1	1	1	1	26.4388	16.4666	79.7095
DATA	2	1	2	66	1	DarkCorner	DarkCorner	16445.5	336.491	0.000000000e+000	8.108370392e-001	1.000000000e+000	1.138345e+002	3.090396e+001	1.146015e+002	3.111220e+001	42	89	16	79	6.303716e+000	1.943113e+001	0	0	0	0	0	0	0	0	0	0	0	-3.30511	-0.348196	0	0	0	0	24.4106	16.816	79.6189
DATA	3	1	3	66	1	DarkCorner	DarkCorner	16466.2	336.678	0.000000000e+000	8.075271464e-001	1.000000000e+000	1.141433e+002	3.103254e+001	1.149125e+002	2.955873e+001	40	86	17	78	6.187759e+000	1.874206e+001	0	0	0	0	0	0	0	0	0	0	0	-3.30543	-0.88554	0	0	0	0	26.0017	16.8657	78.9363
DATA	4	1	4	0	0	A_14_P128532	chr19:8068628-8068687	16487.2	336.933	2.584693875e-001	7.799807962e-002	9.204005112e-004	9.063648e+002	1.643510e+003	1.465884e+002	1.673166e+002	81	286	17	79	6.473478e+000	1.898963e+001	0	0	0	0	0	0	0	0	0	0	0	34.8215	205.946	1	1	1	1	26.2212	17.1141	79.0819
DATA	5	1	5	0	0	A_14_P105322	chr9:71601402-71601461	16508.1	336.932	1.025505186e-001	7.721175167e-002	1.841211655e-001	1.005307e+003	1.273062e+003	1.531132e+002	1.311384e+002	82	244.5	16	78	6.312573e+000	1.909732e+001	0	0	0	0	0	0	0	0	0	0	0	38.5299	158.974	1	1	1	1	25.7804	17.0399	78.6338
DATA	6	1	6	0	0	A_14_P128090	chr5:15032877-15032936	16529.6	336.767	7.315683239e-001	1.571639073e-001	3.242776323e-006	1.563537e+002	8.427066e+002	1.168044e+002	8.999062e+001	52	186	16	77	6.544020e+000	1.902886e+001	0	0	0	0	0	0	0	0	0	0	0	5.9787	104.897	1	1	0	1	25.3321	17.1655	78.1312
DATA	7	1	7	0	0	A_16_P02073591	chr9:19993767-19993826	16550.9	336.61	1.011725886e-001	8.421979410e-002	2.296378449e-001	8.152982e+002	1.029175e+003	1.417861e+002	1.076776e+002	74	209	17	77	6.560700e+000	1.893143e+001	0	0	0	0	0	0	0	0	0	0	0	31.1091	127.745	1	1	1	1	26.0017	17.147	77.6479
DATA	8	1	8	0	0	A_14_P135539	chr19:48047281-48047336	16571.4	336.611	3.096016476e-001	7.534826289e-002	3.974757398e-005	1.080380e+003	2.203831e+003	1.586829e+002	2.226569e+002	83	358	16	76	6.639361e+000	1.858605e+001	0	0	0	0	0	0	0	0	0	0	0	41.1445	272.878	1	1	1	1	24.4106	17.026	76.8782
DATA	9	1	9	0	0	A_14_P118924	chr6:111126175-111126234	16592.9	336.656	3.712581976e-001	1.450679605e-001	1.049127921e-002	2.612921e+002	6.143056e+002	1.193377e+002	6.917835e+001	53	156	16	76	6.592595e+000	1.889475e+001	0	0	0	0	0	0	0	0	0	0	0	9.93226	75.8918	1	1	0	1	26.0017	17.1068	76.53
DATA	10	1	10	0	0	A_16_P17264851	chr5:114739019-114739078	16614.3	336.764	1.774910670e-001	1.297786120e-001	1.714232481e-001	3.756544e+002	5.653007e+002	1.225432e+002	6.489632e+001	56	160	16	76	6.600950e+000	1.887904e+001	0	0	0	0	0	0	0	0	0	0	0	14.2548	69.7017	1	1	0	1	24.8756	16.9594	77.1224
DATA	11	1	11	0	0	A_14_P129144	chr6:10181231-10181290	16635.4	336.721	3.543820536e-002	7.612143614e-002	6.415388553e-001	1.125461e+003	1.221149e+003	1.622183e+002	1.262190e+002	86	229	16	76	6.260653e+000	1.892236e+001	0	0	0	0	0	0	0	0	0	0	0	42.6408	150.324	1	1	1	1	25.7804	16.6438	77.2705
DATA	12	1	12	0	0	A_16_P38515598	chr8:103769626-103769685	16656.4	336.607	-3.535147842e-001	7.410068926e-002	1.835544976e-006	2.973055e+003	1.317311e+003	3.194958e+002	1.355543e+002	157	246	16	76	6.264724e+000	1.904959e+001	0	0	0	0	0	0	0	0	0	0	0	112.481	161.946	1	1	1	1	24.8756	16.5227	77.3217
DATA	13	1	13	0	0	A_14_P126756	chr19:48941148-48941207	16677.7	336.364	5.975052996e-001	1.239803510e-001	1.440232284e-006	2.649275e+002	1.048654e+003	1.201026e+002	1.096396e+002	55	219.5	16	76	6.265344e+000	1.906225e+001	0	0	0	0	0	0	0	0	0	0	0	10.0101	128.78	1	1	0	1	24.8756	16.3236	77.3292
DATA	14	1	14	0	0	A_16_P03384707	chr18:60215400-60215459	16698.5	336.907	1.636909357e-001	1.068821270e-001	1.256436680e-001	5.044194e+002	7.353308e+002	1.276705e+002	8.020571e+001	65.5	170.5	16	76	6.306487e+000	1.859487e+001	0	0	0	0	0	0	0	0	0	0	0	19.0365	90.2252	1	1	0	1	22.1978	16.233	76.7571
DATA	15	1	15	0	0	A_14_P123652	chr10:107217757-107217816	16720	336.362	1.044602886e-001	7.985724833e-002	1.908435542e-001	9.324531e+002	1.186007e+003	1.499305e+002	1.228539e+002	80	229	16	76	6.256563e+000	1.874222e+001	0	0	0	0	0	0	0	0	0	0	0	35.1531	145.444	1	1	1	1	25.7804	16.2081	76.4331
DATA	16	1	16	0	0	A_14_P111489	chr18:13105047-13105103	16741.4	336.661	3.728851012e-002	1.011782344e-001	7.124685353e-001	6.306931e+002	6.872371e+002	1.333748e+002	7.583298e+001	67	167.5	16	75	6.213568e+000	1.874493e+001	0	0	0	0	0	0	0	0	0	0	0	23.7539	84.2482	1	1	1	1	24.8756	16.4089	76.2689
DATA	17	1	17	0	0	A_14_P126461	chr7:44178443-44178494	16762.3	335.946	2.739055584e-001	7.482225182e-002	2.514780396e-004	1.097392e+003	2.061900e+003	1.608592e+002	2.086675e+002	86	334	16	75.5	6.216458e+000	1.836931e+001	0	0	0	0	0	0	0	0	0	0	0	41.2986	252.754	1	1	1	1	25.5572	16.5291	76.3172
DATA	18	1	18	0	0	A_14_P201543	chrX:49611764-49611823	16783.5	336.158	1.926610340e-001	8.748622772e-002	2.765209788e-002	7.043258e+002	1.097576e+003	1.371636e+002	1.143430e+002	70.5	220.5	16	76	6.298273e+000	1.813425e+001	0	0	0	0	0	0	0	0	0	0	0	26.4869	134.559	1	1	1	1	25.7804	16.6166	76.6197
DATA	19	1	19	0	0	A_14_P103232	chr2:229542588-229542647	16804.8	336.424	-9.166986415e-002	3.331837803e-001	7.832140336e-001	1.788826e+002	1.448432e+002	1.191237e+002	3.340799e+001	50.5	100.5	16	76	6.593205e+000	1.825618e+001	0	0	0	0	0	0	0	0	0	0	0	6.72287	17.7629	1	1	0	0	25.7804	17.0034	76.8569
DATA	20	1	20	0	0	A_14_P116743	chr10:119168883-119168942	16825.6	336.367	-6.956497968e-002	8.436806474e-002	4.096318855e-001	9.982292e+002	8.504824e+002	1.544307e+002	9.087920e+001	84	184	16	76	6.644919e+000	1.841307e+001	0	0	0	0	0	0	0	0	0	0	0	37.4974	104.355	1	1	1	1	25.7804	17.0824	77.0567
DATA	21	1	21	0	0	A_14_P124410	chr1:152957573-152957632	16847	336.016	-4.021168658e-001	8.776310079e-002	4.608929389e-006	1.604077e+003	6.354894e+002	1.990625e+002	7.115287e+001	97	166	16	77	6.650717e+000	1.882618e+001	0	0	0	0	0	0	0	0	0	0	0	60.2315	78.0347	1	1	1	1	26.4388	17.0069	77.6806
DATA	22	1	22	0	0	A_14_P101349	chrX:76715175-76715234	16868.1	336.215	3.158491715e-001	9.240743598e-002	6.308171144e-004	5.754966e+002	1.190946e+003	1.312097e+002	1.233123e+002	65	223	16	77	6.237374e+000	1.907896e+001	0	0	0	0	0	0	0	0	0	0	0	21.6025	146.375	1	1	0	1	27.501	16.6526	77.9518
DATA	23	1	23	0	0	A_14_P121110	chr6:27092923-27092982	16889.4	336.469	2.652162126e-001	7.805534419e-002	6.793080927e-004	9.251244e+002	1.703791e+003	1.498961e+002	1.733470e+002	78	304	16	77	6.265534e+000	1.900195e+001	0	0	0	0	0	0	0	0	0	0	0	34.7188	209.638	1	1	1	1	24.4106	16.617	78.3881
DATA	24	1	24	0	0	A_14_P128199	chr3:180816220-180816279	16910.7	336.291	-9.771629533e-002	7.985062045e-002	2.210508135e-001	1.179513e+003	9.418605e+002	1.668113e+002	9.944105e+001	92	203	16	77	6.259567e+000	1.892239e+001	0	0	0	0	0	0	0	0	0	0	0	44.2605	116.039	1	1	1	1	24.8756	16.6486	78.1524
DATA	25	1	25	0	0	A_14_P114730	chr17:26938778-26938837	16931.4	336.108	-3.508831994e-001	2.251789146e-001	1.191759596e-001	3.583709e+002	1.597532e+002	1.232823e+002	3.237595e+001	56	105	16	77	6.302342e+000	1.879454e+001	0	0	0	0	0	0	0	0	0	0	0	13.4473	19.7096	1	1	0	1	27.0811	16.6168	78.0873
DATA	26	1	26	0	0	A_14_P112459	chr1:28905091-28905150	16952.6	335.843	2.024266046e-001	1.041537041e-001	5.195127029e-002	5.075353e+002	8.088963e+002	1.284075e+002	8.691666e+001	64	180	16	78	6.680777e+000	1.860377e+001	0	0	0	0	0	0	0	0	0	0	0	19.0456	99.9592	1	1	0	1	24.1747	17.0285	78.4216
DATA	27	1	27	0	0	A_14_P102268	chr18:27828604-27828663	16974.2	335.966	-1.249732527e-001	7.610947966e-002	1.005859619e-001	1.403979e+003	1.052901e+003	1.833589e+002	1.099718e+002	94.5	219.5	16	78	6.701517e+000	1.842407e+001	0	0	0	0	0	0	0	0	0	0	0	52.6922	130.343	1	1	1	1	25.1049	17.1169	78.9392
DATA	28	1	28	0	0	A_14_P115379	chr1:173383016-173383075	16995.2	336	1.510027542e-001	1.385214443e-001	2.756674216e-001	3.593398e+002	5.087543e+002	1.232652e+002	5.993622e+001	59	148	16	78	6.739771e+000	1.888755e+001	0	0	0	0	0	0	0	0	0	0	0	13.4891	63.0983	1	1	0	1	23.696	17.0896	79.644
DATA	29	1	29	0	0	A_16_P15712572	chr2:77156736-77156795	17016.3	336.118	2.431993468e-001	9.274927897e-002	8.738573415e-003	6.005014e+002	1.051268e+003	1.322921e+002	1.097800e+002	68	222	16	78	6.667018e+000	1.890300e+001	0	0	0	0	0	0	0	0	0	0	0	22.5483	130.646	1	1	1	1	23.696	17.133	79.7349
DATA	30	1	30	0	0	A_16_P20919612	chr18:72280538-72280597	17037.5	335.719	3.235139277e-001	8.098181367e-002	6.472264305e-005	8.164840e+002	1.719735e+003	1.433569e+002	1.748446e+002	74	296.5	16	79	6.694550e+000	1.918745e+001	0	0	0	0	0	0	0	0	0	0	0	30.6698	214.179	1	1	1	1	25.3321	17.0881	79.9283
DATA	31	1	31	0	0	A_14_P137001	chr19:54754462-54754515	17058.5	335.597	3.117586598e-001	9.878262084e-002	1.599449239e-003	5.033488e+002	1.031876e+003	1.280871e+002	1.078840e+002	59.5	212	16	79	6.665978e+000	1.895488e+001	0	0	0	0	0	0	0	0	0	0	0	18.9156	128.801	1	1	0	1	26.2212	17.141	79.9067
DATA	32	1	32	0	0	A_14_P112154	chr4:22176592-22176651	17080.1	335.5	4.648903758e-001	2.631688135e-001	7.731029125e-002	1.169338e+002	3.410597e+002	1.180999e+002	4.636465e+001	47	132	17	80	6.655718e+000	1.919841e+001	0	0	0	0	0	0	0	0	0	0	0	3.55049	42.6752	0	1	0	1	25.3321	17.2869	80.5481
DATA	33	1	33	0	0	A_14_P120160	chr7:50238182-50238241	17101	335.582	9.416191035e-002	8.755526417e-002	2.821702350e-001	7.661743e+002	9.516769e+002	1.404040e+002	1.001926e+002	75	208	16	80	6.581569e+000	1.915267e+001	0	0	0	0	0	0	0	0	0	0	0	28.8233	119.369	1	1	1	1	25.3321	17.1047	80.3512
DATA	34	1	34	0	0	A_16_P18142144	chr7:140982399-140982458	17122.1	335.719	5.235083195e-002	1.068260417e-001	6.240936816e-001	5.696797e+002	6.426605e+002	1.306571e+002	7.146184e+001	64	161	16	79	6.502150e+000	1.892601e+001	0	0	0	0	0	0	0	0	0	0	0	21.4445	80.8152	1	1	0	1	25.5572	17.0639	79.9624
DATA	35	1	35	0	0	A_14_P124949	chr19:55098935-55098992	17143.5	335.6	1.758672344e-001	8.288630497e-002	3.385547369e-002	8.036322e+002	1.204827e+003	1.423549e+002	1.244488e+002	75	239	16	79	6.491555e+000	1.876000e+001	0	0	0	0	0	0	0	0	0	0	0	30.2722	151.916	1	1	1	1	24.4106	17.068	79.7625
DATA	36	1	36	0	0	A_14_P104256	chr7:32258210-32258269	17164.6	335.709	3.223321773e-001	1.159127453e-001	5.422222653e-003	3.793656e+002	7.968749e+002	1.233917e+002	8.553498e+001	59	184.5	16	79	6.527210e+000	1.899008e+001	0	0	0	0	0	0	0	0	0	0	0	14.301	100.753	1	1	0	1	24.8756	16.9608	79.3439
DATA	37	1	37	0	0	A_14_P112455	chr1:186863228-186863287	17185.5	335.559	1.596266634e-001	7.735255689e-002	3.905328838e-002	9.754445e+002	1.408735e+003	1.525760e+002	1.442432e+002	81	261.5	16	79	6.518885e+000	1.899470e+001	0	0	0	0	0	0	0	0	0	0	0	36.8005	178.609	1	1	1	1	25.7804	17.0454	79.3327
DATA	38	1	38	0	0	A_14_P101507	chr1:38261301-38261360	17206.9	335.043	-9.863507449e-002	2.467993816e-001	6.894092449e-001	2.463838e+002	1.963257e+002	1.197816e+002	3.661465e+001	53	110	16	79	6.281892e+000	1.947626e+001	0	0	0	0	0	0	0	0	0	0	0	9.3034	24.9641	1	1	0	1	22.9591	16.6494	79.9087
DATA	39	1	39	0	0	A_14_P138414	chr1:159374865-159374924	17227.5	335.745	-1.034544035e-001	8.193734302e-002	2.067315928e-001	1.106785e+003	8.721853e+002	1.611430e+002	9.250308e+001	80	196	16	79	6.289729e+000	1.928716e+001	0	0	0	0	0	0	0	0	0	0	0	41.8273	111.222	1	1	1	1	25.1049	16.6122	79.662
DATA	40	1	40	0	0	A_14_P123554	chr2:190620041-190620100	17248.8	335.4	-2.206626958e-002	6.948048319e-002	7.507963656e-001	1.661941e+003	1.579608e+003	2.032523e+002	1.609211e+002	106.5	277.5	16	79	6.310802e+000	1.887944e+001	0	0	0	0	0	0	0	0	0	0	0	62.8679	202.045	1	1	1	1	25.1049	16.6931	79.5856
DATA	41	1	41	0	0	A_14_P200870	chr8:81422563-81422622	17270.2	335.281	-3.888824210e-001	1.061919820e-001	2.501859320e-004	1.006046e+003	4.108994e+002	1.542240e+002	5.125020e+001	84	133	16	79	6.585848e+000	1.910509e+001	0	0	0	0	0	0	0	0	0	0	0	38.0947	52.7197	1	1	1	1	25.5572	17.0685	79.7658
DATA	42	1	42	0	0	A_16_P19643948	chr12:95241679-95241738	17291.1	335.569	4.670245052e-001	7.796725870e-002	2.098306843e-009	1.347989e+003	3.951035e+003	1.783457e+002	3.962818e+002	97	556	16	79	6.592213e+000	1.868611e+001	0	0	0	0	0	0	0	0	0	0	0	51.0937	508.48	1	1	1	1	25.7804	17.0934	79.4692
DATA	43	1	43	0	0	A_16_P03786541	chrX:144853176-144853235	17312.6	335.263	1.784467122e-001	6.792236496e-002	8.608670556e-003	1.764837e+003	2.661652e+003	2.115496e+002	2.679001e+002	109	431	16	80	6.593905e+000	1.905249e+001	0	0	0	0	0	0	0	0	0	0	0	66.9667	343.636	1	1	1	1	25.3321	17.1097	79.8999
DATA	44	1	44	0	0	A_14_P130084	chr17:39923458-39923517	17333.8	335.135	1.042056471e-001	8.917293043e-002	2.425731555e-001	7.235571e+002	9.197684e+002	1.371566e+002	9.685256e+001	73	202	16	79	6.561811e+000	1.929783e+001	0	0	0	0	0	0	0	0	0	0	0	27.4859	119.127	1	1	1	1	24.4106	17.1354	79.844
DATA	45	1	45	0	0	A_14_P137136	chr14:89061396-89061455	17355.1	334.919	1.506110010e-001	7.616573280e-002	4.799512202e-002	1.018629e+003	1.440877e+003	1.546659e+002	1.472279e+002	79	267	16	79	6.320215e+000	1.935751e+001	0	0	0	0	0	0	0	0	0	0	0	38.7392	187.221	1	1	1	1	27.0811	16.8238	79.8745
DATA	46	1	46	0	0	A_16_P21506960	chrX:83350079-83350138	17376.3	334.952	1.234369380e-001	7.629401270e-002	1.056817403e-001	1.028762e+003	1.366948e+003	1.552338e+002	1.399799e+002	81	258	16	79	6.362004e+000	1.930838e+001	0	0	0	0	0	0	0	0	0	0	0	39.1701	178.187	1	1	1	1	27.0811	16.7769	80.0228
DATA	47	1	47	0	0	A_16_P02052945	chr9:5988479-5988538	17397.2	335.811	-2.803299189e-001	9.240499266e-002	2.415667811e-003	1.102927e+003	5.783846e+002	1.601485e+002	6.517990e+001	84	168	17	79	6.598199e+000	1.913016e+001	0	0	0	0	0	0	0	0	0	0	0	42.0421	75.6357	1	1	1	1	24.4106	17.1524	79.8808
DATA	48	1	48	0	0	A_16_P18182607	chr7:157560846-157560905	17418.1	335.237	-1.072285711e-001	6.902164856e-002	1.202918529e-001	1.961364e+003	1.532250e+003	2.278586e+002	1.561258e+002	122	297	16	79	6.216670e+000	1.914648e+001	0	0	0	0	0	0	0	0	0	0	0	74.8562	201.017	1	1	1	1	26.6546	16.7761	80.0976
DATA	49	1	49	0	0	A_14_P126518	chr19:11457936-11457995	17439.4	335.682	2.963023432e-001	1.061200600e-001	5.236026880e-003	4.408078e+002	8.720705e+002	1.239356e+002	9.217690e+001	58	198	16	79	6.223569e+000	1.913699e+001	0	0	0	0	0	0	0	0	0	0	0	16.8444	114.782	1	1	0	1	23.2073	16.8052	79.8233
DATA	50	1	50	0	0	A_14_P139103	chr8:22421514-22421564	17460.6	335.121	-2.153006017e-001	9.959749492e-002	3.064076270e-002	8.668868e+002	5.280339e+002	1.445593e+002	6.061306e+001	75.5	159.5	16	79	6.153794e+000	1.929667e+001	0	0	0	0	0	0	0	0	0	0	0	33.1685	69.7257	1	1	1	1	25.7804	16.7711	80.0448
DATA	51	1	51	0	0	A_14_P130386	chr13:114169616-114169675	17482.2	335.333	1.146203337e-003	8.483911114e-002	9.892206541e-001	8.839322e+002	8.862681e+002	1.454683e+002	9.345918e+001	79.5	195	16	80	6.597569e+000	1.950002e+001	0	0	0	0	0	0	0	0	0	0	0	33.8648	117.417	1	1	1	1	26.0017	17.0783	80.4005
DATA	52	1	52	0	0	A_18_P24996351	chr6:80796771-80796830	17502.9	334.833	9.008979242e-002	8.459180919e-002	2.868785233e-001	8.083770e+002	9.947266e+002	1.408823e+002	1.037746e+002	77.5	214	16	79	6.542061e+000	1.914448e+001	0	0	0	0	0	0	0	0	0	0	0	31.0103	132.205	1	1	1	1	24.6442	17.1024	79.9687
DATA	53	1	53	0	0	A_14_P118338	chr1:52632041-52632100	17523.8	335.182	1.768434939e-001	7.568100974e-002	1.945500864e-002	1.016737e+003	1.527749e+003	1.536763e+002	1.555923e+002	85.5	279	16	79	6.589289e+000	1.907097e+001	0	0	0	0	0	0	0	0	0	0	0	39.0535	203.693	1	1	1	1	23.696	17.1371	79.7186
DATA	54	1	54	0	0	A_14_P136415	chrX:48385313-48385372	17545.1	334.815	2.400051151e-001	1.412329685e-001	8.925211197e-002	3.084056e+002	5.359538e+002	1.191394e+002	6.112051e+001	55	156.5	16	79	6.636280e+000	1.925718e+001	0	0	0	0	0	0	0	0	0	0	0	11.8621	71.6876	1	1	0	1	24.8756	17.1326	79.3899
DATA	55	1	55	0	0	A_14_P132538	chr14:102774031-102774090	17566.6	334.62	9.140474325e-001	1.639402122e-001	2.468304604e-008	1.193993e+002	9.796006e+002	1.155389e+002	1.022442e+002	44.5	218.5	16	78	6.387883e+000	1.916337e+001	0	0	0	0	0	0	0	0	0	0	0	4.59872	131.452	1	1	0	1	24.4106	16.7819	78.7248
DATA	56	1	56	0	0	A_14_P136494	chr17:77073408-77073467	17587.7	334.831	-6.060340598e-002	9.318490503e-002	5.154619883e-001	7.887307e+002	6.860020e+002	1.392562e+002	7.455409e+001	76.5	184	16	78	6.329444e+000	1.907006e+001	0	0	0	0	0	0	0	0	0	0	0	30.419	92.3439	1	1	1	1	25.5572	16.695	78.4249
DATA	57	1	57	0	0	A_16_P36610291	chr3:196753835-196753894	17608.8	334.719	1.039136944e-001	8.490279819e-002	2.209848025e-001	7.857949e+002	9.982122e+002	1.389615e+002	1.039775e+002	76.5	219	16	77	6.586890e+000	1.894072e+001	0	0	0	0	0	0	0	0	0	0	0	30.3471	134.789	1	1	1	1	25.3321	16.9773	77.9737
DATA	58	1	58	0	0	A_14_P126232	chr19:10370663-10370722	17630.2	334.352	5.818031623e-001	2.284768069e-001	1.088269830e-002	1.136846e+002	4.340151e+002	1.144507e+002	5.220632e+001	39	150	17	78	6.574448e+000	1.894453e+001	0	0	0	0	0	0	0	0	0	0	0	-3.49428	58.7873	0	1	0	1	24.8756	17.0521	78.1097
DATA	59	1	59	0	0	A_14_P124775	chr10:79551837-79551896	17651.2	334.456	7.625144076e-002	8.635518354e-002	3.772374391e-001	7.767268e+002	9.258055e+002	1.381900e+002	9.699430e+001	73	203.5	17	77	6.551646e+000	1.871359e+001	0	0	0	0	0	0	0	0	0	0	0	30.0796	125.78	1	1	1	1	25.5572	17.1565	77.6671
DATA	60	1	60	0	0	A_14_P130314	chr15:50311064-50311123	17672	334.576	-1.084207751e-001	9.579772270e-002	2.577320879e-001	7.931038e+002	6.178873e+002	1.389911e+002	6.818848e+001	74	162	17	76	6.577390e+000	1.844450e+001	0	0	0	0	0	0	0	0	0	0	0	30.755	84.1937	1	1	1	1	26.2212	17.146	77.2833
DATA	61	1	61	0	0	A_16_P00736723	chr3:73547624-73547683	17692.8	334.735	-1.354863120e-001	8.586140783e-002	1.145736381e-001	1.012325e+003	7.410262e+002	1.524517e+002	7.948717e+001	76	191.5	17	77	6.632550e+000	1.897127e+001	0	0	0	0	0	0	0	0	0	0	0	39.3087	101.266	1	1	1	1	24.1747	17.2319	77.6027
DATA	62	1	62	0	0	A_18_P15712741	chr6:80272323-80272382	17714.3	334.614	-6.290053558e-002	6.805218997e-002	3.553309394e-001	1.905504e+003	1.648577e+003	2.219611e+002	1.673327e+002	117	314	17	77	6.640937e+000	1.875149e+001	0	0	0	0	0	0	0	0	0	0	0	74.0943	225.951	1	1	1	1	25.1049	17.2019	77.2613
DATA	63	1	63	0	0	A_14_P110318	chr16:69173776-69173835	17736	334.5	1.735626959e-001	1.580405425e-001	2.721100655e-001	2.860616e+002	4.266013e+002	1.172146e+002	5.135461e+001	58	142	16	76	6.644408e+000	1.860412e+001	0	0	0	0	0	0	0	0	0	0	0	11.1389	58.6392	1	1	0	1	26.2212	17.0091	76.6698
DATA	64	1	64	0	0	A_14_P105545	chr19:56416358-56416408	17757.2	334.235	-1.632590017e-001	8.953052286e-002	6.822752679e-002	9.616683e+002	6.603380e+002	1.487737e+002	7.192604e+001	83	181	16	76	6.685123e+000	1.846151e+001	0	0	0	0	0	0	0	0	0	0	0	37.4978	91.0196	1	1	1	1	24.1747	16.9432	76.4884
DATA	65	1	65	0	0	A_14_P200974	chr20:61044718-61044777	17778.3	334.391	-2.648643401e-001	1.655431666e-001	1.096049212e-001	4.466096e+002	2.426966e+002	1.218420e+002	3.738310e+001	61.5	113	16	76	6.623425e+000	1.855861e+001	0	0	0	0	0	0	0	0	0	0	0	17.4379	33.544	1	1	0	1	27.2919	16.8816	76.6099
DATA	66	1	66	0	0	A_14_P138747	chr11:33777376-33777433	17799.2	334.778	-9.536901259e-001	3.541571276e-001	7.084526678e-003	3.713022e+002	4.130831e+001	1.191466e+002	2.865849e+001	59.5	93.5	16	76	6.651046e+000	1.869749e+001	0	0	0	0	0	0	0	0	0	0	0	14.5165	5.72438	1	1	0	0	22.4545	16.9073	76.6222
DATA	67	1	67	0	0	A_14_P100193	chr11:105850435-105850492	17820	334.281	-8.345831418e-002	7.404671361e-002	2.596987069e-001	1.368557e+003	1.129288e+003	1.775180e+002	1.164178e+002	97	243.5	16	76	6.291104e+000	1.862898e+001	0	0	0	0	0	0	0	0	0	0	0	53.5767	156.888	1	1	1	1	25.7804	16.5853	76.8593
DATA	68	1	68	0	0	A_14_P134886	chr1:214170635-214170692	17841.6	334.611	-2.834595607e-001	9.307068561e-002	2.321876558e-003	1.059729e+003	5.517411e+002	1.548525e+002	6.196995e+001	89	163	16	76	6.623502e+000	1.898546e+001	0	0	0	0	0	0	0	0	0	0	0	41.542	76.8491	1	1	1	1	24.4106	16.9699	76.7939
DATA	69	1	69	0	0	A_16_P15008404	chr1:3354713-3354772	17862.8	334.5	3.715230905e-001	9.199491110e-002	5.379000088e-005	5.371746e+002	1.263684e+003	1.249042e+002	1.294650e+002	67	258	16	75	6.623361e+000	1.907833e+001	0	0	0	0	0	0	0	0	0	0	0	21.0853	176.442	1	1	0	1	25.7804	17.054	76.6813
DATA	70	1	70	0	0	A_14_P122196	chr1:198405793-198405852	17883.6	334.35	-4.095410215e-004	8.563095880e-002	9.961840295e-001	8.451732e+002	8.443766e+002	1.408052e+002	8.898466e+001	80	207	16	75	6.659835e+000	1.907683e+001	0	0	0	0	0	0	0	0	0	0	0	33.2176	118.17	1	1	1	1	26.0017	17.0188	76.875
DATA	71	1	71	0	0	A_16_P36362266	chr3:90254003-90254062	17905	334.759	3.338309147e-001	8.174349485e-002	4.428922957e-005	7.524801e+002	1.623028e+003	1.353252e+002	1.647030e+002	69	298	16	76	6.723537e+000	1.919826e+001	0	0	0	0	0	0	0	0	0	0	0	29.6122	227.669	1	1	1	1	24.8756	16.9068	77.2753
DATA	72	1	72	0	0	A_14_P110687	chr1:200613435-200613492	17926	334.6	1.859150801e-001	1.122540086e-001	9.768134801e-002	4.358516e+002	6.687345e+002	1.204924e+002	7.248131e+001	62	182	16	76	6.297766e+000	1.914053e+001	0	0	0	0	0	0	0	0	0	0	0	17.1736	94.0112	1	1	0	1	25.3321	16.6472	77.6284
DATA	73	1	73	0	0	A_16_P01619268	chr6:154491524-154491583	17946.9	334.731	1.160471671e-001	9.398355349e-002	2.169197036e-001	6.226491e+002	8.133745e+002	1.283159e+002	8.598838e+001	70	199.5	16	77	6.290686e+000	1.938516e+001	0	0	0	0	0	0	0	0	0	0	0	24.5638	114.584	1	1	1	1	24.1747	16.6094	78.2625
DATA	74	1	74	0	0	A_16_P03340613	chr18:31266730-31266789	17968.2	334.74	-8.955695185e-002	8.769255737e-002	3.071309994e-001	8.942565e+002	7.276208e+002	1.433666e+002	7.790609e+001	78	185	16	78	6.267087e+000	1.939805e+001	0	0	0	0	0	0	0	0	0	0	0	35.3224	102.714	1	1	1	1	24.4106	16.5501	78.4122
DATA	75	1	75	0	0	A_14_P103890	chr8:10512999-10513046	17989.1	334.783	2.899350653e-001	9.901735318e-002	3.410142446e-003	4.823827e+002	9.404307e+002	1.218784e+002	9.806210e+001	63	211	16	78	6.303730e+000	1.947515e+001	0	0	0	0	0	0	0	0	0	0	0	19.0762	133.009	1	1	0	1	22.7082	16.6203	78.7727
DATA	76	1	76	0	0	A_16_P36094905	chr2:225837040-225837099	18010.7	334.691	1.161749410e-001	6.996606734e-002	9.682458691e-002	1.372515e+003	1.793461e+003	1.770173e+002	1.814778e+002	99	345	16	78	6.283184e+000	1.950442e+001	0	0	0	0	0	0	0	0	0	0	0	54.343	254.137	1	1	1	1	24.8756	16.6992	78.6162
DATA	77	1	77	0	0	A_14_P114765	chr2:112663913-112663972	18032.4	334	-1.028961160e-001	1.481482459e-001	4.873384079e-001	4.172182e+002	3.292056e+002	1.191955e+002	4.301412e+001	61	133	16	78	6.291099e+000	1.943686e+001	0	0	0	0	0	0	0	0	0	0	0	16.5393	46.7316	1	1	0	1	25.3321	16.7043	78.7921
DATA	78	1	78	0	0	A_14_P101864	chr8:59342642-59342701	18053	334.318	-3.178409047e-001	9.823488254e-002	1.214214741e-003	9.920948e+002	4.772130e+002	1.492729e+002	5.514777e+001	85	152	16	78	6.332533e+000	1.954455e+001	0	0	0	0	0	0	0	0	0	0	0	39.371	67.8522	1	1	1	1	21.6755	16.5622	79.3177
DATA	79	1	79	0	0	A_14_P136182	chr1:180399333-180399392	18074.3	333.8	3.328687219e-001	8.493676451e-002	8.891041849e-005	6.614402e+002	1.423506e+003	1.295638e+002	1.450010e+002	69.5	292	16	79	6.276684e+000	1.931184e+001	0	0	0	0	0	0	0	0	0	0	0	26.2788	202.714	1	1	1	1	26.0017	16.4251	79.4265
DATA	80	1	80	0	0	A_14_P125668	chr18:11075418-11075477	18095.3	333.864	2.233571464e-001	1.002478973e-001	2.587729858e-002	4.974336e+002	8.319405e+002	1.219006e+002	8.763912e+001	64	197.5	16	79	6.298212e+000	1.957592e+001	0	0	0	0	0	0	0	0	0	0	0	19.7839	118.646	1	1	0	1	25.5572	16.5879	79.7847
DATA	81	1	81	0	0	A_14_P133627	chr1:162703368-162703427	18116.8	333.522	-4.866327216e-002	8.900250788e-002	5.845416146e-001	8.181664e+002	7.314395e+002	1.380314e+002	7.814936e+001	80	195	16	80	6.610707e+000	2.019720e+001	0	0	0	0	0	0	0	0	0	0	0	32.5752	104.456	1	1	1	1	27.0811	17.0592	80.7673
DATA	82	1	82	0	0	A_16_P38010306	chr7:44501992-44502051	18138	333.5	9.807227806e-002	6.894641483e-002	1.548979732e-001	1.475268e+003	1.849027e+003	1.846556e+002	1.869341e+002	100	347	16	80	6.690317e+000	1.994643e+001	0	0	0	0	0	0	0	0	0	0	0	58.7975	264.393	1	1	1	1	30	17.1009	80.4942
DATA	83	1	83	0	0	A_14_P127281	chr1:103746487-103746546	18159.2	333.278	-5.350923004e-001	1.297861458e-001	3.741696982e-005	8.365620e+002	2.440090e+002	1.389508e+002	3.672907e+001	81.5	115.5	16	80	6.707565e+000	1.979140e+001	0	0	0	0	0	0	0	0	0	0	0	33.3748	34.9313	1	1	1	1	24.6442	17.0407	79.876
DATA	84	1	84	0	0	A_14_P104891	chr16:20363995-20364048	18180.2	333.386	2.212535892e-002	1.213417740e-001	8.553165570e-001	4.619770e+002	4.861225e+002	1.200836e+002	5.581373e+001	62	162	16	78	6.640900e+000	1.991802e+001	0	0	0	0	0	0	0	0	0	0	0	18.448	69.6652	1	1	0	1	25.7804	16.8774	79.6195
DATA	85	1	85	0	0	A_14_P101880	chr4:89317977-89318030	18201.2	333.322	5.252908764e-002	8.023339685e-002	5.126586567e-001	9.067332e+002	1.023313e+003	1.431258e+002	1.059353e+002	76	219.5	16	78	6.270958e+000	1.944404e+001	0	0	0	0	0	0	0	0	0	0	0	36.2415	146.788	1	1	1	1	25.7804	16.4946	78.7485
DATA	86	1	86	0	0	A_16_P17656789	chr6:103405041-103405100	18222.7	333.431	-4.167700763e-002	7.658543525e-002	5.863109175e-001	1.138635e+003	1.034446e+003	1.587649e+002	1.070049e+002	91.5	228.5	16	78	6.252357e+000	1.923100e+001	0	0	0	0	0	0	0	0	0	0	0	45.5513	148.516	1	1	1	1	25.7804	16.5656	78.3592
DATA	87	1	87	0	0	A_16_P21631988	chrX:150707741-150707800	18243.6	333.25	-2.371641187e-001	1.706255085e-001	1.645384020e-001	4.069947e+002	2.357353e+002	1.178009e+002	3.610943e+001	67	118	16	78	6.182007e+000	1.903661e+001	0	0	0	0	0	0	0	0	0	0	0	16.2957	33.8694	1	1	0	1	23.696	16.6128	78.7791
DATA	88	1	88	0	0	A_18_P12967894	chr18:77605639-77605698	18264.8	333.589	9.946332727e-002	2.192720474e-001	6.501117418e-001	2.091094e+002	2.629281e+002	1.124205e+002	3.792747e+001	56.5	128	16	78	6.248269e+000	1.879298e+001	0	0	0	0	0	0	0	0	0	0	0	8.37926	37.8015	1	1	0	1	25.7804	16.5584	78.7695
DATA	89	1	89	0	0	A_14_P126900	chr2:116499272-116499331	18286.1	333.176	6.524020398e-001	2.118167216e-001	2.069791383e-003	1.096308e+002	4.924188e+002	1.107903e+002	5.631313e+001	49	155	16	78	6.241541e+000	1.919685e+001	0	0	0	0	0	0	0	0	0	0	0	3.86871	70.8325	0	1	0	1	24.1747	16.5531	79.0961
DATA	90	1	90	0	0	A_14_P102780	chr18:9732860-9732919	18307.2	333.292	2.412854040e-001	8.496550342e-002	4.514121324e-003	6.781981e+002	1.182067e+003	1.294724e+002	1.213201e+002	75	255	16	78	6.321398e+000	1.892471e+001	0	0	0	0	0	0	0	0	0	0	0	27.2181	170.11	1	1	1	1	23.696	16.5277	79.1843
DATA	91	1	91	0	0	A_14_P110348	chr14:74815180-74815229	18328.8	333.698	-1.261185431e-001	4.407421828e-001	7.747629463e-001	1.302272e+002	9.740542e+001	1.109786e+002	2.898432e+001	52	99.5	16	78	6.318777e+000	1.859893e+001	0	0	0	0	0	0	0	0	0	0	0	5.23004	14.0226	1	1	0	0	26.4388	16.4355	78.7535
DATA	92	1	92	0	0	A_14_P119358	chr22:41175104-41175162	18349.5	333.324	-1.756189349e-001	1.641711696e-001	2.847405606e-001	3.957184e+002	2.640994e+002	1.170312e+002	3.797910e+001	59.5	126	16	78	6.312047e+000	1.879103e+001	0	0	0	0	0	0	0	0	0	0	0	15.9031	38.0273	1	1	0	1	27.0811	16.4912	78.9265
DATA	93	1	93	0	0	A_14_P118111	chr16:12571576-12571633	18370.3	333.5	1.498400987e-002	9.949448110e-002	8.802901433e-001	6.185041e+002	6.402161e+002	1.262580e+002	6.959530e+001	66.5	175	16	78	6.352401e+000	1.878740e+001	0	0	0	0	0	0	0	0	0	0	0	24.8715	92.1956	1	1	1	1	24.4106	16.5639	78.7467
DATA	94	1	94	0	0	A_14_P118420	chr19:14528090-14528149	18391.5	333.583	2.316203471e-001	6.879784505e-002	7.607883718e-004	1.645674e+003	2.805202e+003	1.979493e+002	2.818444e+002	108	484	16	78	6.325321e+000	1.929758e+001	0	0	0	0	0	0	0	0	0	0	0	66.2149	403.976	1	1	1	1	24.4106	16.5272	79.0228
DATA	95	1	95	0	0	A_14_P133144	chr17:40264705-40264750	18412.9	333.458	-4.300181452e-001	1.831844853e-001	1.890192949e-002	4.613286e+002	1.713927e+002	1.192318e+002	3.222769e+001	62.5	109.5	16	78	6.323910e+000	1.935218e+001	0	0	0	0	0	0	0	0	0	0	0	18.5723	24.6796	1	1	0	1	25.7804	16.5422	79.0838
DATA	96	1	96	0	0	A_14_P123263	chr6:116513243-116513302	18434	333.714	2.819322344e-001	7.236160681e-002	9.773075085e-005	1.235816e+003	2.365298e+003	1.653738e+002	2.380998e+002	99	424	16	78	6.311885e+000	1.943363e+001	0	0	0	0	0	0	0	0	0	0	0	49.7762	340.527	1	1	1	1	25.3321	16.521	79.2851
DATA	97	1	97	0	0	A_14_P123703	chr10:71146129-71146188	18455	333.745	2.887331085e-001	7.015498994e-002	3.860963806e-005	1.628492e+003	3.166057e+003	1.964304e+002	3.177810e+002	108	534.5	16	79	6.282355e+000	1.969128e+001	0	0	0	0	0	0	0	0	0	0	0	65.6226	455.674	1	1	1	1	23.696	16.5223	79.5717
DATA	98	1	98	0	0	A_14_P132537	chr6:100932320-100932379	18476.6	333.424	4.763777378e-001	1.441955695e-001	9.542062954e-004	2.198147e+002	6.583162e+002	1.119705e+002	7.127449e+001	50.5	176.5	16	79	6.300004e+000	1.912810e+001	0	0	0	0	0	0	0	0	0	0	0	8.86175	94.706	1	1	0	1	25.5572	16.4089	79.692
DATA	99	1	99	0	0	A_14_P132559	chr13:99053785-99053840	18497.3	333.759	5.745100634e-002	9.086191243e-002	5.271979168e-001	6.882452e+002	7.855869e+002	1.295474e+002	8.317711e+001	68	203	16	79	6.302499e+000	1.932158e+001	0	0	0	0	0	0	0	0	0	0	0	27.7561	112.961	1	1	1	1	25.1049	16.5263	80.2318
DATA	100	1	100	0	0	A_16_P00403341	chr2:72620563-72620622	18518.5	333.792	4.225062355e-001	9.806703222e-002	1.644835044e-005	4.405189e+002	1.165389e+003	1.182294e+002	1.197046e+002	57	241	16	80	6.327604e+000	1.940923e+001	0	0	0	0	0	0	0	0	0	0	0	17.7716	167.471	1	1	0	1	25.1049	16.5179	80.4651
DATA	101	1	101	0	0	A_14_P200255	chr9:100618167-100618226	18539.7	333.263	3.445819048e-001	7.498106318e-002	4.315352924e-006	1.100478e+003	2.433119e+003	1.553715e+002	2.448463e+002	86	435	16	79	6.270231e+000	1.928256e+001	0	0	0	0	0	0	0	0	0	0	0	44.4104	349.382	1	1	1	1	25.1049	16.4531	80.2817
DATA	102	1	102	0	0	A_16_P41867000	chrY:9072086-9072145	18561.8	332.824	0.000000000e+000	6.066155853e-001	1.000000000e+000	1.089152e+002	5.885821e+001	1.100991e+002	2.801795e+001	50	89	16	79	6.262035e+000	1.939579e+001	0	0	0	0	0	0	0	0	0	0	0	4.01411	8.44417	0	1	0	0	24.4106	16.4498	80.3228
DATA	103	1	103	0	0	A_14_P114744	chr6:126540735-126540794	18582.1	332.803	3.244530587e-001	1.315368930e-001	1.363905854e-002	2.934891e+002	6.195053e+002	1.134879e+002	6.774628e+001	55	178	16	79	6.262967e+000	1.932101e+001	0	0	0	0	0	0	0	0	0	0	0	11.8496	88.7996	1	1	0	1	26.8687	16.4026	80.5252
DATA	104	1	104	0	0	A_16_P02019913	chr8:128828456-128828515	18603	332.745	1.070933097e-001	6.570024816e-002	1.030953743e-001	2.042831e+003	2.614122e+003	2.318314e+002	2.628489e+002	128	441	16	80	6.324133e+000	1.968093e+001	0	0	0	0	0	0	0	0	0	0	0	82.493	374.327	1	1	1	1	25.1049	16.3048	80.6359
DATA	105	1	105	0	0	A_14_P201637	chr2:44418154-44418213	18624.8	332.627	-2.647659484e-001	9.828901707e-002	7.065332998e-003	9.000439e+002	4.892127e+002	1.418164e+002	5.610929e+001	81	155	16	79	6.331753e+000	1.930307e+001	0	0	0	0	0	0	0	0	0	0	0	36.35	69.9714	1	1	1	1	24.1747	16.2385	79.9622
DATA	106	1	106	0	0	A_14_P100037	chr19:5825458-5825503	18645.7	332.833	1.778137874e-001	8.394627597e-002	3.415935466e-002	7.236688e+002	1.089817e+003	1.313264e+002	1.124000e+002	71.5	238	16	79	6.459219e+000	1.894870e+001	0	0	0	0	0	0	0	0	0	0	0	29.2285	155.691	1	1	1	1	24.4106	16.3666	80.1589
DATA	107	1	107	0	0	A_14_P104973	chr13:90223460-90223519	18666.9	332.842	1.023514155e-001	8.422760131e-002	2.242987211e-001	7.651433e+002	9.684878e+002	1.336541e+002	1.006896e+002	72	221	16	79	6.505314e+000	1.916924e+001	0	0	0	0	0	0	0	0	0	0	0	30.9045	138.178	1	1	1	1	25.1049	16.3998	80.2007
DATA	108	1	108	0	0	A_16_P03115093	chr16:11173868-11173927	18688.3	332.745	2.354202976e-001	8.512453344e-002	5.681840860e-003	6.737977e+002	1.158644e+003	1.286440e+002	1.191026e+002	70	251	16	79	6.407645e+000	1.897110e+001	0	0	0	0	0	0	0	0	0	0	0	27.2147	165.074	1	1	1	1	24.8756	16.499	79.8636
DATA	109	1	109	0	0	A_14_P127622	chr10:74804840-74804899	18709.3	332.745	-2.160174128e-001	7.099600522e-002	2.344893432e-003	2.102053e+003	1.278281e+003	2.370590e+002	1.307790e+002	123.5	264.5	16	79	6.434266e+000	1.911283e+001	0	0	0	0	0	0	0	0	0	0	0	84.8968	181.851	1	1	1	1	24.8756	16.6196	79.5807
DATA	110	1	110	0	0	A_14_P133313	chr4:85417374-85417433	18730.6	332.184	3.994543405e-001	9.531528145e-002	2.778818748e-005	4.748682e+002	1.191317e+003	1.194465e+002	1.223029e+002	64.5	247	16	78	6.399303e+000	1.896249e+001	0	0	0	0	0	0	0	0	0	0	0	19.1774	169.202	1	1	0	1	23.696	16.6123	78.9141
DATA	111	1	111	0	0	A_14_P110661	chr12:103138394-103138453	18751.7	332.618	3.413701999e-001	8.028045449e-002	2.116612321e-005	7.845896e+002	1.721919e+003	1.348055e+002	1.744080e+002	76	319	16	77	6.380399e+000	1.924846e+001	0	0	0	0	0	0	0	0	0	0	0	31.6797	244.168	1	1	1	1	24.8756	16.431	78.5926
DATA	112	1	112	0	0	A_18_P16311616	chr7:144134110-144134169	18772.3	332.643	1.090917539e-001	6.682213471e-002	1.025596557e-001	1.773267e+003	2.279637e+003	2.084852e+002	2.296479e+002	114	397	16	77	6.418997e+000	1.896873e+001	0	0	0	0	0	0	0	0	0	0	0	71.5862	322.707	1	1	1	1	25.1049	16.4796	77.8893
DATA	113	1	113	0	0	A_16_P15543755	chr2:7450678-7450737	18793.9	332.583	-2.278869983e-002	8.909397202e-002	7.981186061e-001	7.818773e+002	7.419077e+002	1.346866e+002	7.923293e+001	71	193.5	16	76	6.343900e+000	1.926579e+001	0	0	0	0	0	0	0	0	0	0	0	31.5565	104.829	1	1	1	1	23.2073	16.5053	77.346
DATA	114	1	114	0	0	A_14_P109164	chr3:122578912-122578971	18814.8	332.431	7.171714235e-002	1.094915755e-001	5.124668115e-001	5.000486e+002	5.898334e+002	1.205579e+002	6.523456e+001	62	164	16	76	6.299945e+000	1.902386e+001	0	0	0	0	0	0	0	0	0	0	0	20.1764	83.1841	1	1	0	1	25.7804	16.4237	77.1286
DATA	115	1	115	0	0	A_16_P19580587	chr12:68352437-68352496	18835.9	332.475	4.039607065e-001	7.545436598e-002	8.616947463e-008	1.270836e+003	3.221440e+003	1.679046e+002	3.233518e+002	92	523	16	75	6.318679e+000	1.876991e+001	0	0	0	0	0	0	0	0	0	0	0	51.2598	453.424	1	1	1	1	26.0017	16.4652	76.3314
DATA	116	1	116	0	0	A_16_P19623555	chr12:86560507-86560566	18857.6	332.509	-1.549107966e-001	1.027582073e-001	1.316755786e-001	7.207454e+002	5.045115e+002	1.313231e+002	5.769028e+001	70.5	152	16	76	6.280484e+000	1.899729e+001	0	0	0	0	0	0	0	0	0	0	0	29.0604	70.8626	1	1	1	1	25.1049	16.3331	76.4624
DATA	117	1	117	0	0	A_14_P136320	chr15:94086657-94086716	18878.3	332.294	-1.490230821e-001	8.095462807e-002	6.564759782e-002	1.141300e+003	8.097980e+002	1.583864e+002	8.569633e+001	94.5	202	15	75	6.266022e+000	1.856692e+001	0	0	0	0	0	0	0	0	0	0	0	45.9989	113.505	1	1	1	1	24.4106	16.1934	75.9413
DATA	118	1	118	0	0	A_16_P00654199	chr3:15410270-15410329	18899.6	332.385	1.989906119e-001	6.708705698e-002	3.015484189e-003	1.946816e+003	3.078333e+003	2.235463e+002	3.091132e+002	121	515	15	74	6.418717e+000	1.859306e+001	0	0	0	0	0	0	0	0	0	0	0	78.4273	430.527	1	1	1	1	24.4106	16.2359	75.6243
DATA	119	1	119	0	0	A_14_P122242	chr7:150817735-150817785	18920.7	332.755	-1.094224018e-001	6.696772329e-002	1.022678184e-001	2.252574e+003	1.750881e+003	2.506504e+002	1.773384e+002	133	329.5	16	75	6.401670e+000	1.847913e+001	0	0	0	0	0	0	0	0	0	0	0	90.6969	244.336	1	1	1	1	23.696	16.2479	75.8144
DATA	120	1	120	0	0	A_14_P108576	chr11:33127415-33127474	18941.6	332.868	-1.535355548e-001	8.117878255e-002	5.858080598e-002	1.143561e+003	8.030155e+002	1.586675e+002	8.511767e+001	87.5	198.5	15	74	6.034775e+000	1.850029e+001	0	0	0	0	0	0	0	0	0	0	0	46.0186	111.807	1	1	1	1	24.8756	16.0274	75.6164
DATA	121	1	121	0	0	A_14_P201620	chr15:102182355-102182413	18963.3	332.684	-3.566574791e-002	1.088752689e-001	7.432265560e-001	5.721982e+002	5.270851e+002	1.240427e+002	5.982276e+001	63	161	16	74	6.267791e+000	1.850096e+001	0	0	0	0	0	0	0	0	0	0	0	23.0124	73.2091	1	1	1	1	25.1049	16.304	75.6583
DATA	122	1	122	0	0	A_14_P116937	chr8:53024720-53024779	18984.1	332.667	1.764428893e-001	7.493007210e-002	1.853430190e-002	1.006357e+003	1.510759e+003	1.491817e+002	1.537150e+002	77.5	287	16	74	6.220204e+000	1.870381e+001	0	0	0	0	0	0	0	0	0	0	0	40.4479	209.337	1	1	1	1	23.2073	16.2612	75.6093
DATA	123	1	123	0	0	A_14_P123600	chr1:153615636-153615695	19005.4	332.269	-2.339826873e-001	7.759146897e-002	2.564947385e-003	1.510778e+003	8.814910e+002	1.869978e+002	9.262156e+001	101	198	16	74	6.257718e+000	1.888492e+001	0	0	0	0	0	0	0	0	0	0	0	60.6816	121.833	1	1	1	1	24.4106	16.3085	75.4401
DATA	124	1	124	0	0	A_14_P122432	chr5:70952652-70952711	19026.7	332	7.070325546e-001	2.002317992e-001	4.138817566e-004	1.095386e+002	5.579559e+002	1.104588e+002	6.265618e+001	46	157	16	75	6.264493e+000	1.882326e+001	0	0	0	0	0	0	0	0	0	0	0	2.54431	76.919	0	1	0	1	25.7804	16.2419	75.7082
DATA	125	1	125	0	0	A_14_P138552	chr17:40490782-40490841	19047.6	332.333	3.230861732e-002	1.182160866e-001	7.846215695e-001	4.723530e+002	5.088330e+002	1.200453e+002	5.835921e+001	65	160	15	75	6.180800e+000	1.873002e+001	0	0	0	0	0	0	0	0	0	0	0	18.9444	69.9734	1	1	0	1	21.9382	16.128	75.7901
DATA	126	1	126	0	0	A_14_P128658	chr19:33976629-33976688	19068.7	332.333	-9.762280576e-002	7.871270083e-002	2.148858618e-001	1.142908e+003	9.128267e+002	1.589390e+002	9.567367e+001	88	212	15	75	6.178528e+000	1.883327e+001	0	0	0	0	0	0	0	0	0	0	0	45.8012	125.205	1	1	1	1	26.2212	16.0961	75.7583
DATA	127	1	127	0	0	A_14_P129194	chr21:47931308-47931362	19090.1	332.542	3.216527877e-001	9.354039483e-002	5.846200129e-004	5.222143e+002	1.095221e+003	1.222600e+002	1.132270e+002	64	236	16	75	6.246917e+000	1.884908e+001	0	0	0	0	0	0	0	0	0	0	0	20.9092	149.826	1	1	0	1	23.4529	16.2244	75.9664
DATA	128	1	128	0	0	A_18_P14264841	chr3:84854143-84854202	19111	332.365	-3.161545068e-001	8.566127437e-002	2.235921829e-004	1.338196e+003	6.461976e+002	1.736351e+002	7.074856e+001	102	174.5	16	76	6.226533e+000	1.908774e+001	0	0	0	0	0	0	0	0	0	0	0	53.5347	88.1667	1	1	1	1	24.6442	16.2307	76.396
DATA	129	1	129	0	0	A_14_P124257	chr22:50634317-50634371	19132	332.213	4.307337574e-001	1.195201857e-001	3.135285883e-004	3.071824e+002	8.281902e+002	1.149227e+002	8.771031e+001	56	194.5	16	76	6.296717e+000	1.904761e+001	0	0	0	0	0	0	0	0	0	0	0	12.2778	112.695	1	1	0	1	22.7082	16.2851	76.6003
DATA	130	1	130	0	0	A_14_P102851	chr14:24798823-24798882	19153.3	332.13	4.364321132e-001	1.490836863e-001	3.417755397e-003	2.224319e+002	6.076161e+002	1.130575e+002	6.731016e+001	53	168	16	76	6.305684e+000	1.908780e+001	0	0	0	0	0	0	0	0	0	0	0	8.88182	82.4547	1	1	0	1	23.9365	16.2817	76.8257
DATA	131	1	131	0	0	A_14_P112651	chr13:70872350-70872409	19174.8	331.821	7.048247804e-001	1.033362138e-001	9.060121574e-012	3.847637e+002	1.949929e+003	1.174403e+002	1.971438e+002	60	356	16	76	6.368396e+000	1.871540e+001	0	0	0	0	0	0	0	0	0	0	0	15.3485	263.866	1	1	0	1	25.1049	16.4139	76.3143
DATA	132	1	132	0	0	A_14_P109233	chr22:24574559-24574618	19195.9	331.26	6.518376749e-001	2.119481711e-001	2.101795991e-003	1.103262e+002	4.948986e+002	1.110810e+002	5.742306e+001	41.5	155	16	76	6.345262e+000	1.914456e+001	0	0	0	0	0	0	0	0	0	0	0	0.635005	66.7825	0	1	0	1	24.1747	16.3372	76.5937
DATA	133	1	133	0	0	A_14_P136782	chr3:121605050-121605109	19217.3	331.382	1.546129744e-001	6.541316665e-002	1.809653699e-002	2.371595e+003	3.385740e+003	2.619315e+002	3.398311e+002	132.5	520.5	16	76	6.284378e+000	1.932293e+001	0	0	0	0	0	0	0	0	0	0	0	94.4066	455.616	1	1	1	1	24.8756	16.2699	77.183
DATA	134	1	134	0	0	A_14_P103011	chr1:23885141-23885198	19238	331.327	-4.280386898e-002	8.549968426e-002	6.166302116e-001	8.843884e+002	8.013813e+002	1.421676e+002	8.532052e+001	75	182	15	76	6.184963e+000	1.905156e+001	0	0	0	0	0	0	0	0	0	0	0	35.167	107.551	1	1	1	1	24.6442	16.1263	76.9567
DATA	135	1	135	0	0	A_14_P116787	chr16:82201853-82201912	19259.6	331.556	-1.300665576e-002	1.104476818e-001	9.062554084e-001	5.534906e+002	5.371599e+002	1.244303e+002	6.121785e+001	64.5	150.5	15	76	6.040226e+000	1.919446e+001	0	0	0	0	0	0	0	0	0	0	0	21.9833	71.892	1	1	0	1	24.4106	15.9002	77.1513
DATA	136	1	136	0	0	A_14_P132623	chr10:96361629-96361688	19280.7	331.5	2.648443576e-001	3.333249947e-001	4.268735972e-001	1.108262e+002	2.039326e+002	1.115730e+002	3.581682e+001	42	111	15	76	6.026027e+000	1.899753e+001	0	0	0	0	0	0	0	0	0	0	0	-2.83471	27.219	0	1	0	1	27.0811	15.926	76.9571
DATA	137	1	137	0	0	A_14_P139336	chr16:2767953-2768009	19302.2	331.179	1.735690968e-001	6.613062654e-002	8.674058203e-003	2.183197e+003	3.255832e+003	2.452391e+002	3.269193e+002	128.5	524.5	15	75	6.089095e+000	1.886285e+001	0	0	0	0	0	0	0	0	0	0	0	86.5047	433.337	1	1	1	1	25.1049	15.9556	76.0145
DATA	138	1	138	0	0	A_14_P106476	chr22:31635829-31635888	19323.4	331.17	-1.116151733e-001	1.173283100e-001	3.414488612e-001	5.729719e+002	4.431168e+002	1.256689e+002	5.329264e+001	64	138.5	15	75	6.135217e+000	1.873316e+001	0	0	0	0	0	0	0	0	0	0	0	22.6747	58.8176	1	1	1	1	24.6442	15.9871	75.838
DATA	139	1	139	0	0	A_16_P19929823	chr13:100358898-100358957	19344.1	332	-2.265493362e-002	7.663552254e-002	7.675208918e-001	1.127825e+003	1.070500e+003	1.589402e+002	1.110886e+002	86	226	16	75	6.481396e+000	1.896560e+001	0	0	0	0	0	0	0	0	0	0	0	44.5747	141.739	1	1	1	1	23.696	16.3096	75.7778
DATA	140	1	140	0	0	A_14_P135596	chr5:122165586-122165645	19365.4	331.235	1.217788210e-001	1.836652194e-001	5.072999369e-001	2.527062e+002	3.344990e+002	1.149460e+002	4.477495e+001	53	126	16	75	6.532315e+000	1.905564e+001	0	0	0	0	0	0	0	0	0	0	0	9.97497	44.166	1	1	0	1	24.1747	16.4019	75.8987
DATA	141	1	141	0	0	A_14_P134966	chr5:63496727-63496786	19386.6	331.615	6.241419537e-001	1.682422130e-001	2.074376869e-004	1.551242e+002	6.528623e+002	1.133517e+002	7.178251e+001	48	166	16	75	6.449228e+000	1.910015e+001	0	0	0	0	0	0	0	0	0	0	0	6.11489	85.9816	1	1	0	1	24.4106	16.3847	76.1796
DATA	142	1	142	0	0	A_14_P122473	chr4:140375952-140376011	19407.8	331.729	5.380046093e-002	7.891371356e-002	4.953887380e-001	9.626777e+002	1.089636e+003	1.480200e+002	1.129958e+002	79	231	16	75	6.474201e+000	1.888022e+001	0	0	0	0	0	0	0	0	0	0	0	37.8963	143.138	1	1	1	1	25.7804	16.3191	75.729
DATA	143	1	143	0	0	A_14_P115397	chr15:68379002-68379061	19428.9	331.517	-5.348340004e-002	1.006799073e-001	5.952648246e-001	6.754479e+002	5.971844e+002	1.312991e+002	6.682719e+001	70.5	162	16	75	6.442010e+000	1.908022e+001	0	0	0	0	0	0	0	0	0	0	0	26.553	78.2481	1	1	1	1	25.7804	16.2753	76.1294
DATA	144	1	144	0	0	A_16_P19909810	chr13:92494334-92494393	19450.1	331.431	-1.890462152e-001	1.677417063e-001	2.597391803e-001	4.029172e+002	2.607171e+002	1.197342e+002	3.979704e+001	54	120	16	75	6.238099e+000	1.912783e+001	0	0	0	0	0	0	0	0	0	0	0	15.8171	34.0764	1	1	0	1	25.7804	16.1719	76.1467
DATA	145	1	145	0	0	A_14_P132544	chr5:126890565-126890624	19471.2	331.344	9.000533632e-002	7.002934800e-002	1.987043590e-001	1.400082e+003	1.722498e+003	1.798653e+002	1.748670e+002	96.5	301.5	16	76	6.444659e+000	1.921886e+001	0	0	0	0	0	0	0	0	0	0	0	54.8837	224.59	1	1	1	1	26.2212	16.1797	76.6629
DATA	146	1	146	0	0	A_14_P136218	chr1:185576415-185576474	19492.1	331.466	4.393399338e-002	9.577758445e-002	6.464434998e-001	6.582279e+002	7.282999e+002	1.308381e+002	7.884690e+001	63	178.5	16	76	6.399696e+000	1.921564e+001	0	0	0	0	0	0	0	0	0	0	0	25.7657	94.7435	1	1	1	1	25.7804	16.2166	76.4914
DATA	147	1	147	0	0	A_16_P17986178	chr7:75885084-75885143	19513.1	331.177	3.702125027e-001	9.840757634e-002	1.685381235e-004	4.674406e+002	1.096324e+003	1.225084e+002	1.137371e+002	59	221	15	75	6.420062e+000	1.936333e+001	0	0	0	0	0	0	0	0	0	0	0	18.2708	142.289	1	1	0	1	27.0811	16.1776	76.5475
DATA	148	1	148	0	0	A_14_P124456	chr5:149488198-149488255	19534.8	330.937	2.508174204e-001	1.287880645e-001	5.147233412e-002	3.398551e+002	6.054959e+002	1.183955e+002	6.772982e+001	53	159	15	76	6.367501e+000	1.920051e+001	0	0	0	0	0	0	0	0	0	0	0	13.2637	78.406	1	1	0	1	22.9591	16.1205	76.5931
DATA	149	1	149	0	0	A_14_P126370	chrX:78426665-78426724	19555.7	331.543	-2.042189813e-001	8.593392553e-002	1.747940931e-002	1.120398e+003	7.000889e+002	1.595449e+002	7.632785e+001	86	177	15	76	6.286153e+000	1.947047e+001	0	0	0	0	0	0	0	0	0	0	0	43.6597	90.4772	1	1	1	1	23.4529	16.1385	77.2086
DATA	150	1	150	0	0	A_16_P18096605	chr7:121873770-121873829	19577.1	331.267	7.697159386e-002	6.850720218e-002	2.612019591e-001	1.583458e+003	1.890506e+003	1.949740e+002	1.914907e+002	103.5	336.5	15	76	5.975092e+000	1.923795e+001	0	0	0	0	0	0	0	0	0	0	0	61.6094	243.813	1	1	1	1	26.4388	15.8584	77.4922
DATA	151	1	151	0	0	A_14_P110602	chr6:27860929-27860978	19597.9	331.532	-4.459952873e-001	1.175197376e-001	1.476035413e-004	8.961140e+002	3.208987e+002	1.449534e+002	4.429147e+001	79	127	15	76	5.901791e+000	1.925312e+001	0	0	0	0	0	0	0	0	0	0	0	34.8126	41.3097	1	1	1	1	26.2212	15.8817	77.5184
DATA	152	1	152	0	0	A_14_P135118	chr12:66441586-66441645	19619.2	331.778	1.010706818e-002	1.584297132e-001	9.491332353e-001	3.472706e+002	3.554472e+002	1.192838e+002	4.689050e+001	53	134	15	77	6.088265e+000	1.894307e+001	0	0	0	0	0	0	0	0	0	0	0	13.4695	45.6759	1	1	0	1	24.4106	15.9524	77.7797
DATA	153	1	153	0	0	A_14_P103944	chr19:3524057-3524112	19640	331.736	8.164127203e-002	7.802965074e-002	2.954293587e-001	9.823726e+002	1.185544e+003	1.507101e+002	1.224482e+002	80	231.5	15	77	6.141485e+000	1.909167e+001	0	0	0	0	0	0	0	0	0	0	0	38.0441	152.092	1	1	1	1	24.8756	15.8578	78.5181
DATA	154	1	154	0	0	A_14_P202452	chrX:40587990-40588049	19661.5	331.808	2.400355915e-002	8.719019988e-002	7.830849088e-001	8.094560e+002	8.554543e+002	1.402052e+002	9.088130e+001	73.5	198	15	78	6.105835e+000	1.926805e+001	0	0	0	0	0	0	0	0	0	0	0	31.2969	109.571	1	1	1	1	24.4106	15.8804	78.8925
DATA	155	1	155	0	0	A_14_P202365	chr1:168761660-168761719	19682.2	331.457	-6.542483365e-002	6.740949536e-002	3.317683745e-001	2.046760e+003	1.760525e+003	2.346023e+002	1.787139e+002	120	308	15	77.5	6.127063e+000	1.921750e+001	0	0	0	0	0	0	0	0	0	0	0	79.0138	225.165	1	1	1	1	22.1978	15.8056	78.7368
DATA	156	1	156	0	0	A_14_P134843	chr9:73001534-73001593	19703.7	330.944	-1.450225538e-001	8.373440817e-002	8.328515609e-002	1.097253e+003	7.857498e+002	1.588338e+002	8.438558e+001	86	186	15	78	6.126275e+000	1.955590e+001	0	0	0	0	0	0	0	0	0	0	0	42.2903	100.35	1	1	1	1	24.4106	15.9476	78.6099
DATA	157	1	157	0	0	A_14_P126083	chr20:62664413-62664464	19725	330.5	-7.277595825e-002	7.823836367e-002	3.522765956e-001	1.169996e+003	9.894836e+002	1.640729e+002	1.036343e+002	81	202	15	78	6.142976e+000	1.922277e+001	0	0	0	0	0	0	0	0	0	0	0	45.0215	126.21	1	1	1	1	26.2212	15.9198	78.5138
DATA	158	1	158	0	0	A_14_P121009	chr13:20356966-20357024	19746	330.98	-5.466589682e-001	1.086799183e-001	4.905038604e-007	1.226582e+003	3.483676e+002	1.682827e+002	4.652530e+001	93	131	15	77	6.083501e+000	1.869961e+001	0	0	0	0	0	0	0	0	0	0	0	47.1224	44.3948	1	1	1	1	23.2073	15.9282	77.9259
DATA	159	1	159	0	0	A_16_P19459065	chr12:12172284-12172343	19767	330.25	1.869173231e-001	7.069675503e-002	8.194941893e-003	1.358245e+003	2.088794e+003	1.782260e+002	2.111481e+002	89.5	345	15.5	78	6.423459e+000	1.843379e+001	0	0	0	0	0	0	0	0	0	0	0	52.0978	265.921	1	1	1	1	25.3321	16.2233	78.0764
DATA	160	1	160	0	0	A_14_P118221	chr12:106639219-106639278	19788.1	330.868	4.544782091e-001	9.902534303e-002	4.442789649e-006	4.490895e+002	1.278825e+003	1.240036e+002	1.315595e+002	58	251	16	77	6.432606e+000	1.822540e+001	0	0	0	0	0	0	0	0	0	0	0	17.1973	162.716	1	1	0	1	24.4106	16.2631	77.5879
DATA	161	1	161	0	0	A_14_P117290	chr5:172339020-172339079	19810.1	330.339	2.725423383e-001	9.121262124e-002	2.808193507e-003	5.970438e+002	1.118275e+003	1.302668e+002	1.160198e+002	67	228	16	77	6.251312e+000	1.823560e+001	0	0	0	0	0	0	0	0	0	0	0	22.8248	142.196	1	1	1	1	25.3321	16.1802	77.2727
DATA	162	1	162	66	1	DarkCorner	DarkCorner	19830.8	330.5	0.000000000e+000	8.058521138e-001	1.000000000e+000	1.151881e+002	3.169683e+001	1.159700e+002	3.107699e+001	41	89	15	77	6.002817e+000	1.896929e+001	0	0	0	0	0	0	0	0	0	0	0	0.440741	4.02933	0	1	0	0	26.6546	15.9194	77.412
DATA	163	1	163	0	1	HsCGHBrightCorner	HsCGHBrightCorner	19852.1	330.393	-1.554945949e-001	6.847447496e-002	2.315664752e-002	2.322875e+003	1.623795e+003	2.597094e+002	1.652971e+002	135	298	16	77	6.308611e+000	1.864417e+001	0	0	0	0	0	0	0	0	0	0	0	88.5173	206.386	1	1	1	1	25.7804	16.2022	77.6475
DATA	164	1	164	0	1	HsCGHBrightCorner	HsCGHBrightCorner	19873.3	330.352	-1.576734899e-001	6.800452975e-002	2.041818067e-002	2.454869e+003	1.707477e+003	2.716595e+002	1.735243e+002	133	298	15	77	6.241169e+000	1.876582e+001	0	0	0	0	0	0	0	0	0	0	0	93.3965	217.036	1	1	1	1	24.8756	16.0813	77.7124
DATA	165	2	1	0	1	HsCGHBrightCorner	HsCGHBrightCorner	16434.4	342.962	-9.011781282e-002	6.736798720e-002	1.809959261e-001	2.158177e+003	1.753756e+003	2.442946e+002	1.781052e+002	127	305	16	79	6.276813e+000	1.937015e+001	0	0	0	0	0	0	0	0	0	0	0	83.4527	221.881	1	1	1	1	24.4106	16.6298	79.7877
DATA	166	2	2	66	1	DarkCorner	DarkCorner	16456	342.809	0.000000000e+000	8.107742245e-001	1.000000000e+000	1.140274e+002	3.099154e+001	1.148261e+002	3.122150e+001	43	86	17	79	6.228106e+000	1.921295e+001	0	0	0	0	0	0	0	0	0	0	0	1.01734	1.44685	0	0	0	0	27.0811	16.8674	79.5067
DATA	167	2	3	0	0	A_16_P17993421	chr7:78854486-78854544	16476.9	343.235	-2.152517256e-001	7.551757757e-002	4.367078184e-003	1.672240e+003	1.018701e+003	2.030075e+002	1.065777e+002	112.5	211	17	78	6.413222e+000	1.868440e+001	0	0	0	0	0	0	0	0	0	0	0	64.3061	127.801	1	1	1	1	23.4529	17.1755	78.9857
DATA	168	2	4	0	0	A_16_P18208585	chr8:8223659-8223718	16497.8	342.746	3.929905634e-001	8.657439234e-002	5.643070059e-006	6.484082e+002	1.602651e+003	1.323544e+002	1.633194e+002	71	277.5	17	78	6.319983e+000	1.864126e+001	0	0	0	0	0	0	0	0	0	0	0	24.8735	200.345	1	1	1	1	26.0017	17.1568	78.5692
DATA	169	2	5	0	0	A_16_P20013728	chr14:38428459-38428518	16519.3	342.66	3.270693010e-001	1.417672212e-001	2.104997391e-002	2.809416e+002	5.966029e+002	1.190214e+002	6.748552e+001	49	161	16	77	6.373410e+000	1.886420e+001	0	0	0	0	0	0	0	0	0	0	0	10.7516	74.3312	1	1	0	1	23.9365	17.0622	78.263
DATA	170	2	6	0	0	A_14_P132685	chr4:39977394-39977453	16540.2	342.736	1.069476481e-001	9.915672090e-002	2.807786381e-001	5.958733e+002	7.622572e+002	1.303301e+002	8.253007e+001	70	173	17	77	6.596318e+000	1.889650e+001	0	0	0	0	0	0	0	0	0	0	0	22.7542	94.6896	1	1	1	1	24.4106	17.2075	77.9819
DATA	171	2	7	0	0	A_14_P132583	chr7:40041485-40041544	16561.7	342.437	-9.678799353e-002	1.002830847e-001	3.344708217e-001	7.404637e+002	5.925374e+002	1.377457e+002	6.721026e+001	71	154.5	16	77	6.630262e+000	1.902302e+001	0	0	0	0	0	0	0	0	0	0	0	28.2172	73.4102	1	1	1	1	26.6546	17.0824	77.6073
DATA	172	2	8	0	0	A_14_P126258	chr6:27808662-27808721	16582.3	342.534	2.462562283e-001	6.970904663e-002	4.114487853e-004	1.616374e+003	2.849694e+003	1.991681e+002	2.867375e+002	107	421	16	76	6.581709e+000	1.859071e+001	0	0	0	0	0	0	0	0	0	0	0	61.4815	352.244	1	1	1	1	25.3321	17.121	76.5291
DATA	173	2	9	0	0	A_14_P120594	chr19:19635164-19635223	16603.7	343	1.445277233e-001	1.124419255e-001	1.986684748e-001	4.743476e+002	6.616441e+002	1.258581e+002	7.343592e+001	58	165	16	76	6.617799e+000	1.867077e+001	0	0	0	0	0	0	0	0	0	0	0	18.0101	81.6121	1	1	0	1	22.4545	17.0892	76.7377
DATA	174	2	10	0	0	A_14_P107107	chr18:67957981-67958040	16624.6	342.62	3.858906114e-001	8.595260242e-002	7.136558695e-006	6.709077e+002	1.631373e+003	1.346653e+002	1.662298e+002	70	279	16	76	6.613636e+000	1.895297e+001	0	0	0	0	0	0	0	0	0	0	0	25.4325	200.884	1	1	1	1	24.4106	17.0712	76.961
DATA	175	2	11	0	1	SRN_30282	SRN_30282	16646.2	342.5	-2.736870274e-001	2.272522657e-001	2.284615366e-001	3.265110e+002	1.738644e+002	1.214132e+002	3.638523e+001	56	107.5	16	76	6.303598e+000	1.901804e+001	0	0	0	0	0	0	0	0	0	0	0	12.3585	21.3775	1	1	0	1	26.6546	16.6485	77.2925
DATA	176	2	12	0	0	A_14_P102561	chr18:55250393-55250452	16667.2	342.741	3.743337012e-001	8.448857178e-002	9.397829672e-006	7.099660e+002	1.681014e+003	1.369417e+002	1.711202e+002	71	281.5	16	76	6.307351e+000	1.911562e+001	0	0	0	0	0	0	0	0	0	0	0	26.8356	206.439	1	1	1	1	25.5572	16.5533	77.3355
DATA	177	2	13	0	0	A_14_P101526	chr1:156847074-156847133	16687.9	343.167	-1.505704803e-001	1.103602326e-001	1.724560369e-001	6.890313e+002	4.871565e+002	1.359927e+002	5.830287e+001	69	148	16	76	6.254572e+000	1.897137e+001	0	0	0	0	0	0	0	0	0	0	0	26.0122	59.7693	1	1	1	1	21.9382	16.2962	77.3018
DATA	178	2	14	0	0	A_16_P03488216	chr20:14078008-14078067	16709.5	342.324	1.827520303e-001	1.351970728e-001	1.764567688e-001	3.563210e+002	5.427420e+002	1.226643e+002	6.303175e+001	56	154	16	75	6.285225e+000	1.874928e+001	0	0	0	0	0	0	0	0	0	0	0	13.4369	66.5468	1	1	0	1	27.0811	16.3415	76.4968
DATA	179	2	15	0	0	A_14_P129302	chr5:121791982-121792041	16730.5	342.574	2.616757300e-001	9.609237772e-002	6.465907933e-003	5.513213e+002	1.007118e+003	1.297848e+002	1.056935e+002	65	207	16	75	6.179128e+000	1.870991e+001	0	0	0	0	0	0	0	0	0	0	0	20.7695	123.429	1	1	0	1	24.4106	16.2674	76.4866
DATA	180	2	16	0	0	A_14_P104414	chr1:84679890-84679948	16751.8	342.07	-5.839364262e-002	8.018601458e-002	4.664744769e-001	1.103354e+003	9.645420e+002	1.612528e+002	1.016464e+002	87	207.5	16	75	6.203853e+000	1.872154e+001	0	0	0	0	0	0	0	0	0	0	0	41.5296	118.192	1	1	1	1	25.5572	16.5081	76.385
DATA	181	2	17	0	0	A_14_P106475	chr12:32261275-32261334	16773	342.357	1.778581479e-001	7.436882939e-002	1.677655241e-002	1.108843e+003	1.670045e+003	1.616959e+002	1.700560e+002	85.5	276.5	16	76	6.251119e+000	1.833242e+001	0	0	0	0	0	0	0	0	0	0	0	41.7035	204.643	1	1	1	1	25.5572	16.5752	76.8666
DATA	182	2	18	0	0	A_14_P101755	chr7:10975798-10975857	16794.8	342.092	-9.176941928e-003	2.224617866e-001	9.670951842e-001	2.505389e+002	2.453004e+002	1.204013e+002	4.036991e+001	50	121	16	76	6.601999e+000	1.825711e+001	0	0	0	0	0	0	0	0	0	0	0	9.41647	30.0667	1	1	0	1	27.501	17.0039	76.9146
DATA	183	2	19	0	0	A_14_P121492	chr16:48059634-48059693	16815.3	342.327	-5.013155918e-001	1.121232253e-001	7.781362676e-006	1.093969e+003	3.448971e+002	1.607844e+002	4.708144e+001	89	127.5	16	76	6.596358e+000	1.836161e+001	0	0	0	0	0	0	0	0	0	0	0	41.0942	42.2926	1	1	1	1	24.8756	17.0036	76.9971
DATA	184	2	20	0	0	A_14_P104614	chr21:48022922-48022981	16836.6	342	-3.932580464e-002	1.297756577e-001	7.618676623e-001	4.856210e+002	4.435797e+002	1.274934e+002	5.471161e+001	62	137	16	77	6.299497e+000	1.875251e+001	0	0	0	0	0	0	0	0	0	0	0	18.2339	54.4303	1	1	0	1	25.3321	16.7249	77.7131
DATA	185	2	21	0	0	A_14_P138151	chr11:46095612-46095671	16857.6	342.23	1.239017593e-001	8.081584069e-002	1.252421074e-001	8.940074e+002	1.189167e+003	1.479823e+002	1.231471e+002	80	231	16	77	6.288459e+000	1.887092e+001	0	0	0	0	0	0	0	0	0	0	0	33.5558	146.04	1	1	1	1	25.7804	16.7316	78.164
DATA	186	2	22	0	0	A_14_P121453	chr12:53455167-53455216	16878.5	342.25	-2.480525543e-002	1.111370674e-001	8.233836194e-001	5.897151e+002	5.569767e+002	1.318752e+002	6.421976e+001	64.5	146	16	77	6.629565e+000	1.883902e+001	0	0	0	0	0	0	0	0	0	0	0	22.1287	68.4712	1	1	0	1	24.4106	16.9913	78.188
DATA	187	2	23	0	0	A_16_P01575674	chr6:124947686-124947745	16899.8	342.569	1.946242238e-003	8.534097643e-002	9.818054339e-001	8.938236e+002	8.978382e+002	1.480122e+002	9.529239e+001	76	189	16	77	6.667818e+000	1.922195e+001	0	0	0	0	0	0	0	0	0	0	0	33.5343	110.507	1	1	1	1	24.1747	17.0799	78.2801
DATA	188	2	24	0	0	A_16_P19157688	chr11:14034589-14034648	16921	341.786	-4.896079670e-002	9.217926783e-002	5.953165039e-001	8.182519e+002	7.310149e+002	1.435797e+002	7.975250e+001	76.5	177.5	16	77	6.274994e+000	1.875454e+001	0	0	0	0	0	0	0	0	0	0	0	30.6975	90.101	1	1	1	1	25.5572	16.6635	78.0694
DATA	189	2	25	0	0	A_16_P21213297	chr21:24273103-24273162	16942.6	342.074	-7.824683615e-002	1.001224237e-001	4.345016534e-001	7.364757e+002	6.150516e+002	1.390817e+002	6.925577e+001	72	161	16	77	6.283027e+000	1.870091e+001	0	0	0	0	0	0	0	0	0	0	0	27.6296	75.926	1	1	1	1	25.1049	16.5642	78.0981
DATA	190	2	26	0	0	A_16_P17096957	chr5:39739415-39739474	16963.4	342.304	3.932378136e-001	8.700695827e-002	6.195265937e-006	6.524252e+002	1.613498e+003	1.348109e+002	1.644504e+002	69	282.5	16	78	6.730489e+000	1.831738e+001	0	0	0	0	0	0	0	0	0	0	0	24.4784	199.508	1	1	1	1	25.1049	17.0187	78.5609
DATA	191	2	27	0	0	A_14_P202124	chr4:187630364-187630423	16984.6	341.755	-1.933815118e-001	1.085479101e-001	7.482565783e-002	7.491361e+002	4.799315e+002	1.397285e+002	5.753047e+001	76	150.5	16	78	6.739389e+000	1.838765e+001	0	0	0	0	0	0	0	0	0	0	0	28.1124	59.4534	1	1	1	1	24.8756	17.1511	78.9629
DATA	192	2	28	0	0	A_18_P16690136	chr8:136427573-136427632	17005.9	341.98	4.063571141e-002	8.766940296e-002	6.429983058e-001	8.099973e+002	8.894454e+002	1.430598e+002	9.441179e+001	74	196	16	78	6.713189e+000	1.881071e+001	0	0	0	0	0	0	0	0	0	0	0	30.4038	110.401	1	1	1	1	23.2073	17.2251	79.7636
DATA	193	2	29	0	0	A_14_P107469	chr7:94228985-94229044	17026.6	342.187	2.453860375e-001	8.808820589e-002	5.341466676e-003	6.680553e+002	1.175435e+003	1.354970e+002	1.217162e+002	69.5	232	16	78	6.672311e+000	1.886142e+001	0	0	0	0	0	0	0	0	0	0	0	25.0837	146.197	1	1	1	1	23.2073	17.0872	79.7706
DATA	194	2	30	0	0	A_16_P18153238	chr7:145612111-145612170	17048	342.212	-1.682625222e-001	8.634150188e-002	5.131902510e-002	1.088464e+003	7.388419e+002	1.604146e+002	8.032922e+001	83	180	16	79	6.692139e+000	1.951166e+001	0	0	0	0	0	0	0	0	0	0	0	40.8854	92.1008	1	1	1	1	23.696	17.1394	80.1072
DATA	195	2	31	0	0	A_14_P119429	chr5:145894932-145894991	17069.5	341.717	0.000000000e+000	4.880817576e-001	1.000000000e+000	1.169897e+002	1.009679e+002	1.183027e+002	3.083370e+001	47	99	17	79	6.678228e+000	1.895552e+001	0	0	0	0	0	0	0	0	0	0	0	4.18278	12.6162	0	1	0	0	24.6442	17.2966	79.8426
DATA	196	2	32	0	0	A_14_P101494	chr8:42623074-42623133	17090.6	341.588	-1.730276198e-001	8.977377514e-002	5.393305639e-002	1.009541e+003	6.777916e+002	1.550760e+002	7.468886e+001	82	172.5	17	80	6.644492e+000	1.893388e+001	0	0	0	0	0	0	0	0	0	0	0	37.9598	84.8972	1	1	1	1	24.4106	17.278	80.7082
DATA	197	2	33	0	0	A_14_P105851	chr5:176409575-176409634	17111.3	341.741	3.967396442e-001	2.852511815e-001	1.642730278e-001	1.168595e+002	2.913423e+002	1.179392e+002	4.275913e+001	49	125	17	79	6.586794e+000	1.935666e+001	0	0	0	0	0	0	0	0	0	0	0	3.12176	36.5829	0	1	0	1	25.1049	17.2181	80.2421
DATA	198	2	34	0	0	A_18_P11352039	chr12:15550885-15550944	17132.6	341.393	9.632622872e-002	7.045347254e-002	1.715526756e-001	1.413680e+003	1.764726e+003	1.838672e+002	1.792120e+002	96	298.5	16	79	6.528484e+000	1.890471e+001	0	0	0	0	0	0	0	0	0	0	0	53.2223	222.177	1	1	1	1	24.8756	17.1305	79.9257
DATA	199	2	35	0	0	A_14_P106407	chr11:13331507-13331564	17154.1	341.603	-6.955297317e-002	6.641779427e-002	2.950055489e-001	2.334423e+003	1.988962e+003	2.613383e+002	2.013175e+002	132	335	16	79	6.529665e+000	1.907700e+001	0	0	0	0	0	0	0	0	0	0	0	87.9496	251.098	1	1	1	1	25.7804	17.0635	79.4608
DATA	200	2	36	0	0	A_14_P138759	chr18:37493451-37493510	17174.9	341.464	1.033753580e-001	6.926817901e-002	1.355961107e-001	1.526114e+003	1.936253e+003	1.925401e+002	1.960982e+002	101	331	16	79	6.523128e+000	1.909112e+001	0	0	0	0	0	0	0	0	0	0	0	57.5402	245.115	1	1	1	1	25.7804	17.0581	79.0461
DATA	201	2	37	0	0	A_14_P101419	chr8:120628587-120628646	17196.6	341.717	-2.283526017e-001	1.024130180e-001	2.576587421e-002	8.548247e+002	5.052711e+002	1.451404e+002	5.925441e+001	75	147	16	79	6.530161e+000	1.945193e+001	0	0	0	0	0	0	0	0	0	0	0	32.257	64.1513	1	1	1	1	24.6442	17.0672	79.6934
DATA	202	2	38	0	0	A_14_P135475	chr15:42359233-42359292	17217.3	341.413	-2.407683296e-001	9.161570845e-002	8.588231388e-003	1.066027e+003	6.123500e+002	1.584263e+002	6.857355e+001	89	162	16	79	6.298274e+000	1.977348e+001	0	0	0	0	0	0	0	0	0	0	0	40.2615	77.9701	1	1	1	1	26.2212	16.5693	79.7829
DATA	203	2	39	0	0	A_16_P00073017	chr1:58043100-58043159	17238	341.796	-1.605036681e-001	6.794525875e-002	1.816439984e-002	2.506978e+003	1.732395e+003	2.766945e+002	1.759516e+002	138	302	16	79	6.317942e+000	1.932806e+001	0	0	0	0	0	0	0	0	0	0	0	94.7667	221.23	1	1	1	1	25.1049	16.7529	79.4266
DATA	204	2	40	0	0	A_16_P19901122	chr13:88789851-88789910	17259.4	341.55	-1.827474359e-001	8.506454784e-002	3.168687891e-002	1.140128e+003	7.485249e+002	1.633480e+002	8.089592e+001	90	180.5	16	79	6.560795e+000	1.911114e+001	0	0	0	0	0	0	0	0	0	0	0	43.1405	95.8823	1	1	1	1	25.7804	17.0402	79.4441
DATA	205	2	41	1028	1	SM_05	SM_05	17281	341.203	0.000000000e+000	8.207206576e-001	1.000000000e+000	1.160739e+002	3.037871e+001	1.168561e+002	3.065773e+001	46	94	16	79	6.268469e+000	1.874666e+001	0	0	0	0	0	0	0	0	0	0	0	-0.442046	2.7414	0	0	0	0	28.1191	16.8574	79.0327
DATA	206	2	42	0	0	A_16_P16121172	chr3:7778946-7779005	17301.6	341.561	-2.566830502e-001	1.065294137e-001	1.597421875e-002	8.280092e+002	4.585135e+002	1.431223e+002	5.506376e+001	75	146	16	79	6.550951e+000	1.889427e+001	0	0	0	0	0	0	0	0	0	0	0	31.3943	59.098	1	1	1	1	24.8756	17.175	79.5888
DATA	207	2	43	0	0	A_14_P135178	chr8:145742205-145742254	17323	341.466	-5.958206094e-002	7.136842175e-002	4.038011129e-001	1.558393e+003	1.358610e+003	1.946382e+002	1.392191e+002	103	267	16	80	6.595458e+000	1.924881e+001	0	0	0	0	0	0	0	0	0	0	0	59.152	175.674	1	1	1	1	26.0017	17.1666	79.8596
DATA	208	2	44	0	0	A_14_P124858	chr4:163164462-163164521	17344.3	341.344	3.345347303e-001	7.739764925e-002	1.544212454e-005	9.697676e+002	2.095089e+003	1.515653e+002	2.116879e+002	82	356	16	79	6.321755e+000	1.947013e+001	0	0	0	0	0	0	0	0	0	0	0	36.851	271.776	1	1	1	1	26.6546	16.8473	79.7731
DATA	209	2	45	0	0	A_14_P116151	chr7:110602839-110602898	17365.8	340.803	-6.606963942e-002	1.350087775e-001	6.245777062e-001	4.686300e+002	4.024950e+002	1.254257e+002	5.031762e+001	63	135	16	79	6.601363e+000	1.914504e+001	0	0	0	0	0	0	0	0	0	0	0	17.8289	52.3825	1	1	0	1	27.0811	17.0976	79.8225
DATA	210	2	46	0	0	A_16_P19963753	chr13:113172605-113172664	17386.4	341.016	-6.810947801e-002	8.381592480e-002	4.164429329e-001	9.935797e+002	8.493628e+002	1.528947e+002	9.011272e+001	83	196	17	79	6.619101e+000	1.919839e+001	0	0	0	0	0	0	0	0	0	0	0	37.8435	110.888	1	1	1	1	26.4388	17.0744	79.9018
DATA	211	2	47	0	0	A_16_P19427171	chr11:133531291-133531350	17407.7	341.449	-5.604021578e-002	7.446952854e-002	4.517351327e-001	1.327666e+003	1.166940e+003	1.763504e+002	1.204895e+002	98	230	17	79	6.537278e+000	1.938278e+001	0	0	0	0	0	0	0	0	0	0	0	50.6287	152.848	1	1	1	1	24.1747	17.162	80.1127
DATA	212	2	48	0	0	A_16_P18175100	chr7:154690552-154690611	17428.6	341.736	4.589628916e-002	7.289909329e-002	5.289651214e-001	1.262592e+003	1.403328e+003	1.714101e+002	1.434843e+002	92	276	16	79	6.205870e+000	1.907897e+001	0	0	0	0	0	0	0	0	0	0	0	48.2053	184.404	1	1	1	1	24.8756	16.862	79.7715
DATA	213	2	49	0	0	A_16_P17414202	chr5:177956879-177956938	17450.6	341.672	1.471792937e-001	1.880889940e-001	4.339218604e-001	2.460662e+002	3.453276e+002	1.183659e+002	4.561698e+001	52	133	16	79	6.176260e+000	1.921819e+001	0	0	0	0	0	0	0	0	0	0	0	9.40698	45.5316	1	1	0	1	26.6546	16.8284	79.8228
DATA	214	2	50	0	0	A_14_P113346	chr22:46204739-46204798	17471	341.246	-2.485418414e-001	1.045046079e-001	1.739332963e-002	8.361440e+002	4.717797e+002	1.426992e+002	5.575480e+001	73	150	16	79	6.222197e+000	1.947290e+001	0	0	0	0	0	0	0	0	0	0	0	32.0052	62.4	1	1	1	1	25.7804	16.8612	80.2207
DATA	215	2	51	0	1	SRN_30434	SRN_30434	17492.6	341.684	-9.953507146e-002	9.250353716e-002	2.819211411e-001	8.449186e+002	6.718616e+002	1.430938e+002	7.342333e+001	78.5	181	16	79	6.602894e+000	1.939241e+001	0	0	0	0	0	0	0	0	0	0	0	32.3831	89.1588	1	1	1	1	25.1049	17.1116	80.2789
DATA	216	2	52	0	0	A_14_P110627	chr14:80677928-80677978	17513.4	340.816	2.326986474e-001	7.653885841e-002	2.363676523e-003	9.670209e+002	1.652474e+003	1.505096e+002	1.678635e+002	85	310	16	79	6.584591e+000	1.905125e+001	0	0	0	0	0	0	0	0	0	0	0	37.1118	219.986	1	1	1	1	23.696	17.1372	80.1523
DATA	217	2	53	0	0	A_14_P105972	chr3:173740084-173740143	17534.7	340.948	-1.671804866e-002	8.376848863e-002	8.418134247e-001	9.242286e+002	8.893267e+002	1.476775e+002	9.367422e+001	81	212	16	79	6.650235e+000	1.902604e+001	0	0	0	0	0	0	0	0	0	0	0	35.5165	118.776	1	1	1	1	25.3321	17.1614	79.6572
DATA	218	2	54	0	0	A_14_P104156	chr7:100843516-100843567	17555.6	340.93	3.661556838e-001	7.997183936e-002	4.681929371e-006	8.484144e+002	1.971350e+003	1.429325e+002	1.993053e+002	73	343.5	16	79	6.651840e+000	1.910844e+001	0	0	0	0	0	0	0	0	0	0	0	32.6462	264.121	1	1	1	1	25.3321	17.0765	79.235
DATA	219	2	55	0	0	A_14_P108714	chr11:4853983-4854042	17577.2	340.898	9.164462706e-002	1.278865767e-001	4.736156080e-001	4.133516e+002	5.104630e+002	1.220812e+002	5.882641e+001	61	151	16	78	6.338752e+000	1.919512e+001	0	0	0	0	0	0	0	0	0	0	0	15.9273	68.6139	1	1	0	1	26.0017	16.671	78.7749
DATA	220	2	56	0	0	A_16_P17299478	chr5:129483137-129483196	17598.3	340.855	2.215705923e-001	9.603928643e-002	2.105019953e-002	5.549327e+002	9.242956e+002	1.274329e+002	9.691604e+001	66	195	16	77	6.332922e+000	1.885162e+001	0	0	0	0	0	0	0	0	0	0	0	21.4116	124.628	1	1	0	1	24.8756	16.7764	77.8366
DATA	221	2	57	0	0	A_18_P17126482	chrX:32641074-32641133	17619.2	340.667	-7.514622405e-002	7.361314978e-002	3.073368411e-001	1.397602e+003	1.175540e+003	1.807123e+002	1.210918e+002	99	249	16	77	6.577409e+000	1.880210e+001	0	0	0	0	0	0	0	0	0	0	0	53.9985	158.993	1	1	1	1	26.0017	17.0406	77.9585
DATA	222	2	58	0	0	A_14_P118891	chr22:36662026-36662084	17640.6	340.444	1.839456391e-001	7.802406636e-002	1.839597443e-002	9.128925e+002	1.394329e+003	1.463603e+002	1.424100e+002	83	269	17	77	6.569039e+000	1.881224e+001	0	0	0	0	0	0	0	0	0	0	0	35.3201	189.169	1	1	1	1	24.4106	17.207	77.8589
DATA	223	2	59	0	0	A_16_P17853611	chr7:14247513-14247572	17661.5	340.5	1.781745158e-001	7.732974340e-002	2.121771591e-002	9.391900e+002	1.415559e+003	1.478959e+002	1.444720e+002	76	274	17	76.5	6.624518e+000	1.877107e+001	0	0	0	0	0	0	0	0	0	0	0	36.3865	192.623	1	1	1	1	24.4106	17.2417	77.5812
DATA	224	2	60	0	0	A_14_P112152	chr4:186178095-186178154	17682.8	340.654	-2.151213500e-001	9.397137571e-002	2.206644961e-002	9.480467e+002	5.777080e+002	1.483394e+002	6.454888e+001	78.5	163.5	17	77	6.616660e+000	1.899944e+001	0	0	0	0	0	0	0	0	0	0	0	36.78	78.8483	1	1	1	1	24.4106	17.2362	77.5735
DATA	225	2	61	0	0	A_14_P116195	chr19:46843260-46843319	17704.6	340.217	4.099660632e-001	1.451601649e-001	4.739398211e-003	2.433748e+002	6.255206e+002	1.164981e+002	6.882499e+001	56	167.5	16	77	6.323885e+000	1.848277e+001	0	0	0	0	0	0	0	0	0	0	0	9.45537	85.6312	1	1	0	1	22.9591	17.0359	77.1865
DATA	226	2	62	0	0	A_14_P135366	chr18:58517547-58517606	17725.3	340.312	4.381902419e-002	9.973834351e-002	6.604153376e-001	6.170184e+002	6.825228e+002	1.294300e+002	7.401265e+001	69.5	174	16	76	6.658992e+000	1.862975e+001	0	0	0	0	0	0	0	0	0	0	0	24.0037	93.6976	1	1	1	1	26.4388	17.1621	76.5422
DATA	227	2	63	0	1	SRN_50490	SRN_50490	17746.4	340.264	1.172952990e-002	6.156363567e-002	8.488962503e-001	1.228261e+004	1.261886e+004	1.233505e+003	1.262209e+003	523.5	1854.5	16	76	6.739367e+000	1.858188e+001	0	0	0	0	0	0	0	0	0	0	0	478.478	1737.2	1	1	1	1	24.8756	17.0824	76.0753
DATA	228	2	64	0	0	A_14_P122768	chr14:102235694-102235753	17767.4	340.069	1.478512732e-001	3.008370585e-001	6.230966889e-001	1.449651e+002	2.037581e+002	1.143902e+002	3.500925e+001	47	117	16	76	6.724900e+000	1.868120e+001	0	0	0	0	0	0	0	0	0	0	0	5.65487	28.1275	1	1	0	1	25.3321	16.8964	76.7213
DATA	229	2	65	0	0	A_14_P130894	chr11:82758698-82758757	17789	340.3	1.732645858e-001	6.740842766e-002	1.015900069e-002	1.808500e+003	2.695151e+003	2.134165e+002	2.710063e+002	115	443.5	16	76	6.664343e+000	1.863949e+001	0	0	0	0	0	0	0	0	0	0	0	70.6431	373.074	1	1	1	1	26.2212	16.9762	76.6553
DATA	230	2	66	0	0	A_18_P15117890	chr5:20693570-20693629	17809.9	340.056	1.862369997e-001	7.497828647e-002	1.299599096e-002	1.027260e+003	1.577311e+003	1.528347e+002	1.602529e+002	86	319	16	76	6.591084e+000	1.885120e+001	0	0	0	0	0	0	0	0	0	0	0	40.1799	218.902	1	1	1	1	24.4106	16.8333	76.5271
DATA	231	2	67	0	0	A_14_P200350	chr12:57434942-57435000	17830.8	340.321	6.620190041e-002	1.808637915e-001	7.143413415e-001	2.754781e+002	3.208404e+002	1.163245e+002	4.274580e+001	57	131.5	16	76	6.615533e+000	1.897913e+001	0	0	0	0	0	0	0	0	0	0	0	10.789	44.6398	1	1	0	1	25.1049	16.87	76.6591
DATA	232	2	68	0	0	A_14_P130979	chr10:74542787-74542846	17852.1	340.034	-1.984831207e-001	9.362531738e-002	3.400834110e-002	9.215842e+002	5.835148e+002	1.457105e+002	6.479769e+001	81	173	16	75	6.622452e+000	1.907711e+001	0	0	0	0	0	0	0	0	0	0	0	36.1418	81.3897	1	1	1	1	26.0017	17.0244	76.5334
DATA	233	2	69	0	0	A_14_P100630	chr1:70303897-70303956	17873.1	340.589	-1.058730420e-001	7.419258032e-002	1.535790050e-001	1.404377e+003	1.100552e+003	1.800803e+002	1.135878e+002	96.5	240	16	75	6.648078e+000	1.908389e+001	0	0	0	0	0	0	0	0	0	0	0	55.1452	153.877	1	1	1	1	25.7804	17.0478	76.6611
DATA	234	2	70	0	0	A_16_P36797540	chr4:81798518-81798577	17894.4	340.736	-2.216715271e-002	7.369653506e-002	7.635749250e-001	1.270461e+003	1.207241e+003	1.697475e+002	1.239381e+002	95	258	16	76	6.676863e+000	1.916687e+001	0	0	0	0	0	0	0	0	0	0	0	49.9511	169.191	1	1	1	1	24.8756	16.946	77.2051
DATA	235	2	71	0	0	A_16_P15883074	chr2:154164613-154164672	17915.1	340.464	-8.419600299e-002	6.480510133e-002	1.938688739e-001	2.884114e+003	2.375836e+003	3.095528e+002	2.392255e+002	149.5	422.5	16	76	6.650307e+000	1.929660e+001	0	0	0	0	0	0	0	0	0	0	0	113.538	333.696	1	1	1	1	25.7804	16.9403	77.4601
DATA	236	2	72	0	0	A_14_P113211	chr9:138392136-138392195	17936.7	339.661	-2.070034419e-001	1.568054835e-001	1.867920125e-001	4.416847e+002	2.742262e+002	1.206627e+002	3.913413e+001	60.5	122.5	16	77	6.256834e+000	1.910837e+001	0	0	0	0	0	0	0	0	0	0	0	17.4105	38.6004	1	1	0	1	25.1049	16.6064	77.8197
DATA	237	2	73	0	0	A_14_P138956	chr16:15656291-15656350	17958	340.836	1.143458318e-001	1.052057906e-001	2.770908496e-001	5.174950e+002	6.733672e+002	1.235187e+002	7.287244e+001	66.5	185.5	16	77	6.256808e+000	1.951245e+001	0	0	0	0	0	0	0	0	0	0	0	20.4229	94.9866	1	1	0	1	25.3321	16.6065	78.288
DATA	238	2	74	0	0	A_16_P16871604	chr4:137118362-137118421	17979.1	339.915	-4.444059506e-001	1.175828644e-001	1.571354627e-004	8.740828e+002	3.141569e+002	1.420832e+002	4.195329e+001	75	125	16	78	6.278283e+000	1.943228e+001	0	0	0	0	0	0	0	0	0	0	0	34.5388	44.4023	1	1	1	1	22.9591	16.6516	78.8759
DATA	239	2	75	0	0	A_16_P01388843	chr5:166951793-166951852	18000.1	340.857	9.264873423e-002	8.071120372e-002	2.510081005e-001	8.691400e+002	1.075817e+003	1.416795e+002	1.111035e+002	79	238	16	77	6.314263e+000	1.947631e+001	0	0	0	0	0	0	0	0	0	0	0	34.3824	152.347	1	1	1	1	24.8756	16.7862	78.3051
DATA	240	2	76	0	0	A_16_P20154283	chr14:97978392-97978451	18021	340.34	4.187665292e-001	1.310029257e-001	1.390481313e-003	2.721961e+002	7.139182e+002	1.150244e+002	7.657829e+001	55	181.5	16	78	6.288938e+000	1.924291e+001	0	0	0	0	0	0	0	0	0	0	0	10.7805	101.277	1	1	0	1	23.4529	16.7456	78.4667
DATA	241	2	77	0	0	A_14_P136359	chr2:116330274-116330333	18042.1	340.527	1.289552305e-001	7.745298187e-002	9.592302892e-002	9.387811e+002	1.263338e+003	1.458584e+002	1.293253e+002	82.5	265	16	78	6.610555e+000	1.930112e+001	0	0	0	0	0	0	0	0	0	0	0	37.2229	179.528	1	1	1	1	25.7804	16.9556	78.9203
DATA	242	2	78	0	1	SRN_30558	SRN_30558	18064	340.264	-1.426935291e-001	9.236549539e-002	1.223755133e-001	8.639942e+002	6.220386e+002	1.410587e+002	6.805574e+001	78	174.5	16	79	6.297264e+000	1.950467e+001	0	0	0	0	0	0	0	0	0	0	0	34.2973	88.5422	1	1	1	1	24.1747	16.4977	79.3024
DATA	243	2	79	0	0	A_14_P122294	chr3:84777412-84777471	18085.2	340.265	4.404639862e-002	2.169606285e-001	8.391228158e-001	2.275800e+002	2.518723e+002	1.136820e+002	3.734074e+001	54.5	124	16	79	6.290776e+000	1.933966e+001	0	0	0	0	0	0	0	0	0	0	0	9.0439	35.9069	1	1	0	1	23.4529	16.494	79.5661
DATA	244	2	80	0	0	A_16_P19125946	chr11:653155-653214	18106	339.956	-9.427294823e-002	1.361035306e-001	4.885253619e-001	4.570801e+002	3.678912e+002	1.202863e+002	4.594857e+001	64	139.5	16	80	6.635700e+000	1.982644e+001	0	0	0	0	0	0	0	0	0	0	0	18.1832	52.5192	1	1	0	1	22.7082	16.9441	80.6267
DATA	245	2	81	0	1	SRN_50360	SRN_50360	18127.5	339.676	-2.689317933e-001	6.616058424e-002	4.806665694e-005	6.673511e+005	3.592713e+005	6.673520e+004	3.592714e+004	26864	52088	16	80.5	6.620540e+000	1.995631e+001	0	0	0	0	0	0	0	0	0	0	0	26576.2	51357.2	1	1	1	1	27.0811	17.1091	80.949
DATA	246	2	82	0	0	A_16_P37999166	chr7:40095110-40095169	18148.4	339.939	4.493750838e-001	1.137650132e-001	7.814177428e-005	3.277845e+002	9.224939e+002	1.157751e+002	9.624924e+001	62	220	16	80	6.725479e+000	2.011368e+001	0	0	0	0	0	0	0	0	0	0	0	13.0662	132.03	1	1	0	1	23.696	17.1214	80.3436
DATA	247	2	83	0	0	A_16_P15203883	chr1:87873004-87873063	18169.7	339.382	-5.162327441e-001	8.586526025e-002	1.831061675e-009	2.308698e+003	7.032899e+002	2.561360e+002	7.548823e+001	133.5	186	16	79	6.695512e+000	2.020258e+001	0	0	0	0	0	0	0	0	0	0	0	92.1216	100.768	1	1	1	1	24.8756	17.0498	80.1524
DATA	248	2	84	0	0	A_14_P122870	chr12:10269497-10269556	18190.7	339.5	-2.017861216e-001	6.821333953e-002	3.094792274e-003	2.665543e+003	1.674941e+003	2.886751e+002	1.697205e+002	153	328	16	78	6.287316e+000	1.991607e+001	0	0	0	0	0	0	0	0	0	0	0	106.459	240.232	1	1	1	1	25.3321	16.5739	79.447
DATA	249	2	85	0	0	A_16_P16215727	chr3:48371494-48371553	18212	339.255	2.664725836e-001	1.036216032e-001	1.012318346e-002	4.495363e+002	8.303045e+002	1.195006e+002	8.742689e+001	65	215	16	78	6.215917e+000	1.914846e+001	0	0	0	0	0	0	0	0	0	0	0	17.9705	119.197	1	1	0	1	25.1049	16.464	78.3313
DATA	250	2	86	0	0	A_14_P105546	chr17:47655292-47655351	18233.1	339.475	3.082956392e-001	7.633876676e-002	5.378949901e-005	9.576908e+002	1.947695e+003	1.463231e+002	1.966808e+002	84	364	16	77	6.225464e+000	1.926472e+001	0	0	0	0	0	0	0	0	0	0	0	38.3168	279.837	1	1	1	1	26.0017	16.4858	78.5054
DATA	251	2	87	0	0	A_14_P114653	chr2:65477909-65477968	18254.3	339.69	-2.667581276e-001	8.673060043e-002	2.100023658e-003	1.178346e+003	6.375504e+002	1.615661e+002	6.936715e+001	91	170.5	16	78	6.211936e+000	1.884792e+001	0	0	0	0	0	0	0	0	0	0	0	47.1839	91.6668	1	1	1	1	25.3321	16.5985	78.6771
DATA	252	2	88	0	0	A_16_P16111335	chr3:3653346-3653405	18275	339.456	-3.252412305e-001	1.025525172e-001	1.516746283e-003	9.172194e+002	4.337425e+002	1.435697e+002	5.125975e+001	82	149	16	78	6.178695e+000	1.932713e+001	0	0	0	0	0	0	0	0	0	0	0	36.7567	62.3992	1	1	1	1	25.7804	16.491	79.1323
DATA	253	2	89	0	0	A_14_P108641	chr16:1820324-1820379	18296.1	339.5	-9.865423765e-002	9.539542203e-002	3.010608426e-001	7.620169e+002	6.071701e+002	1.341177e+002	6.657359e+001	70	167.5	16	78	6.251736e+000	1.887051e+001	0	0	0	0	0	0	0	0	0	0	0	30.5603	87.3928	1	1	1	1	25.3321	16.5583	79.0132
DATA	254	2	90	0	0	A_14_P113761	chr5:131008260-131008319	18317.1	339.413	3.996583294e-001	1.073436018e-001	1.967380305e-004	3.756601e+002	9.428735e+002	1.165100e+002	9.815814e+001	57.5	220.5	16	78	6.281847e+000	1.864087e+001	0	0	0	0	0	0	0	0	0	0	0	15.0765	135.764	1	1	0	1	22.7082	16.4983	78.9623
DATA	255	2	91	0	0	A_14_P117821	chrX:34481748-34481807	18338.7	339.86	-4.281991921e-001	1.147764519e-001	1.909307717e-004	8.747724e+002	3.263592e+002	1.407097e+002	4.253870e+001	81.5	130.5	16	78	6.300666e+000	1.873174e+001	0	0	0	0	0	0	0	0	0	0	0	35.1312	47.0075	1	1	1	1	24.1747	16.4482	78.7468
DATA	256	2	92	0	0	A_14_P104417	chr2:11389766-11389815	18359.6	339.389	2.480618474e-001	6.764616460e-002	2.453651179e-004	2.148054e+003	3.802831e+003	2.413965e+002	3.812604e+002	132	633	16	78	6.336943e+000	1.867322e+001	0	0	0	0	0	0	0	0	0	0	0	86.3238	547.825	1	1	1	1	24.4106	16.5769	78.7274
DATA	257	2	93	0	0	A_14_P119212	chr6:161582823-161582882	18381.1	339.585	5.006735492e-001	9.242523408e-002	6.058514207e-008	5.084663e+002	1.610407e+003	1.212502e+002	1.633346e+002	62	315	16	78	6.304171e+000	1.895678e+001	0	0	0	0	0	0	0	0	0	0	0	20.4461	232.011	1	1	0	1	24.6442	16.5598	78.9836
DATA	258	2	94	0	0	A_14_P135297	chr10:74506622-74506681	18402	339.723	-2.536047139e-001	8.207368909e-002	2.001810029e-003	1.319415e+003	7.358286e+002	1.717890e+002	7.847651e+001	97	191	16	78	6.334097e+000	1.943763e+001	0	0	0	0	0	0	0	0	0	0	0	53.0846	106.008	1	1	1	1	23.4529	16.7282	79.143
DATA	259	2	95	0	0	A_14_P202101	chr1:71318416-71318475	18423.6	339.863	-1.225080933e-001	6.390720458e-002	5.524193298e-002	4.132210e+003	3.116551e+003	4.276000e+002	3.128470e+002	215	514	16	78	6.304046e+000	1.926988e+001	0	0	0	0	0	0	0	0	0	0	0	166.341	448.931	1	1	1	1	24.1747	16.5953	79.2847
DATA	260	2	96	0	0	A_18_P17380348	chrY:7613581-7613640	18444.2	339.358	-9.198516134e-001	5.356315162e-001	8.592043282e-002	2.253900e+002	2.710710e+001	1.121878e+002	2.729531e+001	51	83	16	78.5	6.316066e+000	1.937382e+001	0	0	0	0	0	0	0	0	0	0	0	9.07752	0.793279	1	0	0	0	24.6442	16.6027	79.2229
DATA	261	2	97	0	0	A_14_P130939	chr13:94540422-94540477	18465.7	339.625	1.008742937e-002	8.288001532e-002	9.031277118e-001	8.732762e+002	8.937974e+002	1.403342e+002	9.345570e+001	77	208	16	79	6.247731e+000	1.933113e+001	0	0	0	0	0	0	0	0	0	0	0	35.1863	128.671	1	1	1	1	23.696	16.5806	79.5154
DATA	262	2	98	0	0	A_14_P121057	chr1:40128786-40128845	18486.7	339.291	3.310614175e-001	7.010988176e-002	2.334948163e-006	2.186365e+003	4.685803e+003	2.446620e+002	4.693756e+002	131	746	16	79	6.288295e+000	1.903566e+001	0	0	0	0	0	0	0	0	0	0	0	88.1301	674.246	1	1	1	1	24.8756	16.5684	79.838
DATA	263	2	99	0	0	A_14_P130347	chr4:27025347-27025406	18508.4	339.544	1.537577016e-001	9.976836840e-002	1.232810799e-001	5.292615e+002	7.540984e+002	1.218618e+002	8.020851e+001	63.5	200.5	16	80	6.322214e+000	1.940095e+001	0	0	0	0	0	0	0	0	0	0	0	21.3415	108.448	1	1	0	1	25.1049	16.6362	80.524
DATA	264	2	100	0	0	A_14_P110273	chr4:152201339-152201398	18529	339.075	1.232287686e-001	1.164202695e-001	2.898357201e-001	4.322739e+002	5.741004e+002	1.179395e+002	6.358999e+001	62.5	165	16	79	6.325578e+000	1.934543e+001	0	0	0	0	0	0	0	0	0	0	0	17.4364	82.5064	1	1	0	1	24.4106	16.5679	80.5659
DATA	265	2	101	0	0	A_14_P120470	chr11:47269963-47270016	18550.2	339.782	1.229641079e-001	7.052912227e-002	8.125475438e-002	1.295036e+003	1.718882e+003	1.697254e+002	1.740528e+002	97	322	16	79	6.291179e+000	1.945994e+001	0	0	0	0	0	0	0	0	0	0	0	52.2494	246.854	1	1	1	1	24.4106	16.531	80.1406
DATA	266	2	102	0	0	A_16_P15630632	chr2:43046238-43046297	18571.7	339.733	7.050765537e-001	1.437010402e-001	9.269166055e-007	1.741864e+002	8.832644e+002	1.110556e+002	9.247543e+001	52	198.5	16	80	6.251614e+000	1.928311e+001	0	0	0	0	0	0	0	0	0	0	0	7.02934	126.737	1	1	0	1	25.7804	16.5754	80.5708
DATA	267	2	103	0	0	A_14_P113820	chr16:2092056-2092101	18593.3	338.852	1.245062346e-001	1.968329651e-001	5.270290656e-001	2.270871e+002	3.024814e+002	1.119819e+002	4.082497e+001	54.5	128.5	16	80	6.331178e+000	1.961388e+001	0	0	0	0	0	0	0	0	0	0	0	9.16633	43.3564	1	1	0	1	24.6442	16.3924	80.8111
DATA	268	2	104	0	0	A_18_P12230151	chr15:53238405-53238464	18613.4	339.019	5.341937799e-002	1.103105745e-001	6.281989212e-001	5.041365e+002	5.701216e+002	1.206766e+002	6.327406e+001	66	166	16	80	6.315375e+000	1.937836e+001	0	0	0	0	0	0	0	0	0	0	0	20.3519	81.6379	1	1	0	1	24.4106	16.2747	80.4284
DATA	269	2	105	0	0	A_14_P134348	chrX:36367299-36367358	18635.4	338.981	4.650606283e-002	1.416759585e-001	7.427176862e-001	3.644470e+002	4.056397e+002	1.155297e+002	4.899458e+001	59	141	16	79	6.456539e+000	1.897806e+001	0	0	0	0	0	0	0	0	0	0	0	14.7141	58.0154	1	1	0	1	24.6442	16.4362	79.8112
DATA	270	2	106	0	0	A_14_P120445	chr8:140713512-140713571	18656.3	338.564	-4.548692541e-001	8.695722396e-002	1.686373092e-007	1.750467e+003	6.141646e+002	2.065393e+002	6.729736e+001	113.5	172	16	79	6.333756e+000	1.899902e+001	0	0	0	0	0	0	0	0	0	0	0	70.6782	87.7275	1	1	1	1	24.8756	16.3551	80.1283
DATA	271	2	107	0	0	A_14_P133620	chr1:152659667-152659720	18677.4	338.833	-2.106896986e-001	6.945541265e-002	2.417727192e-003	2.374079e+003	1.461522e+003	2.614955e+002	1.487260e+002	143	291	16	79	6.375843e+000	1.920665e+001	0	0	0	0	0	0	0	0	0	0	0	95.8566	208.491	1	1	1	1	24.8756	16.425	79.9074
DATA	272	2	108	0	0	A_14_P139611	chr1:36909594-36909648	18698.5	338.714	1.293338230e-001	6.490588237e-002	4.630127284e-002	2.429222e+003	3.271908e+003	2.665133e+002	3.283518e+002	136	556	16	79	6.426199e+000	1.855464e+001	0	0	0	0	0	0	0	0	0	0	0	98.0799	466.079	1	1	1	1	25.3321	16.6824	79.5151
DATA	273	2	109	0	0	A_14_P124604	chr1:22352654-22352713	18719.7	338.852	5.241497460e-001	8.913119289e-002	4.086474874e-009	5.878541e+002	1.965257e+003	1.244030e+002	1.984585e+002	67	363.5	16	78	6.399335e+000	1.887036e+001	0	0	0	0	0	0	0	0	0	0	0	23.7324	279.526	1	1	1	1	24.8756	16.6606	79.0551
DATA	274	2	110	0	0	A_16_P15884526	chr2:154938385-154938444	18740.9	338.827	-7.917711054e-002	1.521560241e-001	6.028071807e-001	3.864682e+002	3.220599e+002	1.162628e+002	4.246306e+001	61	136	16	78	6.419768e+000	1.904185e+001	0	0	0	0	0	0	0	0	0	0	0	15.6002	45.7341	1	1	0	1	24.4106	16.5817	78.9664
DATA	275	2	111	0	0	A_14_P124551	chr14:103986623-103986673	18761.8	338.34	-6.365735588e-002	1.139093078e-001	5.762692558e-001	5.515480e+002	4.763497e+002	1.227557e+002	5.511456e+001	65	158	16	77	6.449248e+000	1.937735e+001	0	0	0	0	0	0	0	0	0	0	0	22.2607	67.5278	1	1	1	1	24.1747	16.5739	78.3384
DATA	276	2	112	0	0	A_14_P113840	chr1:22580233-22580292	18782.9	338.75	5.258156208e-001	8.123056444e-002	9.599628917e-011	1.140591e+003	3.827769e+003	1.582473e+002	3.837829e+002	85	606	16	76	6.416834e+000	1.918705e+001	0	0	0	0	0	0	0	0	0	0	0	46.0236	541.697	1	1	1	1	25.3321	16.5946	77.4766
DATA	277	2	113	0	0	A_16_P18843555	chr10:14829939-14829998	18804.1	338.707	8.860844480e-002	6.483419925e-002	1.717215776e-001	2.317083e+003	2.841515e+003	2.563742e+002	2.855103e+002	138	496	16	76	6.334228e+000	1.906612e+001	0	0	0	0	0	0	0	0	0	0	0	93.4712	401.376	1	1	1	1	25.7804	16.4709	77.2844
DATA	278	2	114	0	0	A_14_P120692	chr9:79312247-79312306	18825.2	338.393	3.108865226e-001	7.064335548e-002	1.078578204e-005	1.664776e+003	3.405983e+003	1.994010e+002	3.417371e+002	109.5	576	16	75	6.311919e+000	1.872923e+001	0	0	0	0	0	0	0	0	0	0	0	67.1378	480.17	1	1	1	1	25.1049	16.5084	76.4519
DATA	279	2	115	0	0	A_14_P134785	chr19:10385601-10385651	18846.7	338.5	1.042515547e-001	8.450035410e-002	2.172994186e-001	7.604046e+002	9.667102e+002	1.335547e+002	1.006255e+002	66	223	16	76	6.316258e+000	1.851910e+001	0	0	0	0	0	0	0	0	0	0	0	30.6548	136.011	1	1	1	1	24.4106	16.3962	76.2489
DATA	280	2	116	0	-1	NC2_00070181	NC2_00070181	18867.7	338.163	0.000000000e+000	8.277860548e-001	1.000000000e+000	1.091000e+002	2.780363e+001	1.098352e+002	2.799098e+001	35.5	81.5	16	75	6.240250e+000	1.862375e+001	0	0	0	0	0	0	1	0	0	0	0	-6.50224	-4.81605	0	0	0	0	24.1747	16.2997	76.092
DATA	281	2	117	1028	1	SM_07	SM_07	18889.2	338.478	0.000000000e+000	8.297501435e-001	1.000000000e+000	1.091510e+002	2.786328e+001	1.102288e+002	2.805103e+001	48	84	15	74	6.251672e+000	1.857444e+001	0	0	0	0	0	0	0	0	0	0	0	3.49632	-0.611832	0	0	0	0	27.0811	16.2438	75.635
DATA	282	2	118	0	0	A_14_P105396	chr21:37796230-37796289	18910.5	338.765	6.658631125e-001	1.765563178e-001	1.623393132e-004	1.353138e+002	6.269100e+002	1.107715e+002	6.870565e+001	49	177.5	15	74	6.437078e+000	1.851545e+001	0	0	0	0	0	0	0	0	0	0	0	5.44767	87.6382	1	1	0	1	23.9365	16.2472	75.7268
DATA	283	2	119	0	0	A_14_P128909	chr21:19756025-19756084	18930.9	338.056	1.351532922e-001	7.356669600e-002	6.618726884e-002	1.089940e+003	1.487839e+003	1.548492e+002	1.514283e+002	88	310	16	74	6.213826e+000	1.857010e+001	0	0	0	0	0	0	0	0	0	0	0	43.8598	207.519	1	1	1	1	24.6442	16.1669	75.7853
DATA	284	2	120	0	0	A_14_P105071	chr16:57511305-57511361	18951.9	338.544	-1.266697105e-002	7.306107550e-002	8.623565986e-001	1.265921e+003	1.229532e+003	1.677455e+002	1.261545e+002	91	261.5	16	74	6.010830e+000	1.846820e+001	0	0	0	0	0	0	0	0	0	0	0	50.9111	171.105	1	1	1	1	25.7804	16.0115	75.6708
DATA	285	2	121	0	0	A_14_P109369	chr17:32977608-32977667	18973.2	338.87	-1.711812595e-002	6.914413018e-002	8.044658530e-001	1.587665e+003	1.526303e+003	1.932232e+002	1.552329e+002	108.5	301.5	16	74	6.180432e+000	1.839206e+001	0	0	0	0	0	0	0	0	0	0	0	63.81	211.906	1	1	1	1	24.4106	16.2972	75.4007
DATA	286	2	122	0	0	A_18_P15977500	chr7:9006498-9006557	18994.4	338.136	3.132114654e-001	7.990523105e-002	8.862735648e-005	7.968535e+002	1.639041e+003	1.359892e+002	1.663426e+002	74	308	16	75	6.197828e+000	1.867561e+001	0	0	0	0	0	0	0	0	0	0	0	32.0068	226.986	1	1	1	1	25.7804	16.3724	75.587
DATA	287	2	123	0	0	A_14_P119686	chr16:31288300-31288353	19015.7	338.404	1.624682228e-001	1.072631330e-001	1.298560714e-001	4.705323e+002	6.840025e+002	1.198951e+002	7.408022e+001	63.5	180.5	16	75	6.227908e+000	1.886699e+001	0	0	0	0	0	0	0	0	0	0	0	18.886	94.4914	1	1	0	1	24.6442	16.3873	75.7487
DATA	288	2	124	0	0	A_16_P17568597	chr6:64471193-64471252	19036.4	338.036	8.941256462e-002	7.724150255e-002	2.470389420e-001	9.665290e+002	1.187483e+003	1.466957e+002	1.221250e+002	78.5	250.5	16	75	6.208436e+000	1.888041e+001	0	0	0	0	0	0	0	0	0	0	0	38.7669	163.634	1	1	1	1	25.5572	16.2967	75.8106
DATA	289	2	125	0	0	A_16_P41239072	chr20:275774-275833	19057.8	338.194	3.478013248e-002	6.732379867e-002	6.054285917e-001	1.737464e+003	1.882331e+003	2.058766e+002	1.903924e+002	108	341	16	75	6.164325e+000	1.876097e+001	0	0	0	0	0	0	0	0	0	0	0	69.633	258.717	1	1	1	1	27.0811	16.152	75.8444
DATA	290	2	126	0	0	A_16_P38909067	chr9:140852852-140852911	19079.2	338.182	4.986351225e-001	8.938533022e-002	2.426161716e-008	5.746125e+002	1.811383e+003	1.245771e+002	1.833929e+002	67.5	328.5	16	75	6.239239e+000	1.881872e+001	0	0	0	0	0	0	0	0	0	0	0	23.0098	248.309	1	1	1	1	24.6442	16.2342	76.1125
DATA	291	2	127	0	0	A_16_P19116964	chr10:132580596-132580655	19100.5	337.824	9.075085805e-003	7.494533706e-002	9.036202260e-001	1.143989e+003	1.168146e+003	1.591399e+002	1.202995e+002	89.5	241.5	16	76	6.283325e+000	1.939445e+001	0	0	0	0	0	0	0	0	0	0	0	45.7711	159.701	1	1	1	1	28.1191	16.2931	76.3689
DATA	292	2	128	0	0	A_14_P122696	chr6:166659302-166659361	19121.8	337.684	9.604184864e-002	1.504445860e-001	5.232218750e-001	3.239429e+002	4.041200e+002	1.153679e+002	4.963775e+001	54	140.5	16	76	6.299943e+000	1.927263e+001	0	0	0	0	0	0	0	0	0	0	0	12.9494	55.1003	1	1	0	1	25.3321	16.364	76.4367
DATA	293	2	129	0	0	A_14_P101838	chr3:167437972-167438031	19143.2	338.211	2.419588160e-002	4.436304514e-001	9.565044435e-001	1.100935e+002	1.164012e+002	1.113763e+002	3.115578e+001	49.5	103.5	16	76	6.326940e+000	1.896444e+001	0	0	0	0	0	0	0	0	0	0	0	4.37847	15.8289	0	1	0	0	25.7804	16.4049	76.6183
DATA	294	2	130	0	0	A_14_P131735	chr8:94936398-94936457	19163.9	337.685	-1.438637396e-001	7.938763804e-002	6.996022307e-002	1.204811e+003	8.650775e+002	1.637770e+002	9.123222e+001	92	198	16	76	6.384266e+000	1.899600e+001	0	0	0	0	0	0	0	0	0	0	0	48.0696	117.32	1	1	1	1	25.1049	16.3752	76.4674
DATA	295	2	131	0	0	A_16_P00639849	chr3:5030941-5031000	19185.4	337.473	3.751231512e-001	1.897410260e-001	4.803856095e-002	1.781116e+002	4.224891e+002	1.124707e+002	5.127777e+001	46.5	142	16	76	6.394877e+000	1.906334e+001	0	0	0	0	0	0	0	0	0	0	0	7.09905	57.1369	1	1	0	1	24.4106	16.5527	76.5897
DATA	296	2	132	0	0	A_16_P41862419	chrY:6716801-6716860	19206.5	337.676	0.000000000e+000	8.202014501e-001	1.000000000e+000	1.104250e+002	2.894240e+001	1.111691e+002	2.913743e+001	43	83.5	16	76	6.373891e+000	1.892887e+001	0	0	0	0	0	0	0	0	0	0	0	-1.9344	-1.24387	0	0	0	0	27.0811	16.4075	76.8111
DATA	297	2	133	0	0	A_16_P01648198	chr7:5151444-5151503	19227.6	337.433	4.891205600e-001	1.064730656e-001	4.351565701e-006	3.625946e+002	1.118258e+003	1.170463e+002	1.155798e+002	58	230	16	76	6.235152e+000	1.901517e+001	0	0	0	0	0	0	0	0	0	0	0	14.4213	150.41	1	1	0	1	25.7804	16.2142	76.8283
DATA	298	2	134	0	0	A_14_P132264	chr1:109472445-109472504	19249.1	337.328	7.023088390e-003	7.773335210e-002	9.280103148e-001	1.041682e+003	1.058664e+003	1.525263e+002	1.098461e+002	83	221	15	76	5.891940e+000	1.894070e+001	0	0	0	0	0	0	0	0	0	0	0	41.3832	141.998	1	1	1	1	25.7804	15.862	76.7155
DATA	299	2	135	0	0	A_14_P123758	chr11:75439258-75439317	19270.5	337.269	1.792584663e-001	7.065829197e-002	1.118142739e-002	1.311426e+003	1.981537e+003	1.721644e+002	2.003200e+002	89.5	348.5	15	76	6.111725e+000	1.933804e+001	0	0	0	0	0	0	0	0	0	0	0	52.0387	265.049	1	1	1	1	24.4106	16.061	77.0423
DATA	300	2	136	0	0	A_14_P123448	chr11:70049370-70049416	19291.2	337.5	0.000000000e+000	8.186993818e-001	1.000000000e+000	1.109283e+002	2.926046e+001	1.116757e+002	2.957298e+001	37	91	16	75	6.337283e+000	1.920086e+001	0	0	0	0	0	0	0	0	0	0	0	-4.5677	3.48135	0	0	0	0	26.6546	16.214	76.7643
DATA	301	2	137	0	0	A_14_P139131	chr16:68712060-68712116	19312.8	337	7.873898375e-002	1.691370115e-001	6.415492885e-001	2.909926e+002	3.488357e+002	1.155370e+002	4.571162e+001	55	131	16	75	6.399044e+000	1.911734e+001	0	0	0	0	0	0	0	0	0	0	0	11.5192	46.4063	1	1	0	1	23.696	16.2824	76.2904
DATA	302	2	138	0	0	A_16_P02895687	chr14:38346804-38346863	19333.8	337.143	1.382691830e-001	7.081966922e-002	5.088928398e-002	1.297431e+003	1.783830e+003	1.713668e+002	1.808253e+002	96	319	16	75	6.448838e+000	1.869438e+001	0	0	0	0	0	0	0	0	0	0	0	51.296	236.683	1	1	1	1	24.8756	16.3059	75.7952
DATA	303	2	139	0	0	A_16_P00823570	chr3:139688200-139688259	19354.4	337.533	-3.448259379e-001	1.386337241e-001	1.287108573e-002	6.070516e+002	2.744098e+002	1.274769e+002	4.043194e+001	68	118.5	16	75	6.518351e+000	1.887894e+001	0	0	0	0	0	0	0	0	0	0	0	23.9702	36.3175	1	1	1	1	25.7804	16.4938	75.5426
DATA	304	2	140	0	0	A_18_P16668991	chr8:126131762-126131821	19375.4	337.611	-5.947854396e-001	8.764016237e-002	1.147460216e-011	3.071662e+003	7.808865e+002	3.270308e+002	8.357117e+001	159.5	181.5	16	75	6.347064e+000	1.899342e+001	0	0	0	0	0	0	0	0	0	0	0	121.13	103.082	1	1	1	1	24.4106	16.4312	75.8334
DATA	305	2	141	0	0	A_14_P129283	chr2:216733008-216733067	19397	337.644	-2.770534853e-001	8.853887658e-002	1.752989043e-003	1.167364e+003	6.168122e+002	1.620492e+002	6.852395e+001	91.5	162.5	16	75	6.276189e+000	1.877199e+001	0	0	0	0	0	0	0	0	0	0	0	45.9719	81.21	1	1	1	1	26.0017	16.3342	75.5701
DATA	306	2	142	0	0	A_16_P40104000	chr13:113135829-113135888	19418	337.5	-3.198563686e-002	7.329160994e-002	6.625348769e-001	1.315296e+003	1.221906e+003	1.731091e+002	1.258016e+002	92	228.5	16	75	6.478070e+000	1.898788e+001	0	0	0	0	0	0	0	0	0	0	0	51.7276	160.469	1	1	1	1	26.2212	16.2711	75.798
DATA	307	2	143	0	0	A_16_P20683181	chr17:54453634-54453693	19439	336.585	-6.215832895e-002	1.024999013e-001	5.442336967e-001	6.640207e+002	5.754708e+002	1.308050e+002	6.489894e+001	69	161	16	75	6.419093e+000	1.906520e+001	0	0	0	0	0	0	0	0	0	0	0	26.0795	75.3768	1	1	1	1	21.6755	16.3669	76.2142
DATA	308	2	144	0	0	A_14_P100786	chr22:35706637-35706696	19460.5	337.118	1.636967808e-001	1.043178587e-001	1.165986975e-001	5.032905e+002	7.336949e+002	1.235756e+002	7.929416e+001	59	175	16	75	6.352689e+000	1.912543e+001	0	0	0	0	0	0	0	0	0	0	0	19.7379	95.874	1	1	0	1	24.4106	16.2478	76.1727
DATA	309	2	145	0	0	A_16_P20739086	chr17:77027391-77027450	19481.8	337.679	3.786068956e-001	7.520870744e-002	4.801409539e-007	1.220175e+003	2.917622e+003	1.663247e+002	2.933152e+002	90	466	16	75	6.446706e+000	1.909452e+001	0	0	0	0	0	0	0	0	0	0	0	47.7819	380.385	1	1	1	1	24.6442	16.2846	76.4376
DATA	310	2	146	0	0	A_14_P107441	chr12:107002609-107002667	19502.7	337.311	9.106935500e-002	9.058120862e-002	3.147095528e-001	6.922901e+002	8.538027e+002	1.326829e+002	9.056844e+001	74	194	16	75	6.421521e+000	1.941746e+001	0	0	0	0	0	0	0	0	0	0	0	27.0714	111.056	1	1	1	1	26.6546	16.2659	76.3759
DATA	311	2	147	0	0	A_14_P101553	chr15:31853246-31853305	19523.9	337.592	4.180492570e-002	7.648956599e-002	5.846919421e-001	1.068564e+003	1.176536e+003	1.557846e+002	1.214875e+002	82.5	234	15	75	6.405759e+000	1.932741e+001	0	0	0	0	0	0	0	0	0	0	0	41.7226	152.703	1	1	1	1	23.9365	16.1761	76.4801
DATA	312	2	148	0	1	SRN_50197	SRN_50197	19545.3	337.404	1.920227293e-002	6.227774885e-002	7.578291073e-001	4.913451e+003	5.135573e+003	5.042911e+002	5.144531e+002	238.5	752	15	76	6.151203e+000	1.941504e+001	0	0	0	0	0	0	0	0	0	0	0	191.558	665.088	1	1	1	1	24.4106	16.0684	76.938
DATA	313	2	149	0	0	A_14_P113758	chr8:72870606-72870665	19566.4	337.667	-1.057964041e-001	6.758764961e-002	1.175075586e-001	2.172980e+003	1.703175e+003	2.452495e+002	1.730103e+002	124	303	15	76	6.328079e+000	1.931283e+001	0	0	0	0	0	0	0	0	0	0	0	84.5877	220.134	1	1	1	1	24.4106	16.1788	77.0889
DATA	314	2	150	0	0	A_14_P137305	chr9:33046145-33046204	19587	337.421	1.652073356e-002	1.415288214e-001	9.070736005e-001	3.939399e+002	4.092142e+002	1.204961e+002	5.101647e+001	60	135	15	76	5.913316e+000	1.923232e+001	0	0	0	0	0	0	0	0	0	0	0	15.3121	52.7879	1	1	0	1	25.5572	15.9264	77.3121
DATA	315	2	151	0	0	A_18_P10632095	chr10:10995215-10995274	19607.9	337.172	-1.150775332e-001	1.112931623e-001	3.011344701e-001	6.329417e+002	4.856084e+002	1.304344e+002	5.735636e+001	68	151	15	76	6.028335e+000	1.910551e+001	0	0	0	0	0	0	0	0	0	0	0	24.5645	62.5255	1	1	1	1	27.501	15.8403	77.5766
DATA	316	2	152	0	0	A_14_P202085	chr1:93825215-93825274	19629.9	337.403	-1.858790512e-001	7.904980531e-002	1.870206208e-002	1.349562e+003	8.796578e+002	1.768125e+002	9.312810e+001	91.5	189.5	15	77	6.385657e+000	1.889234e+001	0	0	0	0	0	0	0	0	0	0	0	52.2911	113.064	1	1	1	1	26.6546	16.1809	77.8958
DATA	317	2	153	0	0	A_14_P115356	chr13:53034329-53034388	19650.9	337.242	8.757099176e-003	1.149896148e-001	9.392953333e-001	5.238302e+002	5.344999e+002	1.258345e+002	6.160219e+001	65	155	15	78	6.129203e+000	1.904995e+001	0	0	0	0	0	0	0	0	0	0	0	20.265	68.588	1	1	0	1	26.8687	15.7738	79.078
DATA	318	2	154	0	0	A_14_P135538	chr22:46844473-46844532	19671.5	337.833	-5.615472813e-001	1.316033447e-001	1.981474248e-005	8.802632e+002	2.415824e+002	1.444996e+002	3.903909e+001	81.5	112	15	78	6.429600e+000	1.924418e+001	0	0	0	0	0	0	0	0	0	0	0	34.0007	30.959	1	1	1	1	25.3321	16.1364	78.8793
DATA	319	2	155	0	1	SRN_30094	SRN_30094	19693.2	337.386	-6.068476728e-001	2.059822394e-001	3.217911623e-003	5.081584e+002	1.256468e+002	1.255240e+002	3.318259e+001	62	105.5	15	78	6.361294e+000	1.922364e+001	0	0	0	0	0	0	0	0	0	0	0	19.5962	16.078	1	1	0	0	27.9146	16.1833	78.9884
DATA	320	2	156	0	0	A_14_P104636	chr6:57467120-57467174	19714.3	336.842	-3.727791807e-001	7.560311829e-002	8.191947441e-007	2.761791e+003	1.170609e+003	2.991500e+002	1.210329e+002	152	228	15	78	6.374913e+000	1.920902e+001	0	0	0	0	0	0	0	0	0	0	0	106.335	149.595	1	1	1	1	25.1049	16.1578	78.7095
DATA	321	2	157	0	0	A_14_P106960	chr17:62206386-62206445	19735.2	336.339	-6.925165316e-002	7.722735545e-002	3.698660055e-001	1.207172e+003	1.029242e+003	1.668234e+002	1.074305e+002	88	216	15	78	6.081236e+000	1.913672e+001	0	0	0	0	0	0	0	0	0	0	0	46.4057	131.377	1	1	1	1	25.3321	16.011	78.4162
DATA	322	2	158	0	1	SRN_30371	SRN_30371	19756.5	336.636	3.018338054e-001	7.348383386e-002	3.999893207e-005	1.220694e+003	2.445910e+003	1.679340e+002	2.465244e+002	94	407	16	78	6.211898e+000	1.848025e+001	0	0	0	0	0	0	0	0	0	0	0	46.8488	311.938	1	1	1	1	24.4106	16.1438	78.058
DATA	323	2	159	0	1	SRN_30267	SRN_30267	19778	336.632	3.150436153e-001	8.074830751e-002	9.557843865e-005	8.074329e+002	1.667823e+003	1.409399e+002	1.696094e+002	75	296	16	78	6.418802e+000	1.856455e+001	0	0	0	0	0	0	0	0	0	0	0	30.9375	212.544	1	1	1	1	25.5572	16.2992	78.099
DATA	324	2	160	0	0	A_14_P107889	chr14:93814549-93814608	19799.2	336.812	2.278667989e-001	2.150260617e-001	2.892733139e-001	1.929201e+002	3.260200e+002	1.173044e+002	4.488759e+001	49	126	16	77	6.322502e+000	1.805396e+001	0	0	0	0	0	0	0	0	0	0	0	7.37987	41.525	1	1	0	1	23.696	16.3033	77.4765
DATA	325	2	161	0	0	A_16_P16479707	chr3:162619082-162619141	19820.2	336.522	3.843233908e-001	2.890147122e-001	1.835937347e-001	1.151163e+002	2.789075e+002	1.159340e+002	4.160249e+001	45	119	16	77	6.229076e+000	1.867338e+001	0	0	0	0	0	0	0	0	0	0	0	1.19218	35.5082	0	1	0	1	27.0811	16.2015	77.3396
DATA	326	2	162	66	1	DarkCorner	DarkCorner	19841.1	336.51	0.000000000e+000	8.163171177e-001	1.000000000e+000	1.152993e+002	3.066837e+001	1.160762e+002	3.090745e+001	35	86	16	77	6.369616e+000	1.864635e+001	0	0	0	0	0	0	0	0	0	0	0	-7.08713	1.80164	0	0	0	0	23.2073	16.26	77.6557
DATA	327	2	163	66	1	DarkCorner	DarkCorner	19862.4	336.676	0.000000000e+000	7.966927928e-001	1.000000000e+000	1.154868e+002	3.268529e+001	1.162650e+002	3.104669e+001	35	86.5	16	77	6.252508e+000	1.877712e+001	0	0	0	0	0	0	0	0	0	0	0	-5.23288	4.16047	0	1	0	0	19.1492	16.1758	77.578
DATA	328	2	164	0	1	HsCGHBrightCorner	HsCGHBrightCorner	19883.6	336.544	-1.120876346e-001	6.927994146e-002	1.056853459e-001	1.954262e+003	1.509715e+003	2.274915e+002	1.540951e+002	119	275	15	77	6.045299e+000	1.889066e+001	0	0	0	0	0	0	0	0	0	0	0	74.2795	192.202	1	1	1	1	25.1049	15.8032	77.8985
DATA	329	3	1	66	1	DarkCorner	DarkCorner	16424.3	349.5	0.000000000e+000	8.110520241e-001	1.000000000e+000	1.135763e+002	3.080879e+001	1.143416e+002	3.101638e+001	35	87	16	79	6.235976e+000	1.931402e+001	0	0	0	0	0	0	0	0	0	0	0	-8.11933	-0.106474	0	0	0	0	24.4106	16.3949	80.1375
DATA	330	3	2	66	1	DarkCorner	DarkCorner	16445.3	348.533	0.000000000e+000	8.106676350e-001	1.000000000e+000	1.138977e+002	3.094389e+001	1.146652e+002	3.116628e+001	42	87	16	80	6.206911e+000	1.912250e+001	0	0	0	0	0	0	0	0	0	0	0	-2.66198	1.17355	0	0	0	0	23.4529	16.7462	79.86
DATA	331	3	3	0	0	A_14_P127882	chr4:55124472-55124531	16466.3	349.397	4.273051883e-002	6.787476830e-002	5.289894466e-001	1.720284e+003	1.898150e+003	2.069172e+002	1.923759e+002	114	323	17	79	6.487283e+000	1.922143e+001	0	0	0	0	0	0	0	0	0	0	0	66.2217	238.444	1	1	1	1	25.3321	17.2442	79.2997
DATA	332	3	4	0	0	A_14_P110859	chr3:44777967-44778026	16487.6	349.333	3.660420628e-001	1.044386919e-001	4.568627355e-004	4.263951e+002	9.904995e+002	1.229132e+002	1.039092e+002	57	208	17	78	6.247006e+000	1.857832e+001	0	0	0	0	0	0	0	0	0	0	0	16.3715	123.952	1	1	0	1	26.6546	17.1564	79.0495
DATA	333	3	5	0	0	A_14_P122730	chr16:88706527-88706583	16508.4	348.983	-4.766957284e-002	7.213302290e-002	5.087043831e-001	1.461652e+003	1.309708e+003	1.863251e+002	1.347081e+002	98	251	17	78	6.345150e+000	1.891212e+001	0	0	0	0	0	0	0	0	0	0	0	55.9874	163.345	1	1	1	1	26.0017	17.189	78.5259
DATA	334	3	6	0	0	A_14_P202445	chr3:184300348-184300392	16529.8	348.467	-3.897710512e-001	1.935060076e-001	4.398242962e-002	4.388451e+002	1.788711e+002	1.238516e+002	3.631850e+001	58	105	16	78	6.350818e+000	1.863202e+001	0	0	0	0	0	0	0	0	0	0	0	16.7716	22.2395	1	1	0	1	25.7804	16.9935	78.4374
DATA	335	3	7	0	-1	NC2_00100816	NC2_00100816	16551.2	348.778	0.000000000e+000	8.116988133e-001	1.000000000e+000	1.152894e+002	3.148663e+001	1.164420e+002	3.169879e+001	47	78	17	77	6.636081e+000	1.901457e+001	0	0	0	0	0	0	0	0	0	0	0	3.56439	-2.31128	0	0	0	0	26.4388	17.2971	78.0897
DATA	336	3	8	0	0	A_14_P113900	chr3:125803478-125803537	16571.9	348.603	2.916929251e-001	8.038909808e-002	2.850578763e-004	8.257891e+002	1.616449e+003	1.426272e+002	1.647384e+002	76	281	16	76	6.634301e+000	1.859319e+001	0	0	0	0	0	0	0	0	0	0	0	31.4312	199.921	1	1	1	1	25.7804	17.0703	77.0249
DATA	337	3	9	0	0	A_14_P130960	chr14:67853697-67853756	16593.1	349.158	2.067909267e-001	1.004424476e-001	3.951338122e-002	5.305045e+002	8.540435e+002	1.280150e+002	9.114862e+001	64	190.5	16	76	6.589122e+000	1.869488e+001	0	0	0	0	0	0	0	0	0	0	0	20.1546	105.393	1	1	0	1	24.8756	17.0846	76.7193
DATA	338	3	10	0	0	A_14_P104072	chr1:227330649-227330708	16614.2	348.702	-7.062661015e-002	6.605977414e-002	2.850102534e-001	2.427341e+003	2.063023e+003	2.693304e+002	2.087548e+002	136	343	16	76	6.585321e+000	1.884902e+001	0	0	0	0	0	0	0	0	0	0	0	92.064	254.118	1	1	1	1	25.3321	17.1833	76.6753
DATA	339	3	11	0	0	A_14_P137059	chr12:54675533-54675592	16635.2	348.694	-1.888062625e-002	1.122226604e-001	8.663924702e-001	5.726431e+002	5.482813e+002	1.301550e+002	6.346059e+001	65.5	159.5	16	76	6.589261e+000	1.895120e+001	0	0	0	0	0	0	0	0	0	0	0	21.6857	67.4295	1	1	0	1	26.2212	17.1008	77.1999
DATA	340	3	12	0	0	A_18_P24746657	chr6:6935568-6935627	16656.1	348.597	-1.071451391e-001	6.958145239e-002	1.235964492e-001	1.905755e+003	1.489093e+003	2.236487e+002	1.523081e+002	111	268	16	77	6.332386e+000	1.887921e+001	0	0	0	0	0	0	0	0	0	0	0	72.0681	182.896	1	1	1	1	26.2212	16.6185	77.7938
DATA	341	3	13	0	0	A_14_P136614	chr19:11832072-11832131	16677.6	349	1.787746375e-001	7.754208979e-002	2.113761184e-002	9.599935e+002	1.448915e+003	1.515004e+002	1.483900e+002	80	262	16	76	6.291194e+000	1.906288e+001	0	0	0	0	0	0	0	0	0	0	0	36.2545	177.766	1	1	1	1	24.1747	16.4862	77.4788
DATA	342	3	14	0	0	A_14_P137748	chr7:23089198-23089257	16699	348.722	-6.811380297e-002	8.927674554e-002	4.454924862e-001	8.850288e+002	7.565604e+002	1.469747e+002	8.216724e+001	82	176	16	76	6.275510e+000	1.861781e+001	0	0	0	0	0	0	0	0	0	0	0	33.3842	92.7498	1	1	1	1	24.8756	16.377	76.8119
DATA	343	3	15	0	0	A_14_P110662	chr17:72249220-72249269	16719.9	348.603	1.894332566e-001	6.586056628e-002	4.023959302e-003	2.587545e+003	4.002406e+003	2.841678e+002	4.015236e+002	140	524	16	75	6.237474e+000	1.867367e+001	0	0	0	0	0	0	0	0	0	0	0	97.5036	490.413	1	1	1	1	25.7804	16.4651	76.5166
DATA	344	3	16	0	0	A_14_P135497	chr10:7604634-7604690	16741.3	348.765	-3.686320948e-002	1.156843222e-001	7.499893103e-001	5.634761e+002	5.176215e+002	1.303798e+002	6.089880e+001	67	154	16	76	6.278992e+000	1.872340e+001	0	0	0	0	0	0	0	0	0	0	0	21.2126	63.4041	1	1	0	1	24.4106	16.4042	76.821
DATA	345	3	17	0	0	A_14_P107515	chr19:18583598-18583655	16762.3	348.673	-1.933118071e-001	7.539379931e-002	1.034652148e-002	1.640762e+003	1.051317e+003	2.019092e+002	1.099188e+002	106.5	213	16	76	6.267174e+000	1.888859e+001	0	0	0	0	0	0	0	0	0	0	0	61.7177	128.769	1	1	1	1	24.8756	16.5697	76.6692
DATA	346	3	18	0	0	A_14_P105403	chr5:125634901-125634960	16783.3	348.333	5.981622719e-001	1.115136455e-001	8.138646007e-008	3.282536e+002	1.301283e+003	1.222421e+002	1.340242e+002	57	240.5	16	76	6.296949e+000	1.826493e+001	0	0	0	0	0	0	0	0	0	0	0	12.3388	159.414	1	1	0	1	25.1049	16.7639	76.8065
DATA	347	3	19	0	0	A_14_P115021	chr9:136695940-136695999	16804.8	348.579	3.533569444e-001	7.652657143e-002	3.885006955e-006	1.066818e+003	2.406839e+003	1.589465e+002	2.428109e+002	87	380	16	76	6.592338e+000	1.826975e+001	0	0	0	0	0	0	0	0	0	0	0	40.0757	294.955	1	1	1	1	25.7804	17.1886	76.9429
DATA	348	3	20	0	0	A_14_P115755	chr6:109197384-109197443	16825.9	348.891	-1.869344183e-001	1.391092977e-001	1.790146076e-001	5.280626e+002	3.433610e+002	1.291730e+002	4.697027e+001	66	129.5	16	77	6.599552e+000	1.826071e+001	0	0	0	0	0	0	0	0	0	0	0	19.8269	42.1018	1	1	0	1	24.6442	16.9983	77.2163
DATA	349	3	21	0	0	A_18_P19550117	chr13:19296544-19296603	16847.1	348.689	2.740580307e-001	7.541623810e-002	2.791265635e-004	1.061365e+003	1.994907e+003	1.586603e+002	2.020450e+002	83.5	334.5	16	78	6.685025e+000	1.876635e+001	0	0	0	0	0	0	0	0	0	0	0	39.8348	244.8	1	1	1	1	26.2212	17.0571	78.3711
DATA	350	3	22	0	0	A_14_P109456	chrX:106028399-106028458	16868	348.115	9.622578105e-002	1.278556296e-001	4.516826390e-001	4.241690e+002	5.293765e+002	1.253600e+002	6.185499e+001	63	154.5	16	78	6.668783e+000	1.887092e+001	0	0	0	0	0	0	0	0	0	0	0	15.9153	65.0243	1	1	0	1	27.0811	17.1433	78.5577
DATA	351	3	23	0	0	A_14_P201138	chr12:31821242-31821301	16889.1	348.258	-1.765179995e-002	1.045104360e-001	8.658753948e-001	6.408014e+002	6.152784e+002	1.342692e+002	6.933263e+001	69	162	16	78	6.667145e+000	1.908919e+001	0	0	0	0	0	0	0	0	0	0	0	24.0384	75.661	1	1	1	1	26.8687	16.994	78.5143
DATA	352	3	24	0	0	A_16_P02447379	chr11:55879559-55879618	16910.3	348.655	1.494774375e-001	7.610449762e-002	4.951758531e-002	1.038802e+003	1.465583e+003	1.572157e+002	1.499935e+002	81	263	16	78	6.653831e+000	1.916889e+001	0	0	0	0	0	0	0	0	0	0	0	38.9634	180.455	1	1	1	1	24.8756	17.0233	78.2478
DATA	353	3	25	0	0	A_14_P107721	chr1:19660868-19660927	16931.7	348.661	-1.302609651e-002	9.511408175e-002	8.910684635e-001	7.420935e+002	7.201659e+002	1.394044e+002	7.875331e+001	75.5	174.5	16	77	6.250470e+000	1.884237e+001	0	0	0	0	0	0	0	0	0	0	0	27.8335	88.8048	1	1	1	1	25.3321	16.5337	78.0358
DATA	354	3	26	0	0	A_14_P124228	chr12:93774825-93774884	16953	348.197	8.953432220e-003	9.176637219e-002	9.222755881e-001	7.705309e+002	7.865811e+002	1.409319e+002	8.484951e+001	77	188	16	77	6.679543e+000	1.842826e+001	0	0	0	0	0	0	0	0	0	0	0	28.9022	97.1551	1	1	1	1	27.0811	17.083	78.2222
DATA	355	3	27	0	0	A_14_P117403	chr17:7293012-7293071	16974.3	348.589	-7.820408604e-002	1.041022525e-001	4.525180047e-001	6.923778e+002	5.782812e+002	1.368028e+002	6.597607e+001	69.5	157	16	78	6.718102e+000	1.838206e+001	0	0	0	0	0	0	0	0	0	0	0	25.9739	71.5538	1	1	1	1	24.8756	17.1335	78.8685
DATA	356	3	28	0	0	A_14_P112687	chr9:131194233-131194291	16995	348.87	5.472945369e-001	9.960495446e-002	3.914821767e-008	4.401257e+002	1.551927e+003	1.259074e+002	1.583975e+002	63	280	16	78	6.725314e+000	1.860317e+001	0	0	0	0	0	0	0	0	0	0	0	16.5142	192.385	1	1	0	1	24.8756	17.1383	78.8882
DATA	357	3	29	0	0	A_14_P104970	chr13:26788177-26788236	17016.7	348.654	-1.715868861e-001	8.742691044e-002	4.968889802e-002	1.066057e+003	7.181145e+002	1.589712e+002	7.847090e+001	82	169.5	16	78	6.688266e+000	1.844690e+001	0	0	0	0	0	0	0	0	0	0	0	40.0124	89.2084	1	1	1	1	24.4106	17.202	79.2225
DATA	358	3	30	0	0	A_16_P36214511	chr3:30759894-30759953	17037.6	348.526	-3.053298172e-002	1.016410790e-001	7.638720519e-001	6.781225e+002	6.320845e+002	1.359979e+002	7.065274e+001	67	168.5	16	78	6.406182e+000	1.907059e+001	0	0	0	0	0	0	0	0	0	0	0	25.4613	78.6904	1	1	1	1	25.1049	16.7611	79.5417
DATA	359	3	31	0	0	A_16_P31222296	chr4:3144521-3144580	17058.6	348.051	2.020829759e-001	8.709522102e-002	2.032717643e-002	7.059491e+002	1.124233e+003	1.373615e+002	1.167517e+002	67	222	17	78	6.708004e+000	1.938727e+001	0	0	0	0	0	0	0	0	0	0	0	26.5179	140.28	1	1	1	1	26.0017	17.4103	79.7201
DATA	360	3	32	0	0	A_14_P106231	chr5:138439097-138439156	17080	348.235	-2.194911917e-001	1.178067945e-001	6.244179868e-002	6.845824e+002	4.129853e+002	1.362247e+002	5.189162e+001	69.5	131.5	17	79	6.635426e+000	1.885928e+001	0	0	0	0	0	0	0	0	0	0	0	25.7282	51.6563	1	1	1	1	22.9591	17.3435	80.0257
DATA	361	3	33	0	0	A_14_P132792	chrX:105167104-105167162	17100.9	348.02	7.246812553e-002	7.034522621e-002	3.029263158e-001	1.444494e+003	1.706805e+003	1.863347e+002	1.735343e+002	99.5	295.5	17	79	6.628614e+000	1.930586e+001	0	0	0	0	0	0	0	0	0	0	0	54.3181	214.016	1	1	1	1	22.9591	17.3142	80.4036
DATA	362	3	34	1028	1	SM_07	SM_07	17122.3	347.609	-8.024144552e-001	5.961592240e-001	1.783111096e-001	1.970054e+002	3.105015e+001	1.192692e+002	3.125938e+001	51.5	80.5	17	79	6.487081e+000	1.899354e+001	0	0	0	0	0	0	0	0	0	0	0	7.41291	-6.61577	1	0	0	0	27.2919	17.1606	79.9199
DATA	363	3	35	0	0	A_14_P136823	chr3:18968764-18968823	17143.9	348.091	-9.411185247e-002	1.120820613e-001	4.010939002e-001	6.292290e+002	5.066370e+002	1.333321e+002	5.948663e+001	69.5	152.5	16	79	6.517009e+000	1.896626e+001	0	0	0	0	0	0	0	0	0	0	0	23.6927	63.868	1	1	1	1	22.1978	17.1641	79.2738
DATA	364	3	36	0	0	A_16_P02051603	chr9:4856324-4856383	17164.4	347.574	-1.119763408e-001	7.409526939e-002	1.307252438e-001	1.490452e+003	1.151706e+003	1.897689e+002	1.192933e+002	101	236	16	79	6.522634e+000	1.874073e+001	0	0	0	0	0	0	0	0	0	0	0	56.1624	145.579	1	1	1	1	24.4106	17.1547	78.7733
DATA	365	3	37	0	0	A_16_P15048277	chr1:20130969-20131028	17185.6	347.873	1.871185627e-001	9.736397184e-002	5.462512485e-002	5.731569e+002	8.818446e+002	1.306187e+002	9.347549e+001	65	212	16	78	6.563973e+000	1.924449e+001	0	0	0	0	0	0	0	0	0	0	0	21.6143	111.784	1	1	0	1	25.3321	17.0442	79.1518
DATA	366	3	38	0	0	A_14_P109329	chr11:17190929-17190988	17207.3	347.542	8.467473036e-002	1.249074372e-001	4.978352092e-001	4.396852e+002	5.343386e+002	1.252406e+002	6.173020e+001	61	154	16	79	6.184021e+000	1.968825e+001	0	0	0	0	0	0	0	0	0	0	0	16.5955	67.936	1	1	0	1	25.7804	16.6475	79.6759
DATA	367	3	39	0	0	A_14_P132561	chr6:110434581-110434640	17228	347.808	-2.043324117e-001	9.969017376e-002	4.039619434e-002	8.648271e+002	5.402526e+002	1.456276e+002	6.219833e+001	72.5	148	16	79	6.329116e+000	1.945229e+001	0	0	0	0	0	0	0	0	0	0	0	32.6705	68.8878	1	1	1	1	23.9365	16.7421	79.4263
DATA	368	3	40	0	0	A_14_P129015	chr16:19903390-19903449	17248.8	347.82	2.658446126e-001	7.577193944e-002	4.506688779e-004	1.026475e+003	1.893185e+003	1.556899e+002	1.917962e+002	81.5	344.5	16	78	6.324298e+000	1.904905e+001	0	0	0	0	0	0	0	0	0	0	0	38.8128	242.12	1	1	1	1	26.4388	16.8672	78.7751
DATA	369	3	41	0	0	A_14_P102958	chr17:27408391-27408450	17270.4	347.611	1.909446184e-001	6.626149852e-002	3.955577487e-003	2.359261e+003	3.662019e+003	2.633179e+002	3.674809e+002	134	550	16	79	6.562921e+000	1.894451e+001	0	0	0	0	0	0	0	0	0	0	0	89.2979	469.81	1	1	1	1	24.4106	17.1715	79.3634
DATA	370	3	42	0	0	A_14_P109451	chr2:214354693-214354752	17291.3	347.344	-1.130725909e-001	1.044777432e-001	2.791348555e-001	7.100469e+002	5.472861e+002	1.367079e+002	6.267228e+001	71	154	16	79	6.569125e+000	1.848221e+001	0	0	0	0	0	0	0	0	0	0	0	26.9026	70.4293	1	1	1	1	26.4388	17.2439	79.283
DATA	371	3	43	0	0	A_14_P132008	chr3:149458747-149458806	17312.8	347.526	-3.381642992e-002	7.208927636e-002	6.390046003e-001	1.447247e+003	1.338833e+003	1.859123e+002	1.373003e+002	100	255	16	80	6.556606e+000	1.903637e+001	0	0	0	0	0	0	0	0	0	0	0	54.8928	172.846	1	1	1	1	25.7804	17.1567	80.002
DATA	372	3	44	0	0	A_18_P14866479	chr4:120136208-120136267	17333.9	347.523	-2.086749705e-001	9.032737803e-002	2.087667734e-002	1.038703e+003	6.424162e+002	1.561325e+002	7.104734e+001	83	167	16	79	6.542215e+000	1.926376e+001	0	0	0	0	0	0	0	0	0	0	0	39.4403	83.202	1	1	1	1	26.2212	17.1264	79.8465
DATA	373	3	45	0	0	A_14_P104026	chr8:27685663-27685722	17355	347.538	-7.122743481e-002	7.132718926e-002	3.179877969e-001	1.587686e+003	1.347526e+003	1.968891e+002	1.381056e+002	103.5	255	16	79	6.369034e+000	1.937038e+001	0	0	0	0	0	0	0	0	0	0	0	60.3533	175.082	1	1	1	1	24.8756	16.8283	80.0799
DATA	374	3	46	0	0	A_14_P134653	chr16:66965995-66966051	17375.8	347.571	7.110711603e-002	9.137219944e-002	4.364429285e-001	7.131867e+002	8.400601e+002	1.364303e+002	8.925278e+001	68	195	16	79	6.628633e+000	1.894659e+001	0	0	0	0	0	0	0	0	0	0	0	27.1417	109.497	1	1	1	1	25.7804	17.0731	80.0259
DATA	375	3	47	0	0	A_16_P03700202	chrX:45808221-45808280	17397.1	347.839	3.044533967e-001	7.831516006e-002	1.012648804e-004	9.033478e+002	1.820993e+003	1.471573e+002	1.845625e+002	79	326	16	79	6.338642e+000	1.950364e+001	0	0	0	0	0	0	0	0	0	0	0	34.4193	238.131	1	1	1	1	25.3321	16.8926	80.0754
DATA	376	3	48	0	0	A_14_P103584	chr15:50211038-50211097	17418.2	347.607	-9.180036813e-002	9.137368549e-002	3.150559504e-001	8.600286e+002	6.961656e+002	1.444242e+002	7.578733e+001	78	174	17	79	6.490946e+000	1.902353e+001	0	0	0	0	0	0	0	0	0	0	0	32.8089	91.3356	1	1	1	1	25.1049	17.2207	79.8149
DATA	377	3	49	0	0	A_14_P103082	chr10:32872082-32872141	17439.4	347.552	-1.814025087e-002	6.928294535e-002	7.934536520e-001	1.657289e+003	1.589491e+003	2.022240e+002	1.617289e+002	106	295	17	79	6.481130e+000	1.914388e+001	0	0	0	0	0	0	0	0	0	0	0	63.302	209.221	1	1	1	1	25.1049	17.1306	80.2451
DATA	378	3	50	0	0	A_14_P126903	chr1:198495929-198495988	17460.7	347.246	1.040473983e-001	1.003291847e-001	2.997078320e-001	5.831299e+002	7.409906e+002	1.295937e+002	7.985135e+001	66.5	187	16	78	6.185145e+000	1.898437e+001	0	0	0	0	0	0	0	0	0	0	0	22.3018	97.856	1	1	1	1	25.3321	16.8204	79.8216
DATA	379	3	51	0	0	A_16_P18194984	chr8:3006205-3006264	17481.8	347.596	7.320173086e-002	1.268477170e-001	5.638830163e-001	4.294800e+002	5.083287e+002	1.233078e+002	5.885408e+001	64	149	16	79	6.585886e+000	1.939422e+001	0	0	0	0	0	0	0	0	0	0	0	16.4463	67.3492	1	1	0	1	24.6442	17.2548	80.3443
DATA	380	3	52	0	0	A_16_P17057882	chr5:22652213-22652272	17503.5	347.508	1.030201773e-001	6.813387248e-002	1.305272955e-001	1.640270e+003	2.079387e+003	2.005729e+002	2.100297e+002	108	360.5	16	80	6.613860e+000	1.926393e+001	0	0	0	0	0	0	0	0	0	0	0	62.8955	276.422	1	1	1	1	26.2212	17.1992	80.572
DATA	381	3	53	0	0	A_14_P201337	chr2:15749259-15749318	17523.9	347.464	3.509693124e-001	8.095506682e-002	1.455221421e-005	8.030468e+002	1.801815e+003	1.404982e+002	1.825758e+002	72	325.5	17	79	6.627071e+000	1.896055e+001	0	0	0	0	0	0	0	0	0	0	0	30.8315	240.271	1	1	1	1	25.7804	17.2595	80.2251
DATA	382	3	54	0	0	A_14_P109853	chr15:90419825-90419884	17545.2	347.286	-1.217009500e-001	9.528771862e-002	2.015335933e-001	8.218125e+002	6.209717e+002	1.414534e+002	6.869496e+001	76	173	16	79	6.695095e+000	1.896845e+001	0	0	0	0	0	0	0	0	0	0	0	31.5944	83.0744	1	1	1	1	25.3321	17.1734	79.4839
DATA	383	3	55	0	0	A_14_P111653	chr1:69662698-69662757	17566.3	346.731	-2.512585616e-001	9.163007036e-002	6.104826618e-003	1.060341e+003	5.945481e+002	1.564052e+002	6.627474e+001	87	158	16	78	6.304981e+000	1.921642e+001	0	0	0	0	0	0	0	0	0	0	0	40.8199	79.7928	1	1	1	1	24.4106	16.7848	79.2148
DATA	384	3	56	0	0	A_18_P11042963	chr11:30896464-30896523	17587.7	346.833	2.028657086e-002	6.658210399e-002	7.606060465e-001	1.960025e+003	2.053753e+003	2.271572e+002	2.074392e+002	122.5	356	16	78	6.633999e+000	1.928858e+001	0	0	0	0	0	0	0	0	0	0	0	75.5579	276.514	1	1	1	1	26.6546	16.9932	78.6559
DATA	385	3	57	0	0	A_16_P37911472	chr7:5105331-5105390	17608.8	346.562	3.051817417e-001	1.048110254e-001	3.594294762e-003	4.416259e+002	8.917359e+002	1.228734e+002	9.380094e+001	62	201	16	77	6.608841e+000	1.893938e+001	0	0	0	0	0	0	0	0	0	0	0	17.0476	120.437	1	1	0	1	23.696	17.0568	78.1088
DATA	386	3	58	0	0	A_18_P21404221	chr19:53982120-53982179	17630.3	346.306	4.154863710e-001	2.779887195e-001	1.350147133e-001	1.137369e+002	2.960656e+002	1.147331e+002	4.144806e+001	47	129.5	17	77	6.530608e+000	1.871518e+001	0	0	0	0	0	0	0	0	0	0	0	2.80558	40.112	0	1	0	1	23.9365	17.0636	78.0052
DATA	387	3	59	0	0	A_14_P102430	chr5:111478146-111478205	17650.9	346.627	2.274193814e-001	7.231773236e-002	1.662430115e-003	1.217237e+003	2.054918e+003	1.670126e+002	2.075169e+002	92	373.5	17	77	6.431111e+000	1.871167e+001	0	0	0	0	0	0	0	0	0	0	0	47.1151	279.238	1	1	1	1	26.0017	17.1843	77.661
DATA	388	3	60	0	0	A_14_P128668	chr19:16148942-16148988	17672.4	346.772	-9.316380853e-003	6.992122346e-002	8.940027061e-001	1.547615e+003	1.514770e+003	1.923319e+002	1.541965e+002	100.5	294.5	17	77	6.358882e+000	1.892109e+001	0	0	0	0	0	0	0	0	0	0	0	59.9859	206.47	1	1	1	1	25.3321	17.1369	77.7575
DATA	389	3	61	0	0	A_14_P132412	chr6:70500317-70500376	17693.4	346.491	-1.557938083e-001	7.351507144e-002	3.407279653e-002	1.607538e+003	1.122968e+003	1.970953e+002	1.159180e+002	106.5	230.5	17	77	6.356171e+000	1.885274e+001	0	0	0	0	0	0	0	0	0	0	0	62.3938	153.516	1	1	1	1	25.1049	17.1647	77.8002
DATA	390	3	62	0	0	A_14_P119457	chr16:85831290-85831349	17714.4	346.632	2.948726822e-001	7.154266314e-002	3.761943246e-005	1.433044e+003	2.825741e+003	1.830465e+002	2.840243e+002	98	462	17	76	6.607056e+000	1.855189e+001	0	0	0	0	0	0	0	0	0	0	0	55.696	387.409	1	1	1	1	24.8756	17.2144	77.0528
DATA	391	3	63	0	0	A_14_P134073	chr4:156631641-156631700	17736	346.647	-1.624957749e-001	7.354422289e-002	2.714005437e-002	1.622206e+003	1.115861e+003	1.981144e+002	1.151883e+002	105.5	248	17	76	6.718203e+000	1.865194e+001	0	0	0	0	0	0	0	0	0	0	0	63.1357	153.432	1	1	1	1	24.4106	17.1961	76.1808
DATA	392	3	64	0	0	A_14_P139721	chr1:38031093-38031152	17757	346.5	2.567177724e-001	1.831798514e-001	1.610789488e-001	2.181392e+002	3.939594e+002	1.156492e+002	4.862519e+001	51	139	16	76	6.743153e+000	1.848665e+001	0	0	0	0	0	0	0	0	0	0	0	8.50138	54.3201	1	1	0	1	26.2212	16.9187	76.318
DATA	393	3	65	0	0	A_16_P01415626	chr6:6167357-6167416	17778.2	346.483	4.965489854e-002	6.697901384e-002	4.584811960e-001	1.820304e+003	2.040792e+003	2.144742e+002	2.060492e+002	118	367	16	76	6.725686e+000	1.865417e+001	0	0	0	0	0	0	0	0	0	0	0	71.0372	282.159	1	1	1	1	25.7804	16.8574	76.8566
DATA	394	3	66	0	0	A_14_P139923	chr15:48577308-48577367	17799.3	346.537	-2.965466541e-002	8.411105893e-002	7.244141363e-001	9.138908e+002	8.535710e+002	1.455394e+002	8.994150e+001	78	194	16	76	6.651860e+000	1.851239e+001	0	0	0	0	0	0	0	0	0	0	0	35.7122	118.33	1	1	1	1	24.6442	16.8457	76.8015
DATA	395	3	67	0	0	A_14_P202353	chr3:185656201-185656260	17820.7	346.6	4.932693620e-003	1.016775150e-001	9.613073075e-001	6.213755e+002	6.284733e+002	1.290596e+002	6.891446e+001	71	176	16	76	6.354398e+000	1.878907e+001	0	0	0	0	0	0	0	0	0	0	0	24.3142	87.3546	1	1	1	1	25.1049	16.7278	76.8334
DATA	396	3	68	0	0	A_14_P133367	chr9:35362007-35362066	17841.3	346.574	-6.526525607e-001	1.269398229e-001	2.726512685e-007	1.046812e+003	2.329250e+002	1.540153e+002	3.657931e+001	85.5	119.5	16	75	6.603770e+000	1.866002e+001	0	0	0	0	0	0	0	0	0	0	0	41.0139	32.4549	1	1	1	1	24.8756	17.0923	76.1106
DATA	397	3	69	0	0	A_14_P111032	chr5:131978493-131978552	17862.6	346.898	4.191002106e-001	8.242624098e-002	3.685018198e-007	7.630448e+002	2.002858e+003	1.362047e+002	2.022523e+002	73.5	358.5	16	75	6.624622e+000	1.920537e+001	0	0	0	0	0	0	0	0	0	0	0	29.935	279.766	1	1	1	1	23.9365	17.1269	76.7962
DATA	398	3	70	0	0	A_14_P128521	chr2:80052315-80052374	17883.7	346.648	2.375942723e-001	6.988912657e-002	6.748732803e-004	1.497124e+003	2.587332e+003	1.873771e+002	2.602512e+002	105.5	445	16	76	6.670347e+000	1.922741e+001	0	0	0	0	0	0	0	0	0	0	0	58.8099	362.262	1	1	1	1	24.8756	17.0571	77.2125
DATA	399	3	71	0	0	A_16_P02038928	chr8:141731364-141731423	17904.9	346.667	-3.699385346e-001	7.867419418e-002	2.574254798e-006	2.100494e+003	8.961547e+002	2.382956e+002	9.388898e+001	121	202	16	76	6.609132e+000	1.920488e+001	0	0	0	0	0	0	0	0	0	0	0	82.6166	125.763	1	1	1	1	26.0017	16.9268	77.4584
DATA	400	3	72	0	0	A_14_P107689	chr8:42552632-42552690	17925.7	346.543	1.467028709e-001	1.028442753e-001	1.537366578e-001	5.194475e+002	7.281897e+002	1.238179e+002	7.799617e+001	66	190	16	77	6.328411e+000	1.917145e+001	0	0	0	0	0	0	0	0	0	0	0	20.4563	102.414	1	1	0	1	23.4529	16.7452	77.679
DATA	401	3	73	0	0	A_14_P138475	chr17:26651903-26651962	17947.4	346.412	2.320219278e-001	8.063522141e-002	4.009332136e-003	7.958940e+002	1.357929e+003	1.376045e+002	1.386259e+002	75	281	16	77	6.272431e+000	1.955106e+001	0	0	0	0	0	0	0	0	0	0	0	31.3829	191.398	1	1	1	1	24.4106	16.6762	78.1637
DATA	402	3	74	0	0	A_16_P20078471	chr14:67146757-67146816	17968.3	346.846	1.299429770e-001	7.870569279e-002	9.873889890e-002	9.010315e+002	1.215299e+003	1.438376e+002	1.246746e+002	81.5	251	16	78	6.262900e+000	1.923150e+001	0	0	0	0	0	0	0	0	0	0	0	35.5707	171.645	1	1	1	1	24.1747	16.7389	78.5108
DATA	403	3	75	0	0	A_14_P202285	chr18:47323813-47323872	17989.9	346.588	-2.671382340e-001	1.146631507e-001	1.981855603e-002	7.160169e+002	3.870660e+002	1.329158e+002	4.763800e+001	76	146	16	78	6.236680e+000	1.985826e+001	0	0	0	0	0	0	0	0	0	0	0	28.3015	54.7764	1	1	1	1	24.1747	16.8137	78.7665
DATA	404	3	76	0	0	A_14_P110466	chr10:74713043-74713102	18010.8	346.808	-2.850848693e-001	8.984594504e-002	1.508512049e-003	1.134477e+003	5.884519e+002	1.593154e+002	6.504674e+001	86	169	16	78	6.579526e+000	1.957371e+001	0	0	0	0	0	0	0	0	0	0	0	44.8933	83.4305	1	1	1	1	24.4106	17.0625	78.6468
DATA	405	3	77	0	0	A_14_P132255	chr2:206659450-206659509	18032.4	346.746	9.843908185e-002	7.029003918e-002	1.613726630e-001	1.350369e+003	1.693915e+003	1.752619e+002	1.716364e+002	98	321.5	16	78	6.624353e+000	1.940311e+001	0	0	0	0	0	0	0	0	0	0	0	53.4991	240.595	1	1	1	1	25.3321	17.0705	78.7081
DATA	406	3	78	0	0	A_14_P121359	chr7:92030059-92030118	18053	346.87	7.874547595e-002	6.671493118e-002	2.378699521e-001	1.818761e+003	2.180325e+003	2.133860e+002	2.197754e+002	117.5	382	16	78	6.576680e+000	1.900733e+001	0	0	0	0	0	0	0	0	0	0	0	72.1343	310.191	1	1	1	1	24.8756	16.8561	78.5251
DATA	407	3	79	0	0	A_14_P100580	chr3:52610586-52610645	18074.7	346.475	1.635856696e-001	8.817225348e-002	6.355389460e-002	6.680658e+002	9.736546e+002	1.299587e+002	1.011960e+002	74	220	16	78	6.253712e+000	1.926073e+001	0	0	0	0	0	0	0	0	0	0	0	26.5267	138.743	1	1	1	1	25.7804	16.5584	79.1431
DATA	408	3	80	0	0	A_14_P129656	chrX:146198335-146198394	18095.2	347.018	-3.040257184e-001	8.810492037e-002	5.590860316e-004	1.221541e+003	6.065720e+002	1.652959e+002	6.661591e+001	91.5	169.5	16	79	6.305797e+000	1.942203e+001	0	0	0	0	0	0	0	0	0	0	0	48.5523	86.5612	1	1	1	1	24.8756	16.5453	79.4628
DATA	409	3	81	0	0	A_14_P138597	chr8:118979589-118979648	18116.8	345.806	-7.165145032e-001	1.073275357e-001	2.456163371e-011	1.752169e+003	3.365592e+002	2.075437e+002	4.346325e+001	115	127	16	81	6.662905e+000	1.994041e+001	0	0	0	0	0	0	0	0	0	0	0	69.7209	48.0939	1	1	1	1	28.5237	17.0445	81.3027
DATA	410	3	82	0	0	A_14_P108155	chr1:117546640-117546699	18138	345.797	1.017502323e-002	8.286110777e-002	9.022685402e-001	8.834620e+002	9.044049e+002	1.419628e+002	9.451916e+001	80	216	16	80	6.712182e+000	2.027302e+001	0	0	0	0	0	0	0	0	0	0	0	35.1896	129.405	1	1	1	1	28.1191	17.114	80.805
DATA	411	3	83	0	0	A_16_P00190329	chr1:170967269-170967328	18159.4	345.7	-4.526331955e-001	1.152023309e-001	8.528987231e-005	9.068489e+002	3.198171e+002	1.433443e+002	4.213580e+001	82	136	17	80	6.757077e+000	2.020827e+001	0	0	0	0	0	0	0	0	0	0	0	36.1571	45.8149	1	1	1	1	25.5572	17.2087	80.4756
DATA	412	3	84	0	0	A_14_P102983	chr7:88707806-88707865	18180.1	345.408	1.360564904e-001	1.590589675e-001	3.923386185e-001	2.889888e+002	3.953097e+002	1.146115e+002	4.810122e+001	55	142	16	79	6.576660e+000	1.992778e+001	0	0	0	0	0	0	0	0	0	0	0	11.5332	56.6884	1	1	0	1	23.9365	16.9547	79.624
DATA	413	3	85	0	0	A_18_P11101723	chr11:50290317-50290376	18201.2	345.6	1.884615617e-001	6.853268102e-002	5.960404961e-003	1.579884e+003	2.438298e+003	1.929737e+002	2.453620e+002	106	433.5	16	77	6.158574e+000	1.922688e+001	0	0	0	0	0	0	0	0	0	0	0	63.108	350.002	1	1	1	1	25.1049	16.4833	78.3404
DATA	414	3	86	0	0	A_14_P202023	chr17:27771342-27771401	18222.9	345.597	-1.518090599e-001	7.956824980e-002	5.640283770e-002	1.206331e+003	8.504668e+002	1.637336e+002	8.933729e+001	91	203	16	77	6.177786e+000	1.915898e+001	0	0	0	0	0	0	0	0	0	0	0	48.2301	122.188	1	1	1	1	25.7804	16.535	78.0618
DATA	415	3	87	0	0	A_14_P113825	chr1:160009319-160009378	18243.6	345.62	1.197338705e-001	8.002863195e-002	1.346177291e-001	8.573440e+002	1.129507e+003	1.399517e+002	1.162108e+002	76	247	16	77	6.122061e+000	1.929272e+001	0	0	0	0	0	0	0	0	0	0	0	34.3057	162.401	1	1	1	1	24.4106	16.5964	78.6654
DATA	416	3	88	0	0	A_16_P16233900	chr3:55859685-55859744	18264.7	345.5	2.842563193e-001	7.575856796e-002	1.753355056e-004	9.745814e+002	1.875316e+003	1.473575e+002	1.895104e+002	82	355	16	77	6.142642e+000	1.887363e+001	0	0	0	0	0	0	0	0	0	0	0	39.0286	269.811	1	1	1	1	25.3321	16.6403	78.7296
DATA	417	3	89	0	0	A_16_P17305677	chr5:132588636-132588695	18286	345.667	-1.216436073e-001	1.043007999e-001	2.435025464e-001	6.779158e+002	5.123092e+002	1.295878e+002	5.805051e+001	72	157	16	78	6.214999e+000	1.888856e+001	0	0	0	0	0	0	0	0	0	0	0	27.1691	73.7505	1	1	1	1	26.2212	16.5812	78.8165
DATA	418	3	90	0	0	A_14_P125362	chrX:118985959-118986018	18307	345.632	1.179556185e-001	6.633962215e-002	7.539450065e-002	1.897787e+003	2.490022e+003	2.195344e+002	2.504929e+002	121	441.5	16	78	6.292638e+000	1.870536e+001	0	0	0	0	0	0	0	0	0	0	0	76.1143	358.616	1	1	1	1	25.5572	16.4889	78.871
DATA	419	3	91	0	0	A_16_P35860931	chr2:133458395-133458454	18328.3	345.7	2.962641235e-001	2.028140832e-001	1.440793958e-001	1.797911e+002	3.556578e+002	1.117389e+002	4.482176e+001	50.5	137	16	78	6.269822e+000	1.892892e+001	0	0	0	0	0	0	0	0	0	0	0	7.21592	51.2404	1	1	0	1	23.9365	16.4105	78.6199
DATA	420	3	92	0	0	A_14_P110969	chr4:93202223-93202282	18349.6	345.414	3.046378592e-001	1.795669583e-001	8.978859530e-002	2.044168e+002	4.122440e+002	1.120878e+002	4.942861e+001	55	148.5	16	78	6.357666e+000	1.868830e+001	0	0	0	0	0	0	0	0	0	0	0	8.20984	59.406	1	1	0	1	27.501	16.6785	78.583
DATA	421	3	93	0	0	A_14_P115292	chr9:130699312-130699371	18370.5	345.466	-1.413522964e-002	6.446149910e-002	8.264305857e-001	2.564576e+003	2.482449e+003	2.791083e+002	2.497380e+002	144.5	453	16	78	6.331724e+000	1.888806e+001	0	0	0	0	0	0	0	0	0	0	0	103.062	357.779	1	1	1	1	25.3321	16.6465	78.8364
DATA	422	3	94	0	0	A_14_P135258	chr2:31348131-31348190	18391.4	345.62	2.324057461e-001	7.727743550e-002	2.634749898e-003	8.907363e+002	1.521090e+003	1.416026e+002	1.545336e+002	80	303	16	78	6.245142e+000	1.939500e+001	0	0	0	0	0	0	0	0	0	0	0	35.8162	219.233	1	1	1	1	24.4106	16.6652	79.1862
DATA	423	3	95	0	0	A_16_P15983794	chr2:195588003-195588062	18412.8	345.702	-7.992644503e-003	6.871386166e-002	9.074006872e-001	1.612840e+003	1.583430e+003	1.952346e+002	1.606738e+002	106	323	16	78	6.266516e+000	1.950271e+001	0	0	0	0	0	0	0	0	0	0	0	64.8872	228.201	1	1	1	1	25.3321	16.6827	79.0715
DATA	424	3	96	0	0	A_16_P02634606	chr12:62980927-62980986	18433.8	345.463	2.275349066e-001	1.818044782e-001	2.107388765e-001	2.203990e+002	3.721726e+002	1.121489e+002	4.614118e+001	51	140	16	79	6.287577e+000	1.919077e+001	0	0	0	0	0	0	0	0	0	0	0	8.87154	53.6262	1	1	0	1	25.1049	16.6783	79.4928
DATA	425	3	97	0	0	A_14_P119679	chrX:123357926-123357985	18455.2	345.704	4.685290980e-002	6.993087229e-002	5.028648524e-001	1.404492e+003	1.564488e+003	1.783442e+002	1.588097e+002	96	306	16	79	6.230518e+000	1.939673e+001	0	0	0	0	0	0	0	0	0	0	0	56.5595	225.365	1	1	1	1	24.6442	16.6265	79.1916
DATA	426	3	98	0	0	A_14_P113094	chrX:138231171-138231230	18476.4	345.704	1.218150791e-001	7.759127610e-002	1.164248054e-001	9.240605e+002	1.223251e+003	1.435598e+002	1.253328e+002	80	265	16	79	6.303186e+000	1.933224e+001	0	0	0	0	0	0	0	0	0	0	0	37.2279	176.14	1	1	1	1	24.8756	16.6227	80.129
DATA	427	3	99	0	0	A_14_P135455	chr19:8920926-8920985	18497.7	345.377	5.799041765e-002	9.059367729e-002	5.220975088e-001	6.920144e+002	7.908708e+002	1.298069e+002	8.366856e+001	72	203	16	80	6.309882e+000	1.938925e+001	0	0	0	0	0	0	0	0	0	0	0	27.8905	113.82	1	1	1	1	27.7085	16.729	80.4596
DATA	428	3	100	0	0	A_14_P106171	chr11:68492835-68492894	18518.8	345.765	2.566936760e-001	6.717922550e-002	1.328967663e-004	2.615542e+003	4.723407e+003	2.836619e+002	4.731302e+002	153.5	759	16	80	6.330364e+000	1.940310e+001	0	0	0	0	0	0	0	0	0	0	0	105.448	679.395	1	1	1	1	24.1747	16.6579	80.5494
DATA	429	3	101	0	0	A_14_P136946	chr19:44316779-44316838	18539.8	345.577	-3.161027393e-002	6.467527617e-002	6.250161534e-001	2.539237e+003	2.360984e+003	2.766289e+002	2.376763e+002	138.5	420	16	79	6.324326e+000	1.936348e+001	0	0	0	0	0	0	0	0	0	0	0	102.402	339.354	1	1	1	1	24.4106	16.7035	80.3131
DATA	430	3	102	0	0	A_14_P139722	chr12:13132577-13132636	18561	345.597	-4.346112280e-001	8.230141072e-002	1.286727534e-007	2.068278e+003	7.603221e+002	2.341326e+002	8.080635e+001	125	196.5	16	79	6.254827e+000	1.957800e+001	0	0	0	0	0	0	0	0	0	0	0	83.4298	109.197	1	1	1	1	25.7804	16.6635	80.4275
DATA	431	3	103	0	0	A_16_P03635519	chr22:46689866-46689925	18582.5	345.2	4.929601307e-001	1.061249177e-001	3.399230048e-006	3.579086e+002	1.113608e+003	1.153943e+002	1.146796e+002	56	239	16	80	6.267814e+000	1.971418e+001	0	0	0	0	0	0	0	0	0	0	0	14.4405	159.783	1	1	0	1	23.9365	16.6039	80.7525
DATA	432	3	104	0	0	A_14_P201224	chr18:68302106-68302165	18603.4	345.352	1.745655770e-001	7.614425664e-002	2.187312091e-002	9.478583e+002	1.416801e+003	1.449677e+002	1.443084e+002	82	281	16	80	6.352874e+000	1.971735e+001	0	0	0	0	0	0	0	0	0	0	0	38.2489	203.088	1	1	1	1	24.8756	16.3161	81.1238
DATA	433	3	105	0	0	A_14_P107399	chr11:69482738-69482797	18624.3	344.787	-7.691851746e-001	2.395314680e-001	1.321785905e-003	4.756455e+002	8.092789e+001	1.195415e+002	2.861555e+001	59.5	97	16	79	6.321433e+000	1.910090e+001	0	0	0	0	0	0	0	0	0	0	0	19.1965	11.5873	1	1	0	0	26.4388	16.3184	80.1894
DATA	434	3	106	0	0	A_16_P15884682	chr2:155018992-155019051	18645.7	344.884	-3.022233684e-001	9.743664992e-002	1.923854188e-003	9.679466e+002	4.826453e+002	1.462716e+002	5.553939e+001	81	153	16	79	6.366698e+000	1.903417e+001	0	0	0	0	0	0	0	0	0	0	0	39.0678	69.0231	1	1	1	1	21.9382	16.3806	80.2071
DATA	435	3	107	0	0	A_14_P123459	chr1:211004039-211004098	18667.1	344.821	-4.551457542e-002	6.965495387e-002	5.134796693e-001	1.586814e+003	1.428931e+003	1.928866e+002	1.455183e+002	108.5	287.5	16	79	6.322397e+000	1.917139e+001	0	0	0	0	0	0	0	0	0	0	0	64.0482	204.085	1	1	1	1	25.3321	16.3803	79.8989
DATA	436	3	108	0	0	A_14_P132781	chr3:71448410-71448469	18688.7	344.6	-1.110748732e-001	6.659852718e-002	9.534993106e-002	2.351241e+003	1.820633e+003	2.594398e+002	1.841367e+002	137.5	341.5	16	79	6.363056e+000	1.881584e+001	0	0	0	0	0	0	0	0	0	0	0	94.9019	259.658	1	1	1	1	26.0017	16.6451	79.6089
DATA	437	3	109	0	0	A_16_P18577258	chr9:21470816-21470875	18709.4	344.618	1.179254958e-001	8.673296209e-002	1.739442867e-001	7.090615e+002	9.302708e+002	1.305942e+002	9.703359e+001	66.5	225	16	79	6.356697e+000	1.869275e+001	0	0	0	0	0	0	0	0	0	0	0	28.6177	132.485	1	1	1	1	24.8756	16.6738	79.6974
DATA	438	3	110	0	0	A_14_P126145	chr17:34959437-34959496	18730.3	345.128	-2.028005133e-001	1.090342589e-001	6.288968044e-002	6.973715e+002	4.371834e+002	1.299757e+002	5.172081e+001	73	145	16	78	6.740916e+000	1.903456e+001	0	0	0	0	0	0	0	0	0	0	0	28.142	62.169	1	1	1	1	22.9591	16.9753	78.8832
DATA	439	3	111	0	0	A_16_P03367608	chr18:49171603-49171662	18751	344.745	3.567821358e-001	7.389769783e-002	1.378731475e-006	1.271579e+003	2.891516e+003	1.679364e+002	2.904736e+002	92	449	16	77	6.442424e+000	1.938251e+001	0	0	0	0	0	0	0	0	0	0	0	51.3074	410.511	1	1	1	1	25.1049	16.5582	78.5513
DATA	440	3	112	0	0	A_14_P110505	chr14:77786448-77786507	18772.7	344.536	-5.885293996e-002	1.493976879e-001	6.936292181e-001	3.861884e+002	3.372456e+002	1.163162e+002	4.366164e+001	61	133.5	16	76	6.407171e+000	1.927509e+001	0	0	0	0	0	0	0	0	0	0	0	15.5795	47.7937	1	1	0	1	25.3321	16.5804	77.533
DATA	441	3	113	0	0	A_14_P138770	chr1:19503080-19503139	18793.8	344.75	1.090881606e-001	1.086072699e-001	3.151724595e-001	4.858460e+002	6.245781e+002	1.200192e+002	6.835713e+001	64	177	16	76	6.387603e+000	1.884597e+001	0	0	0	0	0	0	0	0	0	0	0	19.5949	88.3573	1	1	0	1	26.0017	16.538	77.0396
DATA	442	3	114	0	0	A_14_P116761	chr6:155126517-155126576	18814.5	344.714	1.525861199e-001	6.954811634e-002	2.823793557e-002	1.391310e+003	1.977015e+003	1.772238e+002	1.996508e+002	101	366	16	76	6.283883e+000	1.866817e+001	0	0	0	0	0	0	0	0	0	0	0	56.098	279.169	1	1	1	1	25.3321	16.4261	76.8075
DATA	443	3	115	0	0	A_14_P120300	chr5:113831998-113832057	18836.6	344.642	1.668477422e-002	1.397800432e-001	9.049865893e-001	3.844252e+002	3.994815e+002	1.163482e+002	4.871962e+001	56.5	141	16	75	6.324379e+000	1.846868e+001	0	0	0	0	0	0	0	0	0	0	0	15.4948	56.2941	1	1	0	1	24.4106	16.4897	76.2865
DATA	444	3	116	0	0	A_14_P103791	chr5:140514837-140514893	18857.3	344.69	9.141271538e-002	8.157556072e-002	2.624626499e-001	8.339664e+002	1.029346e+003	1.379239e+002	1.066600e+002	74.5	230	16	76	6.231860e+000	1.864243e+001	0	0	0	0	0	0	0	0	0	0	0	33.6018	144.767	1	1	1	1	25.3321	16.3535	76.6352
DATA	445	3	117	0	0	A_14_P136407	chr20:60884125-60884184	18878.3	344.564	-3.436108711e-001	9.176169362e-002	1.806811411e-004	1.178553e+003	5.342422e+002	1.611451e+002	6.031793e+001	96	163	16	75	6.199182e+000	1.863853e+001	0	0	0	0	0	0	0	0	0	0	0	47.4663	74.9785	1	1	1	1	25.1049	16.2933	75.9416
DATA	446	3	118	0	0	A_14_P137273	chr19:18309300-18309344	18899.5	344.585	-4.189036717e-002	7.044700710e-002	5.520864249e-001	1.507555e+003	1.368935e+003	1.865914e+002	1.397403e+002	99	285	16	74	6.419553e+000	1.847429e+001	0	0	0	0	0	0	0	0	0	0	0	60.6887	191.708	1	1	1	1	24.4106	16.379	75.6501
DATA	447	3	119	0	0	A_14_P104353	chr21:31869196-31869255	18920.4	344.62	1.578768403e-001	7.457065661e-002	3.424760008e-002	1.028525e+003	1.479421e+003	1.505985e+002	1.505916e+002	81	290.5	15	75	6.374164e+000	1.850236e+001	0	0	0	0	0	0	0	0	0	0	0	41.3839	206.727	1	1	1	1	24.4106	16.2299	75.8355
DATA	448	3	120	0	0	A_14_P131878	chr20:17409866-17409925	18941.6	344.611	1.248339292e-001	9.393626561e-002	1.838738582e-001	6.070993e+002	8.092703e+002	1.256991e+002	8.569588e+001	65.5	194.5	16	74	6.010135e+000	1.851264e+001	0	0	0	0	0	0	0	0	0	0	0	24.4139	112.825	1	1	1	1	24.4106	16.0281	75.9459
DATA	449	3	121	0	0	A_14_P108865	chr1:3582025-3582084	18963.4	344.75	5.612297229e-001	1.470595243e-001	1.354436787e-004	1.960517e+002	7.138391e+002	1.118658e+002	7.677296e+001	53	192.5	16	74	6.216675e+000	1.852946e+001	0	0	0	0	0	0	0	0	0	0	0	7.87915	99.2816	1	1	0	1	25.3321	16.279	75.8212
DATA	450	3	122	0	0	A_14_P137495	chr21:23595873-23595932	18983.6	344.635	6.016536758e-002	9.139395164e-002	5.103402527e-001	6.829663e+002	7.844489e+002	1.296479e+002	8.340085e+001	71	182	16	74	6.189534e+000	1.854741e+001	0	0	0	0	0	0	0	0	0	0	0	27.4314	108.852	1	1	1	1	24.4106	16.3815	75.3158
DATA	451	3	123	0	0	A_16_P39955749	chr13:53380120-53380179	19005.2	344.472	4.964768916e-001	1.285506254e-001	1.124110837e-004	2.561031e+002	8.033258e+002	1.132104e+002	8.520250e+001	56	198.5	16	74	6.194317e+000	1.853721e+001	0	0	0	0	0	0	0	0	0	0	0	10.2794	111.191	1	1	0	1	24.8756	16.479	75.3453
DATA	452	3	124	0	0	A_14_P112692	chr21:31852088-31852147	19026.6	343.95	-1.081078894e-001	7.868571955e-002	1.694665170e-001	1.160325e+003	9.046315e+002	1.601286e+002	9.483609e+001	87	213	16	75	6.267666e+000	1.885597e+001	0	0	0	0	0	0	0	0	0	0	0	46.5404	124.892	1	1	1	1	26.2212	16.3737	75.9582
DATA	453	3	125	0	0	A_16_P15607303	chr2:33294723-33294782	19048	343.526	-1.743799732e-001	9.696755135e-002	7.212419476e-002	8.202568e+002	5.489968e+002	1.375647e+002	6.187514e+001	79	155.5	16	76	6.187074e+000	1.923663e+001	0	0	0	0	0	0	0	0	0	0	0	32.8757	75.5952	1	1	1	1	25.3321	16.2661	76.3545
DATA	454	3	126	0	0	A_14_P130621	chr17:67537852-67537911	19068.9	344.436	1.965502765e-002	7.919161506e-002	8.039829022e-001	9.702083e+002	1.015126e+003	1.470697e+002	1.054673e+002	79	225	16	75	6.163042e+000	1.892579e+001	0	0	0	0	0	0	0	0	0	0	0	38.853	139.44	1	1	1	1	25.5572	16.2483	75.9635
DATA	455	3	127	0	0	A_14_P134321	chr7:101409273-101409332	19089.5	344.192	-2.179504704e-001	8.237713770e-002	8.150663756e-003	1.233870e+003	7.469973e+002	1.657121e+002	8.001746e+001	92.5	193.5	16	76	6.302265e+000	1.938813e+001	0	0	0	0	0	0	0	0	0	0	0	49.3718	102.346	1	1	1	1	24.1747	16.3917	76.3298
DATA	456	3	128	0	0	A_16_P00130430	chr1:98511642-98511701	19111.3	344.436	-7.401968499e-001	1.223388919e-001	1.445040917e-009	1.282753e+003	2.333168e+002	1.694497e+002	3.703426e+001	97	112	16	76	6.306804e+000	1.934199e+001	0	0	0	0	0	0	0	0	0	0	0	51.2806	31.8812	1	1	1	1	24.8756	16.5092	76.5337
DATA	457	3	129	0	0	A_14_P130444	chr19:9260899-9260958	19132.5	343.941	5.176620844e-001	1.106399472e-001	2.885600149e-006	3.280806e+002	1.080544e+003	1.155723e+002	1.118367e+002	53	228	16	75	6.291640e+000	1.929262e+001	0	0	0	0	0	0	0	0	0	0	0	13.104	147.247	1	1	0	1	24.4106	16.4431	76.4856
DATA	458	3	130	0	0	A_14_P119704	chr18:59712412-59712471	19153.2	344.49	-8.838772822e-003	9.570398584e-002	9.264157323e-001	6.852536e+002	6.714482e+002	1.303844e+002	7.310524e+001	67	178	16	76	6.371889e+000	1.909109e+001	0	0	0	0	0	0	0	0	0	0	0	27.3434	91.2658	1	1	1	1	23.9365	16.5098	76.9307
DATA	459	3	131	0	0	A_16_P15870952	chr2:149198443-149198502	19174.8	344.431	2.373290453e-001	8.700902514e-002	6.378973932e-003	6.493161e+002	1.121464e+003	1.286290e+002	1.158334e+002	74	230.5	16	76	6.409248e+000	1.894889e+001	0	0	0	0	0	0	0	0	0	0	0	25.8832	152.014	1	1	1	1	25.7804	16.5428	76.5523
DATA	460	3	132	0	0	A_14_P139851	chr20:23514351-23514410	19195.5	344.373	1.170849781e-001	7.921030637e-002	1.393667499e-001	8.896301e+002	1.164916e+003	1.423676e+002	1.200639e+002	78	239	16	76	6.432630e+000	1.865795e+001	0	0	0	0	0	0	0	0	0	0	0	35.4271	157.485	1	1	1	1	25.3321	16.557	76.2781
DATA	461	3	133	0	0	A_16_P21567728	chrX:117671382-117671441	19217.6	343.704	-5.512939139e-003	8.202442365e-002	9.464137709e-001	9.247249e+002	9.130606e+002	1.446785e+002	9.584777e+001	83	208	16	76	6.360237e+000	1.877134e+001	0	0	0	0	0	0	0	0	0	0	0	36.7851	123.077	1	1	1	1	24.8756	16.3792	76.9492
DATA	462	3	134	0	0	A_14_P201423	chr8:94737899-94737958	19238.3	344.269	-3.613937303e-001	1.162163099e-001	1.872999677e-003	7.927266e+002	3.449290e+002	1.367201e+002	4.521235e+001	74	130	16	76	6.138750e+000	1.924348e+001	0	0	0	0	0	0	0	0	0	0	0	31.4993	46.3752	1	1	1	1	27.501	16.186	76.6071
DATA	463	3	135	0	0	A_14_P127032	chr6:75350910-75350969	19260.1	343.472	2.231159524e-001	7.146061087e-002	1.794910091e-003	1.264111e+003	2.113009e+003	1.685707e+002	2.133247e+002	97	380.5	15	76	6.085839e+000	1.896865e+001	0	0	0	0	0	0	0	0	0	0	0	50.1732	283.265	1	1	1	1	25.1049	16.0531	76.8028
DATA	464	3	136	0	0	A_14_P123147	chr3:52559871-52559921	19281.3	343.528	1.962332961e-001	7.113078743e-002	5.801981678e-003	1.276270e+003	2.005284e+003	1.695707e+002	2.026714e+002	96.5	365	16	75	6.120407e+000	1.914358e+001	0	0	0	0	0	0	0	0	0	0	0	50.5962	268.099	1	1	1	1	24.6442	16.1782	76.7428
DATA	465	3	137	0	0	A_16_P40958529	chr18:13496910-13496969	19302.3	343.245	2.943624818e-002	7.648891974e-002	7.003535174e-001	1.066220e+003	1.140994e+003	1.544774e+002	1.178448e+002	87	239	16	75	6.259374e+000	1.861051e+001	0	0	0	0	0	0	0	0	0	0	0	42.2192	152.133	1	1	1	1	24.4106	16.3081	75.9161
DATA	466	3	138	0	0	A_16_P21200296	chr21:18679576-18679635	19323.5	343.426	1.842294283e-001	8.823732930e-002	3.680817262e-002	6.608408e+002	1.010011e+003	1.299748e+002	1.052360e+002	63.5	211	16	75	6.449054e+000	1.895902e+001	0	0	0	0	0	0	0	0	0	0	0	26.1347	134.311	1	1	1	1	24.4106	16.3438	75.604
DATA	467	3	139	0	0	A_16_P16970043	chr4:178907110-178907169	19343.4	343.404	-2.007314125e-002	9.267281472e-002	8.285183231e-001	7.424881e+002	7.089512e+002	1.344209e+002	7.683653e+001	70	185	16	75	6.511243e+000	1.903228e+001	0	0	0	0	0	0	0	0	0	0	0	29.3288	94.0417	1	1	1	1	23.9365	16.3748	75.6788
DATA	468	3	140	0	0	A_14_P122592	chr13:107144093-107144152	19364.9	343.463	7.975841211e-002	6.875335680e-002	2.460220623e-001	1.529182e+003	1.837459e+003	1.896660e+002	1.861315e+002	105	329.5	16	75	6.503255e+000	1.897936e+001	0	0	0	0	0	0	0	0	0	0	0	60.3242	243.091	1	1	1	1	25.3321	16.5146	75.5726
DATA	469	3	141	0	0	A_14_P134954	chr13:38722982-38723041	19386.8	343.623	-2.865182651e-002	1.159660571e-001	8.048534314e-001	5.304958e+002	4.966268e+002	1.242502e+002	5.790904e+001	63.5	149.5	16	75	6.319397e+000	1.883441e+001	0	0	0	0	0	0	0	0	0	0	0	20.8986	65.5293	1	1	0	1	24.8756	16.3556	75.6274
DATA	470	3	142	0	0	A_14_P124654	chr5:137649293-137649352	19407.3	343.421	3.449185778e-001	8.739652569e-002	7.927090681e-005	6.181474e+002	1.367762e+003	1.283660e+002	1.399974e+002	67.5	256	16	74	6.311828e+000	1.879260e+001	0	0	0	0	0	0	0	0	0	0	0	24.3199	180.024	1	1	1	1	25.1049	16.3665	75.5106
DATA	471	3	143	0	0	A_16_P15659273	chr2:54702976-54703035	19428.7	343.362	2.110300807e-001	8.407603265e-002	1.207342511e-002	7.270289e+002	1.181903e+003	1.340807e+002	1.219220e+002	69	234.5	16	75	6.440260e+000	1.908473e+001	0	0	0	0	0	0	0	0	0	0	0	28.5641	155.168	1	1	1	1	25.1049	16.2392	75.9519
DATA	472	3	144	0	0	A_14_P139190	chr20:19410274-19410333	19449.5	343.5	1.620502314e-001	7.728586144e-002	3.601444576e-002	9.395639e+002	1.364509e+003	1.468158e+002	1.397110e+002	85	265	16	75	6.451332e+000	1.927126e+001	0	0	0	0	0	0	0	0	0	0	0	36.8633	178.718	1	1	1	1	24.4106	16.2643	76.2813
DATA	473	3	145	0	0	A_14_P100149	chr21:28592949-28593008	19470.9	343.632	2.083268412e-001	9.359574688e-002	2.602655574e-002	5.817662e+002	9.398863e+002	1.270763e+002	9.868363e+001	64	199.5	16	75	6.267917e+000	1.932032e+001	0	0	0	0	0	0	0	0	0	0	0	22.7924	122.81	1	1	1	1	25.7804	16.2225	76.3341
DATA	474	3	146	0	0	A_14_P200504	chr18:13826044-13826094	19492.1	343.158	-8.303357714e-002	6.580911080e-002	2.070446065e-001	2.495599e+003	2.061300e+003	2.740085e+002	2.083232e+002	146	353	16	75	6.449131e+000	1.931211e+001	0	0	0	0	0	0	0	0	0	0	0	97.6323	268.692	1	1	1	1	25.1049	16.3115	76.3595
DATA	475	3	147	0	0	A_14_P131913	chr12:28544289-28544341	19513.7	343.63	-4.103984184e-001	8.602352317e-002	1.835232694e-006	1.673884e+003	6.506194e+002	2.021345e+002	7.173578e+001	108	168	16	75	6.268767e+000	1.926754e+001	0	0	0	0	0	0	0	0	0	0	0	65.3858	84.6223	1	1	1	1	24.8756	16.2518	76.4911
DATA	476	3	148	0	0	A_14_P128728	chr21:36201563-36201622	19534.6	343.137	2.275270126e-001	6.529890251e-002	4.932553650e-004	5.046344e+003	8.521261e+003	5.172355e+002	8.526640e+002	241	1203	15	76	6.156712e+000	1.918303e+001	0	0	0	0	0	0	0	0	0	0	0	196.837	1105.86	1	1	1	1	24.1747	16.104	76.7363
DATA	477	3	149	0	0	A_14_P111880	chr2:219250620-219250679	19555.4	343.04	2.031778726e-001	9.608816802e-002	3.447307754e-002	5.601153e+002	8.942426e+002	1.266967e+002	9.443248e+001	62	200	15	76	6.182019e+000	1.946153e+001	0	0	0	0	0	0	0	0	0	0	0	21.8155	115.814	1	1	0	1	23.9365	16.1532	77.0207
DATA	478	3	150	0	0	A_16_P36670143	chr4:23806994-23807053	19576.8	343.679	1.674916106e-001	1.071801491e-001	1.181205820e-001	4.847878e+002	7.129241e+002	1.237153e+002	7.750403e+001	62	180	16	76	6.150896e+000	1.949427e+001	0	0	0	0	0	0	0	0	0	0	0	18.8521	92.1574	1	1	0	1	24.6442	16.1803	77.2507
DATA	479	3	151	0	0	A_14_P201977	chr4:47175035-47175094	19597.8	343.68	-9.410633501e-002	1.297810542e-001	4.683807957e-001	4.999477e+002	4.025485e+002	1.244761e+002	5.047928e+001	62	138	15	76	6.012264e+000	1.922741e+001	0	0	0	0	0	0	0	0	0	0	0	19.4121	51.9396	1	1	0	1	24.1747	15.9274	77.2541
DATA	480	3	152	0	0	A_14_P110944	chr9:126429299-126429357	19619.3	343.673	-2.048922443e-001	9.092236392e-002	2.422854094e-002	1.000116e+003	6.239623e+002	1.517837e+002	6.945749e+001	82	165	15	76	6.114507e+000	1.866213e+001	0	0	0	0	0	0	0	0	0	0	0	38.7713	80.3631	1	1	1	1	24.8756	15.9323	77.2664
DATA	481	3	153	0	0	A_16_P15438659	chr1:213015796-213015855	19640	343.673	-3.237977057e-001	9.256000122e-002	4.683279498e-004	1.165283e+003	5.528837e+002	1.632629e+002	6.317335e+001	87	155	15	77	6.413782e+000	1.853585e+001	0	0	0	0	0	0	0	0	0	0	0	45.1052	71.0935	1	1	1	1	23.4529	16.1785	78.0721
DATA	482	3	154	0	0	A_14_P200843	chr10:89263612-89263671	19661.1	343.481	-4.506399560e-001	1.165082315e-001	1.097852867e-004	9.197294e+002	3.258518e+002	1.468877e+002	4.470791e+001	81	125	15	78	6.495745e+000	1.919739e+001	0	0	0	0	0	0	0	0	0	0	0	35.5447	41.8345	1	1	1	1	24.4106	16.1788	78.9701
DATA	483	3	155	0	0	A_16_P18058850	chr7:106332112-106332171	19682	343.489	1.946712540e-001	7.798914118e-002	1.255555766e-002	9.153128e+002	1.432982e+003	1.467516e+002	1.465400e+002	80	265.5	15	78	6.406539e+000	1.946856e+001	0	0	0	0	0	0	0	0	0	0	0	35.3188	183.719	1	1	1	1	22.4545	16.1739	79.3846
DATA	484	3	156	0	0	A_14_P105914	chr4:121392289-121392348	19703.7	342.878	1.365897570e-001	1.444143122e-001	3.442410721e-001	3.378081e+002	4.626577e+002	1.197566e+002	5.552293e+001	56	140	16	78	6.167121e+000	1.911690e+001	0	0	0	0	0	0	0	0	0	0	0	13.0139	59.232	1	1	0	1	24.1747	16.1676	78.8915
DATA	485	3	157	0	0	A_18_P13078500	chr2:978269-978328	19724.8	343.547	5.067705827e-001	8.435031378e-002	1.879096506e-009	7.961144e+002	2.557090e+003	1.399338e+002	2.575485e+002	73	410	15	78	6.039485e+000	1.925532e+001	0	0	0	0	0	0	0	0	0	0	0	30.6201	327.051	1	1	1	1	24.6442	15.9656	78.5937
DATA	486	3	158	0	0	A_14_P138399	chr17:79658203-79658262	19746.5	343.468	-2.310095181e-001	8.592477440e-002	7.177192453e-003	1.187548e+003	6.976564e+002	1.654983e+002	7.624484e+001	88	175	16	78	5.975825e+000	1.876405e+001	0	0	0	0	0	0	0	0	0	0	0	45.6005	89.1403	1	1	1	1	26.2212	16.0413	78.1716
DATA	487	3	159	0	0	A_14_P101366	chr12:71092070-71092129	19767.7	342.66	5.114391054e-002	1.511062266e-001	7.350140875e-001	3.543693e+002	3.986575e+002	1.207676e+002	5.037021e+001	58	141	16	78	6.276702e+000	1.843278e+001	0	0	0	0	0	0	0	0	0	0	0	13.5859	50.8872	1	1	0	1	23.4529	16.2944	78.1448
DATA	488	3	160	0	0	A_14_P136299	chr21:47361721-47361776	19788.2	342.942	-4.414492667e-001	8.558596220e-002	2.496503065e-007	1.892897e+003	6.849797e+002	2.218145e+002	7.510603e+001	116	170	16	77	6.478009e+000	1.815847e+001	0	0	0	0	0	0	0	0	0	0	0	72.4562	87.3862	1	1	1	1	27.9146	16.3839	77.5836
DATA	489	3	161	0	0	A_14_P116921	chr12:111070234-111070288	19809.8	343.061	3.124718395e-001	8.701252556e-002	3.292684164e-004	6.511449e+002	1.337056e+003	1.328717e+002	1.372114e+002	71	252	16	77	6.227729e+000	1.827974e+001	0	0	0	0	0	0	0	0	0	0	0	24.8837	170.499	1	1	1	1	23.4529	16.2829	77.4293
DATA	490	3	162	0	0	A_14_P122439	chr1:156962968-156963027	19830.3	342.855	6.244445880e-002	6.397983374e-002	3.290633817e-001	2.852758e+003	3.293892e+003	3.079594e+002	3.308287e+002	154	499	16	77	6.222067e+000	1.866583e+001	0	0	0	0	0	0	0	0	0	0	0	108.85	419.898	1	1	1	1	24.8756	16.2125	77.7162
DATA	491	3	163	66	1	DarkCorner	DarkCorner	19852	342.904	0.000000000e+000	8.126438227e-001	1.000000000e+000	1.154160e+002	3.106172e+001	1.161937e+002	3.098684e+001	43	91	16	77	6.399592e+000	1.876563e+001	0	0	0	0	0	0	0	0	0	0	0	-0.191922	3.95938	0	1	0	0	24.1747	16.3364	77.7051
DATA	492	3	164	66	1	DarkCorner	DarkCorner	19873.8	342.682	0.000000000e+000	8.162325273e-001	1.000000000e+000	1.156057e+002	3.062214e+001	1.163847e+002	3.016666e+001	35.5	86	15	77	6.251636e+000	1.871457e+001	0	0	0	0	0	0	0	0	0	0	0	-7.43344	2.64688	0	0	0	0	22.1978	16.1283	77.4499
DATA	493	4	1	66	1	DarkCorner	DarkCorner	16434.2	354.938	0.000000000e+000	6.848533360e-001	1.000000000e+000	1.137615e+002	4.669449e+001	1.145281e+002	3.145051e+001	42.5	90.5	16	79	6.235643e+000	1.928741e+001	0	0	0	0	0	0	0	0	0	0	0	-1.00688	5.90016	0	1	0	0	27.501	16.628	80.0214
DATA	494	4	2	0	0	A_16_P00081650	chr1:64011592-64011651	16455.9	355.725	-2.905785305e-001	1.238536894e-001	1.896879924e-002	6.803820e+002	3.484772e+002	1.335020e+002	4.680259e+001	72	130	17	79	6.270784e+000	1.937594e+001	0	0	0	0	0	0	0	0	0	0	0	26.2182	43.8337	1	1	1	1	24.1747	17.127	79.7563
DATA	495	4	3	0	0	A_16_P00250456	chr1:214037496-214037555	16476.8	355.375	-8.940324359e-002	6.589681796e-002	1.748715961e-001	2.555983e+003	2.080438e+003	2.803442e+002	2.103947e+002	144	351	17	79	6.281076e+000	1.903577e+001	0	0	0	0	0	0	0	0	0	0	0	98.238	260.68	1	1	1	1	25.1049	17.2985	79.4992
DATA	496	4	4	0	0	A_14_P118877	chr7:101049440-101049499	16498	355.538	3.211942091e-001	9.891934945e-002	1.166156236e-003	4.891729e+002	1.024841e+003	1.253866e+002	1.072095e+002	63	208	17	78	6.322386e+000	1.877164e+001	0	0	0	0	0	0	0	0	0	0	0	18.7541	127.948	1	1	0	1	24.8756	17.3098	78.9536
DATA	497	4	5	0	0	A_16_P37280941	chr5:94416311-94416370	16519	354.966	-3.927197607e-001	2.040973228e-001	5.433215434e-002	4.137838e+002	1.675150e+002	1.228929e+002	3.574706e+001	61	106	16	78	6.289324e+000	1.831606e+001	0	0	0	0	0	0	0	0	0	0	0	15.8273	20.8468	1	1	0	1	26.4388	17.0173	78.4703
DATA	498	4	6	0	0	A_14_P109921	chr18:36864525-36864584	16540.3	355.462	5.057020707e-002	6.556523651e-002	4.405314871e-001	2.190206e+003	2.460680e+003	2.478309e+002	2.480982e+002	127.5	387	17	78	6.339785e+000	1.878031e+001	0	0	0	0	0	0	0	0	0	0	0	83.5898	305.307	1	1	1	1	23.4529	17.1808	78.3382
DATA	499	4	7	0	0	A_14_P135479	chr17:1985617-1985676	16561.2	355.132	-1.171530252e-001	7.815893100e-002	1.338975830e-001	1.266288e+003	9.668956e+002	1.718693e+002	1.017707e+002	91	202	16	77	6.699065e+000	1.896677e+001	0	0	0	0	0	0	0	0	0	0	0	48.2315	119.66	1	1	1	1	23.696	17.1925	77.6776
DATA	500	4	8	0	0	A_14_P123787	chr22:41936727-41936779	16582.7	354.742	1.368833498e-001	1.113190040e-001	2.188284136e-001	4.847164e+002	6.643105e+002	1.261164e+002	7.366237e+001	63	166.5	16	76	6.607182e+000	1.833272e+001	0	0	0	0	0	0	0	0	0	0	0	18.4271	82.0236	1	1	0	1	26.4388	17.1309	76.6462
DATA	501	4	9	0	0	A_14_P102812	chr3:98300538-98300597	16603.8	354.842	-9.532057087e-002	7.444762482e-002	2.004147354e-001	1.420819e+003	1.140823e+003	1.838224e+002	1.184563e+002	99	218	16	76	6.522369e+000	1.872728e+001	0	0	0	0	0	0	0	0	0	0	0	53.9196	140.578	1	1	1	1	25.3321	17.2364	77.1177
DATA	502	4	10	0	0	A_14_P109188	chr15:75312024-75312075	16624.8	354.673	3.499638995e-002	7.051764318e-002	6.196979360e-001	1.463939e+003	1.586790e+003	1.872923e+002	1.618629e+002	102.5	277	16	76	6.524721e+000	1.839775e+001	0	0	0	0	0	0	0	0	0	0	0	55.4668	195.201	1	1	1	1	25.1049	17.1478	77.0085
DATA	503	4	11	0	0	A_14_P135532	chr5:134296200-134296259	16646.1	354.857	2.835527235e-001	8.088580560e-002	4.555910902e-004	8.152847e+002	1.566253e+003	1.426016e+002	1.598595e+002	75	277	16	77	6.594344e+000	1.867896e+001	0	0	0	0	0	0	0	0	0	0	0	30.8437	192.394	1	1	1	1	25.1049	16.9868	77.8717
DATA	504	4	12	0	0	A_14_P126711	chr15:52202996-52203055	16667.1	354.964	1.611251299e-001	9.762289068e-002	9.884375915e-002	5.852497e+002	8.481376e+002	1.309601e+002	9.066038e+001	68	184	16	77	6.341661e+000	1.889955e+001	0	0	0	0	0	0	0	0	0	0	0	22.1111	104.062	1	1	0	1	25.3321	16.638	77.9717
DATA	505	4	13	0	0	A_16_P00154158	chr1:117014640-117014699	16688.1	354.875	2.470690113e-001	7.781874846e-002	1.498730977e-003	9.310324e+002	1.644500e+003	1.497570e+002	1.675456e+002	79	277	16	76	6.293519e+000	1.873232e+001	0	0	0	0	0	0	0	0	0	0	0	35.1321	201.593	1	1	1	1	25.1049	16.5441	77.2672
DATA	506	4	14	0	0	A_16_P19664056	chr12:103806016-103806075	16709.4	354.912	4.268844570e-001	7.715429642e-002	3.150384360e-008	1.220882e+003	3.262556e+003	1.693972e+002	3.278290e+002	90	491.5	16	76	6.237765e+000	1.863189e+001	0	0	0	0	0	0	0	0	0	0	0	46.0177	399.683	1	1	1	1	25.3321	16.3795	76.9031
DATA	507	4	15	0	0	A_14_P110565	chr3:186959297-186959356	16730.8	354.5	-1.739001005e-001	9.755320675e-002	7.464849117e-002	8.665485e+002	5.806210e+002	1.460352e+002	6.634065e+001	81	158.5	16	76	6.227731e+000	1.889111e+001	0	0	0	0	0	0	0	0	0	0	0	32.6298	71.1027	1	1	1	1	26.6546	16.3102	76.8779
DATA	508	4	16	0	0	A_14_P133128	chr6:41530170-41530229	16751.9	354.981	-2.219185332e-001	8.636316371e-002	1.018168561e-002	1.181992e+003	7.090816e+002	1.667717e+002	7.783468e+001	92	171	16	76	6.291165e+000	1.891644e+001	0	0	0	0	0	0	0	0	0	0	0	44.4684	86.8172	1	1	1	1	24.4106	16.3531	76.9917
DATA	509	4	17	0	0	A_14_P130082	chr2:108272055-108272114	16772.8	354.642	2.795117777e-002	8.001201502e-002	7.268361327e-001	1.001853e+003	1.068453e+003	1.545947e+002	1.115617e+002	85	214	16	76	6.342058e+000	1.840165e+001	0	0	0	0	0	0	0	0	0	0	0	37.6631	130.828	1	1	1	1	24.6442	16.7472	76.8325
DATA	510	4	18	0	0	A_14_P201250	chr12:44130156-44130215	16794.4	354.569	6.342249624e-002	7.797571472e-002	4.160104447e-001	1.032747e+003	1.195134e+003	1.566735e+002	1.237455e+002	87	236	17	76	6.632649e+000	1.823874e+001	0	0	0	0	0	0	0	0	0	0	0	38.7987	146.382	1	1	1	1	25.3321	17.3182	76.9344
DATA	511	4	19	0	0	A_14_P201771	chr13:48809347-48809406	16815.2	354.509	1.387284212e-001	1.298931248e-001	2.855116105e-001	3.958824e+002	5.448721e+002	1.243509e+002	6.322479e+001	59	154	16	77	6.590379e+000	1.830482e+001	0	0	0	0	0	0	0	0	0	0	0	14.8646	66.7689	1	1	0	1	24.8756	17.1315	77.735
DATA	512	4	20	0	0	A_14_P104597	chr6:71394031-71394090	16836.6	354.689	-2.496780403e-001	7.873285720e-002	1.518079016e-003	1.598733e+003	8.997001e+002	1.986660e+002	9.550763e+001	102	189	16	77	6.700673e+000	1.839976e+001	0	0	0	0	0	0	0	0	0	0	0	60.0017	110.326	1	1	1	1	26.0017	17.0512	78.02
DATA	513	4	21	0	1	PC_00000004	PC_00000004	16857.8	354.642	-1.709119896e-001	6.784888488e-002	1.176854557e-002	2.649655e+003	1.787629e+003	2.900434e+002	1.816080e+002	140	305	16	78	6.736259e+000	1.899002e+001	0	0	0	0	0	0	0	0	0	0	0	99.4092	219.401	1	1	1	1	24.6442	17.1047	78.6581
DATA	514	4	22	0	0	A_14_P135740	chr5:52855758-52855817	16878.7	354.712	4.029441878e-001	1.357577974e-001	2.996362591e-003	2.794626e+002	7.067533e+002	1.212703e+002	7.757673e+001	57	178	16	78	6.682564e+000	1.932937e+001	0	0	0	0	0	0	0	0	0	0	0	10.4821	86.8329	1	1	0	1	24.4106	17.0096	79.3491
DATA	515	4	23	0	0	A_14_P125702	chr12:29886898-29886957	16900.1	354.44	-2.200980858e-002	2.013080753e-001	9.129376137e-001	2.840847e+002	2.700461e+002	1.213954e+002	4.183072e+001	57.5	117	16	78	6.661082e+000	1.929651e+001	0	0	0	0	0	0	0	0	0	0	0	10.6539	33.2203	1	1	0	1	23.9365	17.0099	78.9144
DATA	516	4	24	0	0	A_14_P122648	chr22:39224115-39224174	16921.4	354.691	2.765067991e-001	7.623884745e-002	2.869007845e-004	1.014853e+003	1.918270e+003	1.556641e+002	1.944616e+002	81.5	316.5	16	78	6.229375e+000	1.921862e+001	0	0	0	0	0	0	0	0	0	0	0	38.0564	236.312	1	1	1	1	24.8756	16.6218	78.6223
DATA	517	4	25	0	0	A_14_P107119	chr18:18539853-18539912	16942.4	354.76	-9.524353079e-002	6.403546786e-002	1.369208468e-001	3.719804e+003	2.987284e+003	3.902577e+002	3.004217e+002	185	449	16	78	6.682795e+000	1.857013e+001	0	0	0	0	0	0	0	0	0	0	0	139.492	368.574	1	1	1	1	23.9365	17.0318	78.1253
DATA	518	4	26	0	0	A_14_P115803	chr1:210743015-210743074	16963.6	354.527	7.934283157e-002	1.022268491e-001	4.376635342e-001	5.943868e+002	7.135296e+002	1.321429e+002	7.811723e+001	69.5	179.5	16	78	6.667677e+000	1.819298e+001	0	0	0	0	0	0	0	0	0	0	0	22.2918	88.188	1	1	1	1	24.4106	17.0642	78.479
DATA	519	4	27	0	0	A_16_P40989344	chr18:29221716-29221775	16984.5	354.474	-2.276369499e-001	8.684863451e-002	8.765247926e-003	1.180274e+003	6.987888e+002	1.668963e+002	7.674904e+001	88	170	16	78	6.692257e+000	1.855362e+001	0	0	0	0	0	0	0	0	0	0	0	44.2725	86.5246	1	1	1	1	24.8756	17.1988	78.9072
DATA	520	4	28	0	0	A_14_P107692	chr6:13367440-13367499	17005.8	354.782	-2.212656518e-001	8.772388501e-002	1.165913691e-002	1.142105e+003	6.861837e+002	1.641983e+002	7.557655e+001	87	176	16	77	6.615207e+000	1.823170e+001	0	0	0	0	0	0	0	0	0	0	0	42.8513	85.1341	1	1	1	1	24.4106	17.1163	78.7557
DATA	521	4	29	0	0	A_14_P110889	chr2:220386588-220386647	17026.9	354.909	3.421725008e-001	9.379796084e-002	2.643166112e-004	5.480279e+002	1.204967e+003	1.300439e+002	1.245736e+002	67	235	16	78	6.724732e+000	1.834354e+001	0	0	0	0	0	0	0	0	0	0	0	20.5684	149.814	1	1	0	1	24.6442	17.1209	78.888
DATA	522	4	30	0	0	A_14_P128634	chr17:58501670-58501722	17048	354.678	1.586905389e-001	7.700823836e-002	3.933208300e-002	9.947413e+002	1.433510e+003	1.542461e+002	1.467792e+002	77	260	17	78	6.756950e+000	1.925963e+001	0	0	0	0	0	0	0	0	0	0	0	37.3495	178.63	1	1	1	1	26.0017	17.4162	79.3236
DATA	523	4	31	0	0	A_16_P40415565	chr15:58622268-58622327	17069.4	354.22	3.369318240e-001	8.102943076e-002	3.208475177e-005	8.166641e+002	1.774088e+003	1.433619e+002	1.801771e+002	75	314	17	78	6.686183e+000	1.933320e+001	0	0	0	0	0	0	0	0	0	0	0	30.6782	221.598	1	1	1	1	25.7804	17.5281	79.4821
DATA	524	4	32	0	0	A_14_P115085	chr8:98817661-98817717	17090.9	353.672	-2.564002592e-001	7.272373853e-002	4.224051518e-004	2.253888e+003	1.248913e+003	2.542987e+002	1.287741e+002	130.5	241.5	17	79	6.598150e+000	1.912146e+001	0	0	0	0	0	0	0	0	0	0	0	84.7154	156.392	1	1	1	1	25.7804	17.4024	79.9713
DATA	525	4	33	0	0	A_16_P20368816	chr15:100666579-100666638	17111.8	353.508	-1.355028378e-001	1.010260502e-001	1.798340152e-001	7.768783e+002	5.686567e+002	1.410198e+002	6.491273e+001	69.5	157.5	16	79	6.517170e+000	1.895354e+001	0	0	0	0	0	0	0	0	0	0	0	29.2174	71.3891	1	1	1	1	25.7804	17.1269	79.7052
DATA	526	4	34	0	0	A_14_P200658	chr4:70917090-70917149	17132.7	353.821	4.159487797e-002	9.785499476e-002	6.707882142e-001	6.618724e+002	7.283987e+002	1.349601e+002	7.924956e+001	70	188	16	79	6.494491e+000	1.902685e+001	0	0	0	0	0	0	0	0	0	0	0	24.9081	91.6825	1	1	1	1	25.1049	17.1292	79.3167
DATA	527	4	35	0	0	A_14_P120077	chr2:237075191-237075245	17153.7	354.204	1.888603826e-001	7.609896086e-002	1.307303440e-002	1.016105e+003	1.569636e+003	1.553673e+002	1.600224e+002	83	280	16	78	6.362571e+000	1.906578e+001	0	0	0	0	0	0	0	0	0	0	0	38.2654	198.102	1	1	1	1	23.2073	17.0592	78.6329
DATA	528	4	36	0	0	A_14_P138854	chr19:2849385-2849444	17175.6	353.914	1.932720824e-001	1.058853394e-001	6.795636669e-002	4.961176e+002	7.742064e+002	1.274889e+002	8.341411e+001	65	185	16	78	6.152946e+000	1.901427e+001	0	0	0	0	0	0	0	0	0	0	0	18.6983	97.9971	1	1	0	1	25.3321	16.8607	78.8849
DATA	529	4	37	0	0	A_14_P138166	chr15:63617463-63617522	17196.4	353.759	4.714803105e-001	1.215667823e-001	1.051610097e-004	3.052758e+002	9.040088e+002	1.212504e+002	9.555531e+001	55	211	16	78	6.235642e+000	1.944694e+001	0	0	0	0	0	0	0	0	0	0	0	11.5149	114.753	1	1	0	1	24.8756	16.6895	79.2896
DATA	530	4	38	0	0	A_16_P01129765	chr4:168139439-168139498	17217.3	353.933	2.714397132e-001	1.552562600e-001	8.040628932e-002	2.699320e+002	5.043060e+002	1.203111e+002	5.912826e+001	54	149.5	16	79	6.323995e+000	1.977028e+001	0	0	0	0	0	0	0	0	0	0	0	10.1905	64.2029	1	1	0	1	25.5572	16.6924	79.5594
DATA	531	4	39	0	0	A_14_P115767	chr7:117420524-117420583	17239.3	353.59	-5.138831629e-001	9.912899852e-002	2.171953311e-007	1.450633e+003	4.442980e+002	1.864486e+002	5.404607e+001	96	143	16	78	6.375648e+000	1.955860e+001	0	0	0	0	0	0	0	0	0	0	0	54.8172	56.7403	1	1	1	1	26.0017	16.7466	79.1388
DATA	532	4	40	0	0	A_14_P104180	chr8:74860448-74860507	17259.7	353.857	-6.057908633e-001	1.274431013e-001	2.000021164e-006	1.007364e+003	2.496867e+002	1.544095e+002	3.955778e+001	85	119	16	78	6.274173e+000	1.928058e+001	0	0	0	0	0	0	0	0	0	0	0	38.1018	31.9814	1	1	1	1	24.8756	16.8637	78.8425
DATA	533	4	41	0	0	A_14_P200264	chr9:139641471-139641530	17281	353.685	-2.358189090e-001	1.527790698e-001	1.227025202e-001	4.920553e+002	2.858874e+002	1.268381e+002	4.186669e+001	63	129	16	79	6.547050e+000	1.893105e+001	0	0	0	0	0	0	0	0	0	0	0	18.63	36.7331	1	1	0	1	24.8756	17.2586	79.0065
DATA	534	4	42	0	0	A_16_P02887096	chr14:32518666-32518725	17302.3	353.788	4.739059114e-001	1.423928179e-001	8.742201520e-004	2.392531e+002	7.124649e+002	1.192086e+002	7.749627e+001	54	174.5	16	79	6.322581e+000	1.900257e+001	0	0	0	0	0	0	0	0	0	0	0	9.06796	91.833	1	1	0	1	24.4106	17.1688	79.5355
DATA	535	4	43	0	0	A_16_P02796731	chr13:65971853-65971912	17323.6	353.558	2.724276175e-001	9.207520169e-002	3.088883134e-003	5.889174e+002	1.102763e+003	1.306776e+002	1.143875e+002	61	226	16	80	6.512526e+000	1.927855e+001	0	0	0	0	0	0	0	0	0	0	0	22.3451	142.598	1	1	1	1	24.4106	17.1149	79.9493
DATA	536	4	44	0	0	A_14_P102351	chr21:43607477-43607536	17344.6	353.5	1.003980860e-001	9.457397990e-002	2.884252449e-001	6.515881e+002	8.210531e+002	1.335067e+002	8.751609e+001	70.5	188	16	80	6.392446e+000	1.947360e+001	0	0	0	0	0	0	0	0	0	0	0	24.7503	106.509	1	1	1	1	24.4106	16.8021	80.0741
DATA	537	4	45	0	0	A_14_P125428	chr15:38747615-38747674	17365.4	353.608	-3.726995464e-001	9.584002099e-002	1.007546326e-004	1.193757e+003	5.060767e+002	1.667287e+002	5.893288e+001	90	151	16	80	6.314443e+000	1.934700e+001	0	0	0	0	0	0	0	0	0	0	0	45.3954	65.8592	1	1	1	1	24.4106	16.8529	80.6468
DATA	538	4	46	0	0	A_16_P17574468	chr6:67029691-67029750	17386.7	353.704	3.553982607e-002	6.794487287e-002	6.009265523e-001	1.733361e+003	1.881174e+003	2.087137e+002	1.905102e+002	106.5	311.5	16	79	6.341775e+000	1.941506e+001	0	0	0	0	0	0	0	0	0	0	0	65.9929	245.613	1	1	1	1	24.8756	16.801	80.3049
DATA	539	4	47	0	0	A_16_P21084638	chr20:15797054-15797113	17407.9	353.589	-2.191679536e-001	1.137019839e-001	5.390925884e-002	7.088982e+002	4.279725e+002	1.360471e+002	5.226559e+001	73	141	17	79	6.262337e+000	1.944555e+001	0	0	0	0	0	0	0	0	0	0	0	27.0219	56.0608	1	1	1	1	25.7804	16.9414	80.0994
DATA	540	4	48	0	0	A_14_P200328	chr11:125771834-125771893	17429	353.392	-3.278899498e-001	1.023300357e-001	1.354197399e-003	9.730985e+002	4.573691e+002	1.513919e+002	5.464514e+001	83.5	148.5	16	79	6.120142e+000	1.917725e+001	0	0	0	0	0	0	0	0	0	0	0	37.1383	60.1075	1	1	1	1	24.4106	16.8632	80.3167
DATA	541	4	49	0	0	A_18_P14179324	chr3:55890134-55890193	17450.5	353.698	1.460365944e-002	1.050576978e-001	8.894453394e-001	5.992965e+002	6.197912e+002	1.304150e+002	6.877285e+001	69	164	16	79	6.277852e+000	1.905306e+001	0	0	0	0	0	0	0	0	0	0	0	22.901	81.7246	1	1	1	1	24.4106	17.0681	80.4286
DATA	542	4	50	0	0	A_16_P00892159	chr3:187988945-187989004	17471.7	353.6	8.475622204e-002	8.292279027e-002	3.067287912e-001	8.513791e+002	1.034854e+003	1.436342e+002	1.076648e+002	75.5	222.5	16	79	6.600319e+000	1.897575e+001	0	0	0	0	0	0	0	0	0	0	0	32.5753	136.902	1	1	1	1	25.7804	17.2594	80.2111
DATA	543	4	51	0	0	A_14_P100120	chr12:81503370-81503429	17492	353.517	1.582697693e-002	7.412202690e-002	8.309167430e-001	1.226470e+003	1.271990e+003	1.684976e+002	1.306007e+002	90	253	16	79	6.621664e+000	1.906939e+001	0	0	0	0	0	0	0	0	0	0	0	46.9853	168.802	1	1	1	1	26.2212	17.1577	80.6942
DATA	544	4	52	0	0	A_16_P02353731	chr10:119320504-119320563	17513.4	353.161	-3.613454357e-002	8.314174442e-002	6.638428282e-001	9.636177e+002	8.866867e+002	1.503302e+002	9.345233e+001	77	203	16	80	6.625163e+000	1.918711e+001	0	0	0	0	0	0	0	0	0	0	0	36.9649	118.058	1	1	1	1	26.2212	17.1868	80.863
DATA	545	4	53	0	0	A_14_P111925	chr17:57350236-57350295	17534.9	353.046	-3.968886981e-001	1.205982124e-001	9.983196751e-004	8.106173e+002	3.250328e+002	1.408858e+002	4.384013e+001	75	127	17	79	6.690038e+000	1.930684e+001	0	0	0	0	0	0	0	0	0	0	0	31.1375	43.4191	1	1	1	1	28.1191	17.2472	80.1935
DATA	546	4	54	0	0	A_14_P110772	chr7:142580425-142580484	17555.6	353.472	-1.993515205e-001	9.640081528e-002	3.864525197e-002	8.928492e+002	5.641916e+002	1.456552e+002	6.358597e+001	79	163	16	79	6.647004e+000	1.901986e+001	0	0	0	0	0	0	0	0	0	0	0	34.3405	75.6048	1	1	1	1	24.4106	17.1099	79.4781
DATA	547	4	55	0	0	A_16_P01457090	chr6:35681450-35681509	17577.5	352.79	1.963192658e-001	8.798657784e-002	2.566516231e-002	6.744289e+002	1.059877e+003	1.332476e+002	1.099446e+002	72	227	16	79	6.567024e+000	1.928999e+001	0	0	0	0	0	0	0	0	0	0	0	25.9762	142.496	1	1	1	1	25.7804	17.1105	79.3638
DATA	548	4	56	0	0	A_14_P122029	chr13:103581697-103581756	17598.5	352.938	-7.467794211e-002	6.980157471e-002	2.846821432e-001	1.724405e+003	1.451982e+003	2.071395e+002	1.480932e+002	110.5	269.5	16	78	6.553715e+000	1.936031e+001	0	0	0	0	0	0	0	0	0	0	0	66.506	195.828	1	1	1	1	26.8687	17.0448	78.4823
DATA	549	4	57	0	0	A_14_P106310	chr17:80624672-80624731	17619.4	353.07	-1.256478860e-001	7.672039561e-002	1.014764244e-001	1.328257e+003	9.945675e+002	1.754386e+002	1.036123e+002	96	217	17	78	6.670274e+000	1.908730e+001	0	0	0	0	0	0	0	0	0	0	0	51.2958	134.55	1	1	1	1	25.7804	17.0802	78.5522
DATA	550	4	58	0	0	A_16_P19743745	chr13:23300362-23300421	17640.7	352.618	3.826918298e-001	7.777367272e-002	8.628669595e-007	9.877224e+002	2.384112e+003	1.511808e+002	2.401636e+002	77	398.5	17	77	6.538956e+000	1.870891e+001	0	0	0	0	0	0	0	0	0	0	0	38.1976	323.535	1	1	1	1	24.8756	17.2155	78.0065
DATA	551	4	59	0	0	A_14_P107083	chr17:63685275-63685334	17661.7	352.736	-2.168193322e-001	7.952767718e-002	6.404136849e-003	1.399492e+003	8.494761e+002	1.806932e+002	8.972000e+001	99.5	206.5	17	77	6.339352e+000	1.865183e+001	0	0	0	0	0	0	0	0	0	0	0	54.1951	115.628	1	1	1	1	24.4106	17.1819	77.7958
DATA	552	4	60	0	0	A_14_P122115	chr9:111823029-111823085	17682.7	352.636	4.781896003e-002	6.860271997e-002	4.857766673e-001	1.598744e+003	1.784834e+003	1.964402e+002	1.807899e+002	107	328	17	77	6.385151e+000	1.864173e+001	0	0	0	0	0	0	0	0	0	0	0	61.995	243.666	1	1	1	1	24.8756	17.1325	77.5939
DATA	553	4	61	0	0	A_14_P131403	chr5:39021168-39021227	17704.3	352.362	-1.346181986e-001	8.056052252e-002	9.471784998e-002	1.171844e+003	8.595110e+002	1.634765e+002	9.061616e+001	87	202	17	77	6.310798e+000	1.854314e+001	0	0	0	0	0	0	0	0	0	0	0	45.5048	117.694	1	1	1	1	25.1049	17.1424	77.4062
DATA	554	4	62	0	0	A_14_P112898	chr14:77926098-77926157	17725.1	352.393	-1.535348300e-001	7.827845383e-002	4.983316175e-002	1.302509e+003	9.146307e+002	1.729828e+002	9.583594e+001	94	205.5	16	76	6.613900e+000	1.854975e+001	0	0	0	0	0	0	0	0	0	0	0	50.6463	125.597	1	1	1	1	25.5572	17.2239	77.0894
DATA	555	4	63	0	0	A_16_P01034545	chr4:98865081-98865140	17746.4	352.585	-2.995485742e-002	1.012049366e-001	7.672436929e-001	6.552565e+002	6.115845e+002	1.312102e+002	6.748857e+001	70	175	16	76	6.695598e+000	1.866760e+001	0	0	0	0	0	0	0	0	0	0	0	25.5135	84.224	1	1	1	1	24.4106	17.0811	76.1613
DATA	556	4	64	0	0	A_14_P131084	chrX:97855629-97855688	17767.8	352.579	1.820309325e-001	7.089706054e-002	1.024234113e-002	1.308696e+003	1.990076e+003	1.732458e+002	2.010319e+002	95	347	16	75.5	6.700723e+000	1.857807e+001	0	0	0	0	0	0	0	0	0	0	0	51.0258	274.831	1	1	1	1	25.7804	16.9615	76.541
DATA	557	4	65	0	0	A_14_P109942	chr3:141896333-141896392	17789	352.368	4.740335555e-002	6.789380884e-002	4.850530653e-001	1.678883e+003	1.872508e+003	2.025806e+002	1.893892e+002	114	326	16	76	6.410726e+000	1.855989e+001	0	0	0	0	0	0	0	0	0	0	0	65.548	259.297	1	1	1	1	25.5572	16.6077	76.725
DATA	558	4	66	0	0	A_14_P105716	chr6:154726548-154726607	17810	352.492	-8.604505508e-002	8.957455907e-002	3.367548322e-001	8.631681e+002	7.080278e+002	1.423703e+002	7.625125e+001	74	184.5	16	76	6.609762e+000	1.870479e+001	0	0	0	0	0	0	0	0	0	0	0	33.7447	98.3014	1	1	1	1	26.2212	16.993	77.1339
DATA	559	4	67	0	0	A_16_P18603030	chr9:32721784-32721843	17831.2	352.8	1.946688712e-002	1.011347543e-001	8.473625958e-001	6.160588e+002	6.443013e+002	1.287645e+002	7.034427e+001	69	184	16	76	6.565518e+000	1.890657e+001	0	0	0	0	0	0	0	0	0	0	0	24.1159	89.6861	1	1	1	1	22.4545	16.9615	76.9564
DATA	560	4	68	0	0	A_14_P201665	chr3:33320428-33320487	17852.3	352.444	-1.283386124e-002	9.879223479e-002	8.966395384e-001	6.629588e+002	6.436543e+002	1.309444e+002	7.025694e+001	69	178	16	76	6.564971e+000	1.930592e+001	0	0	0	0	0	0	0	0	0	0	0	25.9861	89.8186	1	1	1	1	24.6442	17.0557	77.0746
DATA	561	4	69	0	0	A_14_P124650	chr13:26635563-26635622	17873	352.745	-8.319975865e-002	7.120523253e-002	2.426252826e-001	1.574973e+003	1.300389e+003	1.937130e+002	1.330394e+002	107	254	16	77	6.698031e+000	1.944790e+001	0	0	0	0	0	0	0	0	0	0	0	61.812	181.895	1	1	1	1	25.1049	17.1771	77.9743
DATA	562	4	70	0	0	A_14_P139724	chrX:115454837-115454896	17894.4	352.66	2.185533926e-001	7.172003654e-002	2.308972092e-003	1.243685e+003	2.057140e+003	1.677914e+002	2.076147e+002	91	382	16	77	6.653654e+000	1.943866e+001	0	0	0	0	0	0	0	0	0	0	0	48.8734	288.429	1	1	1	1	24.6442	17.0638	78.0329
DATA	563	4	71	0	0	A_16_P02091219	chr9:32759696-32759755	17915.1	352.638	-4.099826906e-002	9.301754592e-002	6.593878791e-001	7.562945e+002	6.881651e+002	1.355542e+002	7.428241e+001	76.5	182.5	16	77	6.592178e+000	1.918527e+001	0	0	0	0	0	0	0	0	0	0	0	29.757	96.7006	1	1	1	1	26.0017	17.0129	78.1236
DATA	564	4	72	0	0	A_14_P103788	chr3:100029234-100029293	17936.5	352.5	4.437508666e-001	8.362043904e-002	1.116109611e-007	7.308311e+002	2.030336e+003	1.340308e+002	2.049423e+002	73	374	16	77	6.328235e+000	1.954091e+001	0	0	0	0	0	0	0	0	0	0	0	28.7916	285.932	1	1	1	1	24.4106	16.7328	78.1995
DATA	565	4	73	0	0	A_14_P133561	chr19:30195435-30195494	17957.6	352.481	-7.328519774e-002	9.068779609e-002	4.190305444e-001	8.219694e+002	6.943372e+002	1.390992e+002	7.480984e+001	75	175.5	16	78	6.264961e+000	1.938160e+001	0	0	0	0	0	0	0	0	0	0	0	32.4217	97.9881	1	1	1	1	24.4106	16.7432	78.6232
DATA	566	4	74	0	0	A_16_P02113823	chr9:80956995-80957054	17979.2	352.706	6.896992135e-002	8.999082970e-002	4.434320626e-001	7.067593e+002	8.284026e+002	1.325016e+002	8.737729e+001	73	206	16	78	6.208130e+000	1.944416e+001	0	0	0	0	0	0	0	0	0	0	0	27.9114	117.149	1	1	1	1	24.4106	16.7685	79.1583
DATA	567	4	75	0	0	A_14_P106473	chr2:63921609-63921668	18000.3	352.673	-1.132228578e-002	7.950068452e-002	8.867502697e-001	1.005454e+003	9.795798e+002	1.504706e+002	1.018092e+002	82	229	16	78	6.595031e+000	1.964734e+001	0	0	0	0	0	0	0	0	0	0	0	39.7542	138.793	1	1	1	1	24.6442	17.1496	78.5964
DATA	568	4	76	0	0	A_14_P137927	chr1:204188216-204188275	18021.6	352.6	-3.326173724e-001	1.056169462e-001	1.636730974e-003	8.912293e+002	4.143545e+002	1.429882e+002	4.983385e+001	82	148	16	77	6.591300e+000	1.916625e+001	0	0	0	0	0	0	0	0	0	0	0	35.2792	58.8162	1	1	1	1	24.8756	17.1068	78.4715
DATA	569	4	77	0	0	A_14_P101793	chr5:45519525-45519584	18042.4	352.636	4.652619449e-001	1.105076324e-001	2.551170105e-005	3.429319e+002	1.001082e+003	1.168374e+002	1.038536e+002	58	238	16	78	6.358252e+000	1.947606e+001	0	0	0	0	0	0	0	0	0	0	0	13.59	142.343	1	1	0	1	24.8756	16.6814	78.9508
DATA	570	4	78	0	0	A_14_P100994	chr16:11441572-11441629	18063.7	352.526	3.380544012e-001	7.763700869e-002	1.334961314e-005	9.157021e+002	1.994383e+003	1.443335e+002	2.013381e+002	81.5	365	16	78	6.605588e+000	1.917296e+001	0	0	0	0	0	0	0	0	0	0	0	36.3289	284.046	1	1	1	1	25.3321	16.916	78.7042
DATA	571	4	79	0	0	A_14_P125324	chr7:138963583-138963642	18085	352.304	-4.639167813e-002	1.162462177e-001	6.898333865e-001	5.331055e+002	4.790948e+002	1.235389e+002	5.526644e+001	64.5	150.5	16	79	6.555831e+000	1.969947e+001	0	0	0	0	0	0	0	0	0	0	0	21.1732	68.339	1	1	0	1	25.5572	16.862	79.6373
DATA	572	4	80	0	0	A_14_P109492	chr19:48035912-48035971	18105.8	352.304	1.748186378e-001	6.773725060e-002	9.856178964e-003	1.707818e+003	2.554232e+003	2.038642e+002	2.569006e+002	114	452	16	80	6.698998e+000	1.975620e+001	0	0	0	0	0	0	0	0	0	0	0	67.8992	364.858	1	1	1	1	25.1049	16.9172	80.6919
DATA	573	4	81	0	0	A_18_P22769496	chr3:17372773-17372832	18127.3	351.926	9.059024632e-002	9.733135562e-002	3.519877568e-001	5.961505e+002	7.344228e+002	1.261821e+002	7.841325e+001	65.5	186	16	82	6.707406e+000	2.058308e+001	0	0	0	0	0	0	0	0	0	0	0	23.7268	105.05	1	1	1	1	25.1049	17.1541	81.744
DATA	574	4	82	0	0	A_16_P16825731	chr4:116913694-116913753	18148.1	352.259	4.025710860e-001	8.314763057e-002	1.287704049e-006	7.153127e+002	1.807453e+003	1.321400e+002	1.828165e+002	74.5	356	17	80	6.819160e+000	2.052969e+001	0	0	0	0	0	0	0	0	0	0	0	28.4967	258.854	1	1	1	1	26.2212	17.2213	81.0926
DATA	575	4	83	0	0	A_14_P110794	chr16:4464594-4464653	18169.6	351.404	1.526195123e-002	9.003471465e-002	8.653940508e-001	7.411901e+002	7.677001e+002	1.334647e+002	8.151664e+001	76	199	16	79	6.630337e+000	2.052692e+001	0	0	0	0	0	0	0	0	0	0	0	29.5577	110.068	1	1	1	1	24.8756	16.9955	80.5539
DATA	576	4	84	0	0	A_16_P17295788	chr5:127822042-127822101	18190.5	351.18	5.028221678e-002	8.604002927e-002	5.589479147e-001	7.787786e+002	8.743720e+002	1.355040e+002	9.162463e+001	72	207	16	78	6.192827e+000	1.977344e+001	0	0	0	0	0	0	0	0	0	0	0	31.0855	125.489	1	1	1	1	23.9365	16.6342	79.1364
DATA	577	4	85	0	0	A_16_P00965500	chr4:43851921-43851980	18211.5	351.625	1.168554487e-001	7.160485047e-002	1.026902817e-001	1.226022e+003	1.604552e+003	1.652462e+002	1.627705e+002	92	308	16	77	6.158972e+000	1.888403e+001	0	0	0	0	0	0	0	0	0	0	0	48.98	230.504	1	1	1	1	23.9365	16.4696	77.6809
DATA	578	4	86	0	0	A_14_P201038	chr10:115312804-115312863	18233.2	351.737	-1.134497293e-001	9.136213901e-002	2.143256143e-001	8.418308e+002	6.482986e+002	1.390692e+002	7.035630e+001	77	177.5	16	77	6.131219e+000	1.917534e+001	0	0	0	0	0	0	0	0	0	0	0	33.661	93.212	1	1	1	1	25.3321	16.7046	77.9145
DATA	579	4	87	0	0	A_14_P120714	chr19:39025966-39026018	18254.4	351.704	-9.218735247e-003	8.783711597e-002	9.164134066e-001	7.963947e+002	7.796679e+002	1.362925e+002	8.261259e+001	75.5	195.5	16	77	6.445259e+000	1.927241e+001	0	0	0	0	0	0	0	0	0	0	0	31.8706	112.181	1	1	1	1	24.8756	16.8467	78.5204
DATA	580	4	88	0	0	A_14_P125766	chr15:41028550-41028609	18275.1	351.654	-1.483152938e-001	7.395286285e-002	4.490552837e-002	1.500263e+003	1.066233e+003	1.863387e+002	1.100620e+002	103.5	237	16	77	6.198551e+000	1.920509e+001	0	0	0	0	0	0	0	0	0	0	0	60.085	153.505	1	1	1	1	24.4106	16.5719	78.7458
DATA	581	4	89	0	0	A_16_P16056445	chr2:224706790-224706849	18296.5	351.837	4.963076355e-001	2.524832470e-001	4.933266573e-002	1.096954e+002	3.439505e+002	1.107898e+002	4.390158e+001	49	136.5	16	78	6.173380e+000	1.878649e+001	0	0	0	0	0	0	0	0	0	0	0	3.55337	49.5449	0	1	0	1	23.696	16.5049	78.6694
DATA	582	4	90	0	0	A_16_P02991999	chr14:107152092-107152151	18317.6	351.958	-3.056793214e-001	1.351121664e-001	2.367198793e-002	5.874834e+002	2.906138e+002	1.250197e+002	3.985323e+001	67	129	16	78	6.218728e+000	1.861847e+001	0	0	0	0	0	0	0	0	0	0	0	23.5629	41.8792	1	1	1	1	22.9591	16.4298	78.5127
DATA	583	4	91	0	0	A_14_P125513	chr9:99479475-99479534	18338.1	351.76	2.828736930e-001	1.252097354e-001	2.387101487e-002	3.302072e+002	6.333740e+002	1.151200e+002	6.895595e+001	58	173	16	77	6.295780e+000	1.880638e+001	0	0	0	0	0	0	0	0	0	0	0	13.2529	91.2987	1	1	0	1	24.1747	16.5451	77.8176
DATA	584	4	92	0	0	A_18_P20322080	chr15:50864843-50864902	18359.8	351.611	-1.480763614e-001	9.000040090e-002	9.991094040e-002	9.038070e+002	6.426867e+002	1.425300e+002	6.981027e+001	79	176	16	78	6.334075e+000	1.883084e+001	0	0	0	0	0	0	0	0	0	0	0	36.2985	92.6589	1	1	1	1	24.8756	16.5746	79.0146
DATA	585	4	93	0	0	A_14_P110077	chr20:19703475-19703534	18380.9	351.103	-2.623225474e-001	1.053511151e-001	1.277489874e-002	7.989686e+002	4.367241e+002	1.360677e+002	5.148019e+001	76	148	16	78	6.195816e+000	1.895986e+001	0	0	0	0	0	0	0	0	0	0	0	32.1081	62.9678	1	1	1	1	25.5572	16.4677	78.8788
DATA	586	4	94	0	0	A_14_P130838	chr7:37972807-37972866	18402.3	351.698	2.792460170e-001	9.956553426e-002	5.037196196e-003	4.738151e+002	9.012700e+002	1.198454e+002	9.415823e+001	64	214	16	78	6.246805e+000	1.973957e+001	0	0	0	0	0	0	0	0	0	0	0	19.0514	129.95	1	1	0	1	24.8756	16.6997	79.1047
DATA	587	4	95	0	0	A_14_P126159	chr4:141554795-141554854	18423.4	351.655	9.430348528e-002	7.578909266e-002	2.133934589e-001	1.011814e+003	1.257200e+003	1.494757e+002	1.286413e+002	85	258	16	78	6.544525e+000	1.938676e+001	0	0	0	0	0	0	0	0	0	0	0	40.7047	181.247	1	1	1	1	25.1049	16.9787	79.2917
DATA	588	4	96	0	0	A_16_P03387295	chr18:61916643-61916702	18444.8	351.567	-8.931151598e-002	8.655458665e-002	3.021414962e-001	9.007050e+002	7.332821e+002	1.421484e+002	7.823337e+001	83	194	16	78.5	6.227806e+000	1.954842e+001	0	0	0	0	0	0	0	0	0	0	0	36.2526	105.69	1	1	1	1	25.7804	16.7028	79.3825
DATA	589	4	97	0	0	A_14_P103358	chr2:239078371-239078430	18465.7	351.352	9.273494632e-002	8.988601173e-002	3.022150352e-001	6.779437e+002	8.393219e+002	1.291465e+002	8.825283e+001	76	211	16	79	6.246099e+000	1.940115e+001	0	0	0	0	0	0	0	0	0	0	0	27.2988	120.932	1	1	1	1	24.8756	16.6502	79.7893
DATA	590	4	98	0	0	A_14_P102155	chr9:100613698-100613757	18487.2	351.82	3.591504364e-001	1.165961418e-001	2.067961047e-003	3.381054e+002	7.730410e+002	1.149642e+002	8.197855e+001	56	195	16	80	6.233595e+000	1.934466e+001	0	0	0	0	0	0	0	0	0	0	0	13.6196	111.337	1	1	0	1	26.2212	16.6685	80.6342
DATA	591	4	99	0	1	SRN_50429	SRN_50429	18508.3	351.764	-1.040321289e-001	6.246445695e-002	9.582078978e-002	8.813777e+003	6.936333e+003	8.881958e+002	6.941704e+002	391	1080	16	80	6.324939e+000	1.914272e+001	0	0	0	0	0	0	0	0	0	0	0	355.164	998.461	1	1	1	1	24.8756	16.701	80.6057
DATA	592	4	100	0	0	A_14_P110450	chr3:84959321-84959380	18529.3	351.453	2.568967184e-001	9.340017658e-002	5.950529768e-003	5.432343e+002	9.814856e+002	1.225083e+002	1.018798e+002	66	233	16	80	6.590684e+000	1.936220e+001	0	0	0	0	0	0	0	0	0	0	0	21.8975	141.188	1	1	0	1	24.4106	16.8648	80.6652
DATA	593	4	101	0	0	A_14_P113128	chr6:137539744-137539796	18550.6	351.941	1.034602529e-001	6.396996732e-002	1.058080647e-001	2.864938e+003	3.635594e+003	3.068063e+002	3.645859e+002	161	617.5	16	80	6.234143e+000	1.971419e+001	0	0	0	0	0	0	0	0	0	0	0	115.512	522.614	1	1	1	1	24.4106	16.6098	80.858
DATA	594	4	102	0	0	A_14_P123747	chr2:235003618-235003677	18571.3	351.333	-1.345694851e-001	9.480924689e-002	1.557909178e-001	8.026495e+002	5.887846e+002	1.359699e+002	6.492602e+001	74	167.5	16	80	6.279043e+000	1.927598e+001	0	0	0	0	0	0	0	0	0	0	0	32.3704	84.5636	1	1	1	1	24.4106	16.7545	80.5377
DATA	595	4	103	0	0	A_14_P102395	chr3:53892586-53892636	18593	351.818	2.862413262e-001	7.588252122e-002	1.618377227e-004	9.622438e+002	1.860058e+003	1.459475e+002	1.880113e+002	80	347	16	80	6.263939e+000	1.946017e+001	0	0	0	0	0	0	0	0	0	0	0	38.8129	266.902	1	1	1	1	25.1049	16.4374	81.0922
DATA	596	4	104	0	0	A_14_P134710	chr2:102357105-102357164	18613.9	350.782	-3.434403322e-001	1.300723786e-001	8.281343601e-003	6.445178e+002	2.922770e+002	1.272438e+002	4.007537e+001	72	128	16	80	6.377574e+000	1.924908e+001	0	0	0	0	0	0	0	0	0	0	0	26.0021	41.8924	1	1	1	1	25.1049	16.4078	81.3829
DATA	597	4	105	0	0	A_14_P132294	chr12:123350783-123350842	18635.4	351.431	1.718198040e-001	8.585212943e-002	4.535512065e-002	6.915358e+002	1.027151e+003	1.296833e+002	1.063195e+002	71.5	229.5	16	80	6.448434e+000	1.919871e+001	0	0	0	0	0	0	0	0	0	0	0	27.9006	147.061	1	1	1	1	25.3321	16.4713	80.967
DATA	598	4	106	0	0	A_16_P17712767	chr6:127202157-127202216	18656.1	351.582	1.639768204e-001	6.503495209e-002	1.169006785e-002	2.648778e+003	3.863869e+003	2.866965e+002	3.873630e+002	155	645	16	80	6.315603e+000	1.917473e+001	0	0	0	0	0	0	0	0	0	0	0	106.871	552.547	1	1	1	1	25.5572	16.3711	80.4511
DATA	599	4	107	0	0	A_14_P107023	chr1:74672597-74672656	18677.6	351.571	-1.408336388e-001	6.987046690e-002	4.383772877e-002	1.871699e+003	1.353326e+003	2.169496e+002	1.381020e+002	115	282	16	79	6.330603e+000	1.871741e+001	0	0	0	0	0	0	0	0	0	0	0	75.5184	193.271	1	1	1	1	24.8756	16.6078	79.6731
DATA	600	4	108	0	0	A_14_P126787	chr10:28409496-28409555	18698.2	351.107	2.900276457e-001	7.240742247e-002	6.188746411e-005	1.247282e+003	2.432161e+003	1.661085e+002	2.447723e+002	93	423.5	16	79	6.628446e+000	1.860961e+001	0	0	0	0	0	0	0	0	0	0	0	50.324	346.852	1	1	1	1	25.3321	16.9585	79.9529
DATA	601	4	109	0	0	A_14_P125682	chr4:167105093-167105152	18719.9	351.448	-1.660586303e-001	1.111540061e-001	1.351884559e-001	6.469113e+002	4.413530e+002	1.273673e+002	5.205389e+001	70.5	148.5	16	79	6.712891e+000	1.883082e+001	0	0	0	0	0	0	0	0	0	0	0	26.0981	62.847	1	1	1	1	25.7804	16.9736	79.6729
DATA	602	4	110	0	0	A_16_P19935132	chr13:102459721-102459780	18740.8	350.471	-2.189650190e-001	8.323867685e-002	8.524224926e-003	1.191819e+003	7.198553e+002	1.619988e+002	7.711115e+001	93	191	16	78	6.485594e+000	1.946269e+001	0	0	0	0	0	0	0	0	0	0	0	48.0774	102.335	1	1	1	1	23.9365	16.6822	78.6402
DATA	603	4	111	0	0	A_14_P133895	chrX:19433306-19433365	18762	350.843	2.388401235e-001	9.737189012e-002	1.417234155e-002	5.097390e+002	8.834622e+002	1.210057e+002	9.258389e+001	66	207	16	77	6.428459e+000	1.961272e+001	0	0	0	0	0	0	0	0	0	0	0	20.5586	125.388	1	1	0	1	23.9365	16.6471	78.2376
DATA	604	4	112	0	0	A_14_P125829	chr11:48189422-48189481	18783.4	350.964	-2.308394658e-001	1.242930398e-001	6.327991309e-002	5.981593e+002	3.515422e+002	1.250100e+002	4.477994e+001	67.5	131	16	76	6.361283e+000	1.927865e+001	0	0	0	0	0	0	0	0	0	0	0	24.1192	49.8058	1	1	1	1	25.1049	16.562	77.7011
DATA	605	4	113	0	0	A_14_P133253	chr1:236180524-236180573	18804.9	350.574	-1.171606429e-001	8.443903846e-002	1.652840446e-001	9.854542e+002	7.524468e+002	1.475356e+002	8.021294e+001	84	179	16	76	6.378960e+000	1.905176e+001	0	0	0	0	0	0	0	0	0	0	0	39.726	106.403	1	1	1	1	22.7082	16.5886	77.3757
DATA	606	4	114	0	0	A_16_P16113964	chr3:4791992-4792051	18825.2	350.717	6.928793583e-002	7.342303743e-002	3.453326192e-001	1.142301e+003	1.339888e+003	1.584658e+002	1.368508e+002	90.5	277	16	76	6.331135e+000	1.840342e+001	0	0	0	0	0	0	0	0	0	0	0	46.0349	189.13	1	1	1	1	26.0017	16.4407	76.8438
DATA	607	4	115	0	0	A_16_P18155017	chr7:146289632-146289691	18846.6	350.824	-3.996616378e-001	9.440865374e-002	2.302708759e-005	1.221872e+003	4.868151e+002	1.643210e+002	5.610835e+001	94	147.5	16	76	6.281803e+000	1.861008e+001	0	0	0	0	0	0	0	0	0	0	0	49.2237	68.5785	1	1	1	1	24.1747	16.3226	76.5992
DATA	608	4	116	0	0	A_14_P125674	chr8:130455991-130456050	18867.9	350.5	-2.018858877e-001	7.062468555e-002	4.255498711e-003	2.081718e+003	1.307784e+003	2.354068e+002	1.337330e+002	129	264	15	76	6.232731e+000	1.853662e+001	0	0	0	0	0	0	0	0	0	0	0	83.8311	183.846	1	1	1	1	25.3321	16.2083	76.1405
DATA	609	4	117	0	0	A_14_P134401	chr13:32731443-32731502	18889	350.2	-4.626236917e-001	9.620635363e-002	1.519450129e-006	1.320342e+003	4.550537e+002	1.718258e+002	5.343794e+001	100	144	15	75	6.195072e+000	1.867527e+001	0	0	0	0	0	0	0	0	0	0	0	53.1478	63.8334	1	1	1	1	25.1049	16.2969	75.8305
DATA	610	4	118	0	0	A_14_P106380	chr1:54199792-54199845	18910.2	350.552	-9.910946662e-002	8.096705210e-002	2.209252317e-001	1.061074e+003	8.445710e+002	1.528467e+002	8.900149e+001	83	207	16	75	6.404277e+000	1.847584e+001	0	0	0	0	0	0	0	0	0	0	0	42.6899	118.219	1	1	1	1	25.7804	16.3234	75.8678
DATA	611	4	119	0	0	A_18_P13556858	chr2:189068304-189068363	18931.1	350.558	-3.965471420e-001	8.586899280e-002	3.873664106e-006	1.575825e+003	6.323547e+002	1.922192e+002	6.921341e+001	107.5	176	16	74	5.996949e+000	1.849636e+001	0	0	0	0	0	0	0	0	0	0	0	63.3666	88.3174	1	1	1	1	24.6442	16.0353	75.7885
DATA	612	4	120	0	0	A_14_P120066	chr21:46761632-46761691	18952.7	350.979	-2.879820786e-001	9.695993412e-002	2.976890306e-003	9.614860e+002	4.954056e+002	1.462028e+002	5.700609e+001	81	156	16	75	6.026574e+000	1.872505e+001	0	0	0	0	0	0	0	0	0	0	0	38.6395	69.0313	1	1	1	1	23.4529	16.0149	76.4756
DATA	613	4	121	0	0	A_16_P15618474	chr2:38085399-38085458	18973.1	350.34	7.564293867e-002	6.977554242e-002	2.783250845e-001	1.396729e+003	1.662475e+003	1.779120e+002	1.686338e+002	101.5	321	16	75	5.950695e+000	1.860030e+001	0	0	0	0	0	0	0	0	0	0	0	56.0996	231.113	1	1	1	1	24.1747	16.0476	75.8697
DATA	614	4	122	0	0	A_16_P02648927	chr12:73015398-73015457	18994.8	350.529	2.102362404e-001	7.533361446e-002	5.258832207e-003	9.815782e+002	1.592800e+003	1.476337e+002	1.617813e+002	80	308	16	74	6.201344e+000	1.873462e+001	0	0	0	0	0	0	0	0	0	0	0	39.3982	220.886	1	1	1	1	23.9365	16.3722	75.6081
DATA	615	4	123	0	0	A_14_P101529	chr3:45688578-45688637	19015.8	350.732	2.659961600e-001	8.459162220e-002	1.663856693e-003	6.788956e+002	1.252562e+003	1.295643e+002	1.284371e+002	71	251	16	75	6.240835e+000	1.889864e+001	0	0	0	0	0	0	0	0	0	0	0	27.23	173.282	1	1	1	1	25.3321	16.4508	75.6801
DATA	616	4	124	0	1	SRN_20663	SRN_20663	19037.4	350.298	-8.812308166e-001	1.128640422e-001	5.815007572e-015	2.430706e+003	3.195226e+002	2.669813e+002	4.280343e+001	142	126	16	76	6.150460e+000	1.925221e+001	0	0	0	0	0	0	0	0	0	0	0	97.4228	44.0886	1	1	1	1	26.8687	16.3244	76.3154
DATA	617	4	125	0	0	A_16_P01947940	chr8:77822930-77822989	19058.3	350.644	-6.973222682e-001	1.055912497e-001	4.002695068e-011	1.752264e+003	3.517849e+002	2.071696e+002	4.530697e+001	116	130.5	16	76	6.105946e+000	1.923690e+001	0	0	0	0	0	0	0	0	0	0	0	70.1755	48.4208	1	1	1	1	25.7804	16.334	76.4245
DATA	618	4	126	0	0	A_14_P131004	chr2:54021531-54021589	19079.3	350.097	7.622305487e-002	6.976270118e-002	2.745674041e-001	1.403394e+003	1.672641e+003	1.786876e+002	1.696961e+002	108	313	16	76	6.191258e+000	1.932756e+001	0	0	0	0	0	0	0	0	0	0	0	56.1598	229.625	1	1	1	1	26.8687	16.361	76.6795
DATA	619	4	127	0	0	A_14_P126582	chr6:101049694-101049753	19100.2	350.857	-4.090285190e-001	9.180888235e-002	8.380827177e-006	1.344884e+003	5.243925e+002	1.741926e+002	5.977820e+001	90	155	16	77	6.193230e+000	1.955798e+001	0	0	0	0	0	0	0	0	0	0	0	53.7705	71.8116	1	1	1	1	23.696	16.5599	77.2887
DATA	620	4	128	0	0	A_14_P130600	chr1:23856826-23856885	19122	350.377	1.467397692e-001	2.123485173e-001	4.895449930e-001	2.060422e+002	2.888657e+002	1.127056e+002	4.077477e+001	51.5	122.5	16	75	6.274095e+000	1.952892e+001	0	0	0	0	0	0	0	0	0	0	0	8.23046	39.4482	1	1	0	1	26.4388	16.5558	76.4301
DATA	621	4	129	0	1	SRN_30855	SRN_30855	19143.1	350.491	2.210855884e-001	9.828210341e-002	2.448070262e-002	5.157186e+002	8.580220e+002	1.223142e+002	9.052366e+001	66	200	16	76	6.337301e+000	1.929247e+001	0	0	0	0	0	0	0	0	0	0	0	20.5813	116.866	1	1	0	1	24.8756	16.5155	76.8521
DATA	622	4	130	0	0	A_14_P202349	chrX:64953018-64953072	19164.3	350.317	7.691466776e-002	1.258546847e-001	5.411077649e-001	4.154381e+002	4.959307e+002	1.185361e+002	5.741518e+001	63	143	16	76	6.461090e+000	1.897730e+001	0	0	0	0	0	0	0	0	0	0	0	16.5633	67.3652	1	1	0	1	26.2212	16.5835	76.706
DATA	623	4	131	0	0	A_16_P21439581	chrX:36050188-36050247	19185	350.618	3.027202886e-002	6.930592999e-002	6.622647854e-001	1.505462e+003	1.614142e+003	1.871200e+002	1.639998e+002	101	286	16	76	6.443509e+000	1.872031e+001	0	0	0	0	0	0	0	0	0	0	0	59.9615	218.691	1	1	1	1	25.3321	16.5867	76.7069
DATA	624	4	132	0	0	A_14_P125250	chr6:50740399-50740458	19206	349.967	-3.293210735e-001	1.452184050e-001	2.334359166e-002	5.561534e+002	2.605395e+002	1.243686e+002	3.904917e+001	67	116.5	16	76	6.425332e+000	1.838307e+001	0	0	0	0	0	0	0	0	0	0	0	22.1291	35.2019	1	1	0	1	26.4388	16.3732	76.0813
DATA	625	4	133	0	0	A_14_P127280	chr4:67743365-67743424	19227.9	350	9.913806064e-002	7.001415053e-002	1.567837730e-001	1.374965e+003	1.727546e+003	1.769395e+002	1.751997e+002	103	308	15	76	6.294519e+000	1.864340e+001	0	0	0	0	0	0	0	0	0	0	0	54.6477	232.76	1	1	1	1	27.2919	16.2509	76.3804
DATA	626	4	134	0	0	A_14_P115451	chr5:59965756-59965815	19248.9	349.982	1.115208777e-001	9.696679626e-002	2.501053913e-001	5.905896e+002	7.634958e+002	1.261658e+002	8.175949e+001	68.5	183	16	76	6.102578e+000	1.939299e+001	0	0	0	0	0	0	0	0	0	0	0	23.4469	102.593	1	1	1	1	25.5572	16.1757	77.0924
DATA	627	4	135	0	0	A_14_P136458	chr7:25673259-25673318	19270.5	348.694	1.676691891e-001	1.083243385e-001	1.216598534e-001	4.671521e+002	6.872701e+002	1.209948e+002	7.472478e+001	58	179	16	76	6.119859e+000	1.910474e+001	0	0	0	0	0	0	0	0	0	0	0	18.5258	92.0799	1	1	0	1	23.4529	16.1745	77.1807
DATA	628	4	136	0	0	A_14_P129113	chr14:64966934-64966993	19291.4	349.5	-2.422908212e-001	8.803650214e-002	5.920300688e-003	1.108761e+003	6.346685e+002	1.574206e+002	6.994870e+001	85	174	16	75	6.221740e+000	1.897138e+001	0	0	0	0	0	0	0	0	0	0	0	43.9165	84.8163	1	1	1	1	24.4106	16.3631	76.6921
DATA	629	4	137	0	0	A_16_P19748040	chr13:25108919-25108978	19312.8	349.611	2.159435589e-001	7.044462597e-002	2.173521961e-003	1.370822e+003	2.253848e+003	1.769467e+002	2.273054e+002	97	389	16	74	6.322265e+000	1.848028e+001	0	0	0	0	0	0	0	0	0	0	0	54.2294	300.396	1	1	1	1	25.1049	16.3968	75.4219
DATA	630	4	138	0	0	A_16_P02353731	chr10:119320504-119320563	19334.2	349.574	-1.210614900e-001	8.560196253e-002	1.572922369e-001	9.840156e+002	7.446299e+002	1.491072e+002	8.011757e+001	83	186	16	75	6.463109e+000	1.891038e+001	0	0	0	0	0	0	0	0	0	0	0	38.8786	98.9802	1	1	1	1	26.0017	16.3651	75.6046
DATA	631	4	139	0	0	A_16_P15995706	chr2:200436538-200436597	19354.7	349.963	2.514038993e-001	7.194849577e-002	4.754483776e-004	1.256989e+003	2.242516e+003	1.684696e+002	2.262017e+002	91.5	369.5	16	75	6.551739e+000	1.889089e+001	0	0	0	0	0	0	0	0	0	0	0	49.6012	297.347	1	1	1	1	24.4106	16.4416	75.4763
DATA	632	4	140	0	0	A_14_P113707	chr17:66519844-66519903	19375.8	349.964	-2.339655842e-001	9.927359821e-002	1.843438529e-002	8.701070e+002	5.076999e+002	1.420753e+002	5.882661e+001	77	156	16	75	6.543607e+000	1.887131e+001	0	0	0	0	0	0	0	0	0	0	0	34.2901	67.1456	1	1	1	1	24.8756	16.4825	75.4997
DATA	633	4	141	0	0	A_14_P200725	chr8:77904183-77904242	19396.9	349.636	4.936689229e-002	7.141537551e-002	4.893995276e-001	1.319350e+003	1.478179e+003	1.733623e+002	1.507902e+002	96	274	16	74	6.370067e+000	1.853219e+001	0	0	0	0	0	0	0	0	0	0	0	51.9263	194.991	1	1	1	1	25.3321	16.4464	75.2352
DATA	634	4	142	0	0	A_14_P128738	chr12:21446986-21447045	19417.9	349.746	-2.750070773e-001	9.943239083e-002	5.678865094e-003	9.224574e+002	4.897103e+002	1.455723e+002	5.735952e+001	81	143	16	74	6.335643e+000	1.852890e+001	0	0	0	0	0	0	0	0	0	0	0	36.2563	64.4397	1	1	1	1	26.0017	16.3182	75.0197
DATA	635	4	143	0	0	A_16_P38874278	chr9:127749112-127749171	19439.6	349.192	-1.099116443e-001	1.217753677e-001	3.667504484e-001	5.479509e+002	4.254318e+002	1.253787e+002	5.202418e+001	60	135	16	75	6.451698e+000	1.912190e+001	0	0	0	0	0	0	0	0	0	0	0	21.5068	55.8364	1	1	0	1	24.6442	16.366	76.1654
DATA	636	4	144	0	0	A_14_P116786	chr19:55606279-55606330	19460.9	349.842	3.775886248e-002	6.476500574e-002	5.598843184e-001	2.397802e+003	2.615605e+003	2.650447e+002	2.632767e+002	132	429	16	75.5	6.243642e+000	1.936213e+001	0	0	0	0	0	0	0	0	0	0	0	93.9766	342.502	1	1	1	1	25.1049	16.2856	76.3707
DATA	637	4	145	0	0	A_14_P117554	chr16:3641064-3641123	19482	349.083	2.117596249e-003	1.274154295e-001	9.867400708e-001	4.541539e+002	4.563738e+002	1.218700e+002	5.466178e+001	62	144.5	16	76	6.260936e+000	1.913512e+001	0	0	0	0	0	0	0	0	0	0	0	17.7748	59.614	1	1	0	1	25.7804	16.3788	76.6345
DATA	638	4	146	0	0	A_16_P00009054	chr1:7527447-7527506	19503.1	349.362	-1.209409203e-001	1.716479907e-001	4.810673743e-001	3.646968e+002	2.760521e+002	1.189840e+002	4.088008e+001	57.5	124	16	75	6.295470e+000	1.904231e+001	0	0	0	0	0	0	0	0	0	0	0	14.2527	35.9801	1	1	0	1	26.0017	16.3515	76.3451
DATA	639	4	147	0	0	A_16_P36827177	chr4:94113103-94113162	19524	349.707	1.699826518e-001	7.675364216e-002	2.678391666e-002	9.611681e+002	1.421615e+003	1.486723e+002	1.453370e+002	85	274	16	76	6.255618e+000	1.926195e+001	0	0	0	0	0	0	0	0	0	0	0	37.5082	184.903	1	1	1	1	25.7804	16.4384	76.7397
DATA	640	4	148	0	0	A_14_P101170	chr1:67816733-67816792	19544.8	349.5	-5.868916320e-003	6.920331611e-002	9.324149353e-001	1.612092e+003	1.590454e+003	1.972081e+002	1.619019e+002	108	289	16	76	6.241624e+000	1.930203e+001	0	0	0	0	0	0	0	0	0	0	0	62.8178	206.429	1	1	1	1	23.9365	16.2708	76.7539
DATA	641	4	149	0	0	A_14_P109669	chrX:124028161-124028218	19566.3	349.5	-2.410874817e-002	7.675758465e-002	7.534530961e-001	1.143108e+003	1.081381e+003	1.612734e+002	1.123138e+002	88.5	226	16	75	6.194253e+000	1.916463e+001	0	0	0	0	0	0	0	0	0	0	0	44.475	140.07	1	1	1	1	25.3321	16.2394	76.9803
DATA	642	4	150	0	0	A_14_P113418	chr12:56708494-56708553	19587.5	349.328	3.525456687e-001	1.833197954e-001	5.446517447e-002	1.957117e+002	4.407197e+002	1.156056e+002	5.353933e+001	50.5	138	15	76	6.078352e+000	1.928816e+001	0	0	0	0	0	0	0	0	0	0	0	7.60298	56.9749	1	1	0	1	26.0017	16.0723	77.2603
DATA	643	4	151	0	0	A_14_P119948	chr13:80658137-80658196	19608.5	349.741	2.457573506e-001	9.028098023e-002	6.486090928e-003	6.128382e+002	1.079203e+003	1.295279e+002	1.121342e+002	66	226	15	76	6.179333e+000	1.890603e+001	0	0	0	0	0	0	0	0	0	0	0	23.7707	139.277	1	1	1	1	25.3321	16.1175	77.1216
DATA	644	4	152	0	0	A_16_P39851048	chr12:125824873-125824932	19629.3	349.61	1.285902226e-001	8.280471440e-002	1.204390212e-001	8.131880e+002	1.093405e+003	1.402648e+002	1.135156e+002	73	225	15	77	6.110544e+000	1.875278e+001	0	0	0	0	0	0	0	0	0	0	0	31.4939	140.872	1	1	1	1	25.7804	15.8978	78.0132
DATA	645	4	153	0	0	A_14_P201559	chr4:41261127-41261186	19651.1	349.259	-1.764969516e-001	1.561213167e-001	2.582607416e-001	4.390256e+002	2.924104e+002	1.225996e+002	4.229202e+001	59	125.5	16	77	6.492207e+000	1.865382e+001	0	0	0	0	0	0	0	0	0	0	0	16.9759	37.61	1	1	0	1	26.0017	16.3671	78.372
DATA	646	4	154	0	0	A_14_P116950	chr5:49953195-49953254	19671.8	349.87	5.409153034e-001	1.451914554e-001	1.949043051e-004	2.129516e+002	7.399395e+002	1.166099e+002	8.006943e+001	50	183	15.5	78	6.503000e+000	1.921643e+001	0	0	0	0	0	0	0	0	0	0	0	8.22134	95.0478	1	1	0	1	24.4106	16.2475	79.0788
DATA	647	4	155	0	0	A_16_P21582579	chrX:125583430-125583489	19693.2	349.597	-1.996587930e-001	7.502005395e-002	7.781514775e-003	1.649888e+003	1.041827e+003	2.010162e+002	1.085939e+002	105	217.5	16	78	6.173045e+000	1.904529e+001	0	0	0	0	0	0	0	0	0	0	0	63.5954	133.641	1	1	1	1	25.7804	16.1714	78.9491
DATA	648	4	156	0	0	A_14_P200934	chr10:43301547-43301606	19714.5	349	3.433913545e-001	8.269783517e-002	3.290610732e-005	7.441745e+002	1.640840e+003	1.369887e+002	1.669269e+002	75	295	16	78	6.268772e+000	1.933002e+001	0	0	0	0	0	0	0	0	0	0	0	28.6392	210.207	1	1	1	1	29.1201	16.2416	79.0993
DATA	649	4	157	0	0	A_14_P111497	chr6:27293406-27293465	19735.6	349	-4.843417754e-001	1.279330533e-001	1.531531182e-004	8.316367e+002	2.726414e+002	1.420788e+002	4.018330e+001	75	126	16	78	6.126037e+000	1.930666e+001	0	0	0	0	0	0	0	0	0	0	0	31.9541	34.8922	1	1	1	1	29.1201	16.1815	78.9506
DATA	650	4	158	0	0	A_16_P17215500	chr5:93282984-93283043	19756.2	348.88	3.845074041e-001	1.326358820e-001	3.743910331e-003	2.874880e+002	6.968304e+002	1.189028e+002	7.615995e+001	52.5	169.5	16	78	6.394035e+000	1.860588e+001	0	0	0	0	0	0	1	0	0	0	0	11.0291	89.1016	1	1	0	1	23.9365	16.3746	78.2629
DATA	651	4	159	0	0	A_14_P122788	chr6:114290787-114290846	19777.7	349.3	-2.436188535e-001	1.319520387e-001	6.485326208e-002	5.919039e+002	3.377788e+002	1.298412e+002	4.568094e+001	64	129.5	16	78	6.412409e+000	1.819731e+001	0	0	0	0	0	0	0	0	0	0	0	22.6703	43.1636	1	1	1	1	26.4388	16.319	77.9816
DATA	652	4	160	0	0	A_14_P110074	chr9:25909346-25909405	19798.7	349.117	-7.280947237e-002	7.871434957e-002	3.549745090e-001	1.158184e+003	9.794177e+002	1.637421e+002	1.026619e+002	90.5	200.5	16	77	6.450235e+000	1.822596e+001	0	0	0	0	0	0	0	0	0	0	0	44.289	125.086	1	1	1	1	26.6546	16.483	77.2778
DATA	653	4	161	0	0	A_16_P01454867	chr6:33977355-33977414	19820.3	348.609	-2.660312401e-001	1.551834384e-001	8.647334036e-002	4.961516e+002	2.688953e+002	1.261057e+002	4.087554e+001	62	121	16	77	6.207023e+000	1.865323e+001	0	0	0	0	0	0	0	0	0	0	0	18.9422	34.3257	1	1	0	1	27.2919	16.3382	77.1019
DATA	654	4	162	0	0	A_14_P125049	chr14:50267437-50267495	19841	348.745	2.692365148e-001	7.194193893e-002	1.822609620e-004	1.333953e+003	2.479573e+003	1.768543e+002	2.498617e+002	88	404	16	77	6.108624e+000	1.887486e+001	0	0	0	0	0	0	0	0	0	0	0	50.8483	316.488	1	1	1	1	25.1049	16.1462	77.8287
DATA	655	4	163	66	1	DarkCorner	DarkCorner	19862.7	348.733	0.000000000e+000	8.175659233e-001	1.000000000e+000	1.155275e+002	3.058252e+001	1.163060e+002	3.080543e+001	36	84	16	77	6.230688e+000	1.862538e+001	0	0	0	0	0	0	0	0	0	0	0	-6.08245	1.29995	0	0	0	0	25.7804	16.2195	77.4118
DATA	656	4	164	66	1	DarkCorner	DarkCorner	19883.9	348.822	0.000000000e+000	8.181525437e-001	1.000000000e+000	1.157112e+002	3.057433e+001	1.164909e+002	3.084930e+001	39	87.5	15	77	6.036976e+000	1.903922e+001	0	0	0	0	0	0	0	0	0	0	0	-3.8163	2.6319	0	0	0	0	22.1978	15.8865	77.6226
DATA	657	5	1	66	1	DarkCorner	DarkCorner	16424.1	361.391	0.000000000e+000	5.642290155e-001	1.000000000e+000	1.136359e+002	7.229506e+001	1.144016e+002	3.188595e+001	43	93	16	80	6.195269e+000	1.924113e+001	0	0	0	0	0	0	0	0	0	0	0	-1.23535	9.1486	0	1	0	0	26.8687	16.3399	80.2627
DATA	658	5	2	0	0	A_14_P114774	chr8:42978102-42978160	16445.3	361.73	6.579470919e-001	2.110365046e-001	1.822723831e-003	1.139670e+002	5.184729e+002	1.147714e+002	6.050922e+001	44	147.5	16	79	6.114591e+000	1.941302e+001	0	0	0	0	0	0	0	0	0	0	0	1.11608	65.3138	0	1	0	1	26.2212	16.7188	79.7007
DATA	659	5	3	0	0	A_16_P16926056	chr4:159985733-159985792	16466.3	361.525	1.384150200e-001	7.383539867e-002	6.084182520e-002	1.127888e+003	1.551247e+003	1.611099e+002	1.582555e+002	83	278	17	79	6.219715e+000	1.890687e+001	0	0	0	0	0	0	0	0	0	0	0	43.3945	194.625	1	1	1	1	25.7804	17.1265	79.6132
DATA	660	5	4	0	0	A_18_P13858484	chr21:15372467-15372526	16487.5	361.357	1.485147303e-001	1.203894877e-001	2.173450024e-001	4.242198e+002	5.971805e+002	1.228939e+002	6.748933e+001	61	156	17	78	6.292292e+000	1.835232e+001	0	0	0	0	0	0	0	0	0	0	0	16.2796	74.6429	1	1	0	1	25.1049	17.2065	79.2147
DATA	661	5	5	0	0	A_16_P01231350	chr5:53322946-53323005	16508.7	361.296	2.315536611e-003	1.280994953e-001	9.855781609e-001	4.617659e+002	4.642344e+002	1.244984e+002	5.612911e+001	62	139	17	78	6.379979e+000	1.843839e+001	0	0	0	0	0	0	0	0	0	0	0	17.6778	57.8278	1	1	0	1	24.8756	17.2731	78.5257
DATA	662	5	6	0	0	A_14_P101256	chr3:54913017-54913076	16530.2	361	1.673747301e-001	8.213913922e-002	4.158017346e-002	8.167856e+002	1.200834e+003	1.417744e+002	1.241835e+002	78	233.5	17	77	6.326843e+000	1.854688e+001	0	0	0	0	0	0	0	0	0	0	0	31.1979	149.121	1	1	1	1	26.0017	17.1269	78.0389
DATA	663	5	7	0	0	A_14_P124206	chr19:56003963-56004013	16551	360.879	2.957493900e-001	1.201675440e-001	1.384955277e-002	3.660158e+002	7.231848e+002	1.217533e+002	7.897406e+001	61	176	17	77	6.520032e+000	1.914727e+001	0	0	0	0	0	0	0	0	0	0	0	13.9515	89.5639	1	1	0	1	26.0017	17.2559	77.8069
DATA	664	5	8	0	0	A_14_P112279	chrX:43901877-43901936	16572	361.074	-9.357917663e-002	8.920190125e-002	2.941451917e-001	9.081094e+002	7.320807e+002	1.475932e+002	7.982040e+001	77	171.5	17	76	6.638383e+000	1.878683e+001	0	0	0	0	0	0	0	0	0	0	0	34.5467	90.4443	1	1	1	1	25.1049	17.4481	76.831
DATA	665	5	9	0	0	A_14_P131668	chr20:31227023-31227079	16593.5	360.742	-4.646368293e-001	1.260043484e-001	2.264977872e-004	8.427170e+002	2.890979e+002	1.438355e+002	4.303471e+001	75	117	17	76	6.606772e+000	1.838678e+001	0	0	0	0	0	0	0	0	0	0	0	32.0002	35.6401	1	1	1	1	27.7085	17.3351	76.6988
DATA	666	5	10	0	0	A_14_P119693	chr17:48245153-48245212	16614.3	361	3.737695927e-001	7.770901868e-002	1.510351481e-006	1.002405e+003	2.370353e+003	1.538844e+002	2.391770e+002	80.5	369	17	76	6.370417e+000	1.825668e+001	0	0	0	0	0	0	0	0	0	0	0	38.0007	291.684	1	1	1	1	26.0017	17.4174	76.7719
DATA	667	5	11	0	0	A_14_P124864	chr19:31915028-31915087	16635.4	361.643	-2.018863879e-001	1.021518877e-001	4.811680166e-002	8.279739e+002	5.201520e+002	1.432847e+002	6.106374e+001	79	156	17	77	6.629867e+000	1.814477e+001	0	0	0	0	0	0	0	0	0	0	0	31.3389	63.9051	1	1	1	1	24.8756	17.2323	77.4765
DATA	668	5	12	0	0	A_14_P124055	chr20:23332391-23332448	16656.8	360.81	-6.676228810e-001	1.216297186e-001	4.042653750e-008	1.214518e+003	2.610845e+002	1.687133e+002	4.132040e+001	85.5	125	16	77	6.692244e+000	1.870590e+001	0	0	0	0	0	0	0	0	0	0	0	45.9049	32.037	1	1	1	1	26.4388	16.9527	78.1514
DATA	669	5	13	0	0	A_14_P121880	chr2:27278229-27278284	16677.9	361.094	7.874913781e-002	8.019473443e-002	3.261127073e-001	9.430107e+002	1.130487e+003	1.504724e+002	1.175068e+002	82	221.5	16	77	6.324108e+000	1.884084e+001	0	0	0	0	0	0	0	0	0	0	0	35.5966	138.577	1	1	1	1	23.9365	16.587	77.8988
DATA	670	5	14	0	0	A_16_P17389708	chr5:167598490-167598549	16698.8	360.707	-4.321908980e-001	1.016306977e-001	2.113381656e-005	1.181797e+003	4.368697e+002	1.665748e+002	5.420201e+001	87	139	16	76	6.282890e+000	1.904819e+001	0	0	0	0	0	0	0	0	0	0	0	44.5594	53.5137	1	1	1	1	25.7804	16.4742	77.4052
DATA	671	5	15	0	0	A_14_P104325	chr7:152116972-152117031	16720.3	360.776	-7.854234499e-001	1.520113618e-001	2.380424803e-007	9.749132e+002	1.597874e+002	1.526914e+002	3.966793e+001	84	102	16	76	6.155860e+000	1.903043e+001	0	0	0	0	0	0	0	0	0	0	0	36.7197	19.5628	1	1	1	0	25.1049	16.3172	77.0505
DATA	672	5	16	0	0	A_14_P200919	chr14:106009295-106009354	16741.4	360.705	1.249596506e-001	7.426616571e-002	9.245412851e-002	1.137879e+003	1.517245e+003	1.636563e+002	1.550846e+002	91	256	16	76	6.233654e+000	1.877677e+001	0	0	0	0	0	0	0	0	0	0	0	42.8181	185.709	1	1	1	1	25.7804	16.3568	77.0547
DATA	673	5	17	0	0	A_18_P16132459	chr7:77366489-77366548	16762.4	360.78	1.057468425e-002	9.699823654e-002	9.131871464e-001	6.973589e+002	7.145473e+002	1.368259e+002	7.833745e+001	72	174.5	16	76	6.257000e+000	1.881988e+001	0	0	0	0	0	0	0	0	0	0	0	26.2201	87.4565	1	1	1	1	25.3321	16.658	77.1727
DATA	674	5	18	0	0	A_14_P118775	chr16:57279738-57279797	16783.2	360.649	-2.185777785e-001	9.789667528e-002	2.556612217e-002	9.173079e+002	5.545457e+002	1.493051e+002	6.407648e+001	74	156	17	76	6.565831e+000	1.855430e+001	0	0	0	0	0	0	0	0	0	0	0	34.4661	67.8861	1	1	1	1	25.1049	17.2867	76.9158
DATA	675	5	19	0	0	A_14_P109205	chr11:23445008-23445067	16805	360.393	2.521081947e-001	8.306395334e-002	2.404483542e-003	7.681454e+002	1.372624e+003	1.406942e+002	1.409634e+002	71.5	257.5	16	77	6.622822e+000	1.876597e+001	0	0	0	0	0	0	0	0	0	0	0	28.844	168.104	1	1	1	1	25.5572	17.1987	77.7887
DATA	676	5	20	0	0	A_16_P16864437	chr4:133938977-133939036	16825.9	360.755	-2.522260207e-002	8.473543752e-002	7.659604080e-001	9.366167e+002	8.837701e+002	1.506017e+002	9.401604e+001	83	195	16	78	6.255679e+000	1.818964e+001	0	0	0	0	0	0	0	0	0	0	0	35.1524	108.297	1	1	1	1	24.4106	16.7823	78.0515
DATA	677	5	21	0	0	A_16_P01358429	chr5:145594964-145595023	16847	360.552	4.118631247e-001	7.915856570e-002	1.960821032e-007	9.742739e+002	2.515036e+003	1.530076e+002	2.535368e+002	77.5	384	16	78	6.745625e+000	1.879674e+001	0	0	0	0	0	0	0	0	0	0	0	36.5515	308.442	1	1	1	1	26.2212	17.1443	78.8762
DATA	678	5	22	0	0	A_16_P21512302	chrX:86709753-86709812	16868.1	360.786	-2.537072826e-001	9.291195751e-002	6.321524295e-003	1.066563e+003	5.946745e+002	1.590703e+002	6.753698e+001	82	162	16	79	6.667017e+000	1.913220e+001	0	0	0	0	0	0	0	0	0	0	0	40.0016	73.0014	1	1	1	1	25.1049	17.0707	79.5808
DATA	679	5	23	0	0	A_16_P38083186	chr7:81369202-81369261	16889.2	360.632	4.220289807e-002	1.410217704e-001	7.647377605e-001	3.985694e+002	4.392451e+002	1.245872e+002	5.433077e+001	60	141.5	16	78	6.691444e+000	1.926354e+001	0	0	0	0	0	0	0	0	0	0	0	14.9454	53.9842	1	1	0	1	25.3321	17.0268	79.3135
DATA	680	5	24	0	0	A_16_P36863139	chr4:109770011-109770070	16910.4	360.943	1.135186638e-001	8.826597770e-002	1.984090004e-001	7.431090e+002	9.650975e+002	1.394956e+002	1.016558e+002	74	202	16	78	6.285917e+000	1.921775e+001	0	0	0	0	0	0	0	0	0	0	0	27.8613	118.77	1	1	1	1	24.4106	16.6049	79.2098
DATA	681	5	25	0	0	A_16_P00608496	chr2:226329408-226329467	16932.1	360.472	-1.744507422e-001	1.264550542e-001	1.677260609e-001	5.895505e+002	3.945212e+002	1.319582e+002	5.072541e+001	65.5	134.5	16	78	6.302225e+000	1.862716e+001	0	0	0	0	0	0	0	0	0	0	0	22.1036	48.6274	1	1	0	1	24.8756	16.6367	78.278
DATA	682	5	26	0	0	A_14_P107756	chr4:175734964-175735023	16952.9	360.745	8.231639782e-002	9.346004539e-002	3.784446761e-001	6.885249e+002	8.322160e+002	1.366624e+002	8.910192e+001	68	194	16	78	6.647608e+000	1.811886e+001	0	0	0	0	0	0	0	0	0	0	0	25.8157	102.742	1	1	1	1	25.1049	16.9817	78.4789
DATA	683	5	27	0	0	A_14_P102592	chr11:8189871-8189930	16974.4	360.623	-2.895835490e-003	8.213160311e-002	9.718736309e-001	9.768092e+002	9.703176e+002	1.532106e+002	1.021018e+002	78.5	208.5	16	78	6.609145e+000	1.833417e+001	0	0	0	0	0	0	0	0	0	0	0	36.6299	120.011	1	1	1	1	26.2212	17.1393	78.841
DATA	684	5	28	0	0	A_14_P106560	chr9:140590918-140590977	16995.1	360.982	1.652200647e-001	1.012487153e-001	1.027166133e-001	5.516134e+002	8.069653e+002	1.302653e+002	8.670482e+001	65	188	16	78	6.215641e+000	1.815357e+001	0	0	0	0	0	0	0	0	0	0	0	20.6895	99.9966	1	1	0	1	24.8756	16.7779	79.2867
DATA	685	5	29	0	0	A_14_P132378	chrX:36116887-36116946	17016.3	360.93	2.815286584e-001	7.203716243e-002	9.302360731e-005	1.372982e+003	2.625389e+003	1.810218e+002	2.644396e+002	97	423.5	16	78	6.262896e+000	1.825437e+001	0	0	0	0	0	0	0	0	0	0	0	51.5118	326.006	1	1	1	1	25.1049	16.7228	79.3182
DATA	686	5	30	0	0	A_14_P108126	chr16:29694091-29694150	17037.9	360.714	4.030757518e-001	1.037229163e-001	1.018751316e-004	4.290650e+002	1.085423e+003	1.254930e+002	1.130423e+002	59	215.5	17	77	6.734910e+000	1.861219e+001	0	0	0	0	0	0	0	0	0	0	0	16.1039	135.085	1	1	0	1	23.696	17.3083	78.7641
DATA	687	5	31	0	0	A_14_P131907	chr16:4395628-4395686	17058.7	360.475	-1.094841726e-002	9.533200319e-002	9.085678692e-001	7.360643e+002	7.177403e+002	1.389724e+002	7.838439e+001	68.5	180.5	17	77	6.635763e+000	1.874788e+001	0	0	0	0	0	0	0	0	0	0	0	27.6383	89.5293	1	1	1	1	25.7804	17.5	78.6396
DATA	688	5	32	0	0	A_14_P137752	chr5:148595001-148595060	17079.7	360.547	3.276438353e-001	8.491910788e-002	1.141760178e-004	7.038659e+002	1.496696e+003	1.372441e+002	1.529342e+002	71	279	17	79	6.666905e+000	1.899891e+001	0	0	0	0	0	0	0	0	0	0	0	26.4424	187.143	1	1	1	1	24.4106	17.5738	79.6517
DATA	689	5	33	0	0	A_18_P17879568	chr1:164204822-164204881	17101.2	360.323	-3.350248202e-001	8.023389887e-002	2.971991777e-005	1.828492e+003	8.454119e+002	2.174842e+002	9.016650e+001	109	193	17	79	6.667037e+000	1.913681e+001	0	0	0	0	0	0	0	0	0	0	0	68.7316	105.98	1	1	1	1	26.6546	17.3576	79.8576
DATA	690	5	34	0	0	A_14_P110291	chr14:21216494-21216553	17122.4	360.491	-1.400514808e-004	8.130403186e-002	9.986255926e-001	9.927745e+002	9.924544e+002	1.539620e+002	1.040544e+002	84	216	17	79	6.507291e+000	1.943612e+001	0	0	0	0	0	0	0	0	0	0	0	37.3409	124.739	1	1	1	1	25.3321	17.3046	79.7337
DATA	691	5	35	0	0	A_14_P109531	chr3:110462939-110462998	17143.4	360.152	-3.998612785e-001	9.804896258e-002	4.538969946e-005	1.205381e+003	4.800242e+002	1.684001e+002	5.724189e+001	89	152	17	78.5	6.336111e+000	1.891661e+001	0	0	0	0	0	0	0	0	0	0	0	45.3689	60.4959	1	1	1	1	27.2919	17.0957	78.5285
DATA	692	5	36	0	0	A_14_P200778	chr9:119457939-119457998	17164.4	360.159	-8.352791586e-002	9.660883434e-002	3.872588417e-001	7.822769e+002	6.454054e+002	1.411679e+002	7.164156e+001	67	167	17	78	6.274170e+000	1.950873e+001	0	0	0	0	0	0	0	0	0	0	0	29.4655	81.5638	1	1	1	1	26.6546	17.1298	79.1318
DATA	693	5	37	0	0	A_16_P18472901	chr8:124922842-124922901	17185.7	360.018	-3.114526138e-001	8.849836514e-002	4.326812715e-004	1.296736e+003	6.329932e+002	1.749341e+002	7.048609e+001	95.5	164	16	78	6.481223e+000	1.902362e+001	0	0	0	0	0	0	0	0	0	0	0	48.8825	80.2257	1	1	1	1	24.8756	17.0865	78.9389
DATA	694	5	38	0	0	A_18_P11812988	chr13:78855342-78855401	17206.8	359.857	1.759979191e-001	6.653523538e-002	8.164657624e-003	2.146974e+003	3.219768e+003	2.446595e+002	3.234578e+002	129	471	16	78.5	6.627031e+000	1.961537e+001	0	0	0	0	0	0	0	0	0	0	0	81.0023	409.271	1	1	1	1	25.1049	17.1429	79.467
DATA	695	5	39	0	0	A_14_P130601	chr12:31241495-31241554	17228.2	359.882	1.260784992e-001	9.807017675e-002	1.985845538e-001	6.001790e+002	8.023415e+002	1.316838e+002	8.595126e+001	67	184	16	78	6.661660e+000	1.970553e+001	0	0	0	0	0	0	0	0	0	0	0	22.6644	102.296	1	1	1	1	24.1747	17.0655	78.7804
DATA	696	5	40	0	0	A_16_P39703412	chr12:64762088-64762147	17249	359.639	1.606484061e-001	7.297496743e-002	2.770644300e-002	1.188032e+003	1.719794e+003	1.668149e+002	1.747036e+002	90	295	16	78	6.340573e+000	1.910100e+001	0	0	0	0	0	0	0	0	0	0	0	44.9049	219.926	1	1	1	1	26.2212	16.8676	78.4115
DATA	697	5	41	0	0	A_14_P112854	chr2:232576013-232576062	17270.7	359.532	-2.625459397e-001	1.782181978e-001	1.407048503e-001	4.226831e+002	2.309239e+002	1.243861e+002	3.836268e+001	58	116	16	78	6.090391e+000	1.914191e+001	0	0	0	0	0	0	0	0	0	0	0	15.9926	29.6246	1	1	0	1	26.4388	16.9007	78.5547
DATA	698	5	42	0	0	A_16_P18342224	chr8:69836784-69836843	17291.9	359.875	-3.859350682e-001	9.372399784e-002	3.825349221e-005	1.290979e+003	5.308649e+002	1.741374e+002	6.124316e+001	94	149	17	79	6.278047e+000	1.871239e+001	0	0	0	0	0	0	0	0	0	0	0	48.8949	68.3178	1	1	1	1	23.2073	17.2228	79.1601
DATA	699	5	43	0	0	A_14_P121392	chr17:73698605-73698664	17312.6	359.857	-1.144029676e-001	7.439834966e-002	1.241199447e-001	1.465609e+003	1.126199e+003	1.873748e+002	1.166619e+002	99	235.5	16	80	6.466301e+000	1.896740e+001	0	0	0	0	0	0	0	0	0	0	0	55.5667	145.385	1	1	1	1	25.1049	17.163	79.4956
DATA	700	5	44	0	0	A_14_P110908	chr14:76437972-76438023	17333.7	359.842	2.418366571e-001	8.835127425e-002	6.196130245e-003	6.568396e+002	1.146294e+003	1.338428e+002	1.185780e+002	69	228	16	80	6.540543e+000	1.905092e+001	0	0	0	0	0	0	0	0	0	0	0	24.9304	148.453	1	1	1	1	25.1049	17.1997	80.0109
DATA	701	5	45	0	0	A_16_P16612455	chr4:21026194-21026253	17354.8	359.467	-4.656413113e-001	1.166621934e-001	6.569428069e-005	9.518955e+002	3.257977e+002	1.504317e+002	4.445620e+001	80	126	16	80	6.627648e+000	1.904289e+001	0	0	0	0	0	0	0	0	0	0	0	36.1704	42.3295	1	1	1	1	25.7804	17.2332	80.5185
DATA	702	5	46	0	0	A_16_P21474131	chrX:53588530-53588589	17376.2	359.339	1.849689641e-001	6.961495207e-002	7.883259637e-003	1.491160e+003	2.282933e+003	1.891360e+002	2.302754e+002	101	381	16	79	6.267067e+000	1.966827e+001	0	0	0	0	0	0	0	0	0	0	0	56.728	297.589	1	1	1	1	25.7804	16.8145	80.678
DATA	703	5	47	0	0	A_14_P126747	chr1:220170634-220170692	17397	360.128	-3.783551471e-001	8.392395543e-002	6.534627221e-006	1.716815e+003	7.184032e+002	2.073175e+002	7.787248e+001	111	184	16	79	6.376936e+000	1.973288e+001	0	0	0	0	0	0	0	0	0	0	0	65.3871	93.9481	1	1	1	1	22.7082	16.7966	80.0113
DATA	704	5	48	0	0	A_16_P01906920	chr8:43172080-43172139	17418.6	359.855	-8.289292646e-002	1.085745403e-001	4.451857763e-001	6.410080e+002	5.296275e+002	1.325942e+002	6.084490e+001	68	158	17	79	6.562301e+000	1.943850e+001	0	0	0	0	0	0	0	0	0	0	0	24.4441	69.4941	1	1	1	1	25.1049	17.2603	80.1769
DATA	705	5	49	0	0	A_14_P134195	chr1:227964015-227964074	17439.3	359.531	-2.317760186e-001	7.725414645e-002	2.698238335e-003	1.605145e+003	9.413218e+002	1.980010e+002	9.875309e+001	108	205.5	17	79	6.286898e+000	1.908826e+001	0	0	0	0	0	0	0	0	0	0	0	61.2851	123.911	1	1	1	1	23.9365	17.1284	80.2838
DATA	706	5	50	0	0	A_16_P36150419	chr3:4505621-4505680	17460.8	359.786	1.700411840e-001	7.898383829e-002	3.132963953e-002	8.992179e+002	1.330167e+003	1.465990e+002	1.363041e+002	79	253	16	79	6.339246e+000	1.898788e+001	0	0	0	0	0	0	0	0	0	0	0	34.3762	175.684	1	1	1	1	25.1049	17.0761	80.9334
DATA	707	5	51	0	1	PC_00000004	PC_00000004	17482.2	359.755	-1.804368245e-001	6.791184791e-002	7.885650317e-003	2.658374e+003	1.754605e+003	2.898968e+002	1.779491e+002	145.5	326.5	16	79	6.420167e+000	1.929060e+001	0	0	0	0	0	0	0	0	0	0	0	101.759	232.513	1	1	1	1	23.9365	17.0859	80.5396
DATA	708	5	52	0	0	A_18_P24678991	chr5:166891330-166891389	17503.5	359.673	-1.225494044e-001	9.709553801e-002	2.068938157e-001	7.989963e+002	6.025532e+002	1.404272e+002	6.711513e+001	74	169	16	80	6.602693e+000	1.906101e+001	0	0	0	0	0	0	0	0	0	0	0	30.6243	80.1107	1	1	1	1	24.8756	17.1148	81.1504
DATA	709	5	53	0	0	A_14_P201592	chr4:83382000-83382059	17523.9	359.846	3.277105666e-001	7.773811027e-002	2.491463697e-005	9.350659e+002	1.988625e+003	1.484783e+002	2.010337e+002	79.5	352.5	17	79	6.674147e+000	1.886112e+001	0	0	0	0	0	0	0	0	0	0	0	35.8848	265.223	1	1	1	1	24.4106	17.2601	80.3377
DATA	710	5	54	0	0	A_14_P112524	chr2:198465923-198465982	17545.5	359.685	5.256584001e-001	1.146487676e-001	4.541039412e-006	3.163024e+002	1.061111e+003	1.194436e+002	1.101005e+002	55	229	17	80	6.668359e+000	1.931452e+001	0	0	0	0	0	0	0	0	0	0	0	12.1551	141.989	1	1	0	1	24.6442	17.3232	80.2656
DATA	711	5	55	0	0	A_14_P128379	chr3:87446138-87446197	17566.6	359.607	1.350358738e-001	1.178133191e-001	2.517185706e-001	4.404625e+002	6.010974e+002	1.231709e+002	6.685979e+001	61.5	164	16	78	6.655234e+000	1.976276e+001	0	0	0	0	0	0	0	0	0	0	0	16.949	80.6913	1	1	0	1	25.7804	17.1255	79.8704
DATA	712	5	56	0	0	A_14_P125675	chr1:22416798-22416857	17587.8	359.191	-1.121824291e-001	1.212554290e-001	3.548751575e-001	5.613408e+002	4.335549e+002	1.278516e+002	5.226194e+001	66	144	17	78	6.580460e+000	1.975311e+001	0	0	0	0	0	0	0	0	0	0	0	21.6299	58.386	1	1	0	1	27.7085	17.1425	79.0891
DATA	713	5	57	0	0	A_14_P138945	chr12:54396400-54396459	17608.9	359.396	2.465568711e-001	7.125948135e-002	5.402016750e-004	1.352023e+003	2.385289e+003	1.773113e+002	2.402963e+002	92	397.5	16	78	6.669122e+000	1.933672e+001	0	0	0	0	0	0	0	0	0	0	0	52.1668	322.236	1	1	1	1	24.6442	17.0034	78.6265
DATA	714	5	58	0	0	A_14_P200160	chr5:179268490-179268545	17630.3	359.4	-4.117897137e-002	1.121771309e-001	7.135527615e-001	5.735206e+002	5.216390e+002	1.281127e+002	5.968274e+001	67	154	17	76	6.683485e+000	1.873819e+001	0	0	0	0	0	0	0	0	0	0	0	22.1592	70.6917	1	1	1	1	23.696	17.3683	77.6228
DATA	715	5	59	0	0	A_14_P104717	chr4:73495623-73495682	17651.2	359.123	1.432344476e-001	6.575129793e-002	2.937420628e-002	2.219611e+003	3.086821e+003	2.497094e+002	3.100330e+002	131	499	17	76	6.477562e+000	1.848438e+001	0	0	0	0	0	0	0	0	0	0	0	85.8759	419.594	1	1	1	1	25.5572	17.128	77.3448
DATA	716	5	60	0	0	A_14_P109135	chr5:36609296-36609355	17672.4	358.618	-6.493349096e-001	1.610387837e-001	5.526541680e-005	7.235948e+002	1.622410e+002	1.352326e+002	3.307658e+001	72	105	17	77	6.370209e+000	1.869026e+001	0	0	0	0	0	0	0	0	0	0	0	28.0343	22.1201	1	1	1	1	24.8756	17.3211	77.9009
DATA	717	5	61	0	0	A_14_P122750	chr10:8774517-8774576	17693.6	359	1.544169929e-001	1.059054583e-001	1.448227612e-001	4.999027e+002	7.133497e+002	1.245619e+002	7.690606e+001	66	184.5	17	77	6.635232e+000	1.919399e+001	0	0	0	0	0	0	0	0	0	0	0	19.394	97.5514	1	1	0	1	29.1201	17.3159	77.562
DATA	718	5	62	0	0	A_16_P35566263	chr2:7870507-7870566	17714.8	358.806	-1.073680157e-002	1.613116768e-001	9.469325019e-001	3.463115e+002	3.378548e+002	1.190815e+002	4.430021e+001	58	137	17	76	6.304589e+000	1.862313e+001	0	0	0	0	0	0	0	0	0	0	0	13.4537	46.3373	1	1	0	1	28.5237	17.1409	77.1007
DATA	719	5	63	0	0	A_14_P109445	chr5:11985141-11985200	17735.4	358.962	2.400355281e-001	7.511060241e-002	1.394626172e-003	1.024367e+003	1.780292e+003	1.531020e+002	1.803077e+002	82	335	17	76	6.573553e+000	1.833630e+001	0	0	0	0	0	0	0	0	0	0	0	39.8478	244.856	1	1	1	1	24.4106	17.2263	76.8834
DATA	720	5	64	0	0	A_14_P108873	chr15:85682172-85682231	17756.8	358.898	-1.076333638e-002	8.553332590e-002	8.998602194e-001	8.654004e+002	8.442164e+002	1.428315e+002	8.910025e+001	74	204	16	75	6.698049e+000	1.859035e+001	0	0	0	0	0	0	0	0	0	0	0	33.7099	116.44	1	1	1	1	23.696	17.0905	76.0428
DATA	721	5	65	0	0	A_14_P115212	chr18:57121007-57121066	17778.2	358.638	2.279247565e-001	9.630381062e-002	1.794619925e-002	5.426604e+002	9.171764e+002	1.257821e+002	9.601809e+001	66.5	208	16	76	6.722203e+000	1.876537e+001	0	0	0	0	0	0	0	0	0	0	0	21.1672	126.855	1	1	0	1	25.7804	17.0581	76.9071
DATA	722	5	66	0	0	A_14_P113630	chr2:209673966-209674025	17799.2	358.603	-9.700587055e-002	8.002313045e-002	2.254270729e-001	1.120335e+003	8.960704e+002	1.593538e+002	9.398122e+001	89	214	16	76	6.719085e+000	1.837689e+001	0	0	0	0	0	0	0	0	0	0	0	43.7584	124.267	1	1	1	1	25.7804	17.0331	77.1734
DATA	723	5	67	0	0	A_14_P202351	chr3:133492907-133492966	17820.6	358.509	3.583046168e-002	6.849715076e-002	6.009087088e-001	1.611965e+003	1.750596e+003	1.969569e+002	1.773265e+002	105	317	16	76	6.598088e+000	1.900127e+001	0	0	0	0	0	0	0	0	0	0	0	63.0451	243.414	1	1	1	1	25.1049	17.0688	77.6032
DATA	724	5	68	0	0	A_16_P18932068	chr10:56457621-56457680	17841.3	358.932	1.920500093e-001	8.096479432e-002	1.769119134e-002	8.085768e+002	1.258263e+003	1.389721e+002	1.289461e+002	78	266	16	76	6.549065e+000	1.910330e+001	0	0	0	0	0	0	0	0	0	0	0	31.6641	175.395	1	1	1	1	25.5572	17.0811	77.5863
DATA	725	5	69	0	0	A_14_P201142	chr3:40529849-40529908	17862.8	358.684	1.061141497e-001	7.857091855e-002	1.768388423e-001	9.285013e+002	1.185487e+003	1.461590e+002	1.218386e+002	84	252	16	76	6.623241e+000	1.953126e+001	0	0	0	0	0	0	0	0	0	0	0	36.4089	165.665	1	1	1	1	25.3321	17.1944	77.9334
DATA	726	5	70	0	0	A_16_P21590652	chrX:129983767-129983826	17884	358.891	-3.588959145e-002	8.316670476e-002	6.660772459e-001	9.390206e+002	8.645408e+002	1.467188e+002	9.089216e+001	81	203.5	16	77	6.769740e+000	1.959569e+001	0	0	0	0	0	0	0	0	0	0	0	36.8684	121.105	1	1	1	1	22.7082	17.1781	78.629
DATA	727	5	71	0	0	A_14_P122414	chr10:81839279-81839338	17905	358.5	1.440480037e-002	6.601152112e-002	8.272604620e-001	2.051352e+003	2.120533e+003	2.340018e+002	2.138927e+002	121	368	16	77	6.687597e+000	1.915157e+001	0	0	0	0	0	0	0	0	0	0	0	80.6445	297.725	1	1	1	1	26.2212	17.1717	78.0575
DATA	728	5	72	66	-1	(-)3xSLv1	NegativeControl	17926.4	358.414	0.000000000e+000	8.348295170e-001	1.000000000e+000	1.116940e+002	2.774090e+001	1.124466e+002	2.792783e+001	46	84	16	77	6.313395e+000	1.889439e+001	0	0	0	0	0	0	0	0	0	0	0	-0.980901	-6.50865	0	0	0	0	27.501	16.7047	77.7299
DATA	729	5	73	0	0	A_14_P119688	chr7:52793551-52793610	17947.4	358.62	3.500258507e-001	8.578892450e-002	4.501980750e-005	6.461727e+002	1.446686e+003	1.295722e+002	1.473284e+002	69	288.5	16	78	6.308805e+000	1.937972e+001	0	0	0	0	0	0	0	0	0	0	0	25.466	204.01	1	1	1	1	24.4106	16.7754	78.5789
DATA	730	5	74	0	0	A_16_P19784491	chr13:40092710-40092769	17968.3	358.46	2.518267577e-002	1.130070790e-001	8.236588072e-001	5.140767e+002	5.447667e+002	1.233936e+002	6.116534e+001	64	156	16	78	6.202086e+000	1.966791e+001	0	0	0	0	0	0	0	0	0	0	0	20.2845	76.9783	1	1	0	1	24.1747	16.7151	78.8928
DATA	731	5	75	0	0	A_14_P202158	chr8:133078157-133078216	17989.5	358.836	-1.955452666e-001	7.754496500e-002	1.167887083e-002	1.420272e+003	9.053706e+002	1.809018e+002	9.469625e+001	102	212.5	17	78	6.552270e+000	1.953874e+001	0	0	0	0	0	0	0	0	0	0	0	56.107	128.188	1	1	1	1	25.3321	17.1686	78.8894
DATA	732	5	76	0	0	A_14_P133551	chr1:78183673-78183732	18011	358.5	-5.105591725e-001	9.284997001e-002	3.824836205e-008	1.654410e+003	5.106037e+002	1.997355e+002	5.809183e+001	113	154.5	17	78	6.567929e+000	1.976677e+001	0	0	0	0	0	0	0	0	0	0	0	65.4351	72.432	1	1	1	1	25.3321	17.18	78.7307
DATA	733	5	77	0	0	A_14_P122778	chr19:18024285-18024344	18031.9	358.607	4.490101514e-002	6.718721231e-002	5.039440029e-001	1.762875e+003	1.954891e+003	2.087408e+002	1.974354e+002	112	353	17	78	6.566948e+000	1.962656e+001	0	0	0	0	0	0	0	0	0	0	0	69.8036	277.804	1	1	1	1	25.7804	17.11	78.8377
DATA	734	5	78	0	0	A_16_P03412400	chr19:823554-823605	18053.2	358.59	2.153958508e-001	7.722673214e-002	5.284888219e-003	9.084015e+002	1.491673e+003	1.439418e+002	1.517006e+002	80	295	16	77	6.346383e+000	1.926775e+001	0	0	0	0	0	0	0	0	0	0	0	36.01	212.339	1	1	1	1	26.0017	16.6697	78.2524
DATA	735	5	79	0	0	A_14_P139217	chrX:62875495-62875549	18074.1	358.621	-4.586517909e-002	8.117485567e-002	5.720621569e-001	9.937107e+002	8.941179e+002	1.493825e+002	9.356414e+001	85.5	220	16	78	6.250683e+000	1.974572e+001	0	0	0	0	0	0	0	0	0	0	0	39.4341	127.478	1	1	1	1	25.7804	16.5919	79.0587
DATA	736	5	80	0	0	A_16_P02714432	chr12:120594053-120594112	18095.6	358.922	-3.168145960e-002	8.622143788e-002	7.132886383e-001	8.550455e+002	7.948913e+002	1.404459e+002	8.411878e+001	76.5	199.5	16	79	6.721873e+000	1.976783e+001	0	0	0	0	0	0	0	0	0	0	0	33.9676	113.506	1	1	1	1	24.4106	16.9806	79.5777
DATA	737	5	81	0	1	SRN_12295	SRN_12295	18117.1	358.85	-5.360855430e-001	2.414203758e-001	2.638158523e-002	3.798404e+002	1.105390e+002	1.176037e+002	2.962234e+001	63	104	16	81	6.727911e+000	1.996749e+001	0	0	0	0	0	0	0	0	0	0	0	15.1055	15.8068	1	1	0	0	26.0017	16.9936	81.0572
DATA	738	5	82	0	0	A_14_P109945	chr1:20984262-20984321	18137.9	358.365	-9.012321978e-002	6.846457268e-002	1.880571949e-001	1.891973e+003	1.537417e+003	2.194504e+002	1.561728e+002	120	309.5	17	82	6.703802e+000	2.078837e+001	0	0	0	0	0	0	0	0	0	0	0	75.316	220.122	1	1	1	1	24.4106	17.1868	82.042
DATA	739	5	83	0	0	A_16_P19164487	chr11:16873547-16873606	18159.1	357.985	-4.477566829e-001	9.580732483e-002	2.960923861e-006	1.305714e+003	4.656839e+002	1.714269e+002	5.403925e+001	98	152	17	80	6.813659e+000	2.080840e+001	0	0	0	0	0	0	0	0	0	0	0	52.0298	66.7538	1	1	1	1	28.1191	17.3043	81.6888
DATA	740	5	84	0	1	SRN_30983	SRN_30983	18180.5	357.684	2.450978093e-002	8.133787922e-002	7.631606378e-001	9.056591e+002	9.582406e+002	1.432364e+002	9.966060e+001	80	221	17	79	6.481830e+000	2.055313e+001	0	0	0	0	0	0	0	0	0	0	0	36.1234	137.51	1	1	1	1	25.3321	17.1268	80.3722
DATA	741	5	85	0	0	A_16_P16684587	chr4:55179152-55179211	18201.3	357.902	-7.843642246e-002	1.126374645e-001	4.862023090e-001	5.757913e+002	4.806497e+002	1.249324e+002	5.530595e+001	66	166	16	77	6.120382e+000	1.953533e+001	0	0	0	0	0	0	0	0	0	0	0	22.9865	69.0424	1	1	1	1	24.1747	16.5525	77.7044
DATA	742	5	86	0	0	A_14_P116200	chr13:39587254-39587313	18222.6	357.857	-3.710280980e-002	6.889668806e-002	5.902124395e-001	1.665927e+003	1.529513e+003	2.000605e+002	1.553746e+002	114	291	16	76	6.111952e+000	1.927420e+001	0	0	0	0	0	0	0	0	0	0	0	66.5651	219.901	1	1	1	1	25.7804	16.5817	77.2786
DATA	743	5	87	0	0	A_16_P18427080	chr8:106118824-106118883	18243.1	358.685	-4.508415364e-001	9.165430454e-002	8.701650259e-007	1.473498e+003	5.218048e+002	1.842933e+002	5.889625e+001	102.5	161	16	76	6.406850e+000	1.932839e+001	0	0	0	0	0	0	0	0	0	0	0	58.922	75.0817	1	1	1	1	24.8756	16.8746	77.4785
DATA	744	5	88	0	0	A_16_P15637375	chr2:45686809-45686868	18264.7	358.131	1.058465102e-001	8.249283818e-002	1.994572631e-001	8.058050e+002	1.028197e+003	1.368373e+002	1.063808e+002	72	225	16	76	6.168552e+000	1.956619e+001	0	0	0	0	0	0	0	0	0	0	0	32.2498	148.044	1	1	1	1	26.6546	16.5333	78.2274
DATA	745	5	89	0	0	A_14_P116556	chr2:182392073-182392132	18286	357.627	-2.294322096e-001	1.641013813e-001	1.620792577e-001	4.222003e+002	2.489352e+002	1.182974e+002	3.693035e+001	61	118	16	77	6.156544e+000	1.862421e+001	0	0	0	0	0	0	0	0	0	0	0	16.9107	35.8623	1	1	0	1	24.4106	16.5093	78.2824
DATA	746	5	90	0	0	A_14_P124918	chr22:30074260-30074318	18307	357.673	-3.287936116e-001	1.094133223e-001	2.655283466e-003	8.247579e+002	3.868413e+002	1.378269e+002	4.732788e+001	80	144	16	78	6.190039e+000	1.871361e+001	0	0	0	0	0	0	0	0	0	0	0	33.0587	55.7555	1	1	1	1	24.8756	16.4549	78.8352
DATA	747	5	91	0	0	A_14_P118634	chr20:43520556-43520615	18328	357.759	5.114284753e-002	6.696482658e-002	4.450299400e-001	1.770483e+003	1.991749e+003	2.086226e+002	2.010313e+002	114	363	16	77	6.180752e+000	1.864597e+001	0	0	0	0	0	0	0	0	0	0	0	71.0148	287.176	1	1	1	1	25.7804	16.4572	78.011
DATA	748	5	92	0	0	A_14_P201233	chr1:90513418-90513477	18349.2	357.5	-1.244590444e-001	6.978682407e-002	7.451834479e-002	1.822931e+003	1.368709e+003	2.130533e+002	1.395572e+002	116.5	284	16	78	6.197204e+000	1.903217e+001	0	0	0	0	0	0	0	0	0	0	0	73.1676	197.392	1	1	1	1	25.7804	16.4433	78.5023
DATA	749	5	93	0	0	A_14_P200556	chr19:52272356-52272406	18370.3	357.617	1.016196534e-001	9.345882352e-002	2.768953908e-001	6.266748e+002	7.918846e+002	1.267804e+002	8.374452e+001	69.5	198.5	16	78	6.270242e+000	1.899404e+001	0	0	0	0	0	0	0	0	0	0	0	25.1684	114.222	1	1	1	1	26.0017	16.3705	78.7329
DATA	750	5	94	0	0	A_14_P131877	chr20:18413413-18413472	18391.5	358.068	-3.572893683e-002	1.280883694e-001	7.802910681e-001	4.568787e+002	4.207963e+002	1.192471e+002	5.012900e+001	61	139.5	16	79	6.246331e+000	1.954564e+001	0	0	0	0	0	0	0	0	0	0	0	18.3594	60.7003	1	1	0	1	22.4545	16.5642	79.278
DATA	751	5	95	0	0	A_14_P123846	chr15:90452628-90452687	18412.6	357.49	-3.491579508e-001	7.987522229e-002	1.235132613e-005	1.800063e+003	8.056191e+002	2.110001e+002	8.504464e+001	112	192	16	79	6.511168e+000	1.991021e+001	0	0	0	0	0	0	0	0	0	0	0	72.3753	116.2	1	1	1	1	24.4106	17.0086	79.5099
DATA	752	5	96	0	0	A_14_P139657	chr17:4442248-4442307	18434.8	357.696	-4.962556395e-001	1.578814008e-001	1.671014129e-003	5.980281e+002	1.907506e+002	1.252310e+002	3.326362e+001	69	114	16	78	6.266841e+000	1.957159e+001	0	0	0	0	0	0	0	0	0	0	0	24.0572	27.5088	1	1	1	1	25.1049	16.668	79.3113
DATA	753	5	97	0	0	A_14_P117287	chr17:29645615-29645674	18455.1	357.49	-9.928707230e-002	7.451234697e-002	1.826987288e-001	1.336027e+003	1.062988e+003	1.730470e+002	1.097381e+002	95.5	236	16	79	6.197138e+000	1.942640e+001	0	0	0	0	0	0	0	0	0	0	0	53.7693	153.254	1	1	1	1	24.4106	16.7895	79.7767
DATA	754	5	98	0	0	A_16_P01818472	chr7:137495879-137495938	18476.3	357.618	5.173307471e-002	6.708360328e-002	4.406043036e-001	1.743655e+003	1.964236e+003	2.061286e+002	1.983073e+002	119	359	16	79	6.253815e+000	1.901817e+001	0	0	0	0	0	0	0	0	0	0	0	70.2032	283.086	1	1	1	1	24.8756	16.7126	80.4814
DATA	755	5	99	0	0	A_14_P123381	chr5:13830687-13830744	18497.8	357.661	1.959892487e-002	6.501896567e-002	7.630835949e-001	2.261116e+003	2.365494e+003	2.514022e+002	2.381174e+002	135	429	16	80.5	6.604552e+000	1.943556e+001	0	0	0	0	0	0	0	0	0	0	0	91.0715	340.75	1	1	1	1	25.7804	16.9036	81.4395
DATA	756	5	100	0	1	SRN_20703	SRN_20703	18518.7	357.922	1.128974713e-001	7.168854596e-002	1.152950784e-001	1.212407e+003	1.572338e+003	1.636104e+002	1.595856e+002	92.5	312	16	80	6.277214e+000	1.897549e+001	0	0	0	0	0	0	0	0	0	0	0	48.8476	226.37	1	1	1	1	24.1747	16.6414	80.9393
DATA	757	5	101	0	0	A_14_P110771	chrX:11384867-11384926	18539.8	357.396	3.536902090e-001	9.366467287e-002	1.592823239e-004	5.062325e+002	1.142984e+003	1.209305e+002	1.175173e+002	62	254	16	80	6.330089e+000	1.971283e+001	0	0	0	0	0	0	0	0	0	0	0	20.4024	164.437	1	1	0	1	24.8756	16.5744	80.9359
DATA	758	5	102	0	0	A_16_P37209144	chr5:65271952-65272011	18560.7	357.38	3.935517613e-001	1.275053260e-001	2.024928275e-003	2.854948e+002	7.065616e+002	1.134492e+002	7.576045e+001	54	190	16	80	6.191173e+000	1.976233e+001	0	0	0	0	0	0	0	0	0	0	0	11.5089	101.572	1	1	0	1	23.9365	16.8344	80.747
DATA	759	5	103	0	0	A_14_P139739	chr13:31775839-31775898	18582.3	357.556	1.544333160e-001	7.163987712e-002	3.110792932e-002	1.200761e+003	1.713522e+003	1.626935e+002	1.735231e+002	91	336	16	80	6.229212e+000	1.934869e+001	0	0	0	0	0	0	0	0	0	0	0	48.4148	246.108	1	1	1	1	24.6442	16.5328	80.8633
DATA	760	5	104	0	0	A_14_P138838	chr3:145938580-145938639	18603.2	357.66	-1.902159948e-001	7.894462300e-002	1.597499029e-002	1.306080e+003	8.428569e+002	1.706042e+002	8.862392e+001	98.5	195	16	81	6.253364e+000	1.980776e+001	0	0	0	0	0	0	0	0	0	0	0	52.6691	120.941	1	1	1	1	23.9365	16.3673	82.3899
DATA	761	5	105	0	0	A_14_P100725	chr1:112633589-112633648	18624.8	357.286	3.888141941e-001	8.147153538e-002	1.820497303e-006	7.603558e+002	1.861363e+003	1.335122e+002	1.881450e+002	71.5	349.5	16	81	6.413853e+000	1.932068e+001	0	0	0	0	0	0	0	0	0	0	0	30.6663	266.784	1	1	1	1	25.1049	16.397	81.9483
DATA	762	5	106	0	0	A_16_P18074722	chr7:113086408-113086467	18645.8	357.172	2.064977835e-002	6.667580045e-002	7.567858755e-001	1.853349e+003	1.943601e+003	2.153865e+002	1.962891e+002	112.5	368	16	80	6.431942e+000	1.931271e+001	0	0	0	0	0	0	0	0	0	0	0	74.7539	278.244	1	1	1	1	26.2212	16.606	80.9456
DATA	763	5	107	0	0	A_16_P17126300	chr5:56107595-56107654	18667	357.574	6.103832320e-001	1.375539630e-001	9.104807318e-006	2.049389e+002	8.356178e+002	1.116345e+002	8.796603e+001	50.5	201	16	79	6.281561e+000	1.893396e+001	0	0	0	0	0	0	0	0	0	0	0	8.26613	119.478	1	1	0	1	25.3321	16.6979	80.0035
DATA	764	5	108	0	1	SRN_50541	SRN_50541	18688	357.436	2.067303342e-001	6.443074233e-002	1.333983618e-003	8.153215e+003	1.312379e+004	8.226736e+002	1.312667e+003	369	1889	16	79	6.291575e+000	1.843452e+001	0	0	0	0	0	0	0	0	0	0	0	328.852	1873.92	1	1	1	1	25.3321	16.7757	80.0035
DATA	765	5	109	0	0	A_16_P20849548	chr18:44396913-44396972	18709.2	356.722	3.640181546e-001	8.735449019e-002	3.084487235e-005	5.989353e+002	1.384835e+003	1.250218e+002	1.412002e+002	67	282	16	79	6.703905e+000	1.849228e+001	0	0	0	0	0	0	0	0	0	0	0	24.1569	197.44	1	1	1	1	24.6442	17.0094	79.9351
DATA	766	5	110	0	0	A_16_P38970775	chr10:23521165-23521224	18730.3	357.111	-1.446433364e-001	7.764573138e-002	6.248157814e-002	1.266483e+003	9.077284e+002	1.675892e+002	9.487770e+001	92	219	16	78	6.721704e+000	1.926765e+001	0	0	0	0	0	0	0	0	0	0	0	51.0744	129.224	1	1	1	1	27.0811	17.0819	78.7935
DATA	767	5	111	0	0	A_16_P18070040	chr7:111149107-111149166	18751.1	357.237	-1.877666167e-001	1.024308465e-001	6.678677234e-002	7.554234e+002	4.902570e+002	1.332547e+002	5.628501e+001	77	153.5	16	77	6.428628e+000	1.967743e+001	0	0	0	0	0	0	0	0	0	0	0	30.4597	69.6828	1	1	1	1	26.6546	16.6678	77.9785
DATA	768	5	112	0	0	A_18_P26795797	chrX:1569377-1569421	18772.5	357.146	1.700056464e-001	6.584098119e-002	9.821127631e-003	2.240487e+003	3.313966e+003	2.495049e+002	3.325520e+002	129.5	539.5	16	76	6.310212e+000	1.945765e+001	0	0	0	0	0	0	0	0	0	0	0	90.3219	470.219	1	1	1	1	23.4529	16.7401	77.7168
DATA	769	5	113	0	0	A_14_P104635	chr3:66396780-66396836	18794	357.458	-3.603269006e-002	1.135182541e-001	7.509267659e-001	5.372890e+002	4.945102e+002	1.222622e+002	5.670332e+001	65.5	157	16	76	6.359488e+000	1.933583e+001	0	0	0	0	0	0	0	0	0	0	0	21.6543	70.0413	1	1	0	1	22.9591	16.65	77.7847
DATA	770	5	114	0	0	A_16_P39937710	chr13:45982931-45982990	18815.3	356.948	-2.760825966e-002	6.955553549e-002	6.914235236e-001	1.560547e+003	1.464430e+003	1.908419e+002	1.490583e+002	100	282.5	16	76	6.377790e+000	1.826739e+001	0	0	0	0	0	0	0	0	0	0	0	62.878	207.022	1	1	1	1	26.0017	16.486	77.1584
DATA	771	5	115	0	0	A_14_P111725	chr12:114791887-114791946	18835.8	356.922	-1.387073253e-002	6.291604151e-002	8.255096784e-001	3.681838e+003	3.566104e+003	3.842325e+002	3.576964e+002	183	576	16	76	6.302808e+000	1.823856e+001	0	0	0	0	0	0	0	0	0	0	0	148.302	503.183	1	1	1	1	23.9365	16.4569	77.0144
DATA	772	5	116	0	0	A_14_P131991	chr3:192988490-192988549	18857.3	356.981	3.069154841e-001	7.670119204e-002	6.295723661e-005	9.319364e+002	1.889304e+003	1.441167e+002	1.909805e+002	76	344	15	76	6.210150e+000	1.808088e+001	0	0	0	0	0	0	0	0	0	0	0	37.5234	266.044	1	1	1	1	24.4106	16.2534	76.5027
DATA	773	5	117	0	0	A_14_P132348	chr9:95736939-95736987	18878.7	356.922	-2.502061611e-001	9.719542611e-002	1.004551572e-002	9.033277e+002	5.077374e+002	1.423194e+002	5.796672e+001	84	162	15	76	6.377307e+000	1.840992e+001	0	0	0	0	0	0	0	0	0	0	0	36.3562	71.3468	1	1	1	1	24.1747	16.2886	75.9619
DATA	774	5	118	0	0	A_16_P15351883	chr1:176630819-176630878	18899.3	356.702	-1.713549612e-001	7.418215646e-002	2.089249690e-002	1.548193e+003	1.043447e+003	1.899327e+002	1.080429e+002	106	233	15	75	6.284047e+000	1.851376e+001	0	0	0	0	0	0	0	0	0	0	0	62.2827	146.316	1	1	1	1	25.1049	16.2715	76.0284
DATA	775	5	119	0	0	A_14_P117440	chr11:10874344-10874403	18920.8	356.771	1.092917110e-001	8.985086470e-002	2.238447939e-001	6.694389e+002	8.609990e+002	1.288389e+002	9.056587e+001	72.5	209	16	74	6.371118e+000	1.857212e+001	0	0	0	0	0	0	0	0	0	0	0	26.9171	120.463	1	1	1	1	23.4529	16.3242	75.893
DATA	776	5	120	0	0	A_14_P106580	chr16:1574104-1574157	18942	357.14	-6.082190441e-002	1.610915489e-001	7.057566576e-001	3.555349e+002	3.090725e+002	1.157404e+002	4.180621e+001	58	123	16	75	6.229413e+000	1.909729e+001	0	0	0	0	0	0	0	0	0	0	0	14.2873	43.1465	1	1	0	1	22.1978	16.1813	76.9932
DATA	777	5	121	0	1	SRN_30199	SRN_30199	18963.3	356.8	-1.362142543e-001	7.158466548e-002	5.706125125e-002	1.663423e+003	1.215594e+003	1.995384e+002	1.247916e+002	111	254	16	76	6.006939e+000	1.895875e+001	0	0	0	0	0	0	0	0	0	0	0	66.8069	169.295	1	1	1	1	25.7804	16.0447	76.9154
DATA	778	5	122	0	0	A_14_P135514	chr12:123055434-123055493	18984.4	356.831	7.993811904e-002	6.966635410e-002	2.511988916e-001	1.404594e+003	1.688453e+003	1.785779e+002	1.711981e+002	96.5	312.5	16	75	6.124313e+000	1.922683e+001	0	0	0	0	0	0	0	0	0	0	0	56.376	234.596	1	1	1	1	25.3321	16.3232	76.2085
DATA	779	5	123	0	0	A_14_P108263	chr15:51806637-51806696	19005.2	355.756	2.244674791e-001	1.881882579e-001	2.329549619e-001	2.138637e+002	3.585953e+002	1.123981e+002	4.571599e+001	52.5	143	16	75	6.198244e+000	1.906437e+001	0	0	0	0	0	0	0	0	0	0	0	8.57862	49.6992	1	1	0	1	22.1978	16.5551	76.1399
DATA	780	5	124	0	0	A_14_P108125	chr4:170506572-170506631	19026.3	356.418	6.559025567e-002	6.766570004e-002	3.323815871e-001	1.652658e+003	1.922087e+003	1.987638e+002	1.942990e+002	109	348	16	75	6.219208e+000	1.883719e+001	0	0	0	0	0	0	0	0	0	0	0	66.2425	265.755	1	1	1	1	25.1049	16.499	76.087
DATA	781	5	125	0	0	A_14_P105813	chr3:37665417-37665476	19047.5	356.731	3.076483345e-001	7.548120937e-002	4.585114218e-005	1.012223e+003	2.055534e+003	1.498640e+002	2.075189e+002	83	373	16	76	6.099907e+000	1.931976e+001	0	0	0	0	0	0	0	0	0	0	0	40.5408	283.502	1	1	1	1	24.4106	16.3163	77.0164
DATA	782	5	126	0	1	SRN_30303	SRN_30303	19068.6	356.66	2.868546697e-001	9.041437409e-002	1.510458388e-003	5.745924e+002	1.112281e+003	1.246360e+002	1.148379e+002	66.5	248	16	77	6.123087e+000	1.954285e+001	0	0	0	0	0	0	0	0	0	0	0	22.995	153.018	1	1	1	1	24.4106	16.4264	77.4462
DATA	783	5	127	0	0	A_18_P14614982	chr4:17689813-17689872	19089.8	356.423	3.494520205e-001	7.995663523e-002	1.239513743e-005	8.090479e+002	1.808949e+003	1.371073e+002	1.831482e+002	72.5	326	16	77	6.145598e+000	1.948980e+001	0	0	0	0	0	0	0	0	0	0	0	32.351	248.21	1	1	1	1	24.4106	16.3898	77.1423
DATA	784	5	128	0	0	A_14_P120664	chr11:64701911-64701968	19111.1	356.597	1.959411463e-001	6.658185116e-002	3.251941637e-003	2.132145e+003	3.347787e+003	2.402814e+002	3.360080e+002	127	531	16	77	6.278884e+000	1.964146e+001	0	0	0	0	0	0	0	0	0	0	0	85.1809	458.162	1	1	1	1	26.2212	16.6211	77.4871
DATA	785	5	129	0	0	A_16_P15742167	chr2:90233964-90234023	19132.2	356.411	1.878708831e-001	7.396973386e-002	1.109049258e-002	1.061099e+003	1.635410e+003	1.534807e+002	1.660562e+002	82	300	16	76	6.328979e+000	1.977777e+001	0	0	0	0	0	0	0	0	0	0	0	42.3534	223.221	1	1	1	1	25.1049	16.6262	76.8907
DATA	786	5	130	0	0	A_14_P133121	chr9:30552335-30552394	19153.6	356.5	-2.144281864e-001	1.097508294e-001	5.072808413e-002	7.105929e+002	4.337033e+002	1.317963e+002	5.210016e+001	70.5	146.5	16	76	6.335003e+000	1.923848e+001	0	0	0	0	0	0	0	0	0	0	0	28.3356	59.0392	1	1	1	1	25.3321	16.7291	76.9993
DATA	787	5	131	0	0	A_18_P12103562	chr14:91851270-91851329	19175	356.197	3.631777514e-001	8.384066814e-002	1.479213405e-005	6.876467e+002	1.586876e+003	1.306666e+002	1.613065e+002	69	305	16	76	6.645420e+000	1.925879e+001	0	0	0	0	0	0	0	0	0	0	0	27.3936	215.428	1	1	1	1	27.0811	16.8872	76.9967
DATA	788	5	132	0	0	A_14_P106454	chr15:92326618-92326677	19196	356.2	1.646486936e-001	6.423698936e-002	1.037288280e-002	3.629813e+003	5.303138e+003	3.796390e+002	5.311075e+002	186	815	16	76	6.691384e+000	1.826878e+001	0	0	0	0	0	0	0	0	0	0	0	144.452	718.022	1	1	1	1	26.4388	16.856	76.0876
DATA	789	5	133	0	0	A_14_P126013	chr19:45150226-45150285	19217.2	356.879	-4.928682431e-001	8.525825783e-002	7.430836773e-009	2.197093e+003	7.062854e+002	2.463123e+002	7.638889e+001	128	178.5	16	76	6.318196e+000	1.844275e+001	0	0	0	0	0	0	0	0	0	0	0	87.3397	95.3799	1	1	1	1	25.7804	16.3977	75.9391
DATA	790	5	134	0	0	A_14_P120847	chr15:22925956-22926015	19238.5	356.096	1.521642862e-001	1.226856316e-001	2.148726000e-001	3.968416e+002	5.633541e+002	1.183168e+002	6.344547e+001	56	163	16	76	6.164207e+000	1.865431e+001	0	0	0	0	0	0	0	0	0	0	0	15.7586	75.8641	1	1	0	1	24.6442	16.1401	76.5133
DATA	791	5	135	0	0	A_14_P126678	chr5:74633995-74634054	19259.5	355.82	-5.277762298e-001	1.357201035e-001	1.007781239e-004	7.806843e+002	2.315790e+002	1.361848e+002	3.731693e+001	71	113	16	76	6.078982e+000	1.844276e+001	0	0	0	0	0	0	0	0	0	0	0	30.9667	31.1014	1	1	1	1	25.7804	16.3109	76.7278
DATA	792	5	136	0	0	A_14_P135025	chr4:151549845-151549904	19281	355.833	4.614723353e-002	1.008759361e-001	6.473366870e-001	5.949852e+002	6.616882e+002	1.265753e+002	7.238271e+001	69	169	16	76	6.191210e+000	1.850919e+001	0	0	0	0	0	0	0	0	0	0	0	23.5727	88.624	1	1	1	1	26.8687	16.2537	76.8116
DATA	793	5	137	0	0	A_16_P16410032	chr3:132628311-132628370	19302.1	355.86	-3.713787032e-002	1.282159730e-001	7.720833327e-001	4.658568e+002	4.276757e+002	1.211665e+002	5.190937e+001	59.5	144	16	75	6.330434e+000	1.898735e+001	0	0	0	0	0	0	0	0	0	0	0	18.4347	57.1297	1	1	0	1	25.7804	16.5021	76.4793
DATA	794	5	138	0	-1	NC2_00025283	NC2_00025283	19323.7	355.872	0.000000000e+000	8.189956612e-001	1.000000000e+000	1.112440e+002	2.930171e+001	1.120064e+002	2.951774e+001	43.5	83	16	75	6.592411e+000	1.877749e+001	0	0	0	0	0	0	0	0	0	0	0	0.670652	1.39533	0	0	0	0	21.4095	16.5271	75.6165
DATA	795	5	139	1028	1	SM_06	SM_06	19344.2	355.806	-7.497163857e-001	6.470882155e-001	2.466192929e-001	1.650869e+002	2.937625e+001	1.133384e+002	2.957419e+001	52	81	16	74	6.541938e+000	1.866075e+001	0	0	0	0	0	0	0	0	0	0	0	6.51665	-0.864834	1	0	0	0	28.5237	16.4594	74.9543
DATA	796	5	140	0	0	A_14_P126561	chr13:94197542-94197598	19365.1	356.111	7.254315060e-002	6.400272384e-002	2.570301660e-001	2.767910e+003	3.271110e+003	2.986949e+002	3.284519e+002	147	505.5	16	75	6.558472e+000	1.852852e+001	0	0	0	0	0	0	0	0	0	0	0	109.12	433.592	1	1	1	1	27.2919	16.5136	75.2001
DATA	797	5	141	0	0	A_14_P123483	chr1:116528079-116528138	19386.8	355.644	3.953291031e-001	8.143427234e-002	1.206428078e-006	7.872016e+002	1.956208e+003	1.372434e+002	1.978668e+002	74	353	16	75	6.433914e+000	1.893729e+001	0	0	0	0	0	0	0	0	0	0	0	30.993	258.602	1	1	1	1	25.7804	16.4156	75.2929
DATA	798	5	142	0	0	A_16_P01697016	chr7:39290651-39290710	19407.5	355.5	2.345631559e-001	7.368309707e-002	1.455537538e-003	1.102288e+003	1.891726e+003	1.575511e+002	1.915057e+002	84.5	330	16	74	6.318977e+000	1.863442e+001	0	0	0	0	0	0	0	0	0	0	0	43.3416	249.46	1	1	1	1	24.4106	16.502	75.6549
DATA	799	5	143	0	0	A_14_P107478	chr9:112686070-112686129	19428.9	355.755	6.224706643e-002	1.083150074e-001	5.655040016e-001	5.290366e+002	6.105663e+002	1.245238e+002	6.797368e+001	63	172	16	75	6.061801e+000	1.886881e+001	0	0	0	0	0	0	0	0	0	0	0	20.7725	80.3178	1	1	0	1	23.696	15.9993	75.7388
DATA	800	5	144	0	0	A_16_P35563512	chr2:6872681-6872740	19450.4	356	2.538399895e-001	7.586768185e-002	8.203814270e-004	9.821870e+002	1.762115e+003	1.496347e+002	1.787380e+002	83.5	312.5	16	75	6.253110e+000	1.952353e+001	0	0	0	0	0	0	0	0	0	0	0	38.5105	231.245	1	1	1	1	25.1049	16.2639	76.2992
DATA	801	5	145	0	0	A_16_P03798223	chrY:6985224-6985283	19471.3	354.913	0.000000000e+000	5.037303566e-001	1.000000000e+000	1.122837e+002	9.076393e+001	1.130432e+002	3.136349e+001	42	97	16	76	6.199500e+000	1.915679e+001	0	0	0	0	0	0	0	0	0	0	0	0.317796	11.8814	0	1	0	0	22.4545	16.4196	76.5836
DATA	802	5	146	0	1	SRN_30421	SRN_30421	19492.5	355.918	7.793260193e-002	1.728033366e-001	6.519966515e-001	2.878239e+002	3.443971e+002	1.168098e+002	4.572956e+001	56	129	16	75.5	6.331648e+000	1.884002e+001	0	0	0	0	0	0	0	0	0	0	0	11.2533	44.988	1	1	0	1	23.2073	16.4171	76.5747
DATA	803	5	147	0	0	A_16_P02872668	chr14:22107419-22107478	19513.6	355.517	1.769031432e-001	1.523006781e-001	2.454228750e-001	2.981641e+002	4.480831e+002	1.172258e+002	5.400905e+001	55	144	16	76	6.292062e+000	1.891090e+001	0	0	0	0	0	0	0	0	0	0	0	11.6409	58.4004	1	1	0	1	25.3321	16.5325	76.7907
DATA	804	5	148	0	0	A_14_P102528	chr3:158540438-158540497	19534.1	355.944	1.730360123e-001	6.437353214e-002	7.188153303e-003	3.763070e+003	5.605035e+003	3.930615e+002	5.613172e+002	192.5	811	16	76	6.259487e+000	1.937859e+001	0	0	0	0	0	0	0	0	0	0	0	146.704	729.073	1	1	1	1	24.4106	16.4527	76.7209
DATA	805	5	149	0	0	A_14_P114051	chr16:24012401-24012460	19556	355.891	1.564262355e-001	7.377807146e-002	3.398693035e-002	1.108450e+003	1.589068e+003	1.587979e+002	1.617654e+002	87	291	15	75	6.127672e+000	1.907575e+001	0	0	0	0	0	0	0	0	0	0	0	43.1466	206.262	1	1	1	1	25.3321	16.1875	76.5544
DATA	806	5	150	0	0	A_16_P19373370	chr11:112375234-112375293	19577	355.839	-2.641591541e-001	7.901871913e-002	8.287950146e-004	1.572224e+003	8.557664e+002	1.941335e+002	9.079418e+001	108	202	15	75	6.213647e+000	1.904575e+001	0	0	0	0	0	0	0	0	0	0	0	61.1075	110.865	1	1	1	1	25.3321	16.2714	76.7759
DATA	807	5	151	0	0	A_16_P18834919	chr10:11435658-11435717	19598	355.63	1.805180892e-001	7.799272675e-002	2.063755416e-002	9.156693e+002	1.387576e+003	1.462620e+002	1.420469e+002	79	264	15	75	6.179735e+000	1.895056e+001	0	0	0	0	0	0	0	0	0	0	0	35.5356	179.427	1	1	1	1	25.1049	16.2449	76.8802
DATA	808	5	152	0	0	A_14_P113982	chr12:58186836-58186894	19619.3	355.763	2.749575189e-001	1.407076111e-001	5.068873293e-002	2.965427e+002	5.585277e+002	1.180175e+002	6.361112e+001	55.5	159.5	15	77	6.011604e+000	1.859557e+001	0	0	0	0	0	0	0	0	0	0	0	11.4904	72.0987	1	1	0	1	25.3321	15.921	77.8136
DATA	809	5	153	0	0	A_14_P112144	chr2:172952326-172952384	19640.1	355.787	1.336257330e-001	7.236540456e-002	6.481358878e-002	1.210735e+003	1.646928e+003	1.665753e+002	1.674918e+002	89	289	15	77	6.247069e+000	1.836706e+001	0	0	0	0	0	0	0	0	0	0	0	46.842	212.262	1	1	1	1	26.2212	16.213	78.2007
DATA	810	5	154	0	0	A_16_P16755557	chr4:86638814-86638873	19661.1	355.639	1.086911470e-001	8.058959930e-002	1.774335410e-001	8.848071e+002	1.136422e+003	1.447688e+002	1.176739e+002	75.5	234	15	78	6.399784e+000	1.896666e+001	0	0	0	0	0	0	0	0	0	0	0	34.1792	146.245	1	1	1	1	26.0017	16.2311	78.9118
DATA	811	5	155	0	0	A_18_P24671437	chr5:165064532-165064591	19682.6	355.396	1.309445152e-001	8.016407444e-002	1.023730634e-001	8.819569e+002	1.192317e+003	1.447391e+002	1.230913e+002	79	237	15	78	6.216456e+000	1.917568e+001	0	0	0	0	0	0	0	0	0	0	0	34.015	153.218	1	1	1	1	23.9365	16.1717	79.2005
DATA	812	5	156	0	0	A_16_P20298110	chr15:71751215-71751274	19703.7	355.414	3.852308832e-001	8.401222702e-002	4.530866782e-006	7.105930e+002	1.725249e+003	1.351370e+002	1.752210e+002	67	298.5	16	78	6.160281e+000	1.928863e+001	0	0	0	0	0	0	0	0	0	0	0	27.3627	221.432	1	1	1	1	25.5572	16.2099	79.3964
DATA	813	5	157	0	1	SRN_50546	SRN_50546	19724.9	355.469	4.842809026e-002	6.157774401e-002	4.316012999e-001	2.502855e+005	2.798104e+005	2.502882e+004	2.798106e+004	9731	36264	16	78	6.445802e+000	1.973950e+001	0	0	0	0	0	0	0	0	0	0	0	9622.39	35874.7	1	1	1	1	26.4388	16.3746	79.3394
DATA	814	5	158	0	0	A_14_P117523	chr16:68723501-68723560	19746.3	355.463	2.827860253e-001	1.043127139e-001	6.709175972e-003	4.581911e+002	8.786840e+002	1.240836e+002	9.307079e+001	60	193	16	78	6.310709e+000	1.940764e+001	0	0	0	0	0	0	0	0	0	0	0	17.5872	112.551	1	1	0	1	24.6442	16.2486	79.0151
DATA	815	5	159	0	0	A_14_P135381	chr9:131847544-131847597	19767.6	355.564	4.181436890e-001	1.046335530e-001	6.434896267e-005	4.086128e+002	1.070177e+003	1.225145e+002	1.113351e+002	58	224	16	78	6.378396e+000	1.845169e+001	0	0	0	0	0	0	0	0	0	0	0	15.659	136.977	1	1	0	1	24.8756	16.3782	78.1943
DATA	816	5	160	0	0	A_14_P120155	chr2:113540293-113540351	19788.5	355.821	-3.975375074e-002	1.364608924e-001	7.708067970e-001	4.465944e+002	4.075299e+002	1.240035e+002	5.103460e+001	59	139	16	77	6.433333e+000	1.816234e+001	0	0	0	0	0	0	0	0	0	0	0	17.0875	52.1342	1	1	0	1	25.3321	16.4714	77.156
DATA	817	5	161	0	0	A_14_P123343	chr5:157167181-157167240	19809.6	355	2.415019555e-001	7.910153960e-002	2.265186389e-003	8.708530e+002	1.518612e+003	1.449419e+002	1.549408e+002	78	267.5	16	77	6.250251e+000	1.880197e+001	0	0	0	0	0	0	0	0	0	0	0	33.2683	194.157	1	1	1	1	29.1201	16.4302	77.7141
DATA	818	5	162	0	0	A_16_P01816849	chr7:136470800-136470859	19830.9	355.186	-1.785058909e-001	8.603236562e-002	3.799866996e-002	1.096401e+003	7.268815e+002	1.596507e+002	7.892258e+001	84	165	16	77	6.127511e+000	1.863095e+001	0	0	0	0	0	0	0	0	0	0	0	41.8176	92.915	1	1	1	1	26.6546	16.2755	77.7562
DATA	819	5	163	0	0	A_16_P38877582	chr9:129136380-129136439	19851.8	355.585	-1.301119960e-001	7.337800454e-002	7.619979831e-002	1.575567e+003	1.167683e+003	1.957910e+002	1.207474e+002	106	230	16	77	6.159202e+000	1.912525e+001	0	0	0	0	0	0	0	0	0	0	0	59.9986	149.269	1	1	1	1	24.8756	16.2376	77.4325
DATA	820	5	164	66	1	DarkCorner	DarkCorner	19873.4	355.278	0.000000000e+000	8.182235650e-001	1.000000000e+000	1.156391e+002	3.053379e+001	1.164183e+002	3.074087e+001	36	84	15	77	6.208745e+000	1.876040e+001	0	0	0	0	0	0	0	0	0	0	0	-4.86538	0.36704	0	0	0	0	30.4662	16.1169	77.5973
DATA	821	6	1	0	0	A_18_P10687256	chr10:30961768-30961827	16434.6	367.947	1.042140096e-001	6.667923957e-002	1.180725215e-001	1.889463e+003	2.401885e+003	2.209837e+002	2.421997e+002	115	390	16	80	6.135527e+000	1.895840e+001	0	0	0	0	0	0	0	0	0	0	0	72.977	303.054	1	1	1	1	25.3321	16.5197	79.965
DATA	822	6	2	0	0	A_14_P133587	chr9:139901669-139901726	16456	367.87	2.577692822e-002	6.197644323e-002	6.774722521e-001	6.310151e+003	6.696019e+003	6.413953e+002	6.703322e+002	297	928	17	79	6.113094e+000	1.877754e+001	0	0	0	0	0	0	0	0	0	0	0	243.027	841.203	1	1	1	1	24.8756	17.1334	79.2608
DATA	823	6	3	0	0	A_16_P15351436	chr1:176459441-176459500	16476.8	367.603	2.125906843e-001	9.551932876e-002	2.603897167e-002	5.700292e+002	9.300104e+002	1.285522e+002	9.815957e+001	64	200	16	79	6.280073e+000	1.798976e+001	0	0	0	0	0	0	0	0	0	0	0	21.8973	116.389	1	1	0	1	25.7804	17.1266	79.4833
DATA	824	6	4	0	0	A_14_P128899	chr10:49609715-49609774	16498	367.784	-1.101480421e-001	7.978814352e-002	1.674308042e-001	1.179145e+003	9.149956e+002	1.650649e+002	9.677487e+001	89.5	197	17	78	6.323340e+000	1.816099e+001	0	0	0	0	0	0	0	0	0	0	0	45.1834	114.1	1	1	1	1	23.9365	17.1694	79.191
DATA	825	6	5	0	0	A_14_P123023	chr14:62050287-62050346	16519.2	367	3.128029910e-001	9.961311702e-002	1.688447863e-003	4.873786e+002	1.001543e+003	1.256164e+002	1.050256e+002	56.5	200	17	78	6.435400e+000	1.839185e+001	0	0	0	0	0	0	0	0	0	0	0	18.6329	124.498	1	1	0	1	27.2919	17.1626	78.5438
DATA	826	6	6	0	0	A_14_P133801	chr1:169357484-169357543	16540.3	367.161	-3.125688717e-002	8.591472305e-002	7.159977062e-001	9.022225e+002	8.395698e+002	1.469786e+002	8.974468e+001	77	188	17	77	6.423906e+000	1.885573e+001	0	0	0	0	0	0	0	0	0	0	0	34.4176	104.061	1	1	1	1	25.3321	17.2294	77.7988
DATA	827	6	7	0	0	A_14_P108420	chr10:62092603-62092662	16561.2	367.066	1.894419518e-002	7.053397672e-002	7.882509438e-001	1.478475e+003	1.544394e+003	1.880845e+002	1.576769e+002	100.5	259.5	17	76	6.474993e+000	1.872765e+001	0	0	0	0	0	0	0	0	0	0	0	56.2869	190.933	1	1	1	1	26.8687	17.3726	76.4642
DATA	828	6	8	0	0	A_14_P107923	chr15:73614452-73614505	16582.7	367.397	5.826576370e-002	8.043530345e-002	4.688321830e-001	9.485675e+002	1.084761e+003	1.502227e+002	1.130586e+002	86	222	17	76	6.583291e+000	1.878109e+001	0	0	0	0	0	0	0	0	0	0	0	36.0434	133.797	1	1	1	1	25.3321	17.4243	76.364
DATA	829	6	9	0	0	A_14_P137041	chr4:62936981-62937040	16603.7	367.086	1.502800012e-001	7.650010041e-002	4.947886362e-002	1.011027e+003	1.429035e+003	1.543949e+002	1.464258e+002	84.5	263	17	76	6.409624e+000	1.740666e+001	0	0	0	0	0	0	0	0	0	0	0	38.3504	175.92	1	1	1	1	26.2212	17.5657	76.328
DATA	830	6	10	0	0	A_14_P107342	chr1:196518386-196518445	16624.9	367.033	6.480468408e-002	1.011140519e-001	5.215832340e-001	6.091441e+002	7.071714e+002	1.317974e+002	7.761092e+001	65	177	17	77	6.375633e+000	1.754482e+001	0	0	0	0	0	0	0	0	0	0	0	23.0689	86.91	1	1	1	1	27.0811	17.2311	77.6851
DATA	831	6	11	0	0	A_14_P131494	chr9:117879236-117879295	16646.5	367.143	-4.497149557e-001	3.733585132e-001	2.283915969e-001	2.312270e+002	8.209631e+001	1.193149e+002	3.305856e+001	57	95	16	78	6.786557e+000	1.840972e+001	0	0	0	0	0	0	0	0	0	0	0	8.74355	10.0751	1	1	0	0	26.2212	17.1815	77.9979
DATA	832	6	12	0	0	A_14_P123000	chr21:46357449-46357502	16666.8	366.981	2.652688353e-001	9.228964287e-002	4.049141964e-003	5.938264e+002	1.093776e+003	1.313891e+002	1.139786e+002	64	212	16	77	6.716476e+000	1.858465e+001	0	0	0	0	0	0	0	0	0	0	0	22.4258	134.088	1	1	1	1	24.4106	17.0131	77.8263
DATA	833	6	13	0	0	A_14_P109233	chr22:24574559-24574618	16688	366.722	6.386579912e-001	2.025101905e-001	1.612103418e-003	1.261419e+002	5.489303e+002	1.180238e+002	6.358194e+001	50	148	16	76	6.194807e+000	1.835835e+001	0	0	0	0	0	0	0	0	0	0	0	4.75791	67.2368	1	1	0	1	24.8756	16.5216	77.2063
DATA	834	6	14	0	0	A_14_P110701	chr6:55751122-55751181	16709.6	366.816	-1.881455384e-001	8.804511563e-002	3.260433942e-002	1.073746e+003	6.962351e+002	1.591570e+002	7.666908e+001	86.5	178	15	75.5	6.108169e+000	1.904711e+001	0	0	0	0	0	0	0	0	0	0	0	40.4546	85.226	1	1	1	1	23.696	16.2391	77.1077
DATA	835	6	15	0	0	A_18_P16145884	chr7:80878634-80878693	16730.7	366.792	2.344202015e-001	7.493186980e-002	1.757341470e-003	1.073672e+003	1.842009e+003	1.592374e+002	1.869798e+002	84	313	16	76	6.231242e+000	1.872912e+001	0	0	0	0	0	0	0	0	0	0	0	40.412	225.398	1	1	1	1	24.4106	16.4633	77.6472
DATA	836	6	16	0	0	A_16_P21384352	chrX:12333112-12333171	16752	367.019	-2.207274996e-001	9.210152197e-002	1.654945048e-002	1.030271e+003	6.197607e+002	1.564219e+002	6.980543e+001	86	161	16	76	6.268352e+000	1.886393e+001	0	0	0	0	0	0	0	0	0	0	0	38.7443	75.8262	1	1	1	1	24.1747	16.6102	77.4918
DATA	837	6	17	0	0	A_14_P130104	chr1:47173401-47173460	16773.3	366.733	1.509046371e-001	7.664118691e-002	4.895587188e-002	1.014198e+003	1.435580e+003	1.554354e+002	1.471069e+002	78.5	258.5	16	76	6.152983e+000	1.898863e+001	0	0	0	0	0	0	0	0	0	0	0	38.111	175.66	1	1	1	1	25.7804	16.6985	77.4142
DATA	838	6	18	0	0	A_14_P201369	chr6:72003258-72003317	16793.8	366.815	-1.821511840e-001	9.031476126e-002	4.371132517e-002	1.013476e+003	6.662887e+002	1.554449e+002	7.396166e+001	83	166	16	77	6.260893e+000	1.929350e+001	0	0	0	0	0	0	0	0	0	0	0	38.0598	81.5522	1	1	1	1	24.4106	16.8129	77.8291
DATA	839	6	19	0	0	A_16_P01198581	chr5:25281032-25281091	16815.5	366.69	3.042521342e-002	8.148706816e-002	7.088695521e-001	9.581151e+002	1.027644e+003	1.519444e+002	1.076585e+002	80	213	16	77	6.278746e+000	1.820011e+001	0	0	0	0	0	0	0	0	0	0	0	35.9608	125.849	1	1	1	1	25.3321	16.8279	77.9928
DATA	840	6	20	0	0	A_14_P127002	chr18:23380213-23380272	16836.4	367	-1.666789462e-002	1.178279645e-001	8.875068877e-001	5.383109e+002	5.180424e+002	1.296823e+002	6.092671e+001	63.5	151	16	78	6.717143e+000	1.869977e+001	0	0	0	0	0	0	0	0	0	0	0	20.1953	63.4853	1	1	0	1	22.9591	16.9487	78.4733
DATA	841	6	21	0	0	A_14_P138106	chr17:16892401-16892460	16857.6	366.534	-1.454054978e-001	8.307104729e-002	8.005358507e-002	1.150242e+003	8.229691e+002	1.648015e+002	8.831337e+001	86.5	185	16	79	6.706579e+000	1.859488e+001	0	0	0	0	0	0	0	0	0	0	0	43.1381	100.948	1	1	1	1	25.1049	17.1476	79.66
DATA	842	6	22	0	0	A_16_P00422430	chr2:86592838-86592897	16878.9	366.741	2.510541309e-001	6.808136229e-002	2.264144195e-004	2.140982e+003	3.816517e+003	2.444877e+002	3.829911e+002	125	547	16	79	6.163536e+000	1.928079e+001	0	0	0	0	0	0	0	0	0	0	0	80.2736	468.655	1	1	1	1	25.5572	16.5952	79.5569
DATA	843	6	23	0	0	A_16_P35944905	chr2:166711889-166711948	16900.2	366.5	9.659575225e-002	9.277194968e-002	2.977747436e-001	6.877626e+002	8.590814e+002	1.366405e+002	9.166139e+001	70	196.5	16	79	6.184000e+000	1.914129e+001	0	0	0	0	0	0	0	0	0	0	0	25.7829	105.628	1	1	1	1	23.4529	16.58	80.1502
DATA	844	6	24	0	0	A_14_P117145	chr1:231837316-231837375	16921.2	366.922	1.585396051e-002	1.400360342e-001	9.098613443e-001	4.144772e+002	4.298873e+002	1.251425e+002	5.354218e+001	53	142	16	77	6.339168e+000	1.842148e+001	0	0	0	0	0	0	0	0	0	0	0	15.5367	52.9309	1	1	0	1	23.9365	16.6351	78.1916
DATA	845	6	25	0	1	SRN_30329	SRN_30329	16942.4	366.536	-2.822516778e-001	9.850969724e-002	4.167233100e-003	9.954300e+002	5.197076e+002	1.544369e+002	6.096243e+001	82	157	16	78	6.630067e+000	1.831784e+001	0	0	0	0	0	0	0	0	0	0	0	37.3148	64.0934	1	1	1	1	25.1049	16.9506	78.9583
DATA	846	6	26	0	0	A_14_P104668	chr8:22087590-22087642	16963.7	366.61	3.674301335e-001	7.819046318e-002	2.612233234e-006	9.713609e+002	2.263658e+003	1.528876e+002	2.285900e+002	80	358	16	78	6.521300e+000	1.817500e+001	0	0	0	0	0	0	0	0	0	0	0	36.4161	279.658	1	1	1	1	25.7804	17.0692	78.9407
DATA	847	6	27	0	0	A_14_P125828	chr1:153431594-153431653	16984.4	367.091	-1.125946053e-001	6.546955817e-002	8.546865835e-002	2.982549e+003	2.301405e+003	3.207658e+002	2.323206e+002	160	377	16	78	6.153499e+000	1.784918e+001	0	0	0	0	0	0	0	0	0	0	0	111.833	284.842	1	1	1	1	24.8756	16.6168	79.5288
DATA	848	6	28	0	0	A_14_P135731	chr6:53853420-53853479	17005.8	366.92	-7.196884991e-002	7.873021488e-002	3.606538922e-001	1.179661e+003	9.995132e+002	1.668633e+002	1.048539e+002	85	196	16	78	6.320385e+000	1.858938e+001	0	0	0	0	0	0	0	0	0	0	0	44.244	123.962	1	1	1	1	23.696	16.7638	79.7534
DATA	849	6	29	0	0	A_14_P129489	chr16:28543104-28543163	17026.7	366.346	-7.926696974e-002	1.385775889e-001	5.673190957e-001	4.679505e+002	3.898817e+002	1.269159e+002	5.019853e+001	62	137	17	77	6.833159e+000	1.848701e+001	0	0	0	0	0	0	0	0	0	0	0	17.5568	48.4572	1	1	0	1	24.4106	17.3047	78.5265
DATA	850	6	30	0	0	A_16_P02776734	chr13:51321955-51322014	17048.1	366.808	4.056347983e-001	9.087128525e-002	8.050401839e-006	5.755126e+002	1.464501e+003	1.312217e+002	1.498095e+002	63.5	274	17	77	6.592963e+000	1.910822e+001	0	0	0	0	0	0	0	0	0	0	0	21.6008	182.434	1	1	0	1	24.4106	17.3751	78.6773
DATA	851	6	31	0	0	A_16_P01085278	chr4:136587298-136587357	17069.4	366.509	2.021298490e-001	9.672768785e-002	3.664661167e-002	5.746265e+002	9.151989e+002	1.311318e+002	9.678006e+001	67	194	17	79	6.699023e+000	1.901023e+001	0	0	0	0	0	0	0	0	0	0	0	21.5779	114.282	1	1	0	1	24.4106	17.5	79.5935
DATA	852	6	32	0	0	A_16_P41646318	chrX:36978080-36978139	17090.5	367.038	-1.451334371e-001	7.404953550e-002	5.000154925e-002	1.589663e+003	1.138077e+003	1.978623e+002	1.180585e+002	104	234	17	79	6.815444e+000	1.890460e+001	0	0	0	0	0	0	0	0	0	0	0	59.7247	142.464	1	1	1	1	24.4106	17.5833	80.2162
DATA	853	6	33	0	0	A_16_P02368291	chr10:128980532-128980591	17111.1	366.34	2.244446355e-001	8.144333236e-002	5.854196966e-003	8.181236e+002	1.371714e+003	1.433729e+002	1.407005e+002	74	252	17	81	6.464393e+000	2.007620e+001	0	0	0	0	0	0	0	0	0	0	0	30.756	172.145	1	1	1	1	22.9591	17.4864	80.9406
DATA	854	6	34	0	0	A_14_P120203	chr10:91451180-91451239	17133	366.556	5.946524199e-002	6.479678606e-002	3.587659993e-001	2.476140e+003	2.839491e+003	2.741471e+002	2.856612e+002	134	419	17	80	6.358618e+000	1.954203e+001	0	0	0	0	0	0	0	0	0	0	0	93.1488	357.33	1	1	1	1	25.3321	17.2929	79.6561
DATA	855	6	35	0	0	A_14_P121122	chr10:11245206-11245265	17154.3	366.119	2.164924978e-001	9.727859999e-002	2.604839586e-002	5.597236e+002	9.214380e+002	1.302173e+002	9.726399e+001	63.5	213.5	17	79	6.106604e+000	1.912220e+001	0	0	0	0	0	0	0	0	0	0	0	21.0715	116.281	1	1	0	1	26.0017	17.195	79.1373
DATA	856	6	36	0	0	A_16_P15322374	chr1:163743695-163743754	17174.9	366.356	-2.059242038e-001	7.856665351e-002	8.766896470e-003	1.465053e+003	9.118623e+002	1.877950e+002	9.632961e+001	98	204	16	78	6.024195e+000	1.922352e+001	0	0	0	0	0	0	0	0	0	0	0	55.1946	115.391	1	1	1	1	26.0017	16.7009	79.2866
DATA	857	6	37	0	0	A_14_P201816	chr8:131308474-131308531	17197.2	365.514	-4.105786524e-001	1.591802739e-001	9.899180449e-003	5.742464e+002	2.231103e+002	1.306762e+002	3.816209e+001	66	117	16	78	6.582499e+000	1.963764e+001	0	0	0	0	0	0	0	0	0	0	0	21.6534	28.3201	1	1	0	1	27.7085	17.1182	78.9779
DATA	858	6	38	0	0	A_14_P135000	chr11:95711795-95711854	17217.7	365.623	2.280489023e-002	8.155397187e-002	7.797618297e-001	9.568361e+002	1.008422e+003	1.513634e+002	1.054619e+002	79	212	16	78.5	6.225843e+000	2.027783e+001	0	0	0	0	0	0	0	0	0	0	0	36.1103	128.372	1	1	1	1	26.2212	16.7084	78.9599
DATA	859	6	39	0	0	A_16_P18328789	chr8:64028340-64028399	17238.8	365.786	-2.148925574e-001	7.511921173e-002	4.227240728e-003	1.730975e+003	1.055354e+003	2.090294e+002	1.099319e+002	107	222	16	77	6.277359e+000	1.952831e+001	0	0	0	0	0	0	0	0	0	0	0	65.3851	134.753	1	1	1	1	25.1049	16.7982	78.2488
DATA	860	6	40	0	0	A_14_P109613	chr16:88900248-88900307	17259.4	365.692	-3.900163933e-001	1.871116389e-001	3.712335962e-002	4.601333e+002	1.874422e+002	1.257858e+002	3.595793e+001	60	109	16	77.5	6.286374e+000	1.973166e+001	0	0	0	0	0	0	0	0	0	0	0	17.3972	24.0056	1	1	0	1	24.4106	16.9713	78.5901
DATA	861	6	41	0	0	A_14_P202444	chr1:31657920-31657976	17280.5	366	-8.554360521e-002	6.490782021e-002	1.875289386e-001	2.967991e+003	2.437356e+003	3.190102e+002	2.456478e+002	160	389	17	79	6.261148e+000	1.934692e+001	0	0	0	0	0	0	0	0	0	0	0	112.328	313.126	1	1	1	1	23.9365	17.1896	79.2608
DATA	862	6	42	0	0	A_14_P129316	chr4:128776459-128776518	17302.2	365.443	1.188818871e-001	8.897840108e-002	1.815245152e-001	7.183583e+002	9.445458e+002	1.371443e+002	9.925402e+001	68	204	17	79	6.403066e+000	1.909391e+001	0	0	0	0	0	0	0	0	0	0	0	27.2167	121.742	1	1	1	1	25.7804	17.2109	79.414
DATA	863	6	43	0	0	A_16_P19307708	chr11:83645252-83645311	17323.5	365.98	1.134630889e-001	1.142666211e-001	3.207255895e-001	4.783933e+002	6.212240e+002	1.261256e+002	6.915855e+001	61	160	16	79	6.518162e+000	1.913280e+001	0	0	0	0	0	0	0	0	0	0	0	18.1444	80.3277	1	1	0	1	23.696	17.168	79.2055
DATA	864	6	44	0	0	A_14_P123038	chr13:105833992-105834051	17344.2	365.673	-4.979262634e-001	8.013450619e-002	5.177398250e-010	3.723230e+003	1.183024e+003	3.901458e+002	1.221203e+002	178	233	16	80	6.502626e+000	1.970666e+001	0	0	0	0	0	0	0	0	0	0	0	141.369	153.455	1	1	1	1	25.1049	17.1513	80.093
DATA	865	6	45	0	0	A_16_P02444256	chr11:47493957-47494016	17365.6	365.431	-1.153260550e-001	1.063019775e-001	2.779699532e-001	6.906981e+002	5.296174e+002	1.353825e+002	6.096574e+001	72	157	16	79	6.227563e+000	1.954726e+001	0	0	0	0	0	0	0	0	0	0	0	26.2558	68.9255	1	1	1	1	25.3321	16.9499	80.3323
DATA	866	6	46	0	0	A_16_P00566891	chr2:198807217-198807276	17386.5	365.776	4.963585487e-002	8.399754746e-002	5.545738323e-001	8.621976e+002	9.665908e+002	1.447775e+002	1.012372e+002	73	213	16	78	6.406417e+000	2.018119e+001	0	0	0	0	0	0	0	0	0	0	0	32.8128	126.203	1	1	1	1	25.3321	16.9537	79.8888
DATA	867	6	47	0	0	A_14_P131989	chr17:27041316-27041374	17407.7	365.981	3.242021308e-001	7.145850964e-002	5.707951577e-006	1.646246e+003	3.472937e+003	2.014838e+002	3.485871e+002	106	534	17	78	6.348670e+000	1.954462e+001	0	0	0	0	0	0	0	0	0	0	0	62.7262	454.937	1	1	1	1	24.4106	16.9415	79.359
DATA	868	6	48	0	0	A_14_P109608	chr10:85913032-85913091	17429	365.831	-1.329187926e-001	1.675098113e-001	4.274874132e-001	3.887635e+002	2.862639e+002	1.223618e+002	4.139500e+001	60	117	17	79	6.445649e+000	1.937774e+001	0	0	0	0	0	0	0	0	0	0	0	14.8313	37.624	1	1	0	1	25.7804	17.2523	79.5641
DATA	869	6	49	0	0	A_14_P133915	chr18:71952223-71952282	17450.3	365.545	-1.013727002e-001	8.645596942e-002	2.409821098e-001	9.687826e+002	7.671029e+002	1.510378e+002	8.229596e+001	79	185.5	16	80	6.376175e+000	1.910459e+001	0	0	0	0	0	0	0	0	0	0	0	37.0057	101.157	1	1	1	1	24.8756	17.1363	80.7441
DATA	870	6	50	0	0	A_14_P134105	chr7:87329804-87329863	17471.3	366.038	-8.566353246e-002	9.564815553e-002	3.704606046e-001	7.842603e+002	6.438678e+002	1.398015e+002	7.090863e+001	75	166	16	79	6.430371e+000	1.904752e+001	0	0	0	0	0	0	0	0	0	0	0	29.9944	85.1835	1	1	1	1	24.4106	17.1095	80.7748
DATA	871	6	51	0	0	A_16_P15780329	chr2:110895981-110896040	17492	365.17	-6.765340415e-002	1.207446086e-001	5.752737007e-001	5.392425e+002	4.614564e+002	1.275433e+002	5.482848e+001	59	149	16	79	6.679321e+000	1.892894e+001	0	0	0	0	0	0	0	0	0	0	0	20.6501	61.2463	1	1	0	1	25.5572	17.2357	80.3356
DATA	872	6	52	0	0	A_14_P109158	chr11:116728540-116728594	17513.1	365.367	-1.202237160e-001	9.550005124e-002	2.080713693e-001	8.193068e+002	6.211877e+002	1.415542e+002	6.877328e+001	74.5	165	16	79	6.649812e+000	1.931711e+001	0	0	0	0	0	0	0	0	0	0	0	31.4156	82.7167	1	1	1	1	23.9365	17.2248	80.3941
DATA	873	6	53	0	0	A_14_P136435	chr3:100428290-100428336	17534.7	365.298	2.979988416e-002	7.484235363e-002	6.905058215e-001	1.169505e+003	1.252569e+003	1.642151e+002	1.286645e+002	93	252	17	80	6.476848e+000	1.953146e+001	0	0	0	0	0	0	0	0	0	0	0	44.904	167.346	1	1	1	1	25.1049	17.2632	81.0169
DATA	874	6	54	0	0	A_16_P18202452	chr8:5721369-5721428	17555.8	365.786	2.894395001e-001	6.944898542e-002	3.077475112e-005	1.940897e+003	3.779567e+003	2.256663e+002	3.790922e+002	119	592	17	80	6.623747e+000	1.986246e+001	0	0	0	0	0	0	0	0	0	0	0	74.6197	506.592	1	1	1	1	25.1049	17.1528	80.8915
DATA	875	6	55	0	0	A_14_P121575	chrX:120841367-120841426	17576.8	365.623	6.860022265e-002	7.276949256e-002	3.458314119e-001	1.234592e+003	1.445851e+003	1.687047e+002	1.475096e+002	88	273	16	79	6.702397e+000	1.955536e+001	0	0	0	0	0	0	0	0	0	0	0	47.5285	194.412	1	1	1	1	24.6442	17.0492	79.9497
DATA	876	6	56	0	0	A_16_P18482472	chr8:128955481-128955540	17598.4	365.259	-2.735457641e-001	6.926384836e-002	7.837038877e-005	3.469986e+003	1.848340e+003	3.655004e+002	1.871158e+002	169	328	16	78	6.721090e+000	2.006499e+001	0	0	0	0	0	0	0	0	0	0	0	133.77	249.336	1	1	1	1	25.5572	17.0533	79.0948
DATA	877	6	57	0	0	A_14_P134067	chr2:214619035-214619094	17619.6	364.908	-3.535622503e-002	9.136163350e-002	6.987621001e-001	7.917052e+002	7.298057e+002	1.393360e+002	7.854658e+001	77	182.5	17	77	6.748909e+000	1.886968e+001	0	0	0	0	0	0	0	0	0	0	0	30.5626	98.7587	1	1	1	1	27.0811	17.1413	78.2381
DATA	878	6	58	0	0	A_16_P19858217	chr13:71028436-71028495	17640.8	364.953	1.088896337e-001	7.828842016e-002	1.642624789e-001	9.497637e+002	1.220408e+003	1.487662e+002	1.254278e+002	78.5	250	17	76	6.632190e+000	1.828333e+001	0	0	0	0	0	0	0	0	0	0	0	36.714	165.662	1	1	1	1	27.2919	17.2497	77.3092
DATA	879	6	59	0	0	A_14_P113746	chr1:197522122-197522181	17661.7	364.741	7.425669120e-003	7.114372997e-002	9.168712895e-001	1.414578e+003	1.438973e+003	1.818952e+002	1.467636e+002	96.5	277	17	76	6.262062e+000	1.860077e+001	0	0	0	0	0	0	0	0	0	0	0	54.7557	195.921	1	1	1	1	25.3321	17.1141	77.7708
DATA	880	6	60	0	0	A_14_P121191	chr16:3165058-3165111	17683.1	365.035	-2.237241664e-001	2.255989510e-001	3.213488954e-001	3.028188e+002	1.809083e+002	1.181395e+002	3.399041e+001	55	112.5	17	76	6.362943e+000	1.907895e+001	0	0	0	0	0	0	0	0	0	0	0	11.7375	24.7065	1	1	0	1	26.2212	17.2863	77.4519
DATA	881	6	61	0	1	SRN_50476	SRN_50476	17704.4	365	-1.081005224e-002	6.142786887e-002	8.603099636e-001	1.234910e+005	1.204551e+005	1.234963e+004	1.204555e+004	4851	16516	17	76	6.697488e+000	1.852705e+001	0	0	0	0	0	0	0	0	0	0	0	4793.19	16499.6	1	1	1	1	29.1201	17.5277	76.5932
DATA	882	6	62	0	0	A_16_P02546865	chr11:129570431-129570490	17725.3	364.754	1.766543868e-001	8.802550611e-002	4.476514391e-002	6.779322e+002	1.018218e+003	1.325332e+002	1.057644e+002	72	229	17	76	6.321643e+000	1.823610e+001	0	0	0	0	0	0	0	0	0	0	0	26.3489	139.874	1	1	1	1	25.3321	17.249	76.5887
DATA	883	6	63	0	0	A_14_P139162	chr13:89513072-89513131	17746.2	365.123	2.257475693e-001	8.248910290e-002	6.205967590e-003	7.605789e+002	1.279063e+003	1.368203e+002	1.310490e+002	73.5	268.5	16	76	6.433461e+000	1.872673e+001	0	0	0	0	0	0	0	0	0	0	0	29.6001	176.202	1	1	1	1	27.501	17.118	77.5522
DATA	884	6	64	0	0	A_16_P02777239	chr13:51672708-51672767	17767.7	364.759	1.702195605e-001	7.420225245e-002	2.179081201e-002	1.075282e+003	1.591263e+003	1.564022e+002	1.616490e+002	87.5	311.5	16	75	6.775374e+000	1.842737e+001	0	0	0	0	0	0	0	0	0	0	0	41.9054	219.83	1	1	1	1	24.8756	17.0091	75.9777
DATA	885	6	65	0	0	A_18_P17243403	chrX:99661210-99661269	17789	364.5	-1.805353690e-001	1.301438499e-001	1.653812293e-001	5.465397e+002	3.606503e+002	1.259024e+002	4.588582e+001	65	134	16	76	6.786393e+000	1.868111e+001	0	0	0	0	0	0	0	0	0	0	0	21.3285	49.9599	1	1	0	1	26.2212	16.9504	76.9812
DATA	886	6	66	0	0	A_14_P121867	chr10:54531400-54531459	17810.1	364.632	-1.608274129e-002	8.958242494e-002	8.575214885e-001	7.922049e+002	7.634046e+002	1.382254e+002	8.141511e+001	74	182	16	77	6.718759e+000	1.875302e+001	0	0	0	0	0	0	0	0	0	0	0	30.9563	106.034	1	1	1	1	25.7804	16.9663	77.6224
DATA	887	6	67	0	0	A_14_P102613	chr4:14516573-14516632	17830.4	365.143	2.943159515e-001	7.141023878e-002	3.764443043e-005	1.442812e+003	2.841356e+003	1.833455e+002	2.855339e+002	102	496	16	77	6.474105e+000	1.902086e+001	0	0	0	0	0	0	0	0	0	0	0	56.4497	395.641	1	1	1	1	23.2073	17.238	77.7735
DATA	888	6	68	0	0	A_14_P121533	chr18:2550022-2550081	17852.1	364.944	1.724747954e-001	6.668448265e-002	9.697564893e-003	1.994867e+003	2.967487e+003	2.292577e+002	2.980810e+002	127	488.5	16	76.5	6.331494e+000	1.921235e+001	0	0	0	0	0	0	0	0	0	0	0	78.1538	414.268	1	1	1	1	24.6442	16.7154	78.0264
DATA	889	6	69	0	0	A_14_P123933	chr3:12146369-12146428	17873.1	364.654	8.105855864e-002	7.215001933e-002	2.612369032e-001	1.237058e+003	1.490901e+003	1.674348e+002	1.517120e+002	95.5	295	16	77	6.684414e+000	2.003566e+001	0	0	0	0	0	0	0	0	0	0	0	48.5273	208.635	1	1	1	1	24.4106	17.0582	78.5499
DATA	890	6	70	0	0	A_14_P126998	chr14:81389537-81389596	17894.7	364.582	1.538884930e-001	6.880611956e-002	2.531560522e-002	1.519805e+003	2.166089e+003	1.891988e+002	2.184132e+002	102.5	398.5	17	78	6.712532e+000	1.917794e+001	0	0	0	0	0	0	0	0	0	0	0	59.6967	303.851	1	1	1	1	24.8756	17.3269	78.3057
DATA	891	6	71	0	1	SRN_20617	SRN_20617	17915.5	364.857	-1.460677427e+000	2.183215136e-001	2.224278749e-011	1.115479e+003	3.861750e+001	1.584613e+002	2.821818e+001	91	93	16	77	6.184137e+000	1.929181e+001	0	0	0	0	0	0	0	0	0	0	0	43.8688	5.42933	1	1	1	0	23.696	16.7378	78.2712
DATA	892	6	72	0	0	A_16_P38293839	chr8:6502461-6502520	17936.5	364.5	2.926738620e-001	7.909881918e-002	2.155110763e-004	8.382332e+002	1.644518e+003	1.402208e+002	1.668004e+002	76	292	16	78	6.418824e+000	1.923458e+001	0	0	0	0	0	0	0	0	0	0	0	33.0066	231.709	1	1	1	1	24.4106	16.7276	78.0535
DATA	893	6	73	0	0	A_14_P125401	chr14:61265545-61265604	17957.9	365.019	1.229140443e-002	7.097834693e-002	8.625168727e-001	1.392823e+003	1.432805e+003	1.788978e+002	1.459587e+002	98.5	287	16	79	6.376031e+000	1.933828e+001	0	0	0	0	0	0	0	0	0	0	0	54.9109	202.316	1	1	1	1	23.9365	16.6066	79.3018
DATA	894	6	74	0	0	A_14_P138948	chr3:11765281-11765340	17978.9	364.475	-3.867553598e-001	8.154331703e-002	2.106348481e-006	1.882297e+003	7.725611e+002	2.191000e+002	8.209784e+001	119	196	16	78	6.218236e+000	1.912596e+001	0	0	0	0	0	0	0	0	0	0	0	74.2979	109.304	1	1	1	1	25.7804	16.8651	79.0125
DATA	895	6	75	0	0	A_14_P136395	chr3:102218968-102219027	18000.2	364.629	1.050547734e-001	7.324332503e-002	1.514793828e-001	1.143532e+003	1.456475e+003	1.600669e+002	1.482624e+002	85	283	17	79	6.601572e+000	1.975564e+001	0	0	0	0	0	0	0	0	0	0	0	45.1907	206.47	1	1	1	1	26.0017	17.1685	79.5083
DATA	896	6	76	0	0	A_14_P138306	chr3:181762961-181763020	18021.5	364.852	9.722492050e-002	7.473443123e-002	1.932794142e-001	1.072367e+003	1.341431e+003	1.549700e+002	1.369673e+002	83	273	17	79	6.583339e+000	2.025908e+001	0	0	0	0	0	0	0	0	0	0	0	42.427	190.515	1	1	1	1	25.3321	17.1833	79.6353
DATA	897	6	77	0	0	A_14_P105364	chr16:88590554-88590613	18042.4	364.804	-1.178479342e-001	8.212809704e-002	1.513075221e-001	1.067945e+003	8.141436e+002	1.545739e+002	8.597288e+001	89.5	197	16	77	6.613092e+000	1.963092e+001	0	0	0	0	0	0	0	0	0	0	0	42.2994	115.828	1	1	1	1	24.1747	17.0678	78.6619
DATA	898	6	78	0	0	A_14_P102201	chr5:125774098-125774157	18063.7	364.765	2.886964169e-001	7.275290958e-002	7.242455816e-005	1.225599e+003	2.382566e+003	1.657747e+002	2.398472e+002	89	426	16	77	6.307069e+000	1.955799e+001	0	0	0	0	0	0	0	0	0	0	0	48.5977	339.531	1	1	1	1	24.4106	16.8396	78.7503
DATA	899	6	79	0	0	A_14_P118240	chr11:18487158-18487217	18084.7	364.94	2.891322462e-001	7.374775021e-002	8.834459611e-005	1.129050e+003	2.197078e+003	1.586870e+002	2.214265e+002	89	401	16	78	6.685611e+000	1.972967e+001	0	0	0	0	0	0	0	0	0	0	0	44.8166	313.583	1	1	1	1	23.9365	17.051	78.8563
DATA	900	6	80	0	1	SRN_20167	SRN_20167	18106.4	364.483	-1.595652352e+000	2.392795799e-001	2.583098795e-011	1.076401e+003	2.731000e+001	1.548976e+002	2.749402e+001	88	84	16	80	6.769428e+000	1.988194e+001	0	0	0	0	0	0	0	0	0	0	0	42.7735	-1.51133	1	0	1	0	25.5572	17.012	80.0251
DATA	901	6	81	0	0	A_14_P130607	chr11:35006200-35006259	18127.1	364.632	1.931359895e-001	6.682167278e-002	3.848503572e-003	2.023776e+003	3.157173e+003	2.309525e+002	3.169090e+002	123	531	17	82	6.833479e+000	2.080691e+001	0	0	0	0	0	0	0	0	0	0	0	80.4994	451.884	1	1	1	1	25.7804	17.2319	82.3696
DATA	902	6	82	0	0	A_14_P107849	chr15:96313856-96313915	18148.2	364.596	2.828163583e-001	2.050632083e-001	1.678433686e-001	1.819203e+002	3.488972e+002	1.126448e+002	4.437682e+001	52	137.5	17	83	6.436218e+000	2.114081e+001	0	0	0	0	0	0	0	0	0	0	0	7.24337	50.0001	1	1	0	1	24.4106	17.4092	83.4444
DATA	903	6	83	0	0	A_14_P139958	chr9:37423984-37424041	18169.9	364.226	1.111852314e-002	2.957846489e-001	9.700146399e-001	1.695018e+002	1.738973e+002	1.123416e+002	3.244478e+001	50	106.5	17	80	6.317605e+000	2.071987e+001	0	0	0	0	0	0	0	0	0	0	0	6.75563	24.9501	1	1	0	1	26.8687	17.1651	81.7241
DATA	904	6	84	0	0	A_14_P124408	chr1:11097910-11097969	18191	364.017	-1.405204536e-001	7.962194951e-002	7.758969300e-002	1.185110e+003	8.575077e+002	1.623429e+002	9.001055e+001	93	202	16	78	6.497425e+000	1.939520e+001	0	0	0	0	0	0	0	0	0	0	0	47.2775	123.16	1	1	1	1	26.4388	17.0041	77.8173
DATA	905	6	85	0	1	SRN_30439	SRN_30439	18212.4	364.15	-1.374055755e-001	1.354759412e-001	3.104666384e-001	4.816173e+002	3.509914e+002	1.208636e+002	4.448836e+001	62	135	16	77	6.058281e+000	1.943929e+001	0	0	0	0	0	0	0	0	0	0	0	19.2303	50.4597	1	1	0	1	26.2212	16.457	77.7306
DATA	906	6	86	0	0	A_14_P139159	chr7:70973354-70973413	18233.4	363.754	2.424456922e-001	8.621601897e-002	4.922341239e-003	6.570901e+002	1.148340e+003	1.287822e+002	1.180377e+002	73.5	255	16	75	6.092368e+000	1.936147e+001	0	0	0	0	0	0	0	0	0	0	0	26.2594	165.224	1	1	1	1	25.1049	16.6263	76.5611
DATA	907	6	87	0	0	A_14_P109195	chr1:107066388-107066447	18254.5	363.949	4.035194768e-002	7.671658762e-002	5.988970604e-001	1.030912e+003	1.131289e+003	1.512450e+002	1.163748e+002	88	243	16	75	5.999936e+000	1.911761e+001	0	0	0	0	0	0	0	0	0	0	0	41.232	162.893	1	1	1	1	26.0017	16.5025	77.1876
DATA	908	6	88	0	0	A_16_P00432097	chr2:102116853-102116912	18275.1	363.763	-1.969198198e-001	8.796501661e-002	2.518096437e-002	1.019488e+003	6.478317e+002	1.504059e+002	7.029146e+001	86	179	16	76	6.093359e+000	1.819899e+001	0	0	0	0	0	0	0	0	0	0	0	40.8065	93.3367	1	1	1	1	26.2212	16.6134	77.3959
DATA	909	6	89	0	0	A_14_P115688	chr16:14464480-14464539	18296.4	363.855	-9.239034228e-001	1.226819134e-001	5.039743140e-014	1.913199e+003	2.279590e+002	2.209374e+002	3.553704e+001	117.5	118	16	78	6.072864e+000	1.858961e+001	0	0	0	0	0	0	0	0	0	0	0	76.6362	32.861	1	1	1	1	25.1049	16.5606	78.5503
DATA	910	6	90	0	0	A_14_P137806	chr11:113955796-113955855	18317.6	363.706	1.976322830e-002	1.062185100e-001	8.523961419e-001	5.572099e+002	5.831524e+002	1.236820e+002	6.436830e+001	63	164	16	78	6.197596e+000	1.873293e+001	0	0	0	0	0	0	0	0	0	0	0	22.336	84.0982	1	1	1	1	24.1747	16.477	77.8818
DATA	911	6	91	0	0	A_16_P38441356	chr8:72388353-72388412	18338.5	363.6	-4.147247191e-001	7.814562410e-002	1.113981075e-007	2.570516e+003	9.892263e+002	2.797349e+002	1.026053e+002	145.5	226.5	16	77	6.161040e+000	1.807689e+001	0	0	0	0	0	0	0	0	0	0	0	103.109	142.703	1	1	1	1	24.4106	16.3812	77.6257
DATA	912	6	92	0	0	A_14_P115074	chr12:118460016-118460075	18359.7	363.525	4.297925780e-001	7.759143396e-002	3.038988032e-008	1.096114e+003	2.948820e+003	1.554835e+002	2.961372e+002	86.5	503.5	16	77	6.132848e+000	1.899367e+001	0	0	0	0	0	0	0	0	0	0	0	43.9959	425.477	1	1	1	1	25.7804	16.1917	78.3441
DATA	913	6	93	0	0	A_14_P124193	chr3:10351378-10351437	18381.1	363.736	5.468031326e-002	1.393333908e-001	6.947314531e-001	3.702130e+002	4.198866e+002	1.162610e+002	5.004716e+001	58	149	16	79	6.181127e+000	1.982067e+001	0	0	0	0	0	0	0	0	0	0	0	14.8685	60.5915	1	1	0	1	24.4106	16.3893	79.1354
DATA	914	6	94	0	0	A_18_P15638920	chr6:49302531-49302590	18402.4	363.868	-4.565317128e-002	8.669862830e-002	5.984900310e-001	8.503349e+002	7.654852e+002	1.391521e+002	8.124861e+001	80	186	16	79	6.192890e+000	2.042895e+001	0	0	0	0	0	0	0	0	0	0	0	34.17	110.464	1	1	1	1	24.6442	16.516	79.7774
DATA	915	6	95	0	0	A_14_P111736	chr8:60043564-60043623	18423.3	363.49	-2.324758283e-001	1.017467860e-001	2.232180501e-002	8.124936e+002	4.757120e+002	1.368257e+002	5.481674e+001	78	150	16	78	6.228897e+000	1.971147e+001	0	0	0	0	0	0	0	0	0	0	0	32.6666	68.6388	1	1	1	1	24.4106	16.5543	79.2209
DATA	916	6	96	0	0	A_14_P101659	chr4:23515063-23515122	18444.6	364.298	1.580821195e-001	6.797030147e-002	2.003174044e-002	1.614366e+003	2.323187e+003	1.953740e+002	2.339104e+002	111	429.5	16	79	6.194704e+000	1.936732e+001	0	0	0	0	0	0	0	0	0	0	0	64.9346	335.153	1	1	1	1	23.2073	16.7008	79.8215
DATA	917	6	97	0	0	A_14_P115682	chr19:14572768-14572827	18465.8	363.569	5.438647912e-002	1.143913117e-001	6.344716837e-001	4.793190e+002	5.432642e+002	1.199802e+002	6.077824e+001	64	162	16	80	6.611093e+000	1.891863e+001	0	0	0	0	0	0	0	0	0	0	0	19.2887	78.3446	1	1	0	1	25.7804	17.0713	80.8271
DATA	918	6	98	0	0	A_14_P128782	chr16:12739839-12739898	18486.8	363.538	1.080233941e-001	7.923582169e-002	1.727832342e-001	8.828672e+002	1.132189e+003	1.410067e+002	1.164550e+002	82	242	16	81	6.721207e+000	1.952247e+001	0	0	0	0	0	0	0	0	0	0	0	35.5422	163.205	1	1	1	1	24.4106	17.0436	81.4835
DATA	919	6	99	0	0	A_14_P135111	chr17:30475953-30476012	18508.4	363.414	3.916816701e-001	9.380772828e-002	2.975063450e-005	4.953858e+002	1.220746e+003	1.205556e+002	1.250850e+002	67	257	16	80	6.658316e+000	1.924349e+001	0	0	0	0	0	0	0	0	0	0	0	19.9503	175.875	1	1	0	1	27.501	16.913	81.119
DATA	920	6	100	0	0	A_16_P01858979	chr8:8982291-8982350	18528.1	363.889	2.202509420e-001	6.955492180e-002	1.542450622e-003	1.469037e+003	2.439404e+003	1.834501e+002	2.454624e+002	102	458	16	80	6.127056e+000	1.921112e+001	0	0	0	0	0	0	0	0	0	0	0	59.177	351.259	1	1	1	1	20.591	16.45	80.6212
DATA	921	6	101	0	0	A_16_P18196956	chr8:3710810-3710869	18550.8	364.18	1.974268951e-002	8.317914219e-002	8.123841556e-001	8.570465e+002	8.969063e+002	1.393270e+002	9.375718e+001	81	214	16	81	6.198656e+000	1.931358e+001	0	0	0	0	0	0	0	0	0	0	0	34.5336	129.052	1	1	1	1	23.696	16.6082	81.9436
DATA	922	6	102	0	0	A_16_P39656744	chr12:45408646-45408705	18571.7	363.545	-3.719859888e-001	8.916364153e-002	3.020078582e-005	1.332184e+003	5.656898e+002	1.726495e+002	6.282788e+001	95	165	16	81	6.144675e+000	1.995887e+001	0	0	0	0	0	0	0	0	0	0	0	53.692	81.3239	1	1	1	1	25.1049	16.4754	81.7943
DATA	923	6	103	0	0	A_16_P18384356	chr8:87954412-87954471	18593	363.464	-7.129193040e-001	1.056910246e-001	1.526948771e-011	1.808701e+003	3.503058e+002	2.115899e+002	4.445038e+001	116	133.5	16	81	6.299559e+000	2.002707e+001	0	0	0	0	0	0	0	0	0	0	0	72.9107	50.313	1	1	1	1	25.3321	16.4951	82.4417
DATA	924	6	104	0	0	A_18_P11734158	chr13:51422995-51423054	18614.1	363.542	4.156424698e-001	9.285313282e-002	7.593246393e-006	5.030634e+002	1.309981e+003	1.207640e+002	1.338310e+002	61	275	16	81	6.397929e+000	1.995221e+001	0	0	0	0	0	0	0	0	0	0	0	20.2816	187.957	1	1	0	1	25.7804	16.3029	82.1216
DATA	925	6	105	0	0	A_14_P136631	chr20:61758593-61758652	18635.3	363.491	-2.102967633e-001	8.658775118e-002	1.515253666e-002	1.070173e+003	6.594123e+002	1.533092e+002	7.141530e+001	85	172	16	81	6.744063e+000	1.920803e+001	0	0	0	0	0	0	0	0	0	0	0	43.1493	94.5068	1	1	1	1	25.3321	16.995	81.8604
DATA	926	6	106	0	0	A_14_P128178	chr12:71032473-71032532	18656.9	363.661	-2.840893551e-001	8.526742752e-002	8.630318694e-004	1.260188e+003	6.551580e+002	1.671254e+002	7.103562e+001	97	174	16	80	6.653553e+000	1.938546e+001	0	0	0	0	0	0	0	0	0	0	0	50.8126	93.7823	1	1	1	1	26.4388	17.0396	80.8386
DATA	927	6	107	0	0	A_16_P00236389	chr1:203954724-203954783	18677	363.255	8.249162937e-002	1.495614326e-001	5.812520241e-001	3.277401e+002	3.962973e+002	1.145590e+002	4.823039e+001	58	141	16	80	6.175244e+000	1.886893e+001	0	0	0	0	0	0	0	0	0	0	0	13.2152	56.6559	1	1	0	1	22.9591	16.8133	80.9204
DATA	928	6	108	0	0	A_14_P122752	chr21:41711303-41711362	18698.6	363	9.538063803e-002	8.119816435e-002	2.401287994e-001	8.388609e+002	1.044890e+003	1.381566e+002	1.080546e+002	78	237	16	79	6.678668e+000	1.834809e+001	0	0	0	0	0	0	0	0	0	0	0	33.8237	149.165	1	1	1	1	29.1201	16.842	80.1906
DATA	929	6	109	0	0	A_14_P120343	chr6:30038261-30038319	18719.9	363.585	1.233768968e-001	7.613047428e-002	1.051038799e-001	9.760487e+002	1.296727e+003	1.469012e+002	1.325708e+002	78	270	17	78	6.725852e+000	1.863360e+001	0	0	0	0	0	0	0	0	0	0	0	39.3506	184.85	1	1	1	1	24.8756	17.1616	79.1901
DATA	930	6	110	0	0	A_14_P108190	chr6:45233425-45233484	18741.1	363.305	-5.095406238e-001	8.788922728e-002	6.729786861e-009	1.990822e+003	6.158738e+002	2.273540e+002	6.749412e+001	123	171.5	16	76	6.714043e+000	1.950100e+001	0	0	0	0	0	0	0	0	0	0	0	80.2528	87.6539	1	1	1	1	26.2212	17.2243	77.9187
DATA	931	6	111	0	0	A_14_P136983	chr11:62475483-62475540	18762.5	363.086	-4.509215561e-003	1.239526717e-001	9.709805362e-001	4.591901e+002	4.544471e+002	1.190325e+002	5.320012e+001	61.5	145	16	76	6.207547e+000	1.921639e+001	0	0	0	0	0	0	0	0	0	0	0	18.5075	64.5698	1	1	0	1	25.7804	16.7893	77.0648
DATA	932	6	112	0	0	A_16_P35564679	chr2:7304200-7304259	18782.9	363.119	2.648771828e-001	8.231796156e-002	1.292082434e-003	7.263430e+002	1.336654e+003	1.316856e+002	1.365065e+002	72.5	275.5	16	76	6.375323e+000	1.949022e+001	0	0	0	0	0	0	0	0	0	0	0	29.2687	189.602	1	1	1	1	26.6546	16.8338	77.8147
DATA	933	6	113	0	0	A_14_P130222	chr15:41476350-41476409	18804.7	362.918	1.347956607e-001	8.544541362e-002	1.146656968e-001	7.222557e+002	9.851144e+002	1.314848e+002	1.023474e+002	75	217	16	76	6.674363e+000	1.895604e+001	0	0	0	0	0	0	0	0	0	0	0	29.0963	139.473	1	1	1	1	26.6546	16.8142	77.6578
DATA	934	6	114	0	0	A_16_P17517929	chr6:40001847-40001906	18825.5	363.117	1.638927889e-001	8.344371159e-002	4.951710742e-002	7.441173e+002	1.085261e+003	1.327270e+002	1.120323e+002	72	244	16	76	6.339001e+000	1.841216e+001	0	0	0	0	0	0	0	0	0	0	0	29.9676	153.37	1	1	1	1	26.0017	16.4358	76.8707
DATA	935	6	115	0	0	A_16_P18453971	A_16_P18453971	18846.6	363.041	-1.705937405e-001	9.337836649e-002	6.771350116e-002	8.684230e+002	5.863239e+002	1.401049e+002	6.491620e+001	74.5	165	16	76	6.255480e+000	1.789972e+001	0	0	0	0	0	0	0	0	0	0	0	34.9615	82.6975	1	1	1	1	23.4529	16.2155	76.3402
DATA	936	6	116	0	0	A_14_P106874	chr7:115994602-115994661	18867.7	362.635	-3.444211486e-001	9.617537693e-002	3.420484420e-004	1.066088e+003	4.823609e+002	1.531741e+002	5.573408e+001	90	148	15	76	6.283108e+000	1.806097e+001	0	0	0	0	0	0	0	0	0	0	0	42.9031	67.8939	1	1	1	1	24.6442	16.3373	76.3659
DATA	937	6	117	0	0	A_18_P10895419	chr10:112514627-112514686	18888.7	362.618	1.563828388e-001	6.541489032e-002	1.681946398e-002	2.353916e+003	3.374223e+003	2.598396e+002	3.385803e+002	135	533	15	75	6.428048e+000	1.860955e+001	0	0	0	0	0	0	0	0	0	0	0	94.6885	473.948	1	1	1	1	24.8756	16.3095	75.8394
DATA	938	6	118	0	0	A_14_P112904	chr1:63744045-63744104	18910.4	362.648	6.083449274e-002	7.799958837e-002	4.354300130e-001	9.624004e+002	1.107109e+003	1.462247e+002	1.142068e+002	81	231	16	75	6.023643e+000	1.902003e+001	0	0	0	0	0	0	0	0	0	0	0	38.6941	155.161	1	1	1	1	24.6442	16.0462	76.6676
DATA	939	6	119	0	0	A_14_P128493	chr9:96714297-96714356	18930.9	362.296	-9.458470185e-002	1.234335737e-001	4.435096108e-001	5.147862e+002	4.140399e+002	1.215792e+002	5.004036e+001	63	147	16	75	6.526125e+000	1.860232e+001	0	0	0	0	0	0	0	0	0	0	0	20.6872	57.9007	1	1	0	1	25.1049	16.4092	76.5937
DATA	940	6	120	0	0	A_14_P200750	chrX:64719091-64719150	18952.3	362.963	3.719335909e-001	7.655163455e-002	1.182201053e-006	1.025806e+003	2.415454e+003	1.505624e+002	2.431819e+002	81.5	408.5	16	76	6.174407e+000	1.823280e+001	0	0	0	0	0	0	0	0	0	0	0	41.1979	337.033	1	1	1	1	24.4106	16.2338	76.957
DATA	941	6	121	0	0	A_14_P138666	chr3:197276849-197276908	18973.6	362.784	1.932123085e-001	9.273386374e-002	3.720438748e-002	5.841353e+002	9.114351e+002	1.247925e+002	9.541584e+001	69	208	16	76	6.173033e+000	1.913280e+001	0	0	0	0	0	0	0	0	0	0	0	23.4455	126.873	1	1	1	1	23.9365	16.298	77.1733
DATA	942	6	122	0	0	A_16_P00707109	chr3:53975639-53975698	18994.6	362.509	1.138691270e-002	6.480107905e-002	8.605131088e-001	2.366114e+003	2.428973e+003	2.610775e+002	2.445403e+002	130	416	16	75	6.203166e+000	1.935133e+001	0	0	0	0	0	0	0	0	0	0	0	94.9088	337.307	1	1	1	1	24.4106	16.501	76.645
DATA	943	6	123	0	0	A_14_P118068	chr21:40188918-40188977	19016.3	362.527	3.879301178e-002	7.747670065e-002	6.165783867e-001	1.005144e+003	1.099059e+003	1.493221e+002	1.135086e+002	87	232	16	75	6.139978e+000	1.933090e+001	0	0	0	0	0	0	0	0	0	0	0	40.2891	152.244	1	1	1	1	25.1049	16.549	76.3511
DATA	944	6	124	0	0	A_14_P130803	chr5:84984575-84984634	19037.3	362.351	-4.124377988e-001	8.213964852e-002	5.135553063e-007	1.952900e+003	7.555134e+002	2.243875e+002	8.072722e+001	123	201	16	76	6.171014e+000	1.909280e+001	0	0	0	0	0	0	0	0	0	0	0	78.2215	104.396	1	1	1	1	25.1049	16.4709	76.8292
DATA	945	6	125	0	0	A_14_P131665	chr17:77082786-77082845	19058.4	362.632	8.075222259e-002	6.696580520e-002	2.278666590e-001	1.759659e+003	2.119243e+003	2.078337e+002	2.138336e+002	113	371	16	78	6.239769e+000	1.915940e+001	0	0	0	0	0	0	0	0	0	0	0	70.4258	292.113	1	1	1	1	24.8756	16.5872	78.2585
DATA	946	6	126	0	0	A_14_P103659	chr12:70761703-70761762	19079.6	362.611	-2.624198252e-003	7.377945105e-002	9.716267084e-001	1.218139e+003	1.210801e+003	1.645890e+002	1.244084e+002	90	250	16	77	6.250955e+000	1.950798e+001	0	0	0	0	0	0	0	0	0	0	0	48.7129	166.467	1	1	1	1	24.4106	16.5774	77.7331
DATA	947	6	127	0	0	A_14_P115404	chr9:19597233-19597292	19100.6	362.321	1.387921827e-001	7.701175084e-002	7.151065050e-002	9.435664e+002	1.298867e+003	1.455151e+002	1.330108e+002	83	270	16	77	6.157404e+000	1.937800e+001	0	0	0	0	0	0	0	0	0	0	0	37.7013	178.111	1	1	1	1	24.8756	16.4985	77.7532
DATA	948	6	128	0	0	A_14_P134449	chr1:218458692-218458746	19121.9	362.603	-7.171361099e-002	6.423336709e-002	2.642277798e-001	3.060908e+003	2.594996e+003	3.255541e+002	2.610855e+002	164	415	16	77	6.160603e+000	1.933563e+001	0	0	0	0	0	0	0	0	0	0	0	122.19	354.927	1	1	1	1	25.7804	16.6484	77.3187
DATA	949	6	129	0	0	A_14_P201573	chr7:19780689-19780748	19142.9	362.764	-1.889733740e-002	7.273998622e-002	7.950234704e-001	1.306999e+003	1.251348e+003	1.714627e+002	1.284079e+002	96	257	16	76	6.369494e+000	1.930477e+001	0	0	0	0	0	0	0	0	0	0	0	52.1261	170.707	1	1	1	1	25.1049	16.7978	77.0732
DATA	950	6	130	0	0	A_14_P107900	chr8:27667902-27667961	19164.1	362.807	2.144237274e-002	7.351891377e-002	7.705481936e-001	1.204879e+003	1.265861e+003	1.638852e+002	1.298396e+002	91.5	258.5	16	77	6.603634e+000	1.908972e+001	0	0	0	0	0	0	0	0	0	0	0	48.0065	172.231	1	1	1	1	25.3321	16.9726	78.2234
DATA	951	6	131	0	0	A_14_P110611	chr8:11702093-11702150	19185.6	362.732	2.712971941e-001	8.711019829e-002	1.843108661e-003	6.351460e+002	1.186235e+003	1.280633e+002	1.221080e+002	70	250	16	76	6.700725e+000	1.851409e+001	0	0	0	0	0	0	0	0	0	0	0	25.2807	160.961	1	1	1	1	25.3321	16.936	76.3719
DATA	952	6	132	0	0	A_14_P104840	chr2:220697197-220697256	19206.6	362.607	5.574026219e-002	7.185106754e-002	4.378818521e-001	1.267650e+003	1.441251e+003	1.687040e+002	1.470217e+002	93.5	269	16	76	6.468136e+000	1.862939e+001	0	0	0	0	0	0	0	0	0	0	0	50.4042	195.043	1	1	1	1	24.8756	16.7627	76.3098
DATA	953	6	133	0	0	A_14_P137913	chr12:66247288-66247347	19227.8	362.517	2.905066503e-001	7.062018486e-002	3.894535163e-005	1.558292e+003	3.041974e+003	1.915752e+002	3.055879e+002	107	496	16	76	5.956202e+000	1.864595e+001	0	0	0	0	0	0	0	0	0	0	0	61.8941	410.561	1	1	1	1	25.7804	16.0512	76.2469
DATA	954	6	134	0	0	A_14_P119492	chr13:73284847-73284906	19249.2	362.115	-3.796678673e-002	7.992686519e-002	6.347733673e-001	1.024952e+003	9.391534e+002	1.514961e+002	9.834962e+001	84.5	212.5	16	76	5.931289e+000	1.857925e+001	0	0	0	0	0	0	0	0	0	0	0	40.6653	126.404	1	1	1	1	26.8687	15.9106	76.7622
DATA	955	6	135	0	0	A_18_P26461684	chr9:22519885-22519944	19270.7	361.825	6.216550240e-002	1.206561471e-001	6.063932600e-001	4.497791e+002	5.189970e+002	1.204054e+002	5.958885e+001	62	158	16	76	6.071821e+000	1.833913e+001	0	0	0	0	0	0	0	0	0	0	0	17.8246	69.662	1	1	0	1	25.5572	16.3535	77.0356
DATA	956	6	136	0	0	A_16_P35945513	chr2:166911282-166911341	19291.5	361.552	-1.775327320e-001	7.599110816e-002	1.947923915e-002	1.466635e+003	9.745169e+002	1.844268e+002	1.017774e+002	101	213	16	75	6.184030e+000	1.822027e+001	0	0	0	0	0	0	0	0	0	0	0	58.0559	130.458	1	1	1	1	25.1049	16.4911	76.7272
DATA	957	6	137	0	0	A_16_P15020264	chr1:8255222-8255281	19312.9	361.453	9.169230336e-002	8.626716342e-002	2.878329027e-001	7.525807e+002	9.294914e+002	1.348978e+002	9.749871e+001	70.5	208.5	16	74	6.325887e+000	1.834380e+001	0	0	0	0	0	0	0	0	0	0	0	29.7541	124.096	1	1	1	1	24.8756	16.4054	75.6997
DATA	958	6	138	0	0	A_14_P138269	chr7:111044035-111044094	19334.3	361.603	1.603877038e-001	6.348633687e-002	1.152597747e-002	6.301065e+003	9.115944e+003	6.399996e+002	9.120721e+002	289	1271	16	74	6.476950e+000	1.873028e+001	0	0	0	0	0	0	0	0	0	0	0	248.805	1213.88	1	1	1	1	25.3321	16.5513	74.9574
DATA	959	6	139	0	0	A_16_P19971650	chr14:20660354-20660413	19354.6	362.482	5.065998868e-002	1.045636577e-001	6.280385524e-001	5.624435e+002	6.320318e+002	1.255406e+002	6.978362e+001	67	163	16	75	6.341000e+000	1.922559e+001	0	0	0	0	0	0	0	0	0	0	0	22.1808	83.9639	1	1	1	1	24.6442	16.6645	75.7877
DATA	960	6	140	0	0	A_16_P21243214	chr21:36289849-36289908	19375.7	362.193	1.506696122e-001	7.919630546e-002	5.710804819e-002	8.784946e+002	1.242821e+003	1.426422e+002	1.277721e+002	76.5	241.5	16	75	6.265516e+000	1.874408e+001	0	0	0	0	0	0	0	0	0	0	0	34.6004	164.679	1	1	1	1	25.5572	16.4462	75.9265
DATA	961	6	141	0	0	A_14_P102619	chr20:23421007-23421066	19396.8	361.441	-2.525509487e-001	8.361859392e-002	2.525472539e-003	1.286081e+003	7.189812e+002	1.708857e+002	7.780506e+001	94	178	16	74	6.399875e+000	1.836804e+001	0	0	0	0	0	0	0	0	0	0	0	50.5885	95.0181	1	1	1	1	25.7804	16.5756	74.9225
DATA	962	6	142	0	0	A_14_P101730	chr15:81429054-81429113	19418.2	361.647	1.374985297e-001	1.962428894e-001	4.835184489e-001	2.313864e+002	3.175677e+002	1.150310e+002	4.355624e+001	52	128	16	74	6.298161e+000	1.852571e+001	0	0	0	0	0	0	0	0	0	0	0	9.08916	41.8654	1	1	0	1	24.4106	16.4499	75.3359
DATA	963	6	143	0	0	A_14_P128004	chr10:110729064-110729123	19439.1	361.809	-1.804642446e-001	1.496557233e-001	2.278704619e-001	4.573007e+002	3.018128e+002	1.217482e+002	4.247067e+001	65	125	16	75	6.125649e+000	1.978363e+001	0	0	0	0	0	0	0	0	0	0	0	17.9389	39.6949	1	1	0	1	22.9591	15.91	76.1632
DATA	964	6	144	0	0	A_16_P00247158	chr1:211657153-211657212	19460.5	361.719	1.121445340e-001	9.800133065e-002	2.524924356e-001	5.879406e+002	7.611635e+002	1.273738e+002	8.179756e+001	67	186.5	16	76	6.439729e+000	1.934971e+001	0	0	0	0	0	0	0	0	0	0	0	23.0311	99.8695	1	1	1	1	25.3321	16.2886	77.0068
DATA	965	6	145	0	0	A_14_P200311	chr11:66358614-66358669	19481.9	362.2	-2.129753298e-001	1.402623928e-001	1.289119656e-001	5.163002e+002	3.161746e+002	1.243798e+002	4.359856e+001	61	127	16	76	6.334981e+000	1.953168e+001	0	0	0	0	0	0	0	0	0	0	0	20.1953	41.3913	1	1	0	1	22.1978	16.6106	76.9958
DATA	966	6	146	0	0	A_16_P02666597	chr12:85581679-85581738	19502.7	361.642	-3.804191611e-002	8.187049641e-002	6.421752093e-001	9.844046e+002	9.018446e+002	1.501036e+002	9.507120e+001	82.5	198.5	16	76	6.363182e+000	1.842735e+001	0	0	0	0	0	0	0	0	0	0	0	38.4515	117.794	1	1	1	1	24.8756	16.78	76.451
DATA	967	6	147	0	0	A_14_P106836	chr1:85097299-85097344	19524	361.569	-1.679530215e-001	6.746762774e-002	1.279636565e-002	2.635786e+003	1.790429e+003	2.869703e+002	1.815643e+002	146	326	16	76	6.266921e+000	1.905826e+001	0	0	0	0	0	0	0	0	0	0	0	102.805	233.349	1	1	1	1	26.2212	16.5278	76.7093
DATA	968	6	148	0	0	A_14_P134892	chr14:89123734-89123793	19544.8	361.714	4.209176429e-001	7.884374109e-002	9.365101112e-008	9.795105e+002	2.581825e+003	1.500347e+002	2.599443e+002	81	419	15	75	5.808418e+000	1.914040e+001	0	0	0	0	0	0	0	0	0	0	0	38.1484	335.82	1	1	1	1	25.3321	15.9151	76.8433
DATA	969	6	149	0	0	A_14_P139381	chr14:46365556-46365615	19566.5	361.862	5.585512051e-001	9.766160216e-002	1.069947115e-008	4.493704e+002	1.626132e+003	1.223737e+002	1.654073e+002	61	295.5	15	75	5.709627e+000	1.908743e+001	0	0	0	0	0	0	0	0	0	0	0	17.4744	211.09	1	1	0	1	25.3321	16.0512	76.2518
DATA	970	6	150	0	0	A_16_P00196223	chr1:175535442-175535501	19587.5	361.836	1.800170806e-001	7.076888180e-002	1.096751421e-002	1.330570e+003	2.013979e+003	1.752117e+002	2.036690e+002	92	354	16	75	6.297350e+000	1.902775e+001	0	0	0	0	0	0	0	0	0	0	0	51.6633	260.951	1	1	1	1	25.3321	16.3167	76.7882
DATA	971	6	151	0	0	A_14_P134830	chr19:45896043-45896102	19608.1	361.5	1.554079916e-001	1.000189489e-001	1.202356137e-001	5.495339e+002	7.859636e+002	1.267011e+002	8.426516e+001	64.5	187	15	77	5.998142e+000	1.892489e+001	0	0	0	0	0	0	0	0	0	0	0	21.3059	101.656	1	1	0	1	25.7804	16.0369	77.3865
DATA	972	6	152	0	0	A_14_P102403	chr15:33500963-33501022	19629.6	361.519	2.780308879e-003	8.255313084e-002	9.731331059e-001	9.286144e+002	9.345784e+002	1.473007e+002	9.828889e+001	77.5	203	15	78	5.966936e+000	1.863369e+001	0	0	0	0	0	0	0	0	0	0	0	35.9467	120.675	1	1	1	1	24.4106	15.8785	78.5813
DATA	973	6	153	0	0	A_16_P00011128	chr1:8971760-8971819	19650.8	361.4	4.322916682e-001	1.620924172e-001	7.654404203e-003	2.075972e+002	5.617113e+002	1.163865e+002	6.390954e+001	51.5	154	15	77	6.196076e+000	1.801018e+001	0	0	0	0	0	0	0	0	0	0	0	8.02365	72.4163	1	1	0	1	25.3321	16.2539	78.4545
DATA	974	6	154	0	0	A_14_P109421	chr14:55764254-55764313	19672	361.571	2.317759188e-001	8.896182242e-002	9.178274666e-003	6.419262e+002	1.094614e+003	1.314411e+002	1.136380e+002	68.5	220	15	78	6.214581e+000	1.883022e+001	0	0	0	0	0	0	0	0	0	0	0	24.7716	140.924	1	1	1	1	25.3321	16.1958	79.2265
DATA	975	6	155	0	0	A_14_P114592	chr2:159028726-159028785	19692.7	361.933	-1.878875046e-001	1.065297163e-001	7.778083819e-002	7.452766e+002	4.835373e+002	1.369353e+002	5.720210e+001	72	143.5	16	79	6.405073e+000	1.955203e+001	0	0	0	0	0	0	0	0	0	0	0	28.7153	62.1789	1	1	1	1	22.1978	16.3398	80.5829
DATA	976	6	156	0	0	A_16_P40143769	chr14:33519847-33519906	19714.5	361.056	2.200146877e-001	9.922496787e-002	2.660041561e-002	5.274246e+002	8.753366e+002	1.265731e+002	9.272886e+001	61.5	195.5	16	78	6.365017e+000	1.926889e+001	0	0	0	0	0	0	0	0	0	0	0	20.2892	112.41	1	1	0	1	29.1201	16.3765	79.5058
DATA	977	6	157	0	0	A_14_P130546	chr14:30780774-30780833	19735.6	361	2.794508397e-001	7.148618082e-002	9.261803098e-005	1.410282e+003	2.683840e+003	1.821256e+002	2.701265e+002	92	436	16	78	6.469933e+000	1.951265e+001	0	0	0	0	0	0	0	0	0	0	0	54.1658	344.316	1	1	1	1	29.1201	16.3219	78.9932
DATA	978	6	158	0	0	A_14_P202401	chr3:112080885-112080944	19756.1	361.477	-2.306735964e-001	1.835186953e-001	2.087721943e-001	3.894770e+002	2.289856e+002	1.218154e+002	3.826267e+001	60.5	119	16	79	6.436221e+000	1.947543e+001	0	0	0	0	0	0	0	0	0	0	0	14.9358	29.3563	1	1	0	1	26.8687	16.3758	79.6201
DATA	979	6	159	0	0	A_18_P17047259	chrX:4490526-4490585	19777.8	361.173	2.774217890e-002	7.177219116e-002	6.991034271e-001	1.357786e+003	1.447350e+003	1.783285e+002	1.479503e+002	97.5	261	16	78	6.433459e+000	1.916119e+001	0	0	0	0	0	0	0	0	0	0	0	51.9846	185.415	1	1	1	1	24.4106	16.5737	78.2475
DATA	980	6	160	0	1	SRN_50796	SRN_50796	19799.3	361.382	2.727728456e-001	6.630469510e-002	3.889801549e-005	2.929636e+004	5.490179e+004	2.931924e+003	5.490265e+003	1172	7101	16	77	6.241484e+000	1.923269e+001	0	0	0	0	0	0	0	0	0	0	0	1119.84	7030.12	1	1	1	1	24.8756	16.5381	77.6112
DATA	981	6	161	0	0	A_14_P139218	chr9:107809963-107810022	19820.2	360.778	6.035088837e-001	1.332667667e-001	5.938209536e-006	2.301576e+002	9.237071e+002	1.182357e+002	9.734005e+001	51.5	198	16	78	6.252899e+000	1.887232e+001	0	0	0	0	0	0	0	0	0	0	0	8.78409	118.229	1	1	0	1	27.0811	16.434	77.958
DATA	982	6	162	0	0	A_14_P100681	chr15:55664930-55664989	19841.3	361.1	2.241361318e-001	1.454457792e-001	1.233097992e-001	3.061087e+002	5.128753e+002	1.201230e+002	5.977652e+001	52	155	15	77	6.040006e+000	1.903927e+001	0	0	0	0	0	0	0	0	0	0	0	11.6644	65.6421	1	1	0	1	23.9365	15.9428	77.8766
DATA	983	6	163	0	0	A_14_P103743	chr11:82584281-82584340	19862.4	361.1	3.033888176e-001	7.294759535e-002	3.196483332e-005	1.294318e+003	2.602734e+003	1.740333e+002	2.620780e+002	92	398	16	77	6.166683e+000	1.849360e+001	0	0	0	0	0	0	0	0	0	0	0	49.2429	333.148	1	1	1	1	26.0017	16.2029	77.3425
DATA	984	6	164	66	1	DarkCorner	DarkCorner	19884.1	361.433	0.000000000e+000	8.188935983e-001	1.000000000e+000	1.157479e+002	3.048585e+001	1.165279e+002	3.069128e+001	40	81	15	77	6.078786e+000	1.872840e+001	0	0	0	0	0	0	0	0	0	0	0	-3.82446	-3.207	0	0	0	0	25.7804	15.9414	77.5555
DATA	985	7	1	0	0	A_14_P130479	chr1:212629027-212629086	16424.3	373.722	-3.008769348e-001	7.869615071e-002	1.316913785e-004	1.750970e+003	8.757934e+002	2.091924e+002	9.293648e+001	108.5	198.5	16	79	6.174148e+000	1.888882e+001	0	0	0	0	0	0	0	0	0	0	0	67.7069	110.679	1	1	1	1	24.8756	16.2474	79.5542
DATA	986	7	2	0	0	A_14_P122524	chr1:153944813-153944872	16445.2	373.478	-3.474966826e-001	9.270503810e-002	1.779577121e-004	1.216171e+003	5.463841e+002	1.672353e+002	6.293550e+001	90	153	16	79	6.129311e+000	1.907993e+001	0	0	0	0	0	0	0	0	0	0	0	46.8942	68.7488	1	1	1	1	27.0811	16.6225	79.7545
DATA	987	7	3	0	0	A_14_P102506	chr3:132402931-132402990	16466.4	373.414	-2.160965268e-001	8.815425820e-002	1.423233378e-002	1.094747e+003	6.656058e+002	1.588502e+002	7.357866e+001	81.5	166.5	17	79	6.275023e+000	1.767095e+001	0	0	0	0	0	0	0	0	0	0	0	42.0978	83.4091	1	1	1	1	27.501	17.4076	79.0087
DATA	988	7	4	0	0	A_14_P114627	chr1:169256516-169256575	16487.2	373.6	-6.021016860e-001	9.701818657e-002	5.432588495e-010	1.895789e+003	4.739017e+002	2.219366e+002	5.689120e+001	111	141	16	78	6.051360e+000	1.746710e+001	0	0	0	0	0	0	0	0	0	0	0	72.7177	59.1677	1	1	1	1	25.1049	16.9429	78.729
DATA	989	7	5	0	0	A_16_P16698512	chr4:61512658-61512717	16508.6	373.613	1.355081755e-002	6.897063814e-002	8.442405382e-001	1.635024e+003	1.686844e+003	2.002837e+002	1.716159e+002	105.5	291.5	16	79	6.344556e+000	1.832819e+001	0	0	0	0	0	0	0	0	0	0	0	62.5633	209.888	1	1	1	1	26.2212	17.0734	79.8373
DATA	990	7	6	0	0	A_14_P121761	chr1:193070295-193070354	16530	373.357	2.134510882e-001	9.858206008e-002	3.037142640e-002	5.417491e+002	8.856238e+002	1.279694e+002	9.405845e+001	64.5	179	16.5	77	6.389312e+000	1.837243e+001	0	0	0	0	0	0	0	0	0	0	0	20.6828	109.858	1	1	0	1	25.5572	17.1756	78.3608
DATA	991	7	7	0	0	A_14_P137795	chr5:129098482-129098541	16550.8	373.436	2.402359149e-001	6.949214586e-002	5.461791346e-004	1.634035e+003	2.841170e+003	2.004932e+002	2.858873e+002	106	430	16	75	6.294278e+000	1.883874e+001	0	0	0	0	0	0	0	0	0	0	0	62.2554	351.495	1	1	1	1	25.3321	17.0514	76.5714
DATA	992	7	8	0	0	A_14_P100394	chr21:48067866-48067924	16572.3	372.953	1.494012856e-001	1.316583356e-001	2.564737563e-001	3.796920e+002	5.355903e+002	1.224410e+002	6.230983e+001	58.5	146.5	17	76	6.655821e+000	1.860670e+001	0	0	0	0	0	0	0	0	0	0	0	14.4375	66.1015	1	1	0	1	27.0811	17.6089	76.6503
DATA	993	7	9	0	0	A_16_P39802028	chr12:105455352-105455411	16593.1	373.032	-3.327698918e-001	1.955967774e-001	8.888563355e-002	4.103225e+002	1.907021e+002	1.236213e+002	3.717285e+001	61	108.5	17	76	6.382212e+000	1.782603e+001	0	0	0	0	0	0	0	0	0	0	0	15.5744	23.4874	1	1	0	1	27.2919	17.3354	76.6817
DATA	994	7	10	0	0	A_16_P00741979	chr3:77401479-77401538	16614.1	373.464	3.323193669e-001	8.679727111e-002	1.288300306e-004	6.574852e+002	1.413206e+003	1.340411e+002	1.448908e+002	68	263.5	17	76	6.499369e+000	1.730469e+001	0	0	0	0	0	0	0	0	0	0	0	24.9141	173.739	1	1	1	1	25.5572	17.2424	77.0947
DATA	995	7	11	0	0	A_18_P17317862	chrX:133943572-133943631	16635	373.382	9.312749787e-002	8.151588185e-002	2.532686643e-001	8.924923e+002	1.105941e+003	1.471437e+002	1.151346e+002	78	227.5	17	79	6.695260e+000	1.821534e+001	0	0	0	0	0	0	0	0	0	0	0	33.7676	135.76	1	1	1	1	25.3321	17.4466	78.468
DATA	996	7	12	0	0	A_14_P132134	chr12:53646933-53646986	16656.6	372.946	9.706017667e-002	8.231288952e-002	2.383339540e-001	8.704547e+002	1.088445e+003	1.459515e+002	1.134662e+002	74	218	17	78	6.906855e+000	1.844245e+001	0	0	0	0	0	0	0	0	0	0	0	32.8869	133.447	1	1	1	1	25.5572	17.3577	78.2035
DATA	997	7	13	0	0	A_14_P133628	chr1:149900781-149900840	16677.6	372.942	-3.806097617e-001	1.364692529e-001	5.287463367e-003	6.790823e+002	2.826914e+002	1.355421e+002	4.276230e+001	68	121	16	77	6.298452e+000	1.849167e+001	0	0	0	0	0	0	0	0	0	0	0	25.6238	34.6251	1	1	1	1	24.4106	16.5789	77.6889
DATA	998	7	14	0	0	A_14_P124828	chr14:40116705-40116764	16698.8	373.902	3.268040183e-001	1.037925851e-001	1.640400595e-003	4.537322e+002	9.629497e+002	1.259039e+002	1.015076e+002	64.5	199	16	76	6.102066e+000	1.863997e+001	0	0	0	0	0	0	0	0	0	0	0	17.1002	117.854	1	1	0	1	23.9365	16.4629	77.7098
DATA	999	7	15	0	0	A_14_P115286	chr1:70257745-70257804	16720.4	372.933	-3.928517859e-001	7.937789491e-002	7.454466741e-007	2.291156e+003	9.272627e+002	2.575178e+002	9.813309e+001	126	201	16	77	6.240899e+000	1.868947e+001	0	0	0	0	0	0	0	0	0	0	0	86.2599	113.439	1	1	1	1	26.0017	16.7098	77.7508
DATA	1000	7	16	0	0	A_14_P118545	chr20:62228876-62228935	16741.2	373.052	6.228153929e-002	6.653985059e-002	3.492713424e-001	1.973885e+003	2.278261e+003	2.298021e+002	2.300807e+002	121	382	16	77	6.224275e+000	1.863895e+001	0	0	0	0	0	0	0	0	0	0	0	74.2471	278.651	1	1	1	1	25.7804	16.5938	77.69
DATA	1001	7	17	0	0	A_14_P125617	chrX:125064844-125064903	16762.5	372.843	1.595790794e-001	7.861471196e-002	4.236789319e-002	9.362673e+002	1.352007e+003	1.504498e+002	1.389663e+002	81	253.5	16	77	6.228790e+000	1.900296e+001	0	0	0	0	0	0	0	0	0	0	0	35.1889	165.364	1	1	1	1	24.1747	16.5819	77.5294
DATA	1002	7	18	0	0	A_14_P200986	chr7:96314795-96314854	16783.4	373.093	1.013242635e-001	9.465730895e-002	2.844246623e-001	6.594093e+002	8.326823e+002	1.350442e+002	8.925011e+001	69	188.5	16	77	6.246698e+000	1.966218e+001	0	0	0	0	0	0	0	0	0	0	0	24.766	101.866	1	1	1	1	24.8756	16.5927	78.4735
DATA	1003	7	19	0	0	A_16_P19591862	chr12:73085988-73086047	16805	373	1.279075761e-002	8.412045783e-002	8.791452309e-001	9.100543e+002	9.372557e+002	1.489547e+002	9.907344e+001	81	199.5	16	76	6.215103e+000	1.834514e+001	0	0	0	0	0	0	0	0	0	0	0	34.159	114.71	1	1	1	1	24.4106	16.6866	77.2803
DATA	1004	7	20	0	0	A_14_P105032	chr2:207395594-207395653	16825.7	372.618	6.240201069e-002	1.318734515e-001	6.360732384e-001	4.236066e+002	4.890629e+002	1.253519e+002	5.849415e+001	57.5	143	17	77	6.649169e+000	1.826991e+001	0	0	0	0	0	0	0	0	0	0	0	15.8926	59.8944	1	1	0	1	25.1049	17.1552	78.3904
DATA	1005	7	21	0	0	A_14_P117386	chr1:91447869-91447928	16847.1	372.947	-6.848603425e-001	1.096514932e-001	4.216598847e-010	1.602410e+003	3.310651e+002	1.990155e+002	4.273608e+001	105.5	124.5	16	80	6.738822e+000	1.805456e+001	0	0	0	0	0	0	0	0	0	0	0	60.0939	40.5781	1	1	1	1	25.3321	17.125	80.0883
DATA	1006	7	22	0	0	A_14_P101683	chr21:19183854-19183913	16868.6	373.26	3.263383121e-001	8.779151863e-002	2.014458831e-004	6.461670e+002	1.369882e+003	1.345880e+002	1.406830e+002	69	254	16	80	6.538905e+000	1.842818e+001	0	0	0	0	0	0	0	0	0	0	0	24.2252	168.076	1	1	1	1	23.2073	16.9395	80.116
DATA	1007	7	23	0	0	A_14_P135385	chr6:39507749-39507808	16889.1	372.661	-8.431927772e-002	8.148706526e-002	3.007826023e-001	1.103020e+003	9.083724e+002	1.615862e+002	9.630642e+001	86	201	16	79	6.538194e+000	1.907924e+001	0	0	0	0	0	0	0	0	0	0	0	41.3455	111.584	1	1	1	1	25.5572	16.7675	80.3298
DATA	1008	7	24	0	0	A_16_P16103405	chr3:527296-527355	16910.8	372.649	2.943976940e-002	9.257591464e-002	7.504797870e-001	7.419066e+002	7.939425e+002	1.394670e+002	8.558098e+001	74	186.5	16	77	6.212809e+000	1.821477e+001	0	0	0	0	0	0	0	0	0	0	0	27.8063	97.664	1	1	1	1	25.7804	16.1957	78.1957
DATA	1009	7	25	0	0	A_16_P18327405	chr8:63427076-63427135	16931.7	372.722	-2.035651759e-001	7.628541433e-002	7.619806443e-003	1.613492e+003	1.009721e+003	1.999527e+002	1.058913e+002	108	200	16	78	6.309375e+000	1.826930e+001	0	0	0	0	0	0	0	0	0	0	0	60.4714	124.394	1	1	1	1	24.8756	16.4173	78.3402
DATA	1010	7	26	0	0	A_14_P139810	chr6:117245810-117245869	16952.9	372.935	1.724496552e-001	8.804797478e-002	5.016111813e-002	7.082857e+002	1.053557e+003	1.377052e+002	1.100637e+002	72	215	16	79	6.197069e+000	1.819616e+001	0	0	0	0	0	0	0	0	0	0	0	26.547	130.012	1	1	1	1	22.7082	16.6298	79.6026
DATA	1011	7	27	0	0	A_16_P39066666	chr10:67454101-67454160	16974.6	372.597	1.149549904e-001	1.018063221e-001	2.588329868e-001	5.761462e+002	7.507367e+002	1.313817e+002	8.152553e+001	69	183	16	78	5.975640e+000	1.783410e+001	0	0	0	0	0	0	0	0	0	0	0	21.5976	92.8188	1	1	0	1	25.1049	16.793	79.3981
DATA	1012	7	28	0	0	A_14_P123165	chr4:154335300-154335359	16995.4	372.632	2.966376039e-001	7.795315982e-002	1.416144719e-004	9.345772e+002	1.850345e+003	1.505659e+002	1.877345e+002	78.5	312	16	78	6.208923e+000	1.830047e+001	0	0	0	0	0	0	0	0	0	0	0	35.0414	229.212	1	1	1	1	24.8756	16.7206	79.4411
DATA	1013	7	29	0	0	A_14_P125263	chr6:148056029-148056088	17016.1	372.842	5.183770143e-001	8.695510085e-002	2.500353197e-009	7.068051e+002	2.331722e+003	1.375631e+002	2.353117e+002	70	386	17	78	6.163410e+000	1.844005e+001	0	0	0	0	0	0	0	0	0	0	0	26.5088	289.436	1	1	1	1	25.1049	16.8344	79.1572
DATA	1014	7	30	0	0	A_14_P133487	chr3:37821468-37821527	17037.4	372.833	-3.425595780e-002	7.758860626e-002	6.588455752e-001	1.165980e+003	1.077544e+003	1.658696e+002	1.122894e+002	88.5	218	16	76	6.024834e+000	1.823880e+001	0	0	0	0	0	0	0	0	0	0	0	43.7462	134.054	1	1	1	1	24.8756	16.805	78.2975
DATA	1015	7	31	0	0	A_14_P138995	chr6:169653664-169653723	17058.7	372.627	2.222335629e-001	7.206255550e-002	2.043076975e-003	1.278640e+003	2.132956e+003	1.739382e+002	2.156113e+002	93	351.5	16	77	6.272391e+000	1.878085e+001	0	0	0	0	0	0	0	0	0	0	0	47.9944	265.981	1	1	1	1	24.1747	16.9048	79.0591
DATA	1016	7	32	0	0	A_16_P18145767	chr7:142328008-142328067	17079.9	372.469	5.576773964e-002	6.374118455e-002	3.816233926e-001	3.051055e+003	3.469108e+003	3.270787e+002	3.483323e+002	159	511	16	79	6.308442e+000	1.989957e+001	0	0	0	0	0	0	0	0	0	0	0	114.581	433.665	1	1	1	1	26.4388	16.8786	80.3674
DATA	1017	7	33	0	0	A_14_P129083	chr3:28025781-28025840	17100.9	372	1.815015157e-001	6.487237353e-002	5.144805770e-003	3.358882e+003	5.101481e+003	3.559440e+002	5.111110e+002	166	702	17	80.5	6.522052e+000	2.041997e+001	0	0	0	0	0	0	0	0	0	0	0	126.214	639.339	1	1	1	1	27.2919	17.3303	81.9273
DATA	1018	7	34	0	0	A_16_P01799905	chr7:124607233-124607292	17122.7	371.657	-1.966824290e-001	8.690996419e-002	2.363201340e-002	1.118526e+003	7.111540e+002	1.623823e+002	7.768771e+001	88	169.5	16	81	6.465483e+000	1.951705e+001	0	0	0	0	0	0	0	0	0	0	0	42.0575	89.3684	1	1	1	1	27.501	17.3704	80.937
DATA	1019	7	35	0	0	A_14_P121399	chr9:87549058-87549116	17142.9	372.492	4.361298950e-002	1.321637583e-001	7.414059697e-001	4.296138e+002	4.749973e+002	1.252404e+002	5.682551e+001	63	151.5	16	81	6.039483e+000	1.997064e+001	0	0	0	0	0	0	0	0	0	0	0	16.164	59.8466	1	1	0	1	26.2212	17.0425	81.2028
DATA	1020	7	36	0	0	A_14_P131954	chr9:137701489-137701548	17164.2	372.31	7.717168412e-002	7.060960500e-002	2.744224961e-001	1.414521e+003	1.689589e+003	1.839224e+002	1.717979e+002	96.5	294.5	16	79	6.183497e+000	1.888920e+001	0	0	0	0	0	0	0	0	0	0	0	53.2606	213.48	1	1	1	1	25.7804	17.0983	79.9345
DATA	1021	7	37	0	0	A_14_P114521	chr2:233613670-233613729	17185.5	372.133	-1.085264631e-002	1.251296262e-001	9.308851525e-001	4.900429e+002	4.779488e+002	1.272714e+002	5.697521e+001	61	147	16	81	6.065596e+000	1.915275e+001	0	0	0	0	0	0	0	0	0	0	0	18.4663	60.5647	1	1	0	1	25.7804	16.8776	80.8357
DATA	1022	7	38	0	0	A_14_P112319	chrX:21670446-21670505	17207.2	371.528	-5.894495945e-001	1.486365918e-001	7.317784050e-005	7.768422e+002	1.999324e+002	1.407377e+002	3.682032e+001	78	112	16	79	6.216277e+000	2.000115e+001	0	0	0	0	0	0	0	0	0	0	0	29.2996	25.412	1	1	1	1	24.8756	16.6617	79.7809
DATA	1023	7	39	0	0	A_14_P112680	chr1:62175025-62175081	17227.5	372.183	-2.257832156e-001	9.016343579e-002	1.227442527e-002	1.076921e+003	6.403253e+002	1.592067e+002	7.106797e+001	84	160	16	78	6.022445e+000	2.016433e+001	0	0	0	0	0	0	0	0	0	0	0	40.6516	81.6229	1	1	1	1	25.7804	16.5032	79.0777
DATA	1024	7	40	0	0	A_14_P122694	chr13:95090854-95090907	17249	372.367	-1.563126848e-001	7.449957445e-002	3.589023032e-002	1.578583e+003	1.101425e+003	1.965767e+002	1.143501e+002	106	232.5	16	79	6.581647e+000	1.981377e+001	0	0	0	0	0	0	0	0	0	0	0	59.6448	140.839	1	1	1	1	26.4388	17.1532	79.2405
DATA	1025	7	41	0	1	SRN_20721	SRN_20721	17270.4	371.836	-8.151091267e-001	1.030227442e-001	2.534212574e-015	3.457422e+003	5.292285e+002	3.650113e+002	6.115119e+001	171	150.5	16	79	6.269744e+000	1.930118e+001	0	0	0	0	0	0	0	0	0	0	0	130.765	67.8858	1	1	1	1	26.2212	16.9042	79.3338
DATA	1026	7	42	0	0	A_16_P18041282	chr7:98708711-98708770	17291.6	372	-1.614866204e-001	1.119183944e-001	1.490497322e-001	6.801245e+002	4.689233e+002	1.352534e+002	5.596071e+001	72	146	16	78	5.892796e+000	1.961229e+001	0	0	0	0	0	0	0	0	0	0	0	25.7496	60.3412	1	1	1	1	26.2212	16.6737	78.4976
DATA	1027	7	43	0	0	A_14_P105670	chr12:51375051-51375110	17312.8	371.491	-1.432294941e-001	1.285796172e-001	2.653065504e-001	5.483894e+002	3.943298e+002	1.290184e+002	4.981668e+001	65	144	17	79	6.062094e+000	1.953741e+001	0	0	0	0	0	0	0	0	0	0	0	20.7845	50.9056	1	1	0	1	24.8756	16.9084	79.368
DATA	1028	7	44	0	0	A_14_P117436	chr2:232904052-232904111	17333.7	371.692	-1.419022128e-001	1.047501286e-001	1.755216512e-001	7.317908e+002	5.278187e+002	1.377111e+002	6.088321e+001	70.5	150.5	16	81	6.370399e+000	1.969773e+001	0	0	0	0	0	0	0	0	0	0	0	27.7654	68.3562	1	1	1	1	24.4106	17.1006	80.1965
DATA	1029	7	45	0	0	A_14_P119459	chr12:14849143-14849201	17355	371.745	7.949188243e-002	6.566616807e-002	2.260696549e-001	2.158695e+003	2.592287e+003	2.453123e+002	2.609873e+002	118	419	16	80	6.412760e+000	2.042305e+001	0	0	0	0	0	0	0	0	0	0	0	81.9969	336.819	1	1	1	1	25.1049	17.0879	79.9784
DATA	1030	7	46	0	0	A_14_P109301	chr8:98078238-98078291	17376	371.407	-1.844401975e-001	7.229720594e-002	1.073715924e-002	1.873064e+003	1.224933e+003	2.205237e+002	1.261488e+002	119	240	16	78.5	6.260674e+000	2.040655e+001	0	0	0	0	0	0	0	0	0	0	0	71.23	159.677	1	1	1	1	26.0017	16.955	80.373
DATA	1031	7	47	0	0	A_14_P102831	chr16:56473623-56473674	17397.4	371.586	-1.449572167e-001	7.958419279e-002	6.854116097e-002	1.255598e+003	8.992768e+002	1.711141e+002	9.481483e+001	90	206.5	17	78	6.244985e+000	1.962432e+001	0	0	0	0	0	0	0	0	0	0	0	47.8055	117.616	1	1	1	1	27.501	17.0705	79.6603
DATA	1032	7	48	0	0	A_14_P114077	chrX:92699348-92699407	17417.9	372.083	-4.640399378e-002	7.908913165e-002	5.573848220e-001	1.106036e+003	9.939517e+002	1.603644e+002	1.038100e+002	90	216	17	78	6.590653e+000	1.965090e+001	0	0	0	0	0	0	0	0	0	0	0	42.1598	130.415	1	1	1	1	22.9591	17.2959	78.8715
DATA	1033	7	49	0	0	A_14_P136583	chr12:53344326-53344385	17439.4	371.755	3.132712944e-001	7.338446200e-002	1.964349278e-005	1.261692e+003	2.595521e+003	1.713712e+002	2.612631e+002	94	438	17	79	6.532155e+000	1.948840e+001	0	0	0	0	0	0	0	0	0	0	0	48.1541	341.705	1	1	1	1	23.696	17.2248	79.7154
DATA	1034	7	50	0	0	A_14_P128794	chr1:43776590-43776649	17461	371.771	8.527456403e-002	8.271416861e-002	3.025620470e-001	8.568929e+002	1.042800e+003	1.440757e+002	1.084409e+002	76.5	223.5	17	78.5	6.646509e+000	1.888658e+001	0	0	0	0	0	0	0	0	0	0	0	32.7462	137.748	1	1	1	1	23.2073	17.4415	80.1954
DATA	1035	7	51	0	0	A_14_P108069	chr4:140625364-140625423	17481.9	371.812	-3.423971344e-002	1.669889770e-001	8.375394998e-001	3.473950e+002	3.210583e+002	1.207815e+002	4.370504e+001	56.5	129	17	79	6.600992e+000	1.955509e+001	0	0	0	0	0	0	0	0	0	0	0	13.2925	42.549	1	1	0	1	22.9591	17.2986	81.3403
DATA	1036	7	52	0	0	A_14_P129471	chr5:141059389-141059437	17503	371.796	-2.041387612e-001	8.789438945e-002	2.020355427e-002	1.081080e+003	6.756461e+002	1.582221e+002	7.374667e+001	81	174	16	79	6.705075e+000	1.895496e+001	0	0	0	0	0	0	0	0	0	0	0	41.419	89.8359	1	1	1	1	24.8756	17.3086	80.2682
DATA	1037	7	53	0	0	A_16_P01321008	chr5:118507580-118507639	17523.9	371.393	-2.350085076e-001	7.125422359e-002	9.731736496e-004	2.305880e+003	1.342234e+003	2.578429e+002	1.374187e+002	128	251.5	17	80	7.112611e+000	1.971239e+001	0	0	0	0	0	0	0	0	0	0	0	88.4596	179.045	1	1	1	1	25.5572	17.721	80.7317
DATA	1038	7	54	0	0	A_14_P134950	chr17:41925051-41925110	17545.5	371.324	-4.773619975e-002	2.532921054e-001	8.505136875e-001	2.219426e+002	1.988403e+002	1.173408e+002	3.546275e+001	52	116	16	80	6.368040e+000	1.990034e+001	0	0	0	0	0	0	0	0	0	0	0	8.52578	26.612	1	1	0	1	27.0811	16.8165	81.0684
DATA	1039	7	55	0	0	A_14_P137286	chr16:50259060-50259119	17566.3	371.6	3.681722439e-003	7.476706198e-002	9.607259848e-001	1.204369e+003	1.214622e+003	1.665736e+002	1.249393e+002	90.5	250.5	16	80	6.796692e+000	1.989096e+001	0	0	0	0	0	0	0	0	0	0	0	46.3254	163.079	1	1	1	1	24.1747	16.9391	80.1656
DATA	1040	7	56	0	0	A_14_P105617	chr13:36877385-36877444	17587.4	371.854	-3.708927875e-001	1.398931232e-001	8.019250835e-003	6.327812e+002	2.693772e+002	1.311901e+002	3.971084e+001	69	122	17	79.5	6.738859e+000	2.095147e+001	0	0	0	0	0	0	0	0	0	0	0	24.3718	36.2829	1	1	1	1	23.696	17.2013	80.4952
DATA	1041	7	57	0	0	A_14_P129847	chr5:134442297-134442356	17608.9	371.434	3.433448613e-003	7.843529610e-002	9.650843290e-001	1.049812e+003	1.058145e+003	1.555353e+002	1.097386e+002	84	221	17	78	6.644331e+000	1.941112e+001	0	0	0	0	0	0	0	0	0	0	0	40.49	142.983	1	1	1	1	24.8756	17.0354	79.0821
DATA	1042	7	58	0	0	A_16_P02046045	chr9:1079463-1079522	17630.4	370.83	6.025199811e-002	6.850712628e-002	3.791303888e-001	1.603599e+003	1.842247e+003	1.971009e+002	1.864919e+002	106.5	331	16	76	6.474041e+000	1.880243e+001	0	0	0	0	0	0	0	0	0	0	0	61.9353	249.726	1	1	1	1	24.8756	16.6548	77.8808
DATA	1043	7	59	0	0	A_14_P139528	chr3:131404737-131404796	17651.6	371.288	8.365285157e-002	1.310766944e-001	5.233449615e-001	4.023174e+002	4.877774e+002	1.213131e+002	5.669723e+001	62	155	17	77	6.324545e+000	1.848443e+001	0	0	0	0	0	0	0	0	0	0	0	15.5594	66.326	1	1	0	1	24.4106	17.0715	77.9501
DATA	1044	7	60	1028	1	SM_09	SM_09	17672.3	371.571	0.000000000e+000	8.307262000e-001	1.000000000e+000	1.135317e+002	2.862261e+001	1.142967e+002	2.881548e+001	45	83	16	77	6.017305e+000	1.846615e+001	0	0	0	0	0	0	0	0	0	0	0	-0.185396	-5.18397	0	0	0	0	21.9382	16.6974	78.0342
DATA	1045	7	61	0	0	A_16_P41685915	chrX:57926505-57926564	17693.6	371	-1.093920989e-001	1.066005118e-001	3.048032748e-001	6.680590e+002	5.193053e+002	1.322520e+002	5.934760e+001	75	165	17	78	6.574686e+000	1.857530e+001	0	0	0	0	0	0	0	0	0	0	0	25.9069	71.0374	1	1	1	1	30	17.2085	77.8668
DATA	1046	7	62	0	0	A_14_P136844	chr16:89849284-89849338	17714.6	371	-5.728465731e-001	2.047317686e-001	5.141460232e-003	4.886916e+002	1.306737e+002	1.240192e+002	3.148501e+001	65	106	17	77	6.751755e+000	1.866035e+001	0	0	0	0	0	0	0	0	0	0	0	18.9766	17.9276	1	1	0	0	29.1201	17.4583	77.8031
DATA	1047	7	63	0	0	A_14_P126892	chr21:34561055-34561114	17736.4	371.115	1.795250902e-002	7.704731043e-002	8.157565108e-001	1.073782e+003	1.119100e+003	1.564823e+002	1.154969e+002	83	242	17	76	6.379848e+000	1.875171e+001	0	0	0	0	0	0	0	0	0	0	0	41.7544	153.99	1	1	1	1	26.2212	17.285	78.1021
DATA	1048	7	64	0	0	A_18_P16933677	chr9:100043492-100043551	17757.4	371.474	3.402083236e-001	1.020811578e-001	8.600021163e-004	4.450625e+002	9.741579e+002	1.220781e+002	1.014935e+002	65	219	17	76	6.648639e+000	1.890709e+001	0	0	0	0	0	0	0	0	0	0	0	17.3294	134.425	1	1	0	1	24.8756	17.3305	77.4957
DATA	1049	7	65	0	0	A_14_P113133	chr1:203052336-203052392	17778.9	371.242	9.818343443e-002	6.655341761e-002	1.401433109e-001	1.885963e+003	2.364376e+003	2.201263e+002	2.381372e+002	121	412	16	75	6.882397e+000	1.865292e+001	0	0	0	0	0	0	0	0	0	0	0	73.5341	327.176	1	1	1	1	26.8687	16.8857	76.7882
DATA	1050	7	66	0	0	A_14_P110861	chr18:65180036-65180095	17799.5	371	4.873885139e-001	8.194498345e-002	2.718485382e-009	8.969263e+002	2.755150e+003	1.445621e+002	2.769673e+002	77	468	16	77	6.419290e+000	1.908972e+001	0	0	0	0	0	0	0	0	0	0	0	35.017	382.251	1	1	1	1	29.1201	16.4089	78.1921
DATA	1051	7	67	0	0	A_14_P130741	chrX:73473460-73473519	17820.8	370.421	-7.911320356e-002	1.117340166e-001	4.789145817e-001	5.956890e+002	4.964853e+002	1.279346e+002	5.712374e+001	66.5	154	16	78	6.607675e+000	1.871855e+001	0	0	0	0	0	0	0	0	0	0	0	23.2878	69.0638	1	1	1	1	25.7804	17.1915	78.102
DATA	1052	7	68	0	0	A_14_P104740	chr19:16108722-16108781	17841.9	370.638	-4.661407663e-002	6.860115308e-002	4.968248655e-001	1.763736e+003	1.584235e+003	2.095072e+002	1.609101e+002	114	315	16	80	6.286969e+000	1.996158e+001	0	0	0	0	0	0	0	0	0	0	0	69.0406	220.94	1	1	1	1	25.7804	16.6551	79.9764
DATA	1053	7	69	0	0	A_14_P201478	chr4:140639077-140639136	17862.8	370.51	-2.325342416e-001	8.706013703e-002	7.563440048e-003	1.126847e+003	6.596763e+002	1.595328e+002	7.170721e+001	88.5	175	16	78	6.638412e+000	1.975699e+001	0	0	0	0	0	0	0	0	0	0	0	44.1665	92.2251	1	1	1	1	23.9365	16.9801	78.5826
DATA	1054	7	70	0	0	A_14_P102690	chr21:45287659-45287718	17884.1	370.569	8.352295206e-002	1.135417666e-001	4.619654343e-001	4.808705e+002	5.828424e+002	1.226069e+002	6.467938e+001	60	172.5	17	78	6.756880e+000	1.968845e+001	0	0	0	0	0	0	0	0	0	0	0	18.8719	81.6814	1	1	0	1	25.7804	17.2979	78.6125
DATA	1055	7	71	0	0	A_14_P109754	chr5:83172699-83172758	17905.2	370.579	-2.538930890e-002	9.072489989e-002	7.795930487e-001	7.776181e+002	7.334610e+002	1.368754e+002	7.850076e+001	76.5	182.5	17	78	6.279902e+000	1.911337e+001	0	0	0	0	0	0	0	0	0	0	0	30.5564	103.029	1	1	1	1	25.5572	16.9313	79.0061
DATA	1056	7	72	0	0	A_14_P132064	chr19:10070230-10070289	17925.8	371	6.667018673e-001	9.805732763e-002	1.052725592e-011	4.676283e+002	2.170714e+003	1.218376e+002	2.188591e+002	63	370	17	78	6.601881e+000	1.944972e+001	0	0	0	0	0	0	0	0	0	0	0	18.3974	305.593	1	1	0	1	22.9591	17.3073	78.8296
DATA	1057	7	73	0	0	A_16_P01766547	chr7:100980697-100980756	17947.2	370.712	4.661233123e-001	9.367715569e-002	6.496252218e-007	4.976764e+002	1.455695e+003	1.228937e+002	1.482106e+002	64	296	16	79	6.390169e+000	1.932241e+001	0	0	0	0	0	0	0	0	0	0	0	19.604	205.378	1	1	0	1	24.4106	16.5951	79.3221
DATA	1058	7	74	0	0	A_14_P126053	chr3:125897691-125897750	17969.2	370.576	2.036881773e-001	1.035353324e-001	4.914515935e-002	4.843752e+002	7.742302e+002	1.222312e+002	8.226111e+001	63.5	188.5	16	79	6.332698e+000	1.949279e+001	0	0	0	0	0	0	0	0	0	0	0	19.1041	109.468	1	1	0	1	25.7804	16.6536	79.3419
DATA	1059	7	75	0	0	A_14_P115244	chr18:35493375-35493434	17989.8	370.647	-1.561666242e-001	9.136766448e-002	8.741187504e-002	9.029610e+002	6.302348e+002	1.439399e+002	6.885883e+001	81.5	176	16	80	6.304305e+000	1.901111e+001	0	0	0	0	0	0	0	0	0	0	0	35.6545	89.2814	1	1	1	1	24.1747	16.6902	79.7323
DATA	1060	7	76	0	0	A_16_P00912999	chr4:6082813-6082872	18010.7	370.667	2.870591160e-001	7.738204785e-002	2.075586513e-004	9.048206e+002	1.752353e+003	1.439565e+002	1.774094e+002	78.5	329.5	17	80	6.678163e+000	1.992211e+001	0	0	0	0	0	0	0	0	0	0	0	35.769	248.711	1	1	1	1	24.8756	17.1813	80.8418
DATA	1061	7	77	0	0	A_16_P38056960	chr7:70115602-70115661	18032.1	370.778	-1.579121870e-001	9.809560985e-002	1.074462621e-001	7.944765e+002	5.522921e+002	1.371851e+002	6.175897e+001	78	166	16	79	6.727103e+000	1.982483e+001	0	0	0	0	0	0	0	0	0	0	0	31.4428	78.5298	1	1	1	1	24.6442	17.0031	79.8075
DATA	1062	7	78	0	0	A_18_P13244028	chr2:65200582-65200641	18053.4	370.704	-1.889263484e-001	8.201944751e-002	2.125445963e-002	1.195633e+003	7.738765e+002	1.636312e+002	8.215922e+001	92	198	16	78	6.663843e+000	1.993873e+001	0	0	0	0	0	0	0	0	0	0	0	47.3725	110.226	1	1	1	1	24.8756	17.1943	79.2796
DATA	1063	7	79	0	0	A_14_P138433	chr19:47764135-47764186	18074.5	370.722	8.410070126e-002	1.102905602e-001	4.457392044e-001	4.956089e+002	6.015058e+002	1.221030e+002	6.615844e+001	65	172	17	78	6.741956e+000	1.872264e+001	0	0	0	0	0	0	0	0	0	0	0	19.6579	85.812	1	1	0	1	25.1049	17.4279	79.1473
DATA	1064	7	80	0	0	A_14_P121747	chr7:44686742-44686801	18095.3	370.784	4.449995591e-002	1.167554316e-001	7.031006978e-001	4.773046e+002	5.288050e+002	1.212651e+002	5.960647e+001	62	167	16	78	6.607509e+000	1.936359e+001	0	0	0	0	0	0	0	0	0	0	0	18.9515	75.5531	1	1	0	1	24.4106	17.1929	79.5543
DATA	1065	7	81	0	0	A_16_P02770448	chr13:46706237-46706296	18116.5	370.618	-3.672689485e-001	8.283950959e-002	9.271559629e-006	1.667911e+003	7.159850e+002	2.005505e+002	7.668634e+001	111	178	16	81	6.943156e+000	2.075151e+001	0	0	0	0	0	0	0	0	0	0	0	66.2938	102.441	1	1	1	1	24.4106	17.1005	81.4571
DATA	1066	7	82	0	0	A_14_P103511	chr8:142205751-142205810	18137.9	370.964	-3.765745399e-001	1.171428550e-001	1.305987584e-003	7.950901e+002	3.340733e+002	1.367412e+002	4.322572e+001	77.5	131.5	17	84	6.757867e+000	2.169912e+001	0	0	0	0	0	0	0	0	0	0	0	31.6337	47.8629	1	1	1	1	24.6442	17.4507	84.8844
DATA	1067	7	83	0	0	A_14_P104378	chr3:134204653-134204702	18159.4	370.817	-3.853386975e-001	8.221880992e-002	2.775828042e-006	1.797198e+003	7.400435e+002	2.113084e+002	7.891272e+001	117.5	189.5	17	82	6.263317e+000	2.142793e+001	0	0	0	0	0	0	0	0	0	0	0	71.5745	106.156	1	1	1	1	25.3321	17.3374	83.5761
DATA	1068	7	84	0	0	A_14_P134048	chr17:60023741-60023800	18180	370	4.466930348e-001	7.619509966e-002	4.559761781e-009	1.511304e+003	4.227123e+003	1.875342e+002	4.235974e+002	102	677	16	78.5	6.140283e+000	1.897535e+001	0	0	0	0	0	0	0	0	0	0	0	60.2457	606.994	1	1	1	1	26.4388	16.5908	79.199
DATA	1069	7	85	0	0	A_14_P109239	chr17:6013291-6013349	18201.1	370.379	1.024378807e-001	9.239938071e-002	2.675844401e-001	6.432954e+002	8.144198e+002	1.282387e+002	8.590854e+001	72	208	17	78	6.322215e+000	1.934306e+001	0	0	0	0	0	0	0	0	0	0	0	25.6666	117.067	1	1	1	1	27.2919	17.0561	78.4158
DATA	1070	7	86	0	0	A_16_P00930657	chr4:19370059-19370118	18222.5	370.069	3.764369095e-001	8.487160071e-002	9.191449635e-006	6.580761e+002	1.565716e+003	1.289009e+002	1.589365e+002	73	307	16	76	6.013189e+000	1.919658e+001	0	0	0	0	0	0	0	0	0	0	0	26.2799	225.263	1	1	1	1	25.7804	16.7053	77.5844
DATA	1071	7	87	0	1	SRN_20373	SRN_20373	18243.7	370.542	-8.012582178e-001	1.187514303e-001	1.505631752e-011	1.563556e+003	2.470900e+002	1.916034e+002	3.681626e+001	108	124.5	16	75	6.012220e+000	1.904540e+001	0	0	0	0	0	0	0	0	0	0	0	62.4907	35.5788	1	1	1	1	25.5572	16.3395	76.9865
DATA	1072	7	88	0	0	A_16_P17392721	chr5:168729607-168729665	18264.6	370.362	5.517513704e-002	1.007524868e-001	5.839456285e-001	5.823573e+002	6.612485e+002	1.250465e+002	7.152896e+001	67.5	178	16	76	6.177519e+000	1.831561e+001	0	0	0	0	0	0	0	0	0	0	0	23.2937	95.2783	1	1	1	1	25.3321	16.5649	77.2867
DATA	1073	7	89	0	0	A_14_P125869	chr2:28999809-28999867	18286	370.564	6.291825271e-002	1.072817346e-001	5.575551206e-001	5.236541e+002	6.052890e+002	1.223463e+002	6.638326e+001	66.5	169	16	78	6.073354e+000	1.896383e+001	0	0	0	0	0	0	0	0	0	0	0	20.9617	87.2684	1	1	0	1	25.3321	16.8672	78.9862
DATA	1074	7	90	0	1	SRN_20044	SRN_20044	18307	370	-2.541318254e-001	7.198618026e-002	4.151102077e-004	2.213674e+003	1.233053e+003	2.474100e+002	1.262796e+002	138	258.5	16	77.5	6.013588e+000	1.887362e+001	0	0	0	0	0	0	0	0	0	0	0	88.6789	177.856	1	1	1	1	26.4388	16.5145	78.1527
DATA	1075	7	91	0	0	A_16_P38360542	chr8:32859696-32859755	18328	370.048	-4.771244319e-002	7.776381302e-002	5.395088593e-001	1.098008e+003	9.837691e+002	1.557167e+002	1.020773e+002	87	221	16	78	6.082401e+000	1.822677e+001	0	0	0	0	0	0	0	0	0	0	0	44.0159	141.953	1	1	1	1	26.8687	16.7488	78.1729
DATA	1076	7	92	0	0	A_14_P127813	chr1:92420533-92420592	18349.9	369.935	-4.725311858e-001	1.072697744e-001	1.057482647e-005	1.058573e+003	3.566067e+002	1.529073e+002	4.486695e+001	84	137	16	78	6.162759e+000	1.774852e+001	0	0	0	0	0	0	0	0	0	0	0	42.4639	51.4707	1	1	1	1	26.8687	16.3836	78.2825
DATA	1077	7	93	0	0	A_16_P36569206	chr3:180261965-180262024	18370.3	370.167	1.466294356e-001	6.580102141e-002	2.585543040e-002	2.132518e+003	2.988973e+003	2.400773e+002	3.001345e+002	134	506	16	79	6.322934e+000	1.881215e+001	0	0	0	0	0	0	0	0	0	0	0	85.594	431.488	1	1	1	1	24.6442	16.4145	79.2484
DATA	1078	7	94	0	0	A_14_P118869	chr15:93665770-93665829	18391.7	369.63	3.233375707e-001	1.085264078e-001	2.888656654e-003	3.932520e+002	8.279583e+002	1.170152e+002	8.715627e+001	61	205.5	16	80	6.159183e+000	2.029792e+001	0	0	0	0	0	0	0	0	0	0	0	15.7937	119.527	1	1	0	1	23.4529	16.4602	80.6135
DATA	1079	7	95	0	0	A_14_P132543	chr8:133584392-133584451	18413.2	370.17	-4.313424267e-001	7.968877370e-002	6.203359083e-008	2.442512e+003	9.046785e+002	2.679406e+002	9.447494e+001	141	205	16	80	6.082459e+000	1.998161e+001	0	0	0	0	0	0	0	0	0	0	0	98.1467	130.601	1	1	1	1	22.7082	16.4943	80.3138
DATA	1080	7	96	0	0	A_14_P128070	chr6:90097171-90097224	18434.3	369.609	-2.368181089e-001	9.909525901e-002	1.685742819e-002	8.554809e+002	4.958979e+002	1.394252e+002	5.657307e+001	78	155	16	79	6.235641e+000	1.875903e+001	0	0	0	0	0	0	0	0	0	0	0	34.3934	71.575	1	1	1	1	27.2919	16.6206	80.2807
DATA	1081	7	97	0	0	A_14_P124618	chr1:78401620-78401679	18455.1	369.491	-3.688302425e-001	8.128767288e-002	5.696678332e-006	1.775279e+003	7.593403e+002	2.088688e+002	8.067049e+001	112	190	16	79	6.678772e+000	1.836273e+001	0	0	0	0	0	0	0	0	0	0	0	71.4046	109.57	1	1	1	1	25.7804	16.961	80.1967
DATA	1082	7	98	0	0	A_16_P35872087	chr2:137951387-137951446	18476.5	369.796	3.448062109e-001	7.573094369e-002	5.287556643e-006	1.037174e+003	2.294341e+003	1.511874e+002	2.310460e+002	87.5	396	16	81	6.891159e+000	1.925394e+001	0	0	0	0	0	0	0	0	0	0	0	41.7335	330.952	1	1	1	1	25.1049	17.1828	80.9647
DATA	1083	7	99	0	0	A_18_P15975171	chr7:8660565-8660624	18497.8	369.98	3.577080703e-001	8.195648965e-002	1.273500666e-005	7.325562e+002	1.669356e+003	1.321285e+002	1.691462e+002	74	323	16	79.5	6.563990e+000	1.965093e+001	0	0	0	0	0	0	0	0	0	0	0	29.4871	240.691	1	1	1	1	23.696	16.3443	80.555
DATA	1084	7	100	0	1	SRN_50132	SRN_50132	18519	370	2.466503512e-002	6.147997979e-002	6.882816553e-001	3.033041e+004	3.210283e+004	3.035033e+003	3.210399e+003	1272	4728	16	79	6.160502e+000	1.898354e+001	0	0	0	0	0	0	0	0	0	0	0	1221.27	4626.02	1	1	1	1	24.8756	16.2656	80.1328
DATA	1085	7	101	0	0	A_16_P03293496	chr17:75043235-75043294	18540	369.857	-6.575173798e-002	7.364247059e-002	3.719370859e-001	1.318670e+003	1.133403e+003	1.716555e+002	1.165796e+002	97	247	16	81	6.123372e+000	1.880382e+001	0	0	0	0	0	0	0	0	0	0	0	53.1121	163.213	1	1	1	1	22.9591	16.5594	81.3422
DATA	1086	7	102	0	0	A_14_P106519	chr21:48018850-48018909	18561.3	370	3.370830348e-001	9.854481489e-002	6.248166258e-004	4.606754e+002	1.001101e+003	1.191356e+002	1.037687e+002	64.5	223	16	82	6.174637e+000	1.938325e+001	0	0	0	0	0	0	0	0	0	0	0	18.559	144.052	1	1	0	1	24.4106	16.6281	82.5253
DATA	1087	7	103	0	0	A_14_P133618	chr4:185638260-185638319	18582.5	369.306	-3.349031634e-001	1.252734896e-001	7.509198613e-003	6.730171e+002	3.112597e+002	1.288215e+002	4.142610e+001	71	132	15	82	6.219846e+000	1.990194e+001	0	0	0	0	0	0	0	0	0	0	0	27.1198	44.7468	1	1	1	1	23.9365	16.2974	83.2155
DATA	1088	7	104	0	0	A_16_P17903954	chr7:34360422-34360481	18603.4	369.607	1.541680543e-001	7.192903857e-002	3.208617418e-002	1.180417e+003	1.683463e+003	1.612329e+002	1.705555e+002	92.5	328	16	81.5	6.349840e+000	1.987471e+001	0	0	0	0	0	0	0	0	0	0	0	47.5723	241.791	1	1	1	1	24.8756	16.4427	82.4268
DATA	1089	7	105	0	0	A_14_P101978	chr1:201700840-201700894	18624.8	369.532	-2.584804590e-001	7.546546223e-002	6.144621124e-004	1.765964e+003	9.738709e+002	2.079560e+002	1.011659e+002	114.5	221.5	16	81	6.550802e+000	1.986157e+001	0	0	0	0	0	0	0	0	0	0	0	71.1788	139.723	1	1	1	1	26.2212	16.4283	82.1143
DATA	1090	7	106	0	0	A_14_P134932	chr10:74095139-74095184	18645.9	369.765	1.259339072e-001	7.633929653e-002	9.901244123e-002	9.661925e+002	1.291212e+003	1.462649e+002	1.320011e+002	79.5	274.5	16	81	6.607320e+000	2.040695e+001	0	0	0	0	0	0	0	0	0	0	0	38.9453	185.043	1	1	1	1	24.1747	16.5827	82.0753
DATA	1091	7	107	0	0	A_16_P38427797	chr8:66747137-66747196	18666.5	369.592	-2.798282981e-002	6.460371971e-002	6.649088521e-001	2.554251e+003	2.394864e+003	2.780277e+002	2.410551e+002	140.5	431	16	80	6.776179e+000	1.898600e+001	0	0	0	0	0	0	0	0	0	0	0	102.96	342.786	1	1	1	1	24.4106	17.1045	80.791
DATA	1092	7	108	0	0	A_14_P105500	chr11:113074982-113075041	18688.3	369.627	-2.606902649e-001	1.701845855e-001	1.255696115e-001	4.166841e+002	2.286213e+002	1.174491e+002	3.575764e+001	61	114	16	80	6.624524e+000	1.864447e+001	0	0	0	0	0	0	0	0	0	0	0	16.7958	32.6784	1	1	0	1	25.5572	17.1397	80.2037
DATA	1093	7	109	0	0	A_14_P114201	chr4:71230201-71230260	18709.2	369.375	-3.971929128e-001	8.092218780e-002	9.185456007e-007	1.969880e+003	7.893087e+002	2.255296e+002	8.359535e+001	123	195.5	17	79	6.807541e+000	1.850955e+001	0	0	0	0	0	0	0	0	0	0	0	79.3981	112.66	1	1	1	1	25.1049	17.2805	80.1369
DATA	1094	7	110	0	0	A_16_P03133116	chr16:28012283-28012342	18730.4	369.764	4.567211240e-001	8.548492968e-002	9.156757574e-008	6.584581e+002	1.884730e+003	1.280554e+002	1.904795e+002	71.5	361	17	77	6.854426e+000	1.848822e+001	0	0	0	0	0	0	0	0	0	0	0	26.5364	268.614	1	1	1	1	25.1049	17.4777	79.3866
DATA	1095	7	111	0	0	A_14_P116475	chr4:84222198-84222257	18751.3	368.954	3.199847551e-002	1.208404807e-001	7.911640710e-001	4.556387e+002	4.904775e+002	1.189171e+002	5.628982e+001	62.5	155	17	76	6.534614e+000	1.904490e+001	0	0	0	0	0	0	0	0	0	0	0	18.3605	69.7881	1	1	0	1	27.2919	17.273	77.5063
DATA	1096	7	112	0	0	A_14_P138995	chr6:169653664-169653723	18772.8	369.217	2.542034130e-001	7.297034645e-002	4.946191223e-004	1.137880e+003	2.043148e+003	1.581712e+002	2.061795e+002	88	367	16	76	6.355526e+000	1.962683e+001	0	0	0	0	0	0	0	0	0	0	0	45.8424	290.223	1	1	1	1	26.2212	16.7339	77.9258
DATA	1097	7	113	0	-1	NC2_00025489	NC2_00025489	18793.9	368.965	0.000000000e+000	8.343141243e-001	1.000000000e+000	1.091554e+002	2.753035e+001	1.103773e+002	2.785038e+001	45	92.5	16	76	6.811367e+000	1.865597e+001	0	0	0	0	0	0	0	0	0	0	0	4.16907	3.87667	0	0	0	0	26.0017	17.0586	77.4622
DATA	1098	7	114	0	0	A_16_P20032564	chr14:47605306-47605365	18814.7	368.929	3.507221966e-001	7.894550542e-002	8.888409014e-006	8.467320e+002	1.898752e+003	1.387528e+002	1.918946e+002	79	349	16	77	6.324581e+000	1.819093e+001	0	0	0	0	0	0	0	0	0	0	0	34.0953	268.746	1	1	1	1	25.5572	16.4069	78.2285
DATA	1099	7	115	0	0	A_14_P104714	chr8:62201904-62201963	18836.3	369.426	-4.500793591e-001	8.713748464e-002	2.402287824e-007	1.720268e+003	6.102625e+002	2.041687e+002	6.706789e+001	112.5	173	16	77	6.280680e+000	1.847480e+001	0	0	0	0	0	0	0	0	0	0	0	69.2444	86.2105	1	1	1	1	26.2212	16.2301	77.3712
DATA	1100	7	116	0	0	A_16_P15533888	chr2:3950749-3950808	18857.1	369.15	1.681250060e-001	7.157141356e-002	1.882125158e-002	1.208974e+003	1.780500e+003	1.634517e+002	1.802187e+002	92	335	15	76	6.641489e+000	1.801691e+001	0	0	0	0	0	0	0	0	0	0	0	48.6465	251.031	1	1	1	1	26.6546	16.4297	76.6556
DATA	1101	7	117	0	0	A_14_P122630	chr2:219093458-219093517	18878.6	369.069	6.371479965e-002	7.893336520e-002	4.195528188e-001	9.297654e+002	1.076684e+003	1.440664e+002	1.112327e+002	78.5	235.5	16	76	6.286057e+000	1.811901e+001	0	0	0	0	0	0	0	0	0	0	0	37.3959	151.483	1	1	1	1	26.0017	16.4836	76.3672
DATA	1102	7	118	0	0	A_16_P01829228	chr7:145971019-145971078	18899.2	369.421	-3.448600590e-002	7.004483197e-002	6.224776626e-001	1.530692e+003	1.413845e+003	1.885525e+002	1.441283e+002	109	279	15	75	6.438687e+000	1.983895e+001	0	0	0	0	0	0	0	0	0	0	0	61.5368	198.517	1	1	1	1	25.3321	16.1485	77.2268
DATA	1103	7	119	0	1	SRN_30524	SRN_30524	18920.9	368.844	2.155648454e-001	6.748679926e-002	1.402296512e-003	1.920515e+003	3.154878e+003	2.213989e+002	3.167326e+002	117	529	16	75	6.012522e+000	1.905454e+001	0	0	0	0	0	0	0	0	0	0	0	77.1708	441.959	1	1	1	1	22.7082	15.9491	76.784
DATA	1104	7	120	0	0	A_14_P110983	chr1:151821756-151821815	18942.8	369.397	-7.357626634e-001	1.596488331e-001	4.053277075e-006	7.843600e+002	1.441295e+002	1.352791e+002	3.159585e+001	74.5	103	16	76	6.398483e+000	1.866177e+001	0	0	0	0	0	0	0	0	0	0	0	31.4986	20.1451	1	1	1	1	26.6546	16.3355	76.9903
DATA	1105	7	121	0	0	A_14_P120096	chr12:95881153-95881212	18963	368.818	2.894109375e-001	8.902182858e-002	1.149954359e-003	5.919510e+002	1.152648e+003	1.251610e+002	1.186596e+002	68	247	16	76	6.065359e+000	1.851736e+001	0	0	0	0	0	0	0	0	0	0	0	23.7591	160.744	1	1	1	1	25.1049	16.4334	77.0155
DATA	1106	7	122	0	0	A_14_P122293	chr14:100735192-100735251	18984.5	368.676	2.218104460e-001	1.411584879e-001	1.160996630e-001	3.021214e+002	5.034913e+002	1.144093e+002	5.773212e+001	56	159	16	77	6.112237e+000	1.857869e+001	0	0	0	0	0	0	0	0	0	0	0	12.1185	70.0464	1	1	0	1	27.0811	16.4284	77.4068
DATA	1107	7	123	0	0	A_14_P201307	chr15:55964635-55964688	19005.2	368.636	-1.070073798e-001	8.483137132e-002	2.071601536e-001	9.681328e+002	7.567066e+002	1.468521e+002	8.079459e+001	85	190.5	16	76	6.317234e+000	1.929252e+001	0	0	0	0	0	0	0	0	0	0	0	38.8076	105.027	1	1	1	1	25.3321	16.5422	76.7281
DATA	1108	7	124	0	0	A_16_P20231485	chr15:44214776-44214835	19026.3	368.6	3.015271026e-001	7.772287788e-002	1.046647690e-004	8.840099e+002	1.770045e+003	1.415092e+002	1.792658e+002	75	327	16	76	6.190659e+000	1.849490e+001	0	0	0	0	0	0	0	0	0	0	0	35.4103	245.074	1	1	1	1	24.8756	16.5335	76.4602
DATA	1109	7	125	0	0	A_14_P102892	chr7:129585420-129585479	19047.8	368.25	-1.693005779e-001	1.582251455e-001	2.846202436e-001	4.129927e+002	2.796674e+002	1.180427e+002	3.989893e+001	57	125	16	77	6.168598e+000	1.899483e+001	0	0	0	0	0	0	0	0	0	0	0	16.5306	38.6227	1	1	0	1	20.591	16.5023	77.3328
DATA	1110	7	126	0	0	A_16_P17618996	chr6:87615740-87615799	19068.8	368.614	1.405192041e-001	1.023446716e-001	1.697524570e-001	5.199144e+002	7.185402e+002	1.222757e+002	7.730961e+001	66	186	16	79	6.100501e+000	1.946025e+001	0	0	0	0	0	0	0	0	0	0	0	20.7935	98.9883	1	1	0	1	25.3321	16.5389	78.7819
DATA	1111	7	127	0	0	A_16_P19319348	chr11:88758551-88758610	19089.9	368.778	2.452398087e-001	8.154845341e-002	2.635885835e-003	7.585452e+002	1.334201e+003	1.342492e+002	1.364509e+002	74	256	16	78	6.120007e+000	1.942683e+001	0	0	0	0	0	0	0	0	0	0	0	30.3117	183.338	1	1	1	1	22.4545	16.4073	77.8875
DATA	1112	7	128	0	0	A_16_P21219751	chr21:26960945-26961004	19111.3	368.574	8.965502601e-002	6.723199311e-002	1.823621126e-001	1.715893e+003	2.109334e+003	2.042872e+002	2.128735e+002	109	363.5	16	78	5.832624e+000	1.964112e+001	0	0	0	0	0	0	0	0	0	0	0	68.5077	289.09	1	1	1	1	24.8756	16.2222	77.5133
DATA	1113	7	129	0	0	A_14_P114170	chr20:25287497-25287554	19132.2	368.436	6.768849740e-002	6.684578470e-002	3.112480025e-001	1.793451e+003	2.095935e+003	2.108959e+002	2.115561e+002	112	373	16	78	6.151764e+000	1.959443e+001	0	0	0	0	0	0	0	0	0	0	0	71.5401	286.509	1	1	1	1	25.1049	16.9938	77.7683
DATA	1114	7	130	0	0	A_14_P127512	chrX:148250026-148250085	19153.3	368.382	3.465115326e-001	7.067395131e-002	9.440337428e-007	2.217200e+003	4.923981e+003	2.479828e+002	4.932411e+002	132	763	16	76	6.305335e+000	1.944683e+001	0	0	0	0	0	0	0	0	0	0	0	88.3597	671.328	1	1	1	1	24.8756	16.858	77.5556
DATA	1115	7	131	0	0	A_14_P132891	chr14:69673529-69673588	19174.8	368.474	4.082106706e-001	8.231677734e-002	7.084911793e-007	7.507844e+002	1.921878e+003	1.341542e+002	1.943489e+002	73	344	16	76	6.648317e+000	1.800754e+001	0	0	0	0	0	0	0	0	0	0	0	29.8901	261.327	1	1	1	1	25.7804	17.0574	77.7023
DATA	1116	7	132	0	0	A_18_P14264151	chr3:82540102-82540161	19195.6	368.62	1.781676893e-002	8.100391950e-002	8.259105103e-001	9.268298e+002	9.656434e+002	1.448304e+002	1.008184e+002	80	214	16	76	6.354145e+000	1.852077e+001	0	0	0	0	0	0	0	0	0	0	0	36.8614	130.963	1	1	1	1	24.4106	16.6117	76.9527
DATA	1117	7	133	0	0	A_16_P02761878	chr13:40860857-40860916	19217.2	369.022	-4.223647521e-001	1.122056370e-001	1.670813730e-004	9.141576e+002	3.456657e+002	1.441173e+002	4.515522e+001	80.5	133.5	16	76	6.296203e+000	1.864976e+001	0	0	0	0	0	0	0	0	0	0	0	36.3174	46.7555	1	1	1	1	22.9591	16.3391	76.5173
DATA	1118	7	134	0	0	A_14_P127927	chr5:70834859-70834918	19237.9	368.705	3.294009179e-001	1.225315989e-001	7.181820654e-003	3.291150e+002	7.026655e+002	1.162856e+002	7.606584e+001	60	176	15	77	5.977638e+000	1.898877e+001	0	0	0	0	0	0	0	0	0	0	0	13.0612	94.793	1	1	0	1	26.0017	16.051	77.5033
DATA	1119	7	135	0	0	A_16_P15326798	chr1:165504256-165504315	19259.5	368.317	-6.746939445e-001	9.685183377e-002	3.255039187e-012	2.373559e+003	5.020027e+002	2.623073e+002	5.808089e+001	136.5	145.5	16	76	6.223480e+000	1.904883e+001	0	0	0	0	0	0	0	0	0	0	0	94.0905	67.5359	1	1	1	1	25.7804	16.4293	77.7219
DATA	1120	7	136	0	0	A_16_P01056612	chr4:114876387-114876446	19281.3	367.879	-8.646333786e-003	8.093094523e-002	9.149191329e-001	9.619034e+002	9.429423e+002	1.474759e+002	9.873951e+001	84	210	16	76	6.171615e+000	1.823475e+001	0	0	0	0	0	0	0	0	0	0	0	38.0863	126.504	1	1	1	1	26.0017	16.6921	76.7076
DATA	1121	7	137	0	0	A_14_P201638	chr5:148201371-148201430	19302.3	367.5	1.440046217e-001	8.919208746e-002	1.064093107e-001	6.692490e+002	9.323788e+002	1.304021e+002	9.775475e+001	70	207.5	16	75	6.445030e+000	1.854005e+001	0	0	0	0	0	0	0	0	0	0	0	26.4678	124.753	1	1	1	1	23.9365	16.4588	76.8149
DATA	1122	7	138	0	0	A_14_P201073	chr6:105308411-105308470	19323.3	367.966	-1.184605112e+000	3.241067006e-001	2.571970656e-004	4.924836e+002	3.219487e+001	1.224013e+002	2.962116e+001	63	85	16	74	6.932270e+000	1.906679e+001	0	0	0	0	0	0	0	0	0	0	0	19.453	4.29685	1	1	0	0	17.9125	17.1712	76.58
DATA	1123	7	139	0	0	A_16_P01468291	chr6:43424544-43424603	19343.9	368.254	-6.049084990e-002	2.210490988e-001	7.843509493e-001	2.542672e+002	2.212073e+002	1.150400e+002	3.688744e+001	55	114	16	75	6.876765e+000	1.902056e+001	0	0	0	0	0	0	0	0	0	0	0	10.0311	29.4501	1	1	0	1	27.0811	17.2841	76.1088
DATA	1124	7	140	0	0	A_16_P16532205	chr3:184799629-184799688	19365.3	368.519	-1.719142433e-001	8.242975580e-002	3.701624779e-002	1.159657e+003	7.805765e+002	1.614583e+002	8.347941e+001	88	191	16	76	6.266979e+000	1.912985e+001	0	0	0	0	0	0	0	0	0	0	0	45.6898	103.656	1	1	1	1	24.4106	16.7015	76.3979
DATA	1125	7	141	0	0	A_14_P100192	chr13:24334216-24334267	19386.3	367.883	1.945032331e-001	1.034895100e-001	6.018322656e-002	4.921697e+002	7.702259e+002	1.227805e+002	8.253997e+001	62.5	187.5	16	74	6.547052e+000	1.741196e+001	0	0	0	0	0	0	0	0	0	0	0	19.3666	102.017	1	1	0	1	26.2212	16.546	75.7067
DATA	1126	7	142	0	0	A_16_P21464716	chrX:48372386-48372445	19407.2	368.41	3.680329069e-001	1.833894546e-001	4.476691715e-002	1.896908e+002	4.426691e+002	1.142215e+002	5.333010e+001	50	144.5	16	75	6.197930e+000	1.865681e+001	0	0	0	0	0	0	0	0	0	0	0	7.45424	58.4933	1	1	0	1	26.0017	16.4562	76.3247
DATA	1127	7	143	0	1	SRN_30812	SRN_30812	19428.9	367.934	2.452105488e-001	6.760583568e-002	2.866646189e-004	2.192616e+003	3.856320e+003	2.465710e+002	3.867831e+002	126	603	16	75	6.307971e+000	1.934946e+001	0	0	0	0	0	0	0	0	0	0	0	86.0446	508.261	1	1	1	1	26.8687	16.4774	76.4103
DATA	1128	7	144	0	0	A_14_P133199	chr1:58938411-58938470	19449.8	368.066	-4.191782754e-001	7.898040393e-002	1.112178939e-007	2.516345e+003	9.584995e+002	2.758196e+002	1.004013e+002	142.5	210.5	16	76	6.294588e+000	1.982694e+001	0	0	0	0	0	0	0	0	0	0	0	98.6134	126.037	1	1	1	1	26.8687	16.0628	76.898
DATA	1129	7	145	0	0	A_16_P01066752	chr4:122639200-122639259	19471.4	367.586	1.651035787e-001	1.299165644e-001	2.037844510e-001	3.680361e+002	5.382624e+002	1.189416e+002	6.160218e+001	55	151	16	77	6.328742e+000	1.946454e+001	0	0	0	0	0	0	0	0	0	0	0	14.4027	70.6068	1	1	0	1	25.3321	16.3263	77.0303
DATA	1130	7	146	0	0	A_14_P123740	chr12:120648310-120648369	19492.9	368.038	-1.533122420e-001	9.086739394e-002	9.156327512e-002	9.223570e+002	6.480176e+002	1.460747e+002	7.141993e+001	74	171.5	17	76.5	6.434175e+000	1.893063e+001	0	0	0	0	0	0	0	0	0	0	0	36.0422	84.8165	1	1	1	1	23.9365	17.3503	77.3519
DATA	1131	7	147	0	0	A_14_P123294	chr3:78605584-78605643	19513.6	367.68	4.025045982e-001	7.848165779e-002	2.918343538e-007	9.661707e+002	2.440948e+003	1.490007e+002	2.459425e+002	81.5	402	16	76	6.238021e+000	1.846408e+001	0	0	0	0	0	0	0	0	0	0	0	37.7015	318.792	1	1	1	1	24.1747	16.7158	77.5093
DATA	1132	7	148	0	0	A_16_P02188800	chr9:135600047-135600104	19534.4	367.151	-2.007207746e-001	1.151438786e-001	8.129568988e-002	6.663821e+002	4.197614e+002	1.316953e+002	5.168513e+001	68	141	16	76	6.193228e+000	1.852541e+001	0	0	0	0	0	0	0	0	0	0	0	25.9663	54.7042	1	1	1	1	24.8756	16.2538	77.0363
DATA	1133	7	149	0	0	A_14_P120328	chr4:44350757-44350816	19555.7	367.608	1.700276308e-001	6.657410719e-002	1.065053767e-002	2.041285e+003	3.019475e+003	2.336890e+002	3.034553e+002	121	484.5	16	75	6.011433e+000	1.943943e+001	0	0	0	0	0	0	0	0	0	0	0	79.4207	392.745	1	1	1	1	24.4106	16.5972	76.5345
DATA	1134	7	150	0	0	A_16_P00369434	chr2:49208081-49208140	19577	367.464	-6.899418610e-002	8.822176166e-002	4.341828092e-001	8.786908e+002	7.496212e+002	1.438825e+002	8.084402e+001	78	179	16	75	5.745936e+000	1.931816e+001	0	0	0	0	0	0	0	0	0	0	0	34.1358	97.3142	1	1	1	1	25.3321	16.1411	76.076
DATA	1135	7	151	0	0	A_16_P19899355	chr13:88107653-88107712	19597.6	367.833	1.704386217e-001	7.006640271e-002	1.499375101e-002	1.399863e+003	2.072641e+003	1.805992e+002	2.094706e+002	97.5	361.5	15	77	6.211602e+000	1.919542e+001	0	0	0	0	0	0	0	0	0	0	0	54.3017	268.612	1	1	1	1	24.8756	16.3244	77.7073
DATA	1136	7	152	0	0	A_14_P110556	chr6:46563801-46563860	19619.1	367.655	-2.548816294e-001	7.815052535e-002	1.108559918e-003	1.603742e+003	8.917698e+002	1.969267e+002	9.420881e+001	104	198.5	15	78	5.973974e+000	1.883159e+001	0	0	0	0	0	0	0	0	0	0	0	62.1141	115.37	1	1	1	1	25.3321	16.3229	78.6426
DATA	1137	7	153	0	0	A_14_P123937	chr16:29838538-29838597	19640.4	367.86	4.228475473e-001	1.101524862e-001	1.236636748e-004	3.670516e+002	9.717951e+002	1.202012e+002	1.018307e+002	55	212	15	78	6.161015e+000	1.812327e+001	0	0	0	0	0	0	0	0	0	0	0	14.194	125.528	1	1	0	1	22.1978	16.4849	78.3296
DATA	1138	7	154	0	0	A_14_P100874	chr11:36472131-36472190	19661.5	367.869	9.691033767e-002	8.337352246e-002	2.450878628e-001	8.257511e+002	1.032190e+003	1.412804e+002	1.076218e+002	73.5	218.5	15	77	6.115600e+000	1.802424e+001	0	0	0	0	0	0	0	0	0	0	0	31.8829	133.137	1	1	1	1	25.3321	16.3727	78.9379
DATA	1139	7	155	0	0	A_14_P104198	chr2:233416378-233416437	19682.2	367.865	-5.163637554e-002	9.233498769e-002	5.760056482e-001	7.955300e+002	7.063504e+002	1.396794e+002	7.694167e+001	72	175	16	78	6.293568e+000	1.890719e+001	0	0	0	0	0	0	0	0	0	0	0	30.6693	90.9909	1	1	1	1	24.4106	16.2803	79.5906
DATA	1140	7	156	0	0	A_16_P21464716	chrX:48372386-48372445	19704	367.909	3.633442391e-001	1.821725008e-001	4.609672435e-002	1.963640e+002	4.533212e+002	1.166612e+002	5.466233e+001	51	141	16	78	6.237938e+000	1.965562e+001	0	0	0	0	0	0	0	0	0	0	0	7.55802	58.3254	1	1	0	1	22.7082	16.3156	79.6013
DATA	1141	7	157	0	0	A_14_P115716	chr16:62643246-62643305	19725	367.542	3.348186598e-001	7.750789028e-002	1.561699819e-005	9.540775e+002	2.062540e+003	1.495593e+002	2.085083e+002	82	337	16	78	6.078351e+000	1.931974e+001	0	0	0	0	0	0	0	0	0	0	0	36.6654	265.079	1	1	1	1	26.2212	16.345	78.8195
DATA	1142	7	158	0	0	A_14_P135339	chrX:22050894-22050953	19746.2	367.651	2.174729770e-001	7.478943468e-002	3.639769831e-003	1.057444e+003	1.744738e+003	1.564904e+002	1.771377e+002	81	294.5	16	78	6.377901e+000	1.937125e+001	0	0	0	0	0	0	0	0	0	0	0	40.5735	224.041	1	1	1	1	26.4388	16.4371	79.8642
DATA	1143	7	159	0	0	A_14_P104194	chr2:240957863-240957922	19767.2	367.5	3.774125519e-001	8.535564813e-002	9.795135492e-006	6.767769e+002	1.613831e+003	1.339004e+002	1.642637e+002	69	292	16	78	6.567068e+000	1.927718e+001	0	0	0	0	0	0	0	0	0	0	0	25.927	207.076	1	1	1	1	25.7804	16.5624	79.2998
DATA	1144	7	160	0	-1	NC1_00000031	NC1_00000031	19788.5	367.324	0.000000000e+000	8.211279846e-001	1.000000000e+000	1.149462e+002	3.044064e+001	1.162672e+002	3.069710e+001	46	84	16	77	6.333920e+000	1.892614e+001	0	0	0	0	0	0	0	0	0	0	0	4.30632	2.27584	0	0	0	0	27.0811	16.8803	77.5971
DATA	1145	7	161	0	0	A_14_P100462	chr11:133941206-133941265	19809.7	367.1	8.959331601e-002	7.452369766e-002	2.292812343e-001	1.132174e+003	1.391575e+003	1.620237e+002	1.424948e+002	87	261	16	77	6.604260e+000	1.918719e+001	0	0	0	0	0	0	0	0	0	0	0	43.2365	178.377	1	1	1	1	28.3221	16.8381	77.4324
DATA	1146	7	162	0	0	A_14_P107104	chr15:69019738-69019796	19830.5	367.382	7.273274557e-002	8.865510585e-002	4.119874943e-001	7.532713e+002	8.906030e+002	1.383815e+002	9.419093e+001	73	202	16	77	6.166595e+000	1.973847e+001	0	0	0	0	0	0	0	0	0	0	0	28.722	114.146	1	1	1	1	24.4106	16.441	78.2033
DATA	1147	7	163	0	0	A_14_P104713	chr5:77475271-77475330	19852.4	367.371	-1.934658419e-002	7.875727510e-002	8.059545610e-001	1.083745e+003	1.036527e+003	1.589467e+002	1.080928e+002	86.5	207	15	77	5.919126e+000	1.869111e+001	0	0	0	0	0	0	0	0	0	0	0	41.2559	132.85	1	1	1	1	26.6546	16.0374	77.8103
DATA	1148	7	164	0	0	A_14_P133793	chr6:83878613-83878672	19873.2	367.115	7.581564021e-002	7.089693781e-002	2.848992860e-001	1.378157e+003	1.641022e+003	1.804261e+002	1.669414e+002	99	278	15	77	6.201627e+000	1.861274e+001	0	0	0	0	0	0	0	0	0	0	0	52.3835	210.358	1	1	1	1	26.8687	16.1425	77.6518
DATA	1149	8	1	0	0	A_14_P101907	chr14:58023813-58023872	16435	379.863	5.892195091e-002	1.591873564e-001	7.112765750e-001	3.283220e+002	3.760295e+002	1.192723e+002	4.885366e+001	56	135	16	79	6.182633e+000	1.893413e+001	0	0	0	0	0	0	0	0	0	0	0	12.6737	47.3825	1	1	0	1	23.696	16.3937	79.4579
DATA	1150	8	2	0	0	A_14_P108764	chr11:33902330-33902379	16455.6	379.536	-4.562231684e-001	1.559035712e-001	3.430019359e-003	6.100850e+002	2.133866e+002	1.301581e+002	3.789491e+001	70.5	116.5	17	79	6.201317e+000	1.824906e+001	0	0	0	0	0	0	0	0	0	0	0	23.4867	26.7786	1	1	1	1	27.501	16.8477	79.3245
DATA	1151	8	3	0	0	A_14_P118817	chr13:31835180-31835239	16476.7	379.525	9.569408213e-002	7.088038962e-002	1.769908539e-001	1.352932e+003	1.686437e+003	1.777441e+002	1.715489e+002	96	295.5	16	77	6.181265e+000	1.750567e+001	0	0	0	0	0	0	0	0	0	0	0	51.9478	210.818	1	1	1	1	25.7804	16.9919	78.1375
DATA	1152	8	4	0	0	A_14_P117170	chr5:38562280-38562339	16497.8	379.481	7.822404793e-001	1.502018771e-001	1.909615526e-007	1.592328e+002	9.644349e+002	1.166528e+002	1.014724e+002	49	213	16	79	6.260099e+000	1.763653e+001	0	0	0	0	0	0	0	0	0	0	0	6.09893	120.139	1	1	0	1	25.3321	17.0914	79.6205
DATA	1153	8	5	0	0	A_14_P138505	chr20:36965726-36965785	16518.9	379.642	-1.736533006e-001	6.961523223e-002	1.261444005e-002	2.206213e+003	1.479088e+003	2.491790e+002	1.512571e+002	128.5	269	16	78	6.551574e+000	1.821874e+001	0	0	0	0	0	0	0	0	0	0	0	84.3064	183.66	1	1	1	1	24.6442	17.3096	79.9726
DATA	1154	8	6	0	0	A_14_P100185	chr8:55052672-55052731	16540.5	379.339	1.424238062e-001	1.165659448e-001	2.217718005e-001	4.496564e+002	6.241724e+002	1.244888e+002	7.002432e+001	62	156	16	76	6.435025e+000	1.875389e+001	0	0	0	0	0	0	0	0	0	0	0	17.1451	77.2803	1	1	0	1	25.1049	16.9565	77.25
DATA	1155	8	7	0	0	A_14_P116139	chr12:22779215-22779274	16561.3	379.388	-3.083772011e-001	1.806721718e-001	8.785313832e-002	4.365649e+002	2.146207e+002	1.242390e+002	3.838206e+001	64	113.5	16	76	5.903184e+000	1.827581e+001	0	0	0	0	0	0	0	0	0	0	0	16.6127	26.5061	1	1	0	1	23.9365	16.2254	76.6763
DATA	1156	8	8	0	0	A_14_P131466	chr13:76287311-76287370	16582.2	379.574	1.526137555e-001	8.607685129e-002	7.622965131e-002	7.463257e+002	1.060577e+003	1.383830e+002	1.107488e+002	74	213.5	16	75	6.801264e+000	1.929688e+001	0	0	0	0	0	0	0	0	0	0	0	28.3474	130.694	1	1	1	1	25.1049	17.1941	75.85
DATA	1157	8	9	0	0	A_14_P128856	chr6:125657840-125657899	16604	378.857	6.592695852e-002	7.709738226e-002	3.924887045e-001	1.053308e+003	1.225977e+003	1.572344e+002	1.266934e+002	84	240	16	77	6.311618e+000	1.815620e+001	0	0	0	0	0	0	0	0	0	0	0	39.9365	150.783	1	1	1	1	27.2919	16.4815	77.8307
DATA	1158	8	10	0	0	A_16_P17270463	chr5:117002530-117002589	16625.2	379.065	2.423968371e-001	9.181460430e-002	8.288928509e-003	6.090879e+002	1.064331e+003	1.318402e+002	1.111414e+002	67	214	16	77	6.738539e+000	1.768184e+001	0	0	0	0	0	0	0	0	0	0	0	23.0567	130.686	1	1	1	1	27.0811	17.1517	77.1601
DATA	1159	8	11	0	0	A_16_P18738075	chr9:113948226-113948285	16646.4	379.136	-1.043768403e-001	1.285120781e-001	4.166798691e-001	5.273360e+002	4.146776e+002	1.284262e+002	5.240970e+001	65	134	17	77	7.029492e+000	1.872630e+001	0	0	0	0	0	0	0	0	0	0	0	19.9325	50.8473	1	1	0	1	25.7804	17.397	77.8209
DATA	1160	8	12	0	0	A_14_P136943	chr9:130317389-130317448	16666.8	379.242	5.627781225e-002	1.003351444e-001	5.748668695e-001	6.245402e+002	7.109486e+002	1.328483e+002	7.799909e+001	70	176.5	16	77	6.872030e+000	1.916840e+001	0	0	0	0	0	0	0	0	0	0	0	23.576	87.0836	1	1	1	1	27.0811	17.0698	77.3184
DATA	1161	8	13	0	0	A_14_P138339	chr17:36914348-36914397	16688.3	379.475	2.348169097e-001	7.357882174e-002	1.416020435e-003	1.159696e+003	1.991412e+003	1.650197e+002	2.017136e+002	90	320	16	76	6.450832e+000	1.858016e+001	0	0	0	0	0	0	0	0	0	0	0	43.7231	243.717	1	1	1	1	25.3321	16.6233	76.8421
DATA	1162	8	14	0	0	A_14_P103650	chr2:97059704-97059763	16709.9	379.808	2.023810494e-001	1.364993079e-001	1.381667506e-001	3.447689e+002	5.494259e+002	1.224843e+002	6.364816e+001	59	152	15	78	6.295756e+000	1.910016e+001	0	0	0	0	0	0	0	0	0	0	0	12.9839	67.2002	1	1	0	1	24.4106	16.4848	78.103
DATA	1163	8	15	0	0	A_16_P16791588	chr4:102148200-102148259	16731.5	379.243	-6.708155811e-001	1.629203982e-001	3.830979238e-005	7.557474e+002	1.612728e+002	1.398297e+002	3.595977e+001	70.5	99	16	76	6.758056e+000	1.943853e+001	0	0	0	0	0	0	0	0	0	0	0	28.4333	19.7194	1	1	1	1	28.3221	16.7321	77.1548
DATA	1164	8	16	0	0	A_14_P110815	chr7:44721480-44721539	16752	378.797	6.995500177e-001	1.840057682e-001	1.436584728e-004	1.323819e+002	6.627943e+002	1.184855e+002	7.366216e+001	52	171	16	78	6.598712e+000	1.886348e+001	0	0	0	0	0	0	0	0	0	0	0	4.97649	81.0368	1	1	0	1	28.1191	16.6501	77.8402
DATA	1165	8	17	0	0	A_14_P104394	chr10:133996915-133996974	16773.7	379.111	-5.783224940e-002	7.550729261e-002	4.437262443e-001	1.299327e+003	1.137329e+003	1.754073e+002	1.181866e+002	89.5	210.5	15	77	6.528630e+000	1.927563e+001	0	0	0	0	0	0	0	0	0	0	0	48.8061	139.072	1	1	1	1	27.0811	16.1287	77.7006
DATA	1166	8	18	66	-1	(-)3xSLv1	NegativeControl	16794.5	378.676	0.000000000e+000	8.098818565e-001	1.000000000e+000	1.171194e+002	3.191221e+001	1.179086e+002	3.213252e+001	40	89	16	76	6.347984e+000	1.912737e+001	0	0	0	0	0	0	0	0	0	0	0	-5.38667	0.712267	0	0	0	0	27.0811	16.2925	77.3398
DATA	1167	8	19	0	0	A_14_P201336	chr1:55512509-55512568	16815.3	378.737	3.918534817e-001	9.941523489e-002	8.094533635e-005	4.709018e+002	1.160871e+003	1.270227e+002	1.204461e+002	64	226.5	16	79	6.579457e+000	1.944456e+001	0	0	0	0	0	0	0	0	0	0	0	17.6679	142.079	1	1	0	1	25.1049	16.8889	79.7696
DATA	1168	8	20	0	0	A_14_P116327	chr1:7469804-7469863	16836.6	378.828	-2.854245270e-001	1.179795180e-001	1.555161146e-002	7.449018e+002	3.860775e+002	1.395654e+002	5.020019e+001	72	131	16	81	6.300071e+000	1.825286e+001	0	0	0	0	0	0	0	0	0	0	0	27.9357	47.2875	1	1	1	1	25.3321	16.6265	80.7108
DATA	1169	8	21	0	0	A_14_P136942	chrX:151128402-151128461	16857.6	378.627	-3.080587442e-001	1.530550130e-001	4.414280719e-002	5.401946e+002	2.657612e+002	1.298350e+002	4.163957e+001	64.5	117	16	80	6.760649e+000	1.821119e+001	0	0	0	0	0	0	0	0	0	0	0	20.2519	32.5816	1	1	0	1	24.4106	17.035	81.344
DATA	1170	8	22	0	1	SRN_50798	SRN_50798	16879.2	378.729	2.242145166e-001	6.525204118e-002	5.900870486e-004	5.014070e+003	8.402429e+003	5.151262e+002	8.408528e+002	237	1110.5	16	80	6.014563e+000	1.833490e+001	0	0	0	0	0	0	0	0	0	0	0	187.93	1031.29	1	1	1	1	25.7804	16.374	80.2439
DATA	1171	8	23	0	-1	NC2_00115548	NC2_00115548	16900.7	378.569	-5.928751744e-001	7.872284636e-001	4.513795868e-001	1.243915e+002	3.176257e+001	1.187647e+002	3.197660e+001	49	82.5	16	78	6.188990e+000	1.835182e+001	0	0	0	0	0	0	0	0	0	0	0	4.66155	-2.72823	1	0	0	0	24.1747	16.049	79.1063
DATA	1172	8	24	1028	1	SM_09	SM_09	16922.1	378.3	0.000000000e+000	7.627043059e-001	1.000000000e+000	1.173275e+002	3.662020e+001	1.181181e+002	2.942889e+001	41.5	93	16	78	6.709050e+000	1.889746e+001	0	0	0	0	0	0	0	0	0	0	0	-2.55858	4.50736	0	1	0	0	21.6755	16.4734	78.8329
DATA	1173	8	25	0	0	A_14_P102208	chr20:54993913-54993972	16942.4	378.778	1.314300692e-001	7.221122036e-002	6.874708124e-002	1.262798e+003	1.709086e+003	1.729112e+002	1.738565e+002	90	297	15	78	6.237685e+000	1.835499e+001	0	0	0	0	0	0	0	0	0	0	0	47.3208	210.684	1	1	1	1	24.8756	16.3106	78.7575
DATA	1174	8	26	0	0	A_14_P100578	chr8:55501294-55501353	16962.8	378.83	-8.416407761e-002	9.904076586e-002	3.954405870e-001	7.558061e+002	6.226533e+002	1.402194e+002	6.992746e+001	74	165	16	79	6.506464e+000	1.878607e+001	0	0	0	0	0	0	0	0	0	0	0	28.325	76.8871	1	1	1	1	22.9591	17.0334	79.5682
DATA	1175	8	27	0	0	A_14_P114722	chr3:149368292-149368351	16984.3	378.981	1.918364182e-001	6.850143600e-002	5.102778290e-003	1.706065e+003	2.653579e+003	2.074865e+002	2.672523e+002	112	422	16	77	6.171710e+000	1.873786e+001	0	0	0	0	0	0	0	0	0	0	0	63.9489	328.308	1	1	1	1	24.4106	17.1221	78.7297
DATA	1176	8	28	0	0	A_18_P15117935	chr5:21451717-21451776	17006	378.667	-1.307293196e-001	9.983493264e-002	1.903803879e-001	7.902158e+002	5.848122e+002	1.420595e+002	6.651901e+001	72	165	16	78	5.974139e+000	1.803122e+001	0	0	0	0	0	0	0	0	0	0	0	29.6279	72.5067	1	1	1	1	25.7804	16.5396	79.1378
DATA	1177	8	29	0	0	A_14_P110444	chr16:75604673-75604732	17027	378.661	4.832634915e-001	9.645248240e-002	5.432294768e-007	4.843297e+002	1.473685e+003	1.275658e+002	1.507244e+002	64	269	17	78	5.920354e+000	1.973749e+001	0	0	0	0	0	0	0	0	0	0	0	18.1652	183.108	1	1	0	1	26.0017	17.003	79.8665
DATA	1178	8	30	0	0	A_14_P109298	chr2:97541615-97541671	17048.2	378.623	7.168278327e-002	6.933135100e-002	3.011755021e-001	1.548855e+003	1.826811e+003	1.946936e+002	1.853866e+002	101.5	317	17	77	6.659424e+000	1.922641e+001	0	0	0	0	0	0	0	0	0	0	0	58.1145	227.504	1	1	1	1	26.0017	17.2423	79.6592
DATA	1179	8	31	0	0	A_14_P103022	chr1:14112991-14113050	17069.3	378.492	5.950464510e-003	9.610670609e-002	9.506303746e-001	7.121251e+002	7.219494e+002	1.377466e+002	7.876003e+001	69.5	176	16	79	6.214558e+000	1.994195e+001	0	0	0	0	0	0	0	0	0	0	0	26.7322	90.1256	1	1	1	1	26.6546	16.6371	81.3823
DATA	1180	8	32	0	0	A_14_P101262	chr5:43479974-43480033	17090.4	378.59	9.996345030e-002	8.805313972e-002	2.562652487e-001	7.544870e+002	9.497629e+002	1.399309e+002	1.000329e+002	72.5	198.5	16.5	81	6.733347e+000	1.966648e+001	0	0	0	0	0	0	0	0	0	0	0	28.3375	118.862	1	1	1	1	25.7804	17.352	82.6117
DATA	1181	8	33	0	0	A_16_P03524252	chr20:44350693-44350752	17111.2	378.197	-2.784838132e-001	1.233072495e-001	2.391733572e-002	6.904483e+002	3.636197e+002	1.365238e+002	4.799189e+001	68	126	16	80.5	6.511372e+000	2.004580e+001	0	0	0	0	0	0	0	1	0	0	0	25.9478	45.6239	1	1	1	1	27.501	17.4615	80.6593
DATA	1182	8	34	0	0	A_16_P03254173	chr17:46722902-46722961	17132.5	378.373	2.972432050e-001	7.635262603e-002	9.899914787e-005	1.014724e+003	2.011829e+003	1.554029e+002	2.035934e+002	82	342	16	82	6.328223e+000	1.968718e+001	0	0	0	0	0	0	0	0	0	0	0	38.1594	253.112	1	1	1	1	25.3321	17.3661	81.3115
DATA	1183	8	35	0	0	A_14_P126195	chr16:81892733-81892792	17154.1	378.357	2.300065279e-001	1.139122107e-001	4.347099575e-002	4.281584e+002	7.271282e+002	1.251655e+002	7.910339e+001	61	180	16	80	6.446142e+000	1.908923e+001	0	0	0	0	0	0	0	0	0	0	0	16.1129	91.7418	1	1	0	1	25.5572	17.2652	80.1188
DATA	1184	8	36	0	0	A_14_P105169	chr5:34847437-34847496	17175.4	378	-5.708048813e-001	1.970567392e-001	3.771673627e-003	5.278929e+002	1.418211e+002	1.288346e+002	3.414326e+001	64.5	107.5	16	81	6.480738e+000	2.037596e+001	0	0	0	0	0	0	0	0	0	0	0	19.8818	17.9451	1	1	0	0	29.1201	17.0054	80.3614
DATA	1185	8	37	0	0	A_18_P14375740	chr3:124679284-124679343	17196.4	378.242	1.946789971e-001	7.275939158e-002	7.458347201e-003	1.204070e+003	1.885084e+003	1.681880e+002	1.910352e+002	90.5	322.5	16	80	6.286299e+000	1.941108e+001	0	0	0	0	0	0	0	0	0	0	0	45.3849	239.22	1	1	1	1	26.4388	16.9554	79.5487
DATA	1186	8	38	0	0	A_16_P03378832	chr18:56305873-56305932	17217.6	378.293	3.211787759e-001	8.336989818e-002	1.169395012e-004	7.397582e+002	1.549775e+003	1.387007e+002	1.580232e+002	73	279.5	16	78	6.192540e+000	1.917188e+001	0	0	0	0	0	0	0	0	0	0	0	27.9079	197.26	1	1	1	1	25.3321	16.7209	79.2674
DATA	1187	8	39	0	0	A_14_P101298	chr5:122986985-122987044	17238.7	377.821	2.438612363e-001	7.792708366e-002	1.751925940e-003	9.238573e+002	1.619818e+003	1.492485e+002	1.648805e+002	80	278	16	77	6.077461e+000	2.120838e+001	0	0	0	0	0	0	0	0	0	0	0	34.8854	206.806	1	1	1	1	25.3321	16.6878	79.047
DATA	1188	8	40	0	0	A_14_P104998	chr2:62147937-62147996	17259.9	378.056	-4.479344783e-002	8.063971931e-002	5.785689620e-001	1.062178e+003	9.580842e+002	1.581011e+002	1.006025e+002	83	213	16	77	6.158359e+000	1.957076e+001	0	0	0	0	0	0	0	0	0	0	0	40.1468	122.703	1	1	1	1	24.6442	16.404	77.4785
DATA	1189	8	41	0	0	A_14_P107917	chr8:105352043-105352093	17280.8	377.965	-5.233529881e-001	1.092403983e-001	1.660866645e-006	1.181739e+003	3.541348e+002	1.662882e+002	4.679621e+001	91.5	130	16	77.5	5.936029e+000	2.014996e+001	0	0	0	0	0	0	0	0	0	0	0	44.71	45.4956	1	1	1	1	25.5572	16.6307	77.7955
DATA	1190	8	42	0	0	A_14_P127889	chr1:228602911-228602964	17302.2	378.345	-1.559398841e-001	7.526862294e-002	3.828613561e-002	1.518622e+003	1.060498e+003	1.916257e+002	1.103463e+002	103	214.5	16	77.5	5.472608e+000	2.032158e+001	0	0	0	0	0	0	0	0	0	0	0	57.5153	136.682	1	1	1	1	25.3321	16.5723	78
DATA	1191	8	43	0	0	A_14_P111278	chr8:11291457-11291512	17322.9	378	3.243293759e-001	7.342374216e-002	9.997497045e-006	1.297736e+003	2.738520e+003	1.745579e+002	2.755336e+002	89.5	438.5	16	79	5.818070e+000	2.061147e+001	0	0	0	0	0	0	0	0	0	0	0	49.2019	354.072	1	1	1	1	24.1747	16.6716	79.0507
DATA	1192	8	44	0	0	A_16_P19308275	chr11:83867590-83867649	17344.5	377.585	-2.622212982e-001	9.967216423e-002	8.517466663e-003	9.324838e+002	5.098237e+002	1.493098e+002	5.930403e+001	77	155	16	81.5	6.033270e+000	2.157045e+001	0	0	0	0	0	0	0	0	0	0	0	35.3943	66.1362	1	1	1	1	24.4106	16.5808	81.0988
DATA	1193	8	45	0	0	A_14_P106102	chr2:137175541-137175600	17365	377.483	8.599646377e-002	9.092695092e-002	3.442632152e-001	7.096957e+002	8.651047e+002	1.363992e+002	9.162978e+001	71	189	16	78	5.824741e+000	2.116186e+001	0	0	0	0	0	0	0	0	0	0	0	26.9678	112.582	1	1	1	1	25.7804	16.679	79.6543
DATA	1194	8	46	0	0	A_16_P21633637	chrX:151557666-151557725	17387	377.632	-1.456239505e-001	6.558689721e-002	2.639699759e-002	3.271812e+003	2.339723e+003	3.472503e+002	2.358999e+002	167	378.5	17	78	6.237906e+000	2.042834e+001	0	0	0	0	0	0	0	0	0	0	0	124.476	305.528	1	1	1	1	25.5572	17.1306	79.9347
DATA	1195	8	47	0	0	A_14_P131882	chr17:65989022-65989072	17407.7	377.855	-4.337446495e-002	6.456309316e-002	5.017013754e-001	2.807774e+003	2.540901e+003	3.038745e+002	2.558547e+002	154	399	17	78	6.459372e+000	2.047147e+001	0	0	0	0	0	0	0	0	0	0	0	106.946	332.873	1	1	1	1	24.8756	17.0592	78.8698
DATA	1196	8	48	0	0	A_14_P127949	chr6:126252422-126252474	17429.7	377.263	-6.783654469e-002	1.001846814e-001	4.983330304e-001	7.124654e+002	6.094348e+002	1.361808e+002	6.788101e+001	69.5	165	17	78	6.432925e+000	2.012195e+001	0	0	0	0	0	0	0	0	0	0	0	27.1723	80.1145	1	1	1	1	25.1049	17.0656	79.3386
DATA	1197	8	49	0	0	A_14_P139460	chr14:21548659-21548718	17450.5	377.574	2.371130386e-001	9.477632423e-002	1.235576947e-002	5.675122e+002	9.796891e+002	1.290623e+002	1.024002e+002	67	212.5	17	79	7.072412e+000	1.913191e+001	0	0	0	0	0	0	0	0	0	0	0	21.6704	129.209	1	1	0	1	24.4106	17.8395	80.1105
DATA	1198	8	50	0	0	A_16_P18931106	chr10:56073480-56073539	17470.9	378.044	-4.636682355e-001	9.614696895e-002	1.417738916e-006	1.395886e+003	4.799344e+002	1.813533e+002	5.644117e+001	102	143.5	17	79.5	7.015707e+000	1.874626e+001	0	0	0	0	0	0	0	0	0	0	0	53.3659	63.5002	1	1	1	1	22.7082	18.0378	80.4826
DATA	1199	8	51	0	0	A_18_P14166257	chr3:50502719-50502778	17492.6	377.574	-7.784060787e-002	9.304415951e-002	4.028182682e-001	8.142865e+002	6.806700e+002	1.414183e+002	7.422539e+001	75	178	17	79	7.909183e+000	1.888414e+001	0	0	0	0	0	0	0	0	0	0	0	31.1722	90.3645	1	1	1	1	24.4106	18.2253	81.1978
DATA	1200	8	52	0	1	SRN_30237	SRN_30237	17513.8	378.078	-1.353630216e-001	1.103742004e-001	2.200478401e-001	6.629874e+002	4.854475e+002	1.331532e+002	5.680778e+001	68	155.5	17	80	7.476547e+000	1.964280e+001	0	0	0	0	0	0	0	0	0	0	0	25.4128	64.66	1	1	1	1	23.696	18.1893	81.8462
DATA	1201	8	53	0	0	A_14_P113923	chr2:183698733-183698792	17534.9	377.397	-1.795968800e-001	8.078688123e-002	2.620941825e-002	1.265943e+003	8.371773e+002	1.712453e+002	8.873294e+001	97.5	201	17.5	79	7.113483e+000	1.952347e+001	0	0	0	0	0	0	0	0	0	0	0	48.5892	111.873	1	1	1	1	25.7804	18.1162	80.5297
DATA	1202	8	54	0	0	A_14_P128267	chr21:38076648-38076707	17555.8	377.764	6.827068645e-002	8.237055832e-002	4.072040693e-001	8.740158e+002	1.022798e+003	1.445803e+002	1.063978e+002	78	216	17	79	6.731234e+000	2.077328e+001	0	0	0	0	0	0	0	0	0	0	0	33.5898	137.118	1	1	1	1	24.8756	17.2918	80.5099
DATA	1203	8	55	0	0	A_14_P138796	chr8:125325797-125325856	17577.4	377.492	-5.904415358e-001	9.209576788e-002	1.444079661e-010	2.250838e+003	5.779664e+002	2.527661e+002	6.476220e+001	132	168	16	80	6.840556e+000	2.095464e+001	0	0	0	0	0	0	0	0	0	0	0	86.6221	77.7388	1	1	1	1	25.3321	16.8595	80.7189
DATA	1204	8	56	0	0	A_16_P21631800	chrX:150589900-150589959	17598.5	377.5	-3.422508729e-001	7.890743205e-002	1.441965681e-005	1.938469e+003	8.814708e+002	2.253205e+002	9.283418e+001	112	209	16	78	6.711119e+000	2.060593e+001	0	0	0	0	0	0	0	0	0	0	0	74.7006	118.939	1	1	1	1	24.4106	16.916	81.1111
DATA	1205	8	57	0	0	A_14_P106885	chr14:21526410-21526454	17619.7	377.533	-1.632593126e-001	7.220668316e-002	2.375925326e-002	1.765624e+003	1.212380e+003	2.105504e+002	1.246659e+002	110	251.5	16	77.5	6.152755e+000	1.858339e+001	0	0	0	0	0	0	0	0	0	0	0	68.1315	164.107	1	1	1	1	25.5572	16.0179	78.4673
DATA	1206	8	58	0	0	A_14_P121523	chr19:52540459-52540518	17641.1	377.23	-9.479574915e-002	9.328572385e-002	3.095402994e-001	8.196763e+002	6.589411e+002	1.408531e+002	7.196989e+001	77.5	171	16	77	6.269340e+000	1.854579e+001	0	0	0	0	0	0	0	0	0	0	0	31.6732	89.4758	1	1	1	1	26.8687	16.3545	78.1153
DATA	1207	8	59	0	1	SRN_30723	SRN_30723	17662.2	377	2.498396544e-001	8.871408246e-002	4.859019332e-003	6.338333e+002	1.126717e+003	1.307778e+002	1.163075e+002	73	241	16	78	6.305539e+000	1.840802e+001	0	0	0	0	0	0	0	0	0	0	0	24.5253	153.462	1	1	1	1	27.2919	16.7123	78.6125
DATA	1208	8	60	0	0	A_14_P119665	chrX:22518844-22518903	17683.1	377	-1.169292789e-001	8.446640402e-002	1.662578102e-001	1.023929e+003	7.822413e+002	1.534100e+002	8.334610e+001	83	191	16	78	6.341924e+000	1.930110e+001	0	0	0	0	0	0	0	0	0	0	0	39.6727	106.863	1	1	1	1	26.4388	16.4556	78.2493
DATA	1209	8	61	0	0	A_16_P16185689	chr3:35154088-35154147	17704.1	377.339	1.589291194e-001	8.246951651e-002	5.396396553e-002	7.969863e+002	1.149159e+003	1.391667e+002	1.184412e+002	74	243	17	79	6.483041e+000	1.890858e+001	0	0	0	0	0	0	0	0	0	0	0	30.9209	157.455	1	1	1	1	25.7804	16.8263	79.0958
DATA	1210	8	62	0	1	SRN_20315	SRN_20315	17725.4	376.81	-2.343469833e-001	8.137661576e-002	3.979491366e-003	1.349956e+003	7.869959e+002	1.766454e+002	8.373466e+001	98	193	17	78	6.880947e+000	1.966698e+001	0	0	0	0	0	0	0	0	0	0	0	52.4466	108.147	1	1	1	1	25.7804	17.6117	78.662
DATA	1211	8	63	0	0	A_16_P02541259	chr11:125957215-125957273	17746.5	376.969	4.278765943e-002	7.312605125e-002	5.584657049e-001	1.227278e+003	1.354349e+003	1.673533e+002	1.384045e+002	92	266.5	17	80.5	6.553342e+000	1.914695e+001	0	0	0	0	0	0	0	0	0	0	0	47.7446	186.648	1	1	1	1	26.6546	17.1886	81.1138
DATA	1212	8	64	0	0	A_14_P136151	chr1:232981531-232981590	17767.6	376.797	-2.535350100e-001	8.299908912e-002	2.253066235e-003	1.322282e+003	7.375462e+002	1.743404e+002	7.904681e+001	94.5	188	16	80	6.733534e+000	1.849789e+001	0	0	0	0	0	0	0	0	0	0	0	51.5096	101.928	1	1	1	1	27.0811	17.1361	79.3846
DATA	1213	8	65	0	1	SRN_20560	SRN_20560	17789.1	377.115	3.193533805e-001	6.802770811e-002	2.673114088e-006	3.209240e+004	6.695076e+004	3.211245e+003	6.695136e+003	1213	8775	16	77	6.690600e+000	1.920368e+001	0	0	0	0	0	0	0	0	0	0	0	1251.84	9278.32	1	1	1	1	27.0811	16.5443	78.6667
DATA	1214	8	66	0	0	A_16_P16940433	chr4:166218171-166218230	17810.2	376.569	-2.177480144e-001	1.098879500e-001	4.753008444e-002	7.253363e+002	4.393306e+002	1.345454e+002	5.224966e+001	73	147	16	79	6.110622e+000	1.935050e+001	0	0	0	0	0	0	0	0	0	0	0	28.3313	61.0457	1	1	1	1	25.7804	16.3536	79.4203
DATA	1215	8	67	0	0	A_14_P120355	chr1:171064464-171064523	17831.8	376.703	2.674735408e-002	9.696987199e-002	7.826774185e-001	6.547802e+002	6.963746e+002	1.307458e+002	7.513348e+001	72	177.5	16	82	6.500893e+000	2.006817e+001	0	0	0	0	0	0	0	0	0	0	0	25.6096	97.0205	1	1	1	1	27.0811	16.841	80.6329
DATA	1216	8	68	0	0	A_14_P113724	chr3:65170174-65170233	17852	377.308	-2.817361463e-001	9.637056260e-002	3.461570435e-003	9.872064e+002	5.160263e+002	1.500723e+002	5.877611e+001	86	157	17	82	6.340465e+000	2.008598e+001	0	0	0	0	0	0	0	0	0	0	0	38.6584	72.0692	1	1	1	1	24.6442	17.0297	81
DATA	1217	8	69	0	0	A_14_P132221	chr4:14248638-14248697	17873.1	377.02	3.205220629e-001	7.714373459e-002	3.254748502e-005	9.405411e+002	1.967433e+003	1.469324e+002	1.987356e+002	79	360	16	80	6.175169e+000	1.933977e+001	0	0	0	0	0	0	0	0	0	0	0	36.8786	275.446	1	1	1	1	22.9591	16.5059	78.7765
DATA	1218	8	70	0	0	A_14_P118858	chr7:121512486-121512540	17894.7	377.083	-2.402529311e-001	9.635564307e-002	1.265270599e-002	9.261649e+002	5.326420e+002	1.459035e+002	6.017643e+001	81	162	17	81	6.508089e+000	2.026944e+001	0	0	0	0	0	0	0	0	0	0	0	36.3619	74.7528	1	1	1	1	23.2073	17.1527	80.3256
DATA	1219	8	71	0	0	A_16_P02608660	chr12:43469733-43469792	17915.6	376.93	-4.992879694e-001	9.019983710e-002	3.106015434e-008	1.783178e+003	5.648157e+002	2.108927e+002	6.301397e+001	116	168	17	80	6.744348e+000	1.892047e+001	0	0	0	0	0	0	0	0	0	0	0	70.0959	79.4475	1	1	1	1	25.3321	17.2745	80.0672
DATA	1220	8	72	0	0	A_14_P133799	chr14:64066394-64066452	17936.9	376.528	-2.209729947e-001	1.327835218e-001	9.608051519e-002	5.535437e+002	3.327966e+002	1.253425e+002	4.341295e+001	68	135.5	16	79	6.352134e+000	1.906114e+001	0	0	0	0	0	0	0	0	0	0	0	21.7869	46.9151	1	1	0	1	24.6442	16.3388	79.336
DATA	1221	8	73	0	0	A_16_P17001526	chr5:364170-364229	17958.3	376.897	9.591181978e-002	7.299591321e-002	1.888683890e-001	1.167561e+003	1.456101e+003	1.620123e+002	1.482434e+002	90	287	15	79	6.194425e+000	1.882871e+001	0	0	0	0	0	0	0	0	0	0	0	46.0098	205.714	1	1	1	1	25.5572	16.0889	79.5944
DATA	1222	8	74	0	0	A_16_P01412603	chr6:4008664-4008723	17979.1	376.81	-3.795068455e-001	7.469500315e-002	3.759420948e-007	3.078296e+003	1.284705e+003	3.276361e+002	1.314358e+002	166	273	16	81	6.338666e+000	1.879873e+001	0	0	0	0	0	0	0	0	0	0	0	121.449	181.863	1	1	1	1	25.5572	16.5366	80.6938
DATA	1223	8	75	0	0	A_14_P118934	chr20:22773013-22773072	18000	376.717	-8.155148183e-002	7.197299706e-002	2.571788096e-001	1.495183e+003	1.239204e+003	1.868497e+002	1.269804e+002	102.5	271.5	16	81	6.591204e+000	1.894802e+001	0	0	0	0	0	0	0	0	0	0	0	59.0584	175.761	1	1	1	1	24.8756	16.7447	80.8883
DATA	1224	8	76	0	0	A_16_P17374075	chr5:161352025-161352084	18021.3	376.617	-1.059580794e-001	8.372459908e-002	2.056724735e-001	1.006374e+003	7.884990e+002	1.505190e+002	8.355954e+001	84	202	16	80	6.899316e+000	2.064113e+001	0	0	0	0	0	0	0	0	0	0	0	39.7969	112.044	1	1	1	1	26.0017	17.129	80.8952
DATA	1225	8	77	0	0	A_14_P126755	chr19:13009150-13009209	18042.4	376.833	-1.926251049e-001	6.782649423e-002	4.511799218e-003	2.719731e+003	1.745423e+003	2.940572e+002	1.767123e+002	149	334	17	81	6.812379e+000	2.043736e+001	0	0	0	0	0	0	0	0	0	0	0	107.671	248.459	1	1	1	1	24.8756	17.1615	80.6912
DATA	1226	8	78	0	0	A_18_P26391921	chr9:4516000-4516059	18063.7	376.857	-3.001899972e-001	8.382466788e-002	3.420650515e-004	1.383974e+003	6.933266e+002	1.778386e+002	7.460997e+001	103	182	17	80	6.877374e+000	1.909329e+001	0	0	0	0	0	0	0	0	0	0	0	54.8503	98.8604	1	1	1	1	25.1049	17.4056	80.1296
DATA	1227	8	79	0	0	A_14_P118074	chr1:182553193-182553250	18084.9	376.603	1.418897545e-001	8.170733176e-002	8.246469633e-002	8.066697e+002	1.118370e+003	1.376696e+002	1.151728e+002	78	247	17	79	6.668744e+000	1.863712e+001	0	0	0	0	0	0	0	0	0	0	0	32.0049	159.716	1	1	1	1	25.7804	17.4167	79.4806
DATA	1228	8	80	0	1	SRN_31093	SRN_31093	18106	376.735	-3.051091267e-001	8.870517019e-002	5.826030465e-004	1.204921e+003	5.968281e+002	1.641294e+002	6.570440e+001	92	171	17	82	6.757861e+000	2.028987e+001	0	0	0	0	0	0	0	0	0	0	0	47.855	85.3596	1	1	1	1	23.4529	17.4901	82.0873
DATA	1229	8	81	0	0	A_16_P20836777	chr18:39389606-39389665	18127.4	376.712	-2.165329065e-001	7.258877654e-002	2.854304488e-003	1.902224e+003	1.155390e+003	2.204069e+002	1.187527e+002	120	246	17	83	6.867134e+000	2.074406e+001	0	0	0	0	0	0	0	0	0	0	0	75.6269	165.476	1	1	1	1	25.3321	17.1638	82.9713
DATA	1230	8	82	0	0	A_14_P127610	chr3:29804444-29804503	18148.2	376.623	5.154016738e-002	6.487530523e-002	4.269336755e-001	2.301595e+003	2.591606e+003	2.556249e+002	2.606056e+002	132.5	467.5	17	85	6.701835e+000	2.184694e+001	0	0	0	0	0	0	0	0	0	1	0	91.5933	371.635	1	1	1	1	26.0017	17.4703	86.0283
DATA	1231	8	83	0	0	A_14_P131723	chr8:59043056-59043115	18169.6	376.491	2.900532464e-002	6.494241130e-002	6.551411696e-001	2.295613e+003	2.454166e+003	2.550394e+002	2.469385e+002	131.5	442.5	16	81	6.020717e+000	2.007751e+001	0	0	0	0	0	0	0	0	0	0	0	91.4439	352.342	1	1	1	1	25.3321	16.6723	81.8403
DATA	1232	8	84	0	0	A_14_P102265	chr12:120745306-120745365	18190.7	376.475	4.074837867e-001	7.444686906e-002	4.412714002e-008	1.547344e+003	3.954310e+003	1.904386e+002	3.963753e+002	106	617	16	78	6.583982e+000	1.995113e+001	0	0	0	0	0	0	0	0	0	0	0	61.6937	568.32	1	1	1	1	25.7804	16.8542	78.8274
DATA	1233	8	85	0	0	A_14_P120019	chr3:9422487-9422546	18211.6	375.966	2.278085108e-001	7.457758883e-002	2.253225012e-003	1.024640e+003	1.731330e+003	1.509998e+002	1.752751e+002	88	336	16	78	6.135282e+000	1.931656e+001	0	0	0	0	0	0	0	0	0	0	0	40.8898	249.06	1	1	1	1	26.0017	16.5787	78.8596
DATA	1234	8	86	0	0	A_18_P12594721	chr17:15497825-15497883	18233.2	376.473	3.562832741e-001	7.198259242e-002	7.437553148e-007	1.723210e+003	3.914005e+003	2.048797e+002	3.923510e+002	107	637.5	15	77	5.829813e+000	2.023883e+001	0	0	0	0	0	0	0	0	0	0	0	68.8255	563.559	1	1	1	1	25.3321	16.2356	79.6677
DATA	1235	8	87	0	0	A_16_P16894772	chr4:147172384-147172443	18254.1	376.31	5.943863835e-002	7.779111991e-002	4.448195796e-001	9.743465e+002	1.117254e+003	1.474950e+002	1.150063e+002	85	244	15	77	5.598733e+000	1.913824e+001	0	0	0	0	0	0	0	0	0	0	0	38.9474	160.987	1	1	1	1	25.7804	16.0029	78.4598
DATA	1236	8	88	0	0	A_16_P36624456	chr4:4564313-4564372	18275	375.792	9.330910270e-002	8.773716786e-002	2.875520404e-001	7.146826e+002	8.859768e+002	1.317176e+002	9.269578e+001	66	216	16	77	6.075488e+000	1.863928e+001	0	0	0	0	0	0	0	0	0	0	0	28.5905	127.739	1	1	1	1	22.9591	16.8785	78.9124
DATA	1237	8	89	0	0	A_14_P124772	chr18:48510798-48510857	18296.3	376.356	4.873807483e-001	1.001259667e-001	1.129183501e-006	4.109262e+002	1.262248e+003	1.179521e+002	1.291309e+002	61.5	264.5	16	78	6.141414e+000	1.892077e+001	0	0	0	0	0	0	0	0	0	0	0	16.4508	182.096	1	1	0	1	25.7804	16.7544	78.8077
DATA	1238	8	90	0	0	A_16_P18071554	chr7:111741420-111741479	18317.7	376.38	-3.253606096e-001	1.133704685e-001	4.106164872e-003	7.757456e+002	3.667404e+002	1.349978e+002	4.567732e+001	73	135	16	80	6.147484e+000	1.775804e+001	0	0	0	0	0	0	0	0	0	0	0	31.0781	52.9308	1	1	1	1	23.9365	16.8542	79.5481
DATA	1239	8	91	0	0	A_14_P106754	chr12:29813762-29813821	18339.2	376	-3.560659414e-001	1.586384553e-001	2.479946523e-002	5.075242e+002	2.235583e+002	1.215132e+002	3.522434e+001	64.5	116	16	79	5.960051e+000	1.706388e+001	0	0	0	0	0	0	0	0	0	0	0	20.3467	32.2757	1	1	0	1	27.2919	16.3246	78.2609
DATA	1240	8	92	0	0	A_16_P18381931	chr8:86951925-86951984	18359.7	375.754	-3.040488037e-001	7.750818284e-002	8.752719256e-005	1.795436e+003	8.914998e+002	2.107377e+002	9.321153e+001	117.5	218	16	77	6.143498e+000	1.683128e+001	0	0	0	0	0	0	0	0	0	0	0	72.0239	128.734	1	1	1	1	25.3321	16.2393	77.2764
DATA	1241	8	93	0	0	A_14_P138801	chr8:49641438-49641497	18381.1	375.828	6.940290976e-002	6.661716674e-002	2.974964423e-001	1.818955e+003	2.134150e+003	2.127109e+002	2.151428e+002	121	385	16	79	6.864267e+000	1.827018e+001	0	0	0	0	0	0	0	0	0	0	0	73.011	308.215	1	1	1	1	26.4388	17.269	80.356
DATA	1242	8	94	0	1	SRN_12638	SRN_12638	18401.9	375.98	-6.411659520e-001	9.138379942e-002	2.280025947e-012	2.864995e+003	6.545728e+002	3.069673e+002	7.088794e+001	156	180.5	16	79	6.756442e+000	1.886584e+001	0	0	0	0	0	0	0	0	0	0	0	115.059	94.536	1	1	1	1	23.2073	16.9342	80.3671
DATA	1243	8	95	0	0	A_16_P36287489	chr3:60472496-60472555	18423.4	375.707	-1.369433155e-001	1.158355365e-001	2.371176553e-001	5.898068e+002	4.302952e+002	1.249507e+002	5.091314e+001	67	147	16	79	6.403355e+000	1.869704e+001	0	0	0	0	0	0	0	0	0	0	0	23.6996	62.1381	1	1	1	1	25.3321	17.1566	80.044
DATA	1244	8	96	0	0	A_16_P02312378	chr10:90488905-90488964	18444.3	375.673	-1.668594959e-001	9.453426100e-002	7.755215373e-002	8.447130e+002	5.752408e+002	1.387734e+002	6.363896e+001	81	169	17	80	6.629737e+000	1.814836e+001	0	0	0	0	0	0	0	0	0	0	0	33.958	83.0532	1	1	1	1	23.696	17.3164	80.5228
DATA	1245	8	97	0	0	A_16_P15323587	chr1:164330973-164331032	18465.6	375.536	-1.540133813e-001	6.879086134e-002	2.516476551e-002	2.118549e+003	1.486022e+003	2.387352e+002	1.510760e+002	128	297.5	17	81	6.762444e+000	1.922893e+001	0	0	0	0	0	0	0	0	0	0	0	85.2046	214.485	1	1	1	1	24.8756	17.2276	81.0596
DATA	1246	8	98	0	0	A_16_P16014825	chr2:208183354-208183413	18486.9	376.019	1.670287989e-001	6.734659028e-002	1.313317476e-002	1.752350e+003	2.574244e+003	2.069067e+002	2.588614e+002	117	466.5	16	81	6.483811e+000	1.984213e+001	0	0	0	0	0	0	0	0	0	0	0	70.5026	371.415	1	1	1	1	23.9365	16.4895	80.97
DATA	1247	8	99	0	0	A_14_P100703	chr20:39658046-39658100	18508.4	375.586	-2.145009733e-001	1.607897624e-001	1.821887233e-001	4.233117e+002	2.583208e+002	1.178389e+002	3.755020e+001	62.5	123.5	15	79	6.227783e+000	1.983003e+001	0	0	0	0	0	0	0	0	0	0	0	17.0375	37.2505	1	1	0	1	27.501	16.1471	80.5428
DATA	1248	8	100	0	0	A_14_P110204	chr16:61858915-61858973	18529.6	375.586	2.231947650e-001	7.893958666e-002	4.692585312e-003	8.325355e+002	1.391866e+003	1.379054e+002	1.418328e+002	76	281	16	82	6.440080e+000	1.970180e+001	0	0	0	0	0	0	0	0	0	0	0	33.5181	200.588	1	1	1	1	27.501	16.3368	81.9921
DATA	1249	8	101	0	1	SRN_30852	SRN_30852	18550.6	375.717	2.299142792e-001	6.735568868e-002	6.414940736e-004	2.076421e+003	3.525573e+003	2.349381e+002	3.536118e+002	125	582	16	82	6.572506e+000	1.917786e+001	0	0	0	0	0	0	0	0	0	0	0	83.6184	507.733	1	1	1	1	24.6442	16.9597	82.7581
DATA	1250	8	102	0	0	A_16_P03593313	chr21:44333323-44333382	18571.9	376.02	1.494979721e-001	8.833781340e-002	9.058040901e-002	6.643904e+002	9.373921e+002	1.284130e+002	9.763650e+001	70.5	223	16	83	6.244999e+000	2.013797e+001	0	0	0	0	0	0	0	0	0	0	0	26.7607	134.891	1	1	1	1	22.9591	16.435	84.4322
DATA	1251	8	103	0	0	A_16_P17056017	chr5:21931232-21931291	18592.6	375.58	-3.259695092e-001	9.847106326e-002	9.319349472e-004	9.853327e+002	4.651718e+002	1.475803e+002	5.395429e+001	85	152	15	83	6.065697e+000	2.030891e+001	0	0	0	0	0	0	0	0	0	0	0	39.6955	66.8768	1	1	1	1	24.4106	16.064	83.7867
DATA	1252	8	104	0	1	SRN_30535	SRN_30535	18614.2	375.569	1.955165343e-001	7.697771377e-002	1.108807075e-002	9.089419e+002	1.425780e+003	1.425821e+002	1.451801e+002	84	293	17	81	6.558058e+000	2.009473e+001	0	0	0	0	0	0	0	0	0	0	0	36.6228	204.771	1	1	1	1	25.7804	16.9832	81.9078
DATA	1253	8	105	0	0	A_14_P100860	chr7:35920266-35920325	18635.1	375.642	-2.083980248e-001	2.295736220e-001	3.640044092e-001	2.808835e+002	1.738314e+002	1.133794e+002	3.244297e+001	55	114.5	16	81	6.969268e+000	2.060727e+001	0	0	0	0	0	0	0	0	0	0	0	11.3182	24.9388	1	1	0	1	24.4106	16.8291	82.8575
DATA	1254	8	106	0	0	A_14_P130211	chr11:10327991-10328036	18656.3	375.4	-8.288336546e-001	1.314850923e-001	2.907500937e-010	1.262976e+003	1.873101e+002	1.673789e+002	3.321224e+001	97	112	16	81	7.101036e+000	2.070328e+001	0	0	0	0	0	0	0	0	0	0	0	50.8944	26.8398	1	1	1	1	24.8756	16.9068	82.3983
DATA	1255	8	107	0	0	A_14_P127036	chr4:148834195-148834254	18677.4	375.667	2.871602751e-002	8.749469639e-002	7.427581310e-001	7.639619e+002	8.161833e+002	1.337960e+002	8.611415e+001	76.5	208.5	16	80.5	7.065006e+000	2.087589e+001	0	0	0	0	0	0	0	0	0	0	0	30.7851	116.805	1	1	1	1	24.4106	17.0843	81.9729
DATA	1256	8	108	0	0	A_16_P37938801	chr7:16441305-16441364	18698.7	375.593	-6.987301195e-002	6.939890951e-002	3.140157291e-001	1.680827e+003	1.431034e+003	2.007930e+002	1.457216e+002	113	287	16	81	6.937495e+000	1.966564e+001	0	0	0	0	0	0	0	0	0	0	0	67.7287	204.513	1	1	1	1	25.5572	17.1108	82.497
DATA	1257	8	109	0	0	A_16_P02797320	chr13:66426959-66427018	18720.2	375.407	7.198944574e-001	1.220951136e-001	3.720188606e-009	2.343795e+002	1.229742e+003	1.123270e+002	1.260203e+002	52.5	250	17	79	7.100795e+000	1.931551e+001	0	0	0	0	0	0	0	0	0	0	0	9.44351	175.482	1	1	0	1	25.7804	17.6409	80.7062
DATA	1258	8	110	0	0	A_16_P16928934	chr4:161314975-161315034	18741	375.741	-8.269122455e-001	1.335473415e-001	5.944195855e-010	1.216682e+003	1.812445e+002	1.639353e+002	3.300347e+001	93	119.5	17	77	6.422495e+000	1.818933e+001	0	0	0	0	0	0	0	0	0	0	0	49.0147	25.8246	1	1	1	1	24.8756	17.377	78.6837
DATA	1259	8	111	0	0	A_14_P137166	chr1:163811431-163811490	18762.1	375.654	8.415410696e-002	6.754592281e-002	2.128084965e-001	1.649236e+003	2.001875e+003	1.981808e+002	2.020848e+002	110	363	16	77	6.302377e+000	1.986284e+001	0	0	0	0	0	0	0	0	0	0	0	66.4287	284.771	1	1	1	1	24.1747	16.7207	78.9189
DATA	1260	8	112	0	0	A_14_P117261	chr2:158858652-158858711	18783	375.411	8.789784311e-002	6.342121847e-002	1.657660207e-001	3.259812e+003	3.991080e+003	3.440125e+002	4.000663e+002	168.5	641.5	16	78	6.346097e+000	1.940769e+001	0	0	0	0	0	0	0	0	0	0	0	131.273	566.772	1	1	1	1	25.5572	16.8358	79.0176
DATA	1261	8	113	0	0	A_16_P02190489	chr9:136797528-136797587	18804.5	375.155	-2.187536296e-001	7.454695210e-002	3.341490958e-003	1.684095e+003	1.017684e+003	2.011190e+002	1.054774e+002	109	222	16.5	78	6.862769e+000	1.912508e+001	0	0	0	0	0	0	0	0	0	0	0	67.8012	144.254	1	1	1	1	25.7804	17.3743	79.2877
DATA	1262	8	114	0	0	A_14_P116136	chr18:49644782-49644841	18825.4	375.389	1.396301580e-001	7.440364184e-002	6.056502574e-002	1.043824e+003	1.439652e+003	1.516262e+002	1.466201e+002	90	280	16	78	6.657553e+000	1.818498e+001	0	0	0	0	0	0	0	0	0	0	0	42.0107	203.696	1	1	1	1	24.4106	16.8701	78.3729
DATA	1263	8	115	0	0	A_16_P35350507	chr1:169134233-169134292	18846.6	374.8	-6.815036322e-002	7.177715677e-002	3.423808774e-001	1.454147e+003	1.242963e+003	1.823406e+002	1.273739e+002	100	265.5	15	77	6.624231e+000	1.893184e+001	0	0	0	0	0	0	0	0	0	0	0	58.5059	175.516	1	1	1	1	22.7082	16.2368	77.1763
DATA	1264	8	116	0	0	A_14_P118470	chr15:81593793-81593852	18867.5	375.587	-1.817952834e-001	9.274266453e-002	4.997101055e-002	8.943370e+002	5.884450e+002	1.418152e+002	6.511677e+001	80	167	16	77	6.827365e+000	1.823905e+001	0	0	0	0	0	0	0	0	0	0	0	35.967	82.9347	1	1	1	1	23.696	16.942	77
DATA	1265	8	117	0	1	PC_00000004	PC_00000004	18889.7	375.059	-1.409110813e-001	6.754872257e-002	3.697265706e-002	2.310928e+003	1.670611e+003	2.559836e+002	1.693824e+002	139	319	16	75	6.391412e+000	1.817096e+001	0	0	0	0	0	0	0	0	0	0	0	92.8966	234.929	1	1	1	1	24.1747	16.5	75.7586
DATA	1266	8	118	0	0	A_14_P125730	chr8:120770325-120770384	18910.3	375.113	-6.901195486e-001	9.085591886e-002	3.059965343e-014	4.793869e+003	9.785130e+002	4.918812e+002	1.017798e+002	232	219	16	74	6.154767e+000	1.815239e+001	0	0	0	0	0	0	0	0	0	0	0	192.616	137.317	1	1	1	1	24.4106	15.9971	75.3006
DATA	1267	8	119	0	0	A_14_P134441	chr12:45458230-45458289	18930.9	375.232	4.039654788e-002	7.492210810e-002	5.897622406e-001	1.102541e+003	1.210016e+003	1.558971e+002	1.242135e+002	90.5	250	16	75	6.004741e+000	1.838039e+001	0	0	0	0	0	0	0	0	0	0	0	44.2767	169.442	1	1	1	1	25.1049	16.343	76.9012
DATA	1268	8	120	0	0	A_14_P133034	chr2:32514528-32514587	18952.6	374.849	-1.102147878e-001	7.992748715e-002	1.679149002e-001	1.115970e+003	8.658401e+002	1.568933e+002	9.103903e+001	90.5	205	16	77	6.163805e+000	1.802995e+001	0	0	0	0	0	0	0	0	0	0	0	44.7908	120.962	1	1	1	1	24.6442	16.4632	77.1281
DATA	1269	8	121	0	0	A_18_P10527395	chr1:223356789-223356848	18973.5	374.578	-1.736642866e-001	8.947289117e-002	5.226178759e-002	9.510289e+002	6.375723e+002	1.456728e+002	6.971353e+001	80	175.5	16	78	6.382004e+000	1.897172e+001	0	0	0	0	0	0	0	0	0	0	0	38.1481	88.8656	1	1	1	1	23.2073	16.8329	78.4934
DATA	1270	8	122	0	0	A_16_P19964231	chr13:113362778-113362837	18994.4	374.962	-5.613309377e-002	6.853940575e-002	4.127920708e-001	1.759749e+003	1.546385e+003	2.077484e+002	1.571996e+002	116	302	16	78	6.625337e+000	1.891110e+001	0	0	0	0	0	0	0	0	0	0	0	70.5409	215.043	1	1	1	1	24.4106	17.1003	78.4785
DATA	1271	8	123	0	0	A_14_P109711	chr19:46268084-46268140	19015.6	374.863	2.151377985e-002	6.504673940e-002	7.408383162e-001	2.265422e+003	2.380471e+003	2.520525e+002	2.397269e+002	135	404.5	16	78	6.103050e+000	1.850429e+001	0	0	0	0	0	0	0	0	0	0	0	90.7485	330.23	1	1	1	1	24.1747	16.6854	77.7697
DATA	1272	8	124	0	0	A_14_P125540	chr8:97113866-97113925	19036.7	374.517	-3.093169612e-001	7.721613349e-002	6.179244261e-005	1.859952e+003	9.123988e+002	2.163810e+002	9.555754e+001	115	206	16	77	5.784509e+000	1.798625e+001	0	0	0	0	0	0	0	0	0	0	0	74.4529	126.259	1	1	1	1	25.3321	16.1064	76.9832
DATA	1273	8	125	0	0	A_14_P112483	chr22:38829024-38829083	19058.2	374.607	4.011205727e-001	8.001118668e-002	5.350267178e-007	8.444978e+002	2.126763e+003	1.392038e+002	2.145736e+002	78.5	392.5	16	77.5	5.904421e+000	1.839236e+001	0	0	0	0	0	0	0	0	0	0	0	33.778	293.562	1	1	1	1	25.1049	16.1293	77.7155
DATA	1274	8	126	0	0	A_14_P136079	chr7:66671745-66671804	19079.1	374.517	6.250397797e-001	8.768742995e-002	1.018059048e-012	9.078582e+002	3.828757e+003	1.432049e+002	3.839381e+002	80	597	16	79	5.855556e+000	2.013475e+001	0	0	0	0	0	0	0	0	0	0	0	36.2832	527.169	1	1	1	1	25.7804	16.1521	79.0366
DATA	1275	8	127	0	0	A_14_P135225	chr9:96353582-96353641	19100.6	374.889	2.065133932e-001	9.649637681e-002	3.234542997e-002	5.393690e+002	8.677595e+002	1.232742e+002	9.137242e+001	65	202	16	78	6.205843e+000	2.001595e+001	0	0	0	0	0	0	0	0	0	0	0	21.5372	119.174	1	1	0	1	24.8756	16.5994	78.8559
DATA	1276	8	128	0	0	A_16_P16103405	chr3:527296-527355	19121.9	374.765	-1.202859835e-001	8.971935766e-002	1.800206355e-001	8.837697e+002	6.699665e+002	1.418440e+002	7.288134e+001	79	176	16	79	6.105037e+000	2.057660e+001	0	0	0	0	0	0	0	0	0	0	0	35.2578	91.7703	1	1	1	1	24.1747	16.7535	78.6572
DATA	1277	8	129	0	0	A_14_P106387	chr1:48763881-48763940	19143.2	374.5	-8.347292665e-002	1.297802815e-001	5.201030844e-001	4.800535e+002	3.961108e+002	1.209813e+002	4.895461e+001	62	141	17	77.5	6.584419e+000	2.074324e+001	0	0	0	0	0	0	0	0	0	0	0	19.134	54.1145	1	1	0	1	26.6546	17.3636	78.0767
DATA	1278	8	130	0	0	A_14_P136122	chr16:89032058-89032117	19164.1	374.772	-7.263183744e-002	1.023283898e-001	4.778333449e-001	6.639088e+002	5.616640e+002	1.294747e+002	6.313822e+001	69	159	16.5	75	6.601808e+000	1.979900e+001	0	0	0	0	0	0	0	0	0	0	0	26.4364	76.535	1	1	1	1	25.3321	17.0257	78.0486
DATA	1279	8	131	0	0	A_14_P101939	chr17:52189051-52189110	19185.4	374.66	1.346480578e-001	9.617330180e-002	1.614963976e-001	5.835734e+002	7.956894e+002	1.256440e+002	8.466075e+001	65	194	16	76	6.499630e+000	1.819589e+001	0	0	0	0	0	0	0	0	0	0	0	23.2141	108.135	1	1	1	1	24.4106	16.649	77.9136
DATA	1280	8	132	0	0	A_16_P15307249	chr1:157073644-157073703	19206.6	374.64	-1.086689937e-001	8.431394903e-002	1.974462840e-001	9.928895e+002	7.730933e+002	1.492141e+002	8.256752e+001	89	185.5	15	76	6.402780e+000	1.984910e+001	0	0	0	0	0	0	0	0	0	0	0	39.4555	104.787	1	1	1	1	24.4106	16.2563	77.5822
DATA	1281	8	133	0	0	A_14_P102679	chr16:27452594-27452653	19227.8	374.633	3.828134135e-001	8.009666344e-002	1.758254222e-006	8.297301e+002	2.003320e+003	1.389884e+002	2.024303e+002	76.5	347	15	78	6.402577e+000	1.848529e+001	0	0	0	0	0	0	0	0	0	0	0	32.9364	270.816	1	1	1	1	26.0017	16.0836	77.7047
DATA	1282	8	134	0	0	A_14_P202315	chr12:103353097-103353153	19248.6	374.509	5.583923337e-001	8.533805000e-002	6.017655170e-011	8.336339e+002	3.015558e+003	1.393186e+002	3.029612e+002	72	477	15	78	6.065720e+000	1.952775e+001	0	0	0	0	0	0	0	0	0	0	0	33.0555	406.587	1	1	1	1	24.4106	16.1048	79.4448
DATA	1283	8	135	0	0	A_14_P107908	chr7:36713539-36713598	19270.6	374.288	1.016458562e-001	8.716354869e-002	2.435534271e-001	7.281603e+002	9.201802e+002	1.333856e+002	9.654848e+001	74.5	213.5	17	76	6.303247e+000	1.870617e+001	0	0	0	0	0	0	0	0	0	0	0	28.8394	123.724	1	1	1	1	25.3321	16.9222	77.5187
DATA	1284	8	136	0	0	A_16_P01728689	chr7:71200006-71200065	19291.5	374.097	1.661217001e-001	1.570165793e-001	2.900607893e-001	2.869346e+002	4.206343e+002	1.155061e+002	5.126522e+001	56	139	17	76	6.212734e+000	1.879381e+001	0	0	0	0	0	0	0	0	0	0	0	11.3512	56.4087	1	1	0	1	28.7238	17.0144	78.2536
DATA	1285	8	137	0	0	A_16_P41647032	chrX:37372045-37372104	19312.7	373.969	1.573947136e-001	7.408543722e-002	3.362812506e-002	1.074011e+003	1.543133e+003	1.551882e+002	1.570857e+002	83	284	17	75.5	7.009698e+000	1.836031e+001	0	0	0	0	0	0	0	0	0	0	0	42.4372	206.397	1	1	1	1	27.2919	17.6156	77.3613
DATA	1286	8	138	0	0	A_14_P120111	chr7:80303325-80303384	19333.9	373.778	1.966952268e-001	7.006334461e-002	4.994452505e-003	1.395877e+003	2.195546e+003	1.790642e+002	2.215222e+002	94	369	17	75	6.646783e+000	1.943441e+001	0	0	0	0	0	0	0	0	0	0	0	55.0873	292.89	1	1	1	1	27.2919	17.4373	77.7716
DATA	1287	8	139	0	0	A_14_P131445	chr15:86972012-86972071	19354.4	374.566	3.470640078e-001	1.304532488e-001	7.803690742e-003	2.977380e+002	6.620614e+002	1.161788e+002	7.249293e+001	55	163	16	77	6.857343e+000	1.921677e+001	0	0	0	0	0	0	0	0	0	0	0	11.7352	88.1115	1	1	0	1	24.4106	17.1433	77.8318
DATA	1288	8	140	0	0	A_16_P18017537	chr7:88477955-88478014	19375.6	374	2.234767797e-001	7.354905806e-002	2.377809099e-003	1.105535e+003	1.849479e+003	1.576865e+002	1.873026e+002	85.5	333	16	76	6.951072e+000	1.894937e+001	0	0	0	0	0	0	0	0	0	0	0	43.5191	245.501	1	1	1	1	22.9591	17.0725	77.7362
DATA	1289	8	141	0	0	A_14_P123299	chr6:43272015-43272067	19396.9	374.154	-1.852421500e-002	1.227255360e-001	8.800229013e-001	4.862131e+002	4.659104e+002	1.226409e+002	5.524138e+001	65	147	16	77	6.466882e+000	1.812916e+001	0	0	0	0	0	0	0	0	0	0	0	19.1141	61.6919	1	1	0	1	23.9365	16.6086	77.7971
DATA	1290	8	142	0	0	A_16_P36111539	chr2:232490101-232490160	19417.9	374.091	-1.082287420e-001	9.192528138e-002	2.390536305e-001	8.453313e+002	6.588677e+002	1.409127e+002	7.229274e+001	76	172	16	75	6.455196e+000	1.913942e+001	0	0	0	0	0	0	0	0	0	0	0	33.1877	87.0301	1	1	1	1	22.7082	16.7579	76.3228
DATA	1291	8	143	0	0	A_14_P113479	chr16:400651-400710	19439.5	374.117	-1.101905300e-001	1.229673894e-001	3.702017381e-001	5.414067e+002	4.200811e+002	1.252089e+002	5.151855e+001	64.5	142	16	76	5.912537e+000	1.874583e+001	0	0	0	0	0	0	0	0	0	0	0	21.226	55.3542	1	1	0	1	25.7804	16.1146	76.1375
DATA	1292	8	144	0	0	A_14_P108696	chr11:66204328-66204387	19460.4	374.328	-1.596126858e-003	7.920342185e-002	9.839219221e-001	1.017400e+003	1.013667e+003	1.520930e+002	1.056822e+002	89	217.5	16	78	6.164748e+000	1.966474e+001	0	0	0	0	0	0	0	0	0	0	0	39.8324	133.27	1	1	1	1	26.6546	16.0399	78.49
DATA	1293	8	145	0	0	A_14_P116168	chr8:56832608-56832667	19481.9	374.089	4.959460260e-002	6.709711698e-002	4.598180157e-001	1.802785e+003	2.020871e+003	2.128805e+002	2.042960e+002	116	353.5	16	77	6.323440e+000	1.974452e+001	0	0	0	0	0	0	0	0	0	0	0	70.4807	265.071	1	1	1	1	25.3321	16.6023	77.9741
DATA	1294	8	146	0	0	A_14_P107407	chr13:53508169-53508228	19503.5	374.143	5.735652632e-001	2.319436729e-001	1.340349618e-002	1.126228e+002	4.218825e+002	1.138367e+002	5.178351e+001	45	139	16	79	6.065878e+000	1.902215e+001	0	0	0	0	0	0	0	0	0	0	0	3.96967	55.2141	0	1	0	1	23.696	16.7122	79.5994
DATA	1295	8	147	0	0	A_14_P108435	chr11:34651737-34651796	19524	373.643	-1.697119838e-001	8.572603344e-002	4.773703937e-002	1.066924e+003	7.218074e+002	1.558026e+002	7.820224e+001	84	176	16	78	6.109150e+000	1.939264e+001	0	0	0	0	0	0	0	0	0	0	0	41.5929	94.266	1	1	1	1	25.3321	16.6836	79.0876
DATA	1296	8	148	0	0	A_14_P120443	chr14:51116417-51116476	19545.5	373.441	4.119368792e-001	8.321133593e-002	7.402689399e-007	7.374737e+002	1.904072e+003	1.355292e+002	1.927803e+002	69	330	16	76	6.138246e+000	1.872721e+001	0	0	0	0	0	0	0	0	0	0	0	28.707	248.148	1	1	1	1	25.7804	16.9084	77.5849
DATA	1297	8	149	0	1	SRN_30528	SRN_30528	19566.5	373.423	3.474997125e-002	7.074261834e-002	6.232730320e-001	1.405796e+003	1.522903e+003	1.809153e+002	1.552583e+002	95	275	16	75	6.097086e+000	2.005056e+001	0	0	0	0	0	0	0	0	0	0	0	54.6414	198.091	1	1	1	1	24.4106	16.5745	76.8862
DATA	1298	8	150	0	0	A_14_P128819	chr9:95502493-95502552	19587.4	373.561	-2.568539380e-002	7.072402696e-002	7.164720988e-001	1.508361e+003	1.421739e+003	1.890979e+002	1.453600e+002	102	271.5	16.5	76.5	6.059807e+000	1.941168e+001	0	0	0	0	0	0	0	0	0	0	0	58.5406	184.601	1	1	1	1	25.1049	17.0139	77.0917
DATA	1299	8	151	0	0	A_14_P125100	chr16:70503055-70503101	19608.3	373.312	2.253795407e-001	9.463031846e-002	1.723366432e-002	5.675752e+002	9.536806e+002	1.275410e+002	1.000719e+002	66	204	16	78	6.028403e+000	1.921030e+001	0	0	0	0	0	0	0	0	0	0	0	21.9952	123.61	1	1	0	1	23.696	16.5811	78.1459
DATA	1300	8	152	0	0	A_14_P136995	chr1:23356988-23357043	19629.6	373.54	-1.923190521e-001	9.968191727e-002	5.369022403e-002	8.313981e+002	5.339369e+002	1.414140e+002	6.142583e+001	76	154	15	78	5.782644e+000	1.937944e+001	0	0	0	0	0	0	0	0	0	0	0	32.1694	69.0958	1	1	1	1	24.4106	16.3266	78.4355
DATA	1301	8	153	0	0	A_14_P127296	chr4:169432961-169433012	19650.7	373.382	1.917887113e-001	1.382248327e-001	1.652855035e-001	3.340309e+002	5.194877e+002	1.193383e+002	6.019751e+001	53	151.5	16	78	5.734568e+000	1.793331e+001	0	0	0	0	0	0	0	0	0	0	0	12.9049	67.1235	1	1	0	1	24.8756	16.258	78.9335
DATA	1302	8	154	0	0	A_14_P200718	chr18:14102472-14102527	19671.9	373.544	1.954558466e-001	7.316459825e-002	7.552345509e-003	1.149263e+003	1.802499e+003	1.624032e+002	1.828048e+002	88	317	16	78	6.129948e+000	1.792710e+001	0	0	0	0	0	0	0	0	0	0	0	44.3314	232.59	1	1	1	1	25.7804	16.3033	79.4372
DATA	1303	8	155	0	0	A_14_P116346	chr2:206196934-206196993	19693	373.085	2.471124990e-001	1.263604760e-001	5.051046477e-002	3.546257e+002	6.264447e+002	1.202706e+002	6.967311e+001	55.5	167.5	16	79	6.190018e+000	1.950447e+001	0	0	0	0	0	0	0	0	0	0	0	13.6582	80.7279	1	1	0	1	22.7082	16.3583	80.5936
DATA	1304	8	156	0	0	A_14_P134731	chr6:86215649-86215708	19714.3	373.431	-4.444148843e-001	1.160770581e-001	1.288640732e-004	9.214129e+002	3.311612e+002	1.474424e+002	4.504012e+001	76	125	16	78	6.492968e+000	1.993826e+001	0	0	0	0	0	0	0	0	0	0	0	35.4316	42.6316	1	1	1	1	24.4106	16.6108	79.2415
DATA	1305	8	157	0	0	A_14_P103265	chr12:60174751-60174810	19735.7	373.5	5.197572524e-002	8.739180482e-002	5.520148070e-001	7.865970e+002	8.866006e+002	1.395660e+002	9.377790e+001	76	203	17	80	6.261061e+000	1.964958e+001	0	0	0	0	0	0	0	0	0	0	0	30.1995	114.028	1	1	1	1	24.4106	16.8311	81.3624
DATA	1306	8	158	0	0	A_14_P104241	chr1:27685326-27685374	19756.6	373.264	1.050153977e-001	6.980592780e-002	1.324807746e-001	1.443839e+003	1.838798e+003	1.848759e+002	1.864055e+002	102.5	314	16.5	78.5	6.491261e+000	1.947443e+001	0	0	0	0	0	0	0	0	0	0	0	55.3473	236.299	1	1	1	1	24.8756	16.7291	79.5112
DATA	1307	8	159	0	0	A_16_P18738772	chr9:114275121-114275180	19777.6	373.109	2.424117965e-002	8.394089457e-002	7.727430998e-001	8.835466e+002	9.342662e+002	1.455352e+002	9.831058e+001	76.5	204.5	17	78	6.119154e+000	2.043246e+001	0	0	0	0	0	0	0	0	0	0	0	33.8167	119.982	1	1	1	1	22.7082	16.7068	78.9699
DATA	1308	8	160	0	0	A_14_P128964	chr2:135213715-135213774	19799.1	373.5	-2.757118281e-001	1.442491327e-001	5.595849549e-002	5.488353e+002	2.908909e+002	1.281761e+002	4.222921e+001	65	122	17	77	6.537073e+000	1.858565e+001	0	0	0	0	0	0	0	0	0	0	0	20.9724	37.3435	1	1	0	1	25.7804	17.0338	77.0085
DATA	1309	8	161	0	0	A_14_P106004	chr10:90045229-90045280	19820	373.5	1.067284167e-001	6.494749757e-002	1.003202680e-001	2.453695e+003	3.137250e+003	2.714124e+002	3.152157e+002	134	488	16	78	6.437053e+000	1.943247e+001	0	0	0	0	0	0	0	0	0	0	0	93.6169	402.645	1	1	1	1	25.3321	16.6528	78.7864
DATA	1310	8	162	0	0	A_14_P116805	chr10:62547954-62548013	19841.5	373.189	-2.787921070e-001	7.541994961e-002	2.185664309e-004	1.987786e+003	1.046111e+003	2.302479e+002	1.090016e+002	117	216	15	77	5.849956e+000	1.932791e+001	0	0	0	0	0	0	0	0	0	0	0	75.7209	134.243	1	1	1	1	24.8756	16.1132	78.4579
DATA	1311	8	163	0	0	A_14_P109126	chr2:191991824-191991883	19862.7	373.226	-5.490857898e-002	1.137137970e-001	6.291905561e-001	5.821398e+002	5.130016e+002	1.301231e+002	5.974379e+001	67	150	16	78	5.938745e+000	1.862895e+001	0	0	0	0	0	0	1	0	0	0	0	22.1411	65.8403	1	1	1	1	26.8687	16.021	78.074
DATA	1312	8	164	0	0	A_14_P133106	chr11:9606777-9606836	19883.6	373.304	3.100544253e-001	7.582802829e-002	4.333940517e-005	1.047172e+003	2.138318e+003	1.566858e+002	2.160115e+002	85.5	354	15	77	6.100097e+000	1.885451e+001	0	0	0	0	0	0	0	0	0	0	0	39.7671	274.535	1	1	1	1	25.1049	15.9466	77.5559
DATA	1313	9	1	1028	1	SM_05	SM_05	16424.2	385.673	0.000000000e+000	8.121287688e-001	1.000000000e+000	1.137533e+002	3.092567e+001	1.147725e+002	3.113406e+001	50	82	16	79	6.189477e+000	1.888237e+001	0	0	0	0	0	0	0	0	0	0	0	2.94207	-2.9006	0	0	0	0	25.1049	16.1935	79.2575
DATA	1314	9	2	0	0	A_14_P104452	chr19:11628640-11628696	16444.7	385.885	3.940941386e-001	1.078809773e-001	2.591480987e-004	3.917965e+002	9.708557e+002	1.213400e+002	1.019967e+002	62	200	16	80	6.195899e+000	1.892046e+001	0	0	0	0	0	0	0	0	0	0	0	15.1007	122.021	1	1	0	1	24.1747	16.5509	79.6109
DATA	1315	9	3	0	0	A_16_P19951141	chr13:108269687-108269746	16466.3	385.475	-3.785677238e-001	1.562271567e-001	1.538497404e-002	5.571911e+002	2.330432e+002	1.279273e+002	3.910000e+001	66	113	16	79.5	6.223887e+000	1.711219e+001	0	0	0	0	0	0	0	0	0	0	0	21.4167	29.1706	1	1	0	1	25.7804	16.7819	78.7383
DATA	1316	9	4	0	0	A_14_P108951	chr20:12511311-12511370	16488	386	-1.860857230e-003	7.568665885e-002	9.803849225e-001	1.177715e+003	1.172679e+003	1.649269e+002	1.214293e+002	86	228.5	16	78	6.175007e+000	1.732439e+001	0	0	0	0	0	0	0	0	0	0	0	45.1486	146.226	1	1	1	1	23.4529	17.0359	78.5657
DATA	1317	9	5	0	0	A_16_P17541610	chr6:49624464-49624523	16508.6	386.17	-2.582189873e-002	7.766061223e-002	7.395142174e-001	1.130546e+003	1.065286e+003	1.617852e+002	1.111222e+002	87	210	16	78	6.291523e+000	1.759568e+001	0	0	0	0	0	0	0	0	0	0	0	43.2394	132.402	1	1	1	1	23.2073	17.2418	78.8156
DATA	1318	9	6	0	0	A_16_P35353999	chr1:170624938-170624997	16530	385.528	-1.635725005e-001	1.043164591e-001	1.168715546e-001	7.552255e+002	5.182081e+002	1.384078e+002	6.075494e+001	74	150	16	76	6.156561e+000	1.790000e+001	0	0	0	0	0	0	0	0	0	0	0	28.8203	64.2157	1	1	1	1	25.3321	16.7154	78.2308
DATA	1319	9	7	0	0	A_16_P00124386	chr1:94461710-94461769	16551.2	385.831	-2.914113643e-001	1.439924113e-001	4.299106776e-002	5.635521e+002	2.880864e+002	1.291730e+002	4.290880e+001	68	118	16	77	6.550382e+000	1.802992e+001	0	0	0	0	0	0	0	0	0	0	0	21.4606	35.6028	1	1	0	1	26.0017	16.8884	78.5697
DATA	1320	9	8	0	0	A_14_P110186	chr12:62102686-62102745	16572.6	385.516	3.064552513e-003	9.603659497e-002	9.745436182e-001	7.077577e+002	7.127695e+002	1.362789e+002	7.807961e+001	68	173	16	77	6.365336e+000	1.761165e+001	0	0	0	0	0	0	0	0	0	0	0	26.8994	87.8786	1	1	1	1	26.6546	16.7633	77.5837
DATA	1321	9	9	0	0	A_14_P111344	chr8:67563689-67563746	16593.3	385.467	-4.348600656e-001	7.779210471e-002	2.270326268e-008	3.169267e+003	1.164391e+003	3.377177e+002	1.207401e+002	166	231	16	77	6.555938e+000	1.874647e+001	0	0	0	0	0	0	0	0	0	0	0	120.24	143.271	1	1	1	1	25.5572	16.9458	77.5958
DATA	1322	9	10	0	0	A_16_P01969178	chr8:93662532-93662591	16614.3	385.582	-4.957409036e-001	9.583042931e-002	2.302351510e-007	1.527387e+003	4.877623e+002	1.923149e+002	5.833385e+001	104	144	16	76	6.373758e+000	1.630292e+001	0	0	0	0	0	0	0	0	0	0	0	57.8523	59.9106	1	1	1	1	24.8756	16.7076	75.322
DATA	1323	9	11	0	0	A_14_P201315	chrX:105854586-105854645	16635.1	385.796	-3.512093652e-001	9.118330279e-002	1.173078287e-004	1.297543e+003	5.779796e+002	1.747386e+002	6.608589e+001	93	155	17	76	6.581573e+000	1.700110e+001	0	0	0	0	0	0	0	0	0	0	0	49.0721	70.8871	1	1	1	1	24.4106	17.5088	75.1404
DATA	1324	9	12	0	0	A_14_P130452	chrX:44634291-44634350	16656.8	385.615	9.808855099e-002	8.743234138e-002	2.619136863e-001	7.638638e+002	9.574244e+002	1.398984e+002	1.009746e+002	75.5	200.5	17	73.5	6.924911e+000	1.936194e+001	0	0	0	0	0	0	0	0	0	1	0	28.8474	117.281	1	1	1	1	24.6442	17.4215	74.3264
DATA	1325	9	13	0	0	A_14_P201842	chrX:66943800-66943859	16678.1	385.611	1.276904405e-001	9.938913313e-002	1.988787798e-001	5.882592e+002	7.893310e+002	1.312729e+002	8.521525e+001	66	178	16	75	6.675862e+000	1.877358e+001	0	0	0	0	0	0	0	0	0	0	0	22.1871	96.599	1	1	1	1	24.8756	16.8259	75.1417
DATA	1326	9	14	0	0	A_14_P137579	chr4:167921523-167921579	16699.1	385.581	9.536608574e-002	8.700715943e-002	2.730473993e-001	7.753361e+002	9.657309e+002	1.407657e+002	1.017789e+002	73.5	199.5	16	77	6.887114e+000	1.917367e+001	0	0	0	0	0	0	0	0	0	0	0	29.2097	118.108	1	1	1	1	26.2212	16.8785	77.6073
DATA	1327	9	15	0	0	A_16_P00046414	chr1:37430557-37430616	16720.3	385.377	-2.609884828e-001	9.855534599e-002	8.093568081e-003	9.612007e+002	5.270182e+002	1.518917e+002	6.173287e+001	81	145.5	15	77	6.998552e+000	1.952892e+001	0	0	0	0	0	0	0	0	0	0	0	36.1745	64.4263	1	1	1	1	26.4388	16.7438	76.876
DATA	1328	9	16	0	0	A_14_P132448	chr9:128678268-128678327	16741.8	385.224	1.619988624e-001	6.403437966e-002	1.141037422e-002	4.184963e+003	6.077018e+003	4.347377e+002	6.085518e+002	197	812	16	78	7.020242e+000	1.968934e+001	0	0	0	0	0	0	0	0	0	0	0	157.354	742.756	1	1	1	1	26.0017	16.688	77.364
DATA	1329	9	17	0	0	A_14_P112923	chr17:47814320-47814379	16762.4	385.368	2.270711588e-001	8.145721931e-002	5.309802064e-003	8.186558e+002	1.380933e+003	1.434628e+002	1.417870e+002	71	257.5	16	78	6.730802e+000	1.994526e+001	0	0	0	0	0	0	0	0	0	0	0	30.7571	168.787	1	1	1	1	25.1049	16.5287	77.8525
DATA	1330	9	18	0	0	A_18_P16896621	chr9:86139568-86139627	16783.8	385.161	2.756033207e-002	6.821023288e-002	6.861760868e-001	1.738681e+003	1.852593e+003	2.100692e+002	1.880273e+002	109	310	16	76	6.576896e+000	1.935580e+001	0	0	0	0	0	0	0	0	0	0	0	65.277	226.497	1	1	1	1	27.0811	16.61	77.1535
DATA	1331	9	19	0	0	A_14_P129121	chr14:100152577-100152636	16805.1	385.308	5.213242490e-001	1.597065982e-001	1.097494561e-003	1.969312e+002	6.540919e+002	1.195968e+002	7.287431e+001	53	165	16	77	6.757273e+000	1.933960e+001	0	0	0	0	0	0	0	0	0	0	0	7.38917	80.0057	1	1	0	1	27.501	16.852	78.352
DATA	1332	9	20	0	0	A_14_P101746	chr6:15580399-15580458	16826	385.305	-1.972450923e-001	6.731948415e-002	3.389781234e-003	3.169564e+003	2.012586e+003	3.382164e+002	2.038037e+002	165	325	16	79	6.485797e+000	1.992187e+001	0	0	0	0	0	0	0	0	0	0	0	118.87	246.333	1	1	1	1	26.0017	16.4463	80.124
DATA	1333	9	21	0	0	A_14_P200939	chr7:195029-195085	16847.2	385.141	9.966247487e-002	8.110576702e-002	2.191481523e-001	9.058640e+002	1.139529e+003	1.488139e+002	1.183825e+002	80	229	16	79	6.536473e+000	1.871372e+001	0	0	0	0	0	0	0	0	0	0	0	33.9601	139.596	1	1	1	1	27.2919	16.6379	80.2457
DATA	1334	9	22	0	0	A_14_P136945	chr5:18909548-18909607	16868.3	385.075	-2.350463237e-001	8.914965859e-002	8.375719603e-003	1.129266e+003	6.572790e+002	1.634018e+002	7.312424e+001	90	162	16	81	6.174538e+000	1.935414e+001	0	0	0	0	0	0	0	0	0	0	0	42.3229	80.6029	1	1	1	1	24.4106	16.3836	81.4224
DATA	1335	9	23	0	0	A_14_P137125	chr6:33677306-33677365	16889.5	384.676	-4.542702353e-001	1.408870824e-001	1.262559405e-003	7.157391e+002	2.514690e+002	1.381154e+002	4.070396e+001	70	117	16	78	6.251244e+000	1.794427e+001	0	0	0	0	0	0	0	0	0	0	0	26.8196	30.8763	1	1	1	1	27.0811	16.3865	79.0558
DATA	1336	9	24	0	0	A_14_P126545	chr7:135071378-135071437	16910.5	384.5	-2.510562015e-001	8.861312717e-002	4.608862586e-003	1.174086e+003	6.586331e+002	1.665554e+002	7.320915e+001	88	168	15.5	77	6.330942e+000	1.822952e+001	0	0	0	0	0	0	0	0	0	0	0	43.9898	80.9819	1	1	1	1	26.2212	16.2621	77.871
DATA	1337	9	25	0	0	A_14_P138704	chr22:41677236-41677294	16931.7	384.618	9.981944471e-002	6.767474122e-002	1.402157230e-001	1.756169e+003	2.209967e+003	2.116552e+002	2.232890e+002	106	361	16	77	6.124185e+000	1.790472e+001	0	0	0	0	0	0	0	0	0	0	0	65.7973	272.147	1	1	1	1	24.8756	16.5076	78.1023
DATA	1338	9	26	0	0	A_14_P135715	chr17:73623373-73623420	16953.2	385.094	1.769763194e-001	7.236782277e-002	1.446469541e-002	1.240788e+003	1.864979e+003	1.713206e+002	1.891994e+002	94	308	15	77	6.089531e+000	1.884220e+001	0	0	0	0	0	0	0	0	0	0	0	46.4902	230.059	1	1	1	1	23.9365	16.2431	78.9176
DATA	1339	9	27	0	0	A_14_P109471	chr17:30816980-30817038	16974.3	385.022	1.490612138e-001	1.150565869e-001	1.951316116e-001	4.622111e+002	6.514808e+002	1.268367e+002	7.249455e+001	62	166	16	78	5.934610e+000	1.906332e+001	0	0	0	0	0	0	0	0	0	0	0	17.3208	80.514	1	1	0	1	22.7082	16.7304	78.9783
DATA	1340	9	28	0	1	SRN_20605	SRN_20605	16995.1	385.045	-6.157246517e-001	9.885098376e-002	4.699714631e-010	1.884094e+003	4.564338e+002	2.223583e+002	5.559268e+001	116	148	17	77	6.200944e+000	1.925440e+001	0	0	0	0	0	0	0	0	0	0	0	70.6193	56.5196	1	1	1	1	22.7082	17.4699	78.8153
DATA	1341	9	29	0	0	A_14_P136768	chr6:110243469-110243528	17016.7	384.627	-1.887309121e-001	7.297558572e-002	9.703499105e-003	1.846880e+003	1.195936e+003	2.191941e+002	1.237153e+002	116	220	17	80	6.101490e+000	1.970812e+001	0	0	0	0	0	0	0	0	0	0	0	69.2461	148.414	1	1	1	1	24.1747	17.3992	81.6345
DATA	1342	9	30	0	0	A_14_P116447	chr3:10326945-10327000	17037.7	384.5	9.272733222e-002	9.799238992e-002	3.440105148e-001	6.271734e+002	7.764526e+002	1.336397e+002	8.382818e+001	67	183.5	17	79	5.899448e+000	1.932055e+001	0	0	0	0	0	0	0	0	0	0	0	23.5236	96.5724	1	1	1	1	27.0811	16.9911	80.3556
DATA	1343	9	31	0	0	A_14_P135066	chr21:36259789-36259848	17058.4	384.717	5.251684570e-003	7.952151794e-002	9.473451433e-001	1.043507e+003	1.056202e+003	1.574911e+002	1.102244e+002	86.5	217	16	79	6.302015e+000	2.124629e+001	0	0	0	0	0	0	0	0	0	0	0	39.1557	131.669	1	1	1	1	24.8756	17.1347	82.2408
DATA	1344	9	32	0	0	A_14_P131213	chr12:68716833-68716892	17080.2	384.7	8.592853919e-002	9.242949266e-002	3.525441464e-001	6.983234e+002	8.511088e+002	1.370274e+002	9.073373e+001	72	201	17	81	6.902792e+000	2.113406e+001	0	0	0	0	0	0	0	0	0	0	0	26.2169	106.372	1	1	1	1	26.2212	17.6853	83.1394
DATA	1345	9	33	0	0	A_14_P102886	chr12:117170809-117170868	17101.1	384.603	3.543408225e-001	7.339991064e-002	1.382316520e-006	1.444804e+003	3.267005e+003	1.864374e+002	3.282026e+002	97	510	16	81	6.583093e+000	2.062189e+001	0	0	0	0	0	0	0	0	0	0	0	54.2724	409.354	1	1	1	1	25.7804	17.3603	81.9555
DATA	1346	9	34	0	1	SRN_30967	SRN_30967	17122.7	384.5	-7.958166973e-002	1.176631868e-001	4.988175203e-001	5.785363e+002	4.816693e+002	1.312003e+002	5.743208e+001	66	148	16	81	6.580628e+000	2.009406e+001	0	0	0	0	0	0	0	0	0	0	0	21.746	60.5171	1	1	0	1	25.3321	17.5685	81.6141
DATA	1347	9	35	0	0	A_14_P102557	chr18:70799747-70799806	17143.5	384.579	2.774501340e-002	7.853250273e-002	7.238685081e-001	1.047596e+003	1.116706e+003	1.575512e+002	1.159458e+002	81	223	17	82	6.554393e+000	2.050791e+001	0	0	0	0	0	0	0	0	0	0	0	39.4036	140.684	1	1	1	1	25.1049	17.5285	82.3118
DATA	1348	9	36	0	0	A_18_P15338150	chr5:107787100-107787159	17164.8	384.69	-2.488100625e-002	9.030086491e-002	7.829056020e-001	8.215600e+002	7.758152e+002	1.434464e+002	8.358507e+001	73	189.5	16.5	82.5	6.664542e+000	1.884646e+001	0	0	0	0	0	0	0	0	0	0	0	30.9245	98.0172	1	1	1	1	25.3321	17.4141	82.2148
DATA	1349	9	37	0	0	A_14_P103091	chr15:26096622-26096681	17186	384.358	9.596944525e-002	8.083278846e-002	2.351255422e-001	9.101141e+002	1.135181e+003	1.486205e+002	1.176788e+002	80	223	17	79.5	6.574232e+000	2.097445e+001	0	0	0	0	0	0	0	0	0	0	0	34.2854	143.84	1	1	1	1	24.8756	17.3953	79.6667
DATA	1350	9	38	0	0	A_14_P115769	chr5:1799098-1799145	17206.9	384.533	-2.498835136e-001	8.340109495e-002	2.733976677e-003	1.344055e+003	7.560205e+002	1.784572e+002	8.168208e+001	95	184	16	80	6.252928e+000	2.017197e+001	0	0	0	0	0	0	0	0	0	0	0	50.6747	96.0779	1	1	1	1	26.0017	16.9918	79.642
[truncated: 18,087,229 more chars]
