# Supplementary material for: Genomic comparison of early-passage conditionally reprogrammed breast cancer cells to their corresponding primary tumors
Source: PLoS One. 2017 Oct 19;12(10):e0186190. doi: 10.1371/journal.pone.0186190 (PMC5648156; doi:10.1371/journal.pone.0186190)
Supplement: S3 File — (ZIP) [file pone.0186190.s006.zip › Case 4-PBT-US12302349_252192428604_S01_CGH_1105_Oct12_2_3.txt]

TYPE	text	text	text	integer	text	float	float	text	integer	text	text	integer	integer	integer	integer	float	float	float	float	float	float	text	text	text	text	text	text	text	text	text	text	text	integer	integer	integer	text	integer	boolean
FEPARAMS	Protocol_Name	Protocol_date	Scan_ScannerName	Scan_NumChannels	Scan_Date	Scan_MicronsPerPixelX	Scan_MicronsPerPixelY	Scan_OriginalGUID	Scan_NumScanPass	Grid_Name	Grid_Date	Grid_NumSubGridRows	Grid_NumSubGridCols	Grid_NumRows	Grid_NumCols	Grid_RowSpacing	Grid_ColSpacing	Grid_OffsetX	Grid_OffsetY	Grid_NomSpotWidth	Grid_NomSpotHeight	Grid_GenomicBuild	FeatureExtractor_Barcode	FeatureExtractor_Sample	FeatureExtractor_ScanFileName	FeatureExtractor_ArrayName	FeatureExtractor_ScanFileGUID	FeatureExtractor_DesignFileName	FeatureExtractor_ExtractionTime	FeatureExtractor_UserName	FeatureExtractor_ComputerName	FeatureExtractor_Version	FeatureExtractor_IsXDRExtraction	FeatureExtractor_ColorMode	FeatureExtractor_QCReportType	DyeNorm_NormFilename	DyeNorm_NormNumProbes	Grid_IsGridFile
DATA	CGH_1105_Oct12 (Read Only)	12-Oct-2012 22:30	Agilent Technologies Scanner G2505C US12302349	2	02-11-2015 13:02:00	3	3	a167bdf6-60ba-445a-96d4-f0f3c646569f	1	021924_D_F_20111015	15-Oct-2011 00:00	1	1	384	164	36.6617	31.745	0	18.3309	30	30	hg19:GRCh37:Feb2009	252192428604_2_3		\\uis-fs-GESR\GESR_Shared\Instruments & Services\Agilent Microarray\Luciane\2-11-15\US12302349_252192428604_S01.tif	US12302349_252192428604_S01	ac5a3d0f-204d-4bdb-9c88-7687649c2317	021924_D_F_20111015.xml	12-Feb-2015 09:48:56	gesr	LCCIS-MJ01E5RG	11.5.1.1	0	1	4		0	0
*
TYPE	float	float	float	integer	integer	float	float	float	integer	integer	float	float	integer	float	float	float	integer	float	float	integer	integer	float	float	float	integer	float	float	integer	integer	integer	integer	integer	float	float	float	integer	integer	integer	integer	integer	float	float	float	integer	float	float	float	float	float	float	float	integer	integer	float	float	integer	integer	float	float	float	float	float	float	float	float	float	float	float	float	integer	float	float	float	float	integer	float	float	float	float	integer	float	float	float	float	integer	float	float	float	float	float	float	float	integer	float	float	float	integer	float	float	float	float	float	integer	integer	integer	integer	float	float	float	float	integer	float	float	float	float	float	float	float	float	float	float	float	float	float	float	float	float	float	float	float	float	float	float	float	integer	integer	integer	integer	float	float	integer	text	integer	integer	float	float	float	float	text	text	text	float	float	float	float	float	integer	integer	boolean	float	float	float	boolean	float	boolean	float	boolean	float	boolean	float	boolean	float	boolean	float	boolean	float	boolean	float	boolean	float	boolean	float	boolean	float	boolean
STATS	gDarkOffsetAverage	gDarkOffsetMedian	gDarkOffsetStdDev	gDarkOffsetNumPts	gSaturationValue	rDarkOffsetAverage	rDarkOffsetMedian	rDarkOffsetStdDev	rDarkOffsetNumPts	rSaturationValue	gAvgSig2BkgNegCtrl	rAvgSig2BkgNegCtrl	gNumSatFeat	gLocalBGInlierNetAve	gLocalBGInlierAve	gLocalBGInlierSDev	gLocalBGInlierNum	gGlobalBGInlierAve	gGlobalBGInlierSDev	gGlobalBGInlierNum	rNumSatFeat	rLocalBGInlierNetAve	rLocalBGInlierAve	rLocalBGInlierSDev	rLocalBGInlierNum	rGlobalBGInlierAve	rGlobalBGInlierSDev	rGlobalBGInlierNum	gNumFeatureNonUnifOL	gNumPopnOL	gNumNonUnifBGOL	gNumPopnBGOL	gOffsetUsed	gGlobalFeatInlierAve	gGlobalFeatInlierSDev	gGlobalFeatInlierNum	rNumFeatureNonUnifOL	rNumPopnOL	rNumNonUnifBGOL	rNumPopnBGOL	rOffsetUsed	rGlobalFeatInlierAve	rGlobalFeatInlierSDev	rGlobalFeatInlierNum	AllColorPrcntSat	AnyColorPrcntSat	AnyColorPrcntFeatNonUnifOL	AnyColorPrcntBGNonUnifOL	AnyColorPrcntFeatPopnOL	AnyColorPrcntBGPopnOL	TotalPrcntFeatOL	gNumNegBGSubFeat	gNonCtrlNumNegFeatBGSubSig	gLinearDyeNormFactor	gRMSLowessDNF	rNumNegBGSubFeat	rNonCtrlNumNegFeatBGSubSig	rLinearDyeNormFactor	rRMSLowessDNF	gSpatialDetrendRMSFit	gSpatialDetrendRMSFilteredMinusFit	gSpatialDetrendSurfaceArea	gSpatialDetrendVolume	gSpatialDetrendAveFit	rSpatialDetrendRMSFit	rSpatialDetrendRMSFilteredMinusFit	rSpatialDetrendSurfaceArea	rSpatialDetrendVolume	rSpatialDetrendAveFit	gNonCtrlNumSatFeat	gNonCtrl99PrcntNetSig	gNonCtrl50PrcntNetSig	gNonCtrl1PrcntNetSig	gNonCtrlMedPrcntCVBGSubSig	rNonCtrlNumSatFeat	rNonCtrl99PrcntNetSig	rNonCtrl50PrcntNetSig	rNonCtrl1PrcntNetSig	rNonCtrlMedPrcntCVBGSubSig	gNegCtrlNumInliers	gNegCtrlAveNetSig	gNegCtrlSDevNetSig	gNegCtrlAveBGSubSig	gNegCtrlSDevBGSubSig	rNegCtrlNumInliers	rNegCtrlAveNetSig	rNegCtrlSDevNetSig	rNegCtrlAveBGSubSig	rNegCtrlSDevBGSubSig	gAveNumPixOLLo	gAveNumPixOLHi	gPixCVofHighSignalFeat	gNumHighSignalFeat	rAveNumPixOLLo	rAveNumPixOLHi	rPixCVofHighSignalFeat	rNumHighSignalFeat	NonCtrlAbsAveLogRatio	NonCtrlSDevLogRatio	NonCtrlSNRLogRatio	AddErrorEstimateGreen	AddErrorEstimateRed	TotalNumFeatures	NonCtrlNumUpReg	NonCtrlNumDownReg	NumIsNorm	ROIHeight	ROIWidth	CentroidDiffX	CentroidDiffY	NumFoundFeat	MaxNonUnifEdges	MaxSpotNotFoundEdges	gMultDetrendRMSFit	rMultDetrendRMSFit	gMultDetrendSurfaceAverage	rMultDetrendSurfaceAverage	DerivativeOfLogRatioSD	gNonCtrl50PrcntBGSubSig	rNonCtrl50PrcntBGSubSig	gMedPrcntCVProcSignal	rMedPrcntCVProcSignal	geQCMedPrcntCVProcSignal	reQCMedPrcntCVProcSignal	gOutlierFlagger_Auto_FeatB_Term	rOutlierFlagger_Auto_FeatB_Term	gOutlierFlagger_Auto_FeatC_Term	rOutlierFlagger_Auto_FeatC_Term	gOutlierFlagger_Auto_BgndB_Term	rOutlierFlagger_Auto_BgndB_Term	gOutlierFlagger_Auto_BgndC_Term	rOutlierFlagger_Auto_BgndC_Term	OutlierFlagger_FeatChiSq	OutlierFlagger_BgndChiSq	GriddingStatus	IsGoodGrid	NumGeneNonUnifOL	TotalNumberOfReplicatedGenes	gPercentileIntensityProcessedSignal	rPercentileIntensityProcessedSignal	ExtractionStatus	QCMetricResults	gNonCtrlNumWellAboveBG	rNonCtrlNumWellAboveBG	UpRandomnessRatio	DownRandomnessRatio	UpRandomnessSDRatio	DownRandomnessSDRatio	UpRegQualityRatioResult	DownRegQualityRatioResult	ImageDepth	AFHold	gPMTVolts	rPMTVolts	GlassThickness	RestrictionControl	gDDN	rDDN	GridHasBeenOptimized	gNegCtrlSpread	rNegCtrlSpread	Metric_IsGoodGrid	Metric_IsGoodGrid_IsInRange	Metric_AnyColorPrcntFeatNonUnifOL	Metric_AnyColorPrcntFeatNonUnifOL_IsInRange	Metric_DerivativeLR_Spread	Metric_DerivativeLR_Spread_IsInRange	Metric_gRepro	Metric_gRepro_IsInRange	Metric_g_BGNoise	Metric_g_BGNoise_IsInRange	Metric_g_Signal2Noise	Metric_g_Signal2Noise_IsInRange	Metric_g_SignalIntensity	Metric_g_SignalIntensity_IsInRange	Metric_rRepro	Metric_rRepro_IsInRange	Metric_r_BGNoise	Metric_r_BGNoise_IsInRange	Metric_r_Signal2Noise	Metric_r_Signal2Noise_IsInRange	Metric_r_SignalIntensity	Metric_r_SignalIntensity_IsInRange	Metric_RestrictionControl	Metric_RestrictionControl_IsInRange
DATA	5.22991	5.22991	1.70023	0	65529	4.97971	4.97971	1.65826	0	65530	1.21782	1.13352	16	24.7256	29.9555	2.9758	62876	29.9555	2.9758	62876	169	81.3821	86.3618	2.60541	61600	86.3618	2.60541	61600	19	92	69	99	5.22991	56.9795	884.967	62867	20	192	72	1376	4.97971	833.886	3867.95	62768	0.0111153	0.282647	0.050813	0.122269	0.433498	2.18496	0.0592447	4435	3840	121.746	0	516	22	2.3586	0	1.07681	2.50439	1.00019	2.31315	35.0345	4.12357	10.3337	1.00419	7.65346	92.5668	16	54.4509	35.9896	26.3951	19.694	7	2216.69	426.109	129.954	21.1309	723	29.8887	2.97429	0.124767	2.731	696	90.5224	16.1338	2.60509	13.583	0.0712652	0.903392	0	0	0.207238	0.595338	0.0595443	350	0.193986	0.188254	1.28639	332.489	32.0367	62976	5737	2673	6408	3.67914	6.34823	0.699622	0.828785	62179	0	0.0182927	0	0.146247	0	376.984	0.986439	6.14605	338.302	19.694	13.6526	0	0	165.581	425.595	96.4402	366.503	81.4843	253.392	83.0284	377.915	2.31928	1.29856	0	1	25	55077	1154.77	1246.74	1	ExtractionEvaluate	5154	57727	2.07033	1.45722	0.397748	0.48882	NonRandom	NonRandom	16 Bit	0	404	438	994.562	-1	0	-9	1	8.81457	45.7209	1	1	0.050813	1	0.986439	0	0.19694	1	2.731	1	2.25048	0	6.14605	0	0.211309	0	13.583	1	24.9063	0	338.302	1	-1	0
*
TYPE	integer	integer	integer	integer	integer	text	text	float	float	float	float	float	float	float	float	float	float	float	float	float	float	float	boolean	boolean	boolean	boolean	boolean	boolean	boolean	boolean	boolean	boolean	boolean	float	float	boolean	boolean	boolean	boolean	float	float	float
FEATURES	FeatureNum	Row	Col	SubTypeMask	ControlType	ProbeName	SystematicName	PositionX	PositionY	LogRatio	LogRatioError	PValueLogRatio	gProcessedSignal	rProcessedSignal	gProcessedSigError	rProcessedSigError	gMedianSignal	rMedianSignal	gBGMedianSignal	rBGMedianSignal	gBGPixSDev	rBGPixSDev	gIsSaturated	rIsSaturated	gIsFeatNonUnifOL	rIsFeatNonUnifOL	gIsBGNonUnifOL	rIsBGNonUnifOL	gIsFeatPopnOL	rIsFeatPopnOL	gIsBGPopnOL	rIsBGPopnOL	IsManualFlag	gBGSubSignal	rBGSubSignal	gIsPosAndSignif	rIsPosAndSignif	gIsWellAboveBG	rIsWellAboveBG	SpotExtentX	gBGMeanSignal	rBGMeanSignal
DATA	1	1	1	0	1	HsCGHBrightCorner	HsCGHBrightCorner	11232.3	4449.65	-8.320870519e-001	1.619345344e-001	2.770635457e-007	2.539971e+003	3.738881e+002	4.184062e+002	5.136089e+001	54	237	25	81.5	8.867602e+000	1.928727e+001	0	0	0	0	0	0	0	1	0	0	0	20.8628	144.219	1	1	1	1	26.2212	25.6367	82.4206
DATA	2	1	2	66	1	DarkCorner	DarkCorner	11253.7	4449.25	-1.594389102e+000	4.349875762e-001	2.469841513e-004	1.356964e+003	3.452861e+001	3.591138e+002	3.475806e+001	43	86.5	25	81	8.979115e+000	1.924399e+001	0	0	0	0	0	0	0	0	0	0	0	11.1458	-6.53593	1	0	0	0	28.5237	25.8062	82.6113
DATA	3	1	3	66	1	DarkCorner	DarkCorner	11274.7	4448.9	-1.890418001e+000	2.618785122e-001	5.249340737e-013	2.649757e+003	3.410265e+001	3.607153e+002	3.432927e+001	54.5	86.5	25	82	9.009247e+000	1.907216e+001	0	0	0	0	0	0	1	0	0	0	0	21.7646	-8.72727	1	0	1	0	27.7085	25.7353	83.0438
DATA	4	1	4	0	0	A_14_P128532	chr19:8068628-8068687	11295.6	4449.86	-1.674181550e-001	1.040927195e-001	1.077572263e-001	2.116661e+003	1.439572e+003	3.941469e+002	1.479006e+002	52	676	25	82	9.094200e+000	1.931320e+001	0	0	0	0	0	0	0	0	0	0	0	17.3858	576.373	1	1	1	1	24.1747	25.8493	83.3428
DATA	5	1	5	0	0	A_14_P105322	chr9:71601402-71601461	11316.7	4449	-2.156347065e-001	1.218018934e-001	7.666510749e-002	1.782134e+003	1.084690e+003	3.772389e+002	1.135338e+002	47.5	539	25	83	9.122205e+000	1.978052e+001	0	0	0	0	0	0	0	0	0	0	0	14.6381	439.381	1	1	1	1	26.4388	25.7919	83.8313
DATA	6	1	6	0	0	A_14_P128090	chr5:15032877-15032936	11337.7	4449.23	4.507871064e-002	1.298723704e-001	7.285161313e-001	1.204237e+003	1.335951e+003	3.536256e+002	1.376489e+002	43	665.5	25	83	9.112984e+000	1.987633e+001	0	0	0	0	0	0	0	0	0	0	0	9.89136	547.239	1	1	0	1	26.4388	25.4691	84.0623
DATA	7	1	7	0	0	A_16_P02073591	chr9:19993767-19993826	11358.8	4449.28	-8.148290104e-002	1.277513253e-001	5.235880528e-001	1.423770e+003	1.180204e+003	3.616911e+002	1.224943e+002	47	564	24	83	9.138931e+000	1.983764e+001	0	0	0	0	0	0	0	0	0	0	0	11.6946	488.695	1	1	0	1	25.7804	25.2495	84.0431
DATA	8	1	8	0	0	A_14_P135539	chr19:48047281-48047336	11380.1	4449.27	1.796097494e-001	8.166468482e-002	2.785258470e-002	2.285319e+003	3.455864e+003	4.034551e+002	3.471075e+002	50.5	1504.5	24	83	9.052531e+000	2.008079e+001	0	0	0	0	0	0	0	0	0	0	0	18.7712	1446.12	1	1	1	1	26.4388	24.9734	83.8745
DATA	9	1	9	0	0	A_14_P118924	chr6:111126175-111126234	11401.2	4449.72	-1.894862362e-001	2.607593988e-001	4.674276589e-001	7.080354e+002	4.576871e+002	3.399446e+002	5.592415e+001	37.5	283	24	83	8.899586e+000	2.008808e+001	0	0	0	0	0	0	0	0	0	0	0	5.81566	193.45	1	1	0	1	24.6442	24.8616	83.9678
DATA	10	1	10	0	0	A_16_P17264851	chr5:114739019-114739078	11422.5	4449.29	-2.797343402e-001	1.608403243e-001	8.199864634e-002	1.343658e+003	7.055934e+002	3.586131e+002	7.740373e+001	45	405	24	82	8.783371e+000	1.996553e+001	0	0	0	0	0	0	0	0	0	0	0	11.0365	301.166	1	1	0	1	25.3321	24.6669	83.3825
DATA	11	1	11	0	0	A_14_P129144	chr6:10181231-10181290	11443.5	4449.5	-2.774780554e-001	1.722971855e-001	1.072970579e-001	1.234757e+003	6.517838e+002	3.546766e+002	7.240432e+001	45.5	374	24	83	8.756942e+000	2.018104e+001	0	0	0	0	0	0	0	0	0	0	0	10.1421	280.782	1	1	0	1	24.4106	24.8871	83.7753
DATA	12	1	12	0	0	A_16_P38515598	chr8:103769626-103769685	11464.7	4449.36	7.186211848e-002	1.605646347e-001	6.544716283e-001	8.998548e+002	1.061780e+003	3.444512e+002	1.106804e+002	41	542	24	83	8.649397e+000	2.006281e+001	0	0	0	0	0	0	0	0	0	0	0	7.39123	461.552	1	1	0	1	25.1049	24.676	83.7402
DATA	13	1	13	0	0	A_14_P126756	chr19:48941148-48941207	11485.8	4449.37	1.360598667e-001	1.464740712e-001	3.529405567e-001	9.327570e+002	1.275934e+003	3.453253e+002	1.313007e+002	42	657	24	83	8.425251e+000	2.008006e+001	0	0	0	0	0	0	0	0	0	0	0	7.66148	559.421	1	1	0	1	25.7804	24.546	83.6236
DATA	14	1	14	0	0	A_16_P03384707	chr18:60215400-60215459	11507.5	4449.32	-4.274768863e-001	2.030197252e-001	3.523972876e-002	1.202706e+003	4.494514e+002	3.535735e+002	5.444002e+001	40.5	274.5	24	83	8.393510e+000	1.995447e+001	0	0	0	0	0	0	0	0	0	0	0	9.87879	198.734	1	1	0	1	27.0811	24.5533	83.3766
DATA	15	1	15	0	0	A_14_P123652	chr10:107217757-107217816	11528.1	4449.22	-1.125676064e-001	1.547887423e-001	4.670827420e-001	1.161579e+003	8.963570e+002	3.521958e+002	9.467680e+001	45	499	24	82.5	8.333367e+000	1.983218e+001	0	0	0	0	0	0	0	0	0	0	0	9.54098	399.426	1	1	0	1	24.4106	24.5141	83.2939
DATA	16	1	16	0	0	A_14_P111489	chr18:13105047-13105103	11549.1	4449.45	-7.670134785e-002	1.640758871e-001	6.401601945e-001	1.040727e+003	8.722387e+002	3.483968e+002	9.232209e+001	43	487	24	82	8.544085e+000	1.972856e+001	0	0	0	0	0	0	0	0	0	0	0	8.54832	391.591	1	1	0	1	26.2212	24.7381	83.0636
DATA	17	1	17	0	0	A_14_P126461	chr7:44178443-44178494	11570.5	4449.28	-4.361686210e-002	1.106047001e-001	6.933233298e-001	1.658230e+003	1.499781e+003	3.715460e+002	1.529553e+002	50	763	24	82	8.653954e+000	1.949473e+001	0	0	0	0	0	0	0	0	0	0	0	13.6204	678.331	1	1	0	1	25.3321	24.7468	82.7113
DATA	18	1	18	0	0	A_14_P201543	chrX:49611764-49611823	11591.8	4449.28	9.636910049e-002	1.591434660e-001	5.448145537e-001	8.835688e+002	1.103086e+003	3.440293e+002	1.142690e+002	39	585	24	82	8.736881e+000	1.929919e+001	0	0	0	0	0	0	0	0	0	0	0	7.25746	502.407	1	1	0	1	24.6442	24.6446	82.6319
DATA	19	1	19	0	0	A_14_P103232	chr2:229542588-229542647	11613.3	4449.29	0.000000000e+000	3.459634494e-001	1.000000000e+000	4.242910e+002	4.204024e+002	3.324894e+002	5.142884e+001	31	274	24	82	8.733225e+000	1.965734e+001	0	0	0	0	0	0	0	0	0	0	0	-0.676358	192.764	0	1	0	1	24.4106	24.7877	82.8485
DATA	20	1	20	0	0	A_14_P116743	chr10:119168883-119168942	11634	4449.36	9.317811403e-002	1.535895875e-001	5.440702855e-001	9.249242e+002	1.146263e+003	3.451146e+002	1.183466e+002	41.5	630	24	82	8.702391e+000	1.935985e+001	0	0	0	0	0	0	0	0	0	0	0	7.59714	528.853	1	1	0	1	25.5572	24.7018	82.6479
DATA	21	1	21	0	0	A_14_P124410	chr1:152957573-152957632	11655.1	4449.53	8.398502802e-002	3.133120387e-001	7.886565670e-001	4.244305e+002	5.149815e+002	3.325731e+002	5.923304e+001	33	333	24	82	8.798930e+000	1.944002e+001	0	0	0	0	0	0	0	0	0	0	0	0.612886	239.015	0	1	0	1	26.0017	24.854	83.0053
DATA	22	1	22	0	0	A_14_P101349	chrX:76715175-76715234	11676.4	4449.61	-1.481281131e-001	1.296135173e-001	2.531031107e-001	1.509467e+003	1.073236e+003	3.651494e+002	1.111983e+002	44	594	24	83	8.655869e+000	1.934237e+001	0	0	0	0	0	0	0	0	0	0	0	12.3985	500.989	1	1	0	1	24.4106	24.8634	83.4737
DATA	23	1	23	0	0	A_14_P121110	chr6:27092923-27092982	11697.6	4449.6	1.569508303e-001	1.791301338e-001	3.809303999e-001	7.176881e+002	1.030117e+003	3.401470e+002	1.069996e+002	40	566	24	83	8.878789e+000	1.969526e+001	0	0	0	0	0	0	0	0	0	0	0	5.89495	483.492	1	1	0	1	25.3321	24.8665	83.7602
DATA	24	1	24	0	0	A_14_P128199	chr3:180816220-180816279	11718.9	4449.49	-2.649551089e-001	1.193186939e-001	2.638032566e-002	1.948150e+003	1.058442e+003	3.853597e+002	1.096895e+002	47	595	24	83	8.867055e+000	1.953298e+001	0	0	0	0	0	0	0	0	0	0	0	16.0017	499.389	1	1	1	1	25.7804	24.8651	83.9795
DATA	25	1	25	0	0	A_14_P114730	chr17:26938778-26938837	11740.2	4449.5	-9.045909503e-001	2.238951535e-001	5.339572233e-005	1.739782e+003	2.167224e+002	3.752567e+002	3.592215e+001	48	184	24	83	8.786936e+000	1.979710e+001	0	0	0	0	0	0	0	0	0	0	0	14.2902	102.755	1	1	1	1	26.6546	24.8478	84.2306
DATA	26	1	26	0	0	A_14_P112459	chr1:28905091-28905150	11761.3	4449.58	-1.313618689e-001	2.295157189e-001	5.670891701e-001	7.605761e+002	5.620576e+002	3.410777e+002	6.302630e+001	42	364	24	83	8.749358e+000	2.005328e+001	0	0	0	0	0	0	0	0	0	0	0	6.24722	267.713	1	1	0	1	25.7804	24.8444	84.2442
DATA	27	1	27	0	0	A_14_P102268	chr18:27828604-27828663	11782.3	4449.48	-1.820422210e-001	1.209952496e-001	1.324423331e-001	1.723925e+003	1.133642e+003	3.745242e+002	1.168658e+002	48	626	24	84	8.664218e+000	1.995993e+001	0	0	0	0	0	0	0	0	0	0	0	14.16	542.324	1	1	1	1	26.4388	24.7268	84.3611
DATA	28	1	28	0	0	A_14_P115379	chr1:173383016-173383075	11803	4449.5	-2.865345196e-001	2.309997374e-001	2.148235704e-001	8.951273e+002	4.627541e+002	3.443280e+002	5.423226e+001	41.5	311	24	83	8.630421e+000	1.990331e+001	0	0	0	0	0	0	0	0	0	0	0	7.3524	222.267	1	1	0	1	26.2212	24.8125	83.9836
DATA	29	1	29	0	0	A_16_P15712572	chr2:77156736-77156795	11824.5	4449.5	-2.917397670e-001	1.508834592e-001	5.316924243e-002	1.471797e+003	7.518098e+002	3.636084e+002	8.028486e+001	45	461	24	83	8.586097e+000	1.985348e+001	0	0	0	0	0	0	0	0	0	0	0	12.089	362.523	1	1	0	1	24.4106	24.6455	83.6161
DATA	30	1	30	0	0	A_16_P20919612	chr18:72280538-72280597	11845.9	4449.53	5.503956344e-003	1.394781482e-001	9.685227945e-001	1.149881e+003	1.164547e+003	3.518117e+002	1.197890e+002	43	647	24	83	8.690996e+000	1.996210e+001	0	0	0	0	0	0	0	0	0	0	0	9.44489	563.598	1	1	0	1	26.0017	24.7152	83.6801
DATA	31	1	31	0	0	A_14_P137001	chr19:54754462-54754515	11866.9	4449.53	1.304820168e-001	1.230133286e-001	2.888196874e-001	1.172903e+003	1.583959e+003	3.525709e+002	1.608469e+002	45	875	24	83	8.761999e+000	1.970492e+001	0	0	0	0	0	0	0	0	0	0	0	9.63399	769.149	1	1	0	1	26.0017	24.8456	83.8541
DATA	32	1	32	0	0	A_14_P112154	chr4:22176592-22176651	11888.4	4449.63	0.000000000e+000	4.397661132e-001	1.000000000e+000	4.239223e+002	2.545448e+002	3.341222e+002	3.775545e+001	37	218	24	83	8.789336e+000	1.967580e+001	0	0	0	0	0	0	0	0	0	0	0	2.70989	123.993	0	1	0	1	24.8756	24.8181	83.7258
DATA	33	1	33	0	0	A_14_P120160	chr7:50238182-50238241	11909.4	4449.7	-1.018117914e-002	1.466562187e-001	9.446536573e-001	1.100883e+003	1.075375e+003	3.502408e+002	1.110738e+002	43	629	24	84	8.770655e+000	1.986187e+001	0	0	0	0	0	0	0	0	0	0	0	9.04243	525.342	1	1	0	1	24.8756	24.7598	83.9038
DATA	34	1	34	0	0	A_16_P18142144	chr7:140982399-140982458	11930.4	4450	-7.090945714e-001	2.389524223e-001	3.002189490e-003	1.327852e+003	2.594509e+002	3.580239e+002	3.797713e+001	46	218.5	24	83	8.657507e+000	1.975584e+001	0	0	0	0	0	0	0	0	0	0	0	10.9067	127.073	1	1	0	1	24.1747	24.7064	83.4591
DATA	35	1	35	0	0	A_14_P124949	chr19:55098935-55098992	11951.5	4449.84	-1.743390420e-001	1.101409630e-001	1.134506817e-001	1.954061e+003	1.307974e+003	3.856588e+002	1.336905e+002	49	735	24	83	8.482442e+000	1.966477e+001	0	0	0	0	0	0	0	0	0	0	0	16.0503	642.249	1	1	1	1	25.3321	24.4122	83.236
DATA	36	1	36	0	0	A_14_P104256	chr7:32258210-32258269	11972.5	4449.73	2.263180993e-001	1.278792665e-001	7.676386451e-002	1.001501e+003	1.686434e+003	3.472452e+002	1.708868e+002	42	909	24	82	8.465381e+000	1.935928e+001	0	0	0	0	0	0	0	0	0	0	0	8.22613	829.989	1	1	0	1	24.4106	24.2252	82.7974
DATA	37	1	37	0	0	A_14_P112455	chr1:186863228-186863287	11993.6	4449.39	5.594896492e-002	1.126003129e-001	6.192729159e-001	1.440632e+003	1.638710e+003	3.623581e+002	1.661687e+002	47	896	24	82	8.547048e+000	1.946372e+001	0	0	0	0	0	0	0	0	0	0	0	11.8331	808.281	1	1	0	1	24.4106	24.2041	82.7501
DATA	38	1	38	0	0	A_14_P101507	chr1:38261301-38261360	12015.1	4449.58	-1.180226887e-002	3.529674157e-001	9.733258844e-001	4.225449e+002	4.112166e+002	3.351636e+002	4.946265e+001	36	297	24	82	8.802297e+000	1.959113e+001	0	0	0	0	0	0	0	0	0	0	0	3.4707	203.203	1	1	0	1	26.2212	24.5051	82.7967
DATA	39	1	39	0	0	A_14_P138414	chr1:159374865-159374924	12036.1	4449.58	3.357651757e-001	2.404639445e-001	1.626174542e-001	4.166969e+002	9.027872e+002	3.350904e+002	9.435715e+001	37	521.5	24	81	8.549984e+000	1.949743e+001	0	0	0	0	0	0	0	0	0	0	0	3.42267	446.865	1	1	0	1	26.2212	24.0547	81.6975
DATA	40	1	40	0	0	A_14_P123554	chr2:190620041-190620100	12057	4449.5	4.349277582e-001	1.667246080e-001	9.089758999e-003	5.624995e+002	1.531263e+003	3.372140e+002	1.555583e+002	37	856	23	80	8.460556e+000	1.978883e+001	0	0	0	0	0	0	0	0	0	0	0	4.62026	759.112	1	1	0	1	26.2212	24.0371	81.0407
DATA	41	1	41	0	0	A_14_P200870	chr8:81422563-81422622	12078.6	4449.53	-3.626594306e-001	2.369408204e-001	1.258705819e-001	9.438437e+002	4.094875e+002	3.456264e+002	4.924931e+001	41	297	23	80	8.412794e+000	1.965668e+001	0	0	0	0	0	0	0	0	0	0	0	7.75254	203.275	1	1	0	1	25.1049	24.098	80.7746
DATA	42	1	42	0	0	A_16_P19643948	chr12:95241679-95241738	12099.9	4449.39	-1.588115484e-002	1.140509598e-001	8.892556567e-001	1.535545e+003	1.480408e+003	3.662352e+002	1.505421e+002	47	836.5	23	79	8.389931e+000	1.945188e+001	0	0	0	0	0	0	0	0	0	0	0	12.6127	735.792	1	1	0	1	25.7804	23.9648	79.9722
DATA	43	1	43	0	0	A_16_P03786541	chrX:144853176-144853235	12121.1	4449.69	7.514077352e-002	1.137856524e-001	5.090156179e-001	1.389072e+003	1.651451e+003	3.603393e+002	1.673872e+002	45	922	23	79	8.369771e+000	1.933292e+001	0	0	0	0	0	0	0	0	0	0	0	11.4096	821.52	1	1	0	1	25.7804	24.1383	80.0033
DATA	44	1	44	0	0	A_14_P130084	chr17:39923458-39923517	12142.3	4449.58	1.981092424e-001	2.770759486e-001	4.746091811e-001	4.208545e+002	6.641118e+002	3.325583e+002	7.179627e+001	33.5	435	24	79	8.480972e+000	1.938443e+001	0	0	0	0	0	0	0	0	0	0	0	0.555981	330.654	0	1	0	1	25.3321	24.4277	80.1246
DATA	45	1	45	0	0	A_14_P137136	chr14:89061396-89061455	12163.5	4450.13	1.294507688e-001	2.011226971e-001	5.198084030e-001	6.505963e+002	8.765211e+002	3.387949e+002	9.179599e+001	36.5	537.5	24	79	8.448002e+000	1.913262e+001	0	0	0	0	0	0	0	0	0	0	0	5.34387	436.6	1	1	0	1	26.2212	24.3977	79.9269
DATA	46	1	46	0	0	A_16_P21506960	chrX:83350079-83350138	12184.4	4450.02	-1.256720736e-001	1.468941466e-001	3.922588430e-001	1.255080e+003	9.397221e+002	3.553892e+002	9.784456e+001	41	553	24	79	8.649252e+000	1.885068e+001	0	0	0	0	0	0	0	0	0	0	0	10.309	468.343	1	1	0	1	25.5572	24.6121	80.0512
DATA	47	1	47	0	0	A_16_P02052945	chr9:5988479-5988538	12205.5	4450.2	-4.233830916e-003	2.121403579e-001	9.840771265e-001	7.169979e+002	7.100421e+002	3.401324e+002	7.605225e+001	36	450	24	79	8.706490e+000	1.905224e+001	0	0	0	0	0	0	0	0	0	0	0	5.88928	353.977	1	1	0	1	25.7804	24.6677	79.9467
DATA	48	1	48	0	0	A_16_P18182607	chr7:157560846-157560905	12226.6	4450.02	-2.101551855e-001	1.312472353e-001	1.093290692e-001	1.597648e+003	9.847499e+002	3.688821e+002	1.021725e+002	47	593	24	79	8.692409e+000	1.896249e+001	0	0	0	0	0	0	0	0	0	0	0	13.1228	491.079	1	1	0	1	25.5572	24.5556	80.0883
DATA	49	1	49	0	0	A_14_P126518	chr19:11457936-11457995	12247.6	4449.73	-4.244119534e-001	3.364539009e-001	2.071551365e-001	6.910902e+002	2.600895e+002	3.395957e+002	3.765662e+001	39.5	219.5	24	80	8.737148e+000	1.934207e+001	0	0	0	0	0	0	0	0	0	0	0	5.67648	129.732	1	1	0	1	24.1747	24.5266	80.8392
DATA	50	1	50	0	0	A_14_P139103	chr8:22421514-22421564	12268.6	4449.62	1.944869482e-001	1.078819263e-001	7.142338403e-002	1.123703e+003	1.758484e+003	3.038411e+002	1.779443e+002	41	975	24	80	8.750171e+000	1.933474e+001	0	0	0	0	0	0	0	0	0	0	0	9.22987	877.136	1	1	0	1	24.8756	24.7235	81.0906
DATA	51	1	51	0	0	A_14_P130386	chr13:114169616-114169675	12289.9	4449.59	-2.107482613e-001	1.682972967e-001	2.104831757e-001	1.038610e+003	6.392996e+002	3.112142e+002	6.948952e+001	38	424	24	81	8.693095e+000	1.940138e+001	0	0	0	0	0	0	0	0	0	0	0	8.53094	318.838	1	1	0	1	25.7804	24.8802	81.4354
DATA	52	1	52	0	0	A_18_P24996351	chr6:80796771-80796830	12311.7	4449.27	1.605763148e-001	2.166570227e-001	4.585998061e-001	5.777759e+002	8.362493e+002	3.374722e+002	8.794939e+001	37.5	496	24	81	8.654725e+000	1.927469e+001	0	0	0	0	0	0	0	0	0	0	0	4.74574	417.002	1	1	0	1	22.4545	24.8534	81.4189
DATA	53	1	53	0	0	A_14_P118338	chr1:52632041-52632100	12332.7	4450.47	2.521387545e-001	1.548267231e-001	1.034142135e-001	7.620629e+002	1.361851e+003	3.411108e+002	1.388876e+002	39	762	24	81	8.661135e+000	1.919007e+001	0	0	0	0	0	0	0	0	0	0	0	6.25943	678.448	1	1	0	1	25.7804	24.7401	81.2493
DATA	54	1	54	0	0	A_14_P136415	chrX:48385313-48385372	12353.7	4450.41	5.081731348e-002	1.700654180e-001	7.650847247e-001	8.615476e+002	9.684932e+002	3.434703e+002	1.006176e+002	37.5	563.5	24	81	8.734173e+000	1.916431e+001	0	0	0	0	0	0	0	0	0	0	0	7.07658	482.253	1	1	0	1	26.0017	24.6047	81.5925
DATA	55	1	55	0	0	A_14_P132538	chr14:102774031-102774090	12374.7	4450.22	2.991303820e-001	2.502664602e-001	2.319903134e-001	4.162967e+002	8.289595e+002	3.340404e+002	8.727329e+001	35	507.5	24	81	8.787912e+000	1.958677e+001	0	0	0	0	0	0	0	0	0	0	0	2.64097	412.556	0	1	0	1	27.0811	24.5049	81.8036
DATA	56	1	56	0	0	A_14_P136494	chr17:77073408-77073467	12396	4450.47	2.495806968e-001	2.374550797e-001	2.932287908e-001	4.697724e+002	8.345805e+002	3.357917e+002	8.781454e+001	37	505	24	81	8.899701e+000	1.986355e+001	0	0	0	0	0	0	0	0	0	0	0	3.85862	415.002	1	1	0	1	26.2212	24.7799	82.3179
DATA	57	1	57	0	0	A_16_P36610291	chr3:196753835-196753894	12417.7	4450.32	-4.188257293e-001	2.341604167e-001	7.367482932e-002	1.014066e+003	3.865811e+002	3.476097e+002	4.734717e+001	43	276	24	82	8.950725e+000	1.962446e+001	0	0	0	0	0	0	0	0	0	0	0	8.32934	192.082	1	1	0	1	25.1049	24.6604	82.466
DATA	58	1	58	0	0	A_14_P126232	chr19:10370663-10370722	12438.5	4450.37	1.700524576e-001	2.233557803e-001	4.464466203e-001	5.526451e+002	8.175208e+002	3.370510e+002	8.620953e+001	38.5	510.5	24	82	8.868013e+000	1.967651e+001	0	0	0	0	0	0	0	0	0	0	0	4.53932	405.831	1	1	0	1	25.3321	24.906	82.5281
DATA	59	1	59	0	0	A_14_P124775	chr10:79551837-79551896	12459.7	4450.67	-2.881345482e-001	2.886280349e-001	3.181386432e-001	7.059786e+002	3.636277e+002	3.399019e+002	4.552647e+001	39	270	24	82	8.819857e+000	1.984494e+001	0	0	0	0	0	0	0	0	0	0	0	5.79877	180.303	1	1	0	1	26.2212	24.987	82.935
DATA	60	1	60	0	0	A_14_P130314	chr15:50311064-50311123	12480.8	4450.58	-2.502738345e-001	1.663047719e-001	1.323470419e-001	1.247180e+003	7.008988e+002	3.551110e+002	7.526330e+001	45	442.5	24	82	8.734527e+000	1.976848e+001	0	0	0	0	0	0	0	0	0	0	0	10.2441	347.176	1	1	0	1	25.7804	24.9349	83.0537
DATA	61	1	61	0	0	A_16_P00736723	chr3:73547624-73547683	12502	4450.29	-4.314884018e-001	1.890451574e-001	2.246207251e-002	1.311082e+003	4.854465e+002	3.574053e+002	5.576821e+001	43	332	24	82	8.608670e+000	1.962202e+001	0	0	0	0	0	0	0	0	0	0	0	10.769	240.21	1	1	0	1	26.2212	24.7773	82.997
DATA	62	1	62	0	0	A_18_P15712741	chr6:80272323-80272382	12523.4	4450.64	4.079704318e-001	1.621693526e-001	1.187941874e-002	6.008638e+002	1.537257e+003	3.378751e+002	1.561642e+002	36	854.5	24	82	8.690151e+000	1.950519e+001	0	0	0	0	0	0	0	0	0	0	0	4.93538	759.58	1	1	0	1	25.3321	24.9008	83.127
DATA	63	1	63	0	0	A_14_P110318	chr16:69173776-69173835	12544.4	4450.3	0.000000000e+000	3.668915319e-001	1.000000000e+000	4.126900e+002	3.827028e+002	3.324894e+002	4.713814e+001	32	277	24	82	8.646796e+000	1.958767e+001	0	0	0	0	0	0	0	0	0	0	0	-1.29129	188.885	0	1	0	1	26.8687	24.7623	83.2438
DATA	64	1	64	0	0	A_14_P105545	chr19:56416358-56416408	12565.2	4450.59	2.026827058e-001	1.057779936e-001	5.535056284e-002	1.351921e+003	2.155926e+003	3.589235e+002	2.173473e+002	44	1146.5	24	82	8.690351e+000	1.957381e+001	0	0	0	0	0	0	0	0	0	0	0	11.1044	1062.47	1	1	0	1	25.7804	24.9002	82.9855
DATA	65	1	65	0	0	A_14_P200974	chr20:61044718-61044777	12586.5	4450.32	-5.719343517e-002	4.553350898e-001	9.000427425e-001	3.427846e+002	3.004885e+002	3.342517e+002	4.079949e+001	33.5	244	25	81	8.892910e+000	1.945073e+001	0	0	0	0	0	0	0	0	0	0	0	2.81556	147.891	1	1	0	1	27.0811	25.3227	82.4591
DATA	66	1	66	0	0	A_14_P138747	chr11:33777376-33777433	12607.2	4450.62	-9.079121226e-001	2.043373618e-001	8.862998743e-006	1.967644e+003	2.432397e+002	3.863489e+002	3.682106e+001	50	208	25	81	8.642594e+000	1.962301e+001	0	0	0	0	0	0	0	0	0	0	0	16.1618	119.521	1	1	1	1	23.696	25.1617	82.0053
DATA	67	1	67	0	0	A_14_P100193	chr11:105850435-105850492	12628.5	4450.72	-1.905046198e-001	1.530643595e-001	2.132770983e-001	1.286647e+003	8.297646e+002	3.565162e+002	8.747400e+001	43	502	25	81	8.652278e+000	1.955564e+001	0	0	0	0	0	0	0	0	0	0	0	10.5683	407.064	1	1	0	1	25.3321	25.1105	81.8733
DATA	68	1	68	0	0	A_14_P134886	chr1:214170635-214170692	12649.7	4450.53	-3.159806182e-001	1.706125165e-001	6.402056373e-002	1.302977e+003	6.294428e+002	3.571088e+002	6.878154e+001	43.5	396	24	81	8.648981e+000	1.941725e+001	0	0	0	0	0	0	0	0	0	0	0	10.7024	308.327	1	1	0	1	25.7804	24.9041	81.7116
DATA	69	1	69	0	0	A_16_P15008404	chr1:3354713-3354772	12670.9	4450.16	2.473310408e-001	2.690250677e-001	3.579070076e-001	4.100015e+002	7.246302e+002	3.333112e+002	7.760186e+001	34	443	24	81	8.714717e+000	1.988925e+001	0	0	0	0	0	0	0	0	0	0	0	1.92127	354.437	0	1	0	1	25.1049	25.0047	81.7104
DATA	70	1	70	0	0	A_14_P122196	chr1:198405793-198405852	12691.9	4450.16	3.039713566e-001	8.763574957e-002	5.232222970e-004	1.787333e+003	3.598959e+003	3.774848e+002	3.609692e+002	47	1869	24	81	8.641138e+000	1.962978e+001	0	0	0	0	0	0	0	0	0	0	0	14.6808	1757.4	1	1	1	1	25.1049	24.8634	81.9048
DATA	71	1	71	0	0	A_16_P36362266	chr3:90254003-90254062	12713.6	4450.41	9.156884672e-002	1.178604259e-001	4.372023501e-001	1.120928e+003	1.384034e+003	3.078167e+002	1.411815e+002	44	785.5	24	82	8.572840e+000	1.987764e+001	0	0	0	0	0	0	0	0	0	0	0	9.20708	674.545	1	1	0	1	27.501	24.7345	82.1404
DATA	72	1	72	0	0	A_14_P110687	chr1:200613435-200613492	12734.5	4450	1.934875782e-001	2.873646597e-001	5.007454909e-001	4.086873e+002	6.380852e+002	3.335036e+002	6.964633e+001	38	398	24	81	8.540375e+000	2.007979e+001	0	0	0	0	0	0	0	0	0	0	0	2.13467	310.514	0	1	0	1	23.9365	24.7445	81.9776
DATA	73	1	73	0	0	A_16_P01619268	chr6:154491524-154491583	12756.1	4450.37	-9.832597984e-002	1.477264456e-001	5.056700199e-001	1.207958e+003	9.632210e+002	3.537525e+002	1.003005e+002	43.5	566.5	24	81	8.466983e+000	2.010313e+001	0	0	0	0	0	0	0	0	0	0	0	9.92193	467.786	1	1	0	1	26.6546	24.6721	82.307
DATA	74	1	74	0	0	A_16_P03340613	chr18:31266730-31266789	12776.6	4450.17	-5.938638924e-001	1.391580236e-001	1.976310430e-005	2.368512e+003	6.034090e+002	4.082251e+002	6.652723e+001	55	389	24	81	8.659828e+000	2.041194e+001	0	0	0	0	0	0	0	0	0	0	0	19.4545	292.559	1	1	1	1	24.8756	24.6165	82.5537
DATA	75	1	75	0	0	A_14_P103890	chr8:10512999-10513046	12798.3	4450.45	-1.117542708e-001	1.693284256e-001	5.092632670e-001	1.043748e+003	8.069403e+002	3.484872e+002	8.543759e+001	42	484	24	81	8.788625e+000	2.016926e+001	0	0	0	0	0	0	0	0	0	0	0	8.57314	390.443	1	1	0	1	25.3321	24.678	82.5885
DATA	76	1	76	0	0	A_16_P36094905	chr2:225837040-225837099	12819.4	4450.39	-9.702579733e-002	1.083171342e-001	3.703827296e-001	1.821400e+003	1.456732e+003	3.791098e+002	1.483632e+002	48	804	24	81	8.733140e+000	2.024666e+001	0	0	0	0	0	0	0	0	0	0	0	14.9606	703.559	1	1	1	1	24.8756	24.6638	82.5303
DATA	77	1	77	0	0	A_14_P114765	chr2:112663913-112663972	12840.5	4450.83	0.000000000e+000	4.028106816e-001	1.000000000e+000	4.060396e+002	3.210829e+002	3.329352e+002	4.272285e+001	34	246.5	24	81	8.815806e+000	1.991827e+001	0	0	0	0	0	0	0	0	0	0	0	1.41462	154.746	0	1	0	1	23.4529	24.793	82.3994
DATA	78	1	78	0	0	A_14_P101864	chr8:59342642-59342701	12861.7	4450.82	-3.738751455e-001	3.525220687e-001	2.888843133e-001	6.256955e+002	2.645379e+002	3.383255e+002	3.869248e+001	41	219	24	82	8.938044e+000	2.019801e+001	0	0	0	0	0	0	0	0	0	0	0	5.13934	127.254	1	1	0	1	24.1747	24.8281	83.3147
DATA	79	1	79	0	0	A_14_P136182	chr1:180399333-180399392	12882.5	4450.84	1.777763535e-001	8.433806840e-002	3.503949406e-002	2.114258e+003	3.183716e+003	3.940179e+002	3.196260e+002	51	1588	24	83	8.923493e+000	2.017680e+001	0	0	0	0	0	0	0	0	0	0	0	17.3661	1528.63	1	1	1	1	25.3321	24.7485	83.6285
DATA	80	1	80	0	0	A_14_P125668	chr18:11075418-11075477	12904.1	4450.76	-4.702377530e-003	1.822831291e-001	9.794191687e-001	8.489968e+002	8.398538e+002	3.431576e+002	8.863926e+001	40	483	24	83	8.893763e+000	1.993959e+001	0	0	0	0	0	0	0	0	0	0	0	6.97349	402.476	1	1	0	1	24.6442	24.7961	83.8247
DATA	81	1	81	0	0	A_14_P133627	chr1:162703368-162703427	12925.2	4450.5	1.304591238e-001	1.993606413e-001	5.128621469e-001	6.563757e+002	8.863630e+002	3.389063e+002	9.307309e+001	37	513	24	83	8.855114e+000	2.000981e+001	0	0	0	0	0	0	0	0	0	0	0	5.39134	424.017	1	1	0	1	26.6546	24.7241	84.1707
DATA	82	1	82	0	0	A_16_P38010306	chr7:44501992-44502051	12946.4	4450.59	-3.590068027e-001	1.084829847e-001	9.351705321e-004	2.561260e+003	1.120590e+003	4.197020e+002	1.156140e+002	53	631.5	24	83	8.766101e+000	1.993667e+001	0	0	0	0	0	0	0	0	0	0	0	21.0377	535.014	1	1	1	1	27.501	24.6943	84.0686
DATA	83	1	83	0	0	A_14_P127281	chr1:103746487-103746546	12967.6	4450.9	-2.213783073e-001	2.146180126e-001	3.023067868e-001	9.039636e+002	5.429660e+002	3.445587e+002	6.132608e+001	42.5	368	24	84	8.675411e+000	2.041783e+001	0	0	0	0	0	0	0	0	0	0	0	7.42498	258.693	1	1	0	1	23.9365	24.8347	84.2758
DATA	84	1	84	0	0	A_14_P104891	chr16:20363995-20364048	12988.6	4450.78	1.910435031e-001	2.917521004e-001	5.125872002e-001	4.030018e+002	6.256774e+002	3.330311e+002	6.877828e+001	32	387	24	84	8.733436e+000	2.001605e+001	0	0	0	0	0	0	0	0	0	0	0	1.55957	297.559	0	1	0	1	24.8756	24.8863	83.7676
DATA	85	1	85	0	0	A_14_P101880	chr4:89317977-89318030	13009.8	4450.51	4.043254991e-001	1.062766675e-001	1.421129614e-004	1.119528e+003	2.840276e+003	3.508314e+002	2.854650e+002	43	1471	24	83	8.680834e+000	1.957196e+001	0	0	0	0	0	0	0	0	0	0	0	9.19558	1348.42	1	1	0	1	24.8756	24.8572	83.9087
DATA	86	1	86	0	0	A_16_P17656789	chr6:103405041-103405100	13031.2	4450.42	1.879187262e-001	2.068156198e-001	3.635458525e-001	5.887634e+002	9.075269e+002	3.376620e+002	9.517175e+001	37	536	24	82	8.700359e+000	1.946141e+001	0	0	0	0	0	0	0	0	0	0	0	4.83599	430.052	1	1	0	1	25.7804	24.9303	83.5139
DATA	87	1	87	0	0	A_16_P21631988	chrX:150707741-150707800	13052.2	4450.5	0.000000000e+000	3.696812313e-001	1.000000000e+000	4.018750e+002	2.682129e+002	2.786161e+002	3.929508e+001	33	233	24	82	8.701152e+000	1.953796e+001	0	0	0	0	0	0	0	0	0	0	0	1.99323	126.859	0	1	0	1	26.6546	24.8816	82.626
DATA	88	1	88	0	0	A_18_P12967894	chr18:77605639-77605698	13073	4450.78	-7.817750906e-001	2.366143458e-001	9.531397482e-004	1.265189e+003	2.091126e+002	3.176498e+002	3.557050e+001	43	198	24	82	8.745794e+000	1.986415e+001	0	0	0	0	0	0	0	0	0	0	0	10.392	98.711	1	1	0	1	23.4529	24.9731	82.7841
DATA	89	1	89	0	0	A_14_P126900	chr2:116499272-116499331	13094.2	4450.46	-6.020970622e-001	1.999313237e-001	2.599437704e-003	1.472028e+003	3.679755e+002	3.636177e+002	4.674153e+001	47	260.5	24	81	8.662105e+000	2.013827e+001	0	0	0	0	0	0	0	0	0	0	0	12.0909	173.416	1	1	0	1	25.7804	24.8038	82.2833
DATA	90	1	90	0	0	A_14_P102780	chr18:9732860-9732919	13115.6	4450.54	1.810409789e-001	2.374738941e-001	4.458442207e-001	5.106028e+002	7.746833e+002	3.363872e+002	8.267492e+001	39	473	24	81	8.584595e+000	1.989902e+001	0	0	0	0	0	0	0	0	0	0	0	4.19399	364.408	1	1	0	1	24.4106	24.7311	81.796
DATA	91	1	91	0	0	A_14_P110348	chr14:74815180-74815229	13136.1	4450.35	0.000000000e+000	6.823208115e-001	1.000000000e+000	4.003587e+002	9.527486e+001	3.324894e+002	3.045091e+001	32.5	146.5	24	81	8.534197e+000	1.978190e+001	0	0	0	0	0	0	0	0	0	0	0	-1.20382	44.745	0	1	0	0	25.3321	24.6969	81.6415
DATA	92	1	92	0	0	A_14_P119358	chr22:41175104-41175162	13158	4450.5	-5.709052979e-001	2.337633266e-001	1.459658506e-002	1.187666e+003	3.189988e+002	3.530648e+002	4.309587e+001	42.5	242.5	24	81	8.513148e+000	1.964536e+001	0	0	0	0	0	0	0	0	0	0	0	9.75525	149.532	1	1	0	1	26.2212	24.6745	81.4188
DATA	93	1	93	0	0	A_14_P118111	chr16:12571576-12571633	13179.3	4450.23	-8.364508731e-001	1.643318804e-001	3.580451085e-007	2.106398e+003	3.069655e+002	3.509894e+002	4.224402e+001	50	245	24	80	8.502992e+000	1.958798e+001	0	0	0	0	0	0	0	0	0	0	0	17.3015	143.667	1	1	1	1	23.2073	24.7757	81.1666
DATA	94	1	94	0	0	A_14_P118420	chr19:14528090-14528149	13200.3	4450.23	-3.349058400e-001	8.918259185e-002	1.731459619e-004	3.652654e+003	1.689284e+003	4.939312e+002	1.714114e+002	64	868	24	81	8.625923e+000	1.968229e+001	0	0	0	0	0	0	0	0	0	0	0	30.0022	789.31	1	1	1	1	24.6442	24.9528	81.3044
DATA	95	1	95	0	0	A_14_P133144	chr17:40264705-40264750	13221.5	4450.68	1.614367984e-002	2.714888719e-001	9.525829330e-001	5.380069e+002	5.583821e+002	3.368141e+002	6.297763e+001	38	361	24	81	8.580211e+000	1.991928e+001	0	0	0	0	0	0	0	1	0	0	0	4.41908	260.41	1	1	0	1	27.0811	24.9135	81.6883
DATA	96	1	96	0	0	A_14_P123263	chr6:116513243-116513302	13242.1	4450.44	1.578310502e-001	1.093770933e-001	1.490207214e-001	1.345346e+003	1.934929e+003	3.586764e+002	1.956787e+002	43	988	24	81	8.665809e+000	1.971383e+001	0	0	0	0	0	0	0	0	0	0	0	11.0504	901.108	1	1	0	1	25.5572	24.8904	81.9286
DATA	97	1	97	0	0	A_14_P123703	chr10:71146129-71146188	13264.2	4450.65	1.093172213e-001	2.035076257e-001	5.911534853e-001	6.579013e+002	8.462096e+002	3.389359e+002	8.952295e+001	36	504	24	81	8.592514e+000	1.977756e+001	0	0	0	0	0	0	0	0	0	0	0	5.40387	393.399	1	1	0	1	27.501	24.7691	81.7531
DATA	98	1	98	0	0	A_14_P132537	chr6:100932320-100932379	13285	4450.8	-2.270215948e-001	4.252031631e-001	5.934015688e-001	4.429207e+002	2.626058e+002	3.354266e+002	3.931836e+001	36	222	24	81	8.658867e+000	1.998284e+001	0	0	0	0	0	0	0	0	0	0	0	3.63806	121.894	1	1	0	1	28.1191	24.7656	81.7565
DATA	99	1	99	0	0	A_14_P132559	chr13:99053785-99053840	13306.2	4450.38	4.207778715e-002	1.608103346e-001	7.935828386e-001	9.291859e+002	1.023718e+003	3.452290e+002	1.064819e+002	39	570	24	80	8.662034e+000	1.939994e+001	0	0	0	0	0	0	0	0	0	0	0	7.63215	474.6	1	1	0	1	25.1049	24.7415	81.2476
DATA	100	1	100	0	0	A_16_P00403341	chr2:72620563-72620622	13327.8	4450.61	-2.592628544e-001	1.577950134e-001	1.003755359e-001	1.342410e+003	7.389622e+002	3.585664e+002	7.950948e+001	46	442.5	25	80	8.800697e+000	1.940530e+001	0	0	0	0	0	0	0	0	0	0	0	11.0263	342.049	1	1	0	1	25.1049	25.1853	81.2137
DATA	101	1	101	0	0	A_14_P200255	chr9:100618167-100618226	13348.4	4450.93	2.335860484e-001	2.281899479e-001	3.060018462e-001	5.004149e+002	8.568726e+002	3.362341e+002	9.058696e+001	38.5	489.5	25	80.5	8.965267e+000	1.988931e+001	0	0	0	0	0	0	0	0	0	0	0	4.11031	396.034	1	1	0	1	27.9146	25.5525	81.5525
DATA	102	1	102	0	0	A_16_P41867000	chrY:9072086-9072145	13368.5	4450.59	-1.527457647e+000	4.090504223e-001	1.883465365e-004	1.391843e+003	4.131737e+001	3.604462e+002	2.970802e+001	44.5	118	25	81	8.950141e+000	1.974493e+001	0	0	0	0	0	0	0	0	0	0	0	11.4323	19.0764	1	1	0	0	24.4106	25.8388	82.173
DATA	103	1	103	0	0	A_14_P114744	chr6:126540735-126540794	13390.8	4450.79	4.026602986e-001	2.320596470e-001	8.271269569e-002	3.958840e+002	1.000526e+003	3.324894e+002	1.043000e+002	29	578	26	81	8.946384e+000	1.976698e+001	0	0	0	0	0	0	0	0	0	0	0	-3.77035	461.286	0	1	0	1	25.7804	26.3084	82.2497
DATA	104	1	104	0	0	A_16_P02019913	chr8:128828456-128828515	13411.9	4450.54	-3.901691098e-001	9.886376782e-002	7.929103885e-005	2.696278e+003	1.097983e+003	3.887019e+002	1.136901e+002	55	596	26	82	9.017515e+000	2.001868e+001	0	0	0	0	0	0	0	0	0	0	0	22.1467	505.694	1	1	1	1	25.7804	26.4813	82.8692
DATA	105	1	105	0	0	A_14_P201637	chr2:44418154-44418213	13433.2	4450.86	-2.735173205e-001	1.603726611e-001	8.809919889e-002	1.338032e+003	7.127694e+002	3.584027e+002	7.715225e+001	45	436	26	83	8.974325e+000	2.003679e+001	0	0	0	0	0	0	0	0	0	0	0	10.9903	327.845	1	1	0	1	23.696	26.5788	83.4477
DATA	106	1	106	0	0	A_14_P100037	chr19:5825458-5825503	13454.2	4450.73	4.892163627e-001	1.265489647e-001	1.107135480e-004	7.746970e+002	2.389727e+003	3.413953e+002	2.407939e+002	39	1243	26	83	9.073082e+000	2.061079e+001	0	0	0	0	0	0	0	0	0	0	0	6.36321	1098.1	1	1	0	1	24.1747	26.7295	83.7909
DATA	107	1	107	0	0	A_14_P104973	chr13:90223460-90223519	13475.8	4451.02	1.202587492e-001	1.692340570e-001	4.773283788e-001	7.998263e+002	1.055005e+003	3.419743e+002	1.095729e+002	36.5	581.5	26	83	9.494011e+000	2.032411e+001	0	0	0	0	0	0	0	0	0	0	0	6.56961	484.207	1	1	0	1	24.8756	27.0271	83.7261
DATA	108	1	108	0	0	A_16_P03115093	chr16:11173868-11173927	13496.5	4451	-1.959772281e-001	2.824801111e-001	4.878242371e-001	6.546890e+002	4.169249e+002	3.388737e+002	5.114403e+001	39.5	278	26	83	9.462223e+000	1.975132e+001	0	0	0	0	0	0	0	0	0	0	0	5.37748	191.18	1	1	0	1	30	27.181	83.4384
DATA	109	1	109	0	0	A_14_P127622	chr10:74804840-74804899	13517.9	4450.35	-2.357931982e-001	1.150786113e-001	4.046455280e-002	1.979637e+003	1.150251e+003	3.869611e+002	1.187817e+002	52	568	26	83	9.489708e+000	1.952164e+001	0	0	0	0	0	0	0	0	0	0	0	16.2603	527.182	1	1	1	1	25.1049	27.2069	83.67
DATA	110	1	110	0	0	A_14_P133313	chr4:85417374-85417433	13539	4450.5	3.339027780e-001	2.523398381e-001	1.857600526e-001	3.939541e+002	8.498619e+002	3.325764e+002	9.001404e+001	34	489	26	83	9.056489e+000	1.971649e+001	0	0	0	0	0	0	0	0	0	0	0	0.624619	389.164	0	1	0	1	25.3321	26.9438	83.8967
DATA	111	1	111	0	0	A_14_P110661	chr12:103138394-103138453	13560	4451.2	-1.179432502e-001	1.739370052e-001	4.977208053e-001	8.621281e+002	6.570956e+002	2.936482e+002	7.210835e+001	41	389	26	83	9.156795e+000	1.945283e+001	0	0	0	0	0	0	0	0	0	0	0	7.08135	300.554	1	1	0	1	28.1191	26.8009	84.0518
DATA	112	1	112	0	0	A_18_P16311616	chr7:144134110-144134169	13581	4450.71	1.974157836e-001	1.513326749e-001	1.920579674e-001	8.350724e+002	1.315649e+003	3.428158e+002	1.348770e+002	42	672	26	83	9.134069e+000	1.961827e+001	0	0	0	0	0	0	0	0	0	0	0	6.85912	601.556	1	1	0	1	26.0017	26.5967	84.3638
DATA	113	1	113	0	0	A_16_P15543755	chr2:7450678-7450737	13602.8	4451.23	-5.455342227e-001	1.591096016e-001	6.065478500e-004	1.845823e+003	5.256006e+002	3.802892e+002	6.038756e+001	50	334	26	83	9.081158e+000	1.978104e+001	0	0	0	0	0	0	0	0	0	0	0	15.1612	240.105	1	1	1	1	27.0811	26.567	84.4489
DATA	114	1	114	0	0	A_14_P109164	chr3:122578912-122578971	13623.4	4451.34	-1.506760920e-001	2.907207222e-001	6.042596719e-001	6.045114e+002	4.272956e+002	3.379402e+002	5.206634e+001	38	287	26	83	9.179168e+000	1.951926e+001	0	0	0	0	0	0	0	0	0	0	0	4.96534	195.088	1	1	0	1	25.3321	26.3177	83.7747
DATA	115	1	115	0	0	A_16_P19580587	chr12:68352437-68352496	13644.9	4451.46	3.594007683e-002	1.175332031e-001	7.597671432e-001	1.388444e+003	1.508233e+003	3.603151e+002	1.537323e+002	45	727	26	82	9.092591e+000	2.012125e+001	0	0	0	0	0	0	0	0	0	0	0	11.4044	688.26	1	1	0	1	26.0017	26.1978	83.4059
DATA	116	1	116	0	0	A_16_P19623555	chr12:86560507-86560566	13665.8	4451.4	-2.991901471e-001	1.935278547e-001	1.221094741e-001	1.105433e+003	5.550629e+002	3.503841e+002	6.298790e+001	42.5	349.5	25	81	8.862942e+000	2.007301e+001	0	0	0	0	0	0	0	0	0	0	0	9.07981	253.216	1	1	0	1	23.9365	25.9588	82.6747
DATA	117	1	117	0	0	A_14_P136320	chr15:94086657-94086716	13687.2	4451.3	-4.961353153e-001	1.304033832e-001	1.420220678e-004	2.302737e+003	7.346981e+002	4.044443e+002	7.927623e+001	50	445	25	81	8.860511e+000	2.013179e+001	0	0	0	0	0	0	0	0	0	0	0	18.9142	335.093	1	1	1	1	26.2212	25.7519	82.4249
DATA	118	1	118	0	0	A_16_P00654199	chr3:15410270-15410329	13708.6	4451.24	-3.022753432e-001	1.519519509e-001	4.667003505e-002	1.477433e+003	7.366010e+002	3.638369e+002	7.945435e+001	44	433	25	81	8.640831e+000	1.995542e+001	0	0	0	0	0	0	0	0	0	0	0	12.1353	335.908	1	1	0	1	23.696	25.3197	82.0075
DATA	119	1	119	0	0	A_14_P122242	chr7:150817735-150817785	13729.2	4451.37	4.449527316e-001	8.369732673e-002	1.059497095e-007	2.101463e+003	5.854293e+003	3.933328e+002	5.861868e+002	52.5	2761.5	24	81	8.605692e+000	1.993954e+001	0	0	0	0	0	0	0	0	0	0	0	17.261	2669.22	1	1	1	1	26.0017	24.8864	82.2313
DATA	120	1	120	0	0	A_14_P108576	chr11:33127415-33127474	13750.9	4451.53	-4.845477971e-001	1.647439300e-001	3.269244410e-003	1.645074e+003	5.390606e+002	3.709608e+002	6.159205e+001	49	355	24	82	8.689474e+000	1.978902e+001	0	0	0	0	0	0	0	0	0	0	0	13.5123	245.751	1	1	0	1	26.0017	24.74	82.751
DATA	121	1	121	0	0	A_14_P201620	chr15:102182355-102182413	13771.8	4451.28	4.882231750e-002	1.941714223e-001	8.014745222e-001	7.438607e+002	8.323652e+002	3.407088e+002	8.840625e+001	39	471	24	82	8.742408e+000	1.938957e+001	0	0	0	0	0	0	0	0	0	0	0	6.10992	379.544	1	1	0	1	21.4095	24.5926	82.5655
DATA	122	1	122	0	0	A_14_P116937	chr8:53024720-53024779	13792.8	4451.54	2.832817205e-002	1.283787042e-001	8.253564076e-001	1.071090e+003	1.143284e+003	3.050950e+002	1.181454e+002	38.5	602.5	24	82	8.791494e+000	1.957968e+001	0	0	0	0	0	0	0	0	0	0	0	8.79772	521.314	1	1	0	1	26.4388	24.7879	83.0304
DATA	123	1	123	0	0	A_14_P123600	chr1:153615636-153615695	13813.9	4451.53	2.756676016e-001	1.845066314e-001	1.351548137e-001	6.029717e+002	1.137534e+003	3.379127e+002	1.175874e+002	36	620.5	24	82	8.797051e+000	1.971222e+001	0	0	0	0	0	0	0	0	0	0	0	4.95269	518.815	1	1	0	1	24.4106	24.8372	83.2765
DATA	124	1	124	0	0	A_14_P122432	chr5:70952652-70952711	13835	4451.7	6.208343544e-002	2.767396826e-001	8.224937237e-001	4.998937e+002	5.767148e+002	3.362263e+002	6.490421e+001	38	365	24	82	8.796444e+000	1.975953e+001	0	0	0	0	0	0	0	0	0	0	0	4.10603	263.089	1	1	0	1	23.696	24.6789	82.9989
DATA	125	1	125	0	0	A_14_P138552	chr17:40490782-40490841	13856.5	4451.61	-1.586354984e-001	2.074849615e-001	4.445313152e-001	8.755716e+002	6.076537e+002	3.438248e+002	6.766212e+001	41	372	24	81	8.754220e+000	1.969030e+001	0	0	0	0	0	0	0	0	0	0	0	7.19177	277.332	1	1	0	1	25.3321	24.7983	82.6529
DATA	126	1	126	0	0	A_14_P128658	chr19:33976629-33976688	13877.8	4451.58	-1.068065990e-001	1.896898492e-001	5.733946323e-001	9.125348e+002	7.135802e+002	3.447846e+002	7.730959e+001	40	430	24	81	8.845388e+000	1.965576e+001	0	0	0	0	0	0	0	0	0	0	0	7.49538	325.847	1	1	0	1	25.7804	24.6962	82.7235
DATA	127	1	127	0	0	A_14_P129194	chr21:47931308-47931362	13898.6	4451.39	1.658788532e-001	1.243146742e-001	1.820903286e-001	1.112420e+003	1.629850e+003	3.506052e+002	1.656735e+002	40.5	837.5	24	81	8.825918e+000	1.933588e+001	0	0	0	0	0	0	0	0	0	0	0	9.1372	744.762	1	1	0	1	24.4106	24.7613	82.1687
DATA	128	1	128	0	0	A_18_P14264841	chr3:84854143-84854202	13919.6	4451.23	-9.023382549e-002	1.456311536e-001	5.355177180e-001	1.218275e+003	9.897181e+002	3.541061e+002	1.033327e+002	45	557	24	81	8.865844e+000	1.927540e+001	0	0	0	0	0	0	0	0	0	0	0	10.0067	452.599	1	1	0	1	25.1049	24.8216	81.8711
DATA	129	1	129	0	0	A_14_P124257	chr22:50634317-50634371	13940.9	4451.6	1.155456776e-002	1.557776310e-001	9.408723539e-001	9.992865e+002	1.026230e+003	3.471814e+002	1.068305e+002	39	562	24	81	8.716006e+000	1.939189e+001	0	0	0	0	0	0	0	0	0	0	0	8.20794	469.553	1	1	0	1	25.3321	24.8939	82.0911
DATA	130	1	130	0	0	A_14_P102851	chr14:24798823-24798882	13962	4451.5	1.364009310e-001	3.211192014e-001	6.710063295e-001	3.892089e+002	5.328239e+002	3.325580e+002	6.098089e+001	33	346	25	81	8.778526e+000	1.935379e+001	0	0	0	0	0	0	0	0	0	0	0	0.554783	244.018	0	1	0	1	26.2212	25.0345	82.0631
DATA	131	1	131	0	0	A_14_P112651	chr13:70872350-70872409	13983.1	4451.48	2.004549009e-001	1.144704383e-001	7.992007218e-002	1.202782e+003	1.908279e+003	3.535761e+002	1.931146e+002	42	983	24	81	8.727502e+000	1.943146e+001	0	0	0	0	0	0	0	0	0	0	0	9.87941	874.777	1	1	0	1	25.7804	24.9253	82.3131
DATA	132	1	132	0	0	A_14_P109233	chr22:24574559-24574618	14004.1	4451.48	5.193565540e-001	2.071195180e-001	1.215813287e-002	3.889073e+002	1.285887e+003	3.324894e+002	1.319515e+002	33.5	698	24	82	8.755820e+000	1.962568e+001	0	0	0	0	0	0	0	0	0	0	0	-0.052843	590.076	0	1	0	1	25.3321	24.9066	82.3583
DATA	133	1	133	0	0	A_14_P136782	chr3:121605050-121605109	14025.7	4451.38	-1.200380568e-001	8.985678493e-002	1.815878737e-001	2.565819e+003	1.946202e+003	4.199803e+002	1.968528e+002	55	996	24	82	8.775443e+000	1.973774e+001	0	0	0	0	0	0	0	0	0	0	0	21.0751	894.174	1	1	1	1	24.8756	25.0207	82.5237
DATA	134	1	134	0	0	A_14_P103011	chr1:23885141-23885198	14046.9	4451.54	-4.372732634e-001	2.208656336e-001	4.772422881e-002	1.103991e+003	4.033595e+002	3.503387e+002	4.999023e+001	41.5	274.5	24	82	9.009615e+000	1.974823e+001	0	0	0	0	0	0	0	0	0	0	0	9.06796	185.533	1	1	0	1	26.0017	25.3028	83.2331
DATA	135	1	135	0	0	A_14_P116787	chr16:82201853-82201912	14067.9	4451.47	-2.569642149e-001	1.449008398e-001	7.616578088e-002	1.487432e+003	8.231384e+002	3.642441e+002	8.743711e+001	43	478.5	25	83	8.980902e+000	2.028657e+001	0	0	0	0	0	0	0	0	0	0	0	12.2175	379.13	1	1	0	1	25.7804	25.4614	83.622
DATA	136	1	136	0	0	A_14_P132623	chr10:96361629-96361688	14089.1	4451.53	-1.274513136e+000	3.246666847e-001	8.651204914e-005	1.521186e+003	8.084799e+001	3.656355e+002	3.053912e+001	44	135.5	24	83	8.605964e+000	1.983734e+001	0	0	0	0	0	0	0	0	0	0	0	12.4947	37.2895	1	1	0	0	25.7804	25.0139	83.5485
DATA	137	1	137	0	0	A_14_P139336	chr16:2767953-2768009	14109.9	4450.98	2.136646041e-001	7.495977024e-002	4.366560504e-003	2.931392e+003	4.794446e+003	4.432604e+002	4.803449e+002	57	2275	24	83	8.427436e+000	1.977587e+001	0	0	0	0	0	0	0	0	0	0	0	24.0779	2215.38	1	1	1	1	25.3321	24.8005	83.7662
DATA	138	1	138	0	0	A_14_P106476	chr22:31635829-31635888	14131	4450.98	-2.749001473e-002	1.116571952e-001	8.055273236e-001	1.604871e+003	1.506434e+003	3.691955e+002	1.534757e+002	44	811	24	83	8.489720e+000	1.977885e+001	0	0	0	0	0	0	0	0	0	0	0	13.1821	697.198	1	1	0	1	24.8756	24.7111	83.8506
DATA	139	1	139	0	0	A_16_P19929823	chr13:100358898-100358957	14152.1	4451.13	2.419802686e-001	2.451439962e-001	3.235963693e-001	4.583526e+002	8.001657e+002	3.356339e+002	8.521286e+001	38	457.5	24	83	8.567741e+000	1.953003e+001	0	0	0	0	0	0	0	0	0	0	0	3.76482	370.924	1	1	0	1	24.6442	24.9349	83.3957
DATA	140	1	140	0	0	A_14_P135596	chr5:122165586-122165645	14173.6	4451.59	-8.105149040e-001	4.377817451e-001	6.411012123e-002	7.496891e+002	1.159755e+002	3.408365e+002	3.147146e+001	40	149	24	82	8.698973e+000	1.944117e+001	0	0	0	0	0	0	0	0	0	0	0	6.1578	53.844	1	1	0	0	27.501	25.024	83.2107
DATA	141	1	141	0	0	A_14_P134966	chr5:63496727-63496786	14195	4451.5	0.000000000e+000	4.450686889e-001	1.000000000e+000	3.876662e+002	2.733151e+002	3.328893e+002	3.999505e+001	32	225	24	81	8.780612e+000	1.953850e+001	0	0	0	0	0	0	0	0	0	0	0	1.33981	127.142	0	1	0	1	26.2212	25.0594	82.4624
DATA	142	1	142	0	0	A_14_P122473	chr4:140375952-140376011	14216.3	4451.62	-3.168044153e-001	1.483660881e-001	3.273744158e-002	1.547999e+003	7.463908e+002	3.667591e+002	8.012681e+001	44	449	24	81	8.958993e+000	1.946892e+001	0	0	0	0	0	0	0	0	0	0	0	12.715	347.878	1	1	0	1	24.8756	25.1216	82.5168
DATA	143	1	143	0	0	A_14_P115397	chr15:68379002-68379061	14237.7	4451.61	-3.594836359e-001	1.281091118e-001	5.014918680e-003	1.982595e+003	8.664635e+002	3.871124e+002	9.139660e+001	48	504	24	81	8.656059e+000	1.972866e+001	0	0	0	0	0	0	0	0	0	0	0	16.2846	404.692	1	1	1	1	25.1049	24.8376	82.6535
DATA	144	1	144	0	0	A_16_P19909810	chr13:92494334-92494393	14258.5	4451.7	-9.168214726e-001	2.786119965e-001	9.994738645e-004	1.349253e+003	1.634075e+002	3.588232e+002	3.330541e+001	43	178	24	81	8.781713e+000	1.939494e+001	0	0	0	0	0	0	0	0	0	0	0	11.0825	76.4807	1	1	0	1	25.3321	24.8366	82.0133
DATA	145	1	145	0	0	A_14_P132544	chr5:126890565-126890624	14279.5	4451.68	-1.248154310e-001	1.381925316e-001	3.664200046e-001	1.352902e+003	1.014965e+003	3.589605e+002	1.055460e+002	43	577	24	81	8.652018e+000	1.905454e+001	0	0	0	0	0	0	0	0	0	0	0	11.1125	476.116	1	1	0	1	27.0811	24.9272	81.6522
DATA	146	1	146	0	0	A_14_P136218	chr1:185576415-185576474	14301	4451.6	-2.920894055e-001	1.805007871e-001	1.056158894e-001	1.187891e+003	6.062996e+002	3.530723e+002	6.715897e+001	43	385.5	24	81	8.650661e+000	1.918803e+001	0	0	0	0	0	0	0	0	0	0	0	9.7571	285.11	1	1	0	1	25.3321	24.9883	81.7208
DATA	147	1	147	0	0	A_16_P17986178	chr7:75885084-75885143	14321.7	4451.42	-1.870271043e-001	1.671725576e-001	2.632396523e-001	1.154278e+003	7.503837e+002	3.519557e+002	8.037978e+001	42	457	24	81	8.617193e+000	1.930172e+001	0	0	0	0	0	0	0	0	0	0	0	9.48101	353.752	1	1	0	1	25.1049	25.0865	81.5293
DATA	148	1	148	0	0	A_14_P124456	chr5:149488198-149488255	14343	4451.8	-6.746962567e-002	1.658598445e-001	6.841644484e-001	1.016505e+003	8.702416e+002	3.476809e+002	9.164884e+001	42.5	499	24	80	8.658167e+000	1.949856e+001	0	0	0	0	0	0	0	0	0	0	0	8.34937	411.211	1	1	0	1	28.1191	25.0767	81.2764
DATA	149	1	149	0	0	A_14_P126370	chrX:78426665-78426724	14363.9	4451.45	-2.592707458e-001	1.633507664e-001	1.124667905e-001	1.287494e+003	7.087197e+002	3.565468e+002	7.644918e+001	43	437	24	81	8.681674e+000	1.932683e+001	0	0	0	0	0	0	0	0	0	0	0	10.5752	335.837	1	1	0	1	24.4106	24.9353	81.5167
DATA	150	1	150	0	0	A_16_P18096605	chr7:121873770-121873829	14385.2	4451.26	-3.434759347e-001	1.204026801e-001	4.334588769e-003	2.125498e+003	9.637954e+002	3.946222e+002	1.005283e+002	49	549	24	80	8.606615e+000	1.916389e+001	0	0	0	0	0	0	0	0	0	0	0	17.4584	458.023	1	1	1	1	24.4106	24.8648	81.3001
DATA	151	1	151	0	0	A_14_P110602	chr6:27860929-27860978	14406.4	4451.22	-2.139498302e-001	1.883627800e-001	2.560238738e-001	1.037032e+003	6.336394e+002	3.482866e+002	6.947866e+001	41.5	395.5	24	80	8.680679e+000	1.914480e+001	0	0	0	0	0	0	0	0	0	0	0	8.51797	301.981	1	1	0	1	24.8756	24.7045	81.0621
DATA	152	1	152	0	0	A_14_P135118	chr12:66441586-66441645	14427.8	4451.36	-9.533074340e-001	2.217998503e-001	1.723052393e-005	1.847518e+003	2.057223e+002	3.803715e+002	3.508403e+001	49	192.5	24	80	8.746820e+000	1.927977e+001	0	0	0	0	0	0	0	0	0	0	0	15.1751	98.3238	1	1	1	1	24.6442	24.79	81.2911
DATA	153	1	153	0	0	A_14_P103944	chr19:3524057-3524112	14448.4	4451.15	3.655904650e-001	1.359319290e-001	7.155671082e-003	7.926464e+002	1.839374e+003	3.418071e+002	1.861067e+002	39	972	24	81	8.818799e+000	1.970147e+001	0	0	0	0	0	0	0	0	0	0	0	6.51064	881.809	1	1	0	1	25.3321	24.8693	81.7906
DATA	154	1	154	0	0	A_14_P202452	chrX:40587990-40588049	14469.9	4451.15	-2.192162318e-001	1.452453551e-001	1.312266883e-001	1.418726e+003	8.564110e+002	3.614928e+002	9.017823e+001	44	481	24	81	8.783511e+000	1.969940e+001	0	0	0	0	0	0	0	0	0	0	0	11.6531	411.863	1	1	0	1	24.4106	25.0663	81.9455
DATA	155	1	155	0	0	A_14_P202365	chr1:168761660-168761719	14491.1	4451.23	-2.694060701e-001	1.478504687e-001	6.843186853e-002	1.470957e+003	7.910315e+002	3.635744e+002	8.396454e+001	43.5	456.5	25	80	8.700200e+000	1.968685e+001	0	0	0	0	0	0	0	0	0	0	0	12.0821	381.614	1	1	0	1	24.1747	25.0813	81.8567
DATA	156	1	156	0	0	A_14_P134843	chr9:73001534-73001593	14512.8	4451.55	-4.415946720e-001	1.279922380e-001	5.602386145e-004	2.204324e+003	7.974083e+002	3.989231e+002	8.453614e+001	51.5	482.5	25	80	8.618344e+000	1.960087e+001	0	0	0	0	0	0	0	0	0	0	0	18.1059	385.904	1	1	1	1	25.3321	25.1245	81.4452
DATA	157	1	157	0	0	A_14_P126083	chr20:62664413-62664464	14533.6	4451.55	5.201536050e-002	2.035941259e-001	7.983480904e-001	7.029280e+002	7.923667e+002	3.398386e+002	8.403004e+001	38	471	24	80	8.700591e+000	1.956289e+001	0	0	0	0	0	0	0	0	0	0	0	5.77371	384.726	1	1	0	1	26.2212	24.9862	81.3022
DATA	158	1	158	0	0	A_14_P121009	chr13:20356966-20357024	14554.7	4451.94	-8.175171109e-001	3.042230635e-001	7.204748359e-003	1.116552e+003	1.699660e+002	3.507365e+002	3.265790e+001	43	174	24	80	8.612268e+000	1.966925e+001	0	0	0	0	0	0	0	0	0	0	0	9.17114	82.7873	1	1	0	1	24.8756	24.7887	81.3647
DATA	159	1	159	0	0	A_16_P19459065	chr12:12172284-12172343	14575.7	4451.97	4.597314777e-001	2.232334992e-001	3.945403950e-002	3.852126e+002	1.110279e+003	3.329503e+002	1.144528e+002	34	622	24	81	8.574060e+000	2.013770e+001	0	0	0	0	0	0	0	0	0	0	0	1.4385	542.685	0	1	0	1	26.8687	24.8385	81.7903
DATA	160	1	160	0	0	A_14_P118221	chr12:106639219-106639278	14596.9	4451.6	-6.701920915e-001	1.927124172e-001	5.057735893e-004	1.654526e+003	3.535749e+002	3.713809e+002	4.490504e+001	45	260.5	24	82	8.633131e+000	2.007313e+001	0	0	0	0	0	0	0	0	0	0	0	13.5899	173.49	1	1	0	1	25.5572	24.9031	82.3439
DATA	161	1	161	0	0	A_14_P117290	chr5:172339020-172339079	14617.7	4451.2	1.035000886e-001	2.699755580e-001	7.014466551e-001	4.883928e+002	6.198254e+002	3.360573e+002	6.783944e+001	34.5	378.5	24	82	8.546449e+000	1.969304e+001	0	0	0	0	0	0	0	0	0	0	0	4.01156	305.321	1	1	0	1	24.4106	24.8789	82.766
DATA	162	1	162	66	1	DarkCorner	DarkCorner	14639.1	4452.04	-1.314529484e+000	8.297469999e-001	1.131361032e-001	5.633305e+002	2.730447e+001	3.372279e+002	2.748644e+001	38	89	24	82	8.803180e+000	1.940591e+001	0	0	0	0	0	0	0	0	0	0	0	4.62709	0.831403	1	0	0	0	22.7082	24.9236	82.8636
DATA	163	1	163	0	1	HsCGHBrightCorner	HsCGHBrightCorner	14660	4451.25	-2.982712632e-001	1.116650822e-001	7.559774527e-003	2.246065e+003	1.130189e+003	4.012447e+002	1.162850e+002	50	653.5	24	82	8.731248e+000	1.934530e+001	0	0	0	0	0	0	0	0	0	0	0	18.4487	560.955	1	1	1	1	23.9365	24.5622	82.9552
DATA	164	1	164	0	1	HsCGHBrightCorner	HsCGHBrightCorner	14681.5	4451.21	-5.143158300e-001	1.120990214e-001	4.474071170e-006	3.052270e+003	9.339146e+002	4.513455e+002	9.728765e+001	57.5	563.5	23	82	8.444022e+000	1.926619e+001	0	0	0	0	0	0	0	0	0	0	0	25.0707	465.404	1	1	1	1	24.8756	23.8636	82.5844
DATA	165	2	1	0	1	HsCGHBrightCorner	HsCGHBrightCorner	11243	4455.96	-8.804653863e-001	1.463193246e-001	1.772146876e-009	3.239751e+003	4.266249e+002	4.642295e+002	5.517334e+001	62	263	25	82	8.969977e+000	1.939969e+001	0	0	0	0	0	0	0	1	0	0	0	26.6107	165.634	1	1	1	1	23.4529	25.8995	82.6395
DATA	166	2	2	66	1	DarkCorner	DarkCorner	11263.4	4455.13	-1.651584835e+000	4.038708530e-001	4.325118399e-005	1.539312e+003	3.433537e+001	3.663933e+002	3.456354e+001	45.5	86	25	82	9.077971e+000	1.901784e+001	0	0	0	0	0	0	1	0	0	0	0	12.6436	-6.9863	1	0	0	0	28.3221	25.9733	82.6599
DATA	167	2	3	0	0	A_16_P17993421	chr7:78854486-78854544	11285.7	4455.73	-3.168314625e-001	1.279134517e-001	1.325213745e-002	1.886553e+003	9.095729e+002	3.822827e+002	9.714729e+001	48.5	445.5	26	82	9.206212e+000	1.944594e+001	0	0	0	0	0	0	0	0	0	0	0	15.4958	362.066	1	1	1	1	24.8756	26.1977	82.9484
DATA	168	2	4	0	0	A_16_P18208585	chr8:8223659-8223718	11306.8	4455.71	-3.360915162e-001	1.307754574e-001	1.017016751e-002	1.873402e+003	8.640514e+002	3.816354e+002	9.275371e+001	50	434	26	82	9.295983e+000	2.012484e+001	0	0	0	0	0	0	0	0	0	0	0	15.3878	347.999	1	1	1	1	25.5572	26.1904	83.6554
DATA	169	2	5	0	0	A_16_P20013728	chr14:38428459-38428518	11327.4	4455.59	1.219003356e-001	2.526811973e-001	6.295023538e-001	5.134062e+002	6.797691e+002	3.364299e+002	7.571893e+001	38	360	25	83	9.125466e+000	1.998668e+001	0	0	0	0	0	0	0	0	0	0	0	4.21702	276.826	1	1	0	1	25.7804	25.8461	83.7734
DATA	170	2	6	0	0	A_14_P132685	chr4:39977394-39977453	11348.4	4455.03	-5.433214910e-001	1.739116832e-001	1.783358813e-003	1.642455e+003	4.700802e+002	3.708447e+002	5.742973e+001	47	283	25	83	9.083062e+000	1.970693e+001	0	0	0	0	0	0	0	0	0	0	0	13.4908	193.539	1	1	0	1	25.3321	25.531	83.9987
DATA	171	2	7	0	0	A_14_P132583	chr7:40041485-40041544	11370	4455.5	-5.955631948e-001	1.568529649e-001	1.464860787e-004	1.580327e+003	4.010363e+002	3.062544e+002	5.170680e+001	45.5	259.5	25	83	9.128437e+000	2.010505e+001	0	0	0	0	0	0	0	0	0	0	0	12.9805	166.895	1	1	0	1	26.2212	25.3366	83.8117
DATA	172	2	8	0	0	A_14_P126258	chr6:27808662-27808721	11390.7	4455.36	-3.025502006e-002	9.313403589e-002	7.452911184e-001	2.146879e+003	2.002408e+003	3.957779e+002	2.028316e+002	51	927.5	24	83	9.153358e+000	1.989667e+001	0	0	0	0	0	0	0	0	0	0	0	17.634	841.662	1	1	1	1	24.8756	25.3043	83.9105
DATA	173	2	9	0	0	A_14_P120594	chr19:19635164-19635223	11412.3	4455.39	0.000000000e+000	5.035472017e-001	1.000000000e+000	4.191781e+002	1.883780e+002	3.325029e+002	3.712664e+001	35	179.5	24	82	8.868187e+000	1.993027e+001	0	0	0	0	0	0	0	0	0	0	0	0.245636	79.979	0	1	0	1	27.2919	24.9212	83.3283
DATA	174	2	10	0	0	A_14_P107107	chr18:67957981-67958040	11433.1	4455.47	4.717777447e-001	2.507450372e-001	5.990340191e-002	3.355032e+002	9.942015e+002	3.341779e+002	1.043511e+002	37	519.5	24	82	8.804061e+000	1.987232e+001	0	0	0	0	0	0	0	0	0	0	0	2.75576	426.021	1	1	0	1	26.0017	25.0976	83.211
DATA	175	2	11	0	1	SRN_30282	SRN_30282	11455.1	4455.62	-5.810631594e-001	3.569370761e-001	1.035429523e-001	7.570370e+002	1.986342e+002	3.409989e+002	3.715599e+001	40	185	24	83	8.751039e+000	2.014998e+001	0	0	0	0	0	0	0	0	0	0	0	6.21815	85.9227	1	1	0	1	24.8756	24.9618	83.8167
DATA	176	2	12	0	0	A_14_P102561	chr18:55250393-55250452	11475.8	4455.32	1.090653402e-001	1.599613586e-001	4.953508533e-001	8.657499e+002	1.112904e+003	3.435760e+002	1.155633e+002	41	583	24	83	8.533639e+000	1.987572e+001	0	0	0	0	0	0	0	0	0	0	0	7.1111	485.535	1	1	0	1	25.1049	24.8393	83.5489
DATA	177	2	13	0	0	A_14_P101526	chr1:156847074-156847133	11496.9	4455.37	-6.740430022e-001	3.051449543e-001	2.717969870e-002	9.767649e+002	2.068936e+002	3.465399e+002	3.716617e+001	42	185	24	83	8.644059e+000	1.990194e+001	0	0	0	0	0	0	0	0	0	0	0	8.02295	91.0192	1	1	0	1	23.2073	24.7903	83.5095
DATA	178	2	14	0	0	A_16_P03488216	chr20:14078008-14078067	11517.9	4455.43	-7.011836091e-001	1.478557560e-001	2.112541906e-006	1.833560e+003	3.648475e+002	3.060156e+002	4.763803e+001	50	248	24	83	8.477493e+000	1.984540e+001	0	0	0	0	0	0	0	0	0	0	0	15.0605	161.789	1	1	1	1	26.2212	24.7327	83.4514
DATA	179	2	15	0	0	A_14_P129302	chr5:121791982-121792041	11538.7	4455.38	7.337350272e-002	9.016286795e-002	4.157661397e-001	2.026822e+003	2.399878e+003	3.893961e+002	2.419056e+002	51	1165.5	24	82	8.501861e+000	1.979944e+001	0	0	0	0	0	0	0	0	0	0	0	16.6479	1072.28	1	1	1	1	24.8756	24.8503	83.0612
DATA	180	2	16	0	0	A_14_P104414	chr1:84679890-84679948	11560.6	4455.44	-6.342085455e-002	1.892800283e-001	7.375770834e-001	8.708607e+002	7.525369e+002	3.437051e+002	8.107596e+001	40	418	24	82	8.762613e+000	1.944821e+001	0	0	0	0	0	0	0	0	0	0	0	7.15308	338.81	1	1	0	1	24.8756	24.843	83.07
DATA	181	2	17	0	0	A_14_P106475	chr12:32261275-32261334	11581.3	4455.47	3.376088504e-001	1.578575531e-001	3.246053391e-002	5.509306e+002	1.198687e+003	2.765264e+002	1.235568e+002	36	628	24	82	8.742835e+000	1.937451e+001	0	0	0	0	0	0	0	0	0	0	0	4.52523	543.393	1	1	0	1	25.7804	24.8575	82.5537
DATA	182	2	18	0	0	A_14_P101755	chr7:10975798-10975857	11602.3	4455.57	-1.018717896e-001	2.736923143e-001	7.097343978e-001	6.101800e+002	4.825987e+002	3.380420e+002	5.670039e+001	39	315	24	82	8.829105e+000	1.933135e+001	0	0	0	0	0	0	0	0	0	0	0	5.0119	220.234	1	1	0	1	26.0017	24.8203	82.678
DATA	183	2	19	0	0	A_14_P121492	chr16:48059634-48059693	11623.1	4455.49	-1.539862440e-001	2.301363285e-001	5.034260738e-001	7.779090e+002	5.456857e+002	3.414684e+002	6.206862e+001	40	345.5	24	82	8.853946e+000	1.982729e+001	0	0	0	0	0	0	0	0	0	0	0	6.38959	250.603	1	1	0	1	25.5572	24.8095	82.8732
DATA	184	2	20	0	0	A_14_P104614	chr21:48022922-48022981	11644.5	4455.67	0.000000000e+000	3.631928395e-001	1.000000000e+000	4.219164e+002	3.822160e+002	3.324894e+002	4.821799e+001	30.5	269	24	82	8.852024e+000	1.945738e+001	0	0	0	0	0	0	0	0	0	0	0	-2.22056	176.614	0	1	0	1	25.1049	24.8771	82.7907
DATA	185	2	21	0	0	A_14_P138151	chr11:46095612-46095671	11666	4455.8	3.065136035e-001	2.449173126e-001	2.107527320e-001	4.219512e+002	8.546255e+002	3.337184e+002	9.032075e+001	36	490	24	83	8.656553e+000	1.934661e+001	0	0	0	0	0	0	0	0	0	0	0	2.35028	397.232	0	1	0	1	24.8756	25.0003	83.2637
DATA	186	2	22	0	0	A_14_P121453	chr12:53455167-53455216	11687.1	4455.85	1.523675159e-001	1.643755484e-001	3.539537588e-001	7.969641e+002	1.131895e+003	3.419075e+002	1.168611e+002	42	628	24	83	8.691628e+000	1.972657e+001	0	0	0	0	0	0	0	0	0	0	0	6.5461	529.007	1	1	0	1	24.6442	24.906	83.7375
DATA	187	2	23	0	0	A_16_P01575674	chr6:124947686-124947745	11708.2	4455.69	-2.250602685e-001	2.311853198e-001	3.303019483e-001	8.368944e+002	4.984371e+002	3.428602e+002	5.762110e+001	42	319	24	84	8.728253e+000	1.951850e+001	0	0	0	0	0	0	0	0	0	0	0	6.87408	234.183	1	1	0	1	24.4106	24.9467	84.1517
DATA	188	2	24	0	0	A_16_P19157688	chr11:14034589-14034648	11729.2	4455.79	-4.639455577e-001	1.625436885e-001	4.313419511e-003	1.634183e+003	5.615069e+002	3.704791e+002	6.309158e+001	47	346	24	84	8.618907e+000	1.976776e+001	0	0	0	0	0	0	0	0	0	0	0	13.4229	265.111	1	1	0	1	24.4106	25.0198	84.621
DATA	189	2	25	0	0	A_16_P21213297	chr21:24273103-24273162	11750.2	4455.58	-4.833432314e-001	1.325813680e-001	2.667326827e-004	1.665043e+003	5.471196e+002	3.003651e+002	6.175180e+001	47.5	350.5	24	84	8.636370e+000	2.005977e+001	0	0	0	0	0	0	0	0	0	0	0	13.6763	259.538	1	1	1	1	25.7804	24.8946	84.5524
DATA	190	2	26	0	0	A_16_P17096957	chr5:39739415-39739474	11772	4455.63	1.357527188e-001	1.092148551e-001	2.138723783e-001	1.091467e+003	1.491981e+003	2.841699e+002	1.518964e+002	43	812	24	84	8.524290e+000	1.998851e+001	0	0	0	0	0	0	0	0	0	0	0	8.9651	710.993	1	1	0	1	25.5572	24.7514	84.526
DATA	191	2	27	0	0	A_14_P202124	chr4:187630364-187630423	11792.9	4455.64	-6.224098888e-001	1.485711686e-001	2.798105242e-005	1.617506e+003	3.858656e+002	2.900676e+002	4.790289e+001	46.5	282.5	24	84	8.542271e+000	2.023736e+001	0	0	0	0	0	0	0	0	0	0	0	13.2859	184.641	1	1	0	1	26.0017	24.7901	84.3703
DATA	192	2	28	0	0	A_18_P16690136	chr8:136427573-136427632	11814.1	4455.89	-1.766250365e-001	1.347044615e-001	1.897888400e-001	1.484726e+003	9.886014e+002	3.641337e+002	1.028247e+002	44	562	24	83	8.551569e+000	1.981091e+001	0	0	0	0	0	0	0	0	0	0	0	12.1952	474.88	1	1	0	1	24.6442	24.816	84.1739
DATA	193	2	29	0	0	A_14_P107469	chr7:94228985-94229044	11835.2	4455.82	3.958534585e-001	2.092180884e-001	5.848279427e-002	4.513297e+002	1.122916e+003	3.355387e+002	1.157718e+002	39	629.5	24	84	8.645514e+000	2.003768e+001	0	0	0	0	0	0	0	0	0	0	0	3.70713	541.399	1	1	0	1	25.1049	24.7774	84.3688
DATA	194	2	30	0	0	A_16_P18153238	chr7:145612111-145612170	11856.4	4455.43	1.421842041e-001	2.957296412e-001	6.306649176e-001	4.217491e+002	5.851111e+002	3.335223e+002	6.489685e+001	33	369	24	84	8.695825e+000	1.979445e+001	0	0	0	0	0	0	0	0	0	0	0	2.15437	283.111	0	1	0	1	25.3321	25.0279	84.4837
DATA	195	2	31	0	0	A_14_P119429	chr5:145894932-145894991	11877.4	4455.62	0.000000000e+000	3.525640420e-001	1.000000000e+000	4.215260e+002	4.066746e+002	3.324894e+002	4.936572e+001	33.5	275	24	84	8.768392e+000	1.968579e+001	0	0	0	0	0	0	0	0	0	0	0	-0.868835	197.39	0	1	0	1	24.4106	25.049	83.8842
DATA	196	2	32	0	0	A_14_P101494	chr8:42623074-42623133	11899	4455.67	-1.684516891e-001	2.218264250e-001	4.476222096e-001	8.223059e+002	5.579326e+002	3.425071e+002	6.238012e+001	40	370.5	24	84	8.804587e+000	1.971777e+001	0	0	0	0	0	0	0	0	0	0	0	6.75426	271.63	1	1	0	1	26.2212	24.8611	84.0154
DATA	197	2	33	0	0	A_14_P105851	chr5:176409575-176409634	11919.9	4455.84	8.422438519e-002	1.626036798e-001	6.044768109e-001	8.732698e+002	1.060163e+003	3.437662e+002	1.096071e+002	42	613	24	84	8.670511e+000	1.975464e+001	0	0	0	0	0	0	0	0	0	0	0	7.17286	517.516	1	1	0	1	25.1049	24.7946	83.9211
DATA	198	2	34	0	0	A_18_P11352039	chr12:15550885-15550944	11941.3	4455.68	-4.926775327e-001	1.036683210e-001	2.009758696e-006	2.284718e+003	7.347762e+002	3.165368e+002	7.854396e+001	48	450	24	83	8.676331e+000	1.952138e+001	0	0	0	0	0	0	0	0	0	0	0	18.7662	359.625	1	1	1	1	26.0017	24.6791	83.1777
DATA	199	2	35	0	0	A_14_P106407	chr11:13331507-13331564	11961.9	4455.84	6.221803830e-001	9.234161581e-002	1.607901865e-011	1.698777e+003	7.117323e+003	3.733733e+002	7.122708e+002	48	3619	24	83	8.663807e+000	1.951133e+001	0	0	0	0	0	0	0	0	0	0	0	13.9534	3491.21	1	1	1	1	25.1049	24.6919	83.2197
DATA	200	2	36	0	0	A_14_P138759	chr18:37493451-37493510	11983.4	4455.69	-1.188288853e-001	1.283545958e-001	3.545572187e-001	1.476359e+003	1.122957e+003	3.637933e+002	1.156446e+002	46	632	24	83	8.562022e+000	1.923792e+001	0	0	0	0	0	0	0	0	0	0	0	12.1265	552.067	1	1	0	1	24.8756	24.2724	82.6447
DATA	201	2	37	0	0	A_14_P101419	chr8:120628587-120628646	12003.9	4455.6	-1.243909223e-001	1.476510459e-001	3.995274058e-001	1.245494e+003	9.352996e+002	3.550518e+002	9.751049e+001	41.5	564	24	82	8.816019e+000	1.948582e+001	0	0	0	0	0	0	0	0	0	0	0	10.2302	460.694	1	1	0	1	25.7804	24.62	82.7144
DATA	202	2	38	0	0	A_14_P135475	chr15:42359233-42359292	12025.8	4455.67	-6.628255526e-001	1.598643532e-001	3.380757624e-005	2.103370e+003	4.571830e+002	3.934347e+002	5.336571e+001	50	329.5	24	82	8.815103e+000	1.966916e+001	0	0	0	0	0	0	0	0	0	0	0	17.2767	225.593	1	1	1	1	25.1049	24.5276	82.2367
DATA	203	2	39	0	0	A_16_P00073017	chr1:58043100-58043159	12047	4455.61	4.788463500e-001	1.722500415e-001	5.436741522e-003	5.129201e+002	1.544885e+003	3.364225e+002	1.569140e+002	37.5	858.5	24	80	8.573377e+000	1.973125e+001	0	0	0	0	0	0	0	0	0	0	0	4.21302	763.523	1	1	0	1	25.7804	24.192	81.2989
DATA	204	2	40	0	0	A_16_P19901122	chr13:88789851-88789910	12068.2	4455.46	-2.896197229e-001	1.758236270e-001	9.951339348e-002	1.220957e+003	6.267305e+002	3.541985e+002	6.841828e+001	44	412.5	24	80	8.431837e+000	1.994484e+001	0	0	0	0	0	0	0	0	0	0	0	10.0287	310.195	1	1	0	1	23.9365	24.2412	80.9881
DATA	205	2	41	1028	1	SM_05	SM_05	12089.8	4456.15	0.000000000e+000	8.535080881e-001	1.000000000e+000	4.188855e+002	4.721449e+001	3.334591e+002	2.782084e+001	35	116	24	79	8.436638e+000	1.940220e+001	0	0	0	0	0	0	0	0	0	0	0	2.08727	23.3909	0	1	0	0	26.6546	24.3217	80.395
DATA	206	2	42	0	0	A_16_P16121172	chr3:7778946-7779005	12110.7	4455.27	2.126919636e-001	2.737234608e-001	4.371397354e-001	4.189373e+002	6.836614e+002	3.326310e+002	7.364500e+001	38	430	24	79	8.395189e+000	1.928287e+001	0	0	0	0	0	0	0	0	0	0	0	0.797033	339.16	0	1	0	1	24.8756	24.2668	79.8666
DATA	207	2	43	0	0	A_14_P135178	chr8:145742205-145742254	12131.2	4455.26	2.693563698e-001	9.122322737e-002	3.149906215e-003	1.665413e+003	3.096552e+003	3.718672e+002	3.108613e+002	46.5	1626.5	24	79	8.623462e+000	1.934464e+001	0	0	0	0	0	0	0	0	0	0	0	13.6794	1537.5	1	1	1	1	24.4106	24.5437	79.9082
DATA	208	2	44	0	0	A_14_P124858	chr4:163164462-163164521	12152.5	4455.54	-4.662975359e-002	1.686214509e-001	7.821370871e-001	9.733888e+002	8.742921e+002	3.464449e+002	9.160419e+001	41	529.5	24	79	8.686145e+000	1.914295e+001	0	0	0	0	0	0	0	0	0	0	0	7.99522	434.368	1	1	0	1	24.4106	24.8027	79.661
DATA	209	2	45	0	0	A_14_P116151	chr7:110602839-110602898	12174	4455.81	-2.094968369e-001	4.008639259e-001	6.012433536e-001	4.615716e+002	2.849327e+002	3.356780e+002	3.947965e+001	36	235	24	79	8.671218e+000	1.894837e+001	0	0	0	0	0	0	0	0	0	0	0	3.79126	141.626	1	1	0	1	24.4106	24.6829	79.9718
DATA	210	2	46	0	0	A_16_P19963753	chr13:113172605-113172664	12195.3	4456	6.096700940e-002	2.440050830e-001	8.026959366e-001	5.716339e+002	6.577866e+002	3.373676e+002	7.122574e+001	36.5	425.5	24	79	8.657189e+000	1.920645e+001	0	0	0	0	0	0	0	0	0	0	0	4.69529	327.063	1	1	0	1	25.3321	24.8729	80.1765
DATA	211	2	47	0	0	A_16_P19427171	chr11:133531291-133531350	12216.1	4456.5	8.964693428e-002	1.635019675e-001	5.834909451e-001	8.621267e+002	1.059786e+003	3.434848e+002	1.094425e+002	39	612	24	79	8.718276e+000	1.883155e+001	0	0	0	0	0	0	0	0	0	0	0	7.08134	526.97	1	1	0	1	25.7804	24.7258	79.7644
DATA	212	2	48	0	0	A_16_P18175100	chr7:154690552-154690611	12237.6	4456.49	3.511042721e-001	2.119013810e-001	9.753505217e-002	4.700628e+002	1.055019e+003	3.357958e+002	1.089800e+002	37.5	610	24	80	8.735791e+000	1.901802e+001	0	0	0	0	0	0	0	0	0	0	0	3.861	524.67	1	1	0	1	24.4106	24.6634	80.3695
DATA	213	2	49	0	0	A_16_P17414202	chr5:177956879-177956938	12258.6	4455.68	-2.277439947e-001	2.895343249e-001	4.315235533e-001	6.597894e+002	3.905363e+002	3.389726e+002	4.765150e+001	37	293	24	80	8.834255e+000	1.971443e+001	0	0	0	0	0	0	0	0	0	0	0	5.41938	194.285	1	1	0	1	24.1747	24.804	81.2731
DATA	214	2	50	0	0	A_14_P113346	chr22:46204739-46204798	12279.2	4455.5	-6.908388990e-001	3.225976678e-001	3.223473644e-002	9.331019e+002	1.901473e+002	3.453346e+002	3.327321e+001	40	183	24	81	8.687812e+000	1.943848e+001	0	0	0	0	0	0	0	0	0	0	0	7.66431	94.5906	1	1	0	1	25.3321	24.9878	81.2784
DATA	215	2	51	0	1	SRN_30434	SRN_30434	12301.1	4455.6	-1.239378163e+000	2.247306539e-001	3.488805116e-008	2.409786e+003	1.388674e+002	4.106336e+002	3.064048e+001	51	159	24	81	8.633835e+000	1.936614e+001	0	0	0	0	0	0	0	0	0	0	0	19.7935	69.06	1	1	1	1	22.9591	25.0778	81.4446
DATA	216	2	52	0	0	A_14_P110627	chr14:80677928-80677978	12321.8	4455.93	-4.263543184e-001	1.057544809e-001	5.541055921e-005	2.965538e+003	1.111090e+003	4.455259e+002	1.144201e+002	60	624	24	81	8.637787e+000	1.923387e+001	0	0	0	0	0	0	0	0	0	0	0	24.3583	552.273	1	1	1	1	26.2212	24.9858	81.4067
DATA	217	2	53	0	0	A_14_P105972	chr3:173740084-173740143	12343.3	4456.7	-3.477051753e-001	1.133253538e-001	2.153503628e-003	1.800744e+003	8.086241e+002	3.118844e+002	8.536244e+001	46	480	24	81	8.618065e+000	1.925809e+001	0	0	0	0	0	0	0	0	0	0	0	14.791	401.593	1	1	1	1	24.8756	24.888	81.3489
DATA	218	2	54	0	0	A_14_P104156	chr7:100843516-100843567	12364.2	4456.74	6.918970024e-002	1.090711578e-001	5.258499727e-001	1.486452e+003	1.743173e+003	3.642041e+002	1.764524e+002	45.5	924.5	24	81	8.800790e+000	1.971787e+001	0	0	0	0	0	0	0	0	0	0	0	12.2094	865.2	1	1	0	1	24.4106	24.6281	81.9115
DATA	219	2	55	0	0	A_14_P108714	chr11:4853983-4854042	12385.9	4456.83	-5.652688134e-002	2.191481638e-001	7.964539039e-001	7.347565e+002	6.450844e+002	3.405112e+002	7.008139e+001	40	421	24	81	8.913333e+000	1.966017e+001	0	0	0	0	0	0	0	0	0	0	0	6.03514	319.936	1	1	0	1	24.6442	24.9165	81.9097
DATA	220	2	56	0	0	A_16_P17299478	chr5:129483137-129483196	12406.3	4456.85	-1.630189007e-001	2.006598566e-001	4.165540477e-001	7.420370e+002	5.098080e+002	2.799290e+002	5.788153e+001	36	342	24	81	8.996878e+000	1.961324e+001	0	0	0	0	0	0	0	0	0	0	0	6.09494	252.648	1	1	0	1	25.5572	24.8622	82.2497
DATA	221	2	57	0	0	A_18_P17126482	chrX:32641074-32641133	12428.5	4456.64	7.230448053e-002	2.020302473e-001	7.204260973e-001	6.922744e+002	8.176788e+002	3.396199e+002	8.624662e+001	39	488	24	82	9.001602e+000	1.956377e+001	0	0	0	0	0	0	0	0	0	0	0	5.6862	404.88	1	1	0	1	24.4106	24.9236	82.4186
DATA	222	2	58	0	0	A_14_P118891	chr22:36662026-36662084	12449	4456.42	3.978644012e-001	1.396371218e-001	4.381914296e-003	7.377269e+002	1.843996e+003	3.405754e+002	1.864323e+002	41	1011	25	82	8.926455e+000	1.990079e+001	0	0	0	0	0	0	0	0	0	0	0	6.05954	912.292	1	1	0	1	25.3321	25.1865	82.864
DATA	223	2	59	0	0	A_16_P17853611	chr7:14247513-14247572	12470.8	4456.68	-2.147420748e-001	1.041282142e-001	3.918058608e-002	2.246150e+003	1.369925e+003	4.012494e+002	1.397231e+002	49.5	749	24	83	8.863549e+000	2.005472e+001	0	0	0	0	0	0	0	0	0	0	0	18.4494	676.924	1	1	1	1	25.1049	25.0631	83.0912
DATA	224	2	60	0	0	A_14_P112152	chr4:186178095-186178154	12491.4	4456.53	1.508272489e-003	1.742089987e-001	9.930921347e-001	8.872397e+002	8.903264e+002	3.441238e+002	9.318808e+001	40.5	553	24	82	8.675612e+000	1.998006e+001	0	0	0	0	0	0	0	0	0	0	0	7.28761	439.478	1	1	0	1	25.5572	24.9887	82.961
DATA	225	2	61	0	0	A_14_P116195	chr19:46843260-46843319	12512.5	4456.74	-2.287664200e-001	2.621852045e-001	3.829152273e-001	7.337297e+002	4.332811e+002	3.404891e+002	5.134725e+001	39	298	24	82	8.730735e+000	1.967828e+001	0	0	0	0	0	0	0	0	0	0	0	6.02671	213.591	1	1	0	1	23.9365	24.999	83.1806
DATA	226	2	62	0	0	A_14_P135366	chr18:58517547-58517606	12533.6	4456.53	-4.669677176e-001	1.598272514e-001	3.481236012e-003	1.674950e+003	5.715234e+002	3.722953e+002	6.346198e+001	47	376	25	82	8.596665e+000	1.927729e+001	0	0	0	0	0	0	0	0	0	0	0	13.7577	281.402	1	1	1	1	24.4106	25.1169	82.9372
DATA	227	2	63	0	1	SRN_50490	SRN_50490	12555	4456.5	5.380105109e-001	7.928670815e-002	1.155785412e-011	8.935749e+003	3.084193e+004	9.534282e+002	3.084316e+003	107.5	15164	24.5	82	8.706921e+000	1.958464e+001	0	0	0	0	0	0	0	0	0	0	0	73.3965	15165	1	1	1	1	26.2212	24.9358	83.0026
DATA	228	2	64	0	0	A_14_P122768	chr14:102235694-102235753	12576.4	4456.59	-5.189994403e-001	5.166259169e-001	3.150922543e-001	4.862039e+002	1.471699e+002	3.360255e+002	3.133648e+001	34.5	169.5	25	81	8.912796e+000	1.939805e+001	0	0	0	0	0	0	0	0	0	0	0	3.99358	72.256	1	1	0	1	24.8756	25.3034	82.3256
DATA	229	2	65	0	0	A_14_P130894	chr11:82758698-82758757	12596.9	4456.61	2.752891976e-001	9.786231738e-002	4.907775238e-003	1.443431e+003	2.720729e+003	3.624695e+002	2.734799e+002	44	1416	25	81	8.810998e+000	1.967602e+001	0	0	0	0	0	0	0	0	0	0	0	11.8561	1333.86	1	1	0	1	25.7804	25.3575	82.3878
DATA	230	2	66	0	0	A_18_P15117890	chr5:20693570-20693629	12617.8	4456.58	1.428855307e-001	1.274634736e-001	2.622912854e-001	1.103163e+003	1.532940e+003	3.503126e+002	1.557851e+002	43.5	831.5	25	81	8.849002e+000	1.941125e+001	0	0	0	0	0	0	0	0	0	0	0	9.06116	750.397	1	1	0	1	25.7804	25.3789	81.7301
DATA	231	2	67	0	0	A_14_P200350	chr12:57434942-57435000	12639.3	4456.42	5.218743622e-002	3.383699501e-001	8.774269001e-001	4.079501e+002	4.600388e+002	3.334259e+002	5.374634e+001	36	322	25	81	8.665526e+000	1.941865e+001	0	0	0	0	0	0	0	0	0	0	0	2.05113	224.85	0	1	0	1	25.3321	25.0391	81.9845
DATA	232	2	68	0	0	A_14_P130979	chr10:74542787-74542846	12660.6	4456.63	-1.858414503e-001	1.830818371e-001	3.100709781e-001	1.037736e+003	6.764652e+002	3.483076e+002	7.315117e+001	42	414	24	81	8.658683e+000	1.927207e+001	0	0	0	0	0	0	0	0	0	0	0	8.52376	330.049	1	1	0	1	24.4106	25.0858	81.1479
DATA	233	2	69	0	0	A_14_P100630	chr1:70303897-70303956	12681.7	4456.23	-3.859428621e-001	1.936816142e-001	4.629797457e-002	1.213348e+003	4.989334e+002	3.539369e+002	5.715484e+001	43.5	344.5	24	81	8.610166e+000	1.944769e+001	0	0	0	0	0	0	0	0	0	0	0	9.9662	243.072	1	1	0	1	24.6442	24.9913	81.5613
DATA	234	2	70	0	0	A_16_P36797540	chr4:81798518-81798577	12703.1	4456.04	-3.332603670e-001	1.582177297e-001	3.517480678e-002	1.455623e+003	6.757540e+002	3.629568e+002	7.311868e+001	42.5	430.5	24	82	8.588078e+000	1.998210e+001	0	0	0	0	0	0	0	0	0	0	0	11.9562	328.672	1	1	0	1	23.2073	24.8642	82.2413
DATA	235	2	71	0	0	A_16_P15883074	chr2:154164613-154164672	12724	4456.25	5.332591401e-002	1.214890567e-001	6.607079499e-001	1.300711e+003	1.470641e+003	3.570262e+002	1.497019e+002	42	806	24	81	8.540356e+000	2.012037e+001	0	0	0	0	0	0	0	0	0	0	0	10.6838	713.969	1	1	0	1	25.1049	24.8211	81.9
DATA	236	2	72	0	0	A_14_P113211	chr9:138392136-138392195	12745.6	4456.08	-4.754533536e-001	4.920773153e-001	3.339357321e-001	4.903089e+002	1.640652e+002	3.360852e+002	3.247627e+001	37	187	24	81	8.519937e+000	2.011658e+001	0	0	0	0	0	0	0	0	0	0	0	4.0273	79.5113	1	1	0	1	23.2073	24.7139	82.2635
DATA	237	2	73	0	0	A_14_P138956	chr16:15656291-15656350	12766.5	4456.28	1.218509531e-001	9.702231676e-002	2.091498945e-001	1.690030e+003	2.237409e+003	3.729762e+002	2.254961e+002	49	1176	24	81	8.714745e+000	2.044264e+001	0	0	0	0	0	0	0	0	0	0	0	13.8816	1082.27	1	1	1	1	24.8756	24.8398	82.6203
DATA	238	2	74	0	0	A_16_P16871604	chr4:137118362-137118421	12787.9	4456.37	-5.818400614e-001	2.126706752e-001	6.221493740e-003	1.339051e+003	3.507171e+002	3.584408e+002	4.496188e+001	43	263	24	81	8.735518e+000	2.033512e+001	0	0	0	0	0	0	0	0	0	0	0	10.9987	169.322	1	1	0	1	22.7082	24.7932	82.7155
DATA	239	2	75	0	0	A_16_P01388843	chr5:166951793-166951852	12808.9	4456.23	-2.081516400e-001	1.480133050e-001	1.596340016e-001	1.368212e+003	8.472308e+002	3.595403e+002	8.928815e+001	46	515	24	81	8.774623e+000	2.033037e+001	0	0	0	0	0	0	0	0	0	0	0	11.2382	408.305	1	1	0	1	25.3321	24.7152	82.6708
DATA	240	2	76	0	0	A_16_P20154283	chr14:97978392-97978451	12830.6	4456.57	-2.162357266e-002	2.088735891e-001	9.175465584e-001	7.441579e+002	7.080135e+002	3.407153e+002	7.622709e+001	37	436	24	81	8.629582e+000	1.997858e+001	0	0	0	0	0	0	0	0	0	0	0	6.11237	340.492	1	1	0	1	24.4106	24.6818	82.3269
DATA	241	2	77	0	0	A_14_P136359	chr2:116330274-116330333	12851.1	4456.88	3.511891068e-001	1.668905782e-001	3.535162269e-002	6.201109e+002	1.392062e+003	3.382227e+002	1.420539e+002	39	747	24	82	8.846050e+000	2.026559e+001	0	0	0	0	0	0	0	0	0	0	0	5.09347	668.117	1	1	0	1	23.696	24.8734	83.0924
DATA	242	2	78	0	1	SRN_30558	SRN_30558	12872.3	4456.5	-7.680916483e-001	2.459093736e-001	1.787293699e-003	1.359772e+003	2.319393e+002	3.592200e+002	3.662852e+001	46.5	218.5	24	83	9.171111e+000	2.014187e+001	0	0	0	0	0	0	0	0	0	0	0	11.1689	111.128	1	1	0	1	27.0811	25.1378	83.8956
DATA	243	2	79	0	0	A_14_P122294	chr3:84777412-84777471	12893.5	4456.68	-3.652890161e-001	2.246561324e-001	1.039514177e-001	1.003872e+003	4.329018e+002	3.473137e+002	5.177815e+001	42	309	24	83	9.083425e+000	2.028928e+001	0	0	0	0	0	0	0	0	0	0	0	8.24561	206.997	1	1	0	1	27.0811	25.0141	84.2422
DATA	244	2	80	0	0	A_16_P19125946	chr11:653155-653214	12914.6	4456.59	-8.792179838e-001	5.393418067e-001	1.030659112e-001	6.383290e+002	8.429981e+001	3.385614e+002	2.968204e+001	40	140.5	24	83	8.800167e+000	2.010278e+001	0	0	0	0	0	0	0	0	0	0	0	5.24311	40.2337	1	1	0	0	27.501	24.9334	84.2069
DATA	245	2	81	0	1	SRN_50360	SRN_50360	12935.3	4456.4	1.149399752e-001	6.232072333e-002	6.513506217e-002	1.044706e+005	1.361238e+005	1.045235e+004	1.361241e+004	902	65530	24	83	8.707750e+000	2.039150e+001	0	1	0	0	0	0	0	0	0	0	0	858.101	64852.3	1	1	1	1	27.0811	24.7752	84.5192
DATA	246	2	82	0	0	A_16_P37999166	chr7:40095110-40095169	12956.6	4456.51	1.291804740e-001	2.339820850e-001	5.808828750e-001	5.519283e+002	7.431272e+002	3.370393e+002	7.961452e+001	39.5	449.5	24	84	8.631848e+000	2.044579e+001	0	0	0	0	0	0	0	0	0	0	0	4.53343	353.336	1	1	0	1	24.4106	24.9144	84.7593
DATA	247	2	83	0	0	A_16_P15203883	chr1:87873004-87873063	12978	4456.72	-2.436698631e-001	1.483226098e-001	1.004166813e-001	1.422172e+003	8.114882e+002	3.616282e+002	8.604983e+001	44	494	24	84	8.652348e+000	2.033510e+001	0	0	0	0	0	0	0	0	0	0	0	11.6814	385.051	1	1	0	1	24.8756	25.0058	84.3974
DATA	248	2	84	0	0	A_14_P122870	chr12:10269497-10269556	12999.4	4456.5	-2.404756171e-001	1.488244583e-001	1.061302171e-001	1.411017e+003	8.110670e+002	3.611910e+002	8.602739e+001	45	465.5	25	84	8.730851e+000	1.988263e+001	0	0	0	0	0	0	0	0	0	0	0	11.5898	384.154	1	1	0	1	24.8756	25.1388	84.2708
DATA	249	2	85	0	0	A_16_P16215727	chr3:48371494-48371553	13020.4	4456.88	-2.212215991e-001	2.379798596e-001	3.525879792e-001	8.076394e+002	4.852839e+002	3.421579e+002	5.639907e+001	41	325	24	83	8.779953e+000	1.944380e+001	0	0	0	0	0	0	0	0	0	0	0	6.63379	229.372	1	1	0	1	24.1747	25.0431	83.9498
DATA	250	2	86	0	0	A_14_P105546	chr17:47655292-47655351	13041.8	4456.58	4.968455896e-001	1.505961322e-001	9.696348552e-004	5.975343e+002	1.875894e+003	3.378161e+002	1.897855e+002	38.5	992	24	83	8.784947e+000	1.956054e+001	0	0	0	0	0	0	0	0	0	0	0	4.90803	885.108	1	1	0	1	25.7804	25.0075	83.4868
DATA	251	2	87	0	0	A_14_P114653	chr2:65477909-65477968	13062.7	4456.39	-8.871436996e-002	1.375224888e-001	5.188689225e-001	1.305176e+003	1.064032e+003	3.571891e+002	1.102419e+002	44	599	24	82	8.761313e+000	1.975233e+001	0	0	0	0	0	0	0	0	0	0	0	10.7205	501.173	1	1	0	1	25.1049	25.0535	82.8226
DATA	252	2	88	0	0	A_16_P16111335	chr3:3653346-3653405	13084	4456.37	-9.921193698e-002	1.623701595e-001	5.411842114e-001	1.080618e+003	8.599241e+002	3.496091e+002	9.071590e+001	40.5	496.5	24	81	8.749367e+000	2.022413e+001	0	0	0	0	0	0	0	0	0	0	0	8.87598	404.292	1	1	0	1	24.4106	25.0126	82.6877
DATA	253	2	89	0	0	A_14_P108641	chr16:1820324-1820379	13104.8	4456.67	-1.634872826e-001	2.159154730e-001	4.489409124e-001	8.424731e+002	5.781876e+002	3.429968e+002	6.466025e+001	41	355	24	81	8.633247e+000	2.026028e+001	0	0	0	0	0	0	0	0	0	0	0	6.91991	271.305	1	1	0	1	25.5572	24.9527	82.0639
DATA	254	2	90	0	0	A_14_P113761	chr5:131008260-131008319	13126	4456.5	3.941621175e-001	1.362244794e-001	3.810046854e-003	7.664416e+002	1.899508e+003	3.412089e+002	1.921513e+002	40.5	978.5	24	81	8.534905e+000	1.972675e+001	0	0	0	0	0	0	0	0	0	0	0	6.2954	889.797	1	1	0	1	26.2212	24.7834	81.6931
DATA	255	2	91	0	0	A_14_P117821	chrX:34481748-34481807	13147.3	4456.82	-2.907525830e-001	4.400498594e-001	5.087877564e-001	4.571832e+002	2.340657e+002	3.356179e+002	3.730867e+001	36	204.5	24	81	8.503073e+000	2.005781e+001	0	0	0	0	0	0	0	0	0	0	0	3.75521	109.432	1	1	0	1	24.6442	24.7569	81.7215
DATA	256	2	92	0	0	A_14_P104417	chr2:11389766-11389815	13168.3	4456.53	2.105175016e-001	7.297479226e-002	3.916654390e-003	3.275218e+003	5.318115e+003	4.667116e+002	5.326069e+002	63	2580	24	80	8.467173e+000	1.957761e+001	0	0	0	0	0	0	0	0	0	0	0	26.902	2482.48	1	1	1	1	25.7804	24.8632	81.2908
DATA	257	2	93	0	0	A_14_P119212	chr6:161582823-161582882	13189.4	4456.35	-2.171639241e-001	1.722940905e-001	2.075157878e-001	1.153078e+003	6.993504e+002	3.519163e+002	7.576487e+001	42	431	24	80	8.562922e+000	1.956403e+001	0	0	0	0	0	0	0	0	0	0	0	9.47116	325.936	1	1	0	1	24.8756	24.9375	81.3223
DATA	258	2	94	0	0	A_14_P135297	chr10:74506622-74506681	13210.9	4456.15	4.106291950e-001	2.300077136e-001	7.421517055e-002	3.963697e+002	1.020304e+003	3.329852e+002	1.061240e+002	34	584	24	81	8.565400e+000	1.993717e+001	0	0	0	0	0	0	0	0	0	0	0	1.49193	474.767	0	1	0	1	24.4106	24.9562	81.5729
DATA	259	2	95	0	0	A_14_P202101	chr1:71318416-71318475	13232.2	4456.36	1.919541954e-001	7.013896217e-002	6.204568539e-003	3.978275e+003	6.189407e+003	5.184746e+002	6.196310e+002	63	2958.5	24	81	8.569487e+000	1.964844e+001	0	0	0	0	0	0	0	0	0	0	0	32.6768	2875.03	1	1	1	1	25.7804	25.1009	81.8206
DATA	260	2	96	0	0	A_18_P17380348	chrY:7613581-7613640	13253.4	4457	-9.741586415e-001	6.123867638e-001	1.116642365e-001	6.037482e+002	6.407626e+001	3.379265e+002	2.999067e+001	37	128	24	82	8.553393e+000	1.985186e+001	0	0	0	0	0	0	0	0	0	0	0	4.95907	29.7065	1	1	0	0	30	24.956	82.0176
DATA	261	2	97	0	0	A_14_P130939	chr13:94540422-94540477	13274.4	4457.05	7.400090608e-002	1.030874681e-001	4.728523719e-001	1.611294e+003	1.910627e+003	3.694752e+002	1.933029e+002	47	982	24	81	8.585271e+000	1.995407e+001	0	0	0	0	0	0	0	0	0	0	0	13.2349	884.416	1	1	0	1	26.0017	24.753	81.9867
DATA	262	2	98	0	0	A_14_P121057	chr1:40128786-40128845	13295.7	4456.95	6.040462999e-001	1.106209779e-001	4.747846142e-008	9.115912e+002	3.663080e+003	3.447596e+002	3.674848e+002	41	1763	24	81	8.719296e+000	1.971287e+001	0	0	0	0	0	0	0	0	0	0	0	7.48763	1693.16	1	1	0	1	27.2919	24.8211	81.6647
DATA	263	2	99	0	0	A_14_P130347	chr4:27025347-27025406	13316.6	4457	-6.204333090e-001	1.683350750e-001	2.280710408e-004	1.866380e+003	4.472670e+002	3.812912e+002	5.353992e+001	49	306	24	80	8.763305e+000	1.952394e+001	0	0	0	0	0	0	0	0	0	0	0	15.3301	206.439	1	1	1	1	29.1201	25.0441	81.2613
DATA	264	2	100	0	0	A_14_P110273	chr4:152201339-152201398	13337.6	4457	-1.970831984e-001	1.930626424e-001	3.073372937e-001	9.900720e+002	6.289029e+002	3.469173e+002	6.945231e+001	43	384.5	25	80	8.814187e+000	1.985647e+001	0	0	0	0	0	0	0	0	0	0	0	8.13225	289.874	1	1	0	1	29.1201	25.3161	81.6081
DATA	265	2	101	0	0	A_14_P120470	chr11:47269963-47270016	13358.8	4457.22	-1.149667315e-001	1.322927727e-001	3.848293044e-001	1.413875e+003	1.085036e+003	3.613027e+002	1.124456e+002	46	582	25	81	8.920399e+000	1.981356e+001	0	0	0	0	0	0	0	0	0	0	0	11.6133	499.386	1	1	0	1	26.0017	25.872	81.7786
DATA	266	2	102	0	0	A_16_P15630632	chr2:43046238-43046297	13380.3	4457.05	-1.232293658e-001	1.940114156e-001	5.253204549e-001	9.064557e+002	6.825229e+002	3.446242e+002	7.437374e+001	42	425	25	81	8.970241e+000	1.984741e+001	0	0	0	0	0	0	0	0	0	0	0	7.44545	313.751	1	1	0	1	25.3321	26.2088	82.4521
DATA	267	2	103	0	0	A_14_P113820	chr16:2092056-2092101	13401.5	4457.04	0.000000000e+000	5.460456599e-001	1.000000000e+000	3.928321e+002	1.696883e+002	3.324894e+002	3.410502e+001	33.5	179.5	26	81	8.969620e+000	1.991435e+001	0	0	0	0	0	0	0	0	0	0	0	-0.349199	77.9095	0	1	0	1	28.7238	26.6513	82.5634
DATA	268	2	104	0	0	A_18_P12230151	chr15:53238405-53238464	13422.3	4456.76	-7.271785643e-001	1.935182565e-001	1.714999534e-004	1.749363e+003	3.278697e+002	3.757019e+002	4.418053e+001	45	253	26	82	8.950649e+000	2.008201e+001	0	0	0	0	0	0	0	0	0	0	0	14.3689	150.388	1	1	1	1	24.4106	26.6731	82.9532
DATA	269	2	105	0	0	A_14_P134348	chrX:36367299-36367358	13443.7	4457.05	-1.835784807e-001	1.550096558e-001	2.362929528e-001	1.116159e+003	7.313875e+002	3.151614e+002	7.892053e+001	41	458	26	83	9.302550e+000	2.057814e+001	0	0	0	0	0	0	0	0	0	0	0	9.16791	335.047	1	1	0	1	27.2919	26.9688	83.7624
DATA	270	2	106	0	0	A_14_P120445	chr8:140713512-140713571	13464.2	4456.82	-3.250199857e-001	2.269395769e-001	1.520902218e-001	9.514352e+002	4.501520e+002	3.458345e+002	5.391742e+001	39.5	310	26	83	9.414350e+000	2.041535e+001	0	0	0	0	0	0	0	0	0	0	0	7.8149	206.032	1	1	0	1	24.4106	27.0655	83.757
DATA	271	2	107	0	0	A_14_P133620	chr1:152659667-152659720	13486	4457.23	7.218378998e-001	1.774336446e-001	4.737501993e-005	3.699769e+002	1.949901e+003	3.345415e+002	1.972410e+002	35.5	973.5	26	84	9.440899e+000	2.001412e+001	0	0	0	0	0	0	0	0	0	0	0	3.03892	891.36	1	1	0	1	26.8687	27.1997	83.8146
DATA	272	2	108	0	0	A_14_P139611	chr1:36909594-36909648	13507.1	4457.08	2.409234668e-001	8.059444854e-002	2.795892426e-003	2.292663e+003	3.992672e+003	4.038716e+002	4.003731e+002	51	1899	27	83	9.503604e+000	1.972437e+001	0	0	0	0	0	0	0	0	0	0	0	18.8315	1823.67	1	1	1	1	27.0811	27.3643	83.4019
DATA	273	2	109	0	0	A_14_P124604	chr1:22352654-22352713	13527.9	4457.02	-1.594261190e-001	3.386669240e-001	6.378220906e-001	5.205675e+002	3.606209e+002	3.365399e+002	4.675703e+001	38	270	27	83	9.429430e+000	1.961748e+001	0	0	0	0	0	0	0	0	0	0	0	4.27584	164.585	1	1	0	1	25.5572	27.4131	83.5779
DATA	274	2	110	0	0	A_16_P15884526	chr2:154938385-154938444	13549.7	4457.37	-5.749209943e-001	2.061013281e-001	5.278843505e-003	1.380113e+003	3.672768e+002	3.599949e+002	4.729078e+001	46	262	27	84	8.986052e+000	1.973389e+001	0	0	0	0	0	0	0	0	0	0	0	11.336	167.458	1	1	0	1	26.0017	27.0196	84.152
DATA	275	2	111	0	0	A_14_P124551	chr14:103986623-103986673	13570.5	4457.32	-7.146392178e-001	3.524757686e-001	4.261286291e-002	8.674678e+002	1.673455e+002	3.436193e+002	3.418648e+001	39.5	171	26	84	9.107059e+000	1.951018e+001	0	0	0	0	0	0	0	0	0	0	0	7.12521	76.2498	1	1	0	1	27.0811	26.8063	84.3212
DATA	276	2	112	0	0	A_14_P113840	chr1:22580233-22580292	13591.8	4456.53	-3.415857390e-001	1.837951355e-001	6.309612055e-002	1.228943e+003	5.596881e+002	3.544746e+002	6.341529e+001	44	348	26	83	9.113167e+000	1.983508e+001	0	0	0	0	0	0	0	0	0	0	0	10.0943	254.972	1	1	0	1	22.1978	26.7197	84.264
DATA	277	2	113	0	0	A_16_P18843555	chr10:14829939-14829998	13613.2	4457.51	-1.140597995e-001	1.258334960e-001	3.647060167e-001	1.507797e+003	1.159533e+003	3.650804e+002	1.197336e+002	47	620	26	83	9.184795e+000	1.947588e+001	0	0	0	0	0	0	0	0	0	0	0	12.3847	527.653	1	1	0	1	25.7804	26.5528	83.7552
DATA	278	2	114	0	0	A_14_P120692	chr9:79312247-79312306	13634.4	4457.28	-3.603509915e-001	1.092181121e-001	9.690200531e-004	2.537913e+003	1.106944e+003	4.182813e+002	1.146509e+002	53.5	591	26	83	9.213204e+000	1.959353e+001	0	0	0	0	0	0	0	0	0	0	0	20.8459	503.548	1	1	1	1	24.6442	26.3252	83.8814
DATA	279	2	115	0	0	A_14_P134785	chr19:10385601-10385651	13655.6	4457.31	-1.982106187e-001	1.574234479e-001	2.079970733e-001	1.255613e+003	7.955092e+002	3.554080e+002	8.497445e+001	43	455	26	81	9.141330e+000	1.952737e+001	0	0	0	0	0	0	0	0	0	0	0	10.3134	361.729	1	1	0	1	25.3321	26.3709	82.6644
DATA	280	2	116	0	-1	NC2_00070181	NC2_00070181	13676.8	4457.2	-1.093251997e+000	4.734184294e-001	2.092848245e-002	8.665214e+002	6.990807e+001	3.435954e+002	3.068602e+001	42	130	25	81	8.760063e+000	2.011493e+001	0	0	0	0	0	0	0	0	0	0	0	7.11743	31.7801	1	1	0	0	16.5837	25.9112	82.6302
DATA	281	2	117	1028	1	SM_07	SM_07	13697.5	4457.32	-1.546007025e+000	5.332229602e-001	3.739214515e-003	1.043827e+003	2.969078e+001	3.484896e+002	3.000718e+001	41.5	113	25	81	8.820378e+000	2.027938e+001	0	0	0	0	0	0	1	0	0	0	0	8.57379	12.1376	1	0	0	0	27.0811	25.6134	82.0485
DATA	282	2	118	0	0	A_14_P105396	chr21:37796230-37796289	13718.8	4457.48	-3.856133019e-001	4.146125783e-001	3.523416135e-001	5.354734e+002	2.203559e+002	3.367737e+002	3.713894e+001	39	202	24	81	8.890740e+000	1.990214e+001	0	0	0	0	0	0	0	0	0	0	0	4.39827	100.119	1	1	0	1	27.0811	25.3731	82.038
DATA	283	2	119	0	0	A_14_P128909	chr21:19756025-19756084	13740	4457.25	2.480362277e-001	1.033555324e-001	1.640246028e-002	1.344183e+003	2.379549e+003	3.586328e+002	2.398253e+002	42	1171	24	81	8.702847e+000	1.990543e+001	0	0	0	0	0	0	0	0	0	0	0	11.0409	1081.21	1	1	0	1	25.1049	24.9095	82.1914
DATA	284	2	120	0	0	A_14_P105071	chr16:57511305-57511361	13761	4457.37	3.534865307e-001	1.267733115e-001	5.297963657e-003	8.852062e+002	1.997703e+003	3.440714e+002	2.019948e+002	42	1035	24	81	8.750947e+000	1.948765e+001	0	0	0	0	0	0	0	0	0	0	0	7.27091	907.658	1	1	0	1	25.5572	24.6305	82.3259
DATA	285	2	121	0	0	A_14_P109369	chr17:32977608-32977667	13782.4	4457.67	-8.773905258e-002	1.446945861e-001	5.442663488e-001	1.224454e+003	1.000469e+003	3.543192e+002	1.044186e+002	44.5	552.5	24	82	8.765453e+000	1.939281e+001	0	0	0	0	0	0	0	0	0	0	0	10.0574	454.53	1	1	0	1	24.8756	24.7522	82.6741
DATA	286	2	122	0	0	A_18_P15977500	chr7:9006498-9006557	13803.8	4457.72	-3.353801829e-001	1.479831073e-001	2.343051119e-002	1.587451e+003	7.333649e+002	3.684416e+002	7.919486e+001	48.5	422.5	24	82	8.716508e+000	1.963818e+001	0	0	0	0	0	0	0	0	0	0	0	13.039	333.232	1	1	0	1	26.2212	24.8579	83.2176
DATA	287	2	123	0	0	A_14_P119686	chr16:31288300-31288353	13824.3	4457.58	-4.294257212e-003	9.292752036e-002	9.631422160e-001	2.089278e+003	2.068721e+003	3.926831e+002	2.090193e+002	50.5	1052	24	82	8.781200e+000	1.984998e+001	0	0	0	0	0	0	0	0	0	0	0	17.1609	940.319	1	1	1	1	24.8756	24.9106	83.2187
DATA	288	2	124	0	0	A_16_P17568597	chr6:64471193-64471252	13845.8	4457.62	1.868878656e-002	1.979916482e-001	9.247979354e-001	7.538272e+002	7.869743e+002	3.409278e+002	8.417641e+001	41.5	440	24	82	8.819148e+000	1.993818e+001	0	0	0	0	0	0	0	0	0	0	0	6.19179	357.833	1	1	0	1	26.0017	24.8679	82.9751
DATA	289	2	125	0	0	A_16_P41239072	chr20:275774-275833	13867	4457.37	-1.538422526e-001	1.217456579e-001	2.063605435e-001	1.652715e+003	1.159727e+003	3.713002e+002	1.197539e+002	45	634	24	82	8.805645e+000	1.992175e+001	0	0	0	0	0	0	0	0	0	0	0	13.5751	527.632	1	1	0	1	25.5572	24.8365	83.1201
DATA	290	2	126	0	0	A_16_P38909067	chr9:140852852-140852911	13887.7	4457.35	-8.203695736e-002	1.197028365e-001	4.931303702e-001	1.329881e+003	1.100971e+003	3.139286e+002	1.140690e+002	45.5	600	24	81	8.780177e+000	1.949632e+001	0	0	0	0	0	0	0	0	0	0	0	10.9234	501.168	1	1	0	1	24.8756	24.8891	82.7544
DATA	291	2	127	0	0	A_16_P19116964	chr10:132580596-132580655	13909.6	4457.49	1.658081001e-001	2.280644233e-001	4.672118180e-001	5.433630e+002	7.959726e+002	3.369001e+002	8.500061e+001	39	471	24	81	8.858650e+000	1.925532e+001	0	0	0	0	0	0	0	0	0	0	0	4.46308	362.535	1	1	0	1	25.1049	24.8527	82.2182
DATA	292	2	128	0	0	A_14_P122696	chr6:166659302-166659361	13930.4	4457.44	-2.112359023e-001	2.485215448e-001	3.953416664e-001	7.627213e+002	4.689537e+002	3.411256e+002	5.556305e+001	37.5	316	25	81	8.825878e+000	1.945985e+001	0	0	0	0	0	0	0	0	0	0	0	6.26484	213.747	1	1	0	1	24.8756	24.9864	82.1098
DATA	293	2	129	0	0	A_14_P101838	chr3:167437972-167438031	13950.9	4457.69	0.000000000e+000	5.296807154e-001	1.000000000e+000	3.862364e+002	1.861513e+002	3.324894e+002	3.512096e+001	30	181	25	81	8.742207e+000	1.916913e+001	0	0	0	0	0	0	0	0	0	0	0	-2.13166	84.9003	0	1	0	1	26.0017	25.0911	81.7514
DATA	294	2	130	0	0	A_14_P131735	chr8:94936398-94936457	13972.4	4457.53	-2.591231981e-001	1.166507545e-001	2.632665576e-002	1.998973e+003	1.100738e+003	3.879538e+002	1.140237e+002	48	614	25	82	8.752571e+000	1.938223e+001	0	0	0	0	0	0	0	0	0	0	0	16.4192	502.531	1	1	1	1	25.3321	25.1657	82.4846
DATA	295	2	131	0	0	A_16_P00639849	chr3:5030941-5031000	13993.8	4457.5	0.000000000e+000	9.444018156e-001	1.000000000e+000	3.859913e+002	4.080911e+001	3.327185e+002	3.000060e+001	33	115	24	82	8.908008e+000	1.972152e+001	0	0	0	0	0	0	0	0	0	0	0	1.01398	18.65	0	1	0	0	26.6546	25.2634	82.5833
DATA	296	2	132	0	0	A_16_P41862419	chrY:6716801-6716860	14015	4457.5	0.000000000e+000	1.049367136e+000	1.000000000e+000	3.858297e+002	2.949367e+001	3.335395e+002	2.971240e+001	35	102	24	82	8.775388e+000	1.978757e+001	0	0	0	0	0	0	0	0	0	0	0	2.17218	5.31619	0	0	0	0	26.2212	24.9823	82.5
DATA	297	2	133	0	0	A_16_P01648198	chr7:5151444-5151503	14036.2	4457.61	-2.701842505e-001	1.460497192e-001	6.432116871e-002	1.495682e+003	8.028880e+002	3.645818e+002	8.559091e+001	48.5	474.5	25	82	9.005222e+000	1.960443e+001	0	0	0	0	0	0	0	0	0	0	0	12.2852	367.73	1	1	0	1	25.1049	25.3747	83.2179
DATA	298	2	134	0	0	A_14_P132264	chr1:109472445-109472504	14057.1	4457.6	2.401499798e-001	1.374111968e-001	8.052047396e-002	8.976328e+002	1.560446e+003	3.443932e+002	1.588308e+002	43	809.5	25	83	9.008311e+000	1.995082e+001	0	0	0	0	0	0	0	0	0	0	0	7.37298	715.592	1	1	0	1	25.7804	25.571	83.6093
DATA	299	2	135	0	0	A_14_P123758	chr11:75439258-75439317	14079.1	4457.8	1.817412355e-001	1.847710019e-001	3.253109639e-001	6.729939e+002	1.022710e+003	3.392321e+002	1.064631e+002	39	574	25	83	8.878592e+000	2.006770e+001	0	0	0	0	0	0	0	0	0	0	0	5.52784	469.603	1	1	0	1	25.1049	25.3395	83.7795
DATA	300	2	136	0	0	A_14_P123448	chr11:70049370-70049416	14099.5	4457.68	0.000000000e+000	1.049003937e+000	1.000000000e+000	3.851322e+002	2.934253e+001	3.324894e+002	2.953911e+001	33	97.5	24	84	8.554048e+000	2.004712e+001	0	0	0	0	0	0	0	0	0	0	0	-0.486967	1.40905	0	0	0	0	27.0811	24.9282	83.7644
DATA	301	2	137	0	0	A_14_P139131	chr16:68712060-68712116	14120.8	4457.52	-3.222873957e-001	2.816329039e-001	2.524773728e-001	7.514512e+002	3.577778e+002	3.408753e+002	4.636427e+001	37	257	24	83	8.452265e+000	1.979394e+001	0	0	0	0	0	0	0	0	0	0	0	6.17227	164.797	1	1	0	1	27.0811	24.7879	83.9356
DATA	302	2	138	0	0	A_16_P02895687	chr14:38346804-38346863	14142.1	4457.47	-2.018300916e-001	1.089519091e-001	6.395841998e-002	2.057757e+003	1.292897e+003	3.910152e+002	1.325991e+002	47	677	24	83	8.532856e+000	1.947190e+001	0	0	0	0	0	0	0	0	0	0	0	16.902	596.528	1	1	1	1	25.3321	24.8607	83.7397
DATA	303	2	139	0	0	A_16_P00823570	chr3:139688200-139688259	14162.9	4457	-6.209356331e-001	1.641304466e-001	1.548350392e-004	1.931923e+003	4.624387e+002	3.845419e+002	5.478800e+001	49	307	24	82	8.678905e+000	1.952457e+001	0	0	0	0	0	0	0	0	0	0	0	15.8684	213.789	1	1	1	1	24.1747	24.9659	83.3579
DATA	304	2	140	0	0	A_18_P16668991	chr8:126131762-126131821	14184.2	4457.38	-4.354294689e-001	1.351395498e-001	1.272667874e-003	2.021650e+003	7.417825e+002	3.891271e+002	7.976755e+001	48	426	24	82	8.870613e+000	1.979528e+001	0	0	0	0	0	0	0	0	0	0	0	16.6054	343.486	1	1	1	1	24.6442	25.1924	83.2124
DATA	305	2	141	0	0	A_14_P129283	chr2:216733008-216733067	14205.5	4457.67	-3.720493033e-001	1.334820062e-001	5.315550670e-003	1.901288e+003	8.072325e+002	3.830120e+002	8.587000e+001	45.5	468	24	81	9.083794e+000	1.977965e+001	0	0	0	0	0	0	0	0	0	0	0	15.6168	374.454	1	1	1	1	24.6442	25.3186	82.7805
DATA	306	2	142	0	0	A_16_P40104000	chr13:113135829-113135888	14226.6	4457.59	-2.615260850e-001	1.679199709e-001	1.193649393e-001	1.249348e+003	6.841593e+002	3.551871e+002	7.439512e+001	43	406	24	82	8.805236e+000	1.984328e+001	0	0	0	0	0	0	0	0	0	0	0	10.2619	318.017	1	1	0	1	24.8756	25.0971	82.9265
DATA	307	2	143	0	0	A_16_P20683181	chr17:54453634-54453693	14247.7	4457.77	-4.558463610e-001	1.778560503e-001	1.037698531e-002	1.448720e+003	5.071521e+002	3.626805e+002	5.850238e+001	43	322	24	81	8.705188e+000	1.953592e+001	0	0	0	0	0	0	0	0	0	0	0	11.8995	236.209	1	1	0	1	25.1049	24.945	82.4109
DATA	308	2	144	0	0	A_14_P100786	chr22:35706637-35706696	14269.1	4457.5	9.509253808e-002	2.610982817e-001	7.157071115e-001	5.112297e+002	6.363685e+002	3.363967e+002	6.997205e+001	36.5	394	24	81	8.702372e+000	1.924985e+001	0	0	0	0	0	0	0	0	0	0	0	4.19914	297.102	1	1	0	1	24.4106	24.9965	82.2151
DATA	309	2	145	0	0	A_16_P20739086	chr17:77027391-77027450	14289.9	4457.55	-1.193168509e-001	1.811936309e-001	5.102139020e-001	9.744374e+002	7.403500e+002	3.464744e+002	7.952267e+001	39	451	25	81	8.600875e+000	1.917847e+001	0	0	0	0	0	0	0	0	0	0	0	8.00384	346.42	1	1	0	1	22.7082	25.0365	82.1869
DATA	310	2	146	0	0	A_14_P107441	chr12:107002609-107002667	14311.1	4457.23	2.715168849e-001	1.031737589e-001	8.497216010e-003	1.319016e+003	2.464715e+003	3.576971e+002	2.481664e+002	42.5	1237.5	25	81	8.643180e+000	1.927325e+001	0	0	0	0	0	0	0	0	0	0	0	10.8341	1156.26	1	1	0	1	24.1747	25.2219	81.8224
DATA	311	2	147	0	0	A_14_P101553	chr15:31853246-31853305	14332.9	4457.54	1.852680938e-001	1.190391772e-001	1.196219740e-001	1.155750e+003	1.770648e+003	3.520040e+002	1.794054e+002	41.5	912.5	25	81	8.676932e+000	1.942150e+001	0	0	0	0	0	0	0	0	0	0	0	9.4931	832.63	1	1	0	1	25.1049	25.1762	81.5985
DATA	312	2	148	0	1	SRN_50197	SRN_50197	14353	4457.13	5.225185051e-001	7.930212840e-002	4.429198439e-011	5.160333e+003	1.718685e+004	6.138726e+002	1.718926e+003	67	8190	24	80	8.590378e+000	1.958404e+001	0	0	0	0	0	0	0	0	0	0	0	42.386	8103.83	1	1	1	1	24.1747	24.9913	81.5249
DATA	313	2	149	0	0	A_14_P113758	chr8:72870606-72870665	14374.6	4457.31	-4.417464577e-001	1.342281337e-001	9.982749778e-004	2.057108e+003	7.438933e+002	3.909810e+002	7.974525e+001	49.5	444	24	81	8.645960e+000	1.938543e+001	0	0	0	0	0	0	0	0	0	0	0	16.8967	351.673	1	1	1	1	24.8756	24.8718	81.6293
DATA	314	2	150	0	0	A_14_P137305	chr9:33046145-33046204	14395.7	4457.35	0.000000000e+000	4.257129618e-001	1.000000000e+000	3.834260e+002	3.059127e+002	3.338087e+002	4.191524e+001	33	245	24	81	8.658636e+000	1.906890e+001	0	0	0	0	0	0	0	0	0	0	0	2.4353	145.012	0	1	0	1	24.1747	24.7832	81.5041
DATA	315	2	151	0	0	A_18_P10632095	chr10:10995215-10995274	14417.1	4457.16	-2.598929082e-001	1.717259538e-001	1.301738844e-001	1.214374e+003	6.675126e+002	3.539721e+002	7.260762e+001	40.5	411.5	24	80	8.762203e+000	1.908182e+001	0	0	0	0	0	0	0	0	0	0	0	9.97462	317.375	1	1	0	1	25.7804	24.8831	81.1516
DATA	316	2	152	0	0	A_14_P202085	chr1:93825215-93825274	14438.1	4457.07	-1.478428882e-001	1.142523977e-001	1.956645635e-001	1.792582e+003	1.275370e+003	3.777337e+002	1.306790e+002	48	691	24	81	8.687922e+000	1.947132e+001	0	0	0	0	0	0	0	0	0	0	0	14.7239	608.189	1	1	1	1	24.6442	24.9315	81.9801
DATA	317	2	153	0	0	A_14_P115356	chr13:53034329-53034388	14459.1	4457.23	3.648701817e-001	1.028466560e-001	3.885947939e-004	1.226087e+003	2.840478e+003	3.543757e+002	2.854641e+002	42.5	1459.5	25	80	8.718955e+000	1.976844e+001	0	0	0	0	0	0	0	0	0	0	0	10.0708	1358.48	1	1	0	1	24.1747	25.2034	81.6133
DATA	318	2	154	0	0	A_14_P135538	chr22:46844473-46844532	14480.6	4457.28	-3.296909791e-001	1.755841354e-001	6.042481467e-002	1.279056e+003	5.986854e+002	3.562430e+002	6.622554e+001	45	373	25	80	8.678665e+000	1.970643e+001	0	0	0	0	0	0	0	0	0	0	0	10.5059	287.224	1	1	0	1	25.3321	25.25	81.8247
DATA	319	2	155	0	1	SRN_30094	SRN_30094	14502.2	4457.84	-1.008633120e+000	3.471762121e-001	3.669617640e-003	1.135943e+003	1.113585e+002	3.513586e+002	3.034679e+001	41	147	25	80	8.677767e+000	1.983827e+001	0	0	0	0	0	0	0	0	0	0	0	9.33041	53.581	1	1	0	0	24.1747	25.2624	81.6984
DATA	320	2	156	0	0	A_14_P104636	chr6:57467120-57467174	14522.4	4457.56	-1.792337146e-001	9.336613623e-002	5.489749614e-002	2.586273e+003	1.711751e+003	4.212331e+002	1.734721e+002	53	919.5	25	80	8.905319e+000	1.962747e+001	0	0	0	0	0	0	0	0	0	0	0	21.2431	826.365	1	1	1	1	26.8687	25.4544	81.2657
DATA	321	2	157	0	0	A_14_P106960	chr17:62206386-62206445	14544	4457.9	-6.458864900e-002	1.296890197e-001	6.184649278e-001	1.367162e+003	1.178233e+003	3.595004e+002	1.211152e+002	44	672	25	80	8.657650e+000	1.972718e+001	0	0	0	0	0	0	0	0	0	0	0	11.2296	570.636	1	1	0	1	26.4388	25.1668	81.2199
DATA	322	2	158	0	1	SRN_30371	SRN_30371	14565.3	4457.57	6.406746421e-001	9.594572749e-002	2.431036469e-011	1.437726e+003	6.285660e+003	3.622427e+002	6.291868e+002	43.5	3132	24	81	8.663255e+000	1.972016e+001	0	0	0	0	0	0	0	0	0	0	0	11.8092	3055.5	1	1	0	1	24.6442	24.9376	81.5401
DATA	323	2	159	0	1	SRN_30267	SRN_30267	14586.4	4457.45	2.103727237e-001	1.235031307e-001	8.849705321e-002	1.068504e+003	1.734399e+003	3.492366e+002	1.756604e+002	40	957	25	81	8.784651e+000	2.029306e+001	0	0	0	0	0	0	0	0	0	0	0	8.77648	846.148	1	1	0	1	24.6442	25.2452	82.0762
DATA	324	2	160	0	0	A_14_P107889	chr14:93814549-93814608	14607.9	4458.2	4.924734397e-002	3.631193222e-001	8.921192957e-001	3.815542e+002	4.273696e+002	3.339485e+002	5.095756e+001	34.5	307	24	82	8.761655e+000	1.992470e+001	0	0	0	0	0	0	0	0	0	0	0	2.56134	209.165	0	1	0	1	26.4388	25.3133	82.399
DATA	325	2	161	0	0	A_16_P16479707	chr3:162619082-162619141	14628.5	4458.32	-5.629863807e-002	2.519842280e-001	8.232076459e-001	6.323053e+002	5.554286e+002	3.384484e+002	6.204702e+001	37	373.5	24	82	8.613003e+000	1.942663e+001	0	0	0	0	0	0	0	0	0	0	0	5.19363	272.799	1	1	0	1	27.0811	24.999	82.7298
DATA	326	2	162	66	1	DarkCorner	DarkCorner	14649.7	4458.39	0.000000000e+000	1.078707927e+000	1.000000000e+000	3.811283e+002	2.737043e+001	3.324894e+002	2.755231e+001	32	87.5	24	82	8.753294e+000	1.927858e+001	0	0	0	0	0	0	0	0	0	0	0	-0.86926	-5.03548	0	0	0	0	27.2919	24.9639	82.9171
DATA	327	2	163	66	1	DarkCorner	DarkCorner	14670.6	4458.31	0.000000000e+000	1.083265462e+000	1.000000000e+000	3.810035e+002	2.726454e+001	3.334422e+002	2.744572e+001	33	87	24	82	8.627598e+000	1.935288e+001	0	0	0	0	0	0	0	0	0	0	0	2.06903	-4.66014	0	0	0	0	27.0811	24.4393	82.6875
DATA	328	2	164	0	1	HsCGHBrightCorner	HsCGHBrightCorner	14692.1	4458.06	-3.798327138e-001	1.061899503e-001	3.476695545e-004	2.740071e+003	1.142692e+003	4.308470e+002	1.174924e+002	57	657	23	81	8.596497e+000	1.948688e+001	0	0	0	0	0	0	0	0	0	0	0	22.5064	567.885	1	1	1	1	23.2073	23.8129	82.3265
DATA	329	3	1	66	1	DarkCorner	DarkCorner	11232.8	4461.61	-1.865561812e+000	2.650301962e-001	1.935496194e-012	2.566007e+003	3.497003e+001	3.578433e+002	3.520242e+001	57	86	25	82	8.879669e+000	1.939236e+001	0	0	0	0	0	0	1	0	0	0	0	21.0767	-8.18503	1	0	1	0	23.696	25.9641	82.6434
DATA	330	3	2	66	1	DarkCorner	DarkCorner	11253.3	4461	-1.449695349e+000	5.379341721e-001	7.040325443e-003	9.728358e+002	3.454174e+001	3.464294e+002	3.477128e+001	42.5	91.5	26	82	8.953880e+000	1.941825e+001	0	0	0	0	0	0	0	0	0	0	0	7.99068	-3.11445	1	0	0	0	21.9382	26.0701	82.6384
DATA	331	3	3	0	0	A_14_P127882	chr4:55124472-55124531	11275	4461.78	-4.408722976e-001	1.191259397e-001	2.148424751e-004	2.465985e+003	8.935485e+002	4.139566e+002	9.572498e+001	54	448.5	26	82	9.222345e+000	1.931484e+001	0	0	0	0	0	0	0	0	0	0	0	20.2551	353.476	1	1	1	1	25.7804	26.3694	82.6672
DATA	332	3	4	0	0	A_14_P110859	chr3:44777967-44778026	11295.6	4461.96	-1.831858966e-001	1.384289990e-001	1.857289120e-001	1.447292e+003	9.492273e+002	3.626234e+002	1.008084e+002	47	465	26	82	9.224894e+000	1.942218e+001	0	0	0	0	0	0	0	0	0	0	0	11.8878	379.873	1	1	0	1	24.4106	26.4188	83.2311
DATA	333	3	5	0	0	A_14_P122730	chr16:88706527-88706583	11316.5	4461.73	8.180511555e-001	1.047176956e-001	5.630241944e-015	1.289998e+003	8.484772e+003	3.566373e+002	8.491405e+002	47	3536	25	82	9.195437e+000	2.018006e+001	0	0	0	0	0	0	0	0	0	0	0	10.5958	3434.35	1	1	0	1	24.4106	25.8543	83.6414
DATA	334	3	6	0	0	A_14_P202445	chr3:184300348-184300392	11337.8	4461.44	-5.763197049e-001	1.754746550e-001	1.022188815e-003	1.684628e+003	4.468732e+002	3.727317e+002	5.566108e+001	49	275	25	83	9.057906e+000	2.000694e+001	0	0	0	0	0	0	0	0	0	0	0	13.8372	182.914	1	1	1	1	26.0017	25.7634	83.7658
DATA	335	3	7	0	-1	NC2_00100816	NC2_00100816	11359.4	4461.41	-1.481565068e+000	3.969037476e-001	1.893577220e-004	1.398200e+003	4.613220e+001	3.606922e+002	3.314713e+001	44	106	25	83	9.084786e+000	1.995615e+001	0	0	0	0	0	0	0	0	0	0	0	11.4845	19.0898	1	1	0	0	27.501	25.6173	84.071
DATA	336	3	8	0	0	A_14_P113900	chr3:125803478-125803537	11380.4	4461.21	2.006608881e-001	2.619506790e-001	4.436611618e-001	4.493935e+002	7.133254e+002	3.355127e+002	7.838358e+001	38	384	25	83	9.170842e+000	1.993453e+001	0	0	0	0	0	0	0	0	0	0	0	3.69123	298.21	1	1	0	1	25.7804	25.3401	83.5501
DATA	337	3	9	0	0	A_14_P130960	chr14:67853697-67853756	11401.3	4461.56	-2.686321168e-001	1.950881417e-001	1.685190103e-001	1.059966e+003	5.710312e+002	3.489763e+002	6.554385e+001	41	323	24	82	9.017392e+000	1.978866e+001	0	0	0	0	0	0	0	0	0	0	0	8.70635	241.066	1	1	0	1	25.7804	25.3591	83.2789
DATA	338	3	10	0	0	A_14_P104072	chr1:227330649-227330708	11422.2	4461.61	3.736305782e-001	9.487456933e-002	8.211120203e-005	1.436499e+003	3.395751e+003	3.621940e+002	3.410675e+002	44.5	1543	25	82	8.918198e+000	2.003084e+001	0	0	0	0	0	0	0	0	0	0	0	11.7991	1447.19	1	1	0	1	25.1049	25.4262	82.9052
DATA	339	3	11	0	0	A_14_P137059	chr12:54675533-54675592	11443.6	4461.46	-2.541291913e-001	2.293986214e-001	2.679455716e-001	8.717115e+002	4.855608e+002	3.437267e+002	5.792031e+001	42	282	25	83	8.746380e+000	1.983954e+001	0	0	0	0	0	0	0	0	0	0	0	7.16006	208.87	1	1	0	1	25.3321	25.262	83.27
DATA	340	3	12	0	0	A_18_P24746657	chr6:6935568-6935627	11464.8	4461.62	-4.565376313e-002	1.187234144e-001	7.005791203e-001	1.505107e+003	1.354920e+003	3.649694e+002	1.390601e+002	47	681.5	24	83	8.693737e+000	1.998979e+001	0	0	0	0	0	0	0	0	0	0	0	12.3626	587.995	1	1	0	1	26.0017	25.1238	84.0541
DATA	341	3	13	0	0	A_14_P136614	chr19:11832072-11832131	11485.9	4461.36	-2.059404861e-001	1.393421609e-001	1.394216698e-001	1.472835e+003	9.166711e+002	3.636504e+002	9.677843e+001	46	480	25	83	8.473147e+000	2.005751e+001	0	0	0	0	0	0	0	0	0	0	0	12.0976	401.189	1	1	0	1	25.7804	24.9586	83.4116
DATA	342	3	14	0	0	A_14_P137748	chr7:23089198-23089257	11506.7	4461.38	5.502650528e-001	1.376428393e-001	6.394078208e-005	6.415355e+002	2.277643e+003	3.386220e+002	2.298358e+002	39	1100	25	83	8.565325e+000	1.973086e+001	0	0	0	0	0	0	0	0	0	0	0	5.26944	1004.85	1	1	0	1	24.6442	24.9746	83.1136
DATA	343	3	15	0	0	A_14_P110662	chr17:72249220-72249269	11528	4461.34	4.634684390e-001	1.033918495e-001	7.372524810e-006	1.135289e+003	3.300463e+003	3.513375e+002	3.314570e+002	42	1537.5	24	82	8.483338e+000	1.984272e+001	0	0	0	0	0	0	0	0	0	0	0	9.32504	1467.57	1	1	0	1	26.0017	24.8358	83.2992
DATA	344	3	16	0	0	A_14_P135497	chr10:7604634-7604690	11548.8	4461.46	-3.909042960e-002	2.035925615e-001	8.477396746e-001	7.812514e+002	7.140036e+002	3.415447e+002	7.757314e+001	37	416	25	82	8.587390e+000	1.947975e+001	0	0	0	0	0	0	0	0	0	0	0	6.41704	319.816	1	1	0	1	25.7804	24.9321	83.0921
DATA	345	3	17	0	0	A_14_P107515	chr19:18583598-18583655	11570.7	4461.26	-3.617899441e-001	2.818940709e-001	1.993431678e-001	7.823332e+002	3.400962e+002	3.415694e+002	4.541659e+001	40	253	25	82	8.895984e+000	1.947067e+001	0	0	0	0	0	0	0	0	0	0	0	6.42593	153.472	1	1	0	1	24.4106	24.9968	82.608
DATA	346	3	18	0	0	A_14_P105403	chr5:125634901-125634960	11591.5	4461	-1.388082229e-001	1.398034685e-001	3.207678971e-001	1.355620e+003	9.847586e+002	3.590630e+002	1.029142e+002	41	563.5	24	82	8.784226e+000	1.958314e+001	0	0	0	0	0	0	0	0	0	0	0	11.1348	447.398	1	1	0	1	24.8756	24.9061	82.5865
DATA	347	3	19	0	0	A_14_P115021	chr9:136695940-136695999	11612.7	4461.39	-2.484143720e-001	1.160392459e-001	3.229186773e-002	1.987201e+003	1.121572e+003	3.873485e+002	1.160243e+002	46	601	24	82	8.868788e+000	1.985268e+001	0	0	0	0	0	0	0	0	0	0	0	16.3225	512.853	1	1	1	1	25.1049	24.8626	82.5751
DATA	348	3	20	0	0	A_14_P115755	chr6:109197384-109197443	11634.3	4461.76	-6.873493692e-001	3.636314235e-001	5.872633118e-002	8.185859e+002	1.681570e+002	3.424179e+002	3.397402e+001	39	172	24	83	8.788454e+000	1.998173e+001	0	0	0	0	0	0	0	0	0	0	0	6.7237	77.3721	1	1	0	1	24.4106	24.911	83.2091
DATA	349	3	21	0	0	A_18_P19550117	chr13:19296544-19296603	11655	4461.85	-2.091884110e-001	1.265800263e-001	9.840867107e-002	1.675546e+003	1.035066e+003	3.723221e+002	1.075875e+002	44	568	25	83	8.719807e+000	1.926142e+001	0	0	0	0	0	0	0	0	0	0	0	13.7626	479.008	1	1	1	1	23.9365	25.2847	83.4285
DATA	350	3	22	0	0	A_14_P109456	chrX:106028399-106028458	11676.4	4461.81	-3.467028372e-002	2.466500182e-001	8.882138433e-001	6.314014e+002	5.829553e+002	3.384315e+002	6.519271e+001	39	357.5	25	83	8.925604e+000	1.947347e+001	0	0	0	0	0	0	0	0	0	0	0	5.18621	271.32	1	1	0	1	25.1049	25.415	83.8483
DATA	351	3	23	0	0	A_14_P201138	chr12:31821242-31821301	11697.8	4461.98	4.154420560e-002	2.979354288e-001	8.891022285e-001	4.738248e+002	5.213892e+002	3.358486e+002	5.967515e+001	36	341	24	83	8.722041e+000	1.970312e+001	0	0	0	0	0	0	0	0	0	0	0	3.8919	243.967	1	1	0	1	23.696	25.0166	84.0925
DATA	352	3	24	0	0	A_16_P02447379	chr11:55879559-55879618	11719.3	4461.8	-2.241260745e-001	1.504057397e-001	1.361866237e-001	1.366742e+003	8.157562e+002	3.594844e+002	8.653656e+001	48	483	25	84	8.891215e+000	1.974646e+001	0	0	0	0	0	0	0	0	0	0	0	11.2261	383.684	1	1	0	1	24.6442	25.4248	84.4344
DATA	353	3	25	0	0	A_14_P107721	chr1:19660868-19660927	11740.3	4461.7	1.267739102e-001	3.095540377e-001	6.821454341e-001	4.116727e+002	5.512213e+002	3.350283e+002	6.216555e+001	36	354	24	84	8.705271e+000	2.018304e+001	0	0	0	0	0	0	0	0	0	0	0	3.3814	260.497	1	1	0	1	24.8756	25.1152	84.6407
DATA	354	3	26	0	0	A_14_P124228	chr12:93774825-93774884	11761.1	4461.64	-1.914579884e-001	1.511210964e-001	2.051847314e-001	1.085520e+003	6.985215e+002	2.959906e+002	7.548578e+001	39.5	417	24	84	8.550577e+000	1.995865e+001	0	0	0	0	0	0	0	0	0	0	0	8.91624	331.582	1	1	0	1	25.7804	24.9596	85.0168
DATA	355	3	27	0	0	A_14_P117403	chr17:7293012-7293071	11782.2	4461.67	9.801351387e-002	1.037681947e-001	3.448922846e-001	1.553499e+003	1.946814e+003	3.669916e+002	1.967555e+002	43	1006	24	83	8.441359e+000	1.995780e+001	0	0	0	0	0	0	0	0	0	0	0	12.7601	928.052	1	1	0	1	25.5572	24.9849	84.558
DATA	356	3	28	0	0	A_14_P112687	chr9:131194233-131194291	11803.5	4461.64	1.060853213e-001	1.655868140e-001	5.217417520e-001	6.762073e+002	8.633068e+002	2.775416e+002	9.087542e+001	36	508	24	83	8.562532e+000	2.016559e+001	0	0	0	0	0	0	0	0	0	0	0	5.55423	413.206	1	1	0	1	25.3321	24.912	84.5074
DATA	357	3	29	0	0	A_14_P104970	chr13:26788177-26788236	11824.6	4461.92	1.411724764e-001	2.232210514e-001	5.271036335e-001	5.724996e+002	7.924059e+002	3.373822e+002	8.413403e+001	40	482	24	84	8.580469e+000	2.006653e+001	0	0	0	0	0	0	0	0	0	0	0	4.7024	380.665	1	1	0	1	24.4106	25.0507	84.4613
DATA	358	3	30	0	0	A_16_P36214511	chr3:30759894-30759953	11846.1	4462.02	5.954015181e-003	2.766917593e-001	9.828319781e-001	5.334726e+002	5.408367e+002	3.367420e+002	6.098266e+001	37	344	24	84	8.669708e+000	1.971718e+001	0	0	0	0	0	0	0	0	0	0	0	4.38184	260.732	1	1	0	1	23.9365	25.0269	84.5273
DATA	359	3	31	0	0	A_16_P31222296	chr4:3144521-3144580	11867.1	4461.63	-3.105811960e-001	2.139059774e-001	1.465149777e-001	9.996785e+002	4.889665e+002	3.471927e+002	5.638604e+001	42.5	340	24	84	8.606952e+000	1.977302e+001	0	0	0	0	0	0	0	0	0	0	0	8.21116	236.522	1	1	0	1	26.0017	25.0427	84.6046
DATA	360	3	32	0	0	A_14_P106231	chr5:138439097-138439156	11888.3	4461.63	-1.407762170e-001	2.573835002e-001	5.844122538e-001	6.796888e+002	4.915118e+002	3.393656e+002	5.656451e+001	42	336	24	84	8.648091e+000	1.980090e+001	0	0	0	0	0	0	0	0	0	0	0	5.58283	238.48	1	1	0	1	25.7804	25.0817	84.0316
DATA	361	3	33	0	0	A_14_P132792	chrX:105167104-105167162	11909.5	4462.05	-1.758450186e-001	1.290020769e-001	1.728454255e-001	1.569168e+003	1.046705e+003	3.676576e+002	1.083301e+002	45	602.5	24	84	8.721597e+000	1.995544e+001	0	0	0	0	0	0	0	0	0	0	0	12.8888	509.234	1	1	0	1	26.2212	24.9621	84.4382
DATA	362	3	34	1028	1	SM_07	SM_07	11930.1	4461.74	0.000000000e+000	8.319924750e-001	1.000000000e+000	4.185930e+002	5.062068e+001	3.324894e+002	2.830195e+001	34	114	24	84	8.692422e+000	1.962939e+001	0	0	0	0	0	0	0	0	0	0	0	-1.07936	24.6926	0	1	0	0	29.3162	24.7224	83.6844
DATA	363	3	35	0	0	A_14_P136823	chr3:18968764-18968823	11951.6	4462	-6.436225882e-001	2.400914485e-001	7.345970981e-003	1.238352e+003	2.813336e+002	3.548019e+002	3.953746e+001	43	229	24	83	8.686122e+000	1.932061e+001	0	0	0	0	0	0	0	0	0	0	0	10.1716	137.558	1	1	0	1	29.1201	24.6603	83.229
DATA	364	3	36	0	0	A_16_P02051603	chr9:4856324-4856383	11972.4	4461.87	2.280323538e-001	1.432971484e-001	1.115364268e-001	6.792468e+002	1.148312e+003	2.700579e+002	1.181293e+002	41	652	24	83	8.744595e+000	1.938591e+001	0	0	0	0	0	0	0	0	0	0	0	5.5792	562.706	1	1	0	1	25.1049	24.6118	83.0024
DATA	365	3	37	0	0	A_16_P15048277	chr1:20130969-20131028	11993.7	4461.33	-4.885877829e-002	2.555434356e-001	8.483723575e-001	6.177119e+002	5.519849e+002	3.381788e+002	6.174007e+001	38	367	24	82	8.819994e+000	1.936695e+001	0	0	0	0	0	0	0	0	0	0	0	5.07376	271.083	1	1	0	1	24.4106	24.5619	82.5887
DATA	366	3	38	0	0	A_14_P109329	chr11:17190929-17190988	12014.8	4461.28	2.657821963e-001	2.077225958e-001	2.007191217e-001	5.334227e+002	9.836796e+002	3.367412e+002	1.021686e+002	38	591	24	82	8.964159e+000	1.925336e+001	0	0	0	0	0	0	0	0	0	0	0	4.38143	483.973	1	1	0	1	24.6442	24.7776	82.0665
DATA	367	3	39	0	0	A_14_P132561	chr6:110434581-110434640	12036.2	4461.12	-5.972578375e-001	2.000673434e-001	2.833151421e-003	1.462898e+003	3.697909e+002	3.632491e+002	4.611988e+001	44	269	24	81	8.775067e+000	1.995714e+001	0	0	0	0	0	0	0	0	0	0	0	12.016	182.247	1	1	0	1	25.1049	24.4267	82.0004
DATA	368	3	40	0	0	A_14_P129015	chr16:19903390-19903449	12056.8	4461.56	4.390212488e-001	2.123962215e-001	3.873492112e-002	4.171411e+002	1.146316e+003	3.324894e+002	1.178902e+002	32	673	24	81	8.727007e+000	2.002155e+001	0	0	0	0	0	0	0	0	0	0	0	-0.333166	565.652	0	1	0	1	24.6442	24.522	81.3168
DATA	369	3	41	0	0	A_14_P102958	chr17:27408391-27408450	12078.4	4462	-1.013076483e-001	1.345681120e-001	4.515487918e-001	1.360794e+003	1.077668e+003	3.592587e+002	1.112191e+002	44.5	625	24	79	8.587742e+000	1.997578e+001	0	0	0	0	0	0	0	0	0	0	0	11.1773	532.375	1	1	0	1	24.8756	24.5618	80.8005
DATA	370	3	42	0	0	A_14_P109451	chr2:214354693-214354752	12099.6	4461.58	-2.327727700e-001	1.778629570e-001	1.906292963e-001	1.130532e+003	6.614698e+002	3.511840e+002	7.162083e+001	42	420	24	79	8.344675e+000	1.936367e+001	0	0	0	0	0	0	0	0	0	0	0	9.28596	327.178	1	1	0	1	25.1049	24.3392	80.1712
DATA	371	3	43	0	0	A_14_P132008	chr3:149458747-149458806	12120.6	4461.88	1.528735303e-001	1.334010080e-001	2.518076450e-001	1.027946e+003	1.461651e+003	3.480172e+002	1.487184e+002	43	818	24	79	8.568050e+000	1.929098e+001	0	0	0	0	0	0	0	0	0	0	0	8.44334	723.543	1	1	0	1	24.6442	24.626	80.0536
DATA	372	3	44	0	0	A_18_P14866479	chr4:120136208-120136267	12142.3	4461.75	-1.387132095e-001	2.019572285e-001	4.921807319e-001	8.816649e+002	6.406050e+002	3.439804e+002	6.968079e+001	41	419	24	79	8.588280e+000	1.927060e+001	0	0	0	0	0	0	0	0	0	0	0	7.24182	317.375	1	1	0	1	26.0017	24.7543	79.5425
DATA	373	3	45	0	0	A_14_P104026	chr8:27685663-27685722	12163.4	4462.59	6.146579216e-002	1.435336547e-001	6.684817739e-001	1.040654e+003	1.198870e+003	3.483946e+002	1.229803e+002	42	708	24	79	8.633067e+000	1.887791e+001	0	0	0	0	0	0	0	0	0	0	0	8.54772	594.115	1	1	0	1	24.4106	24.9668	79.7361
DATA	374	3	46	0	0	A_14_P134653	chr16:66965995-66966051	12184.6	4462.59	1.018929626e-001	1.932636073e-001	5.980389417e-001	7.024553e+002	8.882019e+002	3.398288e+002	9.294953e+001	38	538	25	79	8.706893e+000	1.880523e+001	0	0	0	0	0	0	0	0	0	0	0	5.76983	440.358	1	1	0	1	24.4106	25.1694	79.6608
DATA	375	3	47	0	0	A_16_P03700202	chrX:45808221-45808280	12206.1	4462.58	-2.964422138e-001	1.125849079e-001	8.462072646e-003	1.651387e+003	8.344620e+002	2.975672e+002	8.782589e+001	47	507.5	24	79	8.658919e+000	1.905993e+001	0	0	0	0	0	0	0	0	0	0	0	13.5642	413.844	1	1	0	1	23.4529	24.9393	79.8774
DATA	376	3	48	0	0	A_14_P103584	chr15:50211038-50211097	12226.9	4462.74	2.870496571e-001	2.110849855e-001	1.738688060e-001	4.138749e+002	8.015282e+002	2.721903e+002	8.470212e+001	32	490	24	79	8.752579e+000	1.897571e+001	0	0	0	0	0	0	0	0	0	0	0	0.222305	397.549	0	1	0	1	24.4106	24.7915	80.1778
DATA	377	3	49	0	0	A_14_P103082	chr10:32872082-32872141	12247.7	4462	-1.575865649e-002	1.141705337e-001	8.902188004e-001	1.533081e+003	1.478449e+003	3.661319e+002	1.503582e+002	48	802	24	80	8.835040e+000	1.952370e+001	0	0	0	0	0	0	0	0	0	0	0	12.5924	733.542	1	1	0	1	27.2919	24.7507	80.8708
DATA	378	3	50	0	0	A_14_P126903	chr1:198495929-198495988	12269.1	4462.07	1.608583542e-001	2.561565750e-001	5.300243353e-001	4.822050e+002	6.983772e+002	3.359679e+002	7.501310e+001	37	446.5	24	80	9.053124e+000	1.938391e+001	0	0	0	0	0	0	0	0	0	0	0	3.96074	346.46	1	1	0	1	24.8756	25.1568	81.2601
DATA	379	3	51	0	0	A_16_P18194984	chr8:3006205-3006264	12290.3	4462.02	-4.602431091e-001	2.600022587e-001	7.670206287e-002	9.433297e+002	3.269041e+002	3.456124e+002	4.264527e+001	41	255.5	24	81	8.717695e+000	1.930145e+001	0	0	0	0	0	0	0	0	0	0	0	7.74832	162.143	1	1	0	1	23.4529	25.1494	81.7229
DATA	380	3	52	0	0	A_16_P17057882	chr5:22652213-22652272	12311.6	4462.22	2.576013708e-001	1.689562059e-001	1.273430486e-001	6.820312e+002	1.234257e+003	3.394125e+002	1.264298e+002	40.5	677	24	81	8.698118e+000	1.925708e+001	0	0	0	0	0	0	0	0	0	0	0	5.60207	611.925	1	1	0	1	23.9365	25.2107	81.4656
DATA	381	3	53	0	0	A_14_P201337	chr2:15749259-15749318	12332.8	4462.64	-4.810825650e-002	1.251823014e-001	7.007519753e-001	1.404346e+003	1.257088e+003	3.609308e+002	1.286634e+002	44.5	704.5	24	81	8.541954e+000	1.916039e+001	0	0	0	0	0	0	0	0	0	0	0	11.535	622.844	1	1	0	1	25.1049	25.0694	81.2501
DATA	382	3	54	0	0	A_14_P109853	chr15:90419825-90419884	12353.8	4462.48	-8.906149022e-002	1.798970147e-001	6.205511999e-001	9.488450e+002	7.729186e+002	3.457633e+002	8.201425e+001	40.5	474.5	24	80	8.603928e+000	1.926902e+001	0	0	0	0	0	0	0	0	0	0	0	7.79362	382.765	1	1	0	1	24.4106	24.705	81.2556
DATA	383	3	55	0	0	A_14_P111653	chr1:69662698-69662757	12374.8	4462.63	5.321206387e-002	1.638235759e-001	7.453224357e-001	8.972142e+002	1.014164e+003	3.443823e+002	1.050652e+002	39.5	620	24	81	8.914629e+000	1.992416e+001	0	0	0	0	0	0	0	0	0	0	0	7.36954	501.866	1	1	0	1	25.7804	24.7261	81.6435
DATA	384	3	56	0	0	A_18_P11042963	chr11:30896464-30896523	12396.2	4462.75	6.688778427e-002	1.165219806e-001	5.659435994e-001	1.356023e+003	1.581812e+003	3.590783e+002	1.605489e+002	41.5	848.5	24	81	9.020047e+000	1.961254e+001	0	0	0	0	0	0	0	0	0	0	0	11.1381	782.117	1	1	0	1	24.4106	24.9904	82.0996
DATA	385	3	57	0	0	A_16_P37911472	chr7:5105331-5105390	12417.8	4462.78	-5.645816187e-001	1.529474493e-001	2.230723700e-004	1.990400e+003	5.424488e+002	3.875128e+002	6.081561e+001	50	359	24	82	8.997435e+000	1.969061e+001	0	0	0	0	0	0	0	0	0	0	0	16.3488	267.969	1	1	1	1	24.8756	24.984	82.3839
DATA	386	3	58	0	0	A_18_P21404221	chr19:53982120-53982179	12438.8	4462.62	0.000000000e+000	3.861696852e-001	1.000000000e+000	4.096872e+002	3.465182e+002	3.324894e+002	4.425062e+001	30	262.5	25	82	8.994626e+000	1.966106e+001	0	0	0	0	0	0	0	0	0	0	0	-0.819159	171.028	0	1	0	1	25.7804	25.1268	82.6063
DATA	387	3	59	0	0	A_14_P102430	chr5:111478146-111478205	12460.3	4462.61	-8.352443077e-002	9.391574162e-002	3.738123442e-001	2.254761e+003	1.860270e+003	4.017321e+002	1.880559e+002	50	993	25	82	9.034404e+000	2.011285e+001	0	0	0	0	0	0	0	0	0	0	0	18.5202	917.183	1	1	1	1	24.4106	25.433	82.9409
DATA	388	3	60	0	0	A_14_P128668	chr19:16148942-16148988	12480.7	4462.4	9.863190776e-002	1.049901455e-001	3.475050584e-001	1.524245e+003	1.912876e+003	3.657628e+002	1.932652e+002	46	1022	25	82	8.695926e+000	1.984612e+001	0	0	0	0	0	0	0	0	0	0	0	12.5198	942.181	1	1	0	1	26.0017	25.0617	82.7241
DATA	389	3	61	0	0	A_14_P132412	chr6:70500317-70500376	12502.3	4462.56	-1.128115693e-001	1.530752252e-001	4.611417066e-001	1.176593e+003	9.074329e+002	3.526938e+002	9.485161e+001	41.5	528	24	83	8.696427e+000	1.966221e+001	0	0	0	0	0	0	0	0	0	0	0	9.6643	446.37	1	1	0	1	24.6442	25.0348	83.1232
DATA	390	3	62	0	0	A_14_P119457	chr16:85831290-85831349	12523.3	4462.53	3.134503381e-001	1.030551515e-001	2.353411429e-003	1.273392e+003	2.620671e+003	3.560400e+002	2.635214e+002	40.5	1403	25	83	8.770114e+000	1.963603e+001	0	0	0	0	0	0	0	0	0	0	0	10.4594	1287.5	1	1	0	1	25.1049	25.1581	83.3427
DATA	391	3	63	0	0	A_14_P134073	chr4:156631641-156631700	12544.3	4462.5	-3.632801729e-001	1.648712010e-001	2.756529671e-002	1.431964e+003	6.203716e+002	3.620144e+002	6.793414e+001	43	408	25	82	8.687707e+000	1.928041e+001	0	0	0	0	0	0	0	0	0	0	0	11.7619	304.375	1	1	0	1	27.0811	25.0244	82.7499
DATA	392	3	64	0	0	A_14_P139721	chr1:38031093-38031152	12565.4	4462.41	1.521649608e-001	3.299693190e-001	6.446918409e-001	3.735489e+002	5.302888e+002	3.345812e+002	5.983817e+001	35	353.5	25	82	8.946668e+000	1.914153e+001	0	0	0	0	0	0	0	0	0	0	0	3.06826	259.82	1	1	0	1	27.501	25.3774	82.7355
DATA	393	3	65	0	0	A_16_P01415626	chr6:6167357-6167416	12586.6	4462.79	1.620697555e-001	1.347360733e-001	2.290272791e-001	1.004503e+003	1.458885e+003	3.473319e+002	1.485078e+002	41.5	777.5	25	81	8.880928e+000	1.973290e+001	0	0	0	0	0	0	0	0	0	0	0	8.25079	713.608	1	1	0	1	24.6442	25.3943	82.4378
DATA	394	3	66	0	0	A_14_P139923	chr15:48577308-48577367	12607.4	4462.57	-4.230203948e-001	1.130664301e-001	1.830388747e-004	2.617099e+003	9.880974e+002	4.231327e+002	1.026481e+002	53.5	571	25	81	8.765207e+000	1.947577e+001	0	0	0	0	0	0	0	0	0	0	0	21.4963	482.646	1	1	1	1	26.6546	25.3679	82.1088
DATA	395	3	67	0	0	A_14_P202353	chr3:185656201-185656260	12628.7	4462.84	-2.075214617e-001	5.509990061e-001	7.064503355e-001	3.330754e+002	2.065481e+002	3.341536e+002	3.467794e+001	37	206	25	81	8.700035e+000	1.940706e+001	0	0	0	0	0	0	0	0	0	0	0	2.73582	100.717	1	1	0	1	24.8756	25.4623	81.8714
DATA	396	3	68	0	0	A_14_P133367	chr9:35362007-35362066	12650.2	4462.58	3.158813142e-002	3.569420068e-001	9.294820368e-001	3.973188e+002	4.272944e+002	3.348549e+002	5.103076e+001	38	300	24	81	8.640265e+000	1.920852e+001	0	0	0	0	0	0	0	0	0	0	0	3.2635	208.036	1	1	0	1	25.7804	25.0769	81.6961
DATA	397	3	69	0	0	A_14_P111032	chr5:131978493-131978552	12670.6	4462.37	4.740491969e-001	1.283708491e-001	2.217894432e-004	7.686799e+002	2.289785e+003	3.412593e+002	2.306770e+002	40	1227	25	81	8.595235e+000	1.972502e+001	0	0	0	0	0	0	0	0	0	0	0	6.31378	1113.13	1	1	0	1	24.8756	25.2344	81.5548
DATA	398	3	70	0	0	A_14_P128521	chr2:80052315-80052374	12692.3	4462.45	6.461420066e-002	9.576120371e-002	4.998390690e-001	1.835174e+003	2.129567e+003	3.797734e+002	2.147885e+002	47	1136	24	81	8.721276e+000	1.978582e+001	0	0	0	0	0	0	0	0	0	0	0	15.0738	1033.38	1	1	1	1	25.1049	25.1181	81.6907
DATA	399	3	71	0	0	A_16_P02038928	chr8:141731364-141731423	12713.6	4462.17	-3.023702449e-001	1.410830367e-001	3.209642499e-002	1.622779e+003	8.088896e+002	3.699775e+002	8.561022e+001	44.5	487.5	24	82	8.637664e+000	2.023765e+001	0	0	0	0	0	0	0	0	0	0	0	13.3292	391.876	1	1	0	1	24.1747	24.9376	82.431
DATA	400	3	72	0	0	A_14_P107689	chr8:42552632-42552690	12734.4	4462.4	-4.205458521e-001	1.680897373e-001	1.235243656e-002	1.491858e+003	5.664761e+002	3.644250e+002	6.322973e+001	45.5	362	24	81	8.554593e+000	2.014706e+001	0	0	0	0	0	0	0	0	0	0	0	12.2538	273.921	1	1	0	1	25.7804	24.8139	81.8163
DATA	401	3	73	0	0	A_14_P138475	chr17:26651903-26651962	12756.1	4462.38	-7.740123914e-003	1.713137744e-001	9.639630559e-001	9.142459e+002	8.980963e+002	3.448299e+002	9.411567e+001	39	536	24	82	8.700231e+000	2.006540e+001	0	0	0	0	0	0	0	0	0	0	0	7.50943	433.469	1	1	0	1	24.4106	24.6939	82.544
DATA	402	3	74	0	0	A_16_P20078471	chr14:67146757-67146816	12777	4462.43	-4.222430106e-001	1.290703804e-001	1.070100692e-003	2.123489e+003	8.031689e+002	3.945139e+002	8.512186e+001	53	481	24	82	8.609071e+000	2.077385e+001	0	0	0	0	0	0	0	0	0	0	0	17.4419	386.935	1	1	1	1	23.4529	24.7088	82.837
DATA	403	3	75	0	0	A_14_P202285	chr18:47323813-47323872	12798.4	4462.41	-3.181749845e-001	1.932475713e-001	9.966847020e-002	1.130073e+003	5.431646e+002	3.511693e+002	6.122254e+001	42.5	351.5	24	81	8.718775e+000	2.035104e+001	0	0	0	0	0	0	0	0	0	0	0	9.28219	261.184	1	1	0	1	25.7804	24.8241	82.3054
DATA	404	3	76	0	0	A_14_P110466	chr10:74713043-74713102	12819.4	4462.43	2.570657605e-001	2.777994635e-001	3.547763446e-001	3.936110e+002	7.114313e+002	3.348112e+002	7.656554e+001	36.5	446.5	24	81	8.712614e+000	2.058612e+001	0	0	0	0	0	0	0	0	0	0	0	3.23304	341.451	1	1	0	1	24.4106	24.6581	82.9563
DATA	405	3	77	0	0	A_14_P132255	chr2:206659450-206659509	12840.4	4463.02	8.288185230e-001	1.547556901e-001	8.524569825e-008	4.007227e+002	2.701857e+003	3.328762e+002	2.716704e+002	35	1371	24	81	8.695931e+000	2.031406e+001	0	0	0	0	0	0	0	0	0	0	0	1.31774	1293.92	0	1	0	1	24.4106	24.8234	82.569
DATA	406	3	78	0	0	A_14_P121359	chr7:92030059-92030118	12861.7	4463.02	4.676622171e-002	1.330943382e-001	7.253059165e-001	1.163251e+003	1.295506e+003	3.522510e+002	1.326308e+002	44	719	24	82	9.029588e+000	2.021900e+001	0	0	0	0	0	0	0	0	0	0	0	9.55471	619.223	1	1	0	1	23.4529	25.2139	83.2622
DATA	407	3	79	0	0	A_14_P100580	chr3:52610586-52610645	12882.7	4463.36	5.628270089e-001	1.723887503e-001	1.095139896e-003	4.638881e+002	1.695275e+003	3.357099e+002	1.719027e+002	40	910	24	83	9.038830e+000	1.997529e+001	0	0	0	0	0	0	0	0	0	0	0	3.81029	808.613	1	1	0	1	22.4545	25.2484	83.9747
DATA	408	3	80	0	0	A_14_P129656	chrX:146198335-146198394	12903.9	4463.05	-3.229724593e-001	1.268147661e-001	1.087142103e-002	1.921083e+003	9.132162e+002	3.839984e+002	9.567374e+001	48	512	24	84	8.997387e+000	2.032743e+001	0	0	0	0	0	0	0	0	0	0	0	15.7794	434.813	1	1	1	1	24.6442	25.2121	84.7519
DATA	409	3	81	0	0	A_14_P138597	chr8:118979589-118979648	12925.3	4462.61	-4.233212095e-002	1.646928997e-001	7.971504351e-001	9.957169e+002	9.032413e+002	3.470789e+002	9.473703e+001	43.5	523.5	25	84	8.740038e+000	2.033303e+001	0	0	0	0	0	0	0	0	0	0	0	8.17862	429.318	1	1	0	1	27.2919	25.0971	85.0103
DATA	410	3	82	0	0	A_14_P108155	chr1:117546640-117546699	12946.5	4462.68	4.043974227e-001	2.684858432e-001	1.320119835e-001	3.392758e+002	8.608952e+002	3.342159e+002	9.072641e+001	36.5	519	24	84	8.711079e+000	2.040685e+001	0	0	0	0	0	0	0	0	0	0	0	2.78674	408.386	1	1	0	1	27.0811	24.8883	84.594
DATA	411	3	83	0	0	A_16_P00190329	chr1:170967269-170967328	12967.8	4462.85	-3.747649335e-001	3.179721109e-001	2.385537433e-001	6.977136e+002	2.943827e+002	3.397311e+002	4.110749e+001	39	236	24	84	8.662763e+000	2.075689e+001	0	0	0	0	0	0	0	0	0	0	0	5.73088	139.364	1	1	0	1	23.4529	24.996	85.0853
DATA	412	3	84	0	0	A_14_P102983	chr7:88707806-88707865	12988.5	4462.9	8.503420740e-002	3.346948394e-001	7.994454277e-001	3.976611e+002	4.836680e+002	3.338147e+002	5.626447e+001	36	319	25	84	8.672685e+000	2.047458e+001	0	0	0	0	0	0	0	0	0	0	0	2.44083	228.54	0	1	0	1	22.9591	25.2064	84.4317
DATA	413	3	85	0	0	A_18_P11101723	chr11:50290317-50290376	13009.9	4462.72	6.570109050e-001	1.775019763e-001	2.143889204e-004	3.972986e+002	1.803549e+003	3.331406e+002	1.826398e+002	35	930	25	84	8.924544e+000	1.973874e+001	0	0	0	0	0	0	0	0	0	0	0	1.71004	850.628	0	1	0	1	26.2212	25.307	84.6842
DATA	414	3	86	0	0	A_14_P202023	chr17:27771342-27771401	13031.1	4462.73	4.916494020e-001	1.417168769e-001	5.219392127e-004	6.533829e+002	2.026829e+003	3.388485e+002	2.047265e+002	39	1043	25	83	9.030648e+000	1.970443e+001	0	0	0	0	0	0	0	0	0	0	0	5.36676	954.123	1	1	0	1	26.4388	25.3199	84.1706
DATA	415	3	87	0	0	A_14_P113825	chr1:160009319-160009378	13052.2	4462.5	2.075907408e-002	1.452902959e-001	8.863849726e-001	1.074815e+003	1.127438e+003	3.494302e+002	1.163901e+002	43	628	25	82	9.035981e+000	1.941849e+001	0	0	0	0	0	0	0	0	0	0	0	8.82832	529.808	1	1	0	1	25.7804	25.3906	82.7143
DATA	416	3	88	0	0	A_16_P16233900	chr3:55859685-55859744	13073.1	4462.2	4.592986814e-002	1.454776614e-001	7.522168145e-001	1.042524e+003	1.158820e+003	3.484505e+002	1.194443e+002	40	639	24	82	8.716216e+000	2.001264e+001	0	0	0	0	0	0	0	0	0	0	0	8.56309	543.637	1	1	0	1	24.4106	25.1696	83.0499
DATA	417	3	89	0	0	A_16_P17305677	chr5:132588636-132588695	13094.5	4462.36	-3.629995828e-001	2.271742301e-001	1.100673146e-001	9.893271e+002	4.288845e+002	3.468961e+002	5.177814e+001	42	290	24	81	8.650994e+000	2.035966e+001	0	0	0	0	0	0	0	0	0	0	0	8.12614	200.814	1	1	0	1	24.4106	25.1677	82.5092
DATA	418	3	90	0	0	A_14_P125362	chrX:118985959-118986018	13115.5	4462.41	1.387328905e-001	1.250282223e-001	2.671660056e-001	1.137429e+003	1.565514e+003	3.514067e+002	1.592262e+002	44	851	24	81	8.519505e+000	1.983147e+001	0	0	0	0	0	0	0	0	0	0	0	9.34261	731.672	1	1	0	1	24.4106	25.0048	81.6959
DATA	419	3	91	0	0	A_16_P35860931	chr2:133458395-133458454	13136.5	4462.09	-3.795925392e-001	2.055299653e-001	6.476215639e-002	1.126299e+003	4.699605e+002	3.510480e+002	5.528093e+001	42	316	24	81	8.487309e+000	1.989018e+001	0	0	0	0	0	0	0	0	0	0	0	9.2512	219.293	1	1	0	1	24.8756	24.8819	81.6857
DATA	420	3	92	0	0	A_14_P110969	chr4:93202223-93202282	13158.1	4462.13	4.099169746e-002	3.541388866e-001	9.078504067e-001	3.946781e+002	4.337452e+002	3.334406e+002	5.226630e+001	34.5	308.5	24	81	8.593552e+000	1.973198e+001	0	0	0	0	0	0	0	0	0	0	0	2.06728	202.029	0	1	0	1	24.6442	24.8124	81.4074
DATA	421	3	93	0	0	A_14_P115292	chr9:130699312-130699371	13179.3	4462.24	1.255719462e-001	8.690976909e-002	1.484988437e-001	2.069255e+003	2.763032e+003	3.916215e+002	2.778433e+002	49	1381	24	81	8.474349e+000	1.959185e+001	0	0	0	0	0	0	0	0	0	0	0	16.9964	1284.68	1	1	1	1	24.8756	24.9722	81.6778
DATA	422	3	94	0	0	A_14_P135258	chr2:31348131-31348190	13200.6	4462.32	1.600462620e-002	1.593716705e-001	9.200082869e-001	9.676835e+002	1.004010e+003	3.462850e+002	1.045790e+002	42	568.5	24	81	8.512855e+000	1.978139e+001	0	0	0	0	0	0	0	0	0	0	0	7.94836	466.004	1	1	0	1	24.4106	24.9373	81.4752
DATA	423	3	95	0	0	A_16_P15983794	chr2:195588003-195588062	13222	4462.35	-2.776935495e-001	1.508986290e-001	6.572924881e-002	1.448318e+003	7.641354e+002	3.626644e+002	8.184339e+001	45.5	445	25	82	8.546979e+000	1.994335e+001	0	0	0	0	0	0	0	0	0	0	0	11.8962	354.071	1	1	0	1	25.1049	25.3268	82.326
DATA	424	3	96	0	0	A_16_P02634606	chr12:62980927-62980986	13242.3	4462.46	1.052014368e-001	3.552223988e-001	7.671105365e-001	3.663034e+002	4.667049e+002	3.345011e+002	5.513795e+001	38	306	25	82	8.563548e+000	1.999236e+001	0	0	0	0	0	0	0	0	0	0	0	3.00874	215.908	1	1	0	1	25.3321	25.2683	82.3251
DATA	425	3	97	0	0	A_14_P119679	chrX:123357926-123357985	13263.9	4462.4	1.880264546e-001	1.324207975e-001	1.556320404e-001	9.981708e+002	1.538974e+003	3.471493e+002	1.566818e+002	41	791.5	24	82	8.506767e+000	1.994358e+001	0	0	0	0	0	0	0	0	0	0	0	8.19878	710.851	1	1	0	1	25.3321	24.8497	82.2614
DATA	426	3	98	0	0	A_14_P113094	chrX:138231171-138231230	13285.1	4462.37	1.338279767e-001	1.137107580e-001	2.392291682e-001	1.304073e+003	1.774719e+003	3.571488e+002	1.798990e+002	45	938	24	81	8.674874e+000	1.965438e+001	0	0	0	0	0	0	0	0	0	0	0	10.7114	818.515	1	1	0	1	23.696	24.7864	81.8899
DATA	427	3	99	0	0	A_14_P135455	chr19:8920926-8920985	13306	4463.2	2.069757978e-001	1.819204951e-001	2.552346442e-001	6.648726e+002	1.070814e+003	3.390719e+002	1.110725e+002	38	577	24	80	8.722669e+000	1.977959e+001	0	0	0	0	0	0	0	0	0	0	0	5.46113	492.931	1	1	0	1	28.1191	24.8858	81.3037
DATA	428	3	100	0	0	A_14_P106171	chr11:68492835-68492894	13327.1	4462.76	7.020381065e-001	9.287785347e-002	4.070409978e-014	2.278085e+003	1.147118e+004	4.030458e+002	1.147498e+003	47.5	5373	25	80	8.808186e+000	1.974929e+001	0	0	0	0	0	0	0	0	0	0	0	18.7117	5274.33	1	1	1	1	24.4106	25.287	81.4556
DATA	429	3	101	0	0	A_14_P136946	chr19:44316779-44316838	13348.6	4463.71	-3.568535908e-002	9.370282901e-002	7.033253524e-001	2.136120e+003	1.967616e+003	3.951953e+002	1.989753e+002	51	986.5	25	80	8.970994e+000	1.996440e+001	0	0	0	0	0	0	0	0	0	0	0	17.5457	902.974	1	1	1	1	25.5572	25.7991	81.6693
DATA	430	3	102	0	0	A_14_P139722	chr12:13132577-13132636	13369.2	4463	-4.658448453e-001	1.379512877e-001	7.331321479e-004	2.039573e+003	6.977414e+002	3.900613e+002	7.580258e+001	51	430	25	81	8.857723e+000	1.985948e+001	0	0	0	0	0	0	0	0	0	0	0	16.7526	319.92	1	1	1	1	27.2919	25.956	82.1568
DATA	431	3	103	0	0	A_16_P03635519	chr22:46689866-46689925	13390.6	4463.33	1.130509593e-001	3.292203863e-001	7.313051487e-001	3.901734e+002	5.061843e+002	3.327063e+002	5.867177e+001	33	323	26	81.5	8.842056e+000	2.002017e+001	0	0	0	0	0	0	0	0	0	0	0	0.986595	231.753	0	1	0	1	25.3321	26.6601	82.7271
DATA	432	3	104	0	0	A_14_P201224	chr18:68302106-68302165	13411.8	4463.38	-1.248106145e-001	1.656174693e-001	4.510847718e-001	1.087469e+003	8.158425e+002	3.498215e+002	8.682343e+001	41	487	26	82	8.847737e+000	2.014212e+001	0	0	0	0	0	0	0	0	0	0	0	8.93226	373.069	1	1	0	1	25.1049	26.5842	82.8095
DATA	433	3	105	0	0	A_14_P107399	chr11:69482738-69482797	13432.8	4462.76	-4.943085115e-001	7.270705479e-001	4.965910839e-001	3.358026e+002	1.075909e+002	3.341809e+002	3.161450e+001	35	149.5	26	83	9.040661e+000	2.042693e+001	0	0	0	0	0	0	0	0	0	0	0	2.75822	49.1602	1	1	0	0	22.4545	26.7127	83.7516
DATA	434	3	106	0	0	A_16_P15884682	chr2:155018992-155019051	13454.5	4463.12	-4.206799394e-001	1.850940330e-001	2.303881261e-002	1.329207e+003	5.045597e+002	3.580742e+002	5.858171e+001	45	327	26	82	9.475769e+000	2.046650e+001	0	0	0	0	0	0	0	0	0	0	0	10.9178	230.244	1	1	0	1	22.4545	27.2083	83.1155
DATA	435	3	107	0	0	A_14_P123459	chr1:211004039-211004098	13475.4	4463.3	-1.770780311e-001	1.209386990e-001	1.431402468e-001	1.715304e+003	1.140941e+003	3.741282e+002	1.179212e+002	44.5	603	27	83	9.549851e+000	2.033719e+001	0	0	0	0	0	0	0	0	0	0	0	14.0892	520.069	1	1	1	1	26.2212	27.396	83.7321
DATA	436	3	108	0	0	A_14_P132781	chr3:71448410-71448469	13496.4	4463.42	-4.327984196e-001	9.700898817e-002	8.141606976e-006	3.593130e+003	1.326400e+003	4.895457e+002	1.359526e+002	66	702	27	83	9.567298e+000	1.994479e+001	0	0	0	0	0	0	0	0	0	0	0	29.5133	604.001	1	1	1	1	25.7804	27.3855	83.3769
DATA	437	3	109	0	0	A_16_P18577258	chr9:21470816-21470875	13517.4	4461.6	-1.275486154e-001	2.950118765e-001	6.654864843e-001	5.803013e+002	4.326184e+002	3.375155e+002	5.254637e+001	37	288	27	83	9.492041e+000	1.955830e+001	0	0	0	0	0	0	0	0	0	0	0	4.76648	197.024	1	1	0	1	17.9125	27.5402	83.5566
DATA	438	3	110	0	0	A_14_P126145	chr17:34959437-34959496	13539	4463.5	-5.728530623e-001	4.291977020e-001	1.819723604e-001	6.193008e+002	1.655955e+002	3.382078e+002	3.416242e+001	38	179	27	83	9.291019e+000	1.953376e+001	0	0	0	0	0	0	0	0	0	0	0	5.08681	75.2755	1	1	0	1	26.2212	27.4433	83.6247
DATA	439	3	111	0	0	A_16_P03367608	chr18:49171603-49171662	13560.1	4462.91	4.569780354e-002	1.152451420e-001	6.917163378e-001	1.411194e+003	1.567778e+003	3.611979e+002	1.596022e+002	43	823	26	83	8.942623e+000	1.952357e+001	0	0	0	0	0	0	0	0	0	0	0	11.5913	712.378	1	1	0	1	23.9365	26.8508	83.8596
DATA	440	3	112	0	0	A_14_P110505	chr14:77786448-77786507	13581.4	4462.93	-5.590100973e-001	2.365654642e-001	1.812644628e-002	1.158068e+003	3.196863e+002	3.520802e+002	4.378128e+001	44.5	243.5	26	83	9.382907e+000	1.992198e+001	0	0	0	0	0	0	0	0	0	0	0	9.51214	145.162	1	1	0	1	24.8756	26.9838	84.2146
DATA	441	3	113	0	0	A_14_P138770	chr1:19503080-19503139	13602.8	4463.59	-2.143075859e-001	2.384494116e-001	3.687832103e-001	8.001251e+002	4.884839e+002	3.419813e+002	5.729479e+001	37	336	26	83	9.388693e+000	2.022447e+001	0	0	0	0	0	0	0	0	0	0	0	6.57207	221.597	1	1	0	1	25.7804	26.8717	83.7336
DATA	442	3	114	0	0	A_14_P116761	chr6:155126517-155126576	13623.8	4463.64	-1.972682363e-001	1.567352816e-001	2.081720588e-001	1.260896e+003	8.005914e+002	3.555950e+002	8.548078e+001	41	468	26	82	9.211829e+000	1.957525e+001	0	0	0	0	0	0	0	0	0	0	0	10.3567	362.986	1	1	0	1	24.6442	26.4298	83.6709
DATA	443	3	115	0	0	A_14_P120300	chr5:113831998-113832057	13644.9	4463.42	-5.365539471e-001	2.261621563e-001	1.767149593e-002	1.191201e+003	3.462831e+002	3.531838e+002	4.579502e+001	45	253	26	82	9.190128e+000	1.957608e+001	0	0	0	0	0	0	0	0	0	0	0	9.78429	156.954	1	1	0	1	23.9365	26.3834	83.0591
DATA	444	3	116	0	0	A_14_P103791	chr5:140514837-140514893	13665.9	4463.5	-3.124564035e-001	2.478837617e-001	2.074906194e-001	8.527708e+002	4.153134e+002	3.432512e+002	5.122149e+001	43	277	26	81	9.074413e+000	1.956907e+001	0	0	0	0	0	0	0	0	0	0	0	7.00449	188.166	1	1	0	1	25.7804	26.3729	82.6189
DATA	445	3	117	0	0	A_14_P136407	chr20:60884125-60884184	13686.9	4463.08	-1.555724895e-001	1.882934636e-001	4.086773055e-001	9.722282e+002	6.795098e+002	3.464123e+002	7.427119e+001	38	410	25	81	8.746129e+000	1.964629e+001	0	0	0	0	0	0	0	0	0	0	0	7.98569	307.851	1	1	0	1	23.9365	25.8706	82.303
DATA	446	3	118	0	0	A_14_P137273	chr19:18309300-18309344	13708.4	4463.39	-1.800081588e-001	1.383535237e-001	1.932331670e-001	1.441278e+003	9.522254e+002	3.623838e+002	9.983428e+001	43	520.5	25	80	8.940121e+000	1.987301e+001	0	0	0	0	0	0	0	0	0	0	0	11.8384	431.243	1	1	0	1	24.8756	25.5304	81.9903
DATA	447	3	119	0	0	A_14_P104353	chr21:31869196-31869255	13729.6	4463.27	-1.495665042e-003	1.375751857e-001	9.913258737e-001	1.179767e+003	1.175711e+003	3.527998e+002	1.213368e+002	39	637	24	81	8.746029e+000	1.998962e+001	0	0	0	0	0	0	0	0	0	0	0	9.69037	532.427	1	1	0	1	25.7804	25.1471	82.2749
DATA	448	3	120	0	0	A_14_P131878	chr20:17409866-17409925	13750.5	4463.28	-2.036496713e-001	1.396556599e-001	1.447779553e-001	1.464283e+003	9.161687e+002	3.633049e+002	9.640214e+001	45	513	24	81	8.771030e+000	1.979104e+001	0	0	0	0	0	0	0	0	0	0	0	12.0273	414.874	1	1	0	1	24.8756	24.7571	82.4042
DATA	449	3	121	0	0	A_14_P108865	chr1:3582025-3582084	13771.7	4463.43	-4.196012699e-001	2.270946219e-001	6.464667659e-002	1.050702e+003	3.998327e+002	3.486961e+002	4.998451e+001	38	273	24	82	8.805328e+000	1.939250e+001	0	0	0	0	0	0	0	0	0	0	0	8.63026	181.052	1	1	0	1	25.3321	24.7091	82.4147
DATA	450	3	122	0	0	A_14_P137495	chr21:23595873-23595932	13792.9	4463.51	-1.964648848e-002	2.041812823e-001	9.233452031e-001	7.615622e+002	7.278785e+002	3.410997e+002	7.872547e+001	37.5	428	24	82	8.764226e+000	1.911696e+001	0	0	0	0	0	0	0	0	0	0	0	6.25532	329.626	1	1	0	1	25.7804	24.8212	82.7695
DATA	451	3	123	0	0	A_16_P39955749	chr13:53380120-53380179	13814	4463.42	-9.063698900e-002	3.266728298e-001	7.814308041e-001	5.008389e+002	4.065005e+002	3.362404e+002	5.051309e+001	38	278	24	82	8.689379e+000	1.943802e+001	0	0	0	0	0	0	0	0	0	0	0	4.11379	184.137	1	1	0	1	26.2212	24.9232	83.3535
DATA	452	3	124	0	0	A_14_P112692	chr21:31852088-31852147	13835.1	4463.49	-2.732485908e-001	2.827029078e-001	3.337653420e-001	7.108237e+002	3.788901e+002	3.400028e+002	4.831410e+001	37	268	24	82	8.696430e+000	1.988047e+001	0	0	0	0	0	0	0	0	0	0	0	5.83856	171.675	1	1	0	1	25.7804	24.8481	83.2081
DATA	453	3	125	0	0	A_16_P15607303	chr2:33294723-33294782	13856.8	4463.51	-5.287498210e-001	1.670474855e-001	1.549409270e-003	1.699273e+003	5.029368e+002	3.733959e+002	5.854419e+001	42.5	326	25	82	8.782281e+000	1.981730e+001	0	0	0	0	0	0	0	0	0	0	0	13.9575	227.97	1	1	1	1	25.7804	25.1103	83.0526
DATA	454	3	126	0	0	A_14_P130621	chr17:67537852-67537911	13877.3	4463.26	9.762911960e-002	2.599348995e-001	7.072212379e-001	5.122349e+002	6.413547e+002	3.364120e+002	7.078305e+001	37	382	24	81	8.695172e+000	1.949976e+001	0	0	0	0	0	0	0	0	0	0	0	4.2074	290.888	1	1	0	1	25.3321	24.902	82.5978
DATA	455	3	127	0	0	A_14_P134321	chr7:101409273-101409332	13898.5	4463.5	1.277805476e-001	1.901289953e-001	5.015372808e-001	6.944770e+002	9.320483e+002	3.396648e+002	9.789404e+001	41	514	25	81	8.844496e+000	1.935864e+001	0	0	0	0	0	0	0	0	0	0	0	5.7043	422.917	1	1	0	1	27.0811	25.0253	82.5302
DATA	456	3	128	0	0	A_16_P00130430	chr1:98511642-98511701	13919.7	4463.3	0.000000000e+000	4.937519657e-001	1.000000000e+000	3.838158e+002	2.198666e+002	3.324894e+002	3.712313e+001	33	206	25	81	8.775932e+000	1.921646e+001	0	0	0	0	0	0	0	0	0	0	0	-1.42613	99.8417	0	1	0	1	26.2212	24.9653	81.9051
DATA	457	3	129	0	0	A_14_P130444	chr19:9260899-9260958	13941.1	4463.52	0.000000000e+000	4.962672405e-001	1.000000000e+000	3.835228e+002	2.185323e+002	3.331411e+002	3.702893e+001	36	207	25	81	8.855209e+000	1.938044e+001	0	0	0	0	0	0	0	0	0	0	0	1.71069	99.2989	0	1	0	1	25.7804	25.1964	82.2567
DATA	458	3	130	0	0	A_14_P119704	chr18:59712412-59712471	13962.1	4463.57	-3.934606134e-001	1.642085605e-001	1.657043450e-002	1.489855e+003	6.021203e+002	3.643431e+002	6.721331e+001	47.5	367.5	25	82	8.752028e+000	1.994320e+001	0	0	0	0	0	0	0	0	0	0	0	12.2374	273.818	1	1	0	1	25.7804	25.2571	82.5621
DATA	459	3	131	0	0	A_16_P15870952	chr2:149198443-149198502	13983.6	4463.78	-1.682651339e-001	1.704311618e-001	3.235000660e-001	1.105152e+003	7.501654e+002	3.503753e+002	8.073499e+001	41.5	446.5	25	82	8.874693e+000	1.954409e+001	0	0	0	0	0	0	0	0	0	0	0	9.0775	341.426	1	1	0	1	24.8756	25.4114	82.6333
DATA	460	3	132	0	0	A_14_P139851	chr20:23514351-23514410	14004.4	4463.51	-2.783910795e-002	2.848516720e-001	9.221451485e-001	5.381242e+002	5.047118e+002	3.368160e+002	5.861687e+001	36.5	329.5	25	82	8.954182e+000	1.973343e+001	0	0	0	0	0	0	0	0	0	0	0	4.42005	229.978	1	1	0	1	24.4106	25.4429	82.4804
DATA	461	3	133	0	0	A_16_P21567728	chrX:117671382-117671441	14025.9	4463.58	-6.105191727e-001	1.595315594e-001	1.297412793e-004	1.984285e+003	4.865024e+002	3.871990e+002	5.703944e+001	49.5	315	25	82	9.015991e+000	1.966245e+001	0	0	0	0	0	0	0	0	0	0	0	16.2985	221.923	1	1	1	1	25.7804	25.5342	82.9596
DATA	462	3	134	0	0	A_14_P201423	chr8:94737899-94737958	14046.8	4463.48	-2.812814535e-001	2.018772377e-001	1.635202616e-001	1.033463e+003	5.407713e+002	3.481805e+002	6.171527e+001	40	341	25	82	9.085861e+000	1.988783e+001	0	0	0	0	0	0	0	0	0	0	0	8.48866	246.987	1	1	0	1	25.7804	25.8155	83.6081
DATA	463	3	135	0	0	A_14_P127032	chr6:75350910-75350969	14068.1	4463.92	1.062070271e-001	1.236394723e-001	3.903373024e-001	1.197464e+003	1.529218e+003	3.533955e+002	1.557808e+002	44	796.5	25	83	8.980897e+000	1.995235e+001	0	0	0	0	0	0	0	0	0	0	0	9.83573	699.183	1	1	0	1	23.696	25.5453	83.5144
DATA	464	3	136	0	0	A_14_P123147	chr3:52559871-52559921	14088.7	4463.78	1.429042507e-001	8.919713260e-002	1.091297232e-001	1.932462e+003	2.685438e+003	3.845690e+002	2.701774e+002	46	1345.5	25	83	8.819163e+000	2.031676e+001	0	0	0	0	0	0	0	0	0	0	0	15.8729	1229.6	1	1	1	1	27.0811	25.3577	83.7399
DATA	465	3	137	0	0	A_16_P40958529	chr18:13496910-13496969	14110.2	4463.4	-4.655598402e-002	1.473840876e-001	7.520920563e-001	1.141659e+003	1.025606e+003	3.515438e+002	1.067504e+002	42	566	24	84	8.432242e+000	1.984219e+001	0	0	0	0	0	0	0	0	0	0	0	9.37736	470.413	1	1	0	1	25.7804	24.9076	84.046
DATA	466	3	138	0	0	A_16_P21200296	chr21:18679576-18679635	14131.7	4463.36	-3.052830878e-001	1.605610412e-001	5.725588512e-002	1.385360e+003	6.859296e+002	3.601964e+002	7.469352e+001	45	417	24	84	8.460370e+000	1.953500e+001	0	0	0	0	0	0	0	0	0	0	0	11.3791	315.128	1	1	0	1	25.5572	24.9309	83.8805
DATA	467	3	139	0	0	A_16_P16970043	chr4:178907110-178907169	14152.9	4463.39	-2.622618180e-001	1.789224229e-001	1.427068531e-001	1.161040e+003	6.347249e+002	3.521780e+002	6.999990e+001	42	384	24	83	8.802123e+000	1.937987e+001	0	0	0	0	0	0	0	0	0	0	0	9.53656	292.088	1	1	0	1	24.1747	25.2845	83.6807
DATA	468	3	140	0	0	A_14_P122592	chr13:107144093-107144152	14173.7	4463.39	1.070424653e-001	1.895750678e-001	5.723157878e-001	7.138140e+002	9.133296e+002	3.400655e+002	9.596822e+001	39	514.5	25	82	8.812548e+000	1.977020e+001	0	0	0	0	0	0	0	0	0	0	0	5.86313	421.032	1	1	0	1	25.1049	25.2803	83.3067
DATA	469	3	141	0	0	A_14_P134954	chr13:38722982-38723041	14194.7	4463.9	-4.402188046e-001	1.790039419e-001	1.392203374e-002	1.413083e+003	5.128009e+002	3.612717e+002	5.911979e+001	47.5	342	25	82	8.978523e+000	1.974965e+001	0	0	0	0	0	0	0	0	0	0	0	11.6068	236.761	1	1	0	1	27.501	25.4905	83.0284
DATA	470	3	142	0	0	A_14_P124654	chr5:137649293-137649352	14216.2	4463.42	2.480266384e-001	2.106053929e-001	2.389225527e-001	5.369690e+002	9.505519e+002	3.367975e+002	9.948404e+001	35	524.5	25	82	8.989537e+000	1.985315e+001	0	0	0	0	0	0	0	0	0	0	0	4.41056	439.867	1	1	0	1	24.4106	25.5453	83.0313
DATA	471	3	143	0	0	A_16_P15659273	chr2:54702976-54703035	14237.5	4463.78	-6.445702928e-001	1.629908030e-001	7.664930173e-005	2.004606e+003	4.544214e+002	3.882443e+002	5.406843e+001	51.5	301	24.5	81	8.769015e+000	1.986538e+001	0	0	0	0	0	0	0	0	0	0	0	16.4654	210.672	1	1	1	1	23.9365	25.1492	82.7892
DATA	472	3	144	0	0	A_14_P139190	chr20:19410274-19410333	14258.7	4464.07	6.897502174e-002	1.383963567e-001	6.182109079e-001	1.079829e+003	1.265698e+003	3.495848e+002	1.299035e+002	39.5	689	25	82	8.781256e+000	1.913298e+001	0	0	0	0	0	0	0	0	0	0	0	8.8695	587.947	1	1	0	1	26.0017	25.1962	82.5528
DATA	473	3	145	0	0	A_14_P100149	chr21:28592949-28593008	14279.3	4463.45	4.553464635e-002	1.076761148e-001	6.723789470e-001	1.556268e+003	1.728299e+003	3.671088e+002	1.752737e+002	45	923	25	82	8.749210e+000	1.926081e+001	0	0	0	0	0	0	0	0	0	0	0	12.7829	804.88	1	1	0	1	25.1049	25.1057	82.4755
DATA	474	3	146	0	0	A_14_P200504	chr18:13826044-13826094	14300.5	4463.54	-1.269020430e-001	8.469600973e-002	1.340491660e-001	2.924561e+003	2.183527e+003	4.428089e+002	2.202833e+002	55	1091	25	81	8.661209e+000	1.912087e+001	0	0	0	0	0	0	0	0	0	0	0	24.0218	1019.21	1	1	1	1	24.8756	25.2433	81.8139
DATA	475	3	147	0	0	A_14_P131913	chr12:28544289-28544341	14321.7	4463.17	-2.246031205e-001	1.309656930e-001	8.634950577e-002	1.630832e+003	9.723129e+002	3.703314e+002	1.014705e+002	45	552	25	81	8.632080e+000	1.920794e+001	0	0	0	0	0	0	0	0	0	0	0	13.3953	455.051	1	1	0	1	24.4106	25.3934	82.026
DATA	476	3	148	0	0	A_14_P128728	chr21:36201563-36201622	14342.6	4463.08	6.510527128e-001	8.854847172e-002	1.945323095e-013	2.902055e+003	1.299446e+004	4.413258e+002	1.299769e+003	55	6203	25	81	8.674524e+000	1.973375e+001	0	0	0	0	0	0	0	0	0	0	0	23.8369	6096.94	1	1	1	1	24.4106	25.176	81.799
DATA	477	3	149	0	0	A_14_P111880	chr2:219250620-219250679	14364.3	4463.34	-1.811357504e-001	1.628023972e-001	2.658755065e-001	1.182846e+003	7.794575e+002	3.529029e+002	8.312290e+001	38	441	25	80	8.646903e+000	1.968676e+001	0	0	0	0	0	0	0	0	0	0	0	9.71566	366.637	1	1	0	1	23.9365	25.1022	81.3336
DATA	478	3	150	0	0	A_16_P36670143	chr4:23806994-23807053	14386.1	4463.64	-4.764130678e-001	2.791564931e-001	8.789337929e-002	8.880406e+002	2.964966e+002	3.441444e+002	4.133594e+001	40	226	24	81	8.795798e+000	1.940882e+001	0	0	0	0	0	0	0	0	0	0	0	7.29419	139.827	1	1	0	1	24.4106	24.9632	81.5778
DATA	479	3	151	0	0	A_14_P201977	chr4:47175035-47175094	14406.8	4463.25	-2.426413597e-001	2.190866174e-001	2.680720364e-001	9.045869e+002	5.173791e+002	3.445751e+002	5.917311e+001	38	328	24	80	8.707316e+000	1.911148e+001	0	0	0	0	0	0	0	0	0	0	0	7.4301	244.72	1	1	0	1	25.3321	24.8478	81.2174
DATA	480	3	152	0	0	A_14_P110944	chr9:126429299-126429357	14427.7	4463.22	5.711328638e-002	1.352375441e-001	6.727927206e-001	1.126592e+003	1.284931e+003	3.510574e+002	1.316451e+002	39	696	24	81	8.706165e+000	1.947263e+001	0	0	0	0	0	0	0	0	0	0	0	9.2536	609.507	1	1	0	1	24.8756	24.9685	81.8266
DATA	481	3	153	0	0	A_16_P15438659	chr1:213015796-213015855	14448.4	4463.25	-6.020068247e-001	2.239960666e-001	7.197235927e-003	1.286906e+003	3.217658e+002	3.565256e+002	4.301822e+001	42	231	24	81	8.684698e+000	1.983551e+001	0	0	0	0	0	0	0	0	0	0	0	10.5704	153.071	1	1	0	1	23.696	25.1638	81.7585
DATA	482	3	154	0	0	A_14_P200843	chr10:89263612-89263671	14469.9	4463.26	-6.282779741e-001	1.833560833e-001	6.113111643e-004	1.684532e+003	3.964617e+002	3.727274e+002	4.880618e+001	44.5	287.5	25	80	8.816924e+000	1.941309e+001	0	0	0	0	0	0	0	0	0	0	0	13.8364	189.188	1	1	1	1	24.4106	25.5902	81.5261
DATA	483	3	155	0	0	A_16_P18058850	chr7:106332112-106332171	14491	4463.56	-8.224905097e-002	1.212581480e-001	4.975833337e-001	1.525462e+003	1.262270e+003	3.658136e+002	1.293782e+002	44	687	25	81	8.951248e+000	1.985785e+001	0	0	0	0	0	0	0	0	0	0	0	12.5298	604.122	1	1	0	1	22.1978	25.8043	81.8294
DATA	484	3	156	0	0	A_14_P105914	chr4:121392289-121392348	14512.5	4463.66	1.570314979e-001	2.101796353e-001	4.549851341e-001	5.999983e+002	8.613538e+002	3.378597e+002	9.066206e+001	37	507	25	81	8.686190e+000	1.965413e+001	0	0	0	0	0	0	0	0	0	0	0	4.92827	413.569	1	1	0	1	23.4529	25.3953	81.6647
DATA	485	3	157	0	0	A_18_P13078500	chr2:978269-978328	14533.8	4464.05	-1.394854439e-001	1.358650688e-001	3.045867896e-001	1.405859e+003	1.019662e+003	3.609898e+002	1.057946e+002	44	597	25	80	8.944690e+000	2.000753e+001	0	0	0	0	0	0	0	0	0	0	0	11.5474	491.092	1	1	0	1	21.6755	25.7385	81.4374
DATA	486	3	158	0	0	A_14_P138399	chr17:79658203-79658262	14554.9	4463.78	5.797405057e-002	1.857291808e-001	7.549319025e-001	7.731506e+002	8.835642e+002	3.413603e+002	9.271794e+001	37.5	520	25	81	8.562779e+000	1.977348e+001	0	0	0	0	0	0	0	0	0	0	0	6.35051	427.057	1	1	0	1	23.4529	25.0832	81.6825
DATA	487	3	159	0	0	A_14_P101366	chr12:71092070-71092129	14575.7	4464.39	-8.227762672e-001	3.112547677e-001	8.207378310e-003	1.093698e+003	1.644830e+002	3.500157e+002	3.248896e+001	40.5	172.5	25	81	8.663698e+000	2.019230e+001	0	0	0	0	0	0	0	0	0	0	0	8.98342	79.7416	1	1	0	1	27.2919	25.215	82.0538
DATA	488	3	160	0	0	A_14_P136299	chr21:47361721-47361776	14597.1	4464.15	7.659515072e-002	1.211430098e-001	5.272101405e-001	1.271810e+003	1.517111e+003	3.559834e+002	1.542575e+002	45	824	25	81	8.774460e+000	2.027306e+001	0	0	0	0	0	0	0	0	0	0	0	10.4464	738.265	1	1	0	1	24.4106	25.3713	82.5032
DATA	489	3	161	0	0	A_14_P116921	chr12:111070234-111070288	14617.9	4463.61	1.918499295e-001	1.329346291e-001	1.489669556e-001	9.885122e+002	1.537560e+003	3.468729e+002	1.562495e+002	42	839	25	81	8.661541e+000	1.970348e+001	0	0	0	0	0	0	0	0	0	0	0	8.11944	751.159	1	1	0	1	22.9591	25.3531	82.5294
DATA	490	3	162	0	0	A_14_P122439	chr1:156962968-156963027	14639.3	4463.84	3.024534411e-001	9.307767760e-002	1.156188733e-003	1.560881e+003	3.132011e+003	3.673047e+002	3.144239e+002	44	1602.5	24	82	8.613438e+000	1.944624e+001	0	0	0	0	0	0	0	0	0	0	0	12.8208	1535.65	1	1	0	1	24.4106	24.9843	82.8101
DATA	491	3	163	66	1	DarkCorner	DarkCorner	14660.4	4464.41	0.000000000e+000	1.084719592e+000	1.000000000e+000	3.777749e+002	2.742648e+001	3.324894e+002	2.760874e+001	31	78	24	82	8.706290e+000	1.933833e+001	0	0	0	0	0	0	0	0	0	0	0	-0.634899	-13.1356	0	0	0	0	27.501	24.7823	82.8878
DATA	492	3	164	66	1	DarkCorner	DarkCorner	14681.3	4464.76	0.000000000e+000	1.088233641e+000	1.000000000e+000	3.774046e+002	2.732791e+001	3.329867e+002	2.750951e+001	33	86	23	82	8.492457e+000	1.942627e+001	0	0	0	0	0	0	0	0	0	0	0	1.49428	-7.27179	0	0	0	0	27.501	23.884	82.6994
DATA	493	4	1	66	1	DarkCorner	DarkCorner	11243.6	4467.69	-1.558430964e+000	4.554685567e-001	6.225395016e-004	1.256824e+003	3.474109e+001	3.554508e+002	3.497195e+001	44.5	85.5	26	82	9.021224e+000	1.919327e+001	0	0	0	0	0	0	0	0	0	0	0	10.3233	-10.1584	1	0	0	0	27.0811	26.3019	82.9147
DATA	494	4	2	0	0	A_16_P00081650	chr1:64011592-64011651	11264.1	4467.43	-1.096688154e+000	2.633412726e-001	3.120178365e-005	1.698480e+003	1.359478e+002	3.733598e+002	3.713111e+001	50	149	26	82	9.214000e+000	1.944798e+001	0	0	0	0	0	0	0	0	0	0	0	13.951	53.4421	1	1	1	0	24.8756	26.5168	82.6641
DATA	495	4	3	0	0	A_16_P00250456	chr1:214037496-214037555	11285.4	4467.94	-4.332849416e-001	1.177469971e-001	2.334205076e-004	2.486475e+003	9.168519e+002	4.151804e+002	9.783428e+001	52.5	467	26	82	9.223777e+000	1.915611e+001	0	0	0	0	0	0	0	0	0	0	0	20.4234	364.806	1	1	1	1	24.1747	26.3978	83.0131
DATA	496	4	4	0	0	A_14_P118877	chr7:101049440-101049499	11306.4	4467.41	5.705193824e-002	3.221001786e-001	8.594103417e-001	4.295956e+002	4.899048e+002	3.352532e+002	5.948825e+001	39	278	26	82	9.408626e+000	1.972489e+001	0	0	0	0	0	0	0	0	0	0	0	3.52861	197.19	1	1	0	1	27.501	26.3118	82.8714
DATA	497	4	5	0	0	A_16_P37280941	chr5:94416311-94416370	11326.9	4467.55	-8.156737863e-001	2.307869430e-001	4.088333006e-004	1.537839e+003	2.350916e+002	3.663314e+002	4.082903e+001	48	190	25.5	83	9.314165e+000	1.964840e+001	0	0	0	0	0	0	0	0	0	0	0	12.6315	95.6589	1	1	0	1	25.7804	26.0257	83.418
DATA	498	4	6	0	0	A_14_P109921	chr18:36864525-36864584	11348.3	4467.62	1.506980115e-001	1.119208689e-001	1.781512353e-001	1.311640e+003	1.855721e+003	3.574258e+002	1.884866e+002	46	853.5	25	83	9.357697e+000	1.969739e+001	0	0	0	0	0	0	0	0	0	0	0	10.7735	763.408	1	1	0	1	24.8756	26.0528	83.9616
DATA	499	4	7	0	0	A_14_P135479	chr17:1985617-1985676	11369.6	4467.49	-2.378072924e-001	1.255260172e-001	5.816050733e-002	1.756173e+003	1.015687e+003	3.760195e+002	1.066949e+002	47	500	25	83	9.074678e+000	1.960289e+001	0	0	0	0	0	0	0	0	0	0	0	14.4249	422.233	1	1	1	1	25.1049	25.5271	83.6473
DATA	500	4	8	0	0	A_14_P123787	chr22:41936727-41936779	11390.6	4467.8	-2.447723297e-001	1.919353930e-001	2.022083858e-001	1.051667e+003	5.985578e+002	3.487252e+002	6.803896e+001	44.5	346	25	82	9.098629e+000	1.985672e+001	0	0	0	0	0	0	0	0	0	0	0	8.63819	251.312	1	1	0	1	25.3321	25.6601	83.2467
DATA	501	4	9	0	0	A_14_P102812	chr3:98300538-98300597	11412.1	4467.61	4.756195608e-001	1.349097112e-001	4.227388891e-004	7.135701e+002	2.133321e+003	3.400603e+002	2.157237e+002	40	1013	25	82	8.924592e+000	1.985457e+001	0	0	0	0	0	0	0	0	0	0	0	5.86112	904.585	1	1	0	1	26.0017	25.5409	82.8857
DATA	502	4	10	0	0	A_14_P109188	chr15:75312024-75312075	11433.1	4467.9	4.054071398e-001	8.218140585e-002	8.094454504e-007	2.193109e+003	5.577856e+003	3.983045e+002	5.586880e+002	50	2500	25	83	8.976375e+000	1.990393e+001	0	0	0	0	0	0	0	0	0	0	0	18.0138	2386.92	1	1	1	1	26.2212	25.6508	83.2347
DATA	503	4	11	0	0	A_14_P135532	chr5:134296200-134296259	11454.5	4467.73	2.050501322e-001	1.354563339e-001	1.300834512e-001	9.515222e+002	1.525700e+003	3.458369e+002	1.557789e+002	41	775	25	83	8.846480e+000	1.996137e+001	0	0	0	0	0	0	0	0	0	0	0	7.81561	658.819	1	1	0	1	25.1049	25.673	84.0225
DATA	504	4	12	0	0	A_14_P126711	chr15:52202996-52203055	11475.4	4467.69	3.033168316e-001	2.999144547e-001	3.118515796e-001	3.429815e+002	6.895845e+002	3.342538e+002	7.568405e+001	35	382	25	83	8.629308e+000	2.015644e+001	0	0	0	0	0	0	0	0	0	0	0	2.81718	300.31	1	1	0	1	25.3321	25.3533	83.5409
DATA	505	4	13	0	0	A_16_P00154158	chr1:117014640-117014699	11496.5	4467.43	-4.280512252e-001	1.315861520e-001	1.141889974e-003	2.081625e+003	7.768753e+002	3.922765e+002	8.361975e+001	50	420	25	83	8.433595e+000	1.987834e+001	0	0	0	0	0	0	0	0	0	0	0	17.0981	341.123	1	1	1	1	24.4106	25.0863	83.3074
DATA	506	4	14	0	0	A_16_P19664056	chr12:103806016-103806075	11517.9	4467.67	-5.896091015e-003	1.303407036e-001	9.639192062e-001	1.269978e+003	1.252853e+003	3.559180e+002	1.289893e+002	43	654	24	82	8.524527e+000	1.971295e+001	0	0	0	0	0	0	0	0	0	0	0	10.4313	554.509	1	1	0	1	25.1049	24.8888	82.9864
DATA	507	4	15	0	0	A_14_P110565	chr3:186959297-186959356	11538.9	4467.81	5.760164306e-001	1.847886442e-001	1.826002201e-003	4.164710e+002	1.568921e+003	3.333819e+002	1.598216e+002	35	794	25	82	8.563339e+000	1.973189e+001	0	0	0	0	0	0	0	0	0	0	0	2.0023	699.631	0	1	0	1	25.5572	24.9812	83.3167
DATA	508	4	16	0	0	A_14_P133128	chr6:41530170-41530229	11559.8	4467.73	2.847913794e-001	2.533470519e-001	2.609639842e-001	4.167063e+002	8.028259e+002	3.326014e+002	8.579018e+001	34	466	25	82	8.719423e+000	1.910349e+001	0	0	0	0	0	0	0	0	0	0	0	0.709003	360.567	0	1	0	1	25.7804	25.1136	82.8999
DATA	509	4	17	0	0	A_14_P130082	chr2:108272055-108272114	11581.5	4467.55	1.752406869e-001	2.392152831e-001	4.638239329e-001	5.103010e+002	7.639539e+002	3.363826e+002	8.208501e+001	39	425.5	24	82	8.912649e+000	1.989858e+001	0	0	0	0	0	0	0	0	0	0	0	4.19151	345.568	1	1	0	1	24.4106	25.0415	83.0597
DATA	510	4	18	0	0	A_14_P201250	chr12:44130156-44130215	11602.4	4467.56	-2.908470363e-001	1.550930363e-001	6.075050349e-002	1.421694e+003	7.277112e+002	3.616094e+002	7.864905e+001	46	424	24	82	8.935078e+000	1.988547e+001	0	0	0	0	0	0	0	0	0	0	0	11.6775	331.322	1	1	0	1	24.8756	25.0557	82.8264
DATA	511	4	19	0	0	A_14_P201771	chr13:48809347-48809406	11623.2	4467.61	2.329493492e-001	1.664431579e-001	1.616412273e-001	7.149682e+002	1.222464e+003	3.400897e+002	1.257906e+002	39.5	662.5	24	82	8.854994e+000	1.976237e+001	0	0	0	0	0	0	0	0	0	0	0	5.87261	560.037	1	1	0	1	25.1049	25.0391	82.9343
DATA	512	4	20	0	0	A_14_P104597	chr6:71394031-71394090	11644.8	4467.62	3.676395794e-002	1.264344703e-001	7.712235590e-001	1.257567e+003	1.368658e+003	3.554771e+002	1.400024e+002	45	725	24	83	8.813280e+000	1.944713e+001	0	0	0	0	0	0	0	0	0	0	0	10.3294	630.847	1	1	0	1	25.1049	25.0601	83.2462
DATA	513	4	21	0	1	PC_00000004	PC_00000004	11665.8	4468	-3.879098908e-001	1.014519942e-001	1.315274948e-004	3.023445e+003	1.237634e+003	4.494012e+002	1.271856e+002	59	675.5	25	83	8.993272e+000	1.929212e+001	0	0	0	0	0	0	0	0	0	0	0	24.834	573.642	1	1	1	1	23.696	25.3791	83.9248
DATA	514	4	22	0	0	A_14_P135740	chr5:52855758-52855817	11687.1	4467.76	-6.213064008e-001	2.722771621e-001	2.249586247e-002	1.052305e+003	2.516721e+002	3.487444e+002	3.850681e+001	42	213	25	83	8.997458e+000	1.959662e+001	0	0	0	0	0	0	0	0	0	0	0	8.64342	117.294	1	1	0	1	26.2212	25.4275	83.8217
DATA	515	4	23	0	0	A_14_P125702	chr12:29886898-29886957	11708.1	4467.83	0.000000000e+000	3.645433751e-001	1.000000000e+000	4.173404e+002	3.859051e+002	3.334713e+002	4.827046e+001	35	271.5	25	83	8.957347e+000	1.931298e+001	0	0	0	0	0	0	0	0	0	0	0	2.1004	180.77	0	1	0	1	26.0017	25.3995	84.1553
DATA	516	4	24	0	0	A_14_P122648	chr22:39224115-39224174	11729.4	4467.98	6.294453379e-001	1.751374848e-001	3.256311364e-004	4.172750e+002	1.777738e+003	3.329470e+002	1.801005e+002	35	943.5	25	84	8.916707e+000	1.992731e+001	0	0	0	0	0	0	0	0	0	0	0	1.43324	836.803	0	1	0	1	24.8756	25.564	84.852
DATA	517	4	25	0	0	A_14_P107119	chr18:18539853-18539912	11750.4	4467.76	-2.136369405e-001	1.052526929e-001	4.238167294e-002	2.205090e+003	1.348309e+003	3.989655e+002	1.378564e+002	50	734	24	84	8.617804e+000	2.002254e+001	0	0	0	0	0	0	0	0	0	0	0	18.1122	637.604	1	1	1	1	23.696	25.1464	85.0553
DATA	518	4	26	0	0	A_14_P115803	chr1:210743015-210743074	11771.8	4467.77	9.453277076e-002	1.552338134e-001	5.425441731e-001	9.116292e+002	1.133316e+003	3.447606e+002	1.168842e+002	40	643.5	25	83	8.404318e+000	2.021882e+001	0	0	0	0	0	0	0	0	0	0	0	7.48794	538.276	1	1	0	1	25.3321	25.2018	84.9364
DATA	519	4	27	0	0	A_16_P40989344	chr18:29221716-29221775	11792.7	4467.83	2.701991639e-001	1.634028373e-001	9.821350928e-002	6.994316e+002	1.303000e+003	3.397665e+002	1.333769e+002	37.5	707.5	25	84	8.481908e+000	2.029222e+001	0	0	0	0	0	0	0	0	0	0	0	5.74499	621.361	1	1	0	1	26.4388	25.1145	85.0164
DATA	520	4	28	0	0	A_14_P107692	chr6:13367440-13367499	11815	4467.59	9.464171260e-002	3.555793337e-001	7.901144344e-001	3.704504e+002	4.606508e+002	3.345468e+002	5.409884e+001	33.5	316.5	25	84	8.714374e+000	2.024284e+001	0	0	0	0	0	0	0	0	0	0	0	3.04281	220.573	1	1	0	1	22.4545	25.3717	84.7251
DATA	521	4	29	0	0	A_14_P110889	chr2:220386588-220386647	11835.4	4468.03	0.000000000e+000	3.612347352e-001	1.000000000e+000	4.168729e+002	3.912504e+002	3.324894e+002	4.827146e+001	29	283	24	84	8.546474e+000	1.994581e+001	0	0	0	0	0	0	0	0	0	0	0	-3.01313	187.965	0	1	0	1	26.0017	25.0711	84.5335
DATA	522	4	30	0	0	A_14_P128634	chr17:58501670-58501722	11856.6	4467.97	3.768609181e-002	1.299462964e-001	7.718064304e-001	1.211905e+003	1.321766e+003	3.538875e+002	1.351468e+002	42	733	25	85	8.708948e+000	1.986247e+001	0	0	0	0	0	0	0	0	0	0	0	9.95435	637.146	1	1	0	1	26.2212	25.3592	84.8375
DATA	523	4	31	0	0	A_16_P40415565	chr15:58622268-58622327	11877.7	4467.6	4.812423774e-001	2.030750174e-001	1.779884507e-002	4.167453e+002	1.262156e+003	3.324894e+002	1.293031e+002	32	695.5	25	85	8.632614e+000	1.989114e+001	0	0	0	0	0	0	0	0	0	0	0	-0.738604	610.373	0	1	0	1	24.4106	25.1858	84.6628
DATA	524	4	32	0	0	A_14_P115085	chr8:98817661-98817717	11898.7	4468	1.600973190e-001	9.084071632e-002	7.800239439e-002	1.464317e+003	2.117056e+003	3.026060e+002	2.135505e+002	42	1104	25	85	8.687490e+000	1.990977e+001	0	0	0	0	0	0	0	0	0	0	0	12.0276	1026.62	1	1	0	1	26.0017	25.2594	84.7649
DATA	525	4	33	0	0	A_16_P20368816	chr15:100666579-100666638	11919.6	4468.47	-5.137097272e-002	2.278550927e-001	8.216256608e-001	7.003948e+002	6.222601e+002	3.397863e+002	6.821098e+001	38	401	24	84	8.671798e+000	1.966886e+001	0	0	0	0	0	0	0	0	0	0	0	5.7529	302.507	1	1	0	1	24.6442	25.0147	83.8303
DATA	526	4	34	0	0	A_14_P200658	chr4:70917090-70917149	11941.2	4468.73	0.000000000e+000	4.075408994e-001	1.000000000e+000	4.157174e+002	3.041500e+002	3.324894e+002	4.125477e+001	32	248	24	84	8.573216e+000	1.976625e+001	0	0	0	0	0	0	0	0	0	0	0	-0.0667023	148.219	0	1	0	1	24.8756	24.7218	84.2345
DATA	527	4	35	0	0	A_14_P120077	chr2:237075191-237075245	11962.1	4468.65	5.737639889e-001	1.810425233e-001	1.528474770e-003	4.303020e+002	1.612640e+003	3.352623e+002	1.636443e+002	37.5	888	24	84	8.624291e+000	1.927545e+001	0	0	0	0	0	0	0	0	0	0	0	3.53442	787.646	1	1	0	1	24.1747	24.7038	83.5757
DATA	528	4	36	0	0	A_14_P138854	chr19:2849385-2849444	11983.8	4468.48	0.000000000e+000	3.585131563e-001	1.000000000e+000	4.153333e+002	4.010279e+002	3.333733e+002	4.876793e+001	36	279	24	83	8.763526e+000	1.911531e+001	0	0	0	0	0	0	0	0	0	0	0	1.99268	196.292	0	1	0	1	25.7804	24.8243	82.7354
DATA	529	4	37	0	0	A_14_P138166	chr15:63617463-63617522	12004.1	4468.04	5.534524932e-001	2.186359578e-001	1.136120108e-002	3.520777e+002	1.259189e+003	3.343483e+002	1.289290e+002	36.5	719	24	82	8.940514e+000	1.911361e+001	0	0	0	0	0	0	0	0	0	0	0	2.8919	617.529	1	1	0	1	26.2212	24.9157	82.1257
DATA	530	4	38	0	0	A_16_P01129765	chr4:168139439-168139498	12025.8	4468	1.660249595e-002	3.461783030e-001	9.617486173e-001	4.149888e+002	4.311604e+002	3.332810e+002	5.121964e+001	35	305	24	82	9.134364e+000	1.966592e+001	0	0	0	0	0	0	0	0	0	0	0	1.88564	211.815	0	1	0	1	28.1191	25.1156	82.5487
DATA	531	4	39	0	0	A_14_P115767	chr7:117420524-117420583	12046.9	4467.5	-3.282113093e-001	1.953348108e-001	9.290870317e-002	1.128432e+003	5.299856e+002	3.511165e+002	5.975599e+001	41	353.5	24	81	8.907109e+000	2.042343e+001	0	0	0	0	0	0	0	0	0	0	0	9.26872	260.796	1	1	0	1	23.9365	24.7395	81.7591
DATA	532	4	40	0	0	A_14_P104180	chr8:74860448-74860507	12068.2	4467.69	0.000000000e+000	4.223020819e-001	1.000000000e+000	4.145170e+002	2.825571e+002	3.324894e+002	3.947678e+001	34	233	24	80	8.688830e+000	2.003281e+001	0	0	0	0	0	0	0	0	0	0	0	-0.2786	139.215	0	1	0	1	25.7804	24.6696	80.9092
DATA	533	4	41	0	0	A_14_P200264	chr9:139641471-139641530	12089.8	4468.06	0.000000000e+000	6.818161251e-001	1.000000000e+000	4.140445e+002	9.049255e+001	3.327668e+002	2.898913e+001	36	139	24	79	8.592304e+000	1.941021e+001	0	0	0	0	0	0	0	0	0	0	0	1.11585	44.6309	0	1	0	0	27.0811	24.5918	80.5162
DATA	534	4	42	0	0	A_16_P02887096	chr14:32518666-32518725	12110.1	4467.16	-7.114707431e-002	1.702616910e-001	6.760429345e-001	9.900332e+002	8.404322e+002	3.469162e+002	8.842984e+001	40	495.5	24	78	8.310566e+000	1.913869e+001	0	0	0	0	0	0	0	0	0	0	0	8.13194	415.023	1	1	0	1	23.696	24.3643	79.7343
DATA	535	4	43	0	0	A_16_P02796731	chr13:65971853-65971912	12131.6	4467.39	-3.024771033e-001	1.572337844e-001	5.438702608e-002	1.415897e+003	7.055932e+002	3.613818e+002	7.572369e+001	45	426	24	78	8.456420e+000	1.916203e+001	0	0	0	0	0	0	0	0	0	0	0	11.6299	348.694	1	1	0	1	24.4106	24.7244	79.5503
DATA	536	4	44	0	0	A_14_P102351	chr21:43607477-43607536	12152.3	4467.83	-2.729593885e-001	4.019256160e-001	4.970560561e-001	4.923105e+002	2.625909e+002	3.361144e+002	3.800380e+001	38	225	24	79	8.615930e+000	1.941145e+001	0	0	0	0	0	0	0	0	0	0	0	4.04374	129.83	1	1	0	1	26.0017	25.0271	79.9764
DATA	537	4	45	0	0	A_14_P125428	chr15:38747615-38747674	12173.7	4468.25	1.267268219e-002	1.423655985e-001	9.290699421e-001	1.111780e+003	1.144699e+003	3.505849e+002	1.177183e+002	42	659	25	79	8.678671e+000	1.893995e+001	0	0	0	0	0	0	0	0	0	0	0	9.13194	566.152	1	1	0	1	24.8756	25.2897	80.002
DATA	538	4	46	0	0	A_16_P17574468	chr6:67029691-67029750	12195.2	4468.28	-3.656896783e-001	1.222424515e-001	2.776002255e-003	2.138298e+003	9.212523e+002	3.953130e+002	9.612894e+001	53	564	25	79	8.738568e+000	1.872513e+001	0	0	0	0	0	0	0	0	0	0	0	17.5636	455.795	1	1	1	1	24.8756	25.1601	79.8077
DATA	539	4	47	0	0	A_16_P21084638	chr20:15797054-15797113	12216.3	4468.38	9.276994568e-002	3.379764651e-001	7.837108480e-001	3.911772e+002	4.843323e+002	3.347826e+002	5.567088e+001	35.5	330	24	79	8.740332e+000	1.851730e+001	0	0	0	0	0	0	0	0	0	0	0	3.21305	239.666	1	1	0	1	24.8756	24.9456	80.061
DATA	540	4	48	0	0	A_14_P200328	chr11:125771834-125771893	12237.5	4468.32	-5.087358512e-001	3.885452836e-001	1.904209829e-001	6.458809e+002	2.001781e+002	3.387046e+002	3.397122e+001	35	193.5	24	79	8.758169e+000	1.896557e+001	0	0	0	0	0	0	0	0	0	0	0	5.30514	99.0646	1	1	0	1	27.0811	24.7364	79.9658
DATA	541	4	49	0	0	A_18_P14179324	chr3:55890134-55890193	12258.3	4468.2	-2.291172640e-001	2.514149806e-001	3.621314797e-001	7.676264e+002	4.529316e+002	3.412356e+002	5.296053e+001	40	326	24	80	8.790401e+000	1.892669e+001	0	0	0	0	0	0	0	0	0	0	0	6.30513	224.146	1	1	0	1	24.1747	24.933	80.7205
DATA	542	4	50	0	0	A_16_P00892159	chr3:187988945-187989004	12279.8	4468.49	-4.570564531e-001	1.354310105e-001	7.386166326e-004	2.069811e+003	7.225606e+002	3.916509e+002	7.729650e+001	49.5	452	24	81	9.073649e+000	1.926937e+001	0	0	0	0	0	0	0	0	0	0	0	17.001	357.469	1	1	1	1	23.9365	25.183	81.6923
DATA	543	4	51	0	0	A_14_P100120	chr12:81503370-81503429	12300.9	4468.39	-2.430131106e-002	1.657261693e-001	8.834198680e-001	9.679843e+002	9.153075e+002	3.462934e+002	9.556199e+001	42	541.5	25	82	8.960969e+000	1.914329e+001	0	0	0	0	0	0	0	0	0	0	0	7.95083	452.704	1	1	0	1	24.1747	25.442	81.8284
DATA	544	4	52	0	0	A_16_P02353731	chr10:119320504-119320563	12321.7	4468.25	1.145109227e-001	1.620531885e-001	4.797992116e-001	8.464478e+002	1.101821e+003	3.430947e+002	1.135555e+002	40	640	24	81	8.656898e+000	1.907740e+001	0	0	0	0	0	0	0	0	0	0	0	6.95255	544.754	1	1	0	1	24.8756	25.1582	81.3375
DATA	545	4	53	0	0	A_14_P111925	chr17:57350236-57350295	12343	4469.1	-4.290754562e-001	2.148373721e-001	4.580231595e-002	1.128615e+003	4.202140e+002	3.511224e+002	5.021867e+001	40	303	24	80	8.455546e+000	1.944582e+001	0	0	0	0	0	0	0	0	0	0	0	9.27022	207.573	1	1	0	1	22.7082	24.9662	81.0286
DATA	546	4	54	0	0	A_14_P110772	chr7:142580425-142580484	12364.4	4469.21	1.523204153e-002	3.517935941e-001	9.654637986e-001	4.085543e+002	4.231378e+002	3.330118e+002	5.047402e+001	37	304.5	24	80	8.741601e+000	1.931039e+001	0	0	0	0	0	0	0	0	0	0	0	1.53143	208.872	0	1	0	1	23.9365	24.9472	81.0826
DATA	547	4	55	0	0	A_16_P01457090	chr6:35681450-35681509	12385.8	4468.41	2.707949314e-002	3.425072088e-001	9.369828714e-001	4.167492e+002	4.435619e+002	3.350910e+002	5.220422e+001	37	314.5	24	81	9.188964e+000	1.975092e+001	0	0	0	0	0	0	0	0	0	0	0	3.42309	218.861	1	1	0	1	24.1747	25.1849	82.0102
DATA	548	4	56	0	0	A_14_P122029	chr13:103581697-103581756	12406.7	4468.69	5.735807798e-002	1.479278620e-001	6.982058059e-001	1.007903e+003	1.150209e+003	3.474304e+002	1.182753e+002	42	687	24	82	9.038003e+000	1.969913e+001	0	0	0	0	0	0	0	0	0	0	0	8.27871	566.994	1	1	0	1	23.9365	25.0936	82.2799
DATA	549	4	57	0	0	A_14_P106310	chr17:80624672-80624731	12428	4468.75	1.364307603e-001	1.565384726e-001	3.834551239e-001	8.597313e+002	1.177046e+003	3.434248e+002	1.208929e+002	41	674	25	81	8.984294e+000	1.970410e+001	0	0	0	0	0	0	0	0	0	0	0	7.06166	579.66	1	1	0	1	26.0017	25.1666	81.8497
DATA	550	4	58	0	0	A_16_P19743745	chr13:23300362-23300421	12449.5	4468.71	5.421431623e-001	1.722781705e-001	1.650081473e-003	4.756929e+002	1.657562e+003	3.358751e+002	1.680400e+002	36	921.5	25	82	9.258056e+000	2.011554e+001	0	0	0	0	0	0	0	0	0	0	0	3.90725	815.459	1	1	0	1	25.3321	25.4742	82.9749
DATA	551	4	59	0	0	A_14_P107083	chr17:63685275-63685334	12470.5	4468.79	2.746734978e-002	9.627617688e-002	7.754162503e-001	1.615872e+003	1.721371e+003	3.261053e+002	1.743422e+002	42.5	940.5	25	83	9.113808e+000	2.010127e+001	0	0	0	0	0	0	0	0	0	0	0	13.2725	845.885	1	1	0	1	24.4106	25.2557	83.4562
DATA	552	4	60	0	0	A_14_P122115	chr9:111823029-111823085	12491.6	4468.74	2.452650969e-001	6.952559129e-002	4.191944926e-004	2.944207e+003	5.178851e+003	3.637269e+002	5.186239e+002	58	2637	24	82	8.617078e+000	1.976118e+001	0	0	0	0	0	0	0	0	0	0	0	24.1831	2541.94	1	1	1	1	24.8756	25.0245	83.043
DATA	553	4	61	0	0	A_14_P131403	chr5:39021168-39021227	12512.4	4468.75	5.009791676e-001	1.065428971e-001	2.574542020e-006	1.045264e+003	3.312877e+003	3.493528e+002	3.324444e+002	36.5	1728	25	83	8.865440e+000	1.957658e+001	0	0	0	0	0	0	0	0	0	0	0	8.58559	1624.02	1	1	0	1	24.8756	25.4277	83.4895
DATA	554	4	62	0	0	A_14_P112898	chr14:77926098-77926157	12533.7	4468.5	-1.066874948e-001	2.055319139e-001	6.037049934e-001	8.342377e+002	6.525328e+002	3.427955e+002	7.090576e+001	40	422	25	82	8.926710e+000	1.947505e+001	0	0	0	0	0	0	0	0	0	0	0	6.85226	319.488	1	1	0	1	27.0811	25.4688	83.1704
DATA	555	4	63	0	0	A_16_P01034545	chr4:98865081-98865140	12554.9	4468.82	-3.858125566e-001	1.712885230e-001	2.429616038e-002	1.402268e+003	5.767910e+002	3.608501e+002	6.402271e+001	47	379	25	82	8.861887e+000	1.959719e+001	0	0	0	0	0	0	0	0	0	0	0	11.518	281.966	1	1	0	1	23.4529	25.3806	83.1759
DATA	556	4	64	0	0	A_14_P131084	chrX:97855629-97855688	12575.9	4468.75	-3.254555975e-001	1.068378779e-001	2.317099385e-003	2.505483e+003	1.184229e+003	4.163216e+002	1.216479e+002	57	651	25	81	8.802919e+000	1.955203e+001	0	0	0	0	0	0	0	0	0	0	0	20.5795	578.092	1	1	1	1	25.1049	25.4579	82.6303
DATA	557	4	65	0	0	A_14_P109942	chr3:141896333-141896392	12596.7	4468.72	-2.444704927e-001	8.960640030e-002	6.366738500e-003	2.485426e+003	1.415567e+003	3.646336e+002	1.442735e+002	51	775	25	81	8.769136e+000	1.968592e+001	0	0	0	0	0	0	0	0	0	0	0	20.4148	689.993	1	1	1	1	24.8756	25.3967	82.496
DATA	558	4	66	0	0	A_14_P105716	chr6:154726548-154726607	12618	4468.67	2.586168349e-002	2.113239977e-001	9.025986293e-001	6.955627e+002	7.382407e+002	3.396870e+002	7.892377e+001	39	457	25	81	8.751646e+000	1.952415e+001	0	0	0	0	0	0	0	0	0	0	0	5.71321	359.28	1	1	0	1	25.7804	25.4126	82.517
DATA	559	4	67	0	0	A_16_P18603030	chr9:32721784-32721843	12639.3	4468.71	-4.228433579e-001	1.585180623e-001	7.642301045e-003	1.609123e+003	6.077793e+002	3.693805e+002	6.689932e+001	44	383	25	81	8.708320e+000	1.932909e+001	0	0	0	0	0	0	0	0	0	0	0	13.217	295.297	1	1	0	1	23.9365	25.4559	82.2618
DATA	560	4	68	0	0	A_14_P201665	chr3:33320428-33320487	12660.2	4468.86	-3.576917813e-003	1.477067085e-001	9.806800340e-001	1.083195e+003	1.074311e+003	3.496889e+002	1.110211e+002	39.5	620.5	25	81	8.588384e+000	1.917891e+001	0	0	0	0	0	0	0	0	0	0	0	8.89715	521.068	1	1	0	1	25.7804	25.239	81.6276
DATA	561	4	69	0	0	A_14_P124650	chr13:26635563-26635622	12682.1	4468.38	-1.423219482e-001	1.530625272e-001	3.524597293e-001	1.217446e+003	8.772587e+002	3.540776e+002	9.210065e+001	46	510	24	81	8.743420e+000	1.986248e+001	0	0	0	0	0	0	0	0	0	0	0	9.99986	424.833	1	1	0	1	24.4106	25.2022	81.7585
DATA	562	4	70	0	0	A_14_P139724	chrX:115454837-115454896	12703	4468.25	8.249070047e-001	1.548050113e-001	9.892688057e-008	4.015465e+002	2.683137e+003	3.324894e+002	2.697806e+002	33.5	1362	24	82	8.630729e+000	1.999234e+001	0	0	0	0	0	0	0	0	0	0	0	-0.202678	1297.2	0	1	0	1	25.1049	25.007	82.0179
DATA	563	4	71	0	0	A_16_P02091219	chr9:32759696-32759755	12723.6	4468.25	-3.022941656e-001	1.861675663e-001	1.044239284e-001	1.159025e+003	5.778280e+002	3.521116e+002	6.427239e+001	42.5	369.5	24	81	8.571738e+000	1.991516e+001	0	0	0	0	0	0	0	0	0	0	0	9.52	278.873	1	1	0	1	23.696	24.8332	82.2195
DATA	564	4	72	0	0	A_14_P103788	chr3:100029234-100029293	12745.4	4468.56	-1.022270712e-001	1.282336078e-001	4.253383322e-001	1.449814e+003	1.145738e+003	3.627242e+002	1.179934e+002	43	649	24	81	8.521893e+000	2.009925e+001	0	0	0	0	0	0	0	0	0	0	0	11.9085	551.843	1	1	0	1	24.4106	24.7254	82.197
DATA	565	4	73	0	0	A_14_P133561	chr19:30195435-30195494	12766.3	4468.69	3.554095288e-002	3.506351368e-001	9.192633856e-001	3.999643e+002	4.340724e+002	3.324894e+002	5.179290e+001	31.5	312	24	82	8.771447e+000	2.062023e+001	0	0	0	0	0	0	0	0	0	0	0	-0.806319	208.675	0	1	0	1	23.696	24.7864	82.8447
DATA	566	4	74	0	0	A_16_P02113823	chr9:80956995-80957054	12787.8	4468.55	-3.928196820e-001	2.053427429e-001	5.574865604e-002	1.143310e+003	4.627479e+002	3.515975e+002	5.424582e+001	43.5	320.5	24	81	8.607121e+000	2.086620e+001	0	0	0	0	0	0	0	0	0	0	0	9.39092	222.052	1	1	0	1	25.1049	24.754	82.7225
DATA	567	4	75	0	0	A_14_P106473	chr2:63921609-63921668	12808.7	4468.68	-5.069293995e-002	2.065018722e-001	8.060815666e-001	7.790124e+002	6.931886e+002	3.414935e+002	7.489641e+001	38	415	24	81	8.611051e+000	2.088575e+001	0	0	0	0	0	0	0	0	0	0	0	6.39865	331.986	1	1	0	1	23.9365	24.7583	82.6528
DATA	568	4	76	0	0	A_14_P137927	chr1:204188216-204188275	12830.6	4468.93	2.544459498e-001	2.737017051e-001	3.525539251e-001	3.984546e+002	7.158546e+002	3.326189e+002	7.702094e+001	34	427	24	81	8.837741e+000	2.050340e+001	0	0	0	0	0	0	0	0	0	0	0	0.762205	342.123	0	1	0	1	24.6442	24.8158	82.5008
DATA	569	4	77	0	0	A_14_P101793	chr5:45519525-45519584	12850.7	4469.36	7.254973174e-003	2.180884133e-001	9.734623059e-001	6.867995e+002	6.983690e+002	3.395087e+002	7.542042e+001	43	435	24	81	8.947935e+000	2.035674e+001	0	0	0	0	0	0	0	0	0	0	0	5.64123	333.087	1	1	0	1	22.4545	25.2134	82.5297
DATA	570	4	78	0	0	A_14_P100994	chr16:11441572-11441629	12871.9	4469.15	1.418543876e-001	8.393823440e-002	9.103076831e-002	1.894269e+003	2.626008e+003	3.430790e+002	2.641462e+002	46.5	1346.5	25	82	9.114158e+000	2.033131e+001	0	0	0	0	0	0	0	0	0	0	0	15.5592	1250.18	1	1	1	1	23.9365	25.5282	83.7414
DATA	571	4	79	0	0	A_14_P125324	chr7:138963583-138963642	12893.1	4469.72	1.783313879e-001	1.707695844e-001	2.963555230e-001	7.394360e+002	1.114890e+003	3.406125e+002	1.150976e+002	41	625	25	84	9.059024e+000	2.052507e+001	0	0	0	0	0	0	0	0	0	0	0	6.07358	529.592	1	1	0	1	25.3321	25.3215	85.0442
DATA	572	4	80	0	0	A_14_P109492	chr19:48035912-48035971	12914.4	4469.6	5.068396664e-002	9.468613911e-002	5.924535532e-001	1.900020e+003	2.135218e+003	3.829491e+002	2.154352e+002	51	1113	25	84	8.890910e+000	2.049587e+001	0	0	0	0	0	0	0	0	0	0	0	15.6064	1012.34	1	1	1	1	25.1049	25.2705	84.9042
DATA	573	4	81	0	0	A_18_P22769496	chr3:17372773-17372832	12936.1	4469.08	-2.512657159e-001	1.861492703e-001	1.770776926e-001	1.095662e+003	6.143430e+002	3.500771e+002	6.780705e+001	44	391	25	84	8.961500e+000	2.028408e+001	0	0	0	0	0	0	0	0	0	0	0	8.99955	290.765	1	1	0	1	23.2073	25.3419	84.8609
DATA	574	4	82	0	0	A_16_P16825731	chr4:116913694-116913753	12956.7	4468.35	-2.912944112e-001	1.702218983e-001	8.703261839e-002	1.271143e+003	6.499798e+002	3.559596e+002	7.106956e+001	44	405.5	24	84	8.658664e+000	2.061410e+001	0	0	0	0	0	0	0	0	0	0	0	10.4409	307.162	1	1	0	1	24.1747	25.1893	84.6034
DATA	575	4	83	0	0	A_14_P110794	chr16:4464594-4464653	12978.4	4469.23	-5.134014552e-001	1.959583186e-001	8.794204871e-003	1.372785e+003	4.209213e+002	3.597146e+002	5.100879e+001	44	297	25	85	8.685900e+000	2.081795e+001	0	0	0	0	0	0	0	0	0	0	0	11.2758	198.435	1	1	0	1	24.6442	25.3075	85.2368
DATA	576	4	84	0	0	A_16_P17295788	chr5:127822042-127822101	12999.7	4468.86	3.535228464e-001	2.780019335e-001	2.034953496e-001	3.486927e+002	7.869836e+002	3.343128e+002	8.382420e+001	37	469.5	25	84	8.722559e+000	2.020864e+001	0	0	0	0	0	0	0	0	0	0	0	2.86409	370.358	1	1	0	1	27.0811	25.3025	84.6415
DATA	577	4	85	0	0	A_16_P00965500	chr4:43851921-43851980	13020.9	4468.87	1.749552171e-001	2.057114852e-001	3.950536480e-001	6.015178e+002	8.999196e+002	3.378867e+002	9.452423e+001	40	509	25	84	8.961214e+000	1.995775e+001	0	0	0	0	0	0	0	0	0	0	0	4.94075	422.692	1	1	0	1	27.0811	25.3621	85.0687
DATA	578	4	86	0	0	A_14_P201038	chr10:115312804-115312863	13041.5	4468.83	-3.656350789e-001	1.329405406e-001	5.952881831e-003	1.896789e+003	8.173045e+002	3.827888e+002	8.671333e+001	49.5	481.5	25	83	8.969529e+000	1.992941e+001	0	0	0	0	0	0	0	0	0	0	0	15.5798	383.187	1	1	1	1	26.8687	25.6602	83.6607
DATA	579	4	87	0	0	A_14_P120714	chr19:39025966-39026018	13062.6	4468.57	5.753325534e-002	1.256006958e-001	6.469059003e-001	1.238727e+003	1.414193e+003	3.548149e+002	1.443665e+002	44	762	25	82	9.010154e+000	1.986501e+001	0	0	0	0	0	0	0	0	0	0	0	10.1747	661.879	1	1	0	1	25.3321	25.6516	83.0393
DATA	580	4	88	0	0	A_14_P125766	chr15:41028550-41028609	13084.1	4468.85	-3.879316004e-001	1.273750351e-001	2.322274858e-003	2.072315e+003	8.482506e+002	3.917832e+002	8.967152e+001	49.5	501.5	25	81	9.003537e+000	2.027859e+001	0	0	0	0	0	0	0	0	0	0	0	17.0216	396.199	1	1	1	1	26.6546	25.51	82.4433
DATA	581	4	89	0	0	A_16_P16056445	chr2:224706790-224706849	13105.2	4468.88	0.000000000e+000	4.077549879e-001	1.000000000e+000	3.927854e+002	3.246605e+002	3.329414e+002	4.362173e+001	34	254	24	82	8.646590e+000	2.055553e+001	0	0	0	0	0	0	0	0	0	0	0	1.42448	151.363	0	1	0	1	27.501	25.2553	83.1264
DATA	582	4	90	0	0	A_16_P02991999	chr14:107152092-107152151	13126.8	4469	-3.306508037e-001	2.776118600e-001	2.336322809e-001	7.696740e+002	3.594645e+002	3.412817e+002	4.630540e+001	40	273	25	82	8.507673e+000	1.996499e+001	0	0	0	0	0	0	0	0	0	0	0	6.32195	167.271	1	1	0	1	27.2919	25.1551	82.441
DATA	583	4	91	0	0	A_14_P125513	chr9:99479475-99479534	13147.3	4469.04	-1.240328837e-001	1.907838229e-001	5.156130032e-001	9.243763e+002	6.947298e+002	3.450999e+002	7.537579e+001	40	415	25	82	8.444144e+000	1.999551e+001	0	0	0	0	0	0	0	0	0	0	0	7.59264	322.718	1	1	0	1	23.4529	25.1154	82.4184
DATA	584	4	92	0	0	A_18_P20322080	chr15:50864843-50864902	13169	4469.04	-2.856878767e-001	1.377844164e-001	3.813123921e-002	1.359319e+003	7.040989e+002	3.066666e+002	7.626029e+001	47	401	25	81	8.646637e+000	1.997641e+001	0	0	0	0	0	0	0	0	0	0	0	11.1652	326.486	1	1	0	1	25.7804	25.1452	82.0163
DATA	585	4	93	0	0	A_14_P110077	chr20:19703475-19703534	13189.7	4468.26	1.647126348e-001	2.220023975e-001	4.581232125e-001	5.601512e+002	8.184985e+002	3.371749e+002	8.694631e+001	37.5	458.5	24	81	8.530175e+000	1.974576e+001	0	0	0	0	0	0	0	0	0	0	0	4.60097	379.051	1	1	0	1	24.8756	25.0803	81.6946
DATA	586	4	94	0	0	A_14_P130838	chr7:37972807-37972866	13210.8	4468.24	-2.446807770e-001	1.352946107e-001	7.052815772e-002	1.600678e+003	9.112198e+002	3.690134e+002	9.574100e+001	47	541	25	81	8.488855e+000	1.976183e+001	0	0	0	0	0	0	0	0	0	0	0	13.1476	421.29	1	1	0	1	24.1747	25.2067	81.7805
DATA	587	4	95	0	0	A_14_P126159	chr4:141554795-141554854	13232	4468.13	5.957434864e-002	1.558040949e-001	7.021891440e-001	9.452286e+002	1.084204e+003	3.456643e+002	1.123426e+002	42	585	25	82	8.712202e+000	2.018708e+001	0	0	0	0	0	0	0	0	0	0	0	7.76392	500.476	1	1	0	1	24.8756	25.5563	82.5955
DATA	588	4	96	0	0	A_16_P03387295	chr18:61916643-61916702	13253.3	4468.46	5.045089542e-003	1.379363019e-001	9.708234767e-001	1.166932e+003	1.180567e+003	3.523727e+002	1.216812e+002	43	635	24	82	8.558328e+000	2.016046e+001	0	0	0	0	0	0	0	0	0	0	0	9.58495	543.994	1	1	0	1	25.1049	25.0645	82.3287
DATA	589	4	97	0	0	A_14_P103358	chr2:239078371-239078430	13274.8	4468.55	-3.191454584e-002	2.607391694e-001	9.025820213e-001	5.933973e+002	5.513547e+002	3.377431e+002	6.254324e+001	37	356.5	25	82	8.544854e+000	1.979105e+001	0	0	0	0	0	0	0	0	0	0	0	4.87405	253.649	1	1	0	1	23.4529	24.8242	82.3551
DATA	590	4	98	0	0	A_14_P102155	chr9:100613698-100613757	13295.5	4469.32	0.000000000e+000	6.473860281e-001	1.000000000e+000	3.891166e+002	1.142197e+002	3.327996e+002	3.170890e+001	34	150	24	81	8.682201e+000	1.970274e+001	0	0	0	0	0	0	0	0	0	0	0	1.17989	52.4486	0	1	0	0	27.0811	24.9365	81.8568
DATA	591	4	99	0	1	SRN_50429	SRN_50429	13316.4	4468.58	6.908118973e-001	9.030846287e-002	2.018090050e-014	3.324480e+003	1.631307e+004	4.701818e+002	1.631575e+003	60	7600	25	80	8.731868e+000	1.965132e+001	0	0	0	0	0	0	0	0	0	0	0	27.3066	7482.96	1	1	1	1	22.9591	25.1771	81.7005
DATA	592	4	100	0	0	A_14_P110450	chr3:84959321-84959380	13337.5	4468.91	-1.687196242e-001	1.583337662e-001	2.866068924e-001	1.205559e+003	8.174641e+002	3.536706e+002	8.696007e+001	43	461	25	80	9.010588e+000	1.998418e+001	0	0	0	0	0	0	0	0	0	0	0	9.90222	374.392	1	1	0	1	24.8756	25.7632	81.5592
DATA	593	4	101	0	0	A_14_P113128	chr6:137539744-137539796	13358.5	4469.18	4.192263236e-001	7.869341948e-002	9.966343818e-008	2.803896e+003	7.361870e+003	4.349339e+002	7.367859e+002	55.5	3597	25	80	8.904784e+000	1.988702e+001	0	0	0	0	0	0	0	0	0	0	0	23.0306	3366.69	1	1	1	1	25.3321	25.9904	81.9723
DATA	594	4	102	0	0	A_14_P123747	chr2:235003618-235003677	13379.9	4468.85	-3.726340070e-001	2.076937352e-001	7.278898858e-002	1.104947e+003	4.684978e+002	3.503688e+002	5.548955e+001	41	312	26	81	8.874687e+000	2.005711e+001	0	0	0	0	0	0	0	0	0	0	0	9.07582	214.008	1	1	0	1	23.4529	26.3368	82.3443
DATA	595	4	103	0	0	A_14_P102395	chr3:53892586-53892636	13400.9	4469.4	6.304445191e-002	1.161120091e-001	5.871557119e-001	1.369404e+003	1.583347e+003	3.595857e+002	1.611109e+002	45	822	26	81	8.864868e+000	2.021297e+001	0	0	0	0	0	0	0	0	0	0	0	11.248	722.177	1	1	0	1	25.7804	26.5687	82.7348
DATA	596	4	104	0	0	A_14_P134710	chr2:102357105-102357164	13422	4469.46	-4.231400322e-001	3.010227460e-001	1.598207713e-001	7.767106e+002	2.931698e+002	3.414411e+002	4.181481e+001	37.5	226.5	26	82	8.981966e+000	2.029384e+001	0	0	0	0	0	0	0	0	0	0	0	6.37975	133.557	1	1	0	1	26.2212	26.7124	83.0699
DATA	597	4	105	0	0	A_14_P132294	chr12:123350783-123350842	13443.7	4469.3	1.695789045e-001	1.648682187e-001	3.036806397e-001	7.785809e+002	1.150489e+003	3.414837e+002	1.188577e+002	39	563.5	26	83	9.369213e+000	2.034520e+001	0	0	0	0	0	0	0	0	0	0	0	6.39511	523.561	1	1	0	1	24.8756	27.1161	83.367
DATA	598	4	106	0	0	A_16_P17712767	chr6:127202157-127202216	13464.7	4469.18	3.088694413e-001	1.051841268e-001	3.319769240e-003	1.234674e+003	2.514328e+003	3.546737e+002	2.532016e+002	43	1173.5	27	83	9.483941e+000	2.035310e+001	0	0	0	0	0	0	0	0	0	0	0	10.1414	1143.09	1	1	0	1	25.1049	27.471	83.3725
DATA	599	4	107	0	0	A_14_P107023	chr1:74672597-74672656	13486.3	4468.26	-2.520963378e-001	2.217023447e-001	2.554991282e-001	9.024123e+002	5.050201e+002	3.445181e+002	5.868568e+001	40	333	27	83	9.407420e+000	2.026427e+001	0	0	0	0	0	0	0	0	0	0	0	7.41224	229.479	1	1	0	1	19.7386	27.3564	83.6854
DATA	600	4	108	0	0	A_14_P126787	chr10:28409496-28409555	13506.8	4469.46	2.109146019e-001	1.211013640e-001	8.157198813e-002	1.097880e+003	1.784307e+003	3.501466e+002	1.809248e+002	42	870	27	82	9.469032e+000	1.995775e+001	0	0	0	0	0	0	0	0	0	0	0	9.01777	809.552	1	1	0	1	25.7804	27.3638	82.9725
DATA	601	4	109	0	0	A_14_P125682	chr4:167105093-167105152	13528.8	4469.03	-8.358440504e-001	2.340902858e-001	3.561570262e-004	1.539862e+003	2.247179e+002	3.664164e+002	3.744917e+001	49	201	27	83	9.310279e+000	1.969021e+001	0	0	0	0	0	0	0	0	0	0	0	12.6481	101.889	1	1	0	1	25.1049	27.4039	83.5642
DATA	602	4	110	0	0	A_16_P19935132	chr13:102459721-102459780	13549.3	4469.21	-2.067305465e-001	3.092670773e-001	5.038443902e-001	6.023415e+002	3.742073e+002	3.379014e+002	4.795099e+001	38	277	27	83	9.259502e+000	1.943399e+001	0	0	0	0	0	0	0	0	0	0	0	4.94751	169.524	1	1	0	1	25.7804	27.3177	83.6823
DATA	603	4	111	0	0	A_14_P133895	chrX:19433306-19433365	13570.6	4469.41	-1.874413113e-001	2.395690352e-001	4.339734076e-001	7.730402e+002	5.020659e+002	3.413578e+002	5.849067e+001	38	318	26	83	9.006772e+000	1.934971e+001	0	0	0	0	0	0	0	0	0	0	0	6.3496	227.261	1	1	0	1	27.501	26.7587	83.8861
DATA	604	4	112	0	0	A_14_P125829	chr11:48189422-48189481	13591.8	4469.48	-2.647282659e-001	2.259616667e-001	2.413726743e-001	8.960401e+002	4.870787e+002	3.443517e+002	5.721991e+001	39	313	26	83	9.406200e+000	2.001656e+001	0	0	0	0	0	0	0	0	0	0	0	7.35989	220.329	1	1	0	1	27.0811	26.7285	84.009
DATA	605	4	113	0	0	A_14_P133253	chr1:236180524-236180573	13613.4	4469.56	-2.512874073e-001	1.667286875e-001	1.317687414e-001	1.245697e+003	6.984336e+002	3.550589e+002	7.603197e+001	42	429.5	26	83	9.337812e+000	1.996805e+001	0	0	0	0	0	0	0	0	0	0	0	10.2319	315.742	1	1	0	1	24.4106	26.8113	84.2102
DATA	606	4	114	0	0	A_16_P16113964	chr3:4791992-4792051	13634.4	4469.38	2.581289470e-001	2.602750210e-001	3.213172543e-001	4.215021e+002	7.637104e+002	3.351505e+002	8.207314e+001	37	423	26	82	9.183329e+000	1.962967e+001	0	0	0	0	0	0	0	0	0	0	0	3.46213	345.119	1	1	0	1	24.4106	26.3058	83.4198
DATA	607	4	115	0	0	A_16_P18155017	chr7:146289632-146289691	13655.3	4469.5	-1.854736085e-001	2.155499629e-001	3.895317227e-001	8.651224e+002	5.644220e+002	3.435602e+002	6.395331e+001	39	357	26	82	9.135966e+000	1.959644e+001	0	0	0	0	0	0	0	0	0	0	0	7.10594	254.942	1	1	0	1	27.0811	26.4742	83.5669
DATA	608	4	116	0	0	A_14_P125674	chr8:130455991-130456050	13676.6	4469.63	5.468448667e-001	1.415532368e-001	1.119229573e-004	6.175338e+002	2.175232e+003	3.381755e+002	2.195936e+002	39	1039.5	26	82	9.027389e+000	1.992443e+001	0	0	0	0	0	0	0	0	0	0	0	5.0723	982.131	1	1	0	1	24.8756	26.3477	83.1422
DATA	609	4	117	0	0	A_14_P134401	chr13:32731443-32731502	13697.8	4469.33	-4.954348727e-001	1.841615293e-001	7.140510614e-003	1.450812e+003	4.636349e+002	3.627641e+002	5.526991e+001	43.5	312.5	25	81	8.934363e+000	1.992906e+001	0	0	0	0	0	0	0	0	0	0	0	11.9167	209.316	1	1	0	1	24.4106	25.7115	82.9137
DATA	610	4	118	0	0	A_14_P106380	chr1:54199792-54199845	13718.3	4469.18	3.296059496e-001	2.608339312e-001	2.063513427e-001	3.831483e+002	8.184137e+002	3.332279e+002	8.719716e+001	34	479	24	81	8.988438e+000	2.019040e+001	0	0	0	0	0	0	0	0	0	0	0	1.82116	369.456	0	1	0	1	24.1747	25.4549	82.6769
DATA	611	4	119	0	0	A_18_P13556858	chr2:189068304-189068363	13740.3	4469.35	-4.439013894e-001	1.639957964e-001	6.793820191e-003	1.580111e+003	5.685730e+002	3.681260e+002	6.433051e+001	45.5	358.5	24	82	8.700310e+000	2.019631e+001	0	0	0	0	0	0	0	0	0	0	0	12.9787	256.625	1	1	0	1	24.8756	24.9617	83.0114
DATA	612	4	120	0	0	A_14_P120066	chr21:46761632-46761691	13761	4469.52	-1.821574927e-001	2.881037189e-001	5.272146490e-001	6.317505e+002	4.153250e+002	3.384380e+002	5.129105e+001	35	295.5	24	81	8.721424e+000	1.980777e+001	0	0	0	0	0	0	0	0	0	0	0	5.18907	187.44	1	1	0	1	25.7804	24.7024	82.5972
DATA	613	4	121	0	0	A_16_P15618474	chr2:38085399-38085458	13782.2	4469.58	-4.512122873e-002	2.244653967e-001	8.406857408e-001	7.071756e+002	6.373911e+002	3.399267e+002	7.048697e+001	38	388.5	24	82	8.789365e+000	1.931763e+001	0	0	0	0	0	0	0	0	0	0	0	5.8086	287.673	1	1	0	1	23.696	24.7156	83.3028
DATA	614	4	122	0	0	A_16_P02648927	chr12:73015398-73015457	13803.5	4469.78	-3.507284876e-001	1.550435739e-001	2.368946308e-002	1.523763e+003	6.794991e+002	3.657427e+002	7.431565e+001	45	415.5	24	82	8.629298e+000	1.920975e+001	0	0	0	0	0	0	0	0	0	0	0	12.5159	306.697	1	1	0	1	23.9365	24.8927	83.3134
DATA	615	4	123	0	0	A_14_P101529	chr3:45688578-45688637	13824.5	4469.4	-1.950798278e-001	1.222201362e-001	1.104586767e-001	1.728053e+003	1.102750e+003	3.747144e+002	1.143039e+002	45	601	24	82	8.732750e+000	1.922299e+001	0	0	0	0	0	0	0	0	0	0	0	14.1939	497.962	1	1	1	1	24.4106	24.9086	83.2025
DATA	616	4	124	0	1	SRN_20663	SRN_20663	13845.3	4469.44	-4.072585080e-001	8.888735210e-002	4.611286589e-006	4.272657e+003	1.672783e+003	5.413919e+002	1.699596e+002	66	864	25	82	8.914109e+000	1.964735e+001	0	0	0	0	0	0	0	0	0	0	0	35.0948	755.606	1	1	1	1	25.3321	25.472	83.203
DATA	617	4	125	0	0	A_16_P01947940	chr8:77822930-77822989	13866.8	4469.57	-4.918262550e-001	1.423169860e-001	5.485590628e-004	2.015914e+003	6.495997e+002	3.888294e+002	7.157774e+001	46	390	25	82	8.733531e+000	1.981621e+001	0	0	0	0	0	0	0	0	0	0	0	16.5583	293.534	1	1	1	1	25.1049	25.0666	83.1742
DATA	618	4	126	0	0	A_14_P131004	chr2:54021531-54021589	13888	4469.18	-2.370474336e-001	1.501021833e-001	1.142809537e-001	1.391172e+003	8.059967e+002	3.604203e+002	8.601488e+001	43	472	25	81	8.650699e+000	1.923170e+001	0	0	0	0	0	0	0	0	0	0	0	11.4268	364.472	1	1	0	1	23.696	24.9532	82.586
DATA	619	4	127	0	0	A_14_P126582	chr6:101049694-101049753	13909.7	4469.83	-1.575290319e-001	2.297610760e-001	4.929521004e-001	7.824460e+002	5.444090e+002	3.415720e+002	6.217378e+001	37	349	25	81	8.894606e+000	1.943125e+001	0	0	0	0	0	0	0	0	0	0	0	6.42686	246.248	1	1	0	1	24.4106	25.0467	82.2434
DATA	620	4	128	0	0	A_14_P130600	chr1:23856826-23856885	13930.5	4469.68	-4.691349603e-001	3.260277715e-001	1.501670417e-001	7.473652e+002	2.537452e+002	3.407855e+002	3.929692e+001	38	206	25	81	8.892767e+000	1.931585e+001	0	0	0	0	0	0	0	0	0	0	0	6.13871	114.863	1	1	0	1	27.0811	25.3029	82.1695
DATA	621	4	129	0	1	SRN_30855	SRN_30855	13951.4	4469.79	7.702770766e-002	1.511702217e-001	6.103717623e-001	9.605285e+002	1.146933e+003	3.460858e+002	1.185481e+002	41.5	627	25	81	8.744237e+000	1.922788e+001	0	0	0	0	0	0	0	0	0	0	0	7.88959	519.553	1	1	0	1	24.6442	25.3444	82.1193
DATA	622	4	130	0	0	A_14_P202349	chrX:64953018-64953072	13972.4	4469.84	2.499312594e-001	2.012043946e-001	2.141716548e-001	5.637535e+002	1.002353e+003	3.372349e+002	1.046168e+002	38	562	25	82	8.823824e+000	1.999658e+001	0	0	0	0	0	0	0	0	0	0	0	4.63056	454.443	1	1	0	1	25.1049	25.5218	82.5999
DATA	623	4	131	0	0	A_16_P21439581	chrX:36050188-36050247	13994.1	4470.33	-7.750142833e-001	1.266866213e-001	9.501298293e-010	3.682051e+003	6.181239e+002	4.961091e+002	6.868077e+001	64	371	25	82	8.787444e+000	1.985460e+001	0	0	0	0	0	0	0	0	0	0	0	30.2436	280.446	1	1	1	1	23.4529	25.6308	82.9221
DATA	624	4	132	0	0	A_14_P125250	chr6:50740399-50740458	14015	4469.8	-3.861144092e-001	3.673562536e-001	2.932298539e-001	6.071681e+002	2.495713e+002	3.379878e+002	3.894532e+001	39	205	25	82	9.224329e+000	2.013410e+001	0	0	0	0	0	0	0	0	0	0	0	4.98716	113.384	1	1	0	1	28.1191	25.8865	83.4094
DATA	625	4	133	0	0	A_14_P127280	chr4:67743365-67743424	14036.2	4469.75	-1.971122361e-001	1.411080911e-001	1.624471771e-001	1.434199e+003	9.109558e+002	3.621029e+002	9.586544e+001	43.5	504.5	25	83	9.107004e+000	1.994133e+001	0	0	0	0	0	0	0	0	0	0	0	11.7802	414.347	1	1	0	1	25.7804	25.7096	83.5962
DATA	626	4	134	0	0	A_14_P115451	chr5:59965756-59965815	14057	4469.82	-2.809582040e-001	1.394188046e-001	4.388261555e-002	1.607381e+003	8.417064e+002	3.693047e+002	8.929927e+001	43	478.5	25	83	9.136031e+000	1.986401e+001	0	0	0	0	0	0	0	0	0	0	0	13.2027	383.304	1	1	0	1	26.8687	25.8352	83.7897
DATA	627	4	135	0	0	A_14_P136458	chr7:25673259-25673318	14078.6	4469.77	1.168449043e-001	3.560264388e-001	7.427667614e-001	3.604505e+002	4.717268e+002	3.344375e+002	5.578931e+001	34	316	25	84	8.894614e+000	2.029876e+001	0	0	0	0	0	0	0	0	0	0	0	2.96067	215.119	1	1	0	1	24.6442	25.4069	83.997
DATA	628	4	136	0	0	A_14_P129113	chr14:64966934-64966993	14099.6	4470.02	-5.569391490e-001	2.398972764e-001	2.025591336e-002	1.137530e+003	3.155176e+002	3.514099e+002	4.336388e+001	40	237	24	84	8.762445e+000	1.972363e+001	0	0	0	0	0	0	0	0	0	0	0	9.34344	144.068	1	1	0	1	21.6755	25.1245	83.6913
DATA	629	4	137	0	0	A_16_P19748040	chr13:25108919-25108978	14120.9	4469.43	-2.026760990e-001	1.335492403e-001	1.291119331e-001	1.548860e+003	9.712616e+002	3.667954e+002	1.015633e+002	45.5	535	25	84	8.759150e+000	1.949453e+001	0	0	0	0	0	0	0	0	0	0	0	12.722	444.315	1	1	0	1	23.696	25.3132	83.6233
DATA	630	4	138	0	0	A_16_P02353731	chr10:119320504-119320563	14141.6	4469.31	7.767770055e-002	1.509589235e-001	6.068592417e-001	9.613359e+002	1.149616e+003	3.461082e+002	1.187219e+002	41.5	610.5	25	84	8.815633e+000	1.918732e+001	0	0	0	0	0	0	0	0	0	0	0	7.89622	526.772	1	1	0	1	24.4106	25.335	83.8972
DATA	631	4	139	0	0	A_16_P15995706	chr2:200436538-200436597	14163.2	4469.82	-1.170100713e-001	1.319692393e-001	3.752692233e-001	1.421766e+003	1.085971e+003	3.616122e+002	1.125588e+002	43	601	25	82	8.865195e+000	1.968503e+001	0	0	0	0	0	0	0	0	0	0	0	11.6781	498.336	1	1	0	1	23.696	25.6091	83.4558
DATA	632	4	140	0	0	A_14_P113707	chr17:66519844-66519903	14184.5	4469.75	-3.296008998e-001	2.185394008e-001	1.315036215e-001	9.967252e+002	4.666320e+002	3.471078e+002	5.523017e+001	40	307	25	82	8.981572e+000	1.998035e+001	0	0	0	0	0	0	0	0	0	0	0	8.1869	214.528	1	1	0	1	24.8756	25.4418	83.7851
DATA	633	4	141	0	0	A_14_P200725	chr8:77904183-77904242	14205.5	4470.14	-7.356298247e-002	1.678576730e-001	6.612078423e-001	1.009714e+003	8.523842e+002	3.474830e+002	9.019755e+001	42	488	25	82	8.949060e+000	1.952003e+001	0	0	0	0	0	0	0	0	0	0	0	8.29359	392.526	1	1	0	1	25.7804	25.7174	83.2108
DATA	634	4	142	0	0	A_14_P128738	chr12:21446986-21447045	14226.2	4469.91	-7.470915621e-001	2.132522613e-001	4.594918206e-004	1.580614e+003	2.829659e+002	3.681475e+002	4.083021e+001	45	225	25	82	8.882493e+000	1.986768e+001	0	0	0	0	0	0	0	0	0	0	0	12.9828	130.577	1	1	0	1	21.9382	25.4942	83.2072
DATA	635	4	143	0	0	A_16_P38874278	chr9:127749112-127749171	14247.8	4470.15	-1.367435725e-001	4.349364151e-001	7.532180184e-001	3.926095e+002	2.865611e+002	3.347994e+002	4.103827e+001	37	232	25	82	8.846019e+000	1.955104e+001	0	0	0	0	0	0	0	0	0	0	0	3.22482	132.5	1	1	0	1	27.7085	25.4439	83.0609
DATA	636	4	144	0	0	A_14_P116786	chr19:55606279-55606330	14268.7	4469.78	4.232224400e-001	9.236400983e-002	4.602984131e-006	1.501299e+003	3.978227e+003	3.648125e+002	3.989008e+002	45	1937	25	82	8.792741e+000	1.940077e+001	0	0	0	0	0	0	0	0	0	0	0	12.3314	1843.79	1	1	0	1	27.0811	25.1806	82.8135
DATA	637	4	145	0	0	A_14_P117554	chr16:3641064-3641123	14289.9	4469.84	2.542156734e-001	2.891148599e-001	3.792443055e-001	3.778115e+002	6.784078e+002	3.337853e+002	7.387464e+001	37	402	25	82	8.762517e+000	1.927296e+001	0	0	0	0	0	0	0	0	0	0	0	2.41356	315.123	0	1	0	1	26.4388	25.2262	82.7465
DATA	638	4	146	0	0	A_16_P00009054	chr1:7527447-7527506	14311.5	4469.81	1.292120832e-001	3.334697873e-001	6.984026418e-001	3.776724e+002	5.085426e+002	3.326219e+002	5.862677e+001	35	325	25	82	8.870763e+000	1.964840e+001	0	0	0	0	0	0	0	0	0	0	0	0.770976	236.795	0	1	0	1	25.7804	25.6258	82.4053
DATA	639	4	147	0	0	A_16_P36827177	chr4:94113103-94113162	14332.4	4470.03	-3.081479896e-001	2.084372727e-001	1.393080354e-001	1.026516e+003	5.049144e+002	3.479749e+002	5.827885e+001	39	329	25	82	8.667053e+000	1.968031e+001	0	0	0	0	0	0	0	0	0	0	0	8.4316	235.647	1	1	0	1	29.1201	25.2945	82.6073
DATA	640	4	148	0	0	A_14_P101170	chr1:67816733-67816792	14352.9	4469.97	2.795591856e-001	1.583559235e-001	7.749905630e-002	7.186126e+002	1.367899e+003	3.401665e+002	1.398367e+002	36.5	689	25	80	8.635332e+000	1.999994e+001	0	0	0	0	0	0	0	0	0	0	0	5.90254	640.003	1	1	0	1	26.2212	25.2155	81.68
DATA	641	4	149	0	0	A_14_P109669	chrX:124028161-124028218	14374.3	4469.76	-1.875163487e-001	1.270592765e-001	1.399928039e-001	1.624015e+003	1.054566e+003	3.700317e+002	1.093583e+002	44	563	25	81	8.770014e+000	1.985766e+001	0	0	0	0	0	0	0	0	0	0	0	13.3393	494.773	1	1	0	1	27.9146	25.1236	81.7674
DATA	642	4	150	0	0	A_14_P113418	chr12:56708494-56708553	14395.7	4470.02	3.665486277e-001	2.855963028e-001	1.993344065e-001	3.332763e+002	7.750916e+002	3.341556e+002	8.271322e+001	34	441	24	81	8.814975e+000	1.942927e+001	0	0	0	0	0	0	0	0	0	0	0	2.73747	364.599	1	1	0	1	24.4106	25.0664	81.7361
DATA	643	4	151	0	0	A_14_P119948	chr13:80658137-80658196	14417.1	4470.25	1.836584988e-001	3.263549632e-001	5.736004534e-001	3.637982e+002	5.552890e+002	3.344738e+002	6.255212e+001	37	364	24	81	8.782890e+000	1.922312e+001	0	0	0	0	0	0	0	0	0	0	0	2.98817	261.912	1	1	0	1	24.4106	24.9932	81.8452
DATA	644	4	152	0	0	A_16_P39851048	chr12:125824873-125824932	14438.3	4469.8	-1.554223927e-001	1.701248195e-001	3.609383239e-001	1.091122e+003	7.628707e+002	3.499353e+002	8.150949e+001	44	460	25	81	8.887804e+000	1.948128e+001	0	0	0	0	0	0	0	0	0	0	0	8.96226	360.962	1	1	0	1	23.696	25.3539	82.1968
DATA	645	4	153	0	0	A_14_P201559	chr4:41261127-41261186	14459.6	4470.1	-2.752474896e-001	4.816599257e-001	5.676905288e-001	4.101742e+002	2.176310e+002	3.350099e+002	3.595927e+001	36	203	25	81	8.767768e+000	1.944925e+001	0	0	0	0	0	0	0	0	0	0	0	3.36909	103.266	1	1	0	1	24.6442	25.4969	82.0217
DATA	646	4	154	0	0	A_14_P116950	chr5:49953195-49953254	14480.9	4469.83	1.327735419e-001	3.063261870e-001	6.646962861e-001	4.131988e+002	5.609609e+002	3.350471e+002	6.293560e+001	34	363	25	80	8.999321e+000	1.939383e+001	0	0	0	0	0	0	0	0	0	0	0	3.39393	267.045	1	1	0	1	22.7082	25.9914	81.545
DATA	647	4	155	0	0	A_16_P21582579	chrX:125583430-125583489	14502	4469.86	-2.967990708e-001	1.386045516e-001	3.224685949e-002	1.649851e+003	8.330015e+002	3.711729e+002	8.802240e+001	46	497.5	25	80	8.944707e+000	1.985509e+001	0	0	0	0	0	0	0	0	0	0	0	13.5516	397.794	1	1	0	1	22.7082	25.8416	81.5262
DATA	648	4	156	0	0	A_14_P200934	chr10:43301547-43301606	14522.8	4470.5	5.631751002e-001	2.039292823e-001	5.751544689e-003	3.757503e+002	1.374277e+003	3.332329e+002	1.403242e+002	33	783	25	80	8.656437e+000	1.978361e+001	0	0	0	0	0	0	0	0	0	0	0	1.8274	658.124	0	1	0	1	26.6546	25.4028	81.6991
DATA	649	4	157	0	0	A_14_P111497	chr6:27293406-27293465	14544	4470.5	-5.623481768e-001	1.861142005e-001	2.515072386e-003	1.539321e+003	4.216781e+002	3.663937e+002	5.076702e+001	43.5	295	25	80	8.696150e+000	2.029546e+001	0	0	0	0	0	0	0	0	0	0	0	12.6437	202.608	1	1	0	1	26.2212	25.3594	81.3421
DATA	650	4	158	0	0	A_16_P17215500	chr5:93282984-93283043	14565.2	4470.08	2.825520434e-001	1.995469506e-001	1.567849547e-001	5.468086e+002	1.048063e+003	3.369558e+002	1.085250e+002	39	571	25	80	8.585226e+000	2.008000e+001	0	0	0	0	0	0	0	0	0	0	0	4.49138	505.428	1	1	0	1	23.9365	25.1515	81.6981
DATA	651	4	159	0	0	A_14_P122788	chr6:114290787-114290846	14586.4	4470.15	-3.479190983e-001	3.414713835e-001	3.082589187e-001	6.298845e+002	2.827104e+002	3.384032e+002	3.983839e+001	38	231	25	81	8.844553e+000	1.997436e+001	0	0	0	0	0	0	0	0	0	0	0	5.17375	136.809	1	1	0	1	25.3321	25.5696	82.4511
DATA	652	4	160	0	0	A_14_P110074	chr9:25909346-25909405	14607.4	4470.13	-2.113023033e-001	1.374844412e-001	1.243134239e-001	1.506514e+003	9.261278e+002	3.650275e+002	9.674391e+001	45	529	25	82	8.753664e+000	2.012965e+001	0	0	0	0	0	0	0	0	0	0	0	12.3742	449.771	1	1	0	1	25.3321	25.5641	82.6756
DATA	653	4	161	0	0	A_16_P01454867	chr6:33977355-33977414	14628.6	4470.41	-4.094558545e-001	3.384198155e-001	2.263153187e-001	6.767691e+002	2.636238e+002	3.393072e+002	3.836428e+001	38	219	25	82	8.718064e+000	1.994685e+001	0	0	0	0	0	0	0	0	0	0	0	5.55885	128.473	1	1	0	1	27.501	25.4396	83.0255
DATA	654	4	162	0	0	A_14_P125049	chr14:50267437-50267495	14649.8	4470.04	2.252798911e-001	9.246831119e-002	1.483866208e-002	1.675418e+003	2.814512e+003	3.723163e+002	2.828170e+002	45	1457	24	83	8.536144e+000	1.923141e+001	0	0	0	0	0	0	0	0	0	0	0	13.7615	1377.08	1	1	1	1	24.8756	24.9906	83.2642
DATA	655	4	163	66	1	DarkCorner	DarkCorner	14671.2	4470.57	0.000000000e+000	1.093424009e+000	1.000000000e+000	3.744252e+002	2.748151e+001	3.332877e+002	2.766413e+001	33	87	24	82	8.638939e+000	1.936840e+001	0	0	0	0	0	0	0	0	0	0	0	1.89365	-9.67943	0	0	0	0	18.2295	24.5178	83.1095
DATA	656	4	164	66	1	DarkCorner	DarkCorner	14691.6	4470.66	-1.466443318e+000	6.500166654e-001	2.407007777e-002	8.014665e+002	2.738054e+001	3.420127e+002	2.756660e+001	37	89	23	82	8.456649e+000	1.946524e+001	0	0	0	0	0	0	0	1	0	0	0	6.58309	2.34441	1	0	0	0	24.4106	23.7379	82.513
DATA	657	5	1	66	1	DarkCorner	DarkCorner	11231.4	4473.79	-1.461717938e+000	5.220748196e-001	5.113037459e-003	1.013146e+003	3.499082e+001	3.475829e+002	3.522335e+001	42	82.5	26	82	9.026047e+000	1.941347e+001	0	0	0	0	0	0	0	0	0	0	0	8.32178	-7.18906	1	0	0	0	18.2295	26.4074	82.6375
DATA	658	5	2	0	0	A_14_P114774	chr8:42978102-42978160	11253.7	4474.08	9.546282289e-002	3.216696747e-001	7.666399424e-001	4.082552e+002	5.086213e+002	3.325334e+002	6.160480e+001	34.5	284.5	26	82	9.144755e+000	1.934230e+001	0	0	0	0	0	0	0	0	0	0	0	0.444063	198.756	0	1	0	1	23.696	26.632	83.0465
DATA	659	5	3	0	0	A_16_P16926056	chr4:159985733-159985792	11274.6	4473.7	-4.774759685e-002	1.516197985e-001	7.528249506e-001	1.106373e+003	9.911830e+002	3.504138e+002	1.048998e+002	43.5	469.5	26	82	9.019194e+000	1.954908e+001	0	0	0	0	0	0	0	0	0	0	0	9.08753	392.007	1	1	0	1	25.7804	26.7351	82.9113
DATA	660	5	4	0	0	A_18_P13858484	chr21:15372467-15372526	11295.8	4473.66	-7.191524309e-001	2.026211320e-001	3.863346054e-004	1.638623e+003	3.128432e+002	3.706752e+002	4.616163e+001	49	221	26	82	9.150211e+000	1.948287e+001	0	0	0	0	0	0	0	0	0	0	0	13.4593	125.187	1	1	0	1	25.7804	26.4013	83.192
DATA	661	5	5	0	0	A_16_P01231350	chr5:53322946-53323005	11316.6	4473.49	-3.312297247e-001	1.241259686e-001	7.619154553e-003	2.003994e+003	9.346881e+002	3.882127e+002	9.931363e+001	49	460	26	83	9.359367e+000	1.974846e+001	0	0	0	0	0	0	0	0	0	0	0	16.4604	378.218	1	1	1	1	25.1049	26.1449	83.3777
DATA	662	5	6	0	0	A_14_P101256	chr3:54913017-54913076	11338	4473.29	-4.060620075e-001	1.656653874e-001	1.424213819e-002	1.496285e+003	5.874250e+002	3.646065e+002	6.747417e+001	46	325	26	83	9.314048e+000	1.992436e+001	0	0	0	0	0	0	0	0	0	0	0	12.2902	240.348	1	1	0	1	25.7804	26.1117	83.8548
DATA	663	5	7	0	0	A_14_P124206	chr19:56003963-56004013	11359	4473.54	4.225752694e-001	1.552739692e-001	6.498997535e-003	6.250137e+002	1.653731e+003	3.383129e+002	1.686047e+002	40	797	25	83	9.141041e+000	1.962336e+001	0	0	0	0	0	0	0	0	0	0	0	5.13374	683.74	1	1	0	1	26.2212	25.6875	83.7304
DATA	664	5	8	0	0	A_14_P112279	chrX:43901877-43901936	11380.3	4473.89	2.610597102e-001	2.641926295e-001	3.230833493e-001	4.117392e+002	7.510725e+002	3.335099e+002	8.184478e+001	38	404	25	82	9.045409e+000	1.976763e+001	0	0	0	0	0	0	0	0	0	0	0	2.14136	313.721	0	1	0	1	26.0017	25.7074	83.0239
DATA	665	5	9	0	0	A_14_P131668	chr20:31227023-31227079	11401.7	4473.75	3.463881570e-001	2.390946151e-001	1.474076112e-001	4.122335e+002	9.152326e+002	3.333637e+002	9.702201e+001	35	491	25	82	9.326209e+000	1.983271e+001	0	0	0	0	0	0	0	0	0	0	0	1.98179	386.088	0	1	0	1	25.1049	26.15	82.7841
DATA	666	5	10	0	0	A_14_P119693	chr17:48245153-48245212	11422.8	4473.52	-2.931487367e-001	1.382389222e-001	3.395591472e-002	1.649917e+003	8.400658e+002	3.711758e+002	8.985898e+001	48.5	439.5	25	82	9.258078e+000	1.991234e+001	0	0	0	0	0	0	0	0	0	0	0	13.5521	357.713	1	1	0	1	27.0811	26.1529	83.2743
DATA	667	5	11	0	0	A_14_P124864	chr19:31915028-31915087	11444	4473.5	0.000000000e+000	5.948281696e-001	1.000000000e+000	4.131048e+002	1.289240e+002	3.325014e+002	3.413884e+001	33	156	26	83	9.163145e+000	2.028285e+001	0	0	0	0	0	0	0	0	0	0	0	0.231411	55.3978	0	1	0	0	26.2212	26.1403	84.023
DATA	668	5	12	0	0	A_14_P124055	chr20:23332391-23332448	11464.7	4473.75	-1.419689451e-001	1.330146775e-001	2.858283141e-001	1.449922e+003	1.045624e+003	3.627285e+002	1.091591e+002	46	546	25	84	8.690951e+000	1.973350e+001	0	0	0	0	0	0	0	0	0	0	0	11.9094	453.128	1	1	0	1	24.8756	25.7558	83.994
DATA	669	5	13	0	0	A_14_P121880	chr2:27278229-27278284	11486.3	4473.63	-1.039739628e-001	1.386900760e-001	4.534440428e-001	1.315311e+003	1.035272e+003	3.575607e+002	1.080914e+002	44.5	555.5	25	83	8.482532e+000	1.963511e+001	0	0	0	0	0	0	0	0	0	0	0	10.8037	452.467	1	1	0	1	25.7804	25.4052	83.3501
DATA	670	5	14	0	0	A_16_P17389708	chr5:167598490-167598549	11507	4473.11	7.966234004e-004	2.957090340e-001	9.978505468e-001	5.008806e+002	5.018002e+002	3.362410e+002	5.889619e+001	38	311.5	25	84	8.420749e+000	2.006868e+001	0	0	0	0	0	0	0	0	0	0	0	4.11413	221.054	1	1	0	1	24.1747	25.1164	84.084
DATA	671	5	15	0	0	A_14_P104325	chr7:152116972-152117031	11528.3	4473.73	-2.208215040e-001	2.203500339e-001	3.162761552e-001	7.930093e+002	4.769324e+002	3.102701e+002	5.666544e+001	40	298	24	83	8.462142e+000	1.989930e+001	0	0	0	0	0	0	0	0	0	0	0	6.51362	211.708	1	1	0	1	26.2212	24.8838	83.3825
DATA	672	5	16	0	0	A_14_P200919	chr14:106009295-106009354	11549.1	4473.5	-3.711595882e-001	1.214534391e-001	2.243243159e-003	2.176194e+003	9.258443e+002	3.973756e+002	9.744099e+001	50	504	25	82	8.773269e+000	1.971473e+001	0	0	0	0	0	0	0	0	0	0	0	17.8748	413.964	1	1	1	1	26.2212	25.4846	83.3076
DATA	673	5	17	0	0	A_18_P16132459	chr7:77366489-77366548	11570.7	4473.43	-5.361524988e-001	1.768208855e-001	2.427955192e-003	1.594631e+003	4.639890e+002	3.687515e+002	5.534076e+001	48	295.5	25	82	8.850727e+000	1.983317e+001	0	0	0	0	0	0	0	0	0	0	0	13.098	208.951	1	1	0	1	23.4529	25.1494	83.761
DATA	674	5	18	0	0	A_14_P118775	chr16:57279738-57279797	11591.8	4473.35	-2.505156171e-001	2.081690335e-001	2.288122754e-001	9.656753e+002	5.423948e+002	3.462290e+002	6.196449e+001	42	337	25	82	8.898090e+000	2.038441e+001	0	0	0	0	0	0	0	0	0	0	0	7.93186	245.895	1	1	0	1	24.6442	25.317	83.5102
DATA	675	5	19	0	0	A_14_P109205	chr11:23445008-23445067	11613.1	4473.41	-1.126956567e-002	1.112318155e-001	9.192995936e-001	1.583758e+003	1.543190e+003	3.682827e+002	1.571642e+002	48	803.5	25	82	9.237663e+000	2.001355e+001	0	0	0	0	0	0	0	0	0	0	0	13.0087	704.109	1	1	0	1	25.5572	25.3287	82.9065
DATA	676	5	20	0	0	A_16_P16864437	chr4:133938977-133939036	11634	4473.2	-3.888132921e-001	1.531671406e-001	1.113319023e-002	1.616769e+003	6.604421e+002	3.697143e+002	7.236975e+001	47	395	24	83	9.006747e+000	1.973806e+001	0	0	0	0	0	0	0	0	0	0	0	13.2798	303.173	1	1	0	1	25.3321	25.2335	83.4009
DATA	677	5	21	0	0	A_16_P01358429	chr5:145594964-145595023	11655.1	4473.87	1.393916561e-001	1.227904367e-001	2.562916996e-001	1.164644e+003	1.605406e+003	3.522970e+002	1.632146e+002	38.5	848	25	83	8.990922e+000	1.930021e+001	0	0	0	0	0	0	0	0	0	0	0	9.56615	741.126	1	1	0	1	27.2919	25.418	84.2336
DATA	678	5	22	0	0	A_16_P21512302	chrX:86709753-86709812	11676.4	4474.4	5.485046717e-002	2.643929750e-001	8.356521035e-001	5.289351e+002	6.001404e+002	3.366704e+002	6.676851e+001	37	369	25	83	8.917354e+000	1.928124e+001	0	0	0	0	0	0	0	0	0	0	0	4.34457	278.562	1	1	0	1	25.3321	25.4505	83.5529
DATA	679	5	23	0	0	A_16_P38083186	chr7:81369202-81369261	11697.4	4473.93	8.418234658e-002	2.052607738e-001	6.817150702e-001	6.711911e+002	8.147578e+002	3.391964e+002	8.651981e+001	44	477	25	84	8.917931e+000	1.954599e+001	0	0	0	0	0	0	0	0	0	0	0	5.51303	380.177	1	1	0	1	25.7804	25.4262	84.227
DATA	680	5	24	0	0	A_16_P36863139	chr4:109770011-109770070	11719	4473.79	-5.663656181e-001	1.169083471e-001	1.269138007e-006	2.551914e+003	6.926285e+002	3.763765e+002	7.507455e+001	54	419	25	84	8.737058e+000	1.993587e+001	0	0	0	0	0	0	0	0	0	0	0	20.9609	324.829	1	1	1	1	25.5572	25.2603	84.9714
DATA	681	5	25	0	0	A_16_P00608496	chr2:226329408-226329467	11740	4473.31	-1.466049839e-001	3.901483485e-001	7.070899146e-001	4.435192e+002	3.164517e+002	3.354345e+002	4.280560e+001	34	238	25	84	8.758769e+000	1.981521e+001	0	0	0	0	0	0	0	0	0	0	0	3.64298	149.117	1	1	0	1	23.9365	25.4493	85.2035
DATA	682	5	26	0	0	A_14_P107756	chr4:175734964-175735023	11761.2	4473.88	2.725532549e-001	2.093548077e-001	1.929600010e-001	5.246248e+002	9.826574e+002	3.366029e+002	1.023718e+002	38	550	24	84	8.516081e+000	2.014493e+001	0	0	0	0	0	0	0	0	0	0	0	4.30916	465.03	1	1	0	1	26.8687	25.1829	85.7049
DATA	683	5	27	0	0	A_14_P102592	chr11:8189871-8189930	11782.6	4473.84	8.355235523e-002	1.901288546e-001	6.603346274e-001	7.311209e+002	8.862200e+002	3.404329e+002	9.311697e+001	39	492	25	84	8.319006e+000	2.042867e+001	0	0	0	0	0	0	0	0	0	0	0	6.00528	421.162	1	1	0	1	25.3321	25.1664	85.2202
DATA	684	5	28	0	0	A_14_P106560	chr9:140590918-140590977	11803.2	4473.92	-2.067439326e-001	1.673663042e-001	2.167270187e-001	1.178664e+003	7.322277e+002	3.527630e+002	7.856423e+001	40	429	25	84	8.446225e+000	2.012438e+001	0	0	0	0	0	0	0	0	0	0	0	9.68131	349.296	1	1	0	1	27.2919	25.2159	85.0686
DATA	685	5	29	0	0	A_14_P132378	chrX:36116887-36116946	11824.4	4473.87	2.424806977e-001	1.287930879e-001	5.973896697e-002	9.747554e+002	1.703634e+003	3.464833e+002	1.727093e+002	42	931	25	84	8.525696e+000	1.982915e+001	0	0	0	0	0	0	0	0	0	0	0	8.00645	815.684	1	1	0	1	26.0017	25.2649	84.6164
DATA	686	5	30	0	0	A_14_P108126	chr16:29694091-29694150	11846	4474	-9.971280343e-002	2.205943149e-001	6.512553545e-001	7.662277e+002	6.090389e+002	3.412041e+002	6.714587e+001	41	386	25	84	8.474353e+000	1.972991e+001	0	0	0	0	0	0	0	0	0	0	0	6.29364	292.61	1	1	0	1	26.4388	25.1067	84.2953
DATA	687	5	31	0	0	A_14_P131907	chr16:4395628-4395686	11867.4	4474.02	8.760920980e-002	1.705366826e-001	6.074432362e-001	8.231422e+002	1.007127e+003	3.425271e+002	1.045811e+002	40.5	581.5	25	85	8.592011e+000	1.975620e+001	0	0	0	0	0	0	0	0	0	0	0	6.76113	485.425	1	1	0	1	26.4388	25.1639	84.7211
DATA	688	5	32	0	0	A_14_P137752	chr5:148595001-148595060	11888.5	4473.88	-2.609972361e-001	1.810667446e-001	1.494598164e-001	1.143143e+003	6.267627e+002	3.515920e+002	6.868587e+001	44	408	25	85	8.700360e+000	1.998273e+001	0	0	0	0	0	0	0	0	0	0	0	9.38955	302.998	1	1	0	1	25.7804	25.3463	85.2542
DATA	689	5	33	0	0	A_18_P17879568	chr1:164204822-164204881	11909.4	4474.17	2.192669964e-001	2.404411525e-001	3.618022952e-001	4.809793e+002	7.968808e+002	3.359503e+002	8.447193e+001	39	492	24	85	8.668240e+000	1.964064e+001	0	0	0	0	0	0	0	0	0	0	0	3.95067	386.248	1	1	0	1	25.7804	25.2311	84.8239
DATA	690	5	34	0	0	A_14_P110291	chr14:21216494-21216553	11930.9	4474.28	-3.848800148e-001	4.313181901e-001	3.722137776e-001	5.135100e+002	2.116747e+002	3.364315e+002	3.506297e+001	38	204	24	84	8.458800e+000	1.969237e+001	0	0	0	0	0	0	0	0	0	0	0	4.21787	102.859	1	1	0	1	27.2919	24.868	84.1133
DATA	691	5	35	0	0	A_14_P109531	chr3:110462939-110462998	11951.2	4474.34	-3.129770339e-001	1.110119786e-001	4.812721155e-003	1.737325e+003	8.450923e+002	3.037022e+002	8.899284e+001	47	503.5	24	84	8.465728e+000	1.950902e+001	0	0	0	0	0	0	0	0	0	0	0	14.27	411.56	1	1	1	1	26.2212	24.8448	83.6485
DATA	692	5	36	0	0	A_14_P200778	chr9:119457939-119457998	11972.7	4474.58	-2.832610512e-003	1.750548653e-001	9.870897757e-001	8.868391e+002	8.810737e+002	3.441134e+002	9.239916e+001	39	523.5	24	83	8.666261e+000	1.886930e+001	0	0	0	0	0	0	0	0	0	0	0	7.28432	429.973	1	1	0	1	25.3321	24.8658	82.8651
DATA	693	5	37	0	0	A_16_P18472901	chr8:124922842-124922901	11993.7	4473.93	-6.210378050e-001	1.415466771e-001	1.146544430e-005	2.390125e+003	5.719825e+002	4.094828e+002	6.358521e+001	53.5	374	25	83	9.116072e+000	1.906134e+001	0	0	0	0	0	0	0	0	0	0	0	19.632	279.722	1	1	1	1	26.2212	25.1953	82.8206
DATA	694	5	38	0	0	A_18_P11812988	chr13:78855342-78855401	12014.8	4473.7	-6.482203901e-002	1.094525367e-001	5.536906910e-001	1.725419e+003	1.486184e+003	3.745930e+002	1.511823e+002	47	823	25	82	9.074369e+000	1.952182e+001	0	0	0	0	0	0	0	0	0	0	0	14.1723	728.11	1	1	1	1	24.6442	25.2515	82.2914
DATA	695	5	39	0	0	A_14_P130601	chr12:31241495-31241554	12035.8	4473.88	2.203194738e-001	1.098311172e-001	4.485793593e-002	1.252714e+003	2.080517e+003	3.553057e+002	2.098855e+002	41	1116	25	82	9.081549e+000	2.019125e+001	0	0	0	0	0	0	0	0	0	0	0	10.2895	1020.79	1	1	0	1	25.5572	25.2689	82.564
DATA	696	5	40	0	0	A_16_P39703412	chr12:64762088-64762147	12057	4474.13	-1.797801277e-001	1.036086274e-001	8.270804042e-002	1.721582e+003	1.138014e+003	3.152655e+002	1.171120e+002	44	644	24	80	8.678223e+000	1.978047e+001	0	0	0	0	0	0	0	0	0	0	0	14.1407	559.074	1	1	1	1	24.1747	24.9642	81.0966
DATA	697	5	41	0	0	A_14_P112854	chr2:232576013-232576062	12078.7	4474.39	-1.065682709e-001	2.873736616e-001	7.107602778e-001	5.823940e+002	4.556681e+002	3.375515e+002	5.328290e+001	37	321	24	80	8.686181e+000	1.941941e+001	0	0	0	0	0	0	0	0	0	0	0	4.78367	224.108	1	1	0	1	27.2919	24.8804	81.1659
DATA	698	5	42	0	0	A_16_P18342224	chr8:69836784-69836843	12100.1	4474.22	-2.748898337e-001	2.196429494e-001	2.107410238e-001	9.339913e+002	4.959673e+002	3.453587e+002	5.675311e+001	42	330.5	24	79	8.595382e+000	1.931760e+001	0	0	0	0	0	0	0	0	0	0	0	7.67162	244.193	1	1	0	1	24.1747	24.7614	80.1959
DATA	699	5	43	0	0	A_14_P121392	chr17:73698605-73698664	12120.9	4473.6	-3.816599429e-001	3.478775549e-001	2.725933151e-001	6.393215e+002	2.654969e+002	3.385802e+002	3.826701e+001	39	226	24	78	8.536492e+000	1.913674e+001	0	0	0	0	0	0	0	0	0	0	0	5.25126	130.857	1	1	0	1	21.4095	24.8285	79.6983
DATA	700	5	44	0	0	A_14_P110908	chr14:76437972-76438023	12142.1	4474.53	3.865249824e-001	2.238653239e-001	8.424025875e-002	4.231655e+002	1.030470e+003	3.351715e+002	1.066659e+002	36.5	597.5	24	79	8.533765e+000	1.955546e+001	0	0	0	0	0	0	0	0	0	0	0	3.4758	508.075	1	1	0	1	26.2212	24.8293	79.8837
DATA	701	5	45	0	0	A_16_P16612455	chr4:21026194-21026253	12163.6	4474.58	-5.697549536e-001	2.287737473e-001	1.275730039e-002	1.215356e+003	3.273018e+002	3.540058e+002	4.277146e+001	44	259.5	25	79	8.758118e+000	1.912593e+001	0	0	0	0	0	0	0	0	0	0	0	9.98269	161.462	1	1	0	1	24.4106	25.3007	80.0517
DATA	702	5	46	0	0	A_16_P21474131	chrX:53588530-53588589	12184.4	4474.45	1.649821590e-001	1.691845687e-001	3.294805144e-001	7.590423e+002	1.109809e+003	3.410435e+002	1.143426e+002	40	638.5	25	79	8.944416e+000	1.898363e+001	0	0	0	0	0	0	0	0	0	0	0	6.23462	547.717	1	1	0	1	24.4106	25.645	79.9752
DATA	703	5	47	0	0	A_14_P126747	chr1:220170634-220170692	12205.6	4474.79	2.072247465e-001	2.259442373e-001	3.590640718e-001	5.219652e+002	8.411362e+002	3.365616e+002	8.850091e+001	38.5	513	25	79	8.810537e+000	1.836113e+001	0	0	0	0	0	0	0	0	0	0	0	4.28732	415.168	1	1	0	1	24.6442	25.3071	80.1012
DATA	704	5	48	0	0	A_16_P01906920	chr8:43172080-43172139	12226.9	4474.48	-5.954288891e-001	2.005475880e-001	2.987555492e-003	1.455867e+003	3.695668e+002	3.629665e+002	4.607350e+001	45	278.5	24	79	8.628961e+000	1.859413e+001	0	0	0	0	0	0	0	0	0	0	0	11.9582	182.452	1	1	0	1	25.3321	24.9478	80.2222
DATA	705	5	49	0	0	A_14_P134195	chr1:227964015-227964074	12247.9	4474.27	5.237882031e-001	1.973349584e-001	7.947071530e-003	4.088637e+002	1.365736e+003	3.324894e+002	1.393170e+002	29	780	24	79	8.752594e+000	1.932679e+001	0	0	0	0	0	0	0	0	0	0	0	-2.95442	674.289	0	1	0	1	26.0017	24.9302	80.5632
DATA	706	5	50	0	0	A_16_P36150419	chr3:4505621-4505680	12269.1	4474.22	-5.650291558e-001	1.372930336e-001	3.863449421e-005	2.328553e+003	6.339529e+002	4.059197e+002	6.910901e+001	50	407.5	24	81	9.022952e+000	1.934154e+001	0	0	0	0	0	0	0	0	0	0	0	19.1263	312.952	1	1	1	1	25.5572	25.1966	81.8107
DATA	707	5	51	0	1	PC_00000004	PC_00000004	12290.2	4473.94	-3.795151584e-001	9.889034976e-002	1.241733474e-004	3.137218e+003	1.309271e+003	4.571330e+002	1.337880e+002	56	744	25	82	8.960754e+000	1.921336e+001	0	0	0	0	0	0	0	0	0	0	0	25.7685	646.22	1	1	1	1	22.9591	25.464	82.5558
DATA	708	5	52	0	0	A_18_P24678991	chr5:166891330-166891389	12311.6	4474.31	-6.428106798e-002	2.108798555e-001	7.605008269e-001	7.730140e+002	6.666629e+002	3.413572e+002	7.212878e+001	37.5	415	25	82	8.872790e+000	1.916509e+001	0	0	0	0	0	0	0	0	0	0	0	6.34938	328.866	1	1	0	1	26.0017	25.4816	81.8569
DATA	709	5	53	0	0	A_14_P201592	chr4:83382000-83382059	12332.8	4474.68	2.235354415e-001	2.198445966e-001	3.092540899e-001	5.273166e+002	8.822809e+002	3.366450e+002	9.243030e+001	38	523	24	81	8.437859e+000	1.933400e+001	0	0	0	0	0	0	0	0	0	0	0	4.33127	434.945	1	1	0	1	25.1049	24.957	81.236
DATA	710	5	54	0	0	A_14_P112524	chr2:198465923-198465982	12353.7	4474.62	1.779646664e-001	1.601250837e-001	2.663917886e-001	7.975756e+002	1.201535e+003	3.419217e+002	1.232758e+002	38.5	706	24	80	8.602984e+000	1.959237e+001	0	0	0	0	0	0	0	0	0	0	0	6.55113	591.983	1	1	0	1	24.8756	25.095	81.2863
DATA	711	5	55	0	0	A_14_P128379	chr3:87446138-87446197	12375.1	4474.84	3.971566323e-001	2.286683826e-001	8.241830449e-002	4.060870e+002	1.013388e+003	3.335154e+002	1.050279e+002	34	550	24	81	8.816887e+000	1.956928e+001	0	0	0	0	0	0	0	0	0	0	0	2.14709	498.874	0	1	0	1	25.1049	24.9196	81.9672
DATA	712	5	56	0	0	A_14_P125675	chr1:22416798-22416857	12396.5	4474.7	-2.698217576e-001	2.512411987e-001	2.828428249e-001	8.026621e+002	4.312320e+002	3.420408e+002	5.120639e+001	40	304.5	25	81	9.097800e+000	1.949929e+001	0	0	0	0	0	0	0	0	0	0	0	6.59291	212.124	1	1	0	1	24.6442	25.1468	82.1508
DATA	713	5	57	0	0	A_14_P138945	chr12:54396400-54396459	12417.6	4474.9	1.433523820e-001	1.497703632e-001	3.384926393e-001	8.994410e+002	1.251195e+003	3.444403e+002	1.281363e+002	38.5	714	25	81.5	9.259098e+000	1.978207e+001	0	0	0	0	0	0	0	0	0	0	0	7.38783	614.853	1	1	0	1	23.9365	25.5411	82.116
DATA	714	5	58	0	0	A_14_P200160	chr5:179268490-179268545	12438.9	4474.83	-7.414726889e-002	1.432456715e-001	6.047212608e-001	1.219642e+003	1.028218e+003	3.541532e+002	1.064792e+002	44	582	25	82	9.256125e+000	2.020097e+001	0	0	0	0	0	0	0	0	0	0	0	10.0179	504.781	1	1	0	1	24.6442	25.384	82.731
DATA	715	5	59	0	0	A_14_P104717	chr4:73495623-73495682	12460.1	4474.96	1.737602041e-001	7.378686980e-002	1.852802335e-002	3.126848e+003	4.665164e+003	4.564219e+002	4.673380e+002	57.5	2373.5	25	83	9.269087e+000	2.025211e+001	0	0	0	0	0	0	0	0	0	0	0	25.6833	2287.63	1	1	1	1	24.6442	25.576	83.0985
DATA	716	5	60	0	0	A_14_P109135	chr5:36609296-36609355	12480.6	4474.58	1.180786362e-001	2.430157744e-001	6.270460299e-001	5.368421e+002	7.045717e+002	3.367955e+002	7.571647e+001	38	438	25	82.5	8.945652e+000	1.973920e+001	0	0	0	0	0	0	0	0	0	0	0	4.40951	345.161	1	1	0	1	24.4106	25.066	82.9809
DATA	717	5	61	0	0	A_14_P122750	chr10:8774517-8774576	12502	4474.5	2.598703542e-001	2.689694679e-001	3.339589009e-001	4.034902e+002	7.340122e+002	3.329723e+002	7.847551e+001	32	458	25	83	8.631087e+000	1.958625e+001	0	0	0	0	0	0	0	0	0	0	0	1.47246	359.141	0	1	0	1	26.2212	25.2609	83.5489
DATA	718	5	62	0	0	A_16_P35566263	chr2:7870507-7870566	12523	4474.5	-6.665791576e-001	1.946438547e-001	6.156840759e-004	1.627775e+003	3.507642e+002	3.701969e+002	4.475539e+001	46.5	261.5	25	84	8.983563e+000	2.000448e+001	0	0	0	0	0	0	0	0	0	0	0	13.3702	171.399	1	1	0	1	26.2212	25.5236	84.7316
DATA	719	5	63	0	0	A_14_P109445	chr5:11985141-11985200	12544.1	4474.84	-3.292687887e-001	1.208713059e-001	6.447170497e-003	2.074468e+003	9.719368e+002	3.918972e+002	1.011023e+002	52	560	25	82	8.897265e+000	1.923398e+001	0	0	0	0	0	0	0	0	0	0	0	17.0393	474.201	1	1	1	1	25.1049	25.6022	83.1594
DATA	720	5	64	0	0	A_14_P108873	chr15:85682172-85682231	12565.7	4474.74	2.714732421e-001	2.669489528e-001	3.091780997e-001	4.019816e+002	7.510683e+002	3.337892e+002	8.011454e+001	35.5	469.5	25	82	8.816577e+000	1.937122e+001	0	0	0	0	0	0	0	0	0	0	0	2.41715	365.914	0	1	0	1	24.8756	25.6885	83.0867
DATA	721	5	65	0	0	A_14_P115212	chr18:57121007-57121066	12586.3	4474.89	7.266351099e-002	1.610036375e-001	6.517618448e-001	8.953560e+002	1.058423e+003	3.443339e+002	1.094637e+002	40	601	25	82	8.844087e+000	1.957506e+001	0	0	0	0	0	0	0	0	0	0	0	7.35428	514.859	1	1	0	1	25.3321	25.5313	83.1367
DATA	722	5	66	0	0	A_14_P113630	chr2:209673966-209674025	12607.5	4474.96	1.389339651e-001	1.824676706e-001	4.464081113e-001	7.176108e+002	9.881502e+002	3.401454e+002	1.026967e+002	39	566	25	82	8.749582e+000	1.998027e+001	0	0	0	0	0	0	0	0	0	0	0	5.89431	479.907	1	1	0	1	22.9591	25.6065	83.3514
DATA	723	5	67	0	0	A_14_P202351	chr3:133492907-133492966	12628.3	4475.41	-1.090181588e-001	1.186913774e-001	3.583565957e-001	1.621142e+003	1.261255e+003	3.699057e+002	1.292001e+002	46.5	709.5	25	82	8.696680e+000	1.934631e+001	0	0	0	0	0	0	0	0	0	0	0	13.3157	611.443	1	1	0	1	22.9591	25.6028	82.6813
DATA	724	5	68	0	0	A_16_P18932068	chr10:56457621-56457680	12650	4474.88	2.772207253e-002	2.154144370e-001	8.976015209e-001	6.797317e+002	7.245354e+002	3.393664e+002	7.769713e+001	39	449	25	81	8.740005e+000	1.918521e+001	0	0	0	0	0	0	0	0	0	0	0	5.58318	350.733	1	1	0	1	25.3321	25.664	82.3634
DATA	725	5	69	0	0	A_14_P201142	chr3:40529849-40529908	12670.8	4474.36	-2.637044465e-001	1.403945187e-001	6.033873680e-002	1.560121e+003	8.500686e+002	3.672724e+002	8.953094e+001	44	506	25	81	8.753205e+000	1.899519e+001	0	0	0	0	0	0	0	0	0	0	0	12.8145	410.903	1	1	0	1	24.6442	25.4483	81.9166
DATA	726	5	70	0	0	A_16_P21590652	chrX:129983767-129983826	12692.3	4474.56	3.757782411e-001	1.629209536e-001	2.108234513e-002	6.204074e+002	1.473856e+003	3.382281e+002	1.500503e+002	38	811.5	24	81	8.623317e+000	1.981114e+001	0	0	0	0	0	0	0	0	0	0	0	5.0959	711.098	1	1	0	1	26.4388	25.0522	81.9769
DATA	727	5	71	0	0	A_14_P122414	chr10:81839279-81839338	12713.3	4474.38	3.519832776e-001	1.255002581e-001	5.037251375e-003	8.991156e+002	2.022082e+003	3.444319e+002	2.041652e+002	42	1069	24	83	8.699400e+000	2.010162e+001	0	0	0	0	0	0	0	0	0	0	0	7.38516	973.949	1	1	0	1	24.8756	24.816	82.8518
DATA	728	5	72	66	-1	(-)3xSLv1	NegativeControl	12734.6	4474.7	0.000000000e+000	1.039622452e+000	1.000000000e+000	3.982169e+002	2.806977e+001	3.328686e+002	2.835248e+001	33	106	24	82	8.669232e+000	2.051706e+001	0	0	0	0	0	0	0	1	0	0	0	1.30458	11.2165	0	0	0	0	30	24.8389	82.9594
DATA	729	5	73	0	0	A_14_P119688	chr7:52793551-52793610	12755.9	4474.59	-2.066506940e-001	1.654040693e-001	2.115301945e-001	1.194938e+003	7.424972e+002	3.533100e+002	7.946283e+001	39.5	455	24	82	8.761668e+000	2.066327e+001	0	0	0	0	0	0	0	0	0	0	0	9.81499	356.276	1	1	0	1	26.2212	24.8172	82.871
DATA	730	5	74	0	0	A_16_P19784491	chr13:40092710-40092769	12777	4474.8	-2.649481090e-001	1.720949576e-001	1.236710666e-001	1.218156e+003	6.618429e+002	3.541020e+002	7.200578e+001	44	410	24	82	8.601508e+000	2.094413e+001	0	0	0	0	0	0	0	0	0	0	0	10.0057	316.953	1	1	0	1	26.4388	24.7874	83.4184
DATA	731	5	75	0	0	A_14_P202158	chr8:133078157-133078216	12798.7	4475.07	-3.842522184e-001	1.735694799e-001	2.684090975e-002	1.377951e+003	5.688286e+002	3.599121e+002	6.358840e+001	46	379	24	82	8.773493e+000	2.119010e+001	0	0	0	0	0	0	0	0	0	0	0	11.3182	271.843	1	1	0	1	25.3321	24.6449	83.5309
DATA	732	5	76	0	0	A_14_P133551	chr1:78183673-78183732	12819.7	4474.76	1.578692522e-001	3.078178188e-001	6.080451530e-001	3.963059e+002	5.700328e+002	3.326905e+002	6.371844e+001	32.5	375	24	81	8.651376e+000	2.077042e+001	0	0	0	0	0	0	0	0	0	0	0	0.949984	271.941	0	1	0	1	24.4106	24.735	82.8964
DATA	733	5	77	0	0	A_14_P122778	chr19:18024285-18024344	12840.6	4475.36	3.856092232e-001	8.659501103e-002	8.467128643e-006	1.807750e+003	4.392863e+003	3.784558e+002	4.402120e+002	45	2217	24	82	8.916798e+000	2.103113e+001	0	0	0	0	0	0	0	0	0	0	0	14.8485	2091.09	1	1	1	1	25.5572	24.8324	83.0168
DATA	734	5	78	0	0	A_16_P03412400	chr19:823554-823605	12861.8	4475.23	2.654631172e-001	1.249446878e-001	3.361623566e-002	9.911124e+002	1.826358e+003	3.469470e+002	1.848598e+002	42	994	24	81.5	8.888270e+000	2.002072e+001	0	0	0	0	0	0	0	0	0	0	0	8.1408	867.743	1	1	0	1	26.8687	25.2541	82.8016
DATA	735	5	79	0	0	A_14_P139217	chrX:62875495-62875549	12882.6	4475.25	2.155156336e-001	8.483456019e-002	1.107185938e-002	2.031254e+003	3.336414e+003	3.896269e+002	3.348687e+002	50	1700	25	83	9.070767e+000	2.065546e+001	0	0	0	0	0	0	0	0	0	0	0	16.6843	1582.15	1	1	1	1	25.1049	25.752	84.4302
DATA	736	5	80	0	0	A_16_P02714432	chr12:120594053-120594112	12904	4474.8	-4.692722736e-001	2.628358982e-001	7.419331874e-002	9.411332e+002	3.194323e+002	3.455525e+002	4.293842e+001	42	249	25	84	9.058370e+000	2.070640e+001	0	0	0	0	0	0	0	0	0	0	0	7.73028	151.211	1	1	0	1	28.1191	25.4259	85.6528
DATA	737	5	81	0	1	SRN_12295	SRN_12295	12925.5	4475.05	-2.037954241e-001	3.440774925e-001	5.536529747e-001	5.371975e+002	3.359994e+002	3.368012e+002	4.422415e+001	37	257	25	84	8.911274e+000	2.058368e+001	0	0	0	0	0	0	0	0	0	0	0	4.41243	158.719	1	1	0	1	26.2212	25.4458	85.0977
DATA	738	5	82	0	0	A_14_P109945	chr1:20984262-20984321	12946.3	4475.15	6.569617922e-001	9.976711389e-002	4.550281969e-011	1.236779e+003	5.613759e+003	3.547470e+002	5.621147e+002	43	2756.5	25	84	8.868868e+000	2.081006e+001	0	0	0	0	0	0	0	0	0	0	0	10.1587	2646.62	1	1	0	1	26.8687	25.6537	85.2291
DATA	739	5	83	0	0	A_16_P19164487	chr11:16873547-16873606	12967.1	4475.35	-6.380549513e-002	1.915998369e-001	7.391234515e-001	8.591693e+002	7.417768e+002	3.434107e+002	7.959745e+001	41.5	452	25	84	8.632484e+000	2.105570e+001	0	0	0	0	0	0	0	0	0	0	0	7.05705	349.008	1	1	0	1	24.8756	25.4772	84.923
DATA	740	5	84	0	1	SRN_30983	SRN_30983	12988.7	4475.15	3.490670213e-001	1.452383972e-001	1.624308387e-002	7.395061e+002	1.651995e+003	3.406140e+002	1.677124e+002	41	880	25	85	8.736749e+000	2.057225e+001	0	0	0	0	0	0	0	0	0	0	0	6.07416	775.811	1	1	0	1	26.6546	25.5261	85.3081
DATA	741	5	85	0	0	A_16_P16684587	chr4:55179152-55179211	13009.6	4474.49	-6.607893066e-001	2.989159920e-001	2.706224360e-002	9.861513e+002	2.153547e+002	3.468056e+002	3.609697e+001	42	201	25	84	8.869710e+000	2.041041e+001	0	0	0	0	0	0	0	0	0	0	0	8.10005	100.975	1	1	0	1	24.4106	25.5148	84.7183
DATA	742	5	86	0	0	A_14_P116200	chr13:39587254-39587313	13031.4	4474.89	2.756684532e-001	1.599911242e-001	8.488431166e-002	7.129417e+002	1.345001e+003	3.400472e+002	1.375977e+002	37.5	708	25	83	9.036058e+000	1.979303e+001	0	0	0	0	0	0	0	0	0	0	0	5.85596	629.278	1	1	0	1	25.3321	25.811	83.7886
DATA	743	5	87	0	0	A_16_P18427080	chr8:106118824-106118883	13052.5	4474.68	-4.302561039e-001	2.049228472e-001	3.576399862e-002	1.192912e+003	4.429476e+002	3.532416e+002	5.298968e+001	42	305	25	82	8.980946e+000	1.972798e+001	0	0	0	0	0	0	0	0	0	0	0	9.79834	206.868	1	1	0	1	25.3321	25.8516	82.8952
DATA	744	5	88	0	0	A_16_P15637375	chr2:45686809-45686868	13073.5	4474.71	-2.562296109e-001	1.536295633e-001	9.534739949e-002	1.381958e+003	7.660644e+002	3.600657e+002	8.196099e+001	43.5	446.5	25	81	9.082753e+000	2.012068e+001	0	0	0	0	0	0	0	0	0	0	0	11.3511	357.102	1	1	0	1	25.7804	25.6302	82.6969
DATA	745	5	89	0	0	A_14_P116556	chr2:182392073-182392132	13094.1	4474.89	-1.191300267e-001	2.433962754e-001	6.245239606e-001	7.044833e+002	5.354768e+002	3.398708e+002	6.098868e+001	37.5	345.5	25	81	9.015369e+000	2.039417e+001	0	0	0	0	0	0	0	0	0	0	0	5.78649	249.143	1	1	0	1	27.501	25.7508	82.3815
DATA	746	5	90	0	0	A_14_P124918	chr22:30074260-30074318	13115.8	4474.95	-2.995148394e-001	2.316395482e-001	1.960037437e-001	9.051726e+002	4.541680e+002	3.445905e+002	5.402039e+001	44	311	25	82	8.833567e+000	2.019480e+001	0	0	0	0	0	0	0	0	0	0	0	7.43491	210.91	1	1	0	1	25.3321	25.4913	83.1521
DATA	747	5	91	0	0	A_14_P118634	chr20:43520556-43520615	13136.3	4475.12	4.344038526e-001	1.511401662e-001	4.050796341e-003	6.379268e+002	1.734502e+003	3.385539e+002	1.759080e+002	39	915	25	82	8.522978e+000	2.024793e+001	0	0	0	0	0	0	0	0	0	0	0	5.2398	804.009	1	1	0	1	25.7804	25.3187	82.5093
DATA	748	5	92	0	0	A_14_P201233	chr1:90513418-90513477	13157.8	4475.21	-8.738294653e-002	1.078378041e-001	4.177572583e-001	1.812810e+003	1.482414e+003	3.786978e+002	1.511202e+002	45	792.5	25	82	8.439667e+000	2.029898e+001	0	0	0	0	0	0	0	0	0	0	0	14.8901	685.898	1	1	1	1	25.3321	25.2104	82.782
DATA	749	5	93	0	0	A_14_P200556	chr19:52272356-52272406	13178.9	4474.63	7.122062759e-001	1.919781695e-001	2.073988739e-004	3.374301e+002	1.739362e+003	3.341973e+002	1.764033e+002	36	931	25	81	8.522481e+000	1.997037e+001	0	0	0	0	0	0	0	0	0	0	0	2.77158	803.621	1	1	0	1	23.4529	25.2037	82.2044
DATA	750	5	94	0	0	A_14_P131877	chr20:18413413-18413472	13200.3	4474.76	-1.686224975e-001	3.219880048e-001	6.004928784e-001	5.540779e+002	3.757927e+002	3.370745e+002	4.774495e+001	38	255	25	81	8.326873e+000	2.042935e+001	0	0	0	0	0	0	0	0	0	0	0	4.55109	173.316	1	1	0	1	23.2073	25.0931	82.2569
DATA	751	5	95	0	0	A_14_P123846	chr15:90452628-90452687	13221.3	4474.87	-5.000699283e-002	1.829097644e-001	7.845480084e-001	8.910904e+002	7.941724e+002	3.442232e+002	8.471972e+001	42	471	25	82	8.671390e+000	2.044069e+001	0	0	0	0	0	0	0	0	0	0	0	7.31924	365.651	1	1	0	1	23.696	25.5964	83.097
DATA	752	5	96	0	0	A_14_P139657	chr17:4442248-4442307	13242.5	4475.32	-9.335399817e-001	4.744113125e-001	4.909264926e-002	7.629205e+002	8.890769e+001	3.411300e+002	3.086433e+001	38.5	139	25	83	8.440557e+000	2.055010e+001	0	0	0	0	0	0	0	0	0	0	0	6.26648	40.859	1	1	0	0	27.0811	25.2628	83.1113
DATA	753	5	97	0	0	A_14_P117287	chr17:29645615-29645674	13263.8	4474.96	2.445182553e-001	1.135575031e-001	3.129864189e-002	1.162679e+003	2.041635e+003	3.522321e+002	2.062977e+002	42.5	1019.5	24	83	8.481729e+000	1.979222e+001	0	0	0	0	0	0	0	0	0	0	0	9.55001	936.952	1	1	0	1	24.1747	24.7776	83.2399
DATA	754	5	98	0	0	A_16_P01818472	chr7:137495879-137495938	13285.1	4474.91	-4.104494420e-002	9.253996934e-002	6.573770206e-001	2.198101e+003	1.999874e+003	3.985796e+002	2.021723e+002	50.5	1009	24	81	8.555905e+000	1.953323e+001	0	0	0	0	0	0	0	0	0	0	0	18.0548	916.399	1	1	1	1	23.9365	24.8619	82.5027
DATA	755	5	99	0	0	A_14_P123381	chr5:13830687-13830744	13306.3	4474.92	3.189888652e-001	1.191167781e-001	7.407410445e-003	1.004038e+003	2.092854e+003	3.473185e+002	2.113803e+002	42.5	1041	25	80	8.781628e+000	1.974935e+001	0	0	0	0	0	0	0	0	0	0	0	8.24697	957.579	1	1	0	1	23.696	25.2942	81.7919
DATA	756	5	100	0	1	SRN_20703	SRN_20703	13327.3	4474.91	7.002232384e-002	1.261593989e-001	5.788737492e-001	1.214400e+003	1.426868e+003	3.539730e+002	1.457509e+002	44	776.5	25	80	8.867390e+000	2.018234e+001	0	0	0	0	0	0	0	0	0	0	0	9.97484	651.938	1	1	0	1	24.1747	25.656	82.0393
DATA	757	5	101	0	0	A_14_P110771	chrX:11384867-11384926	13348.4	4475.41	1.903454682e-002	2.421316976e-001	9.373409474e-001	6.055452e+002	6.326756e+002	3.379587e+002	6.992460e+001	38.5	377	25	80	9.096153e+000	2.019283e+001	0	0	0	0	0	0	0	0	0	0	0	4.97383	288.6	1	1	0	1	27.501	26.318	82.0797
DATA	758	5	102	0	0	A_16_P37209144	chr5:65271952-65272011	13368.9	4475.17	-2.489786905e-001	2.110228468e-001	2.380535139e-001	9.495749e+002	5.352424e+002	3.457834e+002	6.126642e+001	42	338	26	81	8.955811e+000	1.981089e+001	0	0	0	0	0	0	0	0	0	0	0	7.79962	243.871	1	1	0	1	25.7804	26.6696	82.3715
DATA	759	5	103	0	0	A_14_P139739	chr13:31775839-31775898	13390.2	4474.92	-2.045592710e-001	1.868458306e-001	2.736032017e-001	1.036036e+003	6.468678e+002	3.482570e+002	7.124017e+001	42.5	395	26	81	8.872802e+000	2.042719e+001	0	0	0	0	0	0	0	0	0	0	0	8.50979	294.391	1	1	0	1	23.696	26.6857	83.0106
DATA	760	5	104	0	0	A_14_P138838	chr3:145938580-145938639	13411.7	4475.17	-3.589542205e-001	1.840511229e-001	5.114080840e-002	1.250642e+003	5.472412e+002	3.552327e+002	6.235314e+001	42	339	26	81	8.936670e+000	1.972814e+001	0	0	0	0	0	0	0	0	0	0	0	10.2725	248.715	1	1	0	1	24.8756	26.7997	82.6348
DATA	761	5	105	0	0	A_14_P100725	chr1:112633589-112633648	13433.1	4475.4	1.020019384e-001	1.450872571e-001	4.820317122e-001	9.809809e+002	1.240688e+003	3.466590e+002	1.276265e+002	40	651.5	26	82	9.068443e+000	2.000542e+001	0	0	0	0	0	0	0	0	0	0	0	8.05758	563.16	1	1	0	1	25.7804	27.1176	83.0116
DATA	762	5	106	0	0	A_16_P18074722	chr7:113086408-113086467	13454.4	4475.44	-8.121232974e-002	1.337332523e-001	5.436710614e-001	1.340724e+003	1.112057e+003	3.585033e+002	1.151703e+002	42	578	27	82	9.516710e+000	2.015716e+001	0	0	0	0	0	0	0	0	0	0	0	11.0124	504.209	1	1	0	1	26.2212	27.3315	83.1939
DATA	763	5	107	0	0	A_16_P17126300	chr5:56107595-56107654	13475.2	4475.34	-2.868275300e-001	2.299857268e-001	2.123411810e-001	9.001216e+002	4.650222e+002	3.444581e+002	5.533218e+001	40	334	27	83	9.572211e+000	2.057362e+001	0	0	0	0	0	0	0	0	0	0	0	7.39342	210.641	1	1	0	1	26.4388	27.3393	83.9406
DATA	764	5	108	0	1	SRN_50541	SRN_50541	13496.2	4475.47	4.438509805e-001	7.599995000e-002	5.215436829e-009	4.480991e+003	1.245160e+004	5.579803e+002	1.245521e+003	69	5836	26	83	9.403221e+000	1.977482e+001	0	0	0	0	0	0	0	0	0	0	0	36.806	5634.47	1	1	1	1	25.7804	27.1191	83.5642
DATA	765	5	109	0	0	A_16_P20849548	chr18:44396913-44396972	13517.8	4474.84	-9.425270784e-002	1.910822513e-001	6.218308237e-001	8.923853e+002	7.182898e+002	3.442568e+002	7.785551e+001	39	400	27	82	9.486646e+000	1.972932e+001	0	0	0	0	0	0	0	0	0	0	0	7.32988	324.842	1	1	0	1	24.8756	27.4541	83.0494
DATA	766	5	110	0	0	A_16_P38970775	chr10:23521165-23521224	13539.1	4475.4	-1.897152563e-001	2.401240056e-001	4.294857141e-001	7.730576e+002	4.994552e+002	3.413582e+002	5.829778e+001	39	326	27	83	9.280248e+000	1.951153e+001	0	0	0	0	0	0	0	0	0	0	0	6.34974	225.626	1	1	0	1	26.0017	27.3674	83.5759
DATA	767	5	111	0	0	A_16_P18070040	chr7:111149107-111149166	13560	4475.5	-2.115862875e-001	2.536319207e-001	4.041537659e-001	7.466261e+002	4.586875e+002	3.407693e+002	5.485843e+001	41	294	27	84	9.193996e+000	1.942541e+001	0	0	0	0	0	0	0	0	0	0	0	6.13264	207.046	1	1	0	1	26.2212	27.33	84.4177
DATA	768	5	112	0	0	A_18_P26795797	chrX:1569377-1569421	13581	4475.22	5.737417163e-002	8.036052294e-002	4.752521264e-001	2.630531e+003	3.002047e+003	4.239648e+002	3.017107e+002	56	1443	26	84	9.255252e+000	1.952075e+001	0	0	0	0	0	0	0	0	0	0	0	21.6067	1354.37	1	1	1	1	25.7804	26.5877	84.5334
DATA	769	5	113	0	0	A_14_P104635	chr3:66396780-66396836	13602.7	4475.68	-1.686469657e-001	1.878149360e-001	3.692163427e-001	9.894832e+002	6.710602e+002	3.469005e+002	7.356104e+001	40	392	26	83	9.418440e+000	2.010478e+001	0	0	0	0	0	0	0	0	0	0	0	8.12742	302.49	1	1	0	1	26.2212	26.8352	84.1627
DATA	770	5	114	0	0	A_16_P39937710	chr13:45982931-45982990	13623.8	4475.46	2.356251912e-001	2.240328962e-001	2.929171492e-001	5.093892e+002	8.763445e+002	3.363688e+002	9.267445e+001	36.5	481.5	26	83	9.206883e+000	2.027790e+001	0	0	0	0	0	0	0	0	0	0	0	4.18402	394.863	1	1	0	1	25.7804	26.6306	84.1538
DATA	771	5	115	0	0	A_14_P111725	chr12:114791887-114791946	13644.9	4475.51	-1.551859306e-001	7.169382362e-002	3.042102012e-002	5.048046e+003	3.531323e+003	6.044642e+002	3.544178e+002	74	1701	26	82	9.215011e+000	1.939383e+001	0	0	0	0	0	0	0	0	0	0	0	41.4636	1590.38	1	1	1	1	26.2212	26.6144	83.3462
DATA	772	5	116	0	0	A_14_P131991	chr3:192988490-192988549	13666.2	4475.4	-3.561593670e-001	1.123969452e-001	1.530887676e-003	2.406360e+003	1.059745e+003	4.104326e+002	1.101852e+002	52	560	26	82	9.043871e+000	1.922627e+001	0	0	0	0	0	0	0	0	0	0	0	19.7654	477.12	1	1	1	1	25.7804	26.7079	83.1605
DATA	773	5	117	0	0	A_14_P132348	chr9:95736939-95736987	13687	4474.81	-4.664850855e-001	1.302676637e-001	3.423160269e-004	1.901559e+003	6.495680e+002	3.422085e+002	7.162093e+001	43.5	388.5	25	82	8.725759e+000	1.968763e+001	0	0	0	0	0	0	0	0	0	0	0	15.619	292.454	1	1	1	1	23.2073	25.996	83.7707
DATA	774	5	118	0	0	A_16_P15351883	chr1:176630819-176630878	13708	4475.5	-2.458141016e-002	1.295479633e-001	8.495069489e-001	1.307722e+003	1.235760e+003	3.572822e+002	1.272094e+002	44	647.5	25	81	9.158267e+000	1.990326e+001	0	0	0	0	0	0	0	0	0	0	0	10.7414	556.059	1	1	0	1	26.2212	25.8413	82.7512
DATA	775	5	119	0	0	A_14_P117440	chr11:10874344-10874403	13729.4	4475.46	2.561329975e-002	3.735773244e-001	9.453380729e-001	3.802399e+002	4.033398e+002	3.331293e+002	5.038099e+001	34	282	25	82	8.804930e+000	2.053322e+001	0	0	0	0	0	0	0	0	0	0	0	1.69515	181.471	0	1	0	1	25.1049	25.3856	83.2548
DATA	776	5	120	0	0	A_14_P106580	chr16:1574104-1574157	13750.3	4475.44	4.899023912e-001	2.189815926e-001	2.527423174e-002	3.800105e+002	1.174081e+003	3.335978e+002	1.212276e+002	36	630	24	81	8.720384e+000	2.034878e+001	0	0	0	0	0	0	0	0	0	0	0	2.23179	528.226	0	1	0	1	26.0017	24.863	82.7194
DATA	777	5	121	0	1	SRN_30199	SRN_30199	13771.5	4475.73	4.187026787e-002	9.124180368e-002	6.463106687e-001	2.050215e+003	2.257718e+003	3.906188e+002	2.277819e+002	47.5	1105	24	82	8.830605e+000	1.977462e+001	0	0	0	0	0	0	0	0	0	0	0	16.8401	1015.64	1	1	1	1	24.4106	24.8438	83.2236
DATA	778	5	122	0	0	A_14_P135514	chr12:123055434-123055493	13792.8	4475.72	1.745537201e-001	1.026052194e-001	8.890230529e-002	1.460998e+003	2.183752e+003	3.631726e+002	2.204522e+002	43	1066.5	24	83	8.861372e+000	1.929122e+001	0	0	0	0	0	0	0	0	0	0	0	12.0003	982.489	1	1	0	1	26.2212	24.8879	83.5847
DATA	779	5	123	0	0	A_14_P108263	chr15:51806637-51806696	13813.6	4475.72	7.292007817e-002	2.401071400e-001	7.613579186e-001	5.739083e+002	6.788324e+002	3.374062e+002	7.429155e+001	38	402	24	83	8.820702e+000	1.929843e+001	0	0	0	0	0	0	0	0	0	0	0	4.71397	305.474	1	1	0	1	24.6442	24.9211	83.8867
DATA	780	5	124	0	0	A_14_P108125	chr4:170506572-170506631	13835	4475.76	2.942076482e-001	1.138348723e-001	9.751676444e-003	1.102151e+003	2.169945e+003	3.502807e+002	2.190827e+002	40	1062	25	82	8.810889e+000	1.933992e+001	0	0	0	0	0	0	0	0	0	0	0	9.05285	976.739	1	1	0	1	24.8756	25.5295	83.4492
DATA	781	5	125	0	0	A_14_P105813	chr3:37665417-37665476	13856.5	4475.63	3.064710301e-001	9.986123678e-002	2.147989422e-003	1.356416e+003	2.747033e+003	3.590931e+002	2.763543e+002	42.5	1327	25	82	8.905068e+000	2.007555e+001	0	0	0	0	0	0	0	0	0	0	0	11.1413	1237.06	1	1	0	1	25.3321	25.5264	83.2727
DATA	782	5	126	0	1	SRN_30303	SRN_30303	13877.4	4475.35	-2.076587582e-002	1.504341749e-001	8.902091078e-001	1.081365e+003	1.030876e+003	3.496323e+002	1.074046e+002	42	571	25	82	8.916877e+000	1.984649e+001	0	0	0	0	0	0	0	0	0	0	0	8.88212	464.51	1	1	0	1	24.8756	25.3543	83.1546
DATA	783	5	127	0	0	A_18_P14614982	chr4:17689813-17689872	13898.6	4475.43	1.049839441e-001	2.374544699e-001	6.584006241e-001	5.592740e+002	7.122108e+002	3.371603e+002	7.733170e+001	38	413	25	81	8.997569e+000	1.918850e+001	0	0	0	0	0	0	0	0	0	0	0	4.59377	321.086	1	1	0	1	24.8756	25.1627	82.2158
DATA	784	5	128	0	0	A_14_P120664	chr11:64701911-64701968	13919.6	4475.76	2.096251342e-001	7.583022501e-002	5.702744295e-003	2.810440e+003	4.554067e+003	4.353561e+002	4.564013e+002	53	2148.5	25	81.5	8.914945e+000	1.944603e+001	0	0	0	0	0	0	0	0	0	0	0	23.0844	2054.06	1	1	1	1	25.7804	25.2908	82.7092
DATA	785	5	129	0	0	A_16_P15742167	chr2:90233964-90234023	13940.9	4476.1	2.100949259e-001	1.751666315e-001	2.303722980e-001	6.919742e+002	1.122496e+003	3.396137e+002	1.162147e+002	38	610	25	81	8.955580e+000	1.910634e+001	0	0	0	0	0	0	0	0	0	0	0	5.68374	506.572	1	1	0	1	26.6546	25.6159	82.2442
DATA	786	5	130	0	0	A_14_P133121	chr9:30552335-30552394	13961.8	4475.97	4.308155731e-001	2.348307691e-001	6.656809666e-002	3.775911e+002	1.018210e+003	3.326601e+002	1.061688e+002	34	550	25	81	8.785776e+000	1.969574e+001	0	0	0	0	0	0	0	0	0	0	0	0.875099	459.915	0	1	0	1	26.8687	25.5511	82.5347
DATA	787	5	131	0	0	A_18_P12103562	chr14:91851270-91851329	13983.1	4475.92	3.734062202e-001	2.817761887e-001	1.851090540e-001	3.352595e+002	7.921133e+002	3.341754e+002	8.471727e+001	35	465	25	82	8.705983e+000	1.968562e+001	0	0	0	0	0	0	0	0	0	0	0	2.75375	358.129	1	1	0	1	26.4388	25.5164	83.0924
DATA	788	5	132	0	0	A_14_P106454	chr15:92326618-92326677	14004.2	4475.97	5.380019179e-001	8.560691912e-002	3.287811077e-010	2.199681e+003	7.592093e+003	3.986667e+002	7.598024e+002	52.5	3509.5	25	83	9.020261e+000	2.017684e+001	0	0	0	0	0	0	0	0	0	0	0	18.0677	3435.87	1	1	1	1	27.2919	25.8972	83.6978
DATA	789	5	133	0	0	A_14_P126013	chr19:45150226-45150285	14025.6	4475.87	-3.132326973e-001	1.233504138e-001	1.110513843e-002	1.974582e+003	9.599362e+002	3.867026e+002	1.005660e+002	49.5	538.5	25	83	9.408942e+000	2.015639e+001	0	0	0	0	0	0	0	0	0	0	0	16.2188	434.932	1	1	1	1	24.6442	25.996	83.8912
DATA	790	5	134	0	0	A_14_P120847	chr15:22925956-22926015	14046.7	4475.84	3.582721301e-001	2.559030516e-001	1.615041259e-001	3.768880e+002	8.599724e+002	3.328201e+002	9.106100e+001	33.5	479.5	25	83	9.100278e+000	1.991234e+001	0	0	0	0	0	0	0	0	0	0	0	1.21835	390.108	0	1	0	1	26.6546	25.5096	83.7588
DATA	791	5	135	0	0	A_14_P126678	chr5:74633995-74634054	14068.1	4475.87	-9.439368102e-001	3.436246869e-001	6.014324100e-003	1.089126e+003	1.239200e+002	3.498731e+002	3.237049e+001	41	149	25	83	8.984170e+000	2.007049e+001	0	0	0	0	0	0	0	0	0	0	0	8.94586	56.2857	1	1	0	0	27.0811	25.6395	83.7191
DATA	792	5	136	0	0	A_14_P135025	chr4:151549845-151549904	14089.1	4476.26	-1.962296857e-001	3.020980512e-001	5.159788834e-001	6.103125e+002	3.884388e+002	3.380444e+002	4.900061e+001	35	276	25	84	9.011806e+000	2.005268e+001	0	0	0	0	0	0	0	0	0	0	0	5.01299	176.638	1	1	0	1	25.7804	25.5054	84.3842
DATA	793	5	137	0	0	A_16_P16410032	chr3:132628311-132628370	14110.2	4475.27	1.140875433e-001	3.413621422e-001	7.382191058e-001	3.766153e+002	4.897624e+002	3.336580e+002	5.733536e+001	34.5	327	25	84	8.810155e+000	1.952531e+001	0	0	0	0	0	0	0	0	0	0	0	2.29174	223.157	0	1	0	1	26.2212	25.5046	83.7893
DATA	794	5	138	0	-1	NC2_00025283	NC2_00025283	14131.4	4476	0.000000000e+000	9.476924857e-001	1.000000000e+000	3.761032e+002	4.249359e+001	3.325018e+002	3.007744e+001	35	121.5	25	83	8.781824e+000	1.926555e+001	0	0	0	0	0	0	0	0	0	0	0	0.235312	19.3845	0	1	0	0	29.1201	25.35	82.9861
DATA	795	5	139	1028	1	SM_06	SM_06	14152.5	4476	-6.520312431e-001	7.141207561e-001	3.612138282e-001	3.950527e+002	8.802860e+001	3.348281e+002	3.100269e+001	37	135	25	83	8.804782e+000	1.956165e+001	0	0	0	0	0	0	0	0	0	0	0	3.24488	40.2228	1	1	0	0	29.1201	25.588	83.7219
DATA	796	5	140	0	0	A_14_P126561	chr13:94197542-94197598	14173.3	4475.62	3.878001639e-001	9.643832947e-002	5.789641730e-005	1.374299e+003	3.356460e+003	3.597724e+002	3.369548e+002	43.5	1578.5	25	82	8.928548e+000	1.951212e+001	0	0	0	0	0	0	0	0	0	0	0	11.2882	1536.61	1	1	0	1	27.0811	25.6276	82.9465
DATA	797	5	141	0	0	A_14_P123483	chr1:116528079-116528138	14195	4476.06	3.674232060e-001	1.416587882e-001	9.494381519e-003	7.487057e+002	1.744755e+003	3.408149e+002	1.769720e+002	36	902	25	82	8.989940e+000	1.978348e+001	0	0	0	0	0	0	0	0	0	0	0	6.14972	800.074	1	1	0	1	27.2919	25.8053	83.2233
DATA	798	5	142	0	0	A_16_P01697016	chr7:39290651-39290710	14216.3	4476	-1.986218313e-002	1.139459861e-001	8.616200595e-001	1.545535e+003	1.476442e+003	3.666551e+002	1.505748e+002	45.5	775	25	82	8.867342e+000	1.961010e+001	0	0	0	0	0	0	0	0	0	0	0	12.6947	678.375	1	1	0	1	26.8687	25.6428	83.3639
DATA	799	5	143	0	0	A_14_P107478	chr9:112686070-112686129	14237.3	4476.11	-6.781970559e-001	1.720028804e-001	8.048876052e-005	1.936109e+003	4.061934e+002	3.847524e+002	5.020428e+001	49.5	280.5	25	82	9.004656e+000	2.007617e+001	0	0	0	0	0	0	0	0	0	0	0	15.9028	186.997	1	1	1	1	27.501	25.4466	83.7733
DATA	800	5	144	0	0	A_16_P35563512	chr2:6872681-6872740	14258.6	4476.39	-1.403338118e-002	1.732190682e-001	9.354298473e-001	9.095976e+002	8.806756e+002	3.447070e+002	9.286010e+001	39	492	25	82	8.797458e+000	2.001939e+001	0	0	0	0	0	0	0	0	0	0	0	7.47125	406.233	1	1	0	1	24.8756	25.3445	83.2007
DATA	801	5	145	0	0	A_16_P03798223	chrY:6985224-6985283	14279.5	4476.32	-3.900297042e-001	4.726118228e-001	4.092215089e-001	4.701422e+002	1.915135e+002	3.357969e+002	3.507209e+001	37	187	25	83	8.749655e+000	1.935083e+001	0	0	0	0	0	0	0	0	0	0	0	3.86165	88.5359	1	1	0	1	27.0811	25.1895	83.2357
DATA	802	5	146	0	1	SRN_30421	SRN_30421	14300.5	4476.32	-7.067266435e-001	3.443831723e-001	4.015487882e-002	8.828620e+002	1.734467e+002	3.440111e+002	3.406156e+001	40	180	25	82	8.694294e+000	1.982497e+001	0	0	0	0	0	0	0	0	0	0	0	7.25165	80.3666	1	1	0	1	27.0811	25.2018	83.3627
DATA	803	5	147	0	0	A_16_P02872668	chr14:22107419-22107478	14321.8	4476.15	3.085389124e-002	3.024552205e-001	9.187475982e-001	4.723019e+002	5.070766e+002	3.358272e+002	5.853487e+001	34.5	318.5	25	82	9.001556e+000	1.971990e+001	0	0	0	0	0	0	0	0	0	0	0	3.87939	235.542	1	1	0	1	26.2212	25.671	82.8978
DATA	804	5	148	0	0	A_14_P102528	chr3:158540438-158540497	14342.9	4476.04	6.311311910e-001	9.921797213e-002	2.003698696e-010	1.239897e+003	5.302941e+003	3.548558e+002	5.310956e+002	43	2553	25	81	8.689605e+000	1.998760e+001	0	0	0	0	0	0	0	0	0	0	0	10.1843	2469.53	1	1	0	1	24.6442	25.5693	82.5199
DATA	805	5	149	0	0	A_14_P114051	chr16:24012401-24012460	14364.1	4475.53	1.426578957e-001	1.086366385e-001	1.891271636e-001	1.381112e+003	1.918169e+003	3.600332e+002	1.940093e+002	43	966	25	81	8.679730e+000	1.992776e+001	0	0	0	0	0	0	0	0	0	0	0	11.3442	895.824	1	1	0	1	22.1978	25.1628	82.3653
DATA	806	5	150	0	0	A_16_P19373370	chr11:112375234-112375293	14385.2	4475.85	-2.361045939e-001	1.588572593e-001	1.372080347e-001	1.296709e+003	7.529013e+002	3.568806e+002	8.068660e+001	45	438	24	81	8.924178e+000	1.957657e+001	0	0	0	0	0	0	0	0	0	0	0	10.6509	352.491	1	1	0	1	22.9591	25.097	82.287
DATA	807	5	151	0	0	A_16_P18834919	chr10:11435658-11435717	14406.1	4475.84	-7.304298056e-001	2.746752136e-001	7.831503823e-003	1.156039e+003	2.150517e+002	3.520135e+002	3.605041e+001	40	200	24	81	8.856064e+000	1.915131e+001	0	0	0	0	0	0	0	0	0	0	0	9.49548	100.956	1	1	0	1	22.1978	25.0768	82.4667
DATA	808	5	152	0	0	A_14_P113982	chr12:58186836-58186894	14427.8	4475.96	-1.372542252e-001	2.441122560e-001	5.739398160e-001	7.165313e+002	5.223733e+002	3.401226e+002	5.967538e+001	37.5	342	24	81	8.807843e+000	1.960343e+001	0	0	0	0	0	0	0	0	0	0	0	5.88545	245.927	1	1	0	1	23.696	24.8956	82.4183
DATA	809	5	153	0	0	A_14_P112144	chr2:172952326-172952384	14448.5	4475.56	4.411284780e-001	2.343212637e-001	5.975732151e-002	3.738277e+002	1.032286e+003	3.329433e+002	1.071608e+002	34.5	580.5	25	81	8.823822e+000	1.977564e+001	0	0	0	0	0	0	0	0	0	0	0	1.42744	487.491	0	1	0	1	22.7082	25.4479	82.5205
DATA	810	5	154	0	0	A_16_P16755557	chr4:86638814-86638873	14469.9	4475.76	-5.050416294e-001	1.121328842e-001	6.669987341e-006	3.006922e+003	9.398975e+002	4.482912e+002	9.826768e+001	59.5	518.5	25	80	8.784714e+000	1.943917e+001	0	0	0	0	0	0	0	0	0	0	0	24.6983	445.161	1	1	1	1	23.4529	25.8969	81.6793
DATA	811	5	155	0	0	A_18_P24671437	chr5:165064532-165064591	14491.1	4475.51	-3.073319984e-001	1.113619217e-001	5.784412006e-003	2.283983e+003	1.125540e+003	4.033794e+002	1.161273e+002	51	634	26	81	9.058875e+000	1.943984e+001	0	0	0	0	0	0	0	0	0	0	0	18.7602	534.818	1	1	1	1	22.4545	26.1395	81.5188
DATA	812	5	156	0	0	A_16_P20298110	chr15:71751215-71751274	14512.4	4475.73	-2.420076189e-002	1.536732243e-001	8.748650176e-001	1.057896e+003	1.000558e+003	3.489135e+002	1.040351e+002	39	571	25	81	8.865955e+000	1.953498e+001	0	0	0	0	0	0	0	0	0	0	0	8.68935	476.892	1	1	0	1	23.2073	25.8068	81.6653
DATA	813	5	157	0	1	SRN_50546	SRN_50546	14533.4	4476.41	2.953948389e-001	6.712391392e-002	1.078827293e-005	5.909448e+004	1.166653e+005	5.918794e+003	1.166657e+004	528	56000	25	80	8.699901e+000	2.030781e+001	0	0	0	0	0	0	0	0	0	0	0	485.39	55764.2	1	1	1	1	27.501	25.5318	81.6241
DATA	814	5	158	0	0	A_14_P117523	chr16:68723501-68723560	14554.5	4476.25	9.911267662e-002	2.245077263e-001	6.588751913e-001	5.979647e+002	7.512564e+002	3.378237e+002	8.028617e+001	36.5	446	25	81	8.625595e+000	2.052231e+001	0	0	0	0	0	0	0	0	0	0	0	4.91156	360.325	1	1	0	1	24.8756	25.4678	82.1611
DATA	815	5	159	0	0	A_14_P135381	chr9:131847544-131847597	14575.9	4475.96	9.321439432e-003	2.518135658e-001	9.704712716e-001	5.870743e+002	5.998111e+002	3.376326e+002	6.628667e+001	38	399	25	80	8.852313e+000	1.977365e+001	0	0	0	0	0	0	0	0	0	0	0	4.82211	288.737	1	1	0	1	22.9591	25.6843	81.7311
DATA	816	5	160	0	0	A_14_P120155	chr2:113540293-113540351	14597	4476.5	-1.463484344e-003	3.882982792e-001	9.969928046e-001	3.785983e+002	3.773246e+002	3.346380e+002	4.706269e+001	34	281	25	82	8.734512e+000	2.028787e+001	0	0	0	0	0	0	0	0	0	0	0	3.10973	182.213	1	1	0	1	26.2212	25.5606	82.9788
DATA	817	5	161	0	0	A_14_P123343	chr5:157167181-157167240	14618	4476.5	-1.816914076e-001	2.064746649e-001	3.788758344e-001	9.027746e+002	5.941388e+002	3.445275e+002	6.569289e+001	40	383.5	25	82	8.764958e+000	2.012443e+001	0	0	0	0	0	0	0	0	0	0	0	7.41521	287.937	1	1	0	1	26.2212	25.7152	83.2978
DATA	818	5	162	0	0	A_16_P01816849	chr7:136470800-136470859	14639	4476.1	-1.374088472e-001	1.020025560e-001	1.779442402e-001	2.100727e+003	1.530949e+003	3.932935e+002	1.556198e+002	45.5	831	25	82	8.706898e+000	1.927379e+001	0	0	0	0	0	0	0	0	0	0	0	17.255	744.822	1	1	1	1	25.3321	25.5065	82.9442
DATA	819	5	163	0	0	A_16_P38877582	chr9:129136380-129136439	14659.9	4476.14	-1.217344549e-001	1.365785006e-001	3.727602505e-001	1.367765e+003	1.033420e+003	3.595233e+002	1.070202e+002	46	601	24	82	8.640480e+000	1.919739e+001	0	0	0	0	0	0	0	0	0	0	0	11.2345	504.626	1	1	0	1	25.3321	24.836	82.9867
DATA	820	5	164	66	1	DarkCorner	DarkCorner	14681.6	4476.59	0.000000000e+000	1.098024192e+000	1.000000000e+000	3.712195e+002	2.753276e+001	3.328743e+002	2.771573e+001	36	87	23	82	8.456452e+000	1.933480e+001	0	0	0	0	0	0	0	0	0	0	0	1.31436	-1.28223	0	0	0	0	27.501	23.9667	82.6406
DATA	821	6	1	0	0	A_18_P10687256	chr10:30961768-30961827	11242.8	4480.1	-4.866124822e-001	1.229721174e-001	7.586642567e-005	2.496297e+003	8.141112e+002	4.157694e+002	8.860583e+001	56.5	416.5	26	83	9.061624e+000	1.913292e+001	0	0	0	0	0	0	0	0	0	0	0	20.5041	316.174	1	1	1	1	23.696	26.7412	82.9777
DATA	822	6	2	0	0	A_14_P133587	chr9:139901669-139901726	11263.7	4479.96	1.441162577e-001	6.995054789e-002	3.937376545e-002	3.976845e+003	5.541851e+003	5.183649e+002	5.552612e+002	65	2294	26	82	9.230786e+000	1.942074e+001	0	0	0	0	0	0	0	0	0	0	0	32.665	2178.55	1	1	1	1	24.4106	26.7533	82.5823
DATA	823	6	3	0	0	A_16_P15351436	chr1:176459441-176459500	11285.6	4480.43	-2.544904047e-001	1.980148870e-001	1.987194591e-001	1.026832e+003	5.714902e+002	3.479843e+002	6.656605e+001	43	317	26	82	9.109266e+000	1.938147e+001	0	0	0	0	0	0	0	0	0	0	0	8.43419	227.424	1	1	0	1	22.4545	26.7227	83.2439
DATA	824	6	4	0	0	A_14_P128899	chr10:49609715-49609774	11307	4479.96	-4.687291341e-001	1.843657985e-001	1.100983189e-002	1.408850e+003	4.787797e+002	3.611064e+002	5.857226e+001	45.5	287	26	83	9.163068e+000	1.964233e+001	0	0	0	0	0	0	0	0	0	0	0	11.572	192.744	1	1	0	1	25.1049	26.2344	84.0218
DATA	825	6	5	0	0	A_14_P123023	chr14:62050287-62050346	11327.5	4479.57	-4.238591433e-001	1.977749329e-001	3.210194781e-002	1.235678e+003	4.656354e+002	3.547086e+002	5.729253e+001	44	283	26	83.5	9.503808e+000	1.965490e+001	0	0	0	0	0	0	0	0	0	0	0	10.1496	189.472	1	1	0	1	24.4106	26.2037	83.7057
DATA	826	6	6	0	0	A_14_P133801	chr1:169357484-169357543	11348.5	4479.59	4.850717727e-003	2.882543345e-001	9.865739048e-001	5.123664e+002	5.181212e+002	3.364140e+002	6.144439e+001	40	304	26	83	9.224315e+000	1.983303e+001	0	0	0	0	0	0	0	0	0	0	0	4.20848	213.074	1	1	0	1	26.6546	26.1148	83.9313
DATA	827	6	7	0	0	A_14_P108420	chr10:62092603-62092662	11369.4	4479.62	-1.439887696e-002	1.418261325e-001	9.191338313e-001	1.153974e+003	1.116342e+003	3.519457e+002	1.163237e+002	46	551	26	82	9.160567e+000	1.978393e+001	0	0	0	0	0	0	0	0	0	0	0	9.47852	463.771	1	1	0	1	24.4106	26.1314	83.2775
DATA	828	6	8	0	0	A_14_P107923	chr15:73614452-73614505	11390.5	4479.73	4.364703334e-001	1.105394933e-001	7.862713258e-005	1.017659e+003	2.780178e+003	3.477147e+002	2.798965e+002	44	1265	26	82	9.278662e+000	1.988058e+001	0	0	0	0	0	0	0	0	0	0	0	8.35885	1166.42	1	1	0	1	24.4106	26.4847	83.178
DATA	829	6	9	0	0	A_14_P137041	chr4:62936981-62937040	11412	4479.68	-4.571007494e-002	1.737765651e-001	7.925202489e-001	9.404890e+002	8.465325e+002	3.455350e+002	9.052200e+001	42	457.5	26	81.5	9.532681e+000	1.981530e+001	0	0	0	0	0	0	0	0	0	0	0	7.72499	358.616	1	1	0	1	25.5572	26.5558	82.8366
DATA	830	6	10	0	0	A_14_P107342	chr1:196518386-196518445	11433.1	4479.9	-4.071414470e-001	1.245882366e-001	1.083500259e-003	2.275886e+003	8.912694e+002	4.130022e+002	9.462090e+001	45	468.5	26	84	9.278284e+000	2.041301e+001	0	0	0	0	0	0	0	0	0	0	0	18.6937	381.022	1	1	1	1	24.1747	26.1155	84.3601
DATA	831	6	11	0	0	A_14_P131494	chr9:117879236-117879295	11454.5	4479.68	-1.738181888e-001	4.473610790e-001	6.976156068e-001	3.974373e+002	2.663486e+002	3.348564e+002	4.124450e+001	36.5	207.5	26	84	8.815496e+000	1.973152e+001	0	0	0	0	0	0	0	0	0	0	0	3.26447	114.883	1	1	0	1	27.0811	26.1532	84.0668
DATA	832	6	12	0	0	A_14_P123000	chr21:46357449-46357502	11475.5	4479.73	-8.861143339e-002	1.129527644e-001	4.327468356e-001	1.697556e+003	1.384244e+003	3.733178e+002	1.419033e+002	46	693	25	85	8.273473e+000	2.070406e+001	0	0	0	0	0	0	0	0	0	0	0	13.9434	602.08	1	1	1	1	24.4106	25.3945	85.0917
DATA	833	6	13	0	0	A_14_P109233	chr22:24574559-24574618	11496.2	4479.53	2.682418181e-001	1.759315370e-001	1.273353692e-001	6.429503e+002	1.192392e+003	3.386489e+002	1.231983e+002	39.5	613	25	84	8.456009e+000	2.027291e+001	0	0	0	0	0	0	0	0	0	0	0	5.28107	522.777	1	1	0	1	23.9365	25.3871	84.004
DATA	834	6	14	0	0	A_14_P110701	chr6:55751122-55751181	11517.8	4479.49	-4.701085433e-001	2.208680901e-001	3.329909206e-002	1.142834e+003	3.871458e+002	3.515820e+002	4.943254e+001	45	256.5	25	84	8.386190e+000	2.026941e+001	0	0	0	0	0	0	0	0	0	0	0	9.38701	171.084	1	1	0	1	25.7804	25.0953	84.3625
DATA	835	6	15	0	0	A_18_P16145884	chr7:80878634-80878693	11538.9	4479.36	7.493976361e-002	1.251607140e-001	5.493407492e-001	1.220634e+003	1.450525e+003	3.541874e+002	1.482263e+002	45	739.5	25	83	8.437771e+000	1.969956e+001	0	0	0	0	0	0	0	0	0	0	0	10.026	645.792	1	1	0	1	26.0017	24.9645	83.7084
DATA	836	6	16	0	0	A_16_P21384352	chrX:12333112-12333171	11559.8	4479.74	2.355109852e-002	1.880785067e-001	9.003497718e-001	7.937949e+002	8.380297e+002	3.418338e+002	8.911151e+001	37	458	25	83	8.662576e+000	2.024531e+001	0	0	0	0	0	0	0	0	0	0	0	6.52007	375.709	1	1	0	1	25.7804	25.3147	84.1588
DATA	837	6	17	0	0	A_14_P130104	chr1:47173401-47173460	11580.8	4479.63	3.367853316e-001	8.935277602e-002	1.637947642e-004	1.680514e+003	3.649451e+003	3.725460e+002	3.661838e+002	48	1735	25	83	8.853613e+000	2.038585e+001	0	0	0	0	0	0	0	0	0	0	0	13.8034	1647.24	1	1	1	1	26.4388	25.3317	84.3781
DATA	838	6	18	0	0	A_14_P201369	chr6:72003258-72003317	11602.1	4479.34	-2.052664266e-001	1.930296791e-001	2.876037282e-001	9.994402e+002	6.230034e+002	3.471859e+002	6.910225e+001	42	380	25	83	9.058393e+000	2.080605e+001	0	0	0	0	0	0	0	0	0	0	0	8.2092	283.053	1	1	0	1	26.0017	25.7701	84.1197
DATA	839	6	19	0	0	A_16_P01198581	chr5:25281032-25281091	11623.4	4479.69	8.693284558e-002	1.485695691e-001	5.584587985e-001	9.696464e+002	1.184530e+003	3.463399e+002	1.221228e+002	44	644	25	83	9.209167e+000	1.990051e+001	0	0	0	0	0	0	0	0	0	0	0	7.96448	541.494	1	1	0	1	27.501	25.6693	83.7372
DATA	840	6	20	0	0	A_14_P127002	chr18:23380213-23380272	11644.7	4479.26	-4.352172315e-001	2.380313438e-001	6.748907408e-002	1.013504e+003	3.720560e+002	3.475933e+002	4.750326e+001	42	262	25	83	9.029574e+000	1.974797e+001	0	0	0	0	0	0	0	0	0	0	0	8.32472	171.108	1	1	0	1	24.4106	25.4957	84.2034
DATA	841	6	21	0	0	A_14_P138106	chr17:16892401-16892460	11665.9	4480.09	-9.436559894e-002	2.952435712e-001	7.492568000e-001	5.587257e+002	4.496070e+002	3.371512e+002	5.370612e+001	38	294	25	83	9.020518e+000	1.952672e+001	0	0	0	0	0	0	0	0	0	0	0	4.58926	207.899	1	1	0	1	27.7085	25.6714	83.9055
DATA	842	6	22	0	0	A_16_P00422430	chr2:86592838-86592897	11687.1	4480.06	1.884310189e-001	1.151345389e-001	1.017107544e-001	1.017993e+003	1.570999e+003	2.977239e+002	1.597941e+002	38	812	25	83	8.815738e+000	1.910902e+001	0	0	0	0	0	0	0	0	0	0	0	8.3616	730.306	1	1	0	1	28.1191	25.5969	84.1495
DATA	843	6	23	0	0	A_16_P35944905	chr2:166711889-166711948	11708.5	4480.14	1.520199776e-001	3.252436914e-001	6.402113558e-001	3.793830e+002	5.383911e+002	3.346469e+002	6.118672e+001	35	338	25	83	8.933373e+000	1.972372e+001	0	0	0	0	0	0	0	0	0	0	0	3.11618	251.549	1	1	0	1	26.6546	25.6978	84.377
DATA	844	6	24	0	0	A_14_P117145	chr1:231837316-231837375	11729.5	4479.72	-7.471796942e-002	3.755991585e-001	8.423174419e-001	3.482776e+002	2.932295e+002	2.736379e+002	4.119372e+001	34.5	235.5	25	84	9.050632e+000	2.028360e+001	0	0	0	0	0	0	0	0	0	0	0	2.86068	137.663	1	1	0	1	25.7804	25.5371	85.1274
DATA	845	6	25	0	1	SRN_30329	SRN_30329	11751.2	4480.29	-4.357685145e-001	2.281025010e-001	5.608087584e-002	1.040139e+003	3.813493e+002	3.415152e+002	4.778993e+001	38	267	25	85	8.689473e+000	2.021347e+001	0	0	0	0	0	0	0	0	0	0	0	8.5435	179.838	1	1	0	1	24.8756	25.6176	86.1091
DATA	846	6	26	0	0	A_14_P104668	chr8:22087590-22087642	11771.6	4480.24	3.980860602e-002	1.144550304e-001	7.279828674e-001	1.433957e+003	1.571610e+003	3.620933e+002	1.597575e+002	45	847.5	25	85	8.544265e+000	2.012094e+001	0	0	0	0	0	0	0	0	0	0	0	11.7782	744.169	1	1	0	1	25.7804	25.6584	86.7488
DATA	847	6	27	0	0	A_14_P125828	chr1:153431594-153431653	11792.9	4480.25	5.183729076e-001	1.970009233e-001	8.505334529e-003	4.125018e+002	1.360814e+003	3.324894e+002	1.390484e+002	32.5	714	26	84	8.440068e+000	2.041243e+001	0	0	0	0	0	0	0	0	0	0	0	-0.344608	646.94	0	1	0	1	25.3321	25.7029	85.5094
DATA	848	6	28	0	0	A_14_P135731	chr6:53853420-53853479	11814.4	4480	2.617964478e-001	2.875784944e-001	3.626391242e-001	3.772746e+002	6.893725e+002	3.346230e+002	7.458165e+001	38	407.5	25	84.5	8.373643e+000	1.964919e+001	0	0	0	0	0	0	0	0	0	0	0	3.09886	328.992	1	1	0	1	29.1201	25.165	85.111
DATA	849	6	29	0	0	A_14_P129489	chr16:28543104-28543163	11835.4	4480.03	-5.946923417e-001	3.125468065e-001	5.707570813e-002	8.825722e+002	2.244181e+002	3.440037e+002	3.616796e+001	39	200.5	25	84	8.389635e+000	2.014018e+001	0	0	0	0	0	0	0	0	0	0	0	7.24927	107.472	1	1	0	1	29.1201	25.2549	84.0464
DATA	850	6	30	0	0	A_16_P02776734	chr13:51321955-51322014	11856.6	4480.39	4.334153339e-001	2.164944822e-001	4.528801026e-002	4.120574e+002	1.117823e+003	3.331467e+002	1.153026e+002	35.5	624	25	85	8.704512e+000	1.971967e+001	0	0	0	0	0	0	0	0	0	0	0	1.71807	537.011	0	1	0	1	25.5572	25.4383	84.3932
DATA	851	6	31	0	0	A_16_P01085278	chr4:136587298-136587357	11877.3	4480.22	-1.042082345e-001	1.943277512e-001	5.917858616e-001	8.852729e+002	6.964163e+002	3.440731e+002	7.513043e+001	40	424	25	85	8.910702e+000	1.957403e+001	0	0	0	0	0	0	0	0	0	0	0	7.27146	335.57	1	1	0	1	25.7804	25.6938	84.9157
DATA	852	6	32	0	0	A_16_P41646318	chrX:36978080-36978139	11899	4480	-3.784556369e-001	1.618789939e-001	1.939283821e-002	1.490059e+003	6.233728e+002	3.643514e+002	6.838074e+001	47.5	388.5	25	86	8.900914e+000	1.946603e+001	0	0	0	0	0	0	0	0	0	0	0	12.239	301.254	1	1	0	1	26.4388	25.8741	85.2675
DATA	853	6	33	0	0	A_16_P02368291	chr10:128980532-128980591	11919.8	4480.8	-2.801765451e-001	1.979427438e-001	1.569388392e-001	1.054855e+003	5.533706e+002	3.488214e+002	6.203636e+001	43	371	24	85	8.558937e+000	1.979122e+001	0	0	0	0	0	0	0	0	0	0	0	8.66437	268.047	1	1	0	1	23.696	25.1757	84.7109
DATA	854	6	34	0	0	A_14_P120203	chr10:91451180-91451239	11940.5	4480.87	1.511563271e-001	9.159947812e-002	9.890457092e-002	1.820715e+003	2.578685e+003	3.790768e+002	2.593817e+002	46.5	1330.5	24	84	8.396577e+000	2.012683e+001	0	0	0	0	0	0	0	0	0	0	0	14.955	1251.97	1	1	1	1	24.4106	24.854	84.1004
DATA	855	6	35	0	0	A_14_P121122	chr10:11245206-11245265	11962.4	4480.96	2.060391506e-002	2.146996239e-001	9.235473875e-001	6.878141e+002	7.212320e+002	3.395292e+002	7.733698e+001	38	444	24	84	8.667301e+000	1.932692e+001	0	0	0	0	0	0	0	0	0	0	0	5.64957	350.939	1	1	0	1	25.1049	24.7357	83.7541
DATA	856	6	36	0	0	A_16_P15322374	chr1:163743695-163743754	11983.4	4480.79	-2.247958386e-001	2.002116603e-001	2.615262997e-001	9.798365e+002	5.839259e+002	3.466266e+002	6.469800e+001	40	383	25	84	9.161945e+000	1.854260e+001	0	0	0	0	0	0	0	0	0	0	0	8.04818	284.698	1	1	0	1	25.3321	25.3938	83.4626
DATA	857	6	37	0	0	A_14_P201816	chr8:131308474-131308531	12004.3	4480.31	-7.125105916e-001	2.665654241e-001	7.519204097e-003	1.175356e+003	2.278551e+002	3.526525e+002	3.594949e+001	43	202	25	83	9.052408e+000	1.893132e+001	0	0	0	0	0	0	0	0	0	0	0	9.65414	111.304	1	1	0	1	24.8756	25.2364	83.2869
DATA	858	6	38	0	0	A_14_P135000	chr11:95711795-95711854	12025.8	4480.39	-1.126164199e-001	1.357018666e-001	4.066059895e-001	1.364349e+003	1.052711e+003	3.593935e+002	1.088702e+002	43	623	25	82	9.155965e+000	2.025024e+001	0	0	0	0	0	0	0	0	0	0	0	11.2065	515.056	1	1	0	1	25.5572	25.5279	82.5
DATA	859	6	39	0	0	A_16_P18328789	chr8:64028340-64028399	12046.8	4480.23	-2.225336955e-001	1.507013043e-001	1.397683953e-001	1.360550e+003	8.150437e+002	3.592495e+002	8.608983e+001	41	488	25	82	8.995593e+000	2.048787e+001	0	0	0	0	0	0	0	0	0	0	0	11.1753	399.351	1	1	0	1	24.4106	25.3019	82.5164
DATA	860	6	40	0	0	A_14_P109613	chr16:88900248-88900307	12068.2	4480.48	0.000000000e+000	9.430536818e-001	1.000000000e+000	4.095752e+002	3.601742e+001	3.324894e+002	2.792264e+001	27	109	24	80	8.889259e+000	1.949526e+001	0	0	0	0	0	0	0	0	0	0	0	-7.20066	17.6683	0	1	0	0	30	25.2609	81.4176
DATA	861	6	41	0	0	A_14_P202444	chr1:31657920-31657976	12089.1	4480.19	4.470186221e-001	9.874629620e-002	5.984373834e-006	1.264707e+003	3.540044e+003	3.557303e+002	3.550832e+002	43	1808.5	24	79	8.800244e+000	1.936711e+001	0	0	0	0	0	0	0	0	0	0	0	10.3881	1738.55	1	1	0	1	25.5572	24.8539	80.7505
DATA	862	6	42	0	0	A_14_P129316	chr4:128776459-128776518	12110	4480.16	2.228026131e-001	1.664875327e-001	1.808136504e-001	7.229065e+002	1.207493e+003	3.402575e+002	1.238708e+002	36	695	24	79	8.456316e+000	1.939132e+001	0	0	0	0	0	0	0	0	0	0	0	5.93781	593.544	1	1	0	1	25.3321	24.831	80.0786
DATA	863	6	43	0	0	A_16_P19307708	chr11:83645252-83645311	12131.3	4480.32	-3.069361694e-001	1.955020489e-001	1.164175738e-001	1.101451e+003	5.432867e+002	3.502587e+002	6.094366e+001	42.5	357	24	79	8.559007e+000	2.020150e+001	0	0	0	0	0	0	0	0	0	0	0	9.0471	267.237	1	1	0	1	26.0017	24.9941	80.9499
DATA	864	6	44	0	0	A_14_P123038	chr13:105833992-105834051	12152.6	4480.21	-5.293557074e-001	1.416812725e-001	1.867899315e-004	2.123940e+003	6.277497e+002	3.945382e+002	6.857314e+001	51	398	24	79	8.641885e+000	1.950350e+001	0	0	0	0	0	0	0	0	0	0	0	17.4456	308.976	1	1	1	1	25.3321	25.0178	79.8617
DATA	865	6	45	0	0	A_16_P02444256	chr11:47493957-47494016	12173.8	4480.53	3.460540749e-001	2.411595865e-001	1.512988375e-001	4.078156e+002	9.047278e+002	3.331223e+002	9.458550e+001	36	539	25	79	9.007079e+000	1.890139e+001	0	0	0	0	0	0	0	0	0	0	0	1.68588	445.445	0	1	0	1	25.7804	25.9453	80.0348
DATA	866	6	46	0	0	A_16_P00566891	chr2:198807217-198807276	12195.2	4480.5	-2.787720354e-001	1.434277415e-001	5.193875309e-002	1.545017e+003	8.131323e+002	3.666333e+002	8.586314e+001	46.5	512	25	79	8.833106e+000	1.812554e+001	0	0	0	0	0	0	0	0	0	0	0	12.6905	400.468	1	1	0	1	26.6546	25.7752	79.7822
DATA	867	6	47	0	0	A_14_P131989	chr17:27041316-27041374	12216.2	4480.62	4.896249948e-001	1.021760118e-001	1.651466759e-006	1.148017e+003	3.544650e+003	3.517508e+002	3.555361e+002	40	1833	25	79	8.683401e+000	1.839534e+001	0	0	0	0	0	0	0	0	0	0	0	9.42958	1745.91	1	1	0	1	26.0017	25.2313	79.9303
DATA	868	6	48	0	0	A_14_P109608	chr10:85913032-85913091	12237.7	4480.67	0.000000000e+000	3.934933897e-001	1.000000000e+000	4.065878e+002	3.359187e+002	3.325284e+002	4.346163e+001	32	257	25	79	8.618370e+000	1.825304e+001	0	0	0	0	0	0	0	0	0	0	0	0.418089	165.455	0	1	0	1	25.3321	25.1574	80.007
DATA	869	6	49	0	0	A_14_P133915	chr18:71952223-71952282	12258.5	4480.37	9.060141783e-002	2.157688027e-001	6.745581774e-001	6.304782e+002	7.767326e+002	3.384143e+002	8.242355e+001	37.5	478.5	24	80	8.887452e+000	1.860655e+001	0	0	0	0	0	0	0	0	0	0	0	5.17862	382.573	1	1	0	1	25.3321	24.9426	81.1058
DATA	870	6	50	0	0	A_14_P134105	chr7:87329804-87329863	12279.3	4480.35	-6.927292618e-002	2.598894196e-001	7.898174310e-001	6.209474e+002	5.293975e+002	3.382380e+002	5.969485e+001	37.5	364	25	82	8.863869e+000	1.936906e+001	0	0	0	0	0	0	0	0	0	0	0	5.10034	260.69	1	1	0	1	25.1049	25.697	82.5416
DATA	871	6	51	0	0	A_16_P15780329	chr2:110895981-110896040	12301	4480.5	-1.790492809e-001	3.001935855e-001	5.508772792e-001	5.339944e+002	3.535797e+002	2.991389e+002	4.485194e+001	35	252	25	82	8.872973e+000	1.942046e+001	0	0	0	0	0	0	0	0	0	0	0	4.38612	174.038	1	1	0	1	26.2212	25.666	82.338
DATA	872	6	52	0	0	A_14_P109158	chr11:116728540-116728594	12321.7	4480.47	1.604457054e-002	1.443141027e-001	9.114751022e-001	1.089224e+003	1.130217e+003	3.498761e+002	1.163448e+002	46	662	25	82	8.323473e+000	1.955478e+001	0	0	0	0	0	0	0	0	0	0	0	8.94667	556.058	1	1	0	1	25.7804	25.2289	81.4398
DATA	873	6	53	0	0	A_14_P136435	chr3:100428290-100428336	12342.8	4480.92	1.976802841e-001	1.096912971e-001	7.152163080e-002	1.284510e+003	2.024967e+003	3.564392e+002	2.043729e+002	42.5	1090	24	82	8.576091e+000	1.939811e+001	0	0	0	0	0	0	0	0	0	0	0	10.5507	995.512	1	1	0	1	23.9365	25.152	81.8398
DATA	874	6	54	0	0	A_16_P18202452	chr8:5721369-5721428	12364.3	4480.86	-6.743511628e-002	9.626996238e-002	4.836280268e-001	2.117543e+003	1.812998e+003	3.941943e+002	1.833958e+002	51	1002	25	81	9.087146e+000	1.954078e+001	0	0	0	0	0	0	0	0	0	0	0	17.3931	890.696	1	1	1	1	24.1747	25.7163	81.5054
DATA	875	6	55	0	0	A_14_P121575	chrX:120841367-120841426	12385.4	4480.96	2.705292814e-001	1.961115883e-001	1.677511225e-001	5.656886e+002	1.054646e+003	3.372673e+002	1.090342e+002	37	578	24	81	8.959951e+000	1.919548e+001	0	0	0	0	0	0	0	0	0	0	0	4.64645	517.699	1	1	0	1	24.4106	24.834	81.917
DATA	876	6	56	0	0	A_16_P18482472	chr8:128955481-128955540	12406.4	4481.31	-2.789854241e-001	1.012364945e-001	5.855250890e-003	2.573083e+003	1.353531e+003	4.204245e+002	1.381583e+002	51	753	25	82	9.252267e+000	2.019819e+001	0	0	0	0	0	0	0	0	0	0	0	21.1348	663.735	1	1	1	1	23.2073	25.4775	83.1191
DATA	877	6	57	0	0	A_14_P134067	chr2:214619035-214619094	12428	4481.3	-1.611181961e-001	1.364825806e-001	2.377999413e-001	1.157114e+003	7.984685e+002	2.918120e+002	8.452401e+001	38	482	25	83	9.363473e+000	2.071293e+001	0	0	0	0	0	0	0	0	0	0	0	9.5043	391.155	1	1	0	1	22.9591	25.7864	83.494
DATA	878	6	58	0	0	A_16_P19858217	chr13:71028436-71028495	12449.1	4480.96	4.164587225e-001	1.319138056e-001	1.593730071e-003	7.828261e+002	2.042321e+003	3.415807e+002	2.061091e+002	38	1111	25	83	9.384069e+000	2.045184e+001	0	0	0	0	0	0	0	0	0	0	0	6.42998	999.563	1	1	0	1	24.6442	25.6887	83.2218
DATA	879	6	59	0	0	A_14_P113746	chr1:197522122-197522181	12469.9	4480.82	2.831846653e-001	1.028243112e-001	5.886037413e-003	1.312503e+003	2.519330e+003	3.574575e+002	2.534603e+002	44.5	1318.5	25	83	9.252849e+000	1.983515e+001	0	0	0	0	0	0	0	0	0	0	0	10.7806	1231.69	1	1	0	1	25.3321	25.4229	83.083
DATA	880	6	60	0	0	A_14_P121191	chr16:3165058-3165111	12491	4480.67	0.000000000e+000	4.871521720e-001	1.000000000e+000	4.013159e+002	2.148970e+002	3.329418e+002	3.514953e+001	35	204.5	25	83	8.800930e+000	1.995884e+001	0	0	0	0	0	0	0	0	0	0	0	1.42519	104.941	0	1	0	1	25.7804	25.1008	83.9419
DATA	881	6	61	0	1	SRN_50476	SRN_50476	12512.5	4480.68	2.256981149e-001	6.484881904e-002	5.007150942e-004	4.033721e+004	6.782722e+004	4.047401e+003	6.782779e+003	362	33609	25	84	8.974634e+000	1.998530e+001	0	0	0	0	0	0	0	0	0	0	0	331.322	33078.1	1	1	1	1	27.0811	25.439	84.4321
DATA	882	6	62	0	0	A_16_P02546865	chr11:129570431-129570490	12533.4	4480.66	-3.520082844e-001	1.790496540e-001	4.930075633e-002	1.281159e+003	5.696325e+002	3.563185e+002	6.342439e+001	44	374	25	83	9.003307e+000	1.948456e+001	0	0	0	0	0	0	0	0	0	0	0	10.5232	277.424	1	1	0	1	25.3321	25.805	83.5662
DATA	883	6	63	0	0	A_14_P139162	chr13:89513072-89513131	12555.2	4480.94	4.258720804e-001	2.078334676e-001	4.045208580e-002	4.381140e+002	1.168044e+003	3.353635e+002	1.200984e+002	33.5	636.5	25	83	9.103954e+000	1.913067e+001	0	0	0	0	0	0	0	0	0	0	0	3.59858	567.952	1	1	0	1	24.1747	25.5971	84.063
DATA	884	6	64	0	0	A_16_P02777239	chr13:51672708-51672767	12576.2	4480.65	2.198766307e-001	1.671088644e-001	1.882516611e-001	7.222742e+002	1.198336e+003	3.402440e+002	1.230552e+002	38	671.5	25	83	8.882948e+000	2.006259e+001	0	0	0	0	0	0	0	0	0	0	0	5.93262	581.886	1	1	0	1	25.1049	25.4619	84.3597
DATA	885	6	65	0	0	A_18_P17243403	chrX:99661210-99661269	12597.2	4480.76	-5.195578315e-001	3.185416898e-001	1.028795053e-001	8.043947e+002	2.431708e+002	3.420815e+002	3.709854e+001	38	211.5	25	82	8.705036e+000	1.988067e+001	0	0	0	0	0	0	0	0	0	0	0	6.60714	117.89	1	1	0	1	24.4106	25.2636	83.777
DATA	886	6	66	0	0	A_14_P121867	chr10:54531400-54531459	12618	4480.75	-1.447478313e-001	1.850946090e-001	4.342023593e-001	9.787115e+002	7.013049e+002	3.465948e+002	7.553642e+001	39.5	415.5	25	82	8.714359e+000	1.948181e+001	0	0	0	0	0	0	0	0	0	0	0	8.03894	339.458	1	1	0	1	25.1049	25.5188	83.5109
DATA	887	6	67	0	0	A_14_P102613	chr4:14516573-14516632	12639.1	4480.75	6.388759164e-002	1.058960008e-001	5.463057768e-001	1.562900e+003	1.810585e+003	3.673905e+002	1.832273e+002	44	959	25	81	8.629960e+000	1.950611e+001	0	0	0	0	0	0	0	0	0	0	0	12.8374	874.944	1	1	0	1	25.1049	25.7849	82.4086
DATA	888	6	68	0	0	A_14_P121533	chr18:2550022-2550081	12660.3	4481.02	4.998368440e-001	9.051625746e-002	3.350345535e-008	1.604786e+003	5.072871e+003	3.691918e+002	5.080681e+002	44	2534	25	81	8.663862e+000	1.840347e+001	0	0	0	0	0	0	0	0	0	0	0	13.1814	2446.92	1	1	0	1	25.7804	25.7827	82.0497
DATA	889	6	69	0	0	A_14_P123933	chr3:12146369-12146428	12682	4480.13	-2.835254014e-001	1.781636406e-001	1.115249103e-001	1.194361e+003	6.217422e+002	3.532905e+002	6.827019e+001	42	396	25	81	8.618354e+000	1.892397e+001	0	0	0	0	0	0	0	0	0	0	0	9.81025	299.482	1	1	0	1	22.7082	25.4265	81.705
DATA	890	6	70	0	0	A_14_P126998	chr14:81389537-81389596	12702.7	4480.34	4.296993858e-001	1.090509156e-001	8.136091334e-005	1.047198e+003	2.816620e+003	3.485907e+002	2.830752e+002	43	1443	24	83	8.683882e+000	2.016077e+001	0	0	0	0	0	0	0	0	0	0	0	8.60148	1354.22	1	1	0	1	24.8756	25.184	83.0245
DATA	891	6	71	0	1	SRN_20617	SRN_20617	12724.3	4480.31	-4.058673739e-001	5.054574988e-001	4.219918850e-001	4.457751e+002	1.750848e+002	3.354644e+002	3.328078e+001	37	181	24	83	8.459128e+000	2.042884e+001	0	0	0	0	0	0	0	0	0	0	0	3.66151	84.0253	1	1	0	1	24.4106	24.815	83.4916
DATA	892	6	72	0	0	A_16_P38293839	chr8:6502461-6502520	12745.1	4480.71	-1.539841152e-001	2.020174890e-001	4.459217902e-001	8.967887e+002	6.290802e+002	3.443712e+002	6.900507e+001	41	408	24	82	8.654483e+000	2.088800e+001	0	0	0	0	0	0	0	0	0	0	0	7.36604	301.299	1	1	0	1	27.0811	24.6953	83.8681
DATA	893	6	73	0	0	A_14_P125401	chr14:61265545-61265604	12767.2	4480.92	1.627764153e-001	1.862610761e-001	3.821643512e-001	6.817847e+002	9.917991e+002	3.394076e+002	1.031709e+002	39	574	24	82	8.701030e+000	2.095969e+001	0	0	0	0	0	0	0	0	0	0	0	5.60004	474.051	1	1	0	1	27.0811	24.6468	83.836
DATA	894	6	74	0	0	A_14_P138948	chr3:11765281-11765340	12787.9	4480.88	-5.402993962e-001	2.043244610e-001	8.185506076e-003	1.344249e+003	3.874184e+002	3.586353e+002	4.807801e+001	46	281	24	82	8.574177e+000	2.116023e+001	0	0	0	0	0	0	0	0	0	0	0	11.0414	184.834	1	1	0	1	26.6546	24.7523	83.2518
DATA	895	6	75	0	0	A_14_P136395	chr3:102218968-102219027	12808.9	4480.84	3.952191417e-003	9.733201534e-002	9.676105938e-001	1.910713e+003	1.928180e+003	3.834807e+002	1.949164e+002	49	1027	24	82	8.673574e+000	2.142124e+001	0	0	0	0	0	0	0	0	0	0	0	15.6942	918.186	1	1	1	1	26.4388	24.6018	83.7146
DATA	896	6	76	0	0	A_14_P138306	chr3:181762961-181763020	12830.5	4480.66	2.186109965e-001	2.214866212e-001	3.236344582e-001	5.262956e+002	8.706442e+002	3.366290e+002	9.163474e+001	36	497	24	81	8.774834e+000	2.097509e+001	0	0	0	0	0	0	0	0	0	0	0	4.32289	413.81	1	1	0	1	26.8687	25.0178	82.773
DATA	897	6	77	0	0	A_14_P105364	chr16:88590554-88590613	12850.5	4481.28	6.548591628e-001	1.797077063e-001	2.684085559e-004	3.930271e+002	1.775341e+003	3.340032e+002	1.798292e+002	36	956.5	24	82	8.614199e+000	2.077872e+001	0	0	0	0	0	0	0	0	0	0	0	2.60896	842.013	0	1	0	1	25.7804	24.7915	83.289
DATA	898	6	78	0	0	A_14_P102201	chr5:125774098-125774157	12872.3	4481.07	-7.458977674e-002	1.323630497e-001	5.730780144e-001	1.347574e+003	1.134914e+003	3.587601e+002	1.170625e+002	46	635	25	82	8.999610e+000	2.021293e+001	0	0	0	0	0	0	0	0	0	0	0	11.0687	537.241	1	1	0	1	25.1049	25.874	83.7057
DATA	899	6	79	0	0	A_14_P118240	chr11:18487158-18487217	12893.2	4481.81	3.808951033e-001	8.524200107e-002	7.880793679e-006	1.898114e+003	4.562654e+003	3.828545e+002	4.571708e+002	51	2245	25	83	9.367764e+000	2.057229e+001	0	0	0	0	0	0	0	0	0	0	0	15.5907	2154.94	1	1	1	1	24.4106	25.8495	84.8976
DATA	900	6	80	0	1	SRN_20167	SRN_20167	12914.2	4481.67	-8.733539983e-001	2.840467085e-001	2.107253662e-003	1.268890e+003	1.698518e+002	3.558792e+002	3.344736e+001	43	184	25	84	9.058007e+000	2.072522e+001	0	0	0	0	0	0	0	0	0	0	0	10.4224	80.0693	1	1	0	1	26.0017	25.6081	85.7299
DATA	901	6	81	0	0	A_14_P130607	chr11:35006200-35006259	12936	4480.96	4.382470468e-001	1.238927287e-001	4.042241770e-004	8.407068e+002	2.306171e+003	3.429535e+002	2.324162e+002	40	1174	25	84	8.891240e+000	2.078198e+001	0	0	0	0	0	0	0	0	0	0	0	6.9054	1085.31	1	1	0	1	25.5572	25.6436	85.2726
DATA	902	6	82	0	0	A_14_P107849	chr15:96313856-96313915	12957	4481.2	-5.251375780e-001	1.882798325e-001	5.284928193e-003	1.458282e+003	4.352152e+002	3.630635e+002	5.225511e+001	45	310	25	84	8.556617e+000	2.067338e+001	0	0	0	0	0	0	0	0	0	0	0	11.978	204.396	1	1	0	1	28.1191	25.2987	84.9261
DATA	903	6	83	0	0	A_14_P139958	chr9:37423984-37424041	12977.9	4481.2	0.000000000e+000	4.607690850e-001	1.000000000e+000	3.903166e+002	2.508481e+002	3.324894e+002	3.832695e+001	32	215	25	84	8.613982e+000	2.119977e+001	0	0	0	0	0	0	0	0	0	0	0	-0.519765	117.582	0	1	0	1	26.6546	25.3538	85.1628
DATA	904	6	84	0	0	A_14_P124408	chr1:11097910-11097969	12999.2	4481.12	-6.596272585e-002	9.657721310e-002	4.946036422e-001	1.761682e+003	1.513438e+003	3.291711e+002	1.541035e+002	45.5	807.5	26	84	8.816419e+000	2.064277e+001	0	0	0	0	0	0	0	0	0	0	0	14.4701	708.049	1	1	1	1	25.5572	25.817	84.422
DATA	905	6	85	0	1	SRN_30439	SRN_30439	13020.4	4481.03	-8.290672249e-001	3.407260694e-001	1.496450764e-002	9.958750e+002	1.476174e+002	3.470834e+002	3.261953e+001	40	171	26	84	9.242871e+000	2.002168e+001	0	0	0	0	0	0	0	0	0	0	0	8.17992	68.9311	1	1	0	1	29.1201	26.3103	84.3904
DATA	906	6	86	0	0	A_14_P139159	chr7:70973354-70973413	13041.6	4480.94	5.797108707e-001	1.948336500e-001	2.925928686e-003	3.891020e+002	1.478340e+003	3.336315e+002	1.506791e+002	36	801	25	83	9.028054e+000	1.974894e+001	0	0	0	0	0	0	0	0	0	0	0	2.26551	689.032	0	1	0	1	26.4388	25.802	83.5717
DATA	907	6	87	0	0	A_14_P109195	chr1:107066388-107066447	13062.9	4481.21	-4.324966796e-001	1.477776595e-001	3.426104139e-003	1.782533e+003	6.584776e+002	3.772578e+002	7.203248e+001	46.5	397.5	25	82	8.917353e+000	2.034717e+001	0	0	0	0	0	0	0	0	0	0	0	14.6414	306.284	1	1	1	1	26.2212	25.8828	83.0051
DATA	908	6	88	0	0	A_16_P00432097	chr2:102116853-102116912	13083.9	4481.12	-3.128388754e-001	1.397195650e-001	2.515276138e-002	1.664496e+003	8.099232e+002	3.718261e+002	8.611400e+001	46	482	25	81	9.043721e+000	2.036724e+001	0	0	0	0	0	0	0	0	0	0	0	13.6718	376.042	1	1	1	1	25.1049	25.7242	82.1828
DATA	909	6	89	0	0	A_14_P115688	chr16:14464480-14464539	13104.7	4481.35	3.026824664e-002	2.784864709e-001	9.134496494e-001	5.153082e+002	5.525038e+002	3.364590e+002	6.254402e+001	37	346	25	81	8.980856e+000	2.025022e+001	0	0	0	0	0	0	0	0	0	0	0	4.23264	256.033	1	1	0	1	23.9365	25.843	82.3678
DATA	910	6	90	0	0	A_14_P137806	chr11:113955796-113955855	13126.7	4481.33	2.827803433e-001	2.720964998e-001	2.986815531e-001	3.872420e+002	7.426134e+002	3.324894e+002	7.985700e+001	30.5	434.5	25	82	8.793379e+000	2.030150e+001	0	0	0	0	0	0	0	0	0	0	0	-3.40396	343.483	0	1	0	1	24.8756	25.8447	83.2462
DATA	911	6	91	0	0	A_16_P38441356	chr8:72388353-72388412	13147.3	4481.24	1.596485757e-001	1.801576364e-001	3.755310638e-001	7.108541e+002	1.026666e+003	3.400035e+002	1.067977e+002	40	536	25	82	8.623649e+000	2.057633e+001	0	0	0	0	0	0	0	0	0	0	0	5.83881	474.062	1	1	0	1	25.7804	25.765	82.7192
DATA	912	6	92	0	0	A_14_P115074	chr12:118460016-118460075	13168.3	4481.21	5.938852809e-001	1.929892629e-001	2.088870501e-003	3.864891e+002	1.517129e+003	3.333278e+002	1.545482e+002	35	806	25	82	8.537532e+000	2.034083e+001	0	0	0	0	0	0	0	0	0	0	0	1.94069	699.322	0	1	0	1	25.5572	25.315	83.0742
DATA	913	6	93	0	0	A_14_P124193	chr3:10351378-10351437	13189.2	4481.16	4.699797471e-001	2.200447425e-001	3.269268303e-002	3.861105e+002	1.139440e+003	3.324894e+002	1.177050e+002	32.5	618.5	25	81	8.463155e+000	2.019566e+001	0	0	0	0	0	0	0	0	0	0	0	-1.94489	524.342	0	1	0	1	25.1049	25.217	82.2282
DATA	914	6	94	0	0	A_18_P15638920	chr6:49302531-49302590	13211.1	4481	-5.062361008e-001	1.780764778e-001	4.471889341e-003	1.529218e+003	4.766869e+002	3.659703e+002	5.609335e+001	43	319	24	82	8.323348e+000	2.040302e+001	0	0	0	0	0	0	0	0	0	0	0	12.5607	218.994	1	1	0	1	22.9591	25.1965	82.5036
DATA	915	6	95	0	0	A_14_P111736	chr8:60043564-60043623	13231.7	4480.87	-5.466403860e-002	1.278906889e-001	6.690677465e-001	1.376726e+003	1.213901e+003	3.598652e+002	1.249496e+002	44	654	25	84	8.714538e+000	2.086478e+001	0	0	0	0	0	0	0	0	0	0	0	11.3082	556.822	1	1	0	1	23.696	25.7419	83.8108
DATA	916	6	96	0	0	A_14_P101659	chr4:23515063-23515122	13253.4	4480.41	-2.056068345e-001	1.002452770e-001	4.026327701e-002	2.364487e+003	1.472754e+003	4.079917e+002	1.502311e+002	51.5	763	24	84	8.421571e+000	2.023846e+001	0	0	0	0	0	0	0	0	0	0	0	19.4214	674.597	1	1	1	1	22.4545	24.862	84.2873
DATA	917	6	97	0	0	A_14_P115682	chr19:14572768-14572827	13274.4	4481.2	2.830741553e-002	1.317298451e-001	8.298531460e-001	1.204224e+003	1.285330e+003	3.536252e+002	1.319222e+002	41	714	24	83	8.585747e+000	1.930709e+001	0	0	0	0	0	0	0	0	0	0	0	9.89126	587.616	1	1	0	1	25.3321	24.716	83.241
DATA	918	6	98	0	0	A_14_P128782	chr16:12739839-12739898	13295.5	4481.3	-2.189727871e-001	1.363819485e-001	1.083651659e-001	1.536735e+003	9.281672e+002	3.662851e+002	9.747015e+001	47	534	24	81	8.619258e+000	1.978436e+001	0	0	0	0	0	0	0	0	0	0	0	12.6224	423.673	1	1	0	1	24.4106	24.974	82.275
DATA	919	6	99	0	0	A_14_P135111	chr17:30475953-30476012	13316.7	4481.5	2.549028228e-001	2.661059873e-001	3.381133879e-001	4.132681e+002	7.432497e+002	3.350479e+002	8.007780e+001	37	447	25	81	8.759892e+000	2.073541e+001	0	0	0	0	0	0	0	0	0	0	0	3.3945	338.736	1	1	0	1	27.0811	25.3618	82.5091
DATA	920	6	100	0	0	A_16_P01858979	chr8:8982291-8982350	13337.8	4481.5	2.470930844e-002	1.202097403e-001	8.371411619e-001	1.363789e+003	1.443632e+003	3.593722e+002	1.474160e+002	44	746	25	81	9.043039e+000	2.068915e+001	0	0	0	0	0	0	0	0	0	0	0	11.2019	657.01	1	1	0	1	26.6546	26.1393	82.9485
DATA	921	6	101	0	0	A_16_P18196956	chr8:3710810-3710869	13358.8	4481.04	1.245736739e-001	1.422292429e-001	3.811032086e-001	9.796574e+002	1.305112e+003	3.466215e+002	1.338878e+002	37	701	26	81	9.035846e+000	2.015282e+001	0	0	0	0	0	0	0	0	0	0	0	8.04671	593.3	1	1	0	1	22.7082	27.0049	82.6053
DATA	922	6	102	0	0	A_16_P39656744	chr12:45408646-45408705	13379.9	4481.21	-7.966175823e-003	3.163188512e-001	9.799081943e-001	4.715324e+002	4.629620e+002	3.358164e+002	5.512311e+001	40	323.5	26	81	8.884898e+000	1.970787e+001	0	0	0	0	0	0	0	0	0	0	0	3.87307	210.172	1	1	0	1	24.4106	26.8915	82.6657
DATA	923	6	103	0	0	A_16_P18384356	chr8:87954412-87954471	13401.4	4481.4	-6.826455251e-001	1.940727009e-001	4.356763240e-004	1.662753e+003	3.452886e+002	3.717481e+002	4.571537e+001	47	250	26	82	9.082962e+000	2.054744e+001	0	0	0	0	0	0	0	0	0	0	0	13.6575	156.539	1	1	1	1	25.3321	26.9273	84.1703
DATA	924	6	104	0	0	A_18_P11734158	chr13:51422995-51423054	13422.3	4481.25	-8.399424989e-002	1.504232592e-001	5.765807975e-001	1.163077e+003	9.585490e+002	3.522452e+002	1.004379e+002	41	487	27	82	9.088920e+000	1.966478e+001	0	0	0	0	0	0	0	0	0	0	0	9.55329	434.091	1	1	0	1	26.2212	27.2841	83.2376
DATA	925	6	105	0	0	A_14_P136631	chr20:61758593-61758652	13443.4	4481.31	0.000000000e+000	4.549405612e-001	1.000000000e+000	3.816635e+002	2.648244e+002	3.324894e+002	4.003760e+001	31.5	224.5	26	82.5	9.364028e+000	2.042531e+001	0	0	0	0	0	0	0	0	0	0	0	-2.49984	119.791	0	1	0	1	24.4106	27.1874	83.9198
DATA	926	6	106	0	0	A_14_P128178	chr12:71032473-71032532	13464.2	4480.9	-2.336056775e-001	2.102650606e-001	2.665659078e-001	9.374985e+002	5.474758e+002	3.454537e+002	6.245406e+001	41	352	27	83	9.509685e+000	2.028162e+001	0	0	0	0	0	0	0	0	0	0	0	7.70043	247.437	1	1	0	1	23.4529	27.3483	83.8124
DATA	927	6	107	0	0	A_16_P00236389	chr1:203954724-203954783	13486	4481.5	-3.712653741e-001	3.130139606e-001	2.355834385e-001	7.070767e+002	3.007469e+002	3.399247e+002	4.254502e+001	39	245	26	83	9.552982e+000	2.014384e+001	0	0	0	0	0	0	0	0	0	0	0	5.80779	135.747	1	1	0	1	26.2212	27.0068	83.9542
DATA	928	6	108	0	0	A_14_P122752	chr21:41711303-41711362	13506.4	4480.96	-4.594207516e-001	1.864592783e-001	1.374267582e-002	1.374559e+003	4.772463e+002	3.597823e+002	5.643031e+001	43	296	26	84	9.457765e+000	1.928467e+001	0	0	0	0	0	0	0	0	0	0	0	11.2904	215.276	1	1	0	1	24.8756	27.0419	83.5335
DATA	929	6	109	0	0	A_14_P120343	chr6:30038261-30038319	13528.4	4481.11	-8.239899764e-003	1.737372154e-001	9.621726128e-001	9.006449e+002	8.837180e+002	3.444718e+002	9.337056e+001	40	461	27	83	9.397882e+000	1.948478e+001	0	0	0	0	0	0	0	0	0	0	0	7.39772	398.244	1	1	0	1	25.3321	27.4187	84.0287
DATA	930	6	110	0	0	A_14_P108190	chr6:45233425-45233484	13549.4	4481.57	-8.877216189e-001	1.620094995e-001	4.266698276e-008	2.719516e+003	3.521843e+002	4.295426e+002	4.637525e+001	54.5	244	26	84	8.893266e+000	1.952055e+001	0	0	0	0	0	0	0	0	0	0	0	22.3376	158.55	1	1	1	1	25.7804	27.0559	84.2659
DATA	931	6	111	0	0	A_14_P136983	chr11:62475483-62475540	13570.6	4481.59	0.000000000e+000	4.669059790e-001	1.000000000e+000	3.796659e+002	2.520372e+002	3.325798e+002	3.933033e+001	35	216	26	84	9.348717e+000	1.967451e+001	0	0	0	0	0	0	0	0	0	0	0	0.636784	113.383	0	1	0	1	27.501	26.7947	84.9615
DATA	932	6	112	0	0	A_16_P35564679	chr2:7304200-7304259	13591.6	4481.26	7.072760916e-002	1.583462334e-001	6.551174635e-001	9.156428e+002	1.077590e+003	3.448670e+002	1.119131e+002	41.5	578	26	83	9.185022e+000	1.980358e+001	0	0	0	0	0	0	0	0	0	0	0	7.52091	484.535	1	1	0	1	25.1049	26.562	84.7116
DATA	933	6	113	0	0	A_14_P130222	chr15:41476350-41476409	13613.2	4481.61	2.318388448e-001	2.140838711e-001	2.788374281e-001	5.378788e+002	9.173251e+002	3.368120e+002	9.658547e+001	37	502	26	83	9.144809e+000	2.036719e+001	0	0	0	0	0	0	0	0	0	0	0	4.41803	412.163	1	1	0	1	25.1049	26.335	84.4595
DATA	934	6	114	0	0	A_16_P17517929	chr6:40001847-40001906	13634.4	4481.55	-2.292008272e-001	1.191827930e-001	5.446706359e-002	1.866674e+003	1.101204e+003	3.813056e+002	1.141983e+002	49	570.5	27	83	9.215138e+000	1.963318e+001	0	0	0	0	0	0	0	0	0	0	0	15.3325	494.551	1	1	1	1	24.8756	26.9511	83.655
DATA	935	6	115	0	0	A_16_P18453971	A_16_P18453971	13655.3	4481.61	-7.425292883e-001	3.181171749e-001	1.958851220e-002	9.939984e+002	1.798276e+002	3.470296e+002	3.519851e+001	40	187	26	82	9.057635e+000	1.930422e+001	0	0	0	0	0	0	0	0	0	0	0	8.16451	80.7252	1	1	0	1	27.2919	26.699	83.3818
DATA	936	6	116	0	0	A_14_P106874	chr7:115994602-115994661	13676.4	4481.34	-2.617051230e-001	2.468552974e-001	2.890736399e-001	8.114761e+002	4.441919e+002	3.422487e+002	5.374941e+001	40.5	301.5	26	83	8.988375e+000	1.935046e+001	0	0	0	0	0	0	0	0	0	0	0	6.6653	199.358	1	1	0	1	25.1049	26.5495	83.5475
DATA	937	6	117	0	0	A_18_P10895419	chr10:112514627-112514686	13697.7	4481.61	3.007835284e-001	1.150163005e-001	8.919133391e-003	1.077909e+003	2.154596e+003	3.495255e+002	2.175764e+002	41	1045	25	82	9.333579e+000	1.943409e+001	0	0	0	0	0	0	0	0	0	0	0	8.85373	966.627	1	1	0	1	24.4106	26.1768	83.9291
DATA	938	6	118	0	0	A_14_P112904	chr1:63744045-63744104	13718.7	4481.67	5.029078508e-001	1.600590397e-001	1.677896250e-003	5.476902e+002	1.743584e+003	3.369701e+002	1.769686e+002	36	889	25	82	9.109631e+000	2.029006e+001	0	0	0	0	0	0	0	0	0	0	0	4.49862	782.072	1	1	0	1	24.1747	25.66	83.585
DATA	939	6	119	0	0	A_14_P128493	chr9:96714297-96714356	13739.6	4481.87	-1.311215411e-001	3.298750294e-001	6.910072418e-001	5.186538e+002	3.834917e+002	3.365104e+002	4.886764e+001	38	278	24	82	8.919744e+000	2.085165e+001	0	0	0	0	0	0	0	0	0	0	0	4.26012	171.979	1	1	0	1	20.8674	25.0685	83.6717
DATA	940	6	120	0	0	A_14_P200750	chrX:64719091-64719150	13760.9	4481.85	4.493923310e-001	1.505202952e-001	2.830291002e-003	6.308035e+002	1.775360e+003	3.384204e+002	1.801012e+002	38	896	24	82	8.897376e+000	1.997710e+001	0	0	0	0	0	0	0	0	0	0	0	5.18129	796.162	1	1	0	1	27.2919	24.986	83.3257
DATA	941	6	121	0	0	A_14_P138666	chr3:197276849-197276908	13782.3	4481.98	4.392033298e-001	2.329360170e-001	5.936092033e-002	3.768135e+002	1.035928e+003	3.324894e+002	1.079299e+002	29	557	24	82	8.794368e+000	1.959438e+001	0	0	0	0	0	0	0	0	0	0	0	-2.48963	464.567	0	1	0	1	24.8756	24.8293	83.4667
DATA	942	6	122	0	0	A_16_P00707109	chr3:53975639-53975698	13803.8	4482.3	-1.989120734e-001	1.036529809e-001	5.498187843e-002	2.217669e+003	1.402764e+003	3.996621e+002	1.435091e+002	49	720	24	83	9.228149e+000	1.895158e+001	0	0	0	0	0	0	0	0	0	0	0	18.2155	629.076	1	1	1	1	26.2212	25.2331	84.3542
DATA	943	6	123	0	0	A_14_P118068	chr21:40188918-40188977	13825.2	4482.07	-6.502977551e-002	2.849608982e-001	8.194861278e-001	5.611869e+002	4.831453e+002	3.371921e+002	5.701772e+001	37.5	318.5	25	84	8.850492e+000	1.929285e+001	0	0	0	0	0	0	0	0	0	0	0	4.60948	216.747	1	1	0	1	21.9382	25.6386	84.4885
DATA	944	6	124	0	0	A_14_P130803	chr5:84984575-84984634	13845.5	4481.8	2.047085734e-001	1.990453319e-001	3.037372514e-001	6.024093e+002	9.651621e+002	3.379026e+002	1.011498e+002	37	532	26	83	8.787137e+000	1.967823e+001	0	0	0	0	0	0	0	0	0	0	0	4.94807	433.182	1	1	0	1	25.7804	25.9539	83.6431
DATA	945	6	125	0	0	A_14_P131665	chr17:77082786-77082845	13866.7	4481.9	6.147429549e-002	1.221224046e-001	6.146952922e-001	1.280539e+003	1.475255e+003	3.562963e+002	1.505955e+002	43.5	765	25	81	8.933866e+000	1.951502e+001	0	0	0	0	0	0	0	0	0	0	0	10.5181	662.362	1	1	0	1	26.2212	25.8207	82.7626
DATA	946	6	126	0	0	A_14_P103659	chr12:70761703-70761762	13887.9	4482.04	3.937472199e-001	2.463625959e-001	1.099889785e-001	3.756395e+002	9.300762e+002	3.328325e+002	9.780008e+001	34	509	25	81	9.204093e+000	1.945925e+001	0	0	0	0	0	0	0	0	0	0	0	1.24093	417.769	0	1	0	1	26.0017	25.6497	82.5389
DATA	947	6	127	0	0	A_14_P115404	chr9:19597233-19597292	13909.9	4481.84	-2.546182933e-001	1.470960314e-001	8.345777388e-002	1.344790e+003	7.482320e+002	3.350587e+002	8.069476e+001	38.5	444.5	25	82	9.115615e+000	1.906277e+001	0	0	0	0	0	0	0	0	0	0	0	11.0458	336.329	1	1	0	1	24.8756	25.6334	83.1728
DATA	948	6	128	0	0	A_14_P134449	chr1:218458692-218458746	13930.3	4481.78	-3.439974187e-001	1.274146631e-001	6.937574784e-003	1.960047e+003	8.877060e+002	3.859625e+002	9.376621e+001	47.5	508	25	82	9.007462e+000	1.884098e+001	0	0	0	0	0	0	0	0	0	0	0	16.0994	399.296	1	1	1	1	26.2212	25.6454	82.7669
DATA	949	6	129	0	0	A_14_P201573	chr7:19780689-19780748	13951.2	4482.34	-5.294537102e-001	1.451994728e-001	2.659516353e-004	2.052578e+003	6.065213e+002	3.907429e+002	6.774722e+001	50.5	359	25	82	8.795286e+000	1.951818e+001	0	0	0	0	0	0	0	0	0	0	0	16.8595	272.948	1	1	1	1	26.6546	25.938	82.9432
DATA	950	6	130	0	0	A_14_P107900	chr8:27667902-27667961	13972.2	4482.1	3.012181002e-001	2.962702470e-001	3.092959419e-001	3.482447e+002	6.967912e+002	3.343082e+002	7.592374e+001	37	425	25	82	8.675028e+000	2.027197e+001	0	0	0	0	0	0	0	0	0	0	0	2.86041	313.877	1	1	0	1	26.6546	25.6409	83.5925
DATA	951	6	131	0	0	A_14_P110611	chr8:11702093-11702150	13994.1	4481.97	5.232552513e-001	2.117468112e-001	1.346844302e-002	3.798458e+002	1.267251e+003	3.346521e+002	1.302558e+002	33	661	25	82	8.888153e+000	1.952303e+001	0	0	0	0	0	0	0	0	0	0	0	3.11998	571.448	1	1	0	1	26.8687	25.7657	83.2913
DATA	952	6	132	0	0	A_14_P104840	chr2:220697197-220697256	14014.8	4482.02	1.748985067e-002	1.679283944e-001	9.170498001e-001	9.091605e+002	9.465214e+002	3.446954e+002	9.932043e+001	40	541	25	84	9.182142e+000	2.003217e+001	0	0	0	0	0	0	0	0	0	0	0	7.46766	427.244	1	1	0	1	27.2919	25.9664	84.5153
DATA	953	6	133	0	0	A_14_P137913	chr12:66247288-66247347	14036.2	4482.13	2.128742782e-001	1.476641685e-001	1.494121698e-001	8.455373e+002	1.380407e+003	3.430722e+002	1.412755e+002	37	710.5	25	82	9.630598e+000	2.031988e+001	0	0	0	0	0	0	0	0	0	0	0	6.94508	623.772	1	1	0	1	24.6442	25.7829	83.8038
DATA	954	6	134	0	0	A_14_P119492	chr13:73284847-73284906	14057.5	4482.08	7.249399028e-003	1.435357720e-001	9.597192719e-001	1.108295e+003	1.126951e+003	3.504745e+002	1.166253e+002	43.5	616.5	24	83	9.141007e+000	2.022635e+001	0	0	0	0	0	0	0	0	0	0	0	9.10332	509.882	1	1	0	1	26.4388	25.2254	84.6339
DATA	955	6	135	0	0	A_18_P26461684	chr9:22519885-22519944	14078.7	4482.25	-3.296419732e-001	2.210899918e-001	1.359653093e-001	9.841591e+002	4.607055e+002	3.467491e+002	5.496862e+001	40	313	25	84	8.998933e+000	2.003291e+001	0	0	0	0	0	0	0	0	0	0	0	8.08369	208.701	1	1	0	1	24.4106	25.427	84.2679
DATA	956	6	136	0	0	A_16_P35945513	chr2:166911282-166911341	14099.6	4482.48	-5.324792695e-001	1.839182114e-001	3.789218511e-003	1.512798e+003	4.439168e+002	3.652873e+002	5.354799e+001	43.5	303.5	25	85	8.904347e+000	1.955188e+001	0	0	0	0	0	0	0	0	0	0	0	12.4258	201.353	1	1	0	1	23.9365	25.6311	84.8986
DATA	957	6	137	0	0	A_16_P15020264	chr1:8255222-8255281	14120.3	4481.69	-1.300161462e-001	2.779566855e-001	6.399584749e-001	6.194513e+002	4.591885e+002	3.382106e+002	5.479006e+001	37	304	25	84	9.019426e+000	1.907470e+001	0	0	0	0	0	0	0	0	0	0	0	5.08805	208.67	1	1	0	1	24.8756	25.4202	83.4131
DATA	958	6	138	0	0	A_14_P138269	chr7:111044035-111044094	14141.8	4481.88	3.427548122e-001	7.739038920e-002	9.471198680e-006	2.712654e+003	5.972404e+003	4.291085e+002	5.979856e+002	55.5	2778.5	25	82	8.826110e+000	1.910681e+001	0	0	0	0	0	0	0	0	0	0	0	22.2812	2718.18	1	1	1	1	25.5572	25.6684	82.2904
DATA	959	6	139	0	0	A_16_P19971650	chr14:20660354-20660413	14163.3	4481.57	2.099783729e-001	1.715906185e-001	2.210589712e-001	7.087654e+002	1.149426e+003	3.399598e+002	1.187399e+002	39	605.5	25	82	8.750037e+000	1.902278e+001	0	0	0	0	0	0	0	0	0	0	0	5.82166	524.112	1	1	0	1	23.2073	25.6912	83.4511
DATA	960	6	140	0	0	A_16_P21243214	chr21:36289849-36289908	14184.4	4481.73	1.860008929e-002	2.173153483e-001	9.317920971e-001	6.807067e+002	7.104935e+002	3.393860e+002	7.702198e+001	39	414	25	82	8.922529e+000	1.913343e+001	0	0	0	0	0	0	0	0	0	0	0	5.59119	324.517	1	1	0	1	23.9365	25.9809	82.9607
DATA	961	6	141	0	0	A_14_P102619	chr20:23421007-23421066	14205.6	4482.26	-3.737123249e-001	2.126418130e-001	7.883714309e-002	1.077267e+003	4.556287e+002	3.495057e+002	5.438321e+001	42.5	311.5	25	82.5	9.015899e+000	1.986220e+001	0	0	0	0	0	0	0	0	0	0	0	8.84846	208.44	1	1	0	1	24.6442	25.896	83.4929
DATA	962	6	142	0	0	A_14_P101730	chr15:81429054-81429113	14226.5	4482.32	-4.422375926e-001	2.562760326e-001	8.441403246e-002	9.414202e+002	3.400525e+002	3.455603e+002	4.510603e+001	40	253	25	82	9.178661e+000	1.964890e+001	0	0	0	0	0	0	0	0	0	0	0	7.73264	155.864	1	1	0	1	27.0811	25.8663	83.2401
DATA	963	6	143	0	0	A_14_P128004	chr10:110729064-110729123	14247.7	4482.39	-1.103736135e+000	2.695173062e-001	4.217442197e-005	1.657792e+003	1.305551e+002	3.715265e+002	3.232809e+001	42.5	153.5	25	82	9.139939e+000	2.035037e+001	0	0	0	0	0	0	0	0	0	0	0	13.6168	59.9611	1	1	0	0	27.2919	25.6653	84.0901
DATA	964	6	144	0	0	A_16_P00247158	chr1:211657153-211657212	14269.4	4482.37	-2.157525753e-001	3.333898933e-001	5.175362155e-001	5.623651e+002	3.421888e+002	3.372117e+002	4.518547e+001	37.5	256.5	25	83	8.992061e+000	1.975628e+001	0	0	0	0	0	0	0	0	0	0	0	4.61916	157.508	1	1	0	1	24.4106	25.335	83.4315
DATA	965	6	145	0	0	A_14_P200311	chr11:66358614-66358669	14289.9	4482.16	-3.658841540e-001	1.924968182e-001	5.733759498e-002	1.196126e+003	5.151016e+002	3.533502e+002	5.933072e+001	43	323	25	83	8.732236e+000	1.903728e+001	0	0	0	0	0	0	0	0	0	0	0	9.82474	237.64	1	1	0	1	25.1049	25.3303	83.7185
DATA	966	6	146	0	0	A_16_P02666597	chr12:85581679-85581738	14311.2	4482.48	-1.807007849e-001	1.650778987e-001	2.736746168e-001	1.163252e+003	7.673137e+002	3.522510e+002	8.216310e+001	38	439	25	83	9.045928e+000	1.887177e+001	0	0	0	0	0	0	0	0	0	0	0	9.55472	354.768	1	1	0	1	27.0811	25.7011	83.7508
DATA	967	6	147	0	0	A_14_P106836	chr1:85097299-85097344	14332.6	4482.08	-2.695274320e-003	1.330779136e-001	9.838412649e-001	1.231679e+003	1.224058e+003	3.545695e+002	1.258638e+002	39	669	25	82	8.886533e+000	2.067856e+001	0	0	0	0	0	0	0	0	0	0	0	10.1168	567.448	1	1	0	1	24.4106	25.45	83.581
DATA	968	6	148	0	0	A_14_P134892	chr14:89123734-89123793	14353.5	4482.27	3.943568114e-001	1.566941913e-001	1.184499000e-002	6.375335e+002	1.580738e+003	3.385465e+002	1.607537e+002	37.5	833	25	81	8.605978e+000	2.037987e+001	0	0	0	0	0	0	0	0	0	0	0	5.23657	734.545	1	1	0	1	25.3321	25.3677	83.1253
DATA	969	6	149	0	0	A_14_P139381	chr14:46365556-46365615	14374.5	4482.26	3.899653059e-001	1.897198549e-001	3.983269093e-002	5.086978e+002	1.248605e+003	3.363584e+002	1.282193e+002	40	690	25	81.5	9.090464e+000	1.985115e+001	0	0	0	0	0	0	0	0	0	0	0	4.17834	581.701	1	1	0	1	25.3321	25.4727	82.5881
DATA	970	6	150	0	0	A_16_P00196223	chr1:175535442-175535501	14396	4481.67	-5.110594761e-001	1.620738663e-001	1.614632641e-003	1.731100e+003	5.336577e+002	3.748550e+002	6.076804e+001	48	348	24	82	8.904305e+000	1.938748e+001	0	0	0	0	0	0	0	0	0	0	0	14.2189	249.384	1	1	1	1	22.4545	24.7965	82.9658
DATA	971	6	151	0	0	A_14_P134830	chr19:45896043-45896102	14417.1	4482.29	0.000000000e+000	4.639128436e-001	1.000000000e+000	3.708548e+002	2.622257e+002	3.324925e+002	3.909466e+001	32	215	24	82	8.764992e+000	1.958277e+001	0	0	0	0	0	0	0	0	0	0	0	0.117296	122.838	0	1	0	1	25.3321	24.474	83.4862
DATA	972	6	152	0	0	A_14_P102403	chr15:33500963-33501022	14438.1	4481.95	-1.932894406e-001	1.283797269e-001	1.321680511e-001	1.612881e+003	1.033506e+003	3.695444e+002	1.073175e+002	43	583	24	81	8.847736e+000	1.927260e+001	0	0	0	0	0	0	0	0	0	0	0	13.2479	485.603	1	1	0	1	24.6442	25.1474	82.3537
DATA	973	6	153	0	0	A_16_P00011128	chr1:8971760-8971819	14459.3	4482.5	-8.648704004e-001	2.662470100e-001	1.160657790e-003	1.357094e+003	1.852421e+002	3.591187e+002	3.427009e+001	42	182	25	81	8.912925e+000	1.955113e+001	0	0	0	0	0	0	0	0	0	0	0	11.1469	87.2685	1	1	0	1	27.0811	25.9811	82.687
DATA	974	6	154	0	0	A_14_P109421	chr14:55764254-55764313	14480.6	4481.88	-4.238721830e-001	1.395604855e-001	2.387921967e-003	1.905286e+003	7.179396e+002	3.832106e+002	7.733072e+001	46.5	435	26	81	8.998342e+000	1.945108e+001	0	0	0	0	0	0	0	0	0	0	0	15.6496	339.375	1	1	1	1	24.1747	26.2904	82.1804
DATA	975	6	155	0	0	A_14_P114592	chr2:159028726-159028785	14501.1	4482.06	-6.108212278e-001	3.104742068e-001	4.913923306e-002	9.027162e+002	2.211719e+002	3.445260e+002	3.619432e+001	42	196	26	82	9.096138e+000	1.947363e+001	0	0	0	0	0	0	0	0	0	0	0	7.41473	104.855	1	1	0	1	23.2073	26.0288	82.9136
DATA	976	6	156	0	0	A_16_P40143769	chr14:33519847-33519906	14522.8	4482.5	-5.753730592e-001	2.013985409e-001	4.278168613e-003	1.418703e+003	3.771537e+002	3.614919e+002	4.731103e+001	41.5	281.5	25	81	8.685915e+000	1.987729e+001	0	0	0	0	0	0	0	0	0	0	0	11.6529	179.349	1	1	0	1	26.6546	25.4228	82.1451
DATA	977	6	157	0	0	A_14_P130546	chr14:30780774-30780833	14544	4482.5	6.612815866e-002	9.366538413e-002	4.801855002e-001	1.904260e+003	2.217453e+003	3.831596e+002	2.235655e+002	48	1156	25	81	8.617069e+000	2.047628e+001	0	0	0	0	0	0	0	0	0	0	0	15.6412	1057.94	1	1	1	1	26.2212	25.3364	82.1651
DATA	978	6	158	0	0	A_14_P202401	chr3:112080885-112080944	14565.1	4482.26	-1.473578990e-001	2.931130188e-001	6.151512580e-001	5.969380e+002	4.251785e+002	3.378055e+002	5.111439e+001	39	303	26	81	8.760611e+000	2.055274e+001	0	0	0	0	0	0	0	0	0	0	0	4.90313	203.56	1	1	0	1	25.3321	25.8386	82.2598
DATA	979	6	159	0	0	A_18_P17047259	chrX:4490526-4490585	14586.5	4482.34	-4.896817609e-001	1.378806410e-001	3.830560827e-004	2.102054e+003	6.807101e+002	3.933644e+002	7.370922e+001	52	416	25	82	8.722010e+000	1.967914e+001	0	0	0	0	0	0	0	0	0	0	0	17.2659	327.023	1	1	1	1	24.4106	25.4777	82.5304
DATA	980	6	160	0	1	SRN_50796	SRN_50796	14607.4	4482.59	5.442786626e-001	7.938982072e-002	7.092747162e-012	1.441430e+004	5.047452e+004	1.479280e+003	5.047531e+003	150	24698	25	84	8.614134e+000	2.053608e+001	0	0	0	0	0	0	0	0	0	0	0	118.396	24329.6	1	1	1	1	27.501	25.7118	84.4359
DATA	981	6	161	0	0	A_14_P139218	chr9:107809963-107810022	14628.9	4482.29	2.289533210e-001	2.883820125e-001	4.272398385e-001	3.916728e+002	6.635547e+002	3.347884e+002	7.204904e+001	35	416	25	83	8.723686e+000	1.993924e+001	0	0	0	0	0	0	0	0	0	0	0	3.21712	321.073	1	1	0	1	24.1747	26.0182	83.8335
DATA	982	6	162	0	0	A_14_P100681	chr15:55664930-55664989	14649.3	4482.61	-4.869951170e-001	2.581621821e-001	5.924211410e-002	9.769013e+002	3.183139e+002	3.465438e+002	4.237895e+001	41	245	25	82	8.814869e+000	1.867760e+001	0	0	0	0	0	0	0	0	0	0	0	8.02407	154.541	1	1	0	1	24.8756	25.6408	83.0608
DATA	983	6	163	0	0	A_14_P103743	chr11:82584281-82584340	14671	4482.25	-3.529427107e-002	1.040190257e-001	7.343792849e-001	1.798478e+003	1.658101e+003	3.780138e+002	1.681351e+002	48	902	24	82	8.670746e+000	1.930807e+001	0	0	0	0	0	0	0	0	0	0	0	14.7723	808.268	1	1	1	1	25.1049	24.5379	82.8168
DATA	984	6	164	66	1	DarkCorner	DarkCorner	14691.2	4482.83	0.000000000e+000	1.102800536e+000	1.000000000e+000	3.679782e+002	2.758914e+001	3.324894e+002	2.777248e+001	30	85	23	82	8.484166e+000	1.965401e+001	0	0	0	0	0	0	0	0	0	0	0	-3.40905	-5.89132	0	0	0	0	23.2073	23.6357	82.3836
DATA	985	7	1	0	0	A_14_P130479	chr1:212629027-212629086	11232.2	4485.92	-8.133157471e-001	1.445303804e-001	1.830526691e-008	3.004785e+003	4.618466e+002	4.481479e+002	5.806010e+001	62.5	277	26	82	9.022173e+000	1.927888e+001	0	0	0	0	0	0	0	0	0	0	0	24.6807	178.296	1	1	1	1	23.696	26.6796	82.6736
DATA	986	7	2	0	0	A_14_P122524	chr1:153944813-153944872	11253.5	4485.68	-5.206256303e-001	1.159440427e-001	7.111689415e-006	2.900455e+003	8.746626e+002	4.412206e+002	9.411608e+001	59	443.5	26	83	9.125690e+000	1.950629e+001	0	0	0	0	0	0	0	0	0	0	0	23.8238	341.896	1	1	1	1	27.0811	26.7639	83.2504
DATA	987	7	3	0	0	A_14_P102506	chr3:132402931-132402990	11274.6	4485.59	-8.144972588e-001	1.477510890e-001	3.535085391e-008	2.892241e+003	4.433404e+002	4.406811e+002	5.607570e+001	60	272	26	82	9.110150e+000	1.982706e+001	0	0	0	0	0	0	0	0	0	0	0	23.7563	175.38	1	1	1	1	27.501	26.5742	82.9001
DATA	988	7	4	0	0	A_14_P114627	chr1:169256516-169256575	11295.8	4486.48	2.017964601e-003	1.040605860e-001	9.845282258e-001	1.723908e+003	1.731936e+003	3.745234e+002	1.764877e+002	49	805.5	26	83	9.147287e+000	1.956926e+001	0	0	0	0	0	0	0	0	0	0	0	14.1598	693.145	1	1	1	1	22.1978	26.2679	83.5812
DATA	989	7	5	0	0	A_16_P16698512	chr4:61512658-61512717	11316.4	4485.61	-3.317334589e-001	1.056770806e-001	1.694537270e-003	2.579690e+003	1.201805e+003	4.208292e+002	1.247818e+002	54	569	25	83	9.282592e+000	1.999850e+001	0	0	0	0	0	0	0	0	0	0	0	21.1891	486.228	1	1	1	1	24.4106	25.9592	83.1589
DATA	990	7	6	0	0	A_14_P121761	chr1:193070295-193070354	11337.8	4485.5	-4.974991215e-001	1.327861536e-001	1.792340200e-004	2.246760e+003	7.145911e+002	4.012836e+002	7.879872e+001	52	383	25	83	9.298009e+000	2.052280e+001	0	0	0	0	0	0	0	0	0	0	0	18.4544	292.279	1	1	1	1	25.7804	25.6945	83.7523
DATA	991	7	7	0	0	A_14_P137795	chr5:129098482-129098541	11358.7	4485.72	-2.239242277e-001	8.800367541e-002	1.094383107e-002	3.115374e+003	1.860313e+003	4.556367e+002	1.889129e+002	62	850	26	83	9.141970e+000	2.037756e+001	0	0	0	0	0	0	0	0	0	0	0	25.5891	768.741	1	1	1	1	25.3321	26.1732	83.8709
DATA	992	7	8	0	0	A_14_P100394	chr21:48067866-48067924	11380.1	4485.59	-1.322894574e-001	1.151249606e-001	2.505170314e-001	1.741923e+003	1.284516e+003	3.753561e+002	1.325089e+002	44.5	648.5	26	83	9.310916e+000	2.079842e+001	0	0	0	0	0	0	0	0	0	0	0	14.3078	536.205	1	1	1	1	25.7804	26.2152	84.178
DATA	993	7	9	0	0	A_16_P39802028	chr12:105455352-105455411	11401.7	4485.71	-5.114191652e-001	3.160231733e-001	1.055987402e-001	8.057154e+002	2.481775e+002	3.421125e+002	4.066999e+001	40.5	197	26	82	9.287108e+000	2.049336e+001	0	0	0	0	0	0	0	0	0	0	0	6.61799	104.624	1	1	0	1	26.4388	26.4961	83.8222
DATA	994	7	10	0	0	A_16_P00741979	chr3:77401479-77401538	11422.5	4485.75	-3.593128960e-002	1.231136795e-001	7.703978223e-001	1.417232e+003	1.304697e+003	3.614342e+002	1.343195e+002	46	658	25	83	9.201244e+000	1.964703e+001	0	0	0	0	0	0	0	0	0	0	0	11.6409	555.05	1	1	0	1	24.1747	25.8321	84.0901
DATA	995	7	11	0	0	A_18_P17317862	chrX:133943572-133943631	11443.6	4486.09	-4.084904039e-001	1.868377045e-001	2.879086978e-002	1.297922e+003	5.067087e+002	3.569247e+002	5.974177e+001	44.5	312.5	26	84	9.082925e+000	2.035175e+001	0	0	0	0	0	0	0	0	0	0	0	10.6609	217.48	1	1	0	1	25.1049	26.0873	84.8127
DATA	996	7	12	0	0	A_14_P132134	chr12:53646933-53646986	11464.6	4486.11	9.269403747e-001	1.462863427e-001	2.350748267e-010	4.090333e+002	3.456997e+003	3.329953e+002	3.471210e+002	35	1597.5	26	85	8.685781e+000	2.097942e+001	0	0	0	0	0	0	0	0	0	0	0	1.50706	1496.4	0	1	0	1	26.2212	25.9842	85.7188
DATA	997	7	13	0	0	A_14_P133628	chr1:149900781-149900840	11486.7	4486.19	-1.622744212e-001	2.584163143e-001	5.300318871e-001	6.936400e+002	4.773750e+002	3.396477e+002	5.698152e+001	39.5	300.5	25	86	8.168971e+000	2.029265e+001	0	0	0	0	0	0	0	0	0	0	0	5.69742	208.407	1	1	0	1	26.8687	25.3399	85.4771
DATA	998	7	14	0	0	A_14_P124828	chr14:40116705-40116764	11507.2	4485.9	-2.536873713e-001	1.323987544e-001	5.535416708e-002	1.406535e+003	7.842654e+002	3.136326e+002	8.428565e+001	45.5	429	25	86	8.263936e+000	2.075927e+001	0	0	0	0	0	0	0	0	0	0	0	11.553	345.01	1	1	0	1	26.2212	25.3106	85.4407
DATA	999	7	15	0	0	A_14_P115286	chr1:70257745-70257804	11527.8	4486.05	4.789493005e-002	8.881460703e-002	5.897015237e-001	2.142970e+003	2.392825e+003	3.955659e+002	2.412376e+002	49.5	1144.5	25	85	8.684245e+000	2.055285e+001	0	0	0	0	0	0	0	0	0	0	0	17.6019	1060.39	1	1	1	1	25.5572	25.6324	85.2263
DATA	1000	7	16	0	0	A_14_P118545	chr20:62228876-62228935	11549	4485.49	4.058031042e-001	1.595604663e-001	1.098247453e-002	6.151786e+002	1.566045e+003	3.381326e+002	1.595333e+002	37	788	25	84	8.823914e+000	2.037016e+001	0	0	0	0	0	0	0	0	0	0	0	5.05295	699.065	1	1	0	1	23.4529	25.5212	84.7182
DATA	1001	7	17	0	0	A_14_P125617	chrX:125064844-125064903	11570.7	4485.33	3.755574301e-001	2.325015248e-001	1.062478738e-001	4.104569e+002	9.745969e+002	3.340123e+002	1.020357e+002	36	527	25	83	8.835699e+000	2.036464e+001	0	0	0	0	0	0	0	0	0	0	0	2.61686	438.137	0	1	0	1	24.4106	25.8282	84.933
DATA	1002	7	18	0	0	A_14_P200986	chr7:96314795-96314854	11591.4	4485.46	2.315581032e-001	2.733034394e-001	3.968521933e-001	4.105492e+002	6.997184e+002	3.326994e+002	7.613997e+001	36	411	25	83	9.279516e+000	2.074551e+001	0	0	0	0	0	0	0	0	0	0	0	0.970694	316.591	0	1	0	1	24.4106	25.7599	85.3455
DATA	1003	7	19	0	0	A_16_P19591862	chr12:73085988-73086047	11613.3	4485.63	-2.002506918e-001	1.572331855e-001	2.028085843e-001	1.260359e+003	7.947736e+002	3.555759e+002	8.488996e+001	43	440	25	84	9.024239e+000	2.073066e+001	0	0	0	0	0	0	0	0	0	0	0	10.3523	361.932	1	1	0	1	25.1049	25.7385	85.1774
DATA	1004	7	20	0	0	A_14_P105032	chr2:207395594-207395653	11634.2	4485.95	-2.655686954e-001	1.192941157e-001	2.600295430e-002	1.579307e+003	8.568364e+002	3.116125e+002	9.066986e+001	42.5	488.5	26	84	9.356135e+000	1.917282e+001	0	0	0	0	0	0	0	0	0	0	0	12.9721	392.478	1	1	0	1	27.501	26.2683	83.9641
DATA	1005	7	21	0	0	A_14_P117386	chr1:91447869-91447928	11655.2	4486.21	-6.222300223e-001	2.257456047e-001	5.845348066e-003	1.301998e+003	3.107278e+002	3.570731e+002	4.283796e+001	45	242	26	85	9.383461e+000	1.992730e+001	0	0	0	0	0	0	0	0	0	0	0	10.6943	143.127	1	1	0	1	26.2212	26.3234	84.7425
DATA	1006	7	22	0	0	A_14_P101683	chr21:19183854-19183913	11677	4486.11	3.208555552e-001	1.876318207e-001	8.726082323e-002	5.601829e+002	1.172696e+003	3.371754e+002	1.208805e+002	38.5	627	26	85	8.877981e+000	1.962688e+001	0	0	0	0	0	0	0	0	0	0	0	4.60123	543.185	1	1	0	1	27.2919	25.807	85.4273
DATA	1007	7	23	0	0	A_14_P135385	chr6:39507749-39507808	11697.7	4486.35	-1.622078719e-002	2.162000401e-001	9.401934254e-001	7.124275e+002	6.863093e+002	3.400364e+002	7.457664e+001	38	403	26	83	8.907460e+000	1.922383e+001	0	0	0	0	0	0	0	0	0	0	0	5.85174	319.47	1	1	0	1	26.2212	25.9723	83.4615
DATA	1008	7	24	0	0	A_16_P16103405	chr3:527296-527355	11718.8	4486.11	-3.167811339e-001	2.091366931e-001	1.298462445e-001	1.032258e+003	4.977455e+002	3.481448e+002	5.762583e+001	40.5	339	25	84	8.767701e+000	2.054990e+001	0	0	0	0	0	0	0	0	0	0	0	8.47877	232.825	1	1	0	1	26.8687	25.6148	84.9668
DATA	1009	7	25	0	0	A_16_P18327405	chr8:63427076-63427135	11740.4	4486	-5.089879164e-001	1.281034955e-001	7.089693237e-005	1.951695e+003	6.045387e+002	3.323688e+002	6.700787e+001	49	372.5	25	86	8.879168e+000	2.080490e+001	0	0	0	0	0	0	0	0	0	0	0	16.0308	284.103	1	1	1	1	29.1201	25.7886	86.8066
DATA	1010	7	26	0	0	A_14_P139810	chr6:117245810-117245869	11761.5	4485.98	2.635559857e-001	2.942909428e-001	3.704863773e-001	3.674367e+002	6.741221e+002	3.345135e+002	7.329821e+001	37	409	25	86	8.490108e+000	2.060654e+001	0	0	0	0	0	0	0	0	0	0	0	3.01805	318.171	1	1	0	1	26.4388	25.7196	86.3688
DATA	1011	7	27	0	0	A_16_P39066666	chr10:67454101-67454160	11782.5	4486.08	3.361102943e-001	2.824173456e-001	2.339995779e-001	3.504955e+002	7.599636e+002	3.343317e+002	8.122240e+001	34	469	26	85	8.493636e+000	2.040162e+001	0	0	0	0	0	0	0	0	0	0	0	2.8789	360.122	1	1	0	1	26.2212	26.0919	86.5773
DATA	1012	7	28	0	0	A_14_P123165	chr4:154335300-154335359	11803.4	4486.39	2.964182703e-001	1.157958908e-001	1.047221364e-002	1.071112e+003	2.119596e+003	3.493165e+002	2.138749e+002	39	1097	26	85	8.471262e+000	2.061996e+001	0	0	0	0	0	0	0	0	0	0	0	8.7979	1008.11	1	1	0	1	24.8756	25.633	85.9487
DATA	1013	7	29	0	0	A_14_P125263	chr6:148056029-148056088	11824.6	4486.51	5.207012317e-001	1.982149610e-001	8.615342297e-003	4.100551e+002	1.360014e+003	3.338607e+002	1.389469e+002	37	769	25	85	8.274130e+000	1.990902e+001	0	0	0	0	0	0	0	0	0	0	0	2.48287	649.131	0	1	0	1	24.4106	24.9695	84.6013
DATA	1014	7	30	0	0	A_14_P133487	chr3:37821468-37821527	11845.8	4486.51	-2.412898895e-001	1.341536167e-001	7.208055134e-002	1.611549e+003	9.245995e+002	3.694863e+002	9.671262e+001	47	537	25	85	8.502963e+000	1.991951e+001	0	0	0	0	0	0	0	0	0	0	0	13.2369	442.78	1	1	0	1	25.7804	25.2429	84.5611
DATA	1015	7	31	0	0	A_14_P138995	chr6:169653664-169653723	11867	4486.25	2.608656445e-001	1.177828243e-001	2.677364909e-002	1.082942e+003	1.974562e+003	3.496811e+002	1.994702e+002	40.5	1016	25	85	8.999431e+000	1.942156e+001	0	0	0	0	0	0	0	0	0	0	0	8.89507	948.586	1	1	0	1	25.1049	25.5816	84.9208
DATA	1016	7	32	0	0	A_16_P18145767	chr7:142328008-142328067	11888.4	4486.39	6.687355317e-003	1.104522845e-001	9.517214199e-001	1.566501e+003	1.590809e+003	3.675438e+002	1.615599e+002	46	879	25	85	8.969680e+000	1.922278e+001	0	0	0	0	0	0	0	0	0	0	0	12.8669	766.427	1	1	0	1	24.4106	25.6947	85.3845
DATA	1017	7	33	0	0	A_14_P129083	chr3:28025781-28025840	11909.3	4486.61	1.463828704e-001	8.570456334e-002	8.763749359e-002	2.091662e+003	2.930045e+003	3.928100e+002	2.943509e+002	51.5	1524.5	25	85	8.835182e+000	1.914910e+001	0	0	0	0	0	0	0	0	0	0	0	17.1805	1415.27	1	1	1	1	24.4106	25.6715	84.891
DATA	1018	7	34	0	0	A_16_P01799905	chr7:124607233-124607292	11930.9	4486.47	-1.150626832e-001	2.060542100e-001	5.765646081e-001	8.398605e+002	6.443836e+002	3.429327e+002	7.027887e+001	42	396	25	85	8.362272e+000	1.908344e+001	0	0	0	0	0	0	0	0	0	0	0	6.89845	312.034	1	1	0	1	24.4106	25.2508	83.8636
DATA	1019	7	35	0	0	A_14_P121399	chr9:87549058-87549116	11951.6	4486.52	-1.226146568e-001	1.276175697e-001	3.366539452e-001	1.494342e+003	1.126770e+003	3.645268e+002	1.161013e+002	46	626	24	85	8.552083e+000	1.982686e+001	0	0	0	0	0	0	0	0	0	0	0	12.2742	546.806	1	1	0	1	24.4106	24.8439	84.6862
DATA	1020	7	36	0	0	A_14_P131954	chr9:137701489-137701548	11972.8	4486.53	3.331214539e-001	1.157307714e-001	3.996760572e-003	1.033692e+003	2.225935e+003	3.481873e+002	2.243393e+002	42	1167.5	24	84	9.086176e+000	1.965700e+001	0	0	0	0	0	0	0	0	0	0	0	8.49054	1082.41	1	1	0	1	23.9365	25.1161	84.2136
DATA	1021	7	37	0	0	A_14_P114521	chr2:233613670-233613729	11993.6	4486.34	-1.450743445e-001	2.099843741e-001	4.896399388e-001	8.507156e+002	6.091301e+002	3.432002e+002	6.699052e+001	39	376	25	83	9.302896e+000	1.855522e+001	0	0	0	0	0	0	0	0	0	0	0	6.98761	296.757	1	1	0	1	24.6442	25.5164	83.6958
DATA	1022	7	38	0	0	A_14_P112319	chrX:21670446-21670505	12015.4	4486.71	-2.376637054e-001	3.150542528e-001	4.506342706e-001	6.103927e+002	3.531389e+002	3.380459e+002	4.496611e+001	39	260	25	83	9.118531e+000	2.009905e+001	0	0	0	0	0	0	0	0	0	0	0	5.01364	172.315	1	1	0	1	23.2073	25.5681	83.9917
DATA	1023	7	39	0	0	A_14_P112680	chr1:62175025-62175081	12035.8	4486.35	1.616972236e-001	2.150859017e-001	4.521835310e-001	5.816961e+002	8.440989e+002	3.375395e+002	8.886818e+001	38	509	25	83	9.316039e+000	1.986154e+001	0	0	0	0	0	0	0	0	0	0	0	4.77794	412.508	1	1	0	1	25.1049	25.5168	82.5584
DATA	1024	7	40	0	0	A_14_P122694	chr13:95090854-95090907	12057.1	4486.36	-2.181328482e-001	1.183777360e-001	6.537504229e-002	1.857828e+003	1.124275e+003	3.808733e+002	1.158036e+002	46	615	25	82	8.850504e+000	2.045236e+001	0	0	0	0	0	0	0	0	0	0	0	15.2598	550.14	1	1	1	1	26.0017	25.352	82.6168
DATA	1025	7	41	0	1	SRN_20721	SRN_20721	12078.5	4486.3	-9.103160289e-001	1.259164146e-001	4.846816932e-013	4.937253e+003	6.069729e+002	5.952427e+002	6.673025e+001	75	391	24	79	8.972367e+000	1.948498e+001	0	0	0	0	0	0	0	0	0	0	0	40.5536	297.35	1	1	1	1	25.3321	25.1947	80.8941
DATA	1026	7	42	0	0	A_16_P18041282	chr7:98708711-98708770	12100.8	4486.17	-2.639006595e-001	5.346288202e-001	6.215782981e-001	3.644470e+002	1.984878e+002	3.344808e+002	3.407570e+001	37.5	187	24	79	9.009066e+000	1.912976e+001	0	0	0	0	0	0	0	0	0	0	0	2.9935	97.3375	1	1	0	1	18.5412	25.4077	79.9123
DATA	1027	7	43	0	0	A_14_P105670	chr12:51375051-51375110	12120.8	4486.2	-3.172361357e-001	3.554518638e-001	3.721320081e-001	5.852842e+002	2.819231e+002	3.376015e+002	3.950786e+001	38.5	238.5	24	79	8.369440e+000	1.978132e+001	0	0	0	0	0	0	0	0	0	0	0	4.80741	138.354	1	1	0	1	24.4106	25.0534	80.5061
DATA	1028	7	44	0	0	A_14_P117436	chr2:232904052-232904111	12142.2	4486.28	-1.196188454e-001	1.934099353e-001	5.362635142e-001	9.054664e+002	6.874696e+002	3.445982e+002	7.410315e+001	41	426	24	79	8.503583e+000	1.983519e+001	0	0	0	0	0	0	0	0	0	0	0	7.43732	337.583	1	1	0	1	24.8756	25.1372	80.2073
DATA	1029	7	45	0	0	A_14_P119459	chr12:14849143-14849201	12163.5	4486.5	4.914912992e-001	1.227766246e-001	6.250883261e-005	8.109109e+002	2.514574e+003	3.422353e+002	2.529730e+002	41	1298	26	79	9.177013e+000	1.928008e+001	0	0	0	0	0	0	0	0	0	0	0	6.66066	1235.28	1	1	0	1	24.4106	26.3683	79.8059
DATA	1030	7	46	0	0	A_14_P109301	chr8:98078238-98078291	12184.5	4486.7	2.016163037e-002	1.231789989e-001	8.699850326e-001	1.325972e+003	1.388980e+003	3.579542e+002	1.416220e+002	45	774.5	26	80	9.054451e+000	1.801931e+001	0	0	0	0	0	0	0	0	0	0	0	10.8913	682.506	1	1	0	1	25.3321	26.3543	80.989
DATA	1031	7	47	0	0	A_14_P102831	chr16:56473623-56473674	12205.7	4486.49	6.873197773e-002	8.424177570e-002	4.145633557e-001	2.333275e+003	2.733367e+003	4.061908e+002	2.747302e+002	50.5	1450	25.5	79	8.869415e+000	1.833256e+001	0	0	0	0	0	0	0	0	0	0	0	19.1651	1343.45	1	1	1	1	25.7804	26.0343	80.2399
DATA	1032	7	48	0	0	A_14_P114077	chrX:92699348-92699407	12226.6	4486.45	6.951988794e-002	1.943919599e-001	7.206221839e-001	7.248517e+002	8.506855e+002	3.402989e+002	8.944440e+001	39	521	24	78	8.583996e+000	1.874542e+001	0	0	0	0	0	0	0	0	0	0	0	5.95379	418.137	1	1	0	1	25.3321	24.983	79.5604
DATA	1033	7	49	0	0	A_14_P136583	chr12:53344326-53344385	12248.1	4486.33	4.643637779e-001	1.942508202e-001	1.682375092e-002	4.516760e+002	1.315803e+003	3.355433e+002	1.344510e+002	35	756	24	80	8.612401e+000	1.860562e+001	0	0	0	0	0	0	0	0	0	0	0	3.70998	646.729	1	1	0	1	25.7804	24.788	80.5653
DATA	1034	7	50	0	0	A_14_P128794	chr1:43776590-43776649	12269.1	4486.36	-1.119648778e-002	3.957539786e-001	9.774296315e-001	3.754172e+002	3.658623e+002	3.346021e+002	4.585399e+001	35.5	271.5	24	81	8.699078e+000	1.844880e+001	0	0	0	0	0	0	0	0	0	0	0	3.0836	179.786	1	1	0	1	26.0017	25.1184	81.7399
DATA	1035	7	51	0	0	A_14_P108069	chr4:140625364-140625423	12290.4	4486.59	0.000000000e+000	4.867220917e-001	1.000000000e+000	4.033274e+002	2.133254e+002	3.324914e+002	3.492493e+001	33	198	25	82	9.081177e+000	1.916831e+001	0	0	0	0	0	0	0	0	0	0	0	0.0949939	104.785	0	1	0	1	27.501	25.7223	82.4912
DATA	1036	7	52	0	0	A_14_P129471	chr5:141059389-141059437	12311.2	4486.37	3.531002567e-001	2.668541888e-001	1.857703879e-001	3.643773e+002	8.215832e+002	3.344801e+002	8.669032e+001	36.5	504.5	25.5	83	8.432560e+000	1.904156e+001	0	0	0	0	0	0	0	0	0	0	0	2.99292	403.416	1	1	0	1	25.7804	25.8451	83.0521
DATA	1037	7	53	0	0	A_16_P01321008	chr5:118507580-118507639	12332.5	4486.91	-3.619421702e-001	9.432838405e-002	1.245241124e-004	3.365662e+003	1.462609e+003	4.731025e+002	1.488578e+002	61	789	25	82	8.817658e+000	1.952264e+001	0	0	0	0	0	0	0	0	0	0	0	27.6449	717.626	1	1	1	1	24.6442	25.874	81.9693
DATA	1038	7	54	0	0	A_14_P134950	chr17:41925051-41925110	12354	4486.5	-1.392424284e+000	7.275076314e-001	5.562459282e-002	6.792046e+002	2.751543e+001	3.393559e+002	2.778799e+001	39	106.5	25	81	8.946129e+000	1.886973e+001	0	0	0	0	0	0	0	0	0	0	0	5.57885	10.9411	1	0	0	0	26.2212	25.6188	81.7731
DATA	1039	7	55	0	0	A_14_P137286	chr16:50259060-50259119	12375.1	4487.21	-1.842582016e-001	1.563477194e-001	2.385911948e-001	1.245221e+003	8.146820e+002	3.550422e+002	8.605727e+001	42	484	24	82	9.045303e+000	1.905404e+001	0	0	0	0	0	0	0	0	0	0	0	10.228	399.099	1	1	0	1	22.7082	25.3052	82.3323
DATA	1040	7	56	0	0	A_14_P105617	chr13:36877385-36877444	12396.2	4486.52	-8.742467782e-001	3.671445015e-001	1.725604583e-002	9.543906e+002	1.274910e+002	3.459159e+002	3.053287e+001	40	156.5	25	82	9.180328e+000	1.927309e+001	0	0	0	0	0	0	0	0	0	0	0	7.83917	62.4179	1	1	0	0	27.0811	25.6166	82.8098
DATA	1041	7	57	0	0	A_14_P129847	chr5:134442297-134442356	12417.8	4487.28	-5.459677615e-002	1.452515109e-001	7.070079616e-001	1.172332e+003	1.033841e+003	3.525519e+002	1.070511e+002	44	606	25	84	9.113392e+000	2.067609e+001	0	0	0	0	0	0	0	0	0	0	0	9.6293	505.512	1	1	0	1	22.7082	25.8783	84.2449
DATA	1042	7	58	0	0	A_16_P02046045	chr9:1079463-1079522	12438.8	4486.76	4.510451435e-001	2.175679442e-001	3.816081441e-002	4.001378e+002	1.130459e+003	3.324894e+002	1.164146e+002	31.5	621	25	83	9.246383e+000	2.099177e+001	0	0	0	0	0	0	0	0	0	0	0	-0.207707	552.288	0	1	0	1	24.4106	26.0605	83.4779
DATA	1043	7	59	0	0	A_14_P139528	chr3:131404737-131404796	12459.5	4486.68	-2.450664653e-001	2.905882190e-001	3.990348617e-001	6.696787e+002	3.808904e+002	3.391665e+002	4.717434e+001	41	291	25	83	9.487631e+000	2.010323e+001	0	0	0	0	0	0	0	0	0	0	0	5.50061	185.885	1	1	0	1	27.0811	25.534	83.4704
DATA	1044	7	60	1028	1	SM_09	SM_09	12480.7	4486.61	-1.015573814e+000	1.039947871e+000	3.287859351e-001	3.627724e+002	3.499939e+001	3.344626e+002	2.808437e+001	36.5	111	25	83	9.162714e+000	1.966612e+001	0	0	0	0	0	0	0	0	0	0	0	2.97974	17.0604	1	1	0	0	27.2919	25.5344	84.5988
DATA	1045	7	61	0	0	A_16_P41685915	chrX:57926505-57926564	12502	4486.5	-3.035513641e-001	1.678939183e-001	7.060726456e-002	1.309758e+003	6.510879e+002	3.573568e+002	7.083493e+001	45	409.5	25	86	9.127594e+000	2.058465e+001	0	0	0	0	0	0	1	0	0	0	0	10.7581	316.974	1	1	0	1	26.2212	25.2882	85.9
DATA	1046	7	62	0	0	A_14_P136844	chr16:89849284-89849338	12523	4486.8	-5.172389021e-001	4.275747905e-001	2.263925250e-001	5.896736e+002	1.792144e+002	3.376779e+002	3.319490e+001	37	184.5	25	84	9.066534e+000	2.009220e+001	0	0	0	0	0	0	0	0	0	0	0	4.84346	87.1203	1	1	0	1	28.1191	25.4625	84.8109
DATA	1047	7	63	0	0	A_14_P126892	chr21:34561055-34561114	12544.2	4487.19	1.981020508e-001	1.803211848e-001	2.719396848e-001	6.784309e+002	1.070552e+003	3.393404e+002	1.106527e+002	38	612.5	25	84	8.811199e+000	2.046238e+001	0	0	0	0	0	0	0	0	0	0	0	5.5725	519.594	1	1	0	1	26.2212	25.6446	85.664
DATA	1048	7	64	0	0	A_18_P16933677	chr9:100043492-100043551	12566	4487.11	2.701786869e-001	2.015562618e-001	1.800949171e-001	5.488112e+002	1.022355e+003	3.369884e+002	1.060078e+002	39	607.5	24	83	8.741088e+000	1.942946e+001	0	0	0	0	0	0	0	0	0	0	0	4.50783	495.456	1	1	0	1	25.5572	24.9899	85.3977
DATA	1049	7	65	0	0	A_14_P113133	chr1:203052336-203052392	12586.4	4487.71	-8.811170246e-002	9.519920496e-002	3.546794645e-001	2.214800e+003	1.808101e+003	3.995029e+002	1.829771e+002	48	936	25	84	8.600553e+000	2.027039e+001	0	0	0	0	0	0	0	0	0	0	0	18.1919	874.724	1	1	1	1	23.696	25.0723	86.0067
DATA	1050	7	66	0	0	A_14_P110861	chr18:65180036-65180095	12607.5	4487.28	1.843543463e-001	1.165573896e-001	1.137268760e-001	1.191620e+003	1.821764e+003	3.531979e+002	1.843334e+002	43	982.5	25	82	8.686896e+000	2.037011e+001	0	0	0	0	0	0	0	0	0	0	0	9.78773	880.077	1	1	0	1	25.7804	25.2291	83.7987
DATA	1051	7	67	0	0	A_14_P130741	chrX:73473460-73473519	12629	4486.8	-4.923396538e-001	2.414302766e-001	4.142385228e-002	1.057571e+003	3.403846e+002	3.489037e+002	4.417591e+001	38.5	239	25	82	8.829256e+000	1.978140e+001	0	0	0	0	0	0	0	0	0	0	0	8.68668	164.194	1	1	0	1	28.1191	25.6951	83.253
DATA	1052	7	68	0	0	A_14_P104740	chr19:16108722-16108781	12649.8	4487.32	7.561036897e-002	1.431524410e-001	5.973738645e-001	1.027455e+003	1.222850e+003	3.480027e+002	1.254971e+002	43	688	26	81	8.523957e+000	1.904151e+001	0	0	0	0	0	0	0	0	0	0	0	8.43931	588.761	1	1	0	1	26.0017	26.0433	82.2837
DATA	1053	7	69	0	0	A_14_P201478	chr4:140639077-140639136	12671.3	4486.91	1.032296014e-001	2.184419204e-001	6.365183468e-001	6.130201e+002	7.775070e+002	3.380934e+002	8.272614e+001	39	463	25	81	8.457093e+000	1.867658e+001	0	0	0	0	0	0	0	0	0	0	0	5.03523	373.747	1	1	0	1	27.501	25.7251	81.8404
DATA	1054	7	70	0	0	A_14_P102690	chr21:45287659-45287718	12692.6	4486.51	4.273655521e-002	3.525038347e-001	9.035032111e-001	3.945366e+002	4.353353e+002	3.324894e+002	5.192501e+001	32	305	24	82	8.649465e+000	2.005704e+001	0	0	0	0	0	0	0	0	0	0	0	-0.520112	208.926	0	1	0	1	27.501	25.4929	82.7692
DATA	1055	7	71	0	0	A_14_P109754	chr5:83172699-83172758	12713.4	4486.76	-5.289337090e-001	2.161838347e-001	1.441768411e-002	1.244019e+003	3.680385e+002	3.550001e+002	4.646077e+001	43	271.5	24.5	81	8.561960e+000	1.980253e+001	0	0	0	0	0	0	0	0	0	0	0	10.2181	176.294	1	1	0	1	27.7085	25.5531	81.9984
DATA	1056	7	72	0	0	A_14_P132064	chr19:10070230-10070289	12734.4	4486.73	-1.846770568e-001	2.074108258e-001	3.732551364e-001	9.013441e+002	5.891333e+002	3.444901e+002	6.540483e+001	39	378	24	84	8.534625e+000	1.961310e+001	0	0	0	0	0	0	0	0	0	0	0	7.40346	281.688	1	1	0	1	26.0017	24.7468	84.612
DATA	1057	7	73	0	0	A_16_P01766547	chr7:100980697-100980756	12756.1	4486.48	-3.450930817e-001	1.576553054e-001	2.860346697e-002	1.482170e+003	6.695837e+002	3.640295e+002	7.275559e+001	46	429	24	83	8.764576e+000	2.000918e+001	0	0	0	0	0	0	0	0	0	0	0	12.1742	319.573	1	1	0	1	24.4106	24.7651	83.8207
DATA	1058	7	74	0	0	A_14_P126053	chr3:125897691-125897750	12777	4486.8	-1.388407011e-001	9.790207559e-002	1.561443774e-001	1.874169e+003	1.361344e+003	3.337933e+002	1.390892e+002	46	742	24	82	8.392071e+000	2.128680e+001	0	0	0	0	0	0	0	0	0	0	0	15.394	648.422	1	1	1	1	26.8687	24.283	84.0786
DATA	1059	7	75	0	0	A_14_P115244	chr18:35493375-35493434	12798.8	4486.85	2.843464833e-001	2.683993928e-001	2.894105852e-001	3.920132e+002	7.544789e+002	3.324894e+002	8.067752e+001	32	445	24	83	8.456564e+000	2.173958e+001	0	0	0	0	0	0	0	0	0	0	0	-1.88807	358.649	0	1	0	1	27.501	24.9485	84.7021
DATA	1060	7	76	0	0	A_16_P00912999	chr4:6082813-6082872	12819.3	4486.77	2.106257600e-001	2.934465740e-001	4.729020316e-001	3.915839e+002	6.359905e+002	3.332912e+002	6.974482e+001	37.5	400	24	83	8.429950e+000	2.153539e+001	0	0	0	0	0	0	0	0	0	0	0	1.8977	301.766	0	1	0	1	26.2212	24.9707	83.6404
DATA	1061	7	77	0	0	A_16_P38056960	chr7:70115602-70115661	12841	4487.3	-1.056948538e-002	3.514614182e-001	9.760088653e-001	4.239413e+002	4.137483e+002	3.351813e+002	5.034913e+001	38	285	24	82	8.619002e+000	2.063646e+001	0	0	0	0	0	0	0	0	0	0	0	3.48217	195.88	1	1	0	1	26.6546	25.0908	83.5608
DATA	1062	7	78	0	0	A_18_P13244028	chr2:65200582-65200641	12861.6	4487.7	-3.153293140e-001	1.378683559e-001	2.218550024e-002	1.698738e+003	8.218585e+002	3.733716e+002	8.706959e+001	49	487	25	82	8.985402e+000	2.059669e+001	0	0	0	0	0	0	0	0	0	0	0	13.9531	388.279	1	1	1	1	24.6442	25.5743	84.2063
DATA	1063	7	79	0	0	A_14_P138433	chr19:47764135-47764186	12883	4487.89	2.091606361e-001	9.975565545e-002	3.601751426e-002	1.479777e+003	2.395283e+003	3.639322e+002	2.412548e+002	48.5	1228.5	25	83	9.325584e+000	2.111758e+001	0	0	0	0	0	0	0	0	0	0	0	12.1546	1129.27	1	1	0	1	25.3321	26.148	85.778
DATA	1064	7	80	0	0	A_14_P121747	chr7:44686742-44686801	12903.7	4487.46	-6.404464618e-001	1.782257905e-001	3.263212906e-004	1.770593e+003	4.052027e+002	3.766951e+002	4.974768e+001	43	283	25	84	9.289348e+000	2.021701e+001	0	0	0	0	0	0	0	0	0	0	0	14.5433	190.704	1	1	1	1	25.3321	26.3071	86.0346
DATA	1065	7	81	0	0	A_16_P02770448	chr13:46706237-46706296	12925.5	4487.33	-3.751884877e-001	1.718193886e-001	2.899007807e-002	1.380971e+003	5.820980e+002	3.600278e+002	6.499703e+001	43	388	25	85	9.098680e+000	2.096944e+001	0	0	0	0	0	0	0	0	0	0	0	11.343	273.418	1	1	0	1	24.8756	26.2379	86.479
DATA	1066	7	82	0	0	A_14_P103511	chr8:142205751-142205810	12946.5	4487.32	-4.428953713e-001	2.622481936e-001	9.125001275e-002	9.185804e+002	3.313003e+002	3.449451e+002	4.401257e+001	40	249.5	25	84	8.769255e+000	2.055954e+001	0	0	0	0	0	0	0	0	0	0	0	7.54504	155.312	1	1	0	1	27.0811	25.4254	85.1206
DATA	1067	7	83	0	0	A_14_P104378	chr3:134204653-134204702	12967.5	4487.32	-7.732299978e-001	3.266744731e-001	1.793418843e-002	9.924090e+002	1.672864e+002	3.469841e+002	3.350574e+001	41	174	25	84	8.719809e+000	2.057743e+001	0	0	0	0	0	0	0	0	0	0	0	8.15145	78.2703	1	1	0	1	27.0811	25.3187	84.6342
DATA	1068	7	84	0	0	A_14_P134048	chr17:60023741-60023800	12988.4	4487.35	6.486406830e-002	1.009810664e-001	5.206531550e-001	1.681264e+003	1.952091e+003	3.725798e+002	1.973643e+002	49	979.5	25	83	8.738067e+000	2.082237e+001	0	0	0	0	0	0	0	0	0	0	0	13.8096	911.578	1	1	1	1	24.8756	25.2057	84.5285
DATA	1069	7	85	0	0	A_14_P109239	chr17:6013291-6013349	13009.8	4487.28	-3.428658028e-002	1.674418333e-001	8.377540850e-001	9.679576e+002	8.944781e+002	3.462927e+002	9.407577e+001	40	510	26	83	9.052759e+000	2.046415e+001	0	0	0	0	0	0	0	0	0	0	0	7.95061	416.893	1	1	0	1	24.8756	26.5421	83.8792
DATA	1070	7	86	0	0	A_16_P00930657	chr4:19370059-19370118	13031	4487.11	9.144277748e-002	1.362513164e-001	5.021357004e-001	1.073289e+003	1.324827e+003	3.493833e+002	1.356620e+002	42.5	721	26	82	9.082346e+000	1.971692e+001	0	0	0	0	0	0	0	0	0	0	0	8.81578	616.32	1	1	0	1	25.3321	26.5987	82.7357
DATA	1071	7	87	0	1	SRN_20373	SRN_20373	13052.2	4487.5	-5.540233603e-001	2.181230170e-001	1.108656923e-002	1.263853e+003	3.529175e+002	3.557000e+002	4.584295e+001	43.5	261.5	25	83	9.056560e+000	2.042945e+001	0	0	0	0	0	0	0	0	0	0	0	10.381	163.838	1	1	0	1	26.6546	25.549	84.174
DATA	1072	7	88	0	0	A_16_P17392721	chr5:168729607-168729665	13073.2	4486.98	2.406705751e-001	2.599497148e-001	3.545316777e-001	4.311245e+002	7.503662e+002	3.352729e+002	8.055673e+001	38	432	25	81	9.117470e+000	2.095960e+001	0	0	0	0	0	0	0	0	0	0	0	3.54117	347.775	1	1	0	1	23.696	25.722	83.3333
DATA	1073	7	89	0	0	A_14_P125869	chr2:28999809-28999867	13094.5	4487.42	-1.595035741e-001	2.909078056e-001	5.834887041e-001	6.099307e+002	4.224515e+002	3.380375e+002	5.145022e+001	37.5	290.5	26	81	9.252914e+000	2.002168e+001	0	0	0	0	0	0	0	0	0	0	0	5.00985	195.389	1	1	0	1	25.5572	26.6	82.7689
DATA	1074	7	90	0	1	SRN_20044	SRN_20044	13115.8	4487.38	3.030082774e-002	1.561311367e-001	8.461187745e-001	9.752475e+002	1.045721e+003	3.464972e+002	1.086322e+002	40.5	606.5	26	81	8.562667e+000	2.021059e+001	0	0	0	0	0	0	0	0	0	0	0	8.01049	482.775	1	1	0	1	23.696	26.1906	82.0993
DATA	1075	7	91	0	0	A_16_P38360542	chr8:32859696-32859755	13136.5	4487.27	-3.471321241e-002	1.651488044e-001	8.335166185e-001	9.841109e+002	9.085123e+002	3.467477e+002	9.551212e+001	42	503	26	82	8.676357e+000	2.068348e+001	0	0	0	0	0	0	0	0	0	0	0	8.08329	418.708	1	1	0	1	24.4106	26.3027	83.0998
DATA	1076	7	92	0	0	A_14_P127813	chr1:92420533-92420592	13157.7	4487.38	1.469616519e-001	3.214449302e-001	6.475339394e-001	3.842424e+002	5.389728e+002	3.328111e+002	6.145507e+001	35	352	26	84	8.728882e+000	2.133629e+001	0	0	0	0	0	0	0	0	0	0	0	1.20156	247.943	0	1	0	1	24.8756	26.161	83.6618
DATA	1077	7	93	0	0	A_16_P36569206	chr3:180261965-180262024	13179.1	4487.04	1.757256712e-001	1.043299488e-001	9.211864793e-002	1.420548e+003	2.129029e+003	3.615643e+002	2.149471e+002	45	1099	25	81	8.605365e+000	1.979505e+001	0	0	0	0	0	0	0	0	0	0	0	11.6681	977.841	1	1	0	1	24.6442	25.0852	82.2717
DATA	1078	7	94	0	0	A_14_P118869	chr15:93665770-93665829	13200.1	4487.2	1.176007180e-001	2.083158376e-001	5.723929102e-001	5.693061e+002	7.463569e+002	3.031703e+002	8.030074e+001	37	452	25	81	8.520685e+000	2.007234e+001	0	0	0	0	0	0	0	0	0	0	0	4.67617	342.186	1	1	0	1	25.1049	25.3556	82.4274
DATA	1079	7	95	0	0	A_14_P132543	chr8:133584392-133584451	13221.2	4487.09	-4.500900534e-001	1.097900027e-001	4.139469285e-005	2.871327e+003	1.018574e+003	4.393113e+002	1.060919e+002	59.5	557.5	24	83	8.326264e+000	2.124083e+001	0	0	0	0	0	0	0	0	0	0	0	23.5845	466.239	1	1	1	1	24.4106	25.2395	83.3447
DATA	1080	7	96	0	0	A_14_P128070	chr6:90097171-90097224	13242.4	4487.18	0.000000000e+000	4.009091279e-001	1.000000000e+000	3.827216e+002	3.450099e+002	3.324894e+002	4.553929e+001	33	257.5	25	84	8.679841e+000	2.046411e+001	0	0	0	0	0	0	0	0	0	0	0	-0.238707	157.66	0	1	0	1	25.1049	25.4469	83.6292
DATA	1081	7	97	0	0	A_14_P124618	chr1:78401620-78401679	13263.4	4487.19	-4.737897262e-001	2.208658785e-001	3.194111143e-002	1.146930e+003	3.852539e+002	3.517154e+002	4.868796e+001	41	277.5	25	83	8.728936e+000	1.960428e+001	0	0	0	0	0	0	0	0	0	0	0	9.42065	175.772	1	1	0	1	25.3321	25.2844	83.8057
DATA	1082	7	98	0	0	A_16_P35872087	chr2:137951387-137951446	13285.1	4487.16	-7.023138979e-002	1.042640012e-001	5.005707862e-001	1.869023e+003	1.589949e+003	3.814206e+002	1.617667e+002	48	798	24	82	8.736899e+000	1.951341e+001	0	0	0	0	0	0	0	0	0	0	0	15.3518	724.28	1	1	1	1	25.1049	24.9691	83.9274
DATA	1083	7	99	0	0	A_18_P15975171	chr7:8660565-8660624	13306.1	4487.16	-2.731604104e-001	1.379330176e-001	4.766033473e-002	1.614892e+003	8.609600e+002	3.696322e+002	9.112760e+001	47	487	25	81	8.828255e+000	2.097303e+001	0	0	0	0	0	0	0	0	0	0	0	13.2644	391.619	1	1	0	1	25.1049	25.5323	82.5154
DATA	1084	7	100	0	1	SRN_50132	SRN_50132	13327	4487.25	-2.581628076e-001	6.608218251e-002	9.356786522e-005	3.149555e+004	1.738147e+004	3.167057e+003	1.738404e+003	292	8088	25	80	9.191868e+000	2.154421e+001	0	0	0	0	0	0	0	0	0	0	0	258.698	7894.61	1	1	1	1	25.1049	26.2415	82.6796
DATA	1085	7	101	0	0	A_16_P03293496	chr17:75043235-75043294	13348.4	4487.59	-2.625821067e-001	1.953690931e-001	1.789383934e-001	1.050570e+003	5.739090e+002	3.486921e+002	6.473669e+001	44	347	25	82	8.991158e+000	2.111932e+001	0	0	0	0	0	0	0	0	0	0	0	8.62918	260.263	1	1	0	1	27.501	26.6279	83.4317
DATA	1086	7	102	0	0	A_14_P106519	chr21:48018850-48018909	13369.6	4487.59	-2.941103594e-001	3.079621318e-001	3.395669919e-001	6.639862e+002	3.373251e+002	3.390546e+002	4.513763e+001	39	255	27	82	9.094153e+000	2.008594e+001	0	0	0	0	0	0	0	0	0	0	0	5.45385	152.77	1	1	0	1	27.501	27.3698	83.8633
DATA	1087	7	103	0	0	A_14_P133618	chr4:185638260-185638319	13390.6	4487.5	-7.273380538e-001	2.812579527e-001	9.709192419e-003	1.040719e+003	1.949823e+002	3.250762e+002	3.580378e+001	39.5	186.5	26	81	9.040669e+000	1.948015e+001	0	0	0	0	0	0	0	0	0	0	0	8.54826	88.1966	1	1	0	1	24.4106	27.2045	83.3847
DATA	1088	7	104	0	0	A_16_P17903954	chr7:34360422-34360481	13412	4487.63	9.206969452e-002	1.334401960e-001	4.902132315e-001	1.101508e+003	1.361624e+003	3.502605e+002	1.394427e+002	41	687	27	83	8.863721e+000	1.948130e+001	0	0	0	0	0	0	0	0	0	0	0	9.04757	615.11	1	1	0	1	25.5572	27.4033	84.1174
DATA	1089	7	105	0	0	A_14_P101978	chr1:201700840-201700894	13432.9	4487.81	-4.375864203e-002	1.574425500e-001	7.810630024e-001	1.051772e+003	9.509612e+002	3.487283e+002	9.974749e+001	42	523	27	83	9.465819e+000	2.020966e+001	0	0	0	0	0	0	0	0	0	0	0	8.63904	429.066	1	1	0	1	25.5572	27.6397	84.7736
DATA	1090	7	106	0	0	A_14_P134932	chr10:74095139-74095184	13454.2	4487.5	2.271706919e-001	1.799486504e-001	2.067978666e-001	6.574422e+002	1.109247e+003	3.389270e+002	1.149448e+002	36.5	627.5	26	83	9.528685e+000	2.059474e+001	0	0	0	0	0	0	0	0	0	0	0	5.4001	500.006	1	1	0	1	25.7804	26.8912	84.1728
DATA	1091	7	107	0	0	A_16_P38427797	chr8:66747137-66747196	13475.3	4487.63	9.585509281e-002	1.257869366e-001	4.460341644e-001	1.184194e+003	1.476651e+003	3.529481e+002	1.507149e+002	44	717	27	83	9.386582e+000	2.012930e+001	0	0	0	0	0	0	0	0	0	0	0	9.72673	664.89	1	1	0	1	25.1049	27.1269	84.2553
DATA	1092	7	108	0	0	A_14_P105500	chr11:113074982-113075041	13495.4	4487	2.078235658e-001	2.427551211e-001	3.919404043e-001	4.829678e+002	7.793665e+002	3.359789e+002	8.357787e+001	37	440	26	83.5	9.608021e+000	1.980153e+001	0	0	0	0	0	0	0	0	0	0	0	3.967	350.707	1	1	0	1	21.9382	27.1715	84.0538
DATA	1093	7	109	0	0	A_14_P114201	chr4:71230201-71230260	13517.9	4487.26	-4.920783985e-001	1.688557847e-001	3.566089810e-003	1.608460e+003	5.180026e+002	3.693517e+002	5.996978e+001	48	302	26	84	9.095937e+000	1.984628e+001	0	0	0	0	0	0	0	0	0	0	0	13.2116	232.844	1	1	0	1	25.1049	26.9542	84.5761
DATA	1094	7	110	0	0	A_16_P03133116	chr16:28012283-28012342	13539	4486.98	1.481409844e-001	2.301137229e-001	5.197226939e-001	5.496575e+002	7.730954e+002	3.370021e+002	8.301287e+001	36	410	26	85	9.296799e+000	1.932859e+001	0	0	0	0	0	0	0	0	0	0	0	4.51478	347.27	1	1	0	1	22.7082	26.9007	84.6397
DATA	1095	7	111	0	0	A_14_P116475	chr4:84222198-84222257	13560.2	4486.93	-3.347783939e-001	3.515059131e-001	3.408881632e-001	6.033267e+002	2.791092e+002	3.379190e+002	4.116718e+001	38	229.5	26	84	9.098387e+000	1.955770e+001	0	0	0	0	0	0	0	0	0	0	0	4.95561	125.282	1	1	0	1	21.6755	26.5879	84.7314
DATA	1096	7	112	0	0	A_14_P138995	chr6:169653664-169653723	13581.1	4487.16	4.413233502e-001	1.438308537e-001	2.152445985e-003	6.763365e+002	1.868470e+003	3.392986e+002	1.892854e+002	38	887	26	83	9.214825e+000	1.958707e+001	0	0	0	0	0	0	0	0	0	0	0	5.55529	838.03	1	1	0	1	25.1049	26.1863	84.4948
DATA	1097	7	113	0	-1	NC2_00025489	NC2_00025489	13602.4	4487.7	0.000000000e+000	1.057383857e+000	1.000000000e+000	3.767022e+002	3.011091e+001	3.326094e+002	3.035045e+001	33	107	26	83	9.389162e+000	1.936473e+001	0	0	0	0	0	0	0	1	0	0	0	0.733788	6.93192	0	0	0	0	26.8687	26.421	84.3505
DATA	1098	7	114	0	0	A_16_P20032564	chr14:47605306-47605365	13623.9	4487.73	4.384236575e-002	1.045945019e-001	6.750954698e-001	1.629481e+003	1.802568e+003	3.702719e+002	1.827903e+002	50	872	27	83	9.281141e+000	1.999842e+001	0	0	0	0	0	0	0	0	0	0	0	13.3842	807.32	1	1	0	1	26.8687	27.2953	84.2484
DATA	1099	7	115	0	0	A_14_P104714	chr8:62201904-62201963	13644.5	4487.31	-2.323686302e-001	1.682847907e-001	1.673386733e-001	1.206155e+003	7.063739e+002	3.536910e+002	7.687572e+001	40	407	27	82.5	9.095072e+000	1.926973e+001	0	0	0	0	0	0	0	0	0	0	0	9.90712	316.286	1	1	0	1	25.3321	26.8458	83.081
DATA	1100	7	116	0	0	A_16_P15533888	chr2:3950749-3950808	13666	4487.94	-6.559341773e-002	1.659442611e-001	6.926408372e-001	1.014157e+003	8.719908e+002	3.476124e+002	9.233192e+001	43	496	26	83	8.784346e+000	1.906816e+001	0	0	0	0	0	0	0	0	0	0	0	8.33009	390.174	1	1	0	1	27.0811	26.4877	83.2414
DATA	1101	7	117	0	0	A_14_P122630	chr2:219093458-219093517	13687.2	4487.4	-1.046046219e-001	1.553871691e-001	5.008283328e-001	1.145686e+003	9.004531e+002	3.516748e+002	9.502503e+001	46	496	25	83	8.807657e+000	1.933565e+001	0	0	0	0	0	0	0	0	0	0	0	9.41044	402.889	1	1	0	1	25.3321	25.7176	83.741
DATA	1102	7	118	0	0	A_16_P01829228	chr7:145971019-145971078	13708.2	4487.71	-3.222638894e-001	1.825967894e-001	7.758165195e-002	1.212396e+003	5.772720e+002	3.539043e+002	6.522811e+001	41	355	25	82	8.786289e+000	2.050225e+001	0	0	0	0	0	0	0	0	0	0	0	9.95838	258.193	1	1	0	1	26.2212	25.7831	84.9123
DATA	1103	7	119	0	1	SRN_30524	SRN_30524	13728.9	4487.6	4.065406864e-001	8.326291192e-002	1.046885064e-006	2.080561e+003	5.305436e+003	3.922200e+002	5.314122e+002	48	2472.5	24	81.5	8.812020e+000	2.018652e+001	0	0	0	0	0	0	0	0	0	0	0	17.0893	2372.72	1	1	1	1	25.7804	25.2214	83.3824
DATA	1104	7	120	0	0	A_14_P110983	chr1:151821756-151821815	13751	4487.85	-2.480358564e-002	4.492211653e-001	9.559674644e-001	3.352377e+002	3.166280e+002	3.341752e+002	4.387834e+001	35	249	24	83	8.765336e+000	2.077187e+001	0	0	0	0	0	0	0	0	0	0	0	2.75358	141.578	1	1	0	1	28.1191	24.989	83.5228
DATA	1105	7	121	0	0	A_14_P120096	chr12:95881153-95881212	13771.4	4487.97	-2.698080135e-001	2.183637221e-001	2.166110366e-001	9.355302e+002	5.026316e+002	3.454003e+002	5.873005e+001	39	321	24	83	8.817433e+000	2.026107e+001	0	0	0	0	0	0	0	0	0	0	0	7.68426	224.741	1	1	0	1	26.2212	25.117	84.1042
DATA	1106	7	122	0	0	A_14_P122293	chr14:100735192-100735251	13792.6	4487.34	3.054981840e-001	2.736533776e-001	2.642641659e-001	3.744321e+002	7.566086e+002	3.324894e+002	8.152699e+001	31	434	24	82	9.199394e+000	1.870144e+001	0	0	0	0	0	0	0	0	0	0	0	-0.674811	338.439	0	1	0	1	24.4106	24.8526	83.4797
DATA	1107	7	123	0	0	A_14_P201307	chr15:55964635-55964688	13814	4487.83	-1.059187056e-001	1.317150687e-001	4.213102066e-001	1.407197e+003	1.102646e+003	3.610419e+002	1.143698e+002	42	586.5	25	84	9.019550e+000	1.860111e+001	0	0	0	0	0	0	0	0	0	0	0	11.5584	493.205	1	1	0	1	26.8687	25.4909	84.4073
DATA	1108	7	124	0	0	A_16_P20231485	chr15:44214776-44214835	13834.9	4488.1	-2.644123665e-001	1.234349879e-001	3.218394812e-002	1.856033e+003	1.009656e+003	3.807858e+002	1.054322e+002	47.5	537.5	26	83	8.849507e+000	1.909059e+001	0	0	0	0	0	0	0	0	0	0	0	15.2451	451.676	1	1	1	1	26.2212	26.3984	83.6832
DATA	1109	7	125	0	0	A_14_P102892	chr7:129585420-129585479	13857	4488.13	-2.608088549e-001	5.662019476e-001	6.450650327e-001	3.429661e+002	1.881232e+002	3.342536e+002	3.570893e+001	35	191	26	82	8.913955e+000	1.924670e+001	0	0	0	0	0	0	0	0	0	0	0	2.81706	84.1889	1	1	0	1	24.1747	26.2789	83.2916
DATA	1110	7	126	0	0	A_16_P17618996	chr6:87615740-87615799	13878.1	4487.74	-2.062743503e-001	2.062283404e-001	3.172025523e-001	9.294897e+002	5.780564e+002	3.452372e+002	6.528037e+001	43	355	26	82	9.250557e+000	1.994530e+001	0	0	0	0	0	0	0	0	0	0	0	7.63464	258.859	1	1	0	1	24.6442	26.4006	83.3318
DATA	1111	7	127	0	0	A_16_P19319348	chr11:88758551-88758610	13898.7	4488.26	-3.271489009e-001	1.371369002e-001	1.705293653e-002	1.735919e+003	8.172983e+002	3.750778e+002	8.717394e+001	47	451	26	83	9.314301e+000	1.970586e+001	0	0	0	0	0	0	0	0	0	0	0	14.2585	366.094	1	1	1	1	26.6546	26.1359	83.6165
DATA	1112	7	128	0	0	A_16_P21219751	chr21:26960945-26961004	13919.8	4488.16	-4.134479626e-002	1.122535473e-001	7.126374992e-001	1.619090e+003	1.472062e+003	3.698158e+002	1.502929e+002	47	760	25	82	8.943227e+000	1.892126e+001	0	0	0	0	0	0	0	0	0	0	0	13.2989	659.831	1	1	0	1	26.2212	25.9487	83.4567
DATA	1113	7	129	0	0	A_14_P114170	chr20:25287497-25287554	13941.1	4488.77	7.491267050e-001	1.720783817e-001	1.340398417e-005	3.722070e+002	2.088869e+003	3.330797e+002	2.110717e+002	34	1033	25	83	8.636877e+000	1.980359e+001	0	0	0	0	0	0	0	0	0	0	0	1.62801	936.703	0	1	0	1	24.1747	25.9747	83.9865
DATA	1114	7	130	0	0	A_14_P127512	chrX:148250026-148250085	13962.2	4488.75	2.104270157e-001	9.545696156e-002	2.749497846e-002	1.598545e+003	2.595087e+003	3.689210e+002	2.612676e+002	44.5	1217.5	26	82	8.874301e+000	1.922496e+001	0	0	0	0	0	0	0	0	0	0	0	13.1301	1164.65	1	1	0	1	24.1747	26.2599	83.5877
DATA	1115	7	131	0	0	A_14_P132891	chr14:69673529-69673588	13983.4	4488.62	2.948722325e-001	1.298446026e-001	2.314924196e-002	9.111782e+002	1.796700e+003	3.447487e+002	1.821965e+002	40	899	26	82	8.867311e+000	1.947172e+001	0	0	0	0	0	0	0	0	0	0	0	7.48424	807.117	1	1	0	1	24.8756	25.8623	83.5522
DATA	1116	7	132	0	0	A_18_P14264151	chr3:82540102-82540161	14004.4	4488.47	-1.300794529e-001	1.823634058e-001	4.756613761e-001	9.795166e+002	7.259928e+002	3.466176e+002	7.863197e+001	41	408.5	25	83	8.869641e+000	1.924180e+001	0	0	0	0	0	0	0	0	0	0	0	8.04555	326.476	1	1	0	1	24.4106	25.6365	83.8825
DATA	1117	7	133	0	0	A_16_P02761878	chr13:40860857-40860916	14025.5	4488.32	-3.217643777e-001	3.792065612e-001	3.961484014e-001	5.502790e+002	2.623122e+002	3.370123e+002	3.997889e+001	35.5	223	25	83	9.263195e+000	2.039863e+001	0	0	0	0	0	0	0	0	0	0	0	4.51988	118.096	1	1	0	1	27.0811	25.6688	83.9466
DATA	1118	7	134	0	0	A_14_P127927	chr5:70834859-70834918	14046.7	4488.59	-1.804285864e-001	1.727464825e-001	2.962678122e-001	1.103181e+003	7.281457e+002	3.503131e+002	7.880550e+001	43	438	25	82	9.372989e+000	1.999979e+001	0	0	0	0	0	0	0	0	0	0	0	9.06131	328.162	1	1	0	1	26.2212	25.5081	83.5194
DATA	1119	7	135	0	0	A_16_P15326798	chr1:165504256-165504315	14068	4488.5	-5.457828998e-001	1.389776001e-001	8.596604258e-005	2.231788e+003	6.351407e+002	4.004472e+002	7.028509e+001	52	374	24	83	9.076772e+000	1.973819e+001	0	0	0	0	0	0	0	0	0	0	0	18.3315	286.623	1	1	1	1	26.2212	25.2423	84.0275
DATA	1120	7	136	0	0	A_16_P01056612	chr4:114876387-114876446	14089.2	4488.46	-3.991499284e-001	1.458609219e-001	6.209463081e-003	1.743581e+003	6.954921e+002	3.754330e+002	7.576653e+001	46	422	25	83	8.820333e+000	1.954786e+001	0	0	0	0	0	0	0	0	0	0	0	14.3214	314.289	1	1	1	1	24.4106	25.5812	83.8799
DATA	1121	7	137	0	0	A_14_P201638	chr5:148201371-148201430	14110.5	4488.09	3.096102969e-002	2.454210553e-001	8.996094364e-001	5.887277e+002	6.322306e+002	3.376614e+002	6.998330e+001	36	370	25	85	8.872113e+000	1.884359e+001	0	0	0	0	0	0	0	0	0	0	0	4.83569	286.172	1	1	0	1	24.8756	25.6039	84.2062
DATA	1122	7	138	0	0	A_14_P201073	chr6:105308411-105308470	14131.4	4488.41	-1.360806848e+000	7.096019180e-001	5.514847057e-002	6.832589e+002	2.976997e+001	3.394372e+002	3.006609e+001	35	108	25	83	9.063449e+000	1.880940e+001	0	0	0	0	0	0	0	0	0	0	0	5.61215	11.0097	1	0	0	0	27.501	25.9482	83.1675
DATA	1123	7	139	0	0	A_16_P01468291	chr6:43424544-43424603	14152.5	4488.32	0.000000000e+000	6.010777504e-001	1.000000000e+000	3.703775e+002	1.481835e+002	3.340341e+002	3.338652e+001	34.5	165	25	81	8.538212e+000	1.885858e+001	0	0	0	0	0	0	0	0	0	0	0	2.6356	67.2767	0	1	0	0	27.0811	25.2245	81.7737
DATA	1124	7	140	0	0	A_16_P16532205	chr3:184799629-184799688	14173.4	4487.67	-2.697289157e-001	1.192957936e-001	2.375867036e-002	1.961011e+003	1.053783e+003	3.860115e+002	1.095264e+002	48	574.5	25	82	8.973872e+000	1.853026e+001	0	0	0	0	0	0	0	0	0	0	0	16.1074	479.398	1	1	1	1	23.4529	25.6802	82.5897
DATA	1125	7	141	0	0	A_14_P100192	chr13:24334216-24334267	14195	4488.46	-1.833006876e-001	2.443680275e-001	4.531939164e-001	7.532677e+002	4.939110e+002	3.409154e+002	5.769190e+001	39	334	25	82	9.005605e+000	1.888726e+001	0	0	0	0	0	0	0	0	0	0	0	6.18719	225.021	1	1	0	1	23.9365	25.9917	82.7124
DATA	1126	7	142	0	0	A_16_P21464716	chrX:48372386-48372445	14216	4487.95	1.931976850e-001	3.169565838e-001	5.421666331e-001	3.699807e+002	5.772670e+002	3.338118e+002	6.494178e+001	36	360	26	81	9.179267e+000	2.004132e+001	0	0	0	0	0	0	0	0	0	0	0	2.43809	263.563	0	1	0	1	25.5572	26.3737	82.7427
DATA	1127	7	143	0	1	SRN_30812	SRN_30812	14237.1	4488.17	1.161873644e-001	7.375971291e-002	1.152069848e-001	3.205814e+003	4.189148e+003	4.618676e+002	4.199659e+002	55	2010	25	81	9.204447e+000	1.966868e+001	0	0	0	0	0	0	0	0	0	0	0	26.3319	1916.25	1	1	1	1	24.6442	26.0491	82.5712
DATA	1128	7	144	0	0	A_14_P133199	chr1:58938411-58938470	14258.5	4488.31	1.105596574e-001	1.525012662e-001	4.684671612e-001	9.143737e+002	1.179460e+003	3.448333e+002	1.216118e+002	43	636	25	81	8.834583e+000	1.983748e+001	0	0	0	0	0	0	0	0	0	0	0	7.51048	540.619	1	1	0	1	25.5572	25.7409	82.4992
DATA	1129	7	145	0	0	A_16_P01066752	chr4:122639200-122639259	14279.6	4488.22	-3.218120654e-001	1.875034616e-001	8.610729009e-002	1.174931e+003	5.600157e+002	3.526384e+002	6.332809e+001	42	352	25	83	8.897724e+000	1.908142e+001	0	0	0	0	0	0	0	0	0	0	0	9.65065	257.26	1	1	0	1	23.9365	25.672	83.3424
DATA	1130	7	146	0	0	A_14_P123740	chr12:120648310-120648369	14300.4	4488.17	-6.746636141e-001	5.283649278e-001	2.016412760e-001	5.481151e+002	1.159333e+002	3.369770e+002	3.169774e+001	37.5	149.5	25	85	8.889585e+000	1.984029e+001	0	0	0	0	0	0	0	0	0	0	0	4.50211	53.3775	1	1	0	0	24.4106	25.7827	84.7508
DATA	1131	7	147	0	0	A_14_P123294	chr3:78605584-78605643	14321.6	4488.28	4.273295682e-002	1.427149249e-001	7.646129006e-001	1.071327e+003	1.182102e+003	3.493231e+002	1.218195e+002	41	646.5	25	83	8.565520e+000	1.971809e+001	0	0	0	0	0	0	0	0	0	0	0	8.79967	545.513	1	1	0	1	24.6442	25.8732	83.9711
DATA	1132	7	148	0	0	A_16_P02188800	chr9:135600047-135600104	14343	4488.33	3.647831802e-001	2.593233138e-001	1.595242907e-001	3.687008e+002	8.539989e+002	3.329680e+002	9.030639e+001	33.5	490	25	81	8.929408e+000	2.060497e+001	0	0	0	0	0	0	0	0	0	0	0	1.4658	395.069	0	1	0	1	25.3321	25.3218	83.1366
DATA	1133	7	149	0	0	A_14_P120328	chr4:44350757-44350816	14364.1	4488.17	9.747833432e-002	7.378609408e-002	1.864701764e-001	3.239600e+003	4.054803e+003	4.642190e+002	4.065364e+002	57	1949	25	80.5	8.899810e+000	2.005370e+001	0	0	0	0	0	0	0	0	0	0	0	26.6094	1880.7	1	1	1	1	24.6442	25.5405	82.6667
DATA	1134	7	150	0	0	A_16_P00369434	chr2:49208081-49208140	14385.6	4488.57	-1.119725923e-001	1.594947228e-001	4.826506344e-001	1.119886e+003	8.653687e+002	3.508428e+002	9.133472e+001	41	503.5	25	83	8.717667e+000	1.963215e+001	0	0	0	0	0	0	0	0	0	0	0	9.19852	402.364	1	1	0	1	25.3321	25.3165	84.0098
DATA	1135	7	151	0	0	A_16_P19899355	chr13:88107653-88107712	14406.8	4488.46	-2.183390428e-002	1.142418927e-001	8.484316216e-001	1.543253e+003	1.467584e+003	3.665590e+002	1.496220e+002	44	760	24	84	8.984730e+000	1.893971e+001	0	0	0	0	0	0	0	0	0	0	0	12.676	684.264	1	1	0	1	24.1747	24.838	84.6942
DATA	1136	7	152	0	0	A_14_P110556	chr6:46563801-46563860	14427.8	4488.2	-2.130962158e-002	1.266923510e-001	8.664261389e-001	1.340648e+003	1.276454e+003	3.585005e+002	1.309088e+002	43	679	24	82	8.735952e+000	1.873843e+001	0	0	0	0	0	0	0	0	0	0	0	11.0118	596.886	1	1	0	1	24.4106	24.9854	83.5795
DATA	1137	7	153	0	0	A_14_P123937	chr16:29838538-29838597	14448.2	4488.17	-4.920680931e-001	4.014137170e-001	2.202597351e-001	6.146671e+002	1.979575e+002	3.381233e+002	3.508438e+001	37.5	182	25	82	9.008954e+000	1.949350e+001	0	0	0	0	0	0	0	0	0	0	0	5.04875	92.8271	1	1	0	1	25.3321	25.7928	82.9184
DATA	1138	7	154	0	0	A_14_P100874	chr11:36472131-36472190	14470	4488.22	1.195252783e-001	1.620408321e-001	4.607427020e-001	8.419164e+002	1.108650e+003	3.429832e+002	1.145645e+002	40.5	598	26	82	8.885114e+000	1.966016e+001	0	0	0	0	0	0	0	0	0	0	0	6.91533	521.445	1	1	0	1	25.7804	26.4462	82.9727
DATA	1139	7	155	0	0	A_14_P104198	chr2:233416378-233416437	14491.2	4488.32	3.346508906e-002	3.259547791e-001	9.182265599e-001	4.355688e+002	4.704590e+002	3.353303e+002	5.515696e+001	36	311.5	26	82	8.795099e+000	1.877960e+001	0	0	0	0	0	0	0	0	0	0	0	3.57768	221.946	1	1	0	1	26.0017	25.8323	82.6203
DATA	1140	7	156	0	0	A_16_P21464716	chrX:48372386-48372445	14512.2	4488.2	1.488768858e-001	3.349367737e-001	6.566865462e-001	3.672195e+002	5.173717e+002	3.325843e+002	5.916464e+001	32.5	349.5	25	83	8.225297e+000	1.973904e+001	0	0	0	0	0	0	0	0	0	0	0	0.652529	244.854	0	1	0	1	24.4106	24.7892	83.8257
DATA	1141	7	157	0	0	A_14_P115716	chr16:62643246-62643305	14533.9	4488.44	5.385643637e-001	2.300862344e-001	1.924728409e-002	3.385887e+002	1.170137e+003	3.342090e+002	1.204605e+002	35	662	25	83	8.652551e+000	2.047723e+001	0	0	0	0	0	0	0	0	0	0	0	2.7811	555.545	1	1	0	1	25.7804	25.2663	83.051
DATA	1142	7	158	0	0	A_14_P135339	chrX:22050894-22050953	14554.9	4488.6	1.419892722e-001	9.017480501e-002	1.153487686e-001	1.892622e+003	2.624540e+003	3.825826e+002	2.639989e+002	49	1308	25	82	8.891318e+000	2.048562e+001	0	0	0	0	0	0	0	0	0	0	0	15.5456	1250.02	1	1	1	1	25.7804	25.8981	82.8793
DATA	1143	7	159	0	0	A_14_P104194	chr2:240957863-240957922	14576	4488.55	1.843397738e-001	1.336775110e-001	1.678982665e-001	9.898330e+002	1.513219e+003	3.469105e+002	1.539679e+002	41	832	25	83	8.589861e+000	2.023431e+001	0	0	0	0	0	0	0	0	0	0	0	8.13029	723.178	1	1	0	1	25.3321	25.5813	83.3994
DATA	1144	7	160	0	-1	NC1_00000031	NC1_00000031	14597	4488.5	-1.205055465e+000	9.592410933e-001	2.090220063e-001	4.511586e+002	2.813674e+001	3.355364e+002	2.834308e+001	39	96	25	83	8.695398e+000	2.009255e+001	0	0	0	0	0	0	0	0	0	0	0	3.70573	5.02342	1	0	0	0	26.2212	25.75	84.0721
DATA	1145	7	161	0	0	A_14_P100462	chr11:133941206-133941265	14618	4488.5	-8.130631247e-002	1.386681838e-001	5.576489476e-001	1.280438e+003	1.061823e+003	3.562926e+002	1.098695e+002	43	618	25	85	9.054497e+000	2.020767e+001	0	0	0	0	0	0	0	0	0	0	0	10.5173	511.001	1	1	0	1	26.2212	26.0096	85.2748
DATA	1146	7	162	0	0	A_14_P107104	chr15:69019738-69019796	14639.1	4488.25	1.443653929e-001	1.337301777e-001	2.803526827e-001	1.034748e+003	1.442779e+003	3.482187e+002	1.469925e+002	39	786	25	85	8.479546e+000	1.932438e+001	0	0	0	0	0	0	0	0	0	0	0	8.49921	696.94	1	1	0	1	25.1049	25.7488	85.5608
DATA	1147	7	163	0	0	A_14_P104713	chr5:77475271-77475330	14660.2	4488.13	-3.894423310e-001	1.553158330e-001	1.216154258e-002	1.588946e+003	6.481369e+002	3.685060e+002	7.060867e+001	43.5	402	24	82	8.579807e+000	1.871029e+001	0	0	0	0	0	0	0	0	0	0	0	13.0513	314.261	1	1	0	1	24.4106	24.7657	82.5091
DATA	1148	7	164	0	0	A_14_P133793	chr6:83878613-83878672	14681.3	4488.07	-4.645354186e-002	1.556414206e-001	7.653481616e-001	1.068881e+003	9.604523e+002	3.492482e+002	1.000176e+002	44	563	23	82	8.450612e+000	1.954079e+001	0	0	0	0	0	0	0	0	0	0	0	8.77958	467.463	1	1	0	1	24.8756	23.8267	82.1999
DATA	1149	8	1	0	0	A_14_P101907	chr14:58023813-58023872	11242.8	4491.62	-1.056196894e+000	1.872588130e-001	1.697488134e-008	2.636836e+003	2.316788e+002	4.243563e+002	4.193454e+001	55	189	26	83	9.077357e+000	1.947424e+001	0	0	0	0	0	0	0	0	0	0	0	21.6584	90.0304	1	1	1	1	25.1049	26.869	83.1013
DATA	1150	8	2	0	0	A_14_P108764	chr11:33902330-33902379	11263.6	4491.46	-7.893595035e-001	1.878411779e-001	2.642507026e-005	1.947466e+003	3.163081e+002	3.853251e+002	4.683483e+001	52	226	26	82	9.154358e+000	1.889292e+001	0	0	0	0	0	0	0	0	0	0	0	15.9961	124.39	1	1	1	1	24.4106	26.6311	81.9887
DATA	1151	8	3	0	0	A_14_P118817	chr13:31835180-31835239	11285	4491.93	1.094024648e-001	8.570579687e-002	2.017828913e-001	2.165756e+003	2.786198e+003	3.968050e+002	2.807028e+002	52	1208.5	26	82	9.080147e+000	1.953293e+001	0	0	0	0	0	0	0	0	0	0	0	17.7891	1108.74	1	1	1	1	25.7804	26.1	83.4105
DATA	1152	8	4	0	0	A_14_P117170	chr5:38562280-38562339	11306.3	4491.79	2.210632110e-001	3.083951245e-001	4.734863363e-001	3.691742e+002	6.141783e+002	3.345327e+002	7.007915e+001	36	336	26	82	9.504177e+000	1.972643e+001	0	0	0	0	0	0	0	0	0	0	0	3.03232	247.195	1	1	0	1	26.0017	26.5026	82.8325
DATA	1153	8	5	0	0	A_14_P138505	chr20:36965726-36965785	11327	4492.02	-1.112730060e-001	1.098971293e-001	3.112896437e-001	1.816490e+003	1.405918e+003	3.788741e+002	1.445023e+002	49	654	26	82.5	9.031458e+000	2.076644e+001	0	0	0	0	0	0	0	0	0	0	0	14.9203	571.937	1	1	1	1	27.2919	26.1176	84.1618
DATA	1154	8	6	0	0	A_14_P100185	chr8:55052672-55052731	11348	4491.54	3.011315815e-001	1.698948167e-001	7.631838879e-002	6.447171e+002	1.289736e+003	3.386825e+002	1.331391e+002	41	631.5	26	82	9.360743e+000	2.172694e+001	0	0	0	0	0	0	0	0	0	0	0	5.29558	530.175	1	1	0	1	26.4388	25.9783	83.6957
DATA	1155	8	7	0	0	A_14_P116139	chr12:22779215-22779274	11370	4491.8	0.000000000e+000	5.007897223e-001	1.000000000e+000	4.054506e+002	2.011868e+002	3.339169e+002	3.839096e+001	35	184	26	83.5	9.472934e+000	2.117461e+001	0	0	0	0	0	0	0	0	0	0	0	2.53335	83.5765	0	1	0	1	28.1191	26.9915	84.3164
DATA	1156	8	8	0	0	A_14_P131466	chr13:76287311-76287370	11391	4491.8	-5.499299456e-001	1.913555228e-001	4.054821928e-003	1.296682e+003	3.655137e+002	3.203116e+002	4.883278e+001	44.5	253	26	85	9.431288e+000	2.170949e+001	0	0	0	0	0	0	0	0	0	0	0	10.6507	153.315	1	1	0	1	28.1191	26.5966	86.0392
DATA	1157	8	9	0	0	A_14_P128856	chr6:125657840-125657899	11412	4492.03	2.078152697e-002	1.281481519e-001	8.711735742e-001	1.259400e+003	1.321129e+003	3.555420e+002	1.359527e+002	44	639	26	84	9.066854e+000	2.166604e+001	0	0	0	0	0	0	0	0	0	0	0	10.3445	559.331	1	1	0	1	26.8687	26.6927	86
DATA	1158	8	10	0	0	A_16_P17270463	chr5:117002530-117002589	11433.3	4491.8	-3.252334379e-001	1.485506134e-001	2.856937666e-002	1.561961e+003	7.386468e+002	3.673506e+002	8.041632e+001	48.5	411.5	26	85	9.153360e+000	1.972003e+001	0	0	0	0	0	0	0	0	0	0	0	12.8296	315.574	1	1	0	1	26.0017	26.0027	85.5745
DATA	1159	8	11	0	0	A_16_P18738075	chr9:113948226-113948285	11454.4	4491.35	-1.240198735e-001	2.903964024e-001	6.693276360e-001	5.879389e+002	4.418881e+002	3.376476e+002	5.427790e+001	40	270	26	87	8.865410e+000	1.941636e+001	0	0	0	0	0	0	0	0	0	0	0	4.82921	190.431	1	1	0	1	24.4106	26.2791	86.0491
DATA	1160	8	12	0	0	A_14_P136943	chr9:130317389-130317448	11475.6	4491.78	-2.144123510e-001	4.145985520e-001	6.050468912e-001	4.487089e+002	2.738750e+002	3.355035e+002	4.155936e+001	38	208	25	87	8.388293e+000	2.028617e+001	0	0	0	0	0	0	0	0	0	0	0	3.68561	119.008	1	1	0	1	25.7804	25.4377	85.9141
DATA	1161	8	13	0	0	A_14_P138339	chr17:36914348-36914397	11496.1	4491.58	7.844817636e-001	1.442525079e-001	5.380526395e-008	4.747654e+002	2.890419e+003	3.358619e+002	2.907015e+002	37.5	1349	25	87	8.443783e+000	2.146900e+001	0	0	0	0	0	0	0	0	0	0	0	3.89963	1265.72	1	1	0	1	22.9591	25.2479	86.1129
DATA	1162	8	14	0	0	A_14_P103650	chr2:97059704-97059763	11517.6	4492.24	1.753306261e-001	2.948005302e-001	5.520151056e-001	4.076222e+002	6.103634e+002	3.339643e+002	6.835819e+001	37	357	26	87	8.491572e+000	2.068602e+001	0	0	0	0	0	0	0	0	0	0	0	2.57519	269.349	0	1	0	1	23.696	26.0704	86.6979
DATA	1163	8	15	0	0	A_16_P16791588	chr4:102148200-102148259	11539.4	4492	-6.403920297e-001	2.507246422e-001	1.064428908e-002	1.175903e+003	2.691407e+002	3.526708e+002	4.071392e+001	44	212	26	86.5	8.921975e+000	1.949680e+001	0	0	0	0	0	0	0	0	0	0	0	9.65863	119.667	1	1	0	1	29.1201	26.1514	87.2743
DATA	1164	8	16	0	0	A_14_P110815	chr7:44721480-44721539	11560.6	4492.64	0.000000000e+000	4.595006473e-001	1.000000000e+000	4.078752e+002	2.396926e+002	3.324894e+002	3.866445e+001	34	203	26	85	9.304557e+000	2.008473e+001	0	0	0	0	0	0	0	0	0	0	0	-0.74206	107.314	0	1	0	1	26.0017	26.5735	85.7493
DATA	1165	8	17	0	0	A_14_P104394	chr10:133996915-133996974	11581.2	4492.41	1.895243577e-001	1.332493094e-001	1.549307658e-001	9.886486e+002	1.529559e+003	3.468767e+002	1.558976e+002	42	757.5	26	84	9.261939e+000	2.048141e+001	0	0	0	0	0	0	0	0	0	0	0	8.12056	689.271	1	1	0	1	25.7804	26.6527	85.2129
DATA	1166	8	18	66	-1	(-)3xSLv1	NegativeControl	11602.2	4493.83	-1.261021139e+000	8.313053399e-001	1.292876728e-001	5.428246e+002	2.976037e+001	3.368914e+002	3.004315e+001	40	106	25	83	9.271886e+000	1.932898e+001	0	0	0	0	0	0	0	1	0	0	0	4.45865	10.2396	1	0	0	0	17.9125	25.5888	85.1246
DATA	1167	8	19	0	0	A_14_P201336	chr1:55512509-55512568	11623.1	4491.83	2.803315458e-001	2.593794058e-001	2.797958966e-001	4.085029e+002	7.789807e+002	3.324894e+002	8.339339e+001	29	441	26	84	9.305351e+000	1.980508e+001	0	0	0	0	0	0	0	0	0	0	0	-4.39427	355.402	0	1	0	1	27.501	26.269	85.3397
DATA	1168	8	20	0	0	A_14_P116327	chr1:7469804-7469863	11644.6	4492.21	2.466878100e-001	1.587665352e-001	1.202376106e-001	7.443342e+002	1.313578e+003	3.407192e+002	1.346512e+002	39	702	26	84.5	9.028659e+000	1.976662e+001	0	0	0	0	0	0	0	0	0	0	0	6.11381	602.806	1	1	0	1	25.1049	26.3556	84.7972
DATA	1169	8	21	0	0	A_14_P136942	chrX:151128402-151128461	11666.1	4492.74	-2.973123750e-001	2.666022324e-001	2.647686439e-001	7.759696e+002	3.913203e+002	3.414242e+002	4.896828e+001	37	281	26	84	9.102205e+000	1.956409e+001	0	0	0	0	0	0	0	0	0	0	0	6.37366	180.561	1	1	0	1	25.1049	26.2761	84.493
DATA	1170	8	22	0	1	SRN_50798	SRN_50798	11687.1	4492.96	3.906375552e-001	7.852205060e-002	6.528903217e-007	2.681347e+003	6.591596e+003	4.271363e+002	6.598099e+002	55.5	3146	26	85	8.866637e+000	1.992463e+001	0	0	0	0	0	0	0	0	0	0	0	22.0241	3057.03	1	1	1	1	25.3321	26.4302	86.057
DATA	1171	8	23	0	-1	NC2_00115548	NC2_00115548	11708.5	4492.58	-1.050698474e+000	8.239563296e-001	2.022430346e-001	4.718646e+002	4.198740e+001	3.358210e+002	2.944141e+001	37	116	26	84	8.878034e+000	2.123132e+001	0	0	0	0	0	0	0	0	0	0	0	3.8758	19.5712	1	1	0	0	24.4106	26.1117	85.8484
DATA	1172	8	24	1028	1	SM_09	SM_09	11729.5	4492.32	0.000000000e+000	9.864421332e-001	1.000000000e+000	4.084155e+002	3.139173e+001	3.324894e+002	2.917476e+001	30	113	26	84	9.020404e+000	2.081178e+001	0	0	0	0	0	0	0	0	0	0	0	-2.89333	14.7005	0	1	0	0	30	26.0317	85.4656
DATA	1173	8	25	0	0	A_14_P102208	chr20:54993913-54993972	11750.4	4492.53	3.826470282e-001	7.944455831e-002	1.460768580e-006	2.496323e+003	6.024871e+003	4.157709e+002	6.031789e+002	54	2936	26	84	8.695709e+000	2.071560e+001	0	0	0	0	0	0	0	0	0	0	0	20.5043	2833.54	1	1	1	1	25.5572	26.0328	86.1503
DATA	1174	8	26	0	0	A_14_P100578	chr8:55501294-55501353	11771.6	4492.51	1.152074641e-001	2.276211578e-001	6.127605581e-001	5.781065e+002	7.537292e+002	3.374778e+002	8.067426e+001	37.5	444.5	26	86	7.952120e+000	2.063584e+001	0	0	0	0	0	0	0	0	0	0	0	4.74845	355.95	1	1	0	1	25.1049	26.4048	87.2386
DATA	1175	8	27	0	0	A_14_P114722	chr3:149368292-149368351	11792.7	4492.47	5.655426644e-001	1.395133596e-001	5.041794209e-005	6.186258e+002	2.274944e+003	3.381955e+002	2.292914e+002	38	1134	26	86	8.195582e+000	2.058124e+001	0	0	0	0	0	0	0	0	0	0	0	5.08127	1078.52	1	1	0	1	25.7804	25.978	87.739
DATA	1176	8	28	0	0	A_18_P15117935	chr5:21451717-21451776	11813.9	4492.56	7.195595161e-002	2.189170597e-001	7.423896574e-001	6.344792e+002	7.488129e+002	3.384891e+002	8.013830e+001	40	448	25	86	7.957704e+000	2.053284e+001	0	0	0	0	0	0	0	0	0	0	0	5.21149	356.292	1	1	0	1	25.3321	25.1591	86.9034
DATA	1177	8	29	0	0	A_14_P110444	chr16:75604673-75604732	11835	4492.46	2.633635128e-002	1.765533245e-001	8.814199749e-001	8.493589e+002	9.024592e+002	3.431666e+002	9.462419e+001	40	513	25	85.5	8.222469e+000	2.045620e+001	0	0	0	0	0	0	0	0	0	0	0	6.97646	430.862	1	1	0	1	26.2212	25.1573	85.9466
DATA	1178	8	30	0	0	A_14_P109298	chr2:97541615-97541671	11856.5	4492.43	2.245315031e-001	2.366434076e-001	3.427132382e-001	4.862410e+002	8.154232e+002	3.360261e+002	8.633286e+001	36	482	25	85	8.678153e+000	2.054554e+001	0	0	0	0	0	0	0	0	0	0	0	3.99389	390.564	1	1	0	1	25.3321	25.2654	85.7039
DATA	1179	8	31	0	0	A_14_P103022	chr1:14112991-14113050	11877.2	4492.36	2.102772603e-001	2.468507699e-001	3.943031270e-001	4.727203e+002	7.671522e+002	3.358331e+002	8.176067e+001	38	479	25	86	9.439812e+000	1.890077e+001	0	0	0	0	0	0	0	0	0	0	0	3.88283	368.506	1	1	0	1	25.7804	25.8592	85.7606
DATA	1180	8	32	0	0	A_14_P101262	chr5:43479974-43480033	11898.9	4492.41	-3.452702012e-001	1.539884700e-001	2.494959879e-002	1.526435e+003	6.892998e+002	3.658541e+002	7.447493e+001	45	410	25	86	9.119374e+000	1.981991e+001	0	0	0	0	0	0	0	0	0	0	0	12.5378	332.026	1	1	0	1	25.7804	26.209	85.8757
DATA	1181	8	33	0	0	A_16_P03524252	chr20:44350693-44350752	11919.7	4492.74	-2.921830590e-001	2.297602241e-001	2.034844039e-001	9.058493e+002	4.622457e+002	3.446082e+002	5.411195e+001	40.5	307.5	25	86	8.605978e+000	1.978806e+001	0	0	0	0	0	0	0	0	0	0	0	7.44047	223.189	1	1	0	1	24.4106	25.6317	85.153
DATA	1182	8	34	0	0	A_16_P03254173	chr17:46722902-46722961	11941	4492.43	3.533275167e-001	2.401440736e-001	1.412060240e-001	4.068995e+002	9.179408e+002	3.338096e+002	9.598839e+001	37	552	24	84	8.297635e+000	1.924603e+001	0	0	0	0	0	0	0	0	0	0	0	2.43614	444.275	0	1	0	1	25.3321	24.7784	84.7618
DATA	1183	8	35	0	0	A_14_P126195	chr16:81892733-81892792	11962.3	4492.58	-3.326394729e-001	3.130396008e-001	2.879581818e-001	6.790871e+002	3.157083e+002	3.393535e+002	4.220304e+001	38.5	242.5	25	86	8.755340e+000	1.981784e+001	0	0	0	0	0	0	0	0	0	0	0	5.57789	153.115	1	1	0	1	26.0017	25.4238	84.892
DATA	1184	8	36	0	0	A_14_P105169	chr5:34847437-34847496	11983.2	4492.78	-4.592390486e-001	2.689488959e-001	8.772309241e-002	9.084966e+002	3.155617e+002	3.446779e+002	4.215839e+001	38.5	244	25	86	8.786025e+000	2.001640e+001	0	0	0	0	0	0	0	0	0	0	0	7.46221	153.322	1	1	0	1	25.7804	25.7184	86.1638
DATA	1185	8	37	0	0	A_18_P14375740	chr3:124679284-124679343	12004.8	4492.62	2.261584906e-001	1.462524617e-001	1.220184370e-001	8.423081e+002	1.417847e+003	3.429928e+002	1.445049e+002	40	794	25	84	9.597569e+000	1.922944e+001	0	0	0	0	0	0	0	0	0	0	0	6.91855	690.115	1	1	0	1	24.6442	26.3779	85.3866
DATA	1186	8	38	0	0	A_16_P03378832	chr18:56305873-56305932	12025.6	4492.57	1.415455136e-001	1.546485948e-001	3.600489090e-001	8.672124e+002	1.201354e+003	3.436128e+002	1.233245e+002	42	696	26	85	9.724948e+000	1.947973e+001	0	0	0	0	0	0	0	0	0	0	0	7.12311	585.623	1	1	0	1	24.4106	26.1983	84.8076
DATA	1187	8	39	0	0	A_14_P101298	chr5:122986985-122987044	12046.6	4492.43	-2.507204806e-001	1.623908168e-001	1.226046733e-001	1.283788e+003	7.207303e+002	3.564131e+002	7.725817e+001	43	447.5	25	84	9.191678e+000	1.956891e+001	0	0	0	0	0	0	0	0	0	0	0	10.5448	351.813	1	1	0	1	24.4106	25.5014	83.4712
DATA	1188	8	40	0	0	A_14_P104998	chr2:62147937-62147996	12067.9	4492.49	-1.295253295e-001	1.566130486e-001	4.082141237e-001	1.167164e+003	8.661767e+002	3.523804e+002	9.096779e+001	44.5	497	24	83	9.279509e+000	2.068563e+001	0	0	0	0	0	0	0	0	0	0	0	9.58685	423.299	1	1	0	1	25.7804	25.132	82.6685
DATA	1189	8	41	0	0	A_14_P107917	chr8:105352043-105352093	12089	4492.42	-1.401023572e-001	3.176625287e-001	6.591829556e-001	5.443952e+002	3.942865e+002	3.369167e+002	4.822420e+001	36	284	25	79	9.087017e+000	1.986021e+001	0	0	0	0	0	0	0	0	0	0	0	4.47155	192.882	1	1	0	1	22.9591	25.2869	80.8969
DATA	1190	8	42	0	0	A_14_P127889	chr1:228602911-228602964	12109.9	4492.53	5.230667113e-002	1.687142000e-001	7.565372068e-001	8.681073e+002	9.792195e+002	3.436354e+002	1.017765e+002	42	572	25	79	9.113485e+000	1.995207e+001	0	0	0	0	0	0	0	0	0	0	0	7.13046	479.405	1	1	0	1	25.7804	25.8039	80.3536
DATA	1191	8	43	0	0	A_14_P111278	chr8:11291457-11291512	12131.6	4492.38	5.375100145e-001	1.893576653e-001	4.531240810e-003	4.255853e+002	1.467225e+003	3.352021e+002	1.493188e+002	38	820.5	25	79	8.302630e+000	1.973392e+001	0	0	0	0	0	0	0	0	0	0	0	3.49567	718.85	1	1	0	1	24.4106	25.3278	80.5014
DATA	1192	8	44	0	0	A_16_P19308275	chr11:83867590-83867649	12152.6	4492.27	-1.148315374e-001	2.410739661e-001	6.338370057e-001	7.080742e+002	5.435597e+002	3.399454e+002	6.101096e+001	39	359	25	80	8.418779e+000	1.908338e+001	0	0	0	0	0	0	0	0	0	0	0	5.81598	266.457	1	1	0	1	24.6442	25.5237	80.7939
DATA	1193	8	45	0	0	A_14_P106102	chr2:137175541-137175600	12173.6	4492.82	-2.937137955e-001	2.307604636e-001	2.030861380e-001	9.029462e+002	4.591431e+002	3.445320e+002	5.362463e+001	39.5	327	26	81	8.830877e+000	1.970148e+001	0	0	0	0	0	0	0	0	0	0	0	7.41662	225.118	1	1	0	1	23.9365	26.4006	81.6847
DATA	1194	8	46	0	0	A_16_P21633637	chrX:151557666-151557725	12195.1	4492.73	-1.050925935e-002	8.794459887e-002	9.048803230e-001	2.330236e+003	2.274525e+003	4.060163e+002	2.291325e+002	51	1208	26	81	9.111982e+000	1.915669e+001	0	0	0	0	0	0	0	0	0	0	0	19.1401	1115.49	1	1	1	1	26.0017	27.0437	81.7678
DATA	1195	8	47	0	0	A_14_P131882	chr17:65989022-65989072	12216.1	4492.78	3.740966648e-002	9.177613024e-002	6.835536367e-001	2.037108e+003	2.220362e+003	3.899324e+002	2.237566e+002	48	1191	24	79	8.644664e+000	1.941206e+001	0	0	0	0	0	0	0	0	0	0	0	16.7324	1089	1	1	1	1	26.2212	25.1821	80.5582
DATA	1196	8	48	0	0	A_14_P127949	chr6:126252422-126252474	12237.3	4492.81	1.449467214e-002	2.065692998e-001	9.440594911e-001	7.225014e+002	7.470220e+002	3.402489e+002	7.967108e+001	39	454.5	24	79	8.910175e+000	1.886734e+001	0	0	0	0	0	0	0	0	0	0	0	5.93448	366.364	1	1	0	1	25.1049	24.8617	80.7983
DATA	1197	8	49	0	0	A_14_P139460	chr14:21548659-21548718	12257.9	4492.6	3.047280387e-001	2.185911285e-001	1.633010223e-001	4.807542e+002	9.697306e+002	3.359471e+002	1.008513e+002	38	566	24	81	8.650656e+000	1.890777e+001	0	0	0	0	0	0	0	0	0	0	0	3.94882	475.542	1	1	0	1	26.2212	24.7983	81.7926
DATA	1198	8	50	0	0	A_16_P18931106	chr10:56073480-56073539	12279.9	4492.7	-5.485033164e-001	2.383852548e-001	2.139664625e-002	1.135364e+003	3.210939e+002	3.513399e+002	4.241167e+001	44	251	25	81	8.995526e+000	1.906995e+001	0	0	0	0	0	0	0	0	0	0	0	9.32566	157.406	1	1	0	1	25.5572	25.9128	82.2384
DATA	1199	8	51	0	0	A_18_P14166257	chr3:50502719-50502778	12300.6	4492.47	1.635888525e-001	1.295858895e-001	2.068059320e-001	1.054761e+003	1.537244e+003	3.488186e+002	1.562031e+002	42.5	865	26	83	8.879055e+000	1.969040e+001	0	0	0	0	0	0	0	0	0	0	0	8.66359	753.338	1	1	0	1	25.1049	25.8374	82.3496
DATA	1200	8	52	0	1	SRN_30237	SRN_30237	12322.1	4492.43	-5.323615575e-001	3.261967875e-001	1.026740675e-001	7.941024e+002	2.330853e+002	3.418409e+002	3.622600e+001	38	204	25	82	8.596790e+000	1.989682e+001	0	0	0	0	0	0	0	0	0	0	0	6.5226	114.166	1	1	0	1	26.2212	25.8297	82.7527
DATA	1201	8	53	0	0	A_14_P113923	chr2:183698733-183698792	12343.1	4493.06	-4.414952545e-001	2.217200424e-001	4.645577355e-002	1.103573e+003	3.993058e+002	3.503255e+002	4.862937e+001	44	289	25	82	8.690337e+000	1.783279e+001	0	0	0	0	0	0	0	0	0	0	0	9.06453	195.413	1	1	0	1	22.9591	25.5449	82.2754
DATA	1202	8	54	0	0	A_14_P128267	chr21:38076648-38076707	12364.1	4492.96	2.862084149e-001	2.638358609e-001	2.780114696e-001	3.994522e+002	7.720993e+002	3.335741e+002	8.205374e+001	36	453	25	82	8.869630e+000	1.763334e+001	0	0	0	0	0	0	0	0	0	0	0	2.20777	377.587	0	1	0	1	24.6442	25.8942	81.5933
DATA	1203	8	55	0	0	A_14_P138796	chr8:125325797-125325856	12385.5	4493.29	-5.714523526e-001	1.791459608e-001	1.423367293e-003	1.629924e+003	4.372352e+002	3.702914e+002	5.181398e+001	45	301	26	83	9.467415e+000	1.890084e+001	0	0	0	0	0	0	0	0	0	0	0	13.3879	213.617	1	1	0	1	23.4529	26.4202	83
DATA	1204	8	56	0	0	A_16_P21631800	chrX:150589900-150589959	12406.4	4492.83	-2.825857962e-001	1.624039241e-001	8.185579292e-002	1.330979e+003	6.943611e+002	3.581400e+002	7.480297e+001	45.5	428.5	25	85	9.361798e+000	2.087692e+001	0	0	0	0	0	0	0	0	0	0	0	10.9324	338.984	1	1	0	1	24.8756	25.9821	85.1969
DATA	1205	8	57	0	0	A_14_P106885	chr14:21526410-21526454	12428.2	4493.66	4.241714119e-001	8.534798120e-002	6.698549743e-007	1.911927e+003	5.077417e+003	3.835412e+002	5.085055e+002	47	2576	26	84	9.249431e+000	2.118137e+001	0	0	0	0	0	0	0	0	0	0	0	15.7042	2475.38	1	1	1	1	25.3321	26.4028	84.8028
DATA	1206	8	58	0	0	A_14_P121523	chr19:52540459-52540518	12449.2	4493.4	3.147217403e-002	1.350060750e-001	8.156707681e-001	1.162458e+003	1.249826e+003	3.522248e+002	1.280564e+002	43	701	25	83	9.656706e+000	1.969952e+001	0	0	0	0	0	0	0	0	0	0	0	9.5482	608.711	1	1	0	1	25.7804	25.7938	83.6243
DATA	1207	8	59	0	1	SRN_30723	SRN_30723	12470.5	4493.47	6.758318081e-001	1.743776417e-001	1.063276706e-004	3.969531e+002	1.881790e+003	3.325465e+002	1.902394e+002	33.5	1010.5	25	83	8.939223e+000	1.874339e+001	0	0	0	0	0	0	0	0	0	0	0	0.506015	915.373	0	1	0	1	25.3321	25.5292	83.5965
DATA	1208	8	60	0	0	A_14_P119665	chrX:22518844-22518903	12491.7	4493.45	-6.133667156e-002	1.306292695e-001	6.386782064e-001	1.349339e+003	1.171614e+003	3.588264e+002	1.204511e+002	45	672	24	85	9.329743e+000	2.021788e+001	0	0	0	0	0	0	0	0	0	0	0	11.0832	569.195	1	1	0	1	27.0811	25.3428	86.2096
DATA	1209	8	61	0	0	A_16_P16185689	chr3:35154088-35154147	12512.6	4493.13	-2.282435336e-001	1.673702757e-001	1.726607256e-001	1.207521e+003	7.139224e+002	3.537376e+002	7.668397e+001	43	449.5	24	86	9.241502e+000	2.051574e+001	0	0	0	0	0	0	0	0	0	0	0	9.91833	346.421	1	1	0	1	25.7804	25.6583	87.2605
DATA	1210	8	62	0	1	SRN_20315	SRN_20315	12533.5	4492.98	5.645080818e-001	1.464490247e-001	1.159006503e-004	5.767298e+002	2.115829e+003	3.374543e+002	2.134315e+002	38	1120	24	85	8.571250e+000	2.012421e+001	0	0	0	0	0	0	0	0	0	0	0	4.73714	1025.3	1	1	0	1	25.3321	24.8892	86.7756
DATA	1211	8	63	0	0	A_16_P02541259	chr11:125957215-125957273	12555.2	4493.17	7.063130195e-002	2.022327313e-001	7.268959884e-001	6.929723e+002	8.153558e+002	3.396341e+002	8.623359e+001	40	479	24	87	8.599243e+000	2.058523e+001	0	0	0	0	0	0	0	0	0	0	0	5.69194	394.484	1	1	0	1	26.6546	25.2024	87.875
DATA	1212	8	64	0	0	A_14_P136151	chr1:232981531-232981590	12576	4493.16	3.330070315e-001	8.856496240e-002	1.698920910e-004	1.719526e+003	3.701823e+003	3.743219e+002	3.712486e+002	47	1865	24	86	8.358396e+000	2.000981e+001	0	0	0	0	0	0	0	0	0	0	0	14.1238	1788.31	1	1	1	1	26.0017	24.5819	87.1111
DATA	1213	8	65	0	1	SRN_20560	SRN_20560	12597.4	4493	3.823518094e-001	7.088820431e-002	6.901002648e-008	1.790580e+004	4.318625e+004	1.821188e+003	4.318717e+003	180	20744	25	84	8.378219e+000	1.999518e+001	0	0	0	0	0	0	0	0	0	0	0	147.075	20830.6	1	1	1	1	29.1201	25.0992	85.9532
DATA	1214	8	66	0	0	A_16_P16940433	chr4:166218171-166218230	12618.1	4493.75	-3.218970427e-001	1.854241535e-001	8.256313896e-002	1.189842e+003	5.670120e+002	3.531380e+002	6.333304e+001	43.5	362.5	25	82	8.887654e+000	2.054153e+001	0	0	0	0	0	0	0	0	0	0	0	9.77313	272.972	1	1	0	1	24.4106	25.7477	84.015
DATA	1215	8	67	0	0	A_14_P120355	chr1:171064464-171064523	12639.6	4493.57	-4.122485383e-001	2.073754905e-001	4.681911826e-002	1.154244e+003	4.467339e+002	3.519545e+002	5.286195e+001	40.5	311	26	84	8.464640e+000	2.141212e+001	0	0	0	0	0	0	0	0	0	0	0	9.48073	214.713	1	1	0	1	24.4106	25.9258	85.1401
DATA	1216	8	68	0	0	A_14_P113724	chr3:65170174-65170233	12660.3	4493.38	-7.145722665e-002	1.776361785e-001	6.874873145e-001	9.436641e+002	8.004979e+002	3.456215e+002	8.490727e+001	38	470	26	82	8.848021e+000	1.975273e+001	0	0	0	0	0	0	0	0	0	0	0	7.75107	384.117	1	1	0	1	23.9365	26.5537	83.8023
DATA	1217	8	69	0	0	A_14_P132221	chr4:14248638-14248697	12681.8	4492.56	-6.761665321e-002	1.556602572e-001	6.640080846e-001	1.095164e+003	9.372655e+002	3.500615e+002	9.791990e+001	43	561	25	82.5	8.235203e+000	1.960811e+001	0	0	0	0	0	0	0	0	0	0	0	8.99546	449.083	1	1	0	1	23.696	25.1477	83.1222
DATA	1218	8	70	0	0	A_14_P118858	chr7:121512486-121512540	12702.7	4492.83	1.827653796e-001	2.012639704e-001	3.638317770e-001	6.104824e+002	9.299048e+002	3.380475e+002	9.723131e+001	34	546	25	82	8.523100e+000	1.965135e+001	0	0	0	0	0	0	0	0	0	0	0	5.01438	444.711	1	1	0	1	24.6442	26.0718	82.6322
DATA	1219	8	71	0	0	A_16_P02608660	chr12:43469733-43469792	12724.1	4492.69	-4.588634856e-001	1.414219551e-001	1.175987442e-003	1.952360e+003	6.787289e+002	3.855727e+002	7.359585e+001	50	412	25	83	8.921405e+000	2.026193e+001	0	0	0	0	0	0	0	0	0	0	0	16.0363	324.004	1	1	1	1	25.7804	25.9109	82.8621
DATA	1220	8	72	0	0	A_14_P133799	chr14:64066394-64066452	12745.4	4493.2	-2.929612494e-001	2.069301248e-001	1.568488223e-001	1.017805e+003	5.184456e+002	3.477190e+002	5.916821e+001	39	338	24.5	84	8.913786e+000	2.033684e+001	0	0	0	0	0	0	0	0	0	0	0	8.36005	246.972	1	1	0	1	26.2212	25.2275	84.9611
DATA	1221	8	73	0	0	A_16_P17001526	chr5:364170-364229	12767.1	4493.02	1.737940477e-001	1.427436752e-001	2.234043870e-001	9.217019e+002	1.375259e+003	3.450283e+002	1.404616e+002	40	746	25	84	8.547756e+000	2.249410e+001	0	0	0	0	0	0	0	0	0	0	0	7.57068	653.903	1	1	0	1	27.9146	24.8441	84.7441
DATA	1222	8	74	0	0	A_16_P01412603	chr6:4008664-4008723	12787.9	4493.5	-3.009844372e-001	1.231042432e-001	1.448698718e-002	1.949210e+003	9.747071e+002	3.854133e+002	1.015876e+002	51.5	576	24	84	7.488283e+000	2.216698e+001	0	0	0	0	0	0	0	0	0	0	0	16.0104	462.48	1	1	1	1	25.3321	24.3583	84.2368
DATA	1223	8	75	0	0	A_14_P118934	chr20:22773013-22773072	12808.9	4493.31	5.288520724e-001	2.047955635e-001	9.813243042e-003	3.919771e+002	1.324686e+003	3.347920e+002	1.355376e+002	36	731	24	85	8.659288e+000	2.243286e+001	0	0	0	0	0	0	0	0	0	0	0	3.21962	627.381	1	1	0	1	25.7804	25.1853	85.3206
DATA	1224	8	76	0	0	A_16_P17374075	chr5:161352025-161352084	12830.2	4493.54	-6.676610404e-001	1.196547797e-001	2.406645873e-008	3.454609e+003	7.425708e+002	4.794710e+002	7.962446e+001	60	442	24	83	8.863745e+000	2.170803e+001	0	0	0	0	0	0	0	0	0	0	0	28.3755	350.961	1	1	1	1	25.7804	25.0537	84.0627
DATA	1225	8	77	0	0	A_14_P126755	chr19:13009150-13009209	12850.6	4493.62	-7.283947416e-002	1.241638263e-001	5.574454740e-001	1.461716e+003	1.236014e+003	3.632015e+002	1.269112e+002	45	680	25	83	8.590800e+000	2.147751e+001	0	0	0	0	0	0	0	0	0	0	0	12.0062	583.05	1	1	0	1	24.4106	25.2905	85.4373
DATA	1226	8	78	0	0	A_18_P26391921	chr9:4516000-4516059	12872	4493.51	5.364801886e-002	1.798088543e-001	7.654273578e-001	8.061242e+002	9.121158e+002	3.421222e+002	9.566576e+001	39	524	25	83	9.086730e+000	2.142318e+001	0	0	0	0	0	0	0	0	0	0	0	6.62134	429.421	1	1	0	1	26.2212	25.7147	85.7464
DATA	1227	8	79	0	0	A_14_P118074	chr1:182553193-182553250	12893.3	4493.62	-1.653346347e-001	1.050812850e-001	1.156268248e-001	2.076855e+003	1.419291e+003	3.920236e+002	1.448436e+002	48	771	25	83	9.584923e+000	2.048503e+001	0	0	0	0	0	0	0	0	0	0	0	17.0589	666.836	1	1	1	1	24.8756	26.4667	85.75
DATA	1228	8	80	0	1	SRN_31093	SRN_31093	12914.4	4493.56	-5.412091998e-001	2.045434962e-001	8.146498645e-003	1.344010e+003	3.865390e+002	3.586263e+002	4.830291e+001	40	271	25	85	9.460970e+000	2.042595e+001	0	0	0	0	0	0	0	0	0	0	0	11.0394	181.257	1	1	0	1	25.7804	26.3464	87.2402
DATA	1229	8	81	0	0	A_16_P20836777	chr18:39389606-39389665	12935.5	4493.39	-1.891024784e-001	1.039617083e-001	6.891709471e-002	2.178186e+003	1.409264e+003	3.974848e+002	1.438836e+002	51	767	25	86	9.018489e+000	2.000368e+001	0	0	0	0	0	0	0	0	0	0	0	17.8912	659.582	1	1	1	1	25.5572	26.107	87.6732
DATA	1230	8	82	0	0	A_14_P127610	chr3:29804444-29804503	12956.5	4493.28	4.018777188e-001	7.845033276e-002	3.011872952e-007	2.750986e+003	6.940107e+003	4.315420e+002	6.946195e+002	54	3376	25	82	8.950365e+000	2.016341e+001	0	0	0	0	0	0	0	0	0	0	0	22.5961	3241.96	1	1	1	1	25.3321	25.8604	83.8946
DATA	1231	8	83	0	0	A_14_P131723	chr8:59043056-59043115	12978	4493.22	3.353150592e-001	9.646880747e-002	5.091591737e-004	1.418570e+003	3.070193e+003	3.614867e+002	3.083986e+002	43.5	1542.5	24	82	7.941474e+000	2.012265e+001	0	0	0	0	0	0	0	0	0	0	0	11.6518	1431.37	1	1	0	1	24.8756	24.6358	83.0607
DATA	1232	8	84	0	0	A_14_P102265	chr12:120745306-120745365	12999	4493.37	6.081518058e-002	1.352098354e-001	6.528664094e-001	1.122286e+003	1.290977e+003	3.509195e+002	1.323573e+002	40	673.5	25	83	8.486091e+000	2.045569e+001	0	0	0	0	0	0	0	0	0	0	0	9.21823	600.669	1	1	0	1	25.5572	25.6132	83.9341
DATA	1233	8	85	0	0	A_14_P120019	chr3:9422487-9422546	13020.6	4493.29	-2.320353001e-001	1.170606483e-001	4.745906982e-002	1.921644e+003	1.126257e+003	3.840265e+002	1.163620e+002	48	618	26	83	9.188993e+000	1.969197e+001	0	0	0	0	0	0	0	0	0	0	0	15.784	523.004	1	1	1	1	25.3321	26.686	83.0698
DATA	1234	8	86	0	0	A_18_P12594721	chr17:15497825-15497883	13041.6	4493.39	3.694026544e-001	9.224855263e-002	6.216781447e-005	1.534032e+003	3.591179e+003	3.661718e+002	3.603118e+002	47	1773	25	83	9.336342e+000	2.068863e+001	0	0	0	0	0	0	0	0	0	0	0	12.6002	1664.4	1	1	0	1	24.4106	25.8402	83.9615
DATA	1235	8	87	0	0	A_16_P16894772	chr4:147172384-147172443	13062.7	4493.5	-2.646508156e-001	1.432405409e-001	6.466063203e-002	1.522851e+003	8.279548e+002	3.657048e+002	8.784854e+001	45	458	25	82.5	9.830415e+000	2.016346e+001	0	0	0	0	0	0	0	0	0	0	0	12.5084	382.982	1	1	0	1	27.0811	26.1568	84.1923
DATA	1236	8	88	0	0	A_16_P36624456	chr4:4564313-4564372	13083.8	4493.37	1.302201817e-002	1.916473754e-001	9.458271851e-001	7.866237e+002	8.105672e+002	3.416679e+002	8.622999e+001	41	464	26	82	9.715929e+000	2.122943e+001	0	0	0	0	0	0	0	0	0	0	0	6.46117	374.258	1	1	0	1	25.7804	27.1624	84.0513
DATA	1237	8	89	0	0	A_14_P124772	chr18:48510798-48510857	13105	4493.4	-6.985874601e-002	1.740858688e-001	6.882073537e-001	9.641789e+002	8.209163e+002	3.461873e+002	8.722215e+001	41	471	26	82	9.154911e+000	2.058709e+001	0	0	0	0	0	0	0	0	0	0	0	7.91957	378.327	1	1	0	1	25.1049	26.767	83.1888
DATA	1238	8	90	0	0	A_16_P18071554	chr7:111741420-111741479	13126.4	4493.29	-2.296636643e-001	2.975767504e-001	4.402449846e-001	6.427424e+002	3.787680e+002	3.386449e+002	4.802572e+001	38	274	26	80	8.716420e+000	1.925663e+001	0	0	0	0	0	0	0	0	0	0	0	5.27936	174.243	1	1	0	1	24.1747	26.4786	81.567
DATA	1239	8	91	0	0	A_14_P106754	chr12:29813762-29813821	13147.3	4493.34	-1.179195436e-001	2.828835622e-001	6.767893413e-001	5.999411e+002	4.572872e+002	3.378587e+002	5.446171e+001	37.5	317	26	83	8.625857e+000	2.027359e+001	0	0	0	0	0	0	0	0	0	0	0	4.9278	209.986	1	1	0	1	25.3321	26.4943	83.7829
DATA	1240	8	92	0	0	A_16_P18381931	chr8:86951925-86951984	13168.5	4493.39	-4.317787529e-001	1.273070643e-001	6.947760533e-004	2.194743e+003	8.120915e+002	3.983945e+002	8.644671e+001	52	479	25	81	8.602490e+000	1.980467e+001	0	0	0	0	0	0	0	0	0	0	0	18.0272	372.243	1	1	1	1	25.3321	25.7587	81.2006
DATA	1241	8	93	0	0	A_14_P138801	chr8:49641438-49641497	13189.5	4493.19	-3.197246243e-002	9.325979826e-002	7.317246958e-001	2.144568e+003	1.992358e+003	3.956525e+002	2.014346e+002	51	1011.5	24	81	7.920868e+000	1.978282e+001	0	0	0	0	0	0	0	0	0	0	0	17.6151	911.758	1	1	1	1	25.3321	25.0991	82.6066
DATA	1242	8	94	0	1	SRN_12638	SRN_12638	13211	4493.37	-4.740807222e-001	1.393708039e-001	6.699789487e-004	2.030981e+003	6.817500e+002	3.896127e+002	7.437728e+001	48.5	392	25	83	8.055185e+000	1.995847e+001	0	0	0	0	0	0	0	0	0	0	0	16.6821	311.428	1	1	1	1	25.5572	25.8474	82.7913
DATA	1243	8	95	0	0	A_16_P36287489	chr3:60472496-60472555	13232.1	4493.48	-4.144410041e-001	3.341960634e-001	2.149334697e-001	6.895206e+002	2.655255e+002	3.395638e+002	3.990251e+001	39.5	222	25	84	8.476833e+000	1.936771e+001	0	0	0	0	0	0	0	0	0	0	0	5.66359	121.087	1	1	0	1	25.3321	25.6142	83.7774
DATA	1244	8	96	0	0	A_16_P02312378	chr10:90488905-90488964	13253.1	4493.4	-4.038164710e-001	1.410672157e-001	4.202045181e-003	1.833039e+003	7.233614e+002	3.796703e+002	7.824616e+001	48.5	428	25	83	8.381745e+000	1.942554e+001	0	0	0	0	0	0	0	0	0	0	0	15.0562	329.358	1	1	1	1	25.5572	25.5533	82.7349
DATA	1245	8	97	0	0	A_16_P15323587	chr1:164330973-164331032	13274.6	4493.49	-1.913828668e-001	1.207437065e-001	1.129586663e-001	1.749350e+003	1.125885e+003	3.757013e+002	1.164861e+002	44.5	620.5	24	83	8.617489e+000	2.002301e+001	0	0	0	0	0	0	0	0	0	0	0	14.3688	511.799	1	1	1	1	24.4106	25.3684	83.9668
DATA	1246	8	98	0	0	A_16_P16014825	chr2:208183354-208183413	13295.7	4493.52	-1.036667132e-001	1.620040890e-001	5.222364238e-001	1.089314e+003	8.579983e+002	3.498789e+002	9.086907e+001	43	489	24	83	8.610308e+000	2.163104e+001	0	0	0	0	0	0	0	0	0	0	0	8.94741	389.431	1	1	0	1	25.3321	25.3464	83.7821
DATA	1247	8	99	0	0	A_14_P100703	chr20:39658046-39658100	13316.6	4493.59	-4.950588545e-001	6.538687628e-001	4.489763864e-001	3.741800e+002	1.196801e+002	3.345883e+002	3.227189e+001	33	160	25	82	8.586379e+000	2.286668e+001	0	0	0	0	0	0	0	0	0	0	0	3.07344	54.2401	1	1	0	0	27.501	26.41	83.6454
DATA	1248	8	100	0	0	A_14_P110204	chr16:61858915-61858973	13337.8	4493.5	-9.222236171e-002	1.734069058e-001	5.948462726e-001	9.936810e+002	8.035717e+002	3.470205e+002	8.577884e+001	42.5	448	25	81	8.235317e+000	2.212649e+001	0	0	0	0	0	0	0	0	0	0	0	8.1619	363.681	1	1	0	1	26.6546	25.5072	83.8145
DATA	1249	8	101	0	1	SRN_30852	SRN_30852	13358.6	4493.62	5.114615700e-001	8.413206887e-002	1.207308506e-009	2.294065e+003	7.448474e+003	4.039512e+002	7.454535e+002	53	3385	26	81	8.676127e+000	2.063350e+001	0	0	0	0	0	0	0	0	0	0	0	18.843	3366.35	1	1	1	1	24.8756	26.9802	84.0028
DATA	1250	8	102	0	0	A_16_P03593313	chr21:44333323-44333382	13380.1	4493.84	-4.651423915e-001	2.478735633e-001	6.058240563e-002	9.996442e+002	3.425335e+002	3.471917e+002	4.559739e+001	40	259	27	83	8.603126e+000	1.995082e+001	0	0	0	0	0	0	0	0	0	0	0	8.21088	154.588	1	1	0	1	24.6442	27.396	84.5318
DATA	1251	8	103	0	0	A_16_P17056017	chr5:21931232-21931291	13402	4493.53	-4.815635866e-001	1.722829221e-001	5.186913939e-003	1.550264e+003	5.114958e+002	3.668547e+002	5.936503e+001	44	311	26	82	8.423620e+000	1.935176e+001	0	0	0	0	0	0	0	0	0	0	0	12.7336	230.575	1	1	0	1	25.7804	27.1988	84.2047
DATA	1252	8	104	0	1	SRN_30535	SRN_30535	13422	4493.5	1.754326660e-001	9.382052813e-002	6.150116157e-002	1.703231e+003	2.550976e+003	3.735762e+002	2.568749e+002	47	1203.5	26	83	8.790828e+000	1.961724e+001	0	0	0	0	0	0	0	0	0	0	0	13.99	1148.66	1	1	1	1	26.2212	27.256	84.9398
DATA	1253	8	105	0	0	A_14_P100860	chr7:35920266-35920325	13443.7	4493.23	-6.105427257e-001	2.154254541e-001	4.595131228e-003	1.359180e+003	3.332225e+002	3.591976e+002	4.496900e+001	42	251	26	83	9.122614e+000	2.073651e+001	0	0	0	0	0	0	0	0	0	0	0	11.164	149.889	1	1	0	1	21.4095	26.7308	85.3187
DATA	1254	8	106	0	0	A_14_P130211	chr11:10327991-10328036	13464	4493.54	-5.776877941e-001	2.264958490e-001	1.075547172e-002	1.240155e+003	3.279354e+002	3.548649e+002	4.460252e+001	46	242	26	84	9.447209e+000	2.060997e+001	0	0	0	0	0	0	0	0	0	0	0	10.1864	147.339	1	1	0	1	26.2212	26.9194	85.2944
DATA	1255	8	107	0	0	A_14_P127036	chr4:148834195-148834254	13486.4	4493.62	7.650678304e-002	2.536892741e-001	7.629747455e-001	5.389244e+002	6.427390e+002	3.368288e+002	7.104301e+001	38	383	26	85	9.441409e+000	2.015719e+001	0	0	0	0	0	0	0	0	0	0	0	4.42662	288.461	1	1	0	1	24.8756	26.7229	85.1763
DATA	1256	8	108	0	0	A_16_P37938801	chr7:16441305-16441364	13507	4493.5	1.211315616e-003	1.647220593e-001	9.941326540e-001	9.473369e+002	9.499829e+002	3.457220e+002	9.971067e+001	41	484	26	85	9.935983e+000	2.008826e+001	0	0	0	0	0	0	0	0	0	0	0	7.78124	425.988	1	1	0	1	26.2212	27.3217	85.586
DATA	1257	8	109	0	0	A_16_P02797320	chr13:66426959-66427018	13528.6	4493.14	-2.637819221e-001	1.741121893e-001	1.297695727e-001	1.200703e+003	6.541144e+002	3.535054e+002	7.209384e+001	40	390	26	85	9.229854e+000	1.965734e+001	0	0	0	0	0	0	0	0	0	0	0	9.86234	293.105	1	1	0	1	25.3321	26.937	85.4019
DATA	1258	8	110	0	0	A_16_P16928934	chr4:161314975-161315034	13549.3	4493.5	-7.111404038e-001	3.041855023e-001	1.939497210e-002	1.014330e+003	1.972599e+002	3.476174e+002	3.618998e+001	40	182.5	26	85	9.559762e+000	1.947718e+001	0	0	0	0	0	0	0	0	0	0	0	8.3315	88.3077	1	1	0	1	25.7804	26.6864	85.2914
DATA	1259	8	111	0	0	A_14_P137166	chr1:163811431-163811490	13570.7	4493.26	-1.946555413e-001	1.481250807e-001	1.888026294e-001	1.346527e+003	8.601212e+002	3.587207e+002	9.121318e+001	42	471	26	84	9.266051e+000	1.968616e+001	0	0	0	0	0	0	0	0	0	0	0	11.0601	384.81	1	1	0	1	25.3321	26.4911	84.5089
DATA	1260	8	112	0	0	A_14_P117261	chr2:158858652-158858711	13591.7	4493.56	4.627921869e-001	1.642417533e-001	4.836145986e-003	5.551606e+002	1.611428e+003	3.370923e+002	1.639823e+002	38	787	26	85	9.400834e+000	1.918702e+001	0	0	0	0	0	0	0	0	0	0	0	4.55998	720.371	1	1	0	1	26.0017	26.5014	85.3523
DATA	1261	8	113	0	0	A_16_P02190489	chr9:136797528-136797587	13613.5	4493.39	-5.781772817e-001	3.625034637e-001	1.107219512e-001	7.425605e+002	1.961348e+002	3.406805e+002	3.617797e+001	38.5	178.5	25	84	8.667151e+000	1.905224e+001	0	0	0	0	0	0	0	0	0	0	0	6.09924	87.6348	1	1	0	1	21.6755	25.9076	85.3234
DATA	1262	8	114	0	0	A_14_P116136	chr18:49644782-49644841	13634	4493.51	-1.714985888e-001	1.194237540e-001	1.509878636e-001	1.734049e+003	1.168323e+003	3.749913e+002	1.207267e+002	48.5	618	27	83	8.863863e+000	1.934925e+001	0	0	0	0	0	0	0	0	0	0	0	14.2431	521.735	1	1	1	1	26.2212	26.7322	84.5755
DATA	1263	8	115	0	0	A_16_P35350507	chr1:169134233-169134292	13655.2	4494.23	-4.472295235e-001	2.010596297e-001	2.612405415e-002	1.242010e+003	4.435018e+002	3.549297e+002	5.379124e+001	44	311	25	84	8.726255e+000	1.909342e+001	0	0	0	0	0	0	0	0	0	0	0	10.2016	197.904	1	1	0	1	26.6546	25.9653	84.4543
DATA	1264	8	116	0	0	A_14_P118470	chr15:81593793-81593852	13676.4	4493.68	-2.158463764e-001	1.753871242e-001	2.184405461e-001	1.128244e+003	6.863674e+002	3.511105e+002	7.508487e+001	44	402	26	83	8.490482e+000	1.960230e+001	0	0	0	0	0	0	0	0	0	0	0	9.26717	306.248	1	1	0	1	28.1191	26.1193	84.1619
DATA	1265	8	117	0	1	PC_00000004	PC_00000004	13697.3	4493.71	-3.526298824e-001	1.013184866e-001	5.006468238e-004	2.868236e+003	1.273459e+003	4.391093e+002	1.309360e+002	60	673	25	83	8.621616e+000	2.002251e+001	0	0	0	0	0	0	0	0	0	0	0	23.5591	568.041	1	1	1	1	24.8756	25.1492	84.442
DATA	1266	8	118	0	0	A_14_P125730	chr8:120770325-120770384	13718.7	4493.62	-2.656797099e-001	1.493319607e-001	7.521981549e-002	1.447389e+003	7.850649e+002	3.626273e+002	8.420692e+001	44	437	25	85	8.760979e+000	2.057704e+001	0	0	0	0	0	0	0	0	0	0	0	11.8886	350.135	1	1	0	1	26.8687	25.0315	86.212
DATA	1267	8	119	0	0	A_14_P134441	chr12:45458230-45458289	13739.6	4493.66	-4.815779190e-001	1.996189742e-001	1.584415786e-002	1.299072e+003	4.286032e+002	3.569665e+002	5.258112e+001	40	292	25	84	8.924439e+000	2.087327e+001	0	0	0	0	0	0	0	0	0	0	0	10.6703	191.131	1	1	0	1	24.8756	25.0838	85.7179
DATA	1268	8	120	0	0	A_14_P133034	chr2:32514528-32514587	13760.8	4493.84	3.068616884e-001	1.949058417e-001	1.153927423e-001	5.456291e+002	1.106010e+003	3.369367e+002	1.147195e+002	38.5	596.5	24	84	9.125342e+000	2.174230e+001	0	0	0	0	0	0	0	0	0	0	0	4.48169	493.159	1	1	0	1	27.2919	24.9339	85.719
DATA	1269	8	121	0	0	A_18_P10527395	chr1:223356789-223356848	13782.4	4494.22	-1.258812329e-001	1.370733376e-001	3.584359167e-001	1.369081e+003	1.024584e+003	3.595734e+002	1.068921e+002	43.5	566.5	24	82.5	9.296263e+000	1.947617e+001	0	0	0	0	0	0	0	0	0	0	0	11.2454	456.801	1	1	0	1	25.7804	25.1047	84.4099
DATA	1270	8	122	0	0	A_16_P19964231	chr13:113362778-113362837	13803.4	4494.36	-3.670157419e-001	2.245344109e-001	1.021406008e-001	1.006861e+003	4.324678e+002	3.474002e+002	5.289915e+001	42.5	291	25	84	9.243650e+000	1.966033e+001	0	0	0	0	0	0	0	0	0	0	0	8.27016	192.826	1	1	0	1	25.3321	25.5751	85.4827
DATA	1271	8	123	0	0	A_14_P109711	chr19:46268084-46268140	13824	4494.27	4.354960660e-001	1.271376449e-001	6.139165868e-004	8.108702e+002	2.210281e+003	3.422343e+002	2.231165e+002	40	1093	26	85	9.184754e+000	1.933258e+001	0	0	0	0	0	0	0	0	0	0	0	6.66033	985.766	1	1	0	1	24.1747	26.265	85.9536
DATA	1272	8	124	0	0	A_14_P125540	chr8:97113866-97113925	13845.3	4494.14	3.575876173e-001	8.381518740e-002	1.986683820e-005	2.000504e+003	4.557505e+003	3.880327e+002	4.567662e+002	49	2168	26	87	8.587693e+000	1.991605e+001	0	0	0	0	0	0	0	0	0	0	0	16.4317	2033.37	1	1	1	1	25.5572	26.9889	86.7326
DATA	1273	8	125	0	0	A_14_P112483	chr22:38829024-38829083	13866.8	4494.28	5.176546740e-001	1.364850109e-001	1.489830794e-004	6.715421e+002	2.211709e+003	3.392033e+002	2.232549e+002	39.5	1054.5	26	83.5	9.234880e+000	2.028216e+001	0	0	0	0	0	0	0	0	0	0	0	5.51591	987.113	1	1	0	1	24.6442	26.727	84.2649
DATA	1274	8	126	0	0	A_14_P136079	chr7:66671745-66671804	13887.9	4494.11	-6.276971547e-002	1.023208933e-001	5.395726098e-001	1.907635e+003	1.650918e+003	3.833274e+002	1.678704e+002	47	819	27	86	9.395523e+000	1.993306e+001	0	0	0	0	0	0	0	0	0	0	0	15.6689	737.242	1	1	1	1	25.3321	27.3134	85.485
DATA	1275	8	127	0	0	A_14_P135225	chr9:96353582-96353641	13909.3	4494.44	-3.629974389e-001	3.454837620e-001	2.933995227e-001	6.323139e+002	2.741166e+002	3.384485e+002	4.093619e+001	39.5	215.5	26	85	9.232189e+000	1.990170e+001	0	0	0	0	0	0	0	0	0	0	0	5.1937	122.464	1	1	0	1	25.1049	26.7787	85.8305
DATA	1276	8	128	0	0	A_16_P16103405	chr3:527296-527355	13930.4	4494.3	-2.183112817e-001	2.331275501e-001	3.490437851e-001	8.235755e+002	4.981867e+002	3.425376e+002	5.835172e+001	38	312	26	85	8.998764e+000	1.963774e+001	0	0	0	0	0	0	0	0	0	0	0	6.76469	222.731	1	1	0	1	26.8687	26.3003	85.8045
DATA	1277	8	129	0	0	A_14_P106387	chr1:48763881-48763940	13951.5	4494.32	-7.721280492e-001	3.129616583e-001	1.361875781e-002	1.039470e+003	1.756644e+002	3.483593e+002	3.507476e+001	40.5	176.5	26	82	8.749064e+000	1.989661e+001	0	0	0	0	0	0	0	0	0	0	0	8.538	78.5948	1	1	0	1	27.0811	26.4667	83.6957
DATA	1278	8	130	0	0	A_14_P136122	chr16:89032058-89032117	13972.4	4494.46	2.862266809e-001	2.834806821e-001	3.126454065e-001	3.694965e+002	7.142283e+002	3.324894e+002	7.759806e+001	30.5	422	26	83	9.016696e+000	1.960859e+001	0	0	0	0	0	0	0	0	0	0	0	-2.94874	319.802	0	1	0	1	24.4106	26.2795	84.2877
DATA	1279	8	131	0	0	A_14_P101939	chr17:52189051-52189110	13993.8	4494.67	-5.477163726e-001	1.554943330e-001	4.276258199e-004	1.678291e+003	4.755005e+002	3.367791e+002	5.638878e+001	43	311	26	82	8.941092e+000	2.005844e+001	0	0	0	0	0	0	0	0	0	0	0	13.7852	213.09	1	1	1	1	23.9365	26.1517	84.0028
DATA	1280	8	132	0	0	A_16_P15307249	chr1:157073644-157073703	14015.1	4494.53	-2.343762757e-001	1.898330255e-001	2.169628916e-001	1.052050e+003	6.132819e+002	3.487367e+002	6.839457e+001	39	381	25.5	83	9.499691e+000	1.964529e+001	0	0	0	0	0	0	0	0	0	0	0	8.64133	275.137	1	1	0	1	26.0017	25.852	85.0335
DATA	1281	8	133	0	0	A_14_P102679	chr16:27452594-27452653	14036.2	4494.42	2.784436850e-001	1.227031853e-001	2.325338207e-002	1.003101e+003	1.904533e+003	3.472914e+002	1.928393e+002	42	904	25	81	9.153684e+000	2.010369e+001	0	0	0	0	0	0	0	0	0	0	0	8.23927	855.424	1	1	0	1	25.7804	25.5515	82.7744
DATA	1282	8	134	0	0	A_14_P202315	chr12:103353097-103353153	14057.4	4494.46	5.705057910e-001	2.039695427e-001	5.157719908e-003	3.739419e+002	1.390945e+003	3.345856e+002	1.423364e+002	37	727	25	85	9.406458e+000	1.875876e+001	0	0	0	0	0	0	0	0	0	0	0	3.07148	625.491	1	1	0	1	25.1049	25.3807	85.0227
DATA	1283	8	135	0	0	A_14_P107908	chr7:36713539-36713598	14078.7	4494.41	-1.013454935e-001	1.720986391e-001	5.559415925e-001	1.012876e+003	8.020676e+002	3.475750e+002	8.569171e+001	40	467	25	84	8.860579e+000	1.819142e+001	0	0	0	0	0	0	0	0	0	0	0	8.31957	361.159	1	1	0	1	25.3321	25.6322	84.6782
DATA	1284	8	136	0	0	A_16_P01728689	chr7:71200006-71200065	14099.9	4494.55	0.000000000e+000	5.376616509e-001	1.000000000e+000	3.681846e+002	1.914238e+002	3.326476e+002	3.569258e+001	35	185	25	84	8.748591e+000	1.845001e+001	0	0	0	0	0	0	0	0	0	0	0	0.842419	86.3099	0	1	0	1	22.7082	25.3255	84.2023
DATA	1285	8	137	0	0	A_16_P41647032	chrX:37372045-37372104	14120.8	4494.14	-6.796679140e-002	1.294449026e-001	5.995390616e-001	1.376629e+003	1.177199e+003	3.598615e+002	1.215011e+002	41.5	634	26	84	8.943514e+000	1.900137e+001	0	0	0	0	0	0	0	0	0	0	0	11.3074	531.66	1	1	0	1	25.1049	25.7281	83.7432
DATA	1286	8	138	0	0	A_14_P120111	chr7:80303325-80303384	14141.9	4494.12	-1.074833629e-001	9.005480514e-002	2.326607965e-001	2.513103e+003	1.962126e+003	4.167806e+002	1.984970e+002	53	997	25	82	8.707020e+000	1.917717e+001	0	0	0	0	0	0	0	0	0	0	0	20.6421	887.559	1	1	1	1	25.1049	25.4532	83.6798
DATA	1287	8	139	0	0	A_14_P131445	chr15:86972012-86972071	14163	4493.96	-8.411508434e-002	3.486952744e-001	8.093783647e-001	4.647348e+002	3.829042e+002	3.357216e+002	4.862824e+001	38	267	24	81	8.882783e+000	1.883604e+001	0	0	0	0	0	0	0	0	0	0	0	3.81724	173.506	1	1	0	1	23.4529	25.2	82.9882
DATA	1288	8	140	0	0	A_16_P18017537	chr7:88477955-88478014	14184.6	4494.13	-5.970012259e-001	1.175736649e-001	3.820752538e-007	3.181957e+003	8.048094e+002	4.602148e+002	8.586424e+001	59	455	26	82	8.966503e+000	1.907364e+001	0	0	0	0	0	0	0	0	0	0	0	26.136	365.307	1	1	1	1	24.6442	26.0489	83.9828
DATA	1289	8	141	0	0	A_14_P123299	chr6:43272015-43272067	14205.6	4494.5	0.000000000e+000	4.282026798e-001	1.000000000e+000	3.672111e+002	3.164275e+002	3.335771e+002	4.351775e+001	33	243	26	81	9.031085e+000	2.018471e+001	0	0	0	0	0	0	0	0	0	0	0	2.21086	143.866	0	1	0	1	26.6546	26.0484	83.0171
DATA	1290	8	142	0	0	A_16_P36111539	chr2:232490101-232490160	14226.5	4494.28	-3.447496544e-001	2.271886521e-001	1.291506399e-001	9.705024e+002	4.387801e+002	3.463639e+002	5.304903e+001	40	289	26	81	8.709640e+000	2.089875e+001	0	0	0	0	0	0	0	0	0	0	0	7.97151	199.899	1	1	0	1	25.3321	26.3487	82.6138
DATA	1291	8	143	0	0	A_14_P113479	chr16:400651-400710	14247.7	4494.5	-2.786102249e-001	2.036644036e-001	1.713162119e-001	1.020328e+003	5.371921e+002	3.477929e+002	6.141064e+001	39.5	349	25	80.5	8.848167e+000	1.949452e+001	0	0	0	0	0	0	0	0	0	0	0	8.38077	245.204	1	1	0	1	27.0811	25.7558	81.6831
DATA	1292	8	144	0	0	A_14_P108696	chr11:66204328-66204387	14269.1	4494.36	-8.326860076e-002	1.796286314e-001	6.429632083e-001	9.447543e+002	7.799204e+002	3.456513e+002	8.345282e+001	41.5	444.5	25	83	9.109942e+000	2.085978e+001	0	0	0	0	0	0	0	0	0	0	0	7.76002	356.784	1	1	0	1	26.0017	25.9775	84.1264
DATA	1293	8	145	0	0	A_14_P116168	chr8:56832608-56832667	14289.9	4494.37	-9.488413356e-002	1.244304397e-001	4.457332485e-001	1.496108e+003	1.202483e+003	3.645993e+002	1.238445e+002	46.5	631	25	85	8.965447e+000	2.044759e+001	0	0	0	0	0	0	0	0	0	0	0	12.2887	551.284	1	1	0	1	25.7804	26.1676	83.8352
DATA	1294	8	146	0	0	A_14_P107407	chr13:53508169-53508228	14311.2	4494.5	-7.321251131e-001	4.581379516e-001	1.100329420e-001	6.681856e+002	1.238146e+002	3.391370e+002	3.204952e+001	38	153.5	25	83	9.154193e+000	2.029248e+001	0	0	0	0	0	0	0	0	0	0	0	5.48834	56.891	1	1	0	0	26.6546	26.2168	83.4104
DATA	1295	8	147	0	0	A_14_P108435	chr11:34651737-34651796	14332.3	4494.58	-6.196423087e-001	1.700972290e-001	2.696136867e-004	1.839169e+003	4.415495e+002	3.799666e+002	5.309842e+001	46	297	26	82	8.955068e+000	1.997568e+001	0	0	0	0	0	0	0	0	0	0	0	15.1066	203.362	1	1	1	1	24.4106	26.092	83.9684
DATA	1296	8	148	0	0	A_14_P120443	chr14:51116417-51116476	14353.4	4494.49	8.872797418e-002	1.008847696e-001	3.791312054e-001	1.640953e+003	2.012909e+003	3.707782e+002	2.034292e+002	44.5	1028.5	25	80	8.792117e+000	2.081137e+001	0	0	0	0	0	0	0	0	0	0	0	13.4785	929.405	1	1	0	1	24.4106	25.6006	82.9972
DATA	1297	8	149	0	1	SRN_30528	SRN_30528	14374.8	4494.2	2.280605768e-001	9.515170726e-002	1.653848901e-002	1.583072e+003	2.676464e+003	3.682532e+002	2.692495e+002	45	1311	26	83	8.681584e+000	1.985879e+001	0	0	0	0	0	0	0	0	0	0	0	13.003	1239.16	1	1	0	1	24.6442	25.9641	83.2873
DATA	1298	8	150	0	0	A_14_P128819	chr9:95502493-95502552	14395.9	4494.26	-1.250178249e-001	1.287071737e-001	3.313813308e-001	1.482451e+003	1.111636e+003	3.640410e+002	1.149503e+002	39	612	25	84	9.193953e+000	1.930367e+001	0	0	0	0	0	0	0	0	0	0	0	12.1766	516.02	1	1	0	1	24.6442	25.663	84.105
DATA	1299	8	151	0	0	A_14_P125100	chr16:70503055-70503101	14417.2	4494.15	3.839593127e-001	1.178320130e-001	1.119904858e-003	9.574771e+002	2.317863e+003	3.460012e+002	2.336157e+002	38.5	1182.5	25	82	8.864931e+000	1.877000e+001	0	0	0	0	0	0	0	0	0	0	0	7.86453	1078.98	1	1	0	1	24.4106	25.2098	83.406
DATA	1300	8	152	0	0	A_14_P136995	chr1:23356988-23357043	14438.2	4494.5	-4.665961373e-001	2.226871767e-001	3.614444983e-002	1.127677e+003	3.851133e+002	3.510922e+002	4.827103e+001	43.5	271	26	82	8.781869e+000	1.849793e+001	0	0	0	0	0	0	0	0	0	0	0	9.26251	179.742	1	1	0	1	26.6546	25.7602	83.7778
DATA	1301	8	153	0	0	A_14_P127296	chr4:169432961-169433012	14459.1	4494.83	-4.320104257e-001	2.864078777e-001	1.314586398e-001	8.262168e+002	3.055509e+002	3.426012e+002	4.214271e+001	38	236	26	82	9.055606e+000	1.962210e+001	0	0	0	0	0	0	0	0	0	0	0	6.78638	142.995	1	1	0	1	24.4106	26.2826	83.4472
DATA	1302	8	154	0	0	A_14_P200718	chr18:14102472-14102527	14480.5	4494.39	2.089006009e-001	1.122491956e-001	6.273806939e-002	1.226888e+003	1.984748e+003	3.544034e+002	2.005721e+002	43	1008	25.5	82	8.964732e+000	1.911133e+001	0	0	0	0	0	0	0	0	0	0	0	10.0774	931.869	1	1	0	1	25.3321	25.7983	83.3978
DATA	1303	8	155	0	0	A_14_P116346	chr2:206196934-206196993	14501.4	4494.57	6.458499683e-003	2.461516045e-001	9.790675913e-001	6.035510e+002	6.125936e+002	3.379230e+002	6.771065e+001	39	384	26	84	8.915153e+000	1.986117e+001	0	0	0	0	0	0	0	0	0	0	0	4.95745	288.47	1	1	0	1	24.4106	25.4391	84.0057
DATA	1304	8	156	0	0	A_14_P134731	chr6:86215649-86215708	14522.8	4494.4	-2.954966676e-001	3.033169150e-001	3.299485328e-001	6.754354e+002	3.420481e+002	3.392806e+002	4.468294e+001	36	252	24	84	8.533535e+000	1.940578e+001	0	0	0	0	0	0	0	0	0	0	0	5.54789	161.598	1	1	0	1	25.3321	24.449	84.4257
DATA	1305	8	157	0	0	A_14_P103265	chr12:60174751-60174810	14544.5	4494.5	-4.195090123e-001	1.570335396e-001	7.552179174e-003	1.622495e+003	6.175532e+002	3.699650e+002	6.808022e+001	47	386	25	83	8.460505e+000	1.987344e+001	0	0	0	0	0	0	0	0	0	0	0	13.3269	292.716	1	1	0	1	24.4106	25.3618	84.2735
DATA	1306	8	158	0	0	A_14_P104241	chr1:27685326-27685374	14565.3	4494.24	-2.177187846e-002	1.189029106e-001	8.547145702e-001	1.459765e+003	1.388389e+003	3.631231e+002	1.417458e+002	42.5	774.5	25	83	8.810234e+000	1.929792e+001	0	0	0	0	0	0	0	0	0	0	0	11.9902	660.326	1	1	0	1	25.5572	25.6017	83.9192
DATA	1307	8	159	0	0	A_16_P18738772	chr9:114275121-114275180	14586.6	4494.55	-2.613157361e-002	2.243742236e-001	9.072846249e-001	6.920134e+002	6.516028e+002	3.396145e+002	7.110706e+001	39	406	25	85	8.640905e+000	2.075782e+001	0	0	0	0	0	0	0	0	0	0	0	5.68406	310.915	1	1	0	1	24.4106	25.7435	85.4265
DATA	1308	8	160	0	0	A_14_P128964	chr2:135213715-135213774	14607.5	4494.68	-8.203483570e-001	3.987503868e-001	3.965756779e-002	8.342973e+002	1.261748e+002	3.427969e+002	3.105002e+001	39	149	25	87	9.024026e+000	1.993437e+001	0	0	0	0	0	0	0	0	0	0	0	6.85275	60.4082	1	1	0	0	27.0811	25.9672	86.8328
DATA	1309	8	161	0	0	A_14_P106004	chr10:90045229-90045280	14628.2	4494.38	2.723046701e-001	7.477578423e-002	2.709323039e-004	3.009509e+003	5.633785e+003	4.484648e+002	5.640873e+002	55.5	2754	25	86	9.110569e+000	2.010420e+001	0	0	0	0	0	0	0	0	0	0	0	24.7195	2707.07	1	1	1	1	26.0017	25.9443	86.8329
DATA	1310	8	162	0	0	A_14_P116805	chr10:62547954-62548013	14649.3	4494.13	-4.011174312e-001	1.218348676e-001	9.937010734e-004	2.251748e+003	8.941334e+002	4.015631e+002	9.374350e+001	48	518	26	84	8.735726e+000	1.852557e+001	0	0	0	0	0	0	0	0	0	0	0	18.4954	431.254	1	1	1	1	24.6442	26.0882	85.0151
DATA	1311	8	163	0	0	A_14_P109126	chr2:191991824-191991883	14671	4494.8	-7.432824761e-001	1.609512829e-001	3.873466451e-006	2.294016e+003	4.142991e+002	4.039484e+002	5.004119e+001	50	289	24	82	8.558790e+000	1.930744e+001	0	0	0	0	0	0	0	0	0	0	0	18.8426	200.509	1	1	1	1	28.1191	24.0552	82.5786
DATA	1312	8	164	0	0	A_14_P133106	chr11:9606777-9606836	14691.7	4494.19	-4.402108664e-001	1.233123559e-001	3.571386701e-004	2.328545e+003	8.450332e+002	4.059192e+002	8.900657e+001	53	492	23	81	8.519028e+000	1.966144e+001	0	0	0	0	0	0	0	0	0	0	0	19.1262	410.624	1	1	1	1	24.4106	23.6411	82.1023
DATA	1313	9	1	1028	1	SM_05	SM_05	11232.4	4498	-1.745458804e+000	3.165617492e-001	3.511636588e-008	2.268734e+003	4.076850e+001	4.025180e+002	3.538775e+001	54	111	26	82	9.338193e+000	1.980420e+001	0	0	0	0	0	0	1	0	0	0	0	18.6349	15.7532	1	1	1	0	29.1201	27.1808	83.1907
DATA	1314	9	2	0	0	A_14_P104452	chr19:11628640-11628696	11253.5	4498.93	-7.031711126e-002	1.228656224e-001	5.671125997e-001	1.480468e+003	1.259163e+003	3.639603e+002	1.306164e+002	45.5	584.5	26	82	9.129006e+000	1.938360e+001	0	0	0	0	0	0	0	0	0	0	0	12.1603	492.551	1	1	0	1	24.8756	26.9975	82.5778
DATA	1315	9	3	0	0	A_16_P19951141	chr13:108269687-108269746	11274.6	4498	-9.828987987e-001	2.798099578e-001	4.435162024e-004	1.172330e+003	1.219414e+002	2.967968e+002	3.641996e+001	43.5	141.5	26	82	9.276630e+000	1.921959e+001	0	0	0	0	0	0	0	0	0	0	0	9.62929	48.2643	1	1	0	0	29.1201	26.0661	82.5526
DATA	1316	9	4	0	0	A_14_P108951	chr20:12511311-12511370	11295.2	4498.54	1.121522544e-001	8.285403220e-002	1.758600488e-001	2.327365e+003	3.013122e+003	4.058516e+002	3.032176e+002	55	1291	27	84	9.582096e+000	1.988944e+001	0	0	0	0	0	0	0	0	0	0	0	19.1165	1205.91	1	1	1	1	25.1049	27.1692	83.9211
DATA	1317	9	5	0	0	A_16_P17541610	chr6:49624464-49624523	11316.7	4498.25	-4.496209261e-001	1.557132471e-001	3.883251191e-003	1.700547e+003	6.039038e+002	3.734539e+002	6.908885e+001	47	325	27	82	9.936772e+000	2.028588e+001	0	0	0	0	0	0	0	0	0	0	0	13.968	244.423	1	1	1	1	23.4529	27.1555	83.8782
DATA	1318	9	6	0	0	A_16_P35353999	chr1:170624938-170624997	11337.6	4497.68	-3.291135974e-002	1.556927229e-001	8.325855901e-001	1.053484e+003	9.765994e+002	3.487800e+002	1.031523e+002	43	496	27	82	9.630657e+000	2.145714e+001	0	0	0	0	0	0	0	0	0	0	0	8.65311	399.427	1	1	0	1	25.5572	27.1285	84.1968
DATA	1319	9	7	0	0	A_16_P00124386	chr1:94461710-94461769	11359.5	4498.05	-1.014010262e+000	2.381628981e-001	2.066025626e-005	1.788301e+003	1.731531e+002	3.775307e+002	3.714339e+001	46	166	28	82	9.648783e+000	2.063132e+001	0	0	0	0	0	0	1	0	0	0	0	14.6887	71.5734	1	1	1	1	26.2212	27.373	83.7541
DATA	1320	9	8	0	0	A_14_P110186	chr12:62102686-62102745	11379.8	4498.07	5.583812847e-001	1.933470120e-001	3.877310135e-003	4.036296e+002	1.460038e+003	3.338111e+002	1.495883e+002	37	711	28	84	9.387713e+000	2.162676e+001	0	0	0	0	0	0	0	0	0	0	0	2.43746	609.254	0	1	0	1	26.8687	27.9959	85.1701
DATA	1321	9	9	0	0	A_14_P111344	chr8:67563689-67563746	11401	4498.31	9.424269444e-003	6.773591952e-002	8.893454278e-001	3.227911e+003	3.298723e+003	3.862342e+002	3.314444e+002	59	1503	27	85	8.792323e+000	2.256027e+001	0	0	0	0	0	0	0	0	0	0	0	26.5134	1389.62	1	1	1	1	26.0017	26.9419	87.0705
DATA	1322	9	10	0	0	A_16_P01969178	chr8:93662532-93662591	11422.2	4497.97	-1.397688646e-001	1.934641157e-001	4.700155890e-001	9.270255e+002	6.719281e+002	3.451709e+002	7.440183e+001	41	375	27	85	9.078949e+000	2.025442e+001	0	0	0	0	0	0	0	0	0	0	0	7.6144	285.665	1	1	0	1	27.0811	27.4494	86.1498
DATA	1323	9	11	0	0	A_14_P201315	chrX:105854586-105854645	11443.5	4497.87	-2.041190863e-001	1.946575055e-001	2.943593577e-001	9.892785e+002	6.183004e+002	3.468947e+002	6.946848e+001	41.5	349.5	27	85	9.054997e+000	1.997468e+001	0	0	0	0	0	0	0	0	0	0	0	8.12574	265.193	1	1	0	1	25.1049	27.3307	85.6181
DATA	1324	9	12	0	0	A_14_P130452	chrX:44634291-44634350	11464.7	4498	1.258632850e-001	1.745350583e-001	4.708266523e-001	7.672580e+002	1.025191e+003	3.412273e+002	1.072209e+002	38	535	27	88	8.628448e+000	2.019053e+001	0	0	0	0	0	0	0	0	0	0	0	6.3021	443.432	1	1	0	1	26.0017	26.9526	86.8854
DATA	1325	9	13	0	0	A_14_P201842	chrX:66943800-66943859	11486	4497.74	-2.332223278e-001	1.331726959e-001	7.989813095e-002	1.612748e+003	9.426364e+002	3.695386e+002	9.927667e+001	46	501	26	86	9.048470e+000	1.980756e+001	0	0	0	0	0	0	0	0	0	0	0	13.2468	411.058	1	1	0	1	24.8756	26.8245	84.8857
DATA	1326	9	14	0	0	A_14_P137579	chr4:167921523-167921579	11507.4	4497.47	-1.324416607e-001	2.001355195e-001	5.081251120e-001	8.851184e+002	6.524687e+002	3.440691e+002	7.219634e+001	41	371	26	87.5	8.572765e+000	2.145398e+001	0	0	0	0	0	0	0	0	0	0	0	7.27019	286.759	1	1	0	1	25.1049	26.9009	87.1121
DATA	1327	9	15	0	0	A_16_P00046414	chr1:37430557-37430616	11528.1	4497.95	-1.361516058e-001	2.543267856e-001	5.924139455e-001	6.853470e+002	5.009091e+002	3.394793e+002	5.874185e+001	41	313	26	88	8.633813e+000	2.022061e+001	0	0	0	0	0	0	0	0	0	0	0	5.6293	221.739	1	1	0	1	26.2212	26.4239	87.1893
DATA	1328	9	16	0	0	A_14_P132448	chr9:128678268-128678327	11548.9	4498.15	6.404248075e-001	8.972811171e-002	9.511752395e-013	2.254031e+003	9.848832e+003	4.016911e+002	9.853545e+002	54	4462	27	86	9.031729e+000	1.978674e+001	0	0	0	0	0	0	0	0	0	0	0	18.5142	4390.18	1	1	1	1	27.2919	27.4634	86.9431
DATA	1329	9	17	0	0	A_14_P112923	chr17:47814320-47814379	11570.7	4497.73	3.344442549e-002	1.637350920e-001	8.381508246e-001	9.191769e+002	9.927583e+002	3.449610e+002	1.037848e+002	36	544	26	84	9.420138e+000	1.997931e+001	0	0	0	0	0	0	0	0	0	0	0	7.54994	445.642	1	1	0	1	23.2073	26.962	85.8175
DATA	1330	9	18	0	0	A_18_P16896621	chr9:86139568-86139627	11591.9	4498.04	-3.070080575e-002	1.000277698e-001	7.589021148e-001	1.903288e+003	1.773387e+003	3.831113e+002	1.798691e+002	46	875	26	84	9.162678e+000	2.001683e+001	0	0	0	0	0	0	0	0	0	0	0	15.6332	801.208	1	1	1	1	24.6442	26.6816	86.4232
DATA	1331	9	19	0	0	A_14_P129121	chr14:100152577-100152636	11613.3	4498.09	2.537858292e-001	2.693260078e-001	3.460392030e-001	4.063519e+002	7.289339e+002	3.331470e+002	7.877921e+001	37	423	26	84	9.073897e+000	2.074765e+001	0	0	0	0	0	0	0	0	0	0	0	1.71849	331.38	0	1	0	1	24.8756	26.3811	85.5902
DATA	1332	9	20	0	0	A_14_P101746	chr6:15580399-15580458	11634	4498.13	-2.643339743e-001	1.041943722e-001	1.118288608e-002	2.400610e+003	1.306133e+003	4.100957e+002	1.339493e+002	52	692	26	84	9.136529e+000	2.093467e+001	0	0	0	0	0	0	0	0	0	0	0	19.7181	597.184	1	1	1	1	24.1747	26.463	84.2101
DATA	1333	9	21	0	0	A_14_P200939	chr7:195029-195085	11655.2	4498.64	4.329067569e-001	9.524160628e-002	5.484316313e-006	1.385451e+003	3.754030e+003	3.601999e+002	3.765639e+002	46.5	1824.5	26	85	9.144087e+000	2.139174e+001	0	0	0	0	0	0	0	0	0	0	0	11.3798	1725.82	1	1	0	1	24.6442	26.963	86.8848
DATA	1334	9	22	0	0	A_14_P136945	chr5:18909548-18909607	11676.7	4498.39	-7.183062899e-001	1.799980076e-001	6.589671807e-005	1.904958e+003	3.644006e+002	3.831943e+002	4.681304e+001	49	277	27	85	9.192375e+000	2.052987e+001	0	0	0	0	0	0	0	0	0	0	0	15.6469	168.431	1	1	1	1	27.2919	26.9847	86.1992
DATA	1335	9	23	0	0	A_14_P137125	chr6:33677306-33677365	11698	4498.5	-2.862105463e-001	3.233033220e-001	3.760113377e-001	6.256961e+002	3.237076e+002	3.383255e+002	4.362143e+001	37	243	27	84	9.161377e+000	2.102921e+001	0	0	0	0	0	0	0	0	0	0	0	5.13934	150.375	1	1	0	1	26.2212	27.2046	85.4981
DATA	1336	9	24	0	0	A_14_P126545	chr7:135071378-135071437	11718.5	4498.51	4.371879459e-002	2.166026991e-001	8.400428714e-001	6.634292e+002	7.336913e+002	3.390436e+002	7.893162e+001	39	421	26	85	9.019815e+000	2.153130e+001	0	0	0	0	0	0	0	0	0	0	0	5.44928	342.391	1	1	0	1	22.4545	26.6856	85.8371
DATA	1337	9	25	0	0	A_14_P138704	chr22:41677236-41677294	11740.3	4498.64	1.464621258e-001	9.608444834e-002	1.274322391e-001	1.677099e+003	2.349745e+003	3.723920e+002	2.367541e+002	47.5	1192.5	26.5	83	8.760356e+000	1.954423e+001	0	0	0	0	0	0	0	0	0	0	0	13.7754	1101.57	1	1	1	1	25.5572	26.6128	83.8045
DATA	1338	9	26	0	0	A_14_P135715	chr17:73623373-73623420	11761	4498.57	1.341754238e-001	1.415656628e-001	3.432331260e-001	9.743531e+002	1.327064e+003	3.464720e+002	1.358070e+002	42	705	26	87	8.614133e+000	2.018586e+001	0	0	0	0	0	0	0	0	0	0	0	8.00314	624.71	1	1	0	1	25.3321	26.1912	87.251
DATA	1339	9	27	0	0	A_14_P109471	chr17:30816980-30817038	11782.6	4498.41	-5.036840592e-002	1.700193983e-001	7.670384524e-001	9.686523e+002	8.625803e+002	3.463121e+002	9.091916e+001	39	497	26	85	8.296391e+000	2.004643e+001	0	0	0	0	0	0	0	0	0	0	0	7.95632	407.704	1	1	0	1	24.8756	26.3038	86.9269
DATA	1340	9	28	0	1	SRN_20605	SRN_20605	11803.5	4498.45	-8.523248124e-001	1.722423621e-001	7.482443649e-007	2.361430e+003	3.317801e+002	4.078146e+002	4.382476e+001	50.5	239	25	85	7.993799e+000	2.060622e+001	0	0	0	0	0	0	0	0	0	0	0	19.3963	157.392	1	1	1	1	24.4106	25.4392	87.7882
DATA	1341	9	29	0	0	A_14_P136768	chr6:110243469-110243528	11824.7	4498.46	7.913306307e-002	1.494218588e-001	5.963927920e-001	9.713454e+002	1.165485e+003	3.463875e+002	1.199905e+002	43	631	25	86	8.329429e+000	1.985337e+001	0	0	0	0	0	0	0	0	0	0	0	7.97844	554.808	1	1	0	1	25.1049	25.4835	87.2521
DATA	1342	9	30	0	0	A_14_P116447	chr3:10326945-10327000	11846	4498.5	5.186004070e-001	1.918860111e-001	6.878948035e-003	3.661355e+002	1.208488e+003	2.858828e+002	1.241504e+002	32	698.5	25.5	85	8.472123e+000	1.949230e+001	0	0	0	0	0	0	0	0	0	0	0	3.00736	577.151	1	1	0	1	26.2212	25.8306	86.1169
DATA	1343	9	31	0	0	A_14_P135066	chr21:36259789-36259848	11867.2	4498.5	-7.077273034e-002	2.678107810e-001	7.915765498e-001	6.026696e+002	5.120431e+002	3.379073e+002	5.853157e+001	37	340	26	86	9.248304e+000	2.008797e+001	0	0	0	0	0	0	0	0	0	0	0	4.95021	245.277	1	1	0	1	26.6546	26.1803	86.4918
DATA	1344	9	32	0	0	A_14_P131213	chr12:68716833-68716892	11888.3	4498.7	2.330633285e-001	2.759532090e-001	3.983478755e-001	4.052594e+002	6.931008e+002	3.324894e+002	7.485699e+001	34.5	416	25	86	9.239313e+000	1.837432e+001	0	0	0	0	0	0	0	0	0	0	0	-2.03752	332.915	0	1	0	1	24.8756	26.0661	86.6942
DATA	1345	9	33	0	0	A_14_P102886	chr12:117170809-117170868	11909.3	4498.91	-3.180080510e-002	1.349152962e-001	8.136581662e-001	1.251463e+003	1.163100e+003	3.552616e+002	1.196818e+002	44	639	26	85	9.345748e+000	1.914549e+001	0	0	0	0	0	0	0	0	0	0	0	10.2793	560.064	1	1	0	1	25.3321	26.2348	85.6356
DATA	1346	9	34	0	1	SRN_30967	SRN_30967	11930.6	4498.71	-5.082764171e-001	2.901625591e-001	7.982618622e-002	8.790699e+002	2.727388e+002	3.439140e+002	3.918845e+001	41	220	24	85	8.858308e+000	1.877383e+001	0	0	0	0	0	0	0	0	0	0	0	7.22051	131.648	1	1	0	1	23.696	25.496	85.8871
DATA	1347	9	35	0	0	A_14_P102557	chr18:70799747-70799806	11951.7	4498.76	-1.574557443e-001	1.034439433e-001	1.279750351e-001	2.107283e+003	1.466450e+003	3.936440e+002	1.493092e+002	50	794	25	85.5	8.431449e+000	1.859197e+001	0	0	0	0	0	0	0	0	0	0	0	17.3088	709.347	1	1	1	1	24.8756	25.6281	85.8967
DATA	1348	9	36	0	0	A_18_P15338150	chr5:107787100-107787159	11972.8	4498.94	-1.477146852e-001	1.390797919e-001	2.881966952e-001	1.378039e+003	9.807242e+002	3.599155e+002	1.019986e+002	45.5	574.5	25.5	86	8.946583e+000	1.877164e+001	0	0	0	0	0	0	0	0	0	0	0	11.3189	475.298	1	1	0	1	24.1747	26.2213	87.0041
DATA	1349	9	37	0	0	A_14_P103091	chr15:26096622-26096681	11993.8	4498.35	7.091106743e-002	2.210609369e-001	7.483800651e-001	6.284783e+002	7.399483e+002	3.383771e+002	7.910609e+001	39	458	26	86	9.044483e+000	1.985117e+001	0	0	0	0	0	0	0	0	0	0	0	5.1622	359.289	1	1	0	1	25.1049	26.4656	86.3117
[truncated: 18,077,743 more chars]
