# Supplementary material for: Genomic comparison of early-passage conditionally reprogrammed breast cancer cells to their corresponding primary tumors
Source: PLoS One. 2017 Oct 19;12(10):e0186190. doi: 10.1371/journal.pone.0186190 (PMC5648156; doi:10.1371/journal.pone.0186190)
Supplement: S3 File — (ZIP) [file pone.0186190.s006.zip › Case 5-CRC-US12302349_252192433044_S01_CGH_1105_Oct12_2_1.txt]

TYPE	text	text	text	integer	text	float	float	text	integer	text	text	integer	integer	integer	integer	float	float	float	float	float	float	text	text	text	text	text	text	text	text	text	text	text	integer	integer	integer	text	integer	boolean
FEPARAMS	Protocol_Name	Protocol_date	Scan_ScannerName	Scan_NumChannels	Scan_Date	Scan_MicronsPerPixelX	Scan_MicronsPerPixelY	Scan_OriginalGUID	Scan_NumScanPass	Grid_Name	Grid_Date	Grid_NumSubGridRows	Grid_NumSubGridCols	Grid_NumRows	Grid_NumCols	Grid_RowSpacing	Grid_ColSpacing	Grid_OffsetX	Grid_OffsetY	Grid_NomSpotWidth	Grid_NomSpotHeight	Grid_GenomicBuild	FeatureExtractor_Barcode	FeatureExtractor_Sample	FeatureExtractor_ScanFileName	FeatureExtractor_ArrayName	FeatureExtractor_ScanFileGUID	FeatureExtractor_DesignFileName	FeatureExtractor_ExtractionTime	FeatureExtractor_UserName	FeatureExtractor_ComputerName	FeatureExtractor_Version	FeatureExtractor_IsXDRExtraction	FeatureExtractor_ColorMode	FeatureExtractor_QCReportType	DyeNorm_NormFilename	DyeNorm_NormNumProbes	Grid_IsGridFile
DATA	CGH_1105_Oct12 (Read Only)	12-Oct-2012 22:30	Agilent Technologies Scanner G2505C US12302349	2	06-09-2016 10:00:17	3	3	7304b642-7eff-4682-ad76-7fbc51e124d4	1	021924_D_F_20150623	23-Jun-2015 00:00	1	1	384	164	36.6617	31.745	0	18.3309	30	30	hg19:GRCh37:Feb2009	252192433044_2_1		Z:\Instruments_&_Services\Agilent Microarray\Luciane\6-9-16\\US12302349_252192433044_S01.tif	US12302349_252192433044_S01	d37ecbdd-f329-43d9-84a3-107784519a0a	021924_D_F_20150623.xml	09-Jun-2016 10:49:17	zoux	LCCIS-MJ01E5RG	11.5.1.1	0	1	4		0	0
*
TYPE	float	float	float	integer	integer	float	float	float	integer	integer	float	float	integer	float	float	float	integer	float	float	integer	integer	float	float	float	integer	float	float	integer	integer	integer	integer	integer	float	float	float	integer	integer	integer	integer	integer	float	float	float	integer	float	float	float	float	float	float	float	integer	integer	float	float	integer	integer	float	float	float	float	float	float	float	float	float	float	float	float	integer	float	float	float	float	integer	float	float	float	float	integer	float	float	float	float	integer	float	float	float	float	float	float	float	integer	float	float	float	integer	float	float	float	float	float	integer	integer	integer	integer	float	float	float	float	integer	float	float	float	float	float	float	float	float	float	float	float	float	float	float	float	float	float	float	float	float	float	float	float	integer	integer	integer	integer	float	float	integer	text	integer	integer	float	float	float	float	text	text	text	float	float	float	float	float	integer	integer	boolean	float	float	float	boolean	float	boolean	float	boolean	float	boolean	float	boolean	float	boolean	float	boolean	float	boolean	float	boolean	float	boolean	float	boolean	float	boolean
STATS	gDarkOffsetAverage	gDarkOffsetMedian	gDarkOffsetStdDev	gDarkOffsetNumPts	gSaturationValue	rDarkOffsetAverage	rDarkOffsetMedian	rDarkOffsetStdDev	rDarkOffsetNumPts	rSaturationValue	gAvgSig2BkgNegCtrl	rAvgSig2BkgNegCtrl	gNumSatFeat	gLocalBGInlierNetAve	gLocalBGInlierAve	gLocalBGInlierSDev	gLocalBGInlierNum	gGlobalBGInlierAve	gGlobalBGInlierSDev	gGlobalBGInlierNum	rNumSatFeat	rLocalBGInlierNetAve	rLocalBGInlierAve	rLocalBGInlierSDev	rLocalBGInlierNum	rGlobalBGInlierAve	rGlobalBGInlierSDev	rGlobalBGInlierNum	gNumFeatureNonUnifOL	gNumPopnOL	gNumNonUnifBGOL	gNumPopnBGOL	gOffsetUsed	gGlobalFeatInlierAve	gGlobalFeatInlierSDev	gGlobalFeatInlierNum	rNumFeatureNonUnifOL	rNumPopnOL	rNumNonUnifBGOL	rNumPopnBGOL	rOffsetUsed	rGlobalFeatInlierAve	rGlobalFeatInlierSDev	rGlobalFeatInlierNum	AllColorPrcntSat	AnyColorPrcntSat	AnyColorPrcntFeatNonUnifOL	AnyColorPrcntBGNonUnifOL	AnyColorPrcntFeatPopnOL	AnyColorPrcntBGPopnOL	TotalPrcntFeatOL	gNumNegBGSubFeat	gNonCtrlNumNegFeatBGSubSig	gLinearDyeNormFactor	gRMSLowessDNF	rNumNegBGSubFeat	rNonCtrlNumNegFeatBGSubSig	rLinearDyeNormFactor	rRMSLowessDNF	gSpatialDetrendRMSFit	gSpatialDetrendRMSFilteredMinusFit	gSpatialDetrendSurfaceArea	gSpatialDetrendVolume	gSpatialDetrendAveFit	rSpatialDetrendRMSFit	rSpatialDetrendRMSFilteredMinusFit	rSpatialDetrendSurfaceArea	rSpatialDetrendVolume	rSpatialDetrendAveFit	gNonCtrlNumSatFeat	gNonCtrl99PrcntNetSig	gNonCtrl50PrcntNetSig	gNonCtrl1PrcntNetSig	gNonCtrlMedPrcntCVBGSubSig	rNonCtrlNumSatFeat	rNonCtrl99PrcntNetSig	rNonCtrl50PrcntNetSig	rNonCtrl1PrcntNetSig	rNonCtrlMedPrcntCVBGSubSig	gNegCtrlNumInliers	gNegCtrlAveNetSig	gNegCtrlSDevNetSig	gNegCtrlAveBGSubSig	gNegCtrlSDevBGSubSig	rNegCtrlNumInliers	rNegCtrlAveNetSig	rNegCtrlSDevNetSig	rNegCtrlAveBGSubSig	rNegCtrlSDevBGSubSig	gAveNumPixOLLo	gAveNumPixOLHi	gPixCVofHighSignalFeat	gNumHighSignalFeat	rAveNumPixOLLo	rAveNumPixOLHi	rPixCVofHighSignalFeat	rNumHighSignalFeat	NonCtrlAbsAveLogRatio	NonCtrlSDevLogRatio	NonCtrlSNRLogRatio	AddErrorEstimateGreen	AddErrorEstimateRed	TotalNumFeatures	NonCtrlNumUpReg	NonCtrlNumDownReg	NumIsNorm	ROIHeight	ROIWidth	CentroidDiffX	CentroidDiffY	NumFoundFeat	MaxNonUnifEdges	MaxSpotNotFoundEdges	gMultDetrendRMSFit	rMultDetrendRMSFit	gMultDetrendSurfaceAverage	rMultDetrendSurfaceAverage	DerivativeOfLogRatioSD	gNonCtrl50PrcntBGSubSig	rNonCtrl50PrcntBGSubSig	gMedPrcntCVProcSignal	rMedPrcntCVProcSignal	geQCMedPrcntCVProcSignal	reQCMedPrcntCVProcSignal	gOutlierFlagger_Auto_FeatB_Term	rOutlierFlagger_Auto_FeatB_Term	gOutlierFlagger_Auto_FeatC_Term	rOutlierFlagger_Auto_FeatC_Term	gOutlierFlagger_Auto_BgndB_Term	rOutlierFlagger_Auto_BgndB_Term	gOutlierFlagger_Auto_BgndC_Term	rOutlierFlagger_Auto_BgndC_Term	OutlierFlagger_FeatChiSq	OutlierFlagger_BgndChiSq	GriddingStatus	IsGoodGrid	NumGeneNonUnifOL	TotalNumberOfReplicatedGenes	gPercentileIntensityProcessedSignal	rPercentileIntensityProcessedSignal	ExtractionStatus	QCMetricResults	gNonCtrlNumWellAboveBG	rNonCtrlNumWellAboveBG	UpRandomnessRatio	DownRandomnessRatio	UpRandomnessSDRatio	DownRandomnessSDRatio	UpRegQualityRatioResult	DownRegQualityRatioResult	ImageDepth	AFHold	gPMTVolts	rPMTVolts	GlassThickness	RestrictionControl	gDDN	rDDN	GridHasBeenOptimized	gNegCtrlSpread	rNegCtrlSpread	Metric_IsGoodGrid	Metric_IsGoodGrid_IsInRange	Metric_AnyColorPrcntFeatNonUnifOL	Metric_AnyColorPrcntFeatNonUnifOL_IsInRange	Metric_DerivativeLR_Spread	Metric_DerivativeLR_Spread_IsInRange	Metric_gRepro	Metric_gRepro_IsInRange	Metric_g_BGNoise	Metric_g_BGNoise_IsInRange	Metric_g_Signal2Noise	Metric_g_Signal2Noise_IsInRange	Metric_g_SignalIntensity	Metric_g_SignalIntensity_IsInRange	Metric_rRepro	Metric_rRepro_IsInRange	Metric_r_BGNoise	Metric_r_BGNoise_IsInRange	Metric_r_Signal2Noise	Metric_r_Signal2Noise_IsInRange	Metric_r_SignalIntensity	Metric_r_SignalIntensity_IsInRange	Metric_RestrictionControl	Metric_RestrictionControl_IsInRange
DATA	5.03606	5.03606	1.59393	0	65529	5.3443	5.3443	1.51222	0	65529	2.39925	1.07634	0	20.8064	25.8425	1.35074	62339	25.8425	1.35074	62339	128	83.4242	88.7685	2.73887	59561	88.7685	2.73887	59561	1	81	0	637	5.03606	224.244	1123.07	62894	3	74	0	3415	5.3443	672.97	3512.91	62899	0	0.203252	0.00476372	0	0.23501	6.24841	0.00507812	549	53	13.0672	0	512	6	3.56469	0	1.71229	3.782	1.0018	6.78952	54.7441	1.2266	4.79729	1.00111	3.7084	94.4905	0	400.794	123.818	66.8925	10.8068	0	1062.07	379.25	147.436	8.43136	727	50.073	4.49654	0.318736	4.09738	727	89.5879	5.49657	0.381875	5.28257	0.148707	0.692026	0.0499801	349	0.116616	0.643197	0.0528669	236	0.157562	0.0664234	3.04169	53.5412	18.8307	62976	12071	9565	12513	3.86987	6.34775	0.776172	0.912466	62815	0	0.00914634	0.0415832	0.0597107	80.8694	289.306	0.569563	74.0966	290.257	9.82358	7.3887	0	0	260.357	455	169.118	369.799	75.0543	260.348	74.9047	406.246	2.31975	1.29833	0	1	3	55077	1359.69	1516.68	1	ExtractionEvaluate	58177	59000	1.1268	1.06254	0.202626	0.219923	Random	Random	16 Bit	0	403	437	998.963	-1	0	-9	0	12.9508	17.6506	1	1	0.00476372	1	0.569563	0	0.108068	1	4.09738	1	18.0839	0	74.0966	1	0.0843136	1	5.28257	1	54.9462	1	290.257	1	-1	0
*
TYPE	integer	integer	integer	integer	integer	text	text	float	float	float	float	float	float	float	float	float	float	float	float	float	float	float	boolean	boolean	boolean	boolean	boolean	boolean	boolean	boolean	boolean	boolean	boolean	float	float	boolean	boolean	boolean	boolean	float	float	float
FEATURES	FeatureNum	Row	Col	SubTypeMask	ControlType	ProbeName	SystematicName	PositionX	PositionY	LogRatio	LogRatioError	PValueLogRatio	gProcessedSignal	rProcessedSignal	gProcessedSigError	rProcessedSigError	gMedianSignal	rMedianSignal	gBGMedianSignal	rBGMedianSignal	gBGPixSDev	rBGPixSDev	gIsSaturated	rIsSaturated	gIsFeatNonUnifOL	rIsFeatNonUnifOL	gIsBGNonUnifOL	rIsBGNonUnifOL	gIsFeatPopnOL	rIsFeatPopnOL	gIsBGPopnOL	rIsBGPopnOL	IsManualFlag	gBGSubSignal	rBGSubSignal	gIsPosAndSignif	rIsPosAndSignif	gIsWellAboveBG	rIsWellAboveBG	SpotExtentX	gBGMeanSignal	rBGMeanSignal
DATA	1	1	1	0	1	HsCGHBrightCorner	HsCGHBrightCorner	665.284	4485.49	1.069176042e-001	6.486818689e-002	9.930576730e-002	1.275853e+003	1.631993e+003	1.400167e+002	1.645704e+002	142	497	22	78	8.269556e+000	1.900527e+001	0	0	0	0	0	0	0	0	0	1	0	90.6362	406.672	1	1	1	1	27.501	22.4004	78.7532
DATA	2	1	2	66	1	DarkCorner	DarkCorner	686.4	4485.41	0.000000000e+000	7.386099843e-001	1.000000000e+000	5.740950e+001	2.109048e+001	5.791317e+001	2.123220e+001	58	90	22	78	8.271361e+000	1.913701e+001	0	0	0	0	0	0	0	0	0	1	0	2.61846	-3.9639	0	0	0	0	27.501	22.4392	79.223
DATA	3	1	3	66	1	DarkCorner	DarkCorner	706.926	4485.3	0.000000000e+000	7.373999365e-001	1.000000000e+000	5.751168e+001	2.111725e+001	5.789839e+001	2.125915e+001	54	89	22	78	8.430402e+000	1.935452e+001	0	0	0	0	0	0	0	0	0	1	0	0.120684	-2.68554	0	0	0	0	25.1049	22.7085	79.4977
DATA	4	1	4	0	0	A_14_P128532	chr19:8068628-8068687	728.355	4485.53	7.959750409e-002	6.394558210e-002	2.132165288e-001	1.504494e+003	1.807124e+003	1.612394e+002	1.819612e+002	157	539	22	79	8.467904e+000	1.947109e+001	0	0	0	0	0	0	0	0	0	1	0	106.298	448.578	1	1	1	1	26.6546	22.8949	79.771
DATA	5	1	5	0	0	A_14_P105322	chr9:71601402-71601461	749.222	4485.1	2.460187594e-001	7.106291762e-002	5.362068941e-004	7.188488e+002	1.266649e+003	9.241234e+001	1.284431e+002	107	403	22	79	8.359291e+000	1.955679e+001	0	0	0	0	0	0	0	0	0	1	0	50.7179	314.156	1	1	1	1	26.4388	22.9704	79.8455
DATA	6	1	6	0	0	A_14_P128090	chr5:15032877-15032936	771	4485.07	-4.307466861e-002	7.211587483e-002	5.503084323e-001	7.515609e+002	6.805962e+002	9.502334e+001	7.131814e+001	109	264	22	79	8.294291e+000	1.972414e+001	0	0	0	0	0	0	0	0	0	1	0	52.96	168.705	1	1	1	1	25.7804	22.8302	79.9301
DATA	7	1	7	0	0	A_16_P02073591	chr9:19993767-19993826	791.786	4485.04	3.572074727e-002	6.492045615e-002	5.821662302e-001	1.242940e+003	1.349494e+003	1.372469e+002	1.366228e+002	139.5	429.5	22	79	8.251763e+000	2.032925e+001	0	0	0	0	0	0	0	0	0	1	0	87.499	334.402	1	1	1	1	24.8756	22.8007	80.3496
DATA	8	1	8	0	0	A_14_P135539	chr19:48047281-48047336	813.123	4485.38	5.965956664e-002	6.361074997e-002	3.483035307e-001	1.607469e+003	1.844175e+003	1.709760e+002	1.856457e+002	161	522.5	22	80	8.231961e+000	2.021680e+001	0	0	0	0	0	0	0	0	0	1	0	113.068	456.949	1	1	1	1	26.4388	22.9709	80.7014
DATA	9	1	9	0	0	A_14_P118924	chr6:111126175-111126234	834	4485.35	-2.564319304e-001	6.765394848e-002	1.504370656e-004	2.235185e+003	1.238459e+003	2.309936e+002	1.256672e+002	206	390	22	80	8.318390e+000	2.042731e+001	0	0	0	0	0	0	0	0	0	1	0	157.123	306.898	1	1	1	1	26.2212	22.9597	80.8495
DATA	10	1	10	0	0	A_16_P17264851	chr5:114739019-114739078	855.259	4485.72	1.931822428e-001	7.365773824e-002	8.723571951e-003	5.845174e+002	9.119682e+002	8.256621e+001	9.365344e+001	89	320	23	80	8.332011e+000	2.050561e+001	0	0	0	0	0	0	0	0	0	1	0	41.0703	226.072	1	1	1	1	25.5572	23.2074	80.9817
DATA	11	1	11	0	0	A_14_P129144	chr6:10181231-10181290	876.323	4485.53	-1.313674948e-001	6.456213762e-002	4.187651804e-002	1.968405e+003	1.454611e+003	2.053016e+002	1.470122e+002	184	447	23	80	8.310349e+000	2.056265e+001	0	0	0	0	0	0	0	0	0	1	0	138.267	360.771	1	1	1	1	26.4388	23.2775	81.0342
DATA	12	1	12	0	0	A_16_P38515598	chr8:103769626-103769685	897.833	4485.58	9.300479060e-003	6.416462232e-002	8.847526001e-001	1.438286e+003	1.469419e+003	1.552097e+002	1.484753e+002	152.5	450	23	81	8.322738e+000	2.053596e+001	0	0	0	0	0	0	0	0	0	0	0	101.017	364.711	1	1	1	1	25.7804	23.1823	81.7114
DATA	13	1	13	0	0	A_14_P126756	chr19:48941148-48941207	919.069	4485.19	1.465093561e-001	6.865495865e-002	3.284316635e-002	8.212458e+002	1.150754e+003	1.007354e+002	1.170237e+002	107	365	22	81	8.360181e+000	2.087964e+001	0	0	0	0	0	0	0	0	0	0	0	57.6816	285.868	1	1	1	1	25.5572	23.089	82.616
DATA	14	1	14	0	0	A_16_P03384707	chr18:60215400-60215459	940.517	4485.43	-1.409252495e-001	7.837252086e-002	7.215382808e-002	6.723537e+002	4.860406e+002	8.900746e+001	5.304272e+001	100	213	22	81	8.265876e+000	2.087350e+001	0	0	0	0	0	0	0	0	0	0	0	47.2339	120.877	1	1	1	1	26.2212	22.921	82.5579
DATA	15	1	15	0	0	A_14_P123652	chr10:107217757-107217816	961.446	4485.6	8.959170313e-002	6.838433234e-002	1.901551443e-001	8.384582e+002	1.030560e+003	1.021247e+002	1.052168e+002	111	351	22	82	8.316539e+000	2.090449e+001	0	0	0	0	0	0	0	0	0	0	0	58.9239	256.623	1	1	1	1	27.0811	22.9975	82.9854
DATA	16	1	16	0	0	A_14_P111489	chr18:13105047-13105103	982.318	4485.7	-2.667707560e-002	7.649091880e-002	7.272684874e-001	6.098463e+002	5.735131e+002	8.435111e+001	6.113862e+001	93	232	22	82	8.371320e+000	2.079253e+001	0	0	0	0	0	0	0	0	0	0	0	42.8789	143.015	1	1	1	1	27.501	22.9598	83.2376
DATA	17	1	17	0	0	A_14_P126461	chr7:44178443-44178494	1003.55	4485.63	-2.238333523e-001	6.592107300e-002	6.850963862e-004	2.768252e+003	1.653378e+003	2.828849e+002	1.666851e+002	239	508	22	82	8.391557e+000	2.067058e+001	0	0	0	0	0	0	0	0	0	0	0	194.762	412.955	1	1	1	1	26.6546	22.8356	83.2838
DATA	18	1	18	0	0	A_14_P201543	chrX:49611764-49611823	1025.03	4485.76	-4.642214126e-002	7.070552993e-002	5.114664369e-001	8.152266e+002	7.325820e+002	1.001613e+002	7.623976e+001	112	271	22	83	8.545055e+000	2.055765e+001	0	0	0	0	0	0	0	0	0	0	0	57.4011	183.3	1	1	1	1	27.2919	23.2989	83.8056
DATA	19	1	19	0	0	A_14_P103232	chr2:229542588-229542647	1045.93	4485.72	1.525033091e-001	7.593910818e-002	4.461868794e-002	5.283137e+002	7.505769e+002	7.855865e+001	7.795981e+001	90.5	278	23	83	8.809333e+000	2.006266e+001	0	0	0	0	0	0	0	0	0	0	0	37.2323	188.154	1	1	1	1	26.2212	23.7311	83.8651
DATA	20	1	20	0	0	A_14_P116743	chr10:119168883-119168942	1066.95	4485.85	-1.461366869e-001	6.828198400e-002	3.233909587e-002	1.183975e+003	8.456796e+002	1.318763e+002	8.714363e+001	141.5	309.5	23	83	8.743358e+000	2.025663e+001	0	0	0	0	0	0	0	0	0	0	0	83.5247	212.425	1	1	1	1	27.7085	23.7481	83.8165
DATA	21	1	21	0	0	A_14_P124410	chr1:152957573-152957632	1088.26	4485.17	1.594153349e-001	6.804074133e-002	1.913248670e-002	8.730101e+002	1.260186e+003	1.048198e+002	1.277540e+002	116	416	23	83	8.445576e+000	2.021213e+001	0	0	0	0	0	0	0	0	0	0	0	61.6576	317.219	1	1	1	1	25.3321	23.5253	83.8157
DATA	22	1	22	0	0	A_14_P101349	chrX:76715175-76715234	1109.11	4485.18	-1.931601593e-001	6.827214004e-002	4.665465749e-003	1.379535e+003	8.842451e+002	1.496280e+002	9.086966e+001	152.5	310.5	23	82	8.610782e+000	2.047787e+001	0	0	0	0	0	0	0	0	0	0	0	97.5529	223.091	1	1	1	1	26.2212	23.9217	83.4325
DATA	23	1	23	0	0	A_14_P121110	chr6:27092923-27092982	1130.84	4485.63	7.158458452e-002	6.363439047e-002	2.606163761e-001	1.605133e+003	1.892761e+003	1.706235e+002	1.904248e+002	166.5	562.5	23	82	8.473013e+000	2.053381e+001	0	0	0	0	0	0	0	0	0	0	0	113.667	478.745	1	1	1	1	26.4388	23.5028	83.3904
DATA	24	1	24	0	0	A_14_P128199	chr3:180816220-180816279	1151.89	4485.19	1.987221300e-001	6.923507392e-002	4.101443914e-003	7.999041e+002	1.264038e+003	9.867381e+001	1.281091e+002	106.5	416.5	23	82	8.561279e+000	2.054345e+001	0	0	0	0	0	0	0	0	0	0	0	56.728	320.517	1	1	1	1	25.3321	23.353	83.2943
DATA	25	1	25	0	0	A_14_P114730	chr17:26938778-26938837	1172.91	4485.57	-5.968582120e-001	9.366158462e-002	1.859744753e-010	1.101120e+003	2.785971e+002	1.243069e+002	3.475443e+001	137	159	23	82	8.639271e+000	2.051849e+001	0	0	0	0	0	0	0	0	0	0	0	78.213	70.8317	1	1	1	1	27.7085	23.7799	83.2818
DATA	26	1	26	0	0	A_14_P112459	chr1:28905091-28905150	1194.38	4485.64	3.396207017e-001	7.504346016e-002	6.020914655e-006	5.867451e+002	1.282538e+003	8.221275e+001	1.299166e+002	97	414	23	82	8.556753e+000	2.077835e+001	0	0	0	0	0	0	0	0	0	0	0	41.7477	326.994	1	1	1	1	27.2919	23.7772	83.4034
DATA	27	1	27	0	0	A_14_P102268	chr18:27828604-27828663	1215.05	4485.61	-1.417320224e-002	6.793434821e-002	8.347364093e-001	9.297453e+002	8.998929e+002	1.093118e+002	9.233078e+001	120	307.5	23	82	8.460349e+000	2.100118e+001	0	0	0	0	0	0	0	0	0	0	0	66.267	230.077	1	1	1	1	26.4388	23.6871	83.3805
DATA	28	1	28	0	0	A_14_P115379	chr1:173383016-173383075	1236.35	4485.94	-1.319453618e-001	7.092207774e-002	6.282510217e-002	9.205009e+002	6.793269e+002	1.084697e+002	7.098730e+001	115	261	23	82	8.231276e+000	2.082251e+001	0	0	0	0	0	0	0	0	0	0	0	65.731	174.206	1	1	1	1	27.2919	23.2723	83.3136
DATA	29	1	29	0	0	A_16_P15712572	chr2:77156736-77156795	1257.41	4485.39	3.651268989e-002	6.882002400e-002	5.957283755e-001	8.205124e+002	8.924786e+002	1.000611e+002	9.158059e+001	111.5	330.5	22	83	8.242391e+000	2.047576e+001	0	0	0	0	0	0	0	0	0	0	0	58.7038	229.551	1	1	1	1	25.7804	23.0654	83.548
DATA	30	1	30	0	0	A_16_P20919612	chr18:72280538-72280597	1278.02	4485.24	1.329456736e-001	6.712851299e-002	4.765129179e-002	9.305661e+002	1.263842e+003	1.092086e+002	1.280322e+002	122	413	22	83	8.406035e+000	2.090219e+001	0	0	0	0	0	0	0	0	0	0	0	66.7083	326.054	1	1	1	1	25.7804	23.1651	83.9071
DATA	31	1	31	0	0	A_14_P137001	chr19:54754462-54754515	1299.62	4484.98	1.993026710e-001	6.789917278e-002	3.332533373e-003	9.213221e+002	1.457854e+003	1.083579e+002	1.472072e+002	115	474	23	82	8.401558e+000	2.043214e+001	0	0	0	0	0	0	0	0	0	0	0	66.1866	377.33	1	1	1	1	24.8756	23.3834	83.7201
DATA	32	1	32	0	0	A_14_P112154	chr4:22176592-22176651	1320.93	4485.79	2.666462108e-001	1.125674377e-001	1.784741403e-002	2.085985e+002	3.854406e+002	6.061405e+001	4.358223e+001	70	191	23	83	8.430012e+000	2.054676e+001	0	0	0	0	0	0	0	0	0	0	0	15.0182	100.098	1	1	0	1	25.7804	23.4474	84.1104
DATA	33	1	33	0	0	A_14_P120160	chr7:50238182-50238241	1342.05	4485.8	1.674177998e-001	6.993409102e-002	1.666861520e-002	7.216009e+002	1.060999e+003	9.182401e+001	1.080194e+002	104.5	361.5	23	83	8.493444e+000	2.039361e+001	0	0	0	0	0	0	0	0	0	0	0	52.0676	276.46	1	1	1	1	26.4388	23.4269	84.2489
DATA	34	1	34	0	0	A_16_P18142144	chr7:140982399-140982458	1363.43	4486.05	-7.115980925e-003	8.424056846e-002	9.326810543e-001	4.568207e+002	4.493966e+002	7.277739e+001	4.927224e+001	87	206	23	82	8.418493e+000	2.032880e+001	0	0	0	0	0	0	0	0	0	0	0	33.0385	117.503	1	1	1	1	25.5572	23.4615	83.4501
DATA	35	1	35	0	0	A_14_P124949	chr19:55098935-55098992	1384.74	4486.18	-2.950340467e-002	6.372847907e-002	6.433967734e-001	1.605475e+003	1.500031e+003	1.702060e+002	1.513482e+002	163	484	23	83	8.310389e+000	2.013244e+001	0	0	0	0	0	0	0	0	0	0	0	116.387	393.584	1	1	1	1	27.0811	23.3084	83.9245
DATA	36	1	36	0	0	A_14_P104256	chr7:32258210-32258269	1405.66	4486.5	6.451418729e-002	6.692092685e-002	3.350278507e-001	9.304030e+002	1.079407e+003	1.087932e+002	1.097894e+002	120.5	379.5	23	83	8.566340e+000	2.021722e+001	0	0	0	0	0	0	0	0	0	0	0	67.6084	284.211	1	1	1	1	26.8687	23.6667	83.8296
DATA	37	1	37	0	0	A_14_P112455	chr1:186863228-186863287	1426.21	4486.16	3.276589136e-002	6.508588957e-002	6.146652032e-001	1.170238e+003	1.261944e+003	1.298420e+002	1.277685e+002	136.5	420	23	83	8.546155e+000	2.002054e+001	0	0	0	0	0	0	0	0	0	0	0	85.2386	333.415	1	1	1	1	25.7804	23.7103	83.8014
DATA	38	1	38	0	0	A_14_P101507	chr1:38261301-38261360	1447.75	4486.16	1.038742700e-002	8.010714991e-002	8.968281817e-001	4.968999e+002	5.089280e+002	7.494975e+001	5.465272e+001	86.5	230	23	83	8.560947e+000	2.010476e+001	0	0	0	0	0	0	0	0	0	0	0	36.2854	134.956	1	1	1	1	24.8756	23.7811	83.9027
DATA	39	1	39	0	0	A_14_P138414	chr1:159374865-159374924	1468.97	4486.5	-7.850897104e-002	7.156081560e-002	2.726001261e-001	7.826804e+002	6.532441e+002	9.622007e+001	6.827311e+001	112.5	263	23	83	8.613702e+000	1.968091e+001	0	0	0	0	0	0	0	0	0	0	0	57.2995	173.863	1	1	1	1	26.2212	23.9383	83.7929
DATA	40	1	40	0	0	A_14_P123554	chr2:190620041-190620100	1489.71	4486.22	9.039858836e-002	6.372701330e-002	1.560365098e-001	1.557211e+003	1.917548e+003	1.654259e+002	1.927719e+002	158	602	23	83	8.739144e+000	1.948451e+001	0	0	0	0	0	0	0	0	0	0	0	114.291	512.189	1	1	1	1	27.0811	23.7748	83.3239
DATA	41	1	41	0	0	A_14_P200870	chr8:81422563-81422622	1510.94	4486.11	-3.349182300e-001	7.820812345e-002	1.848907559e-005	9.821191e+002	4.541987e+002	1.128980e+002	4.950973e+001	121	212	23	82	8.668957e+000	1.930003e+001	0	0	0	0	0	0	0	0	0	0	0	72.2708	121.769	1	1	1	1	27.2919	23.7273	83.1058
DATA	42	1	42	0	0	A_16_P19643948	chr12:95241679-95241738	1531.94	4486.03	1.439722714e-001	6.408849893e-002	2.467453451e-002	1.694153e+003	2.360070e+003	1.782855e+002	2.368221e+002	176.5	713	23	81	8.744773e+000	1.949576e+001	0	0	0	0	0	0	0	0	0	0	0	124.994	635.062	1	1	1	1	27.501	23.7182	82.5084
DATA	43	1	43	0	0	A_16_P03786541	chrX:144853176-144853235	1553.47	4486.17	-1.031639762e-001	6.600728133e-002	1.180718783e-001	1.286824e+003	1.014741e+003	1.400953e+002	1.033415e+002	151.5	370	23	81	8.686121e+000	1.990434e+001	0	0	0	0	0	0	0	0	0	0	0	95.1989	274.096	1	1	1	1	25.7804	23.5932	82.465
DATA	44	1	44	0	0	A_14_P130084	chr17:39923458-39923517	1574.5	4486.47	1.778553730e-001	6.779558464e-002	8.705534499e-003	8.698490e+002	1.310084e+003	1.030416e+002	1.324493e+002	121	432	23	81	8.705057e+000	1.981342e+001	0	0	0	0	0	0	0	0	0	0	0	64.5232	355.202	1	1	1	1	25.3321	23.7965	82.4996
DATA	45	1	45	0	0	A_14_P137136	chr14:89061396-89061455	1595.71	4486.22	1.595851533e-001	6.512839551e-002	1.427308577e-002	1.309438e+003	1.890907e+003	1.420596e+002	1.900843e+002	147.5	604.5	23	81	8.779680e+000	1.982791e+001	0	0	0	0	0	0	0	0	0	0	0	97.3953	514.608	1	1	1	1	27.0811	23.983	82.1497
DATA	46	1	46	0	0	A_16_P21506960	chrX:83350079-83350138	1616.89	4486.11	-4.208657158e-001	7.645664347e-002	3.699393800e-008	1.634541e+003	6.201975e+002	1.724394e+002	6.496457e+001	180.5	254	23	81	8.645450e+000	1.979592e+001	0	0	0	0	0	0	0	0	0	0	0	121.909	169.423	1	1	1	1	25.3321	23.9235	82.1593
DATA	47	1	47	0	0	A_16_P02052945	chr9:5988479-5988538	1637.98	4485.83	-1.424085473e-001	6.533959522e-002	2.929351868e-002	1.633822e+003	1.177053e+003	1.723234e+002	1.192715e+002	173.5	403.5	23	81	8.629524e+000	1.947054e+001	0	0	0	0	0	0	0	0	0	0	0	122.189	322.746	1	1	1	1	26.6546	24.094	81.3822
DATA	48	1	48	0	0	A_16_P18182607	chr7:157560846-157560905	1659.05	4486.09	7.133613887e-003	6.383509766e-002	9.110211151e-001	1.434762e+003	1.458524e+003	1.535275e+002	1.471098e+002	160	482.5	23	81	8.436312e+000	1.933966e+001	0	0	0	0	0	0	0	0	0	0	0	107.596	401.434	1	1	1	1	27.7085	23.6216	81.3523
DATA	49	1	49	0	0	A_14_P126518	chr19:11457936-11457995	1680.19	4486.15	-1.704477202e-001	6.638433046e-002	1.024082994e-002	1.531092e+003	1.034079e+003	1.625156e+002	1.051608e+002	168	377	23	80	8.361230e+000	1.937421e+001	0	0	0	0	0	0	0	0	0	1	0	115.136	285.685	1	1	1	1	26.4388	23.3873	80.6486
DATA	50	1	50	0	0	A_14_P139103	chr8:22421514-22421564	1701.21	4486	-1.749709174e-001	6.898050764e-002	1.119581167e-002	1.124060e+003	7.513089e+002	1.248508e+002	7.750843e+001	139.5	298.5	23	80	8.410236e+000	1.919523e+001	0	0	0	0	0	0	0	0	0	1	0	84.7604	208.337	1	1	1	1	26.0017	23.3378	80.6666
DATA	51	1	51	0	0	A_14_P130386	chr13:114169616-114169675	1722.59	4486.32	-8.719526940e-002	6.851773501e-002	2.031620965e-001	9.389851e+002	7.681808e+002	1.084119e+002	7.912762e+001	127	318	23	80	8.393499e+000	1.937455e+001	0	0	0	0	0	0	0	0	0	1	0	71.0022	213.825	1	1	1	1	25.1049	23.3086	80.515
DATA	52	1	52	0	0	A_18_P24996351	chr6:80796771-80796830	1743.9	4486.46	7.512607898e-002	6.466795207e-002	2.453490690e-001	1.195898e+003	1.421740e+003	1.312314e+002	1.434257e+002	142.5	478	22	79	8.460756e+000	1.921773e+001	0	0	0	0	0	0	0	0	0	1	0	90.6803	397.233	1	1	1	1	25.7804	23.1634	79.7726
DATA	53	1	53	0	0	A_14_P118338	chr1:52632041-52632100	1764.79	4486.16	4.288938502e-001	7.441395964e-002	8.232824646e-009	9.845622e+002	2.643243e+003	1.122394e+002	2.649947e+002	131	822	22	79	8.399593e+000	1.923018e+001	0	0	0	0	0	0	0	0	0	1	0	74.8596	741.207	1	1	1	1	25.1049	23.192	79.8877
DATA	54	1	54	0	0	A_14_P136415	chrX:48385313-48385372	1786.6	4486.41	-2.993156956e-001	7.702105274e-002	1.018447843e-004	9.110540e+002	4.573287e+002	1.057728e+002	4.943373e+001	122.5	217.5	22	79	8.377902e+000	1.944284e+001	0	0	0	0	0	0	0	0	0	1	0	69.4665	128.73	1	1	1	1	27.501	23.2456	80.0643
DATA	55	1	55	0	0	A_14_P132538	chr14:102774031-102774090	1807.24	4486.28	4.647745932e-001	8.193367948e-002	1.406703977e-008	4.112595e+002	1.199197e+003	6.755456e+001	1.213691e+002	87	435	22	79	8.257345e+000	1.946444e+001	0	0	0	0	0	0	0	0	0	1	0	31.4419	338.752	1	1	1	1	25.5572	23.1772	79.8674
DATA	56	1	56	0	0	A_14_P136494	chr17:77073408-77073467	1828.72	4486.17	2.291650041e-001	7.037055953e-002	1.127764280e-003	6.856479e+002	1.162161e+003	8.693411e+001	1.177002e+002	107.5	430.5	22	79	8.318507e+000	1.956759e+001	0	0	0	0	0	0	0	0	0	1	0	52.5651	329.493	1	1	1	1	24.4106	23.0358	79.7208
DATA	57	1	57	0	0	A_16_P36610291	chr3:196753835-196753894	1849.8	4486.34	1.174565012e-001	8.507767008e-002	1.674082608e-001	3.687715e+002	4.832967e+002	6.481505e+001	5.177306e+001	81	225	22	79	8.412563e+000	1.942725e+001	0	0	0	0	0	0	0	0	0	1	0	28.348	137.513	1	1	1	1	25.7804	23.0031	79.2597
DATA	58	1	58	0	0	A_14_P126232	chr19:10370663-10370722	1871	4486.42	1.895685031e-002	6.948331625e-002	7.849870269e-001	7.370812e+002	7.699672e+002	9.087735e+001	7.918807e+001	113.5	319	23	78	8.353794e+000	1.909434e+001	0	0	0	0	0	0	0	0	0	1	0	56.8134	219.858	1	1	1	1	25.7804	23.0988	78.916
DATA	59	1	59	0	0	A_14_P124775	chr10:79551837-79551896	1892.05	4486.33	-8.238729146e-002	6.614186810e-002	2.129058398e-001	1.145415e+003	9.474921e+002	1.262164e+002	9.652617e+001	139	354	22	78	8.329238e+000	1.929808e+001	0	0	0	0	0	0	0	0	0	1	0	88.5224	271.489	1	1	1	1	26.0017	22.9457	78.8966
DATA	60	1	60	0	0	A_14_P130314	chr15:50311064-50311123	1913.12	4486.46	-4.163224413e-001	7.604728149e-002	4.386965589e-008	1.606189e+003	6.158490e+002	1.690991e+002	6.426708e+001	174	259	22	78	8.312047e+000	1.927620e+001	0	0	0	0	0	0	0	0	0	1	0	124.46	177.07	1	1	1	1	25.7804	23.0417	78.8013
DATA	61	1	61	0	0	A_16_P00736723	chr3:73547624-73547683	1934.4	4486.55	-3.265493582e-002	6.449788684e-002	6.126498104e-001	1.293052e+003	1.199391e+003	1.396468e+002	1.213287e+002	154.5	458	22	77	8.316076e+000	1.900467e+001	0	0	0	0	0	0	0	0	0	1	0	100.46	346.034	1	1	1	1	26.6546	22.9496	78.3892
DATA	62	1	62	0	0	A_18_P15712741	chr6:80272323-80272382	1955.22	4486.25	-1.105735517e-001	6.385757128e-002	8.335102013e-002	1.919574e+003	1.488097e+003	1.990347e+002	1.499246e+002	203	522	22	77	8.376558e+000	1.907522e+001	0	0	0	0	0	0	0	0	0	1	0	149.518	430.739	1	1	1	1	24.8756	22.7748	78.314
DATA	63	1	63	0	0	A_14_P110318	chr16:69173776-69173835	1977	4486.5	-4.950004990e-002	7.045692581e-002	4.823314848e-001	7.454947e+002	6.651882e+002	9.116086e+001	6.896054e+001	110	277	22	77	8.427045e+000	1.915853e+001	0	0	0	0	0	0	0	0	0	1	0	58.2201	193.199	1	1	1	1	26.2212	22.7366	78.3545
DATA	64	1	64	0	0	A_14_P105545	chr19:56416358-56416408	1997.27	4487.27	-2.611250101e-001	6.803777842e-002	1.240700527e-004	1.890558e+003	1.036251e+003	1.961674e+002	1.051993e+002	202.5	388.5	22	78	8.422496e+000	1.914384e+001	0	0	0	0	0	0	0	0	0	1	0	147.998	301.917	1	1	1	1	27.501	22.8463	78.8087
DATA	65	1	65	0	0	A_14_P200974	chr20:61044718-61044777	2019.17	4486.74	-1.626512061e-002	7.933694791e-002	8.375618215e-001	4.869516e+002	4.690517e+002	7.139015e+001	5.026617e+001	90	229	22	78	8.445687e+000	1.966233e+001	0	0	0	0	0	0	0	0	0	1	0	38.2193	137.108	1	1	1	1	20.3108	23.142	79.3166
DATA	66	1	66	0	0	A_14_P138747	chr11:33777376-33777433	2039.95	4486.71	-3.752267276e-001	8.935338060e-002	2.676742285e-005	6.493223e+002	2.736740e+002	8.323701e+001	3.276546e+001	105	169	23	79	8.537144e+000	1.953067e+001	0	0	0	0	0	0	0	0	0	1	0	51.0864	80.2425	1	1	1	1	27.2919	23.3402	79.2997
DATA	67	1	67	0	0	A_14_P100193	chr11:105850435-105850492	2061.27	4486.21	-1.462412338e-001	6.621800436e-002	2.721072666e-002	1.349391e+003	9.635997e+002	1.445941e+002	9.801973e+001	163.5	390	23	79	8.572068e+000	1.952434e+001	0	0	0	0	0	0	0	0	0	1	0	106.427	283.397	1	1	1	1	25.1049	23.4156	79.6067
DATA	68	1	68	0	0	A_14_P134886	chr1:214170635-214170692	2082.7	4486.6	-7.419499916e-002	7.178463883e-002	3.013336482e-001	7.090433e+002	5.976924e+002	8.782631e+001	6.239415e+001	110	270.5	23	79	8.460630e+000	1.952417e+001	0	0	0	0	0	0	0	0	0	1	0	56.0561	176.318	1	1	1	1	26.6546	23.224	80.008
DATA	69	1	69	0	0	A_16_P15008404	chr1:3354713-3354772	2103.41	4486.61	4.741371736e-001	8.095405073e-002	4.716782678e-009	4.400632e+002	1.311150e+003	6.789960e+001	1.323253e+002	89	475	22	79	8.468590e+000	1.940468e+001	0	0	0	0	0	0	0	0	0	1	0	34.8704	387.891	1	1	1	1	24.4106	23.1671	79.955
DATA	70	1	70	0	0	A_14_P122196	chr1:198405793-198405852	2125	4486.78	-1.319323180e-001	6.494564515e-002	4.221172027e-002	1.585391e+003	1.170049e+003	1.667214e+002	1.183518e+002	172.5	453	22	79	8.379648e+000	1.898204e+001	0	0	0	0	0	0	0	0	0	1	0	125.918	347.157	1	1	1	1	26.0017	23.0893	79.535
DATA	71	1	71	0	0	A_16_P36362266	chr3:90254003-90254062	2146.14	4486.65	1.091504796e-001	6.620825991e-002	9.923103363e-002	9.192655e+002	1.181929e+003	1.053563e+002	1.195191e+002	126	437	22	78	8.404329e+000	1.904704e+001	0	0	0	0	0	0	0	0	0	1	0	73.1761	351.652	1	1	1	1	25.7804	22.9503	79.1059
DATA	72	1	72	0	0	A_14_P110687	chr1:200613435-200613492	2166.7	4486.72	1.622711092e-001	6.712698664e-002	1.563289462e-002	8.583440e+002	1.247190e+003	1.000287e+002	1.259699e+002	123	460	22	78	8.368654e+000	1.918341e+001	0	0	0	0	0	0	0	0	0	1	0	68.4721	372.043	1	1	1	1	25.1049	22.9638	78.8825
DATA	73	1	73	0	0	A_16_P01619268	chr6:154491524-154491583	2188.07	4486.43	1.554532516e-001	6.633167951e-002	1.909992992e-002	9.486383e+002	1.356919e+003	1.078232e+002	1.368365e+002	130	485.5	22	78	8.410470e+000	1.922621e+001	0	0	0	0	0	0	0	0	0	1	0	75.8406	405.844	1	1	1	1	25.7804	23.0266	78.6406
DATA	74	1	74	0	0	A_16_P03340613	chr18:31266730-31266789	2209.24	4486.72	-2.876961177e-001	7.340628934e-002	8.883238135e-005	1.057170e+003	5.450657e+002	1.174390e+002	5.728287e+001	141.5	260	22	78	8.433116e+000	1.941371e+001	0	0	0	0	0	0	0	0	0	1	0	84.693	163.441	1	1	1	1	25.7804	22.9309	78.981
DATA	75	1	75	0	0	A_14_P103890	chr8:10512999-10513046	2230.59	4486.64	-1.225608261e-001	6.737531674e-002	6.889981265e-002	1.061985e+003	8.008620e+002	1.178269e+002	8.199164e+001	143	341	22	78	8.536367e+000	1.956545e+001	0	0	0	0	0	0	0	0	0	1	0	85.2544	240.738	1	1	1	1	25.3321	23.0343	79.0667
DATA	76	1	76	0	0	A_16_P36094905	chr2:225837040-225837099	2251.72	4486.88	-7.194827370e-002	6.313381967e-002	2.544465712e-001	1.944322e+003	1.647479e+003	2.009943e+002	1.656781e+002	213.5	555	22	78	8.558654e+000	1.956214e+001	0	0	0	0	0	0	0	0	0	1	0	156.394	496.409	1	1	1	1	26.0017	23.0879	79.0122
DATA	77	1	77	0	0	A_14_P114765	chr2:112663913-112663972	2273.32	4486.86	-1.005016954e-001	7.086647828e-002	1.561370973e-001	7.660926e+002	6.078264e+002	9.194348e+001	6.324921e+001	115	274	22	79	8.353281e+000	1.928788e+001	0	0	0	0	0	0	0	0	0	1	0	61.7432	183.574	1	1	1	1	25.5572	23.0036	79.4391
DATA	78	1	78	0	0	A_14_P101864	chr8:59342642-59342701	2294.31	4486.85	1.103747923e-001	7.968186273e-002	1.659933536e-001	4.114127e+002	5.304598e+002	6.532726e+001	5.584333e+001	87	256	23	79	8.322248e+000	1.886566e+001	0	0	0	0	0	0	0	0	0	1	0	33.2194	160.558	1	1	1	1	26.6546	23.334	79.7225
DATA	79	1	79	0	0	A_14_P136182	chr1:180399333-180399392	2315.45	4486.63	-1.487297235e-002	6.296396502e-002	8.132665880e-001	1.714937e+003	1.657201e+003	1.788177e+002	1.666328e+002	190	582	23	79	8.298218e+000	1.886203e+001	0	0	0	0	0	0	0	0	0	1	0	138.725	502.653	1	1	1	1	25.5572	23.2822	80.0069
DATA	80	1	80	0	0	A_14_P125668	chr18:11075418-11075477	2336.23	4486.74	2.012898037e-001	6.781982683e-002	2.997362949e-003	8.255483e+002	1.312298e+003	9.680999e+001	1.323759e+002	122.5	484.5	23	79	8.316978e+000	1.933079e+001	0	0	0	0	0	0	0	0	0	1	0	66.8951	398.831	1	1	1	1	27.0811	23.2667	80.4405
DATA	81	1	81	0	0	A_14_P133627	chr1:162703368-162703427	2357.83	4487	3.218832990e-002	6.589527497e-002	6.252119742e-001	9.426234e+002	1.015141e+003	1.069277e+002	1.029857e+002	129	402	23	80	8.401793e+000	1.915792e+001	0	0	0	0	0	0	0	0	0	1	0	76.5124	309.131	1	1	1	1	28.1191	23.2727	80.5993
DATA	82	1	82	0	0	A_16_P38010306	chr7:44501992-44502051	2379.17	4487	-6.411845310e-002	6.289571837e-002	3.079938088e-001	2.036788e+003	1.757225e+003	2.098210e+002	1.765736e+002	216	631	23	80	8.656290e+000	1.925691e+001	0	0	0	0	0	0	0	0	0	1	0	165.597	536.102	1	1	1	1	28.1191	23.5682	81.0429
DATA	83	1	83	0	0	A_14_P127281	chr1:103746487-103746546	2400.2	4486.88	-1.132413463e-001	7.060004331e-002	1.087175636e-001	7.895812e+002	6.083527e+002	9.362816e+001	6.324325e+001	122	283	23	80	8.660879e+000	1.910589e+001	0	0	0	0	0	0	0	0	0	0	0	64.2961	185.92	1	1	1	1	26.8687	23.7653	81.3081
DATA	84	1	84	0	0	A_14_P104891	chr16:20363995-20364048	2421.08	4487.09	4.102820732e-002	7.020558666e-002	5.589506282e-001	6.508272e+002	7.153093e+002	8.222039e+001	7.358315e+001	106.5	299	23	80	8.751128e+000	1.910892e+001	0	0	0	0	0	0	0	0	0	0	0	53.075	218.964	1	1	1	1	27.9146	23.8006	81.2751
DATA	85	1	85	0	0	A_14_P101880	chr4:89317977-89318030	2442.18	4486.88	1.039084623e-001	6.433637892e-002	1.062931628e-001	1.225427e+003	1.556668e+003	1.324153e+002	1.566175e+002	153.5	554.5	23	81	8.694892e+000	1.917580e+001	0	0	0	0	0	0	0	0	0	0	0	100.079	477.25	1	1	1	1	26.8687	23.8114	81.9637
DATA	86	1	86	0	0	A_16_P17656789	chr6:103405041-103405100	2463.23	4486.92	-6.065628923e-002	6.441145361e-002	3.463460749e-001	1.325341e+003	1.152581e+003	1.416882e+002	1.165352e+002	161	445	22	81	8.411091e+000	1.909652e+001	0	0	0	0	0	0	0	0	0	0	0	108.386	353.876	1	1	1	1	26.8687	23.0662	81.8148
DATA	87	1	87	0	0	A_16_P21631988	chrX:150707741-150707800	2484.77	4487	-2.024541855e-001	9.983132749e-002	4.256407086e-002	3.757776e+002	2.357636e+002	6.257561e+001	2.917281e+001	87	159	22	81	8.324653e+000	1.934922e+001	0	0	0	0	0	0	0	0	0	0	0	30.7718	72.4866	1	1	1	1	23.9365	22.9307	81.9671
DATA	88	1	88	0	0	A_18_P12967894	chr18:77605639-77605698	2505.9	4487.39	-1.590017658e-001	9.489854643e-002	9.383772903e-002	3.866903e+002	2.681399e+002	6.318934e+001	3.183479e+001	84	184	22	81	8.425734e+000	1.965280e+001	0	0	0	0	0	0	0	0	0	0	0	31.7036	82.5451	1	1	1	1	26.0017	22.9666	82.2823
DATA	89	1	89	0	0	A_14_P126900	chr2:116499272-116499331	2527.1	4487.2	-1.639961174e-001	7.894044280e-002	3.775852875e-002	5.821319e+002	3.990482e+002	7.668401e+001	4.343013e+001	109	217	22	80	8.378477e+000	1.955734e+001	0	0	0	0	0	0	0	0	0	0	0	47.7841	122.987	1	1	1	1	26.8687	22.9802	81.4795
DATA	90	1	90	0	0	A_14_P102780	chr18:9732860-9732919	2548.16	4486.95	1.527048309e-001	6.801610438e-002	2.475994200e-002	7.440261e+002	1.057531e+003	8.956469e+001	1.071302e+002	114	429.5	22	80	8.395650e+000	1.941353e+001	0	0	0	0	0	0	0	0	0	1	0	61.1416	326.274	1	1	1	1	27.0811	23.0696	81.0651
DATA	91	1	91	0	0	A_14_P110348	chr14:74815180-74815229	2569.18	4486.89	-2.479318343e-001	1.054256696e-001	1.868674788e-002	3.632676e+002	2.052555e+002	6.164887e+001	2.671903e+001	79	162	22	80	8.470133e+000	1.902609e+001	0	0	0	0	0	0	0	0	0	1	0	29.883	63.3865	1	1	1	1	26.8687	23.3016	80.7389
DATA	92	1	92	0	0	A_14_P119358	chr22:41175104-41175162	2590.81	4487	-2.061071644e-001	7.750950002e-002	7.834473910e-003	6.617738e+002	4.117204e+002	8.279827e+001	4.457838e+001	112	220	23	80	8.363719e+000	1.878277e+001	0	0	0	0	0	0	0	0	0	1	0	54.4918	127.258	1	1	1	1	27.2919	23.3764	80.7025
DATA	93	1	93	0	0	A_14_P118111	chr16:12571576-12571633	2611.29	4487.14	6.970876255e-002	6.783648207e-002	3.041380701e-001	7.492818e+002	8.797392e+002	8.992283e+001	8.961628e+001	113	366	23	80	8.413964e+000	1.880783e+001	0	0	0	0	0	0	0	0	0	1	0	61.7501	272.117	1	1	1	1	26.0017	23.4281	80.7899
DATA	94	1	94	0	0	A_14_P118420	chr19:14528090-14528149	2632.41	4487.12	1.221143945e-001	6.315586602e-002	5.316969927e-002	2.058881e+003	2.727380e+003	2.117964e+002	2.732714e+002	213	899	23	80	8.558037e+000	1.934271e+001	0	0	0	0	0	0	0	0	0	1	0	169.818	844.174	1	1	1	1	25.7804	23.4553	80.8602
DATA	95	1	95	0	0	A_14_P133144	chr17:40264705-40264750	2654.32	4487.39	-4.757903414e-001	8.724795410e-002	4.944012783e-008	8.535804e+002	2.854001e+002	9.874241e+001	3.324880e+001	122	178	23	80	8.331691e+000	1.946417e+001	0	0	0	0	0	0	0	0	0	1	0	70.4571	88.3874	1	1	1	1	27.2919	23.2437	80.888
DATA	96	1	96	0	0	A_14_P123263	chr6:116513243-116513302	2674.64	4487.25	4.254330380e-001	7.354690088e-002	7.272250030e-009	1.252705e+003	3.336429e+003	1.347348e+002	3.340783e+002	156	1099	22	80	8.318928e+000	1.932053e+001	0	0	0	0	0	0	0	0	0	1	0	103.472	1033.72	1	1	1	1	25.1049	22.9215	80.6787
DATA	97	1	97	0	0	A_14_P123703	chr10:71146129-71146188	2695.97	4487.21	1.010065278e-001	6.351204868e-002	1.117554367e-001	1.522215e+003	1.920802e+003	1.600909e+002	1.928349e+002	169.5	678.5	22	80	8.410550e+000	1.930239e+001	0	0	0	0	0	0	0	0	0	1	0	125.811	595.33	1	1	1	1	27.2919	22.9682	80.5411
DATA	98	1	98	0	0	A_14_P132537	chr6:100932320-100932379	2717.36	4487.53	4.368689563e-001	9.534181341e-002	4.602549918e-006	2.166218e+002	5.923400e+002	5.407757e+001	6.163616e+001	71.5	268	22	80	8.420816e+000	1.923585e+001	0	0	0	0	0	0	0	0	0	1	0	17.9131	183.635	1	1	0	1	24.6442	23.0106	80.2703
DATA	99	1	99	0	0	A_14_P132559	chr13:99053785-99053840	2737.97	4487.08	1.712190999e-001	7.131699205e-002	1.635848021e-002	5.674693e+002	8.417080e+002	7.531840e+001	8.587779e+001	102	333	22	80	8.452399e+000	1.951132e+001	0	0	0	0	0	0	0	0	0	1	0	46.9495	260.979	1	1	1	1	26.4388	22.8969	80.1314
DATA	100	1	100	0	0	A_16_P00403341	chr2:72620563-72620622	2759.5	4487.5	-7.926645705e-003	6.451338654e-002	9.022114427e-001	1.163068e+003	1.142033e+003	1.264045e+002	1.154670e+002	155	448	22	79	8.411017e+000	1.964711e+001	0	0	0	0	0	0	0	0	0	1	0	96.2619	354.114	1	1	1	1	24.4106	22.926	80.1608
DATA	101	1	101	0	0	A_14_P200255	chr9:100618167-100618226	2780.75	4487.36	3.761330016e-002	6.263532557e-002	5.481646882e-001	1.844648e+003	2.011532e+003	1.909879e+002	2.018734e+002	207.5	706	22	79	8.425545e+000	1.959831e+001	0	0	0	0	0	0	0	0	0	1	0	152.727	623.683	1	1	1	1	25.1049	22.7938	79.5631
DATA	102	1	102	0	0	A_16_P41867000	chrY:9072086-9072145	2801.98	4487.1	6.337816166e-001	1.121259059e-001	1.582134393e-008	1.367943e+002	5.886397e+002	5.133056e+001	6.128086e+001	62	258	22	78	8.381486e+000	1.927599e+001	0	0	0	0	0	0	0	0	0	1	0	11.3291	182.48	1	1	0	1	23.696	22.7788	78.7904
DATA	103	1	103	0	0	A_14_P114744	chr6:126540735-126540794	2823.07	4487.47	3.628498381e-001	7.281567550e-002	6.256450340e-007	7.049258e+002	1.625523e+003	8.611710e+001	1.634435e+002	115	585	22	78	8.404377e+000	1.920187e+001	0	0	0	0	0	0	0	0	0	1	0	58.3898	503.785	1	1	1	1	26.0017	22.7093	78.7675
DATA	104	1	104	0	0	A_16_P02019913	chr8:128828456-128828515	2843.89	4487.34	1.981407921e-001	6.483224578e-002	2.241561036e-003	1.765496e+003	2.786170e+003	1.833468e+002	2.791382e+002	198	945	22	77	8.439525e+000	1.905669e+001	0	0	0	0	0	0	0	0	0	1	0	146.258	863.184	1	1	1	1	25.3321	22.8166	78.3543
DATA	105	1	105	0	0	A_14_P201637	chr2:44418154-44418213	2865.47	4487.26	1.919778597e-002	6.568784387e-002	7.700895074e-001	9.566544e+002	9.998914e+002	1.076933e+002	1.014339e+002	134	390	22	78	8.093137e+000	1.908443e+001	0	0	0	0	0	0	0	0	0	1	0	79.2567	309.63	1	1	1	1	25.3321	22.3932	78.6584
DATA	106	1	106	0	0	A_14_P100037	chr19:5825458-5825503	2886.37	4487.17	-3.797373116e-002	6.246765523e-002	5.432575845e-001	2.184919e+003	2.001989e+003	2.240195e+002	2.009252e+002	235	693	22	77	8.319844e+000	1.919742e+001	0	0	0	0	0	0	0	0	0	1	0	181.015	619.596	1	1	1	1	24.8756	22.6239	78.4035
DATA	107	1	107	0	0	A_14_P104973	chr13:90223460-90223519	2907.78	4487.43	1.160920635e-001	6.974956477e-002	9.602998730e-002	6.331218e+002	8.271405e+002	8.034281e+001	8.445911e+001	106.5	361	22	77	8.225753e+000	1.901499e+001	0	0	0	0	0	0	0	0	0	1	0	52.4467	255.821	1	1	1	1	25.1049	22.4251	77.8967
DATA	108	1	108	0	0	A_16_P03115093	chr16:11173868-11173927	2929.22	4487.52	1.917816544e-002	6.622206539e-002	7.721193174e-001	9.001391e+002	9.407793e+002	1.027124e+002	9.561818e+001	125	385	22	77	8.275879e+000	1.911961e+001	0	0	0	0	0	0	0	0	0	1	0	74.5537	290.743	1	1	1	1	27.0811	22.5461	77.6099
DATA	109	1	109	0	0	A_14_P127622	chr10:74804840-74804899	2949.39	4487.32	-6.357850245e-002	6.322101826e-002	3.145817912e-001	1.768678e+003	1.527813e+003	1.836585e+002	1.537361e+002	200	576	22	77	8.259710e+000	1.896395e+001	0	0	0	0	0	0	0	0	0	1	0	146.463	471.776	1	1	1	1	25.1049	22.4028	77.3054
DATA	110	1	110	0	0	A_14_P133313	chr4:85417374-85417433	2970.86	4487.25	4.921959676e-001	7.884786962e-002	4.310461703e-010	6.110314e+002	1.897839e+003	7.863332e+001	1.905549e+002	105	663	22	77	8.361585e+000	1.911734e+001	0	0	0	0	0	0	0	0	0	1	0	50.585	585.47	1	1	1	1	25.3321	22.6968	77.5301
DATA	111	1	111	0	0	A_14_P110661	chr12:103138394-103138453	2992.14	4487.16	1.102309113e-001	6.617542735e-002	9.576565769e-002	8.889294e+002	1.145772e+003	1.017508e+002	1.158524e+002	129	429	22	77	8.469822e+000	1.917560e+001	0	0	0	0	0	0	0	0	0	1	0	73.5661	353.089	1	1	1	1	25.1049	22.699	77.3895
DATA	112	1	112	0	0	A_18_P16311616	chr7:144134110-144134169	3013.43	4487.13	2.380469935e-001	6.588226450e-002	3.024200600e-004	1.757305e+003	3.040143e+003	1.825774e+002	3.044983e+002	200	970	22	76	8.346132e+000	1.935714e+001	0	0	0	0	0	0	0	0	0	1	0	145.371	935.795	1	1	1	1	24.8756	22.2857	77.3214
DATA	113	1	113	0	0	A_16_P15543755	chr2:7450678-7450737	3034.41	4487.59	5.835286289e-002	6.542654346e-002	3.724553137e-001	9.714209e+002	1.111118e+003	1.090526e+002	1.124326e+002	134	425	21	76	8.305794e+000	1.947508e+001	0	0	0	0	0	0	0	0	1	1	0	80.3175	341.599	1	1	1	1	24.4106	22.1711	77.0651
DATA	114	1	114	0	0	A_14_P109164	chr3:122578912-122578971	3056.02	4487.7	4.195270764e-002	7.105504486e-002	5.549054450e-001	6.111690e+002	6.731533e+002	7.870157e+001	6.947947e+001	106	296	22	76	8.224251e+000	1.935199e+001	0	0	0	0	0	0	0	0	0	1	0	50.5031	206.672	1	1	1	1	26.6546	22.4345	77.233
DATA	115	1	115	0	0	A_16_P19580587	chr12:68352437-68352496	3076.87	4487.27	1.509309023e-001	6.402367442e-002	1.840225366e-002	1.631213e+003	2.309094e+003	1.704990e+002	2.315514e+002	193	800	22	75	8.214582e+000	1.902896e+001	0	0	0	0	0	0	0	0	0	1	0	134.72	707.945	1	1	1	1	25.3321	22.3364	76.7446
DATA	116	1	116	0	0	A_16_P19623555	chr12:86560507-86560566	3098.24	4487.44	-3.437550895e-001	7.228973754e-002	1.982102883e-006	1.535778e+003	6.959423e+002	1.614028e+002	7.170172e+001	172	289	22	76	8.299820e+000	1.910580e+001	0	0	0	0	0	0	0	0	0	1	0	126.75	213.045	1	1	1	1	23.9365	22.2782	76.8573
DATA	117	1	117	0	0	A_14_P136320	chr15:94086657-94086716	3118.76	4487.61	1.339314703e-001	6.662695673e-002	4.441325279e-002	8.574996e+002	1.167254e+003	9.910274e+001	1.179980e+002	123.5	433	22	76	8.277467e+000	1.847717e+001	0	0	0	0	0	0	0	0	0	1	0	70.7199	356.774	1	1	1	1	25.7804	22.3813	76.8268
DATA	118	1	118	0	0	A_16_P00654199	chr3:15410270-15410329	3140.07	4487.67	-2.156521674e-002	6.243829209e-002	7.298053476e-001	2.118205e+003	2.015592e+003	2.175779e+002	2.023014e+002	224	713	22	77	8.352983e+000	1.904224e+001	0	0	0	0	0	0	0	0	0	1	0	174.555	615.031	1	1	1	1	26.0017	22.5398	77.2785
DATA	119	1	119	0	0	A_14_P122242	chr7:150817735-150817785	3161.28	4487.88	-2.859085814e-001	6.709834913e-002	2.034800868e-005	4.613617e+003	2.388542e+003	4.640378e+002	2.394830e+002	426.5	830.5	22	77	8.444869e+000	1.906830e+001	0	0	0	0	0	0	0	0	0	1	0	379.865	727.548	1	1	1	1	26.0017	22.5582	78.1319
DATA	120	1	120	0	0	A_14_P108576	chr11:33127415-33127474	3182.54	4487.58	-1.405455020e-001	6.946772222e-002	4.305488792e-002	8.995065e+002	6.508168e+002	1.028197e+002	6.736108e+001	123	286	22	77	8.235564e+000	1.917113e+001	0	0	0	0	0	0	0	0	0	1	0	73.9975	197.87	1	1	1	1	24.8756	22.4109	77.7599
DATA	121	1	121	0	0	A_14_P201620	chr15:102182355-102182413	3203.76	4487.96	-1.095338179e-001	6.653900752e-002	9.973093694e-002	1.101282e+003	8.557854e+002	1.208882e+002	8.733122e+001	143.5	352	22	76	8.246594e+000	1.897937e+001	0	0	0	0	0	0	0	0	0	1	0	90.5061	259.687	1	1	1	1	25.1049	22.3493	77.5645
DATA	122	1	122	0	0	A_14_P116937	chr8:53024720-53024779	3225.16	4487.92	2.173220053e-001	6.760157610e-002	1.305592567e-003	8.811316e+002	1.453325e+003	1.012654e+002	1.463756e+002	124.5	519.5	22	76	8.323057e+000	1.896975e+001	0	0	0	0	0	0	0	0	0	1	0	72.3406	440.116	1	1	1	1	26.8687	22.3898	77.5623
DATA	123	1	123	0	0	A_14_P123600	chr1:153615636-153615695	3246.25	4488.07	1.284529541e-001	6.457021907e-002	4.666225697e-002	1.226444e+003	1.648545e+003	1.324301e+002	1.657786e+002	153	600	22	77	8.566867e+000	1.889471e+001	0	0	0	0	0	0	0	0	0	1	0	100.583	498.203	1	1	1	1	26.4388	22.8273	77.7693
DATA	124	1	124	0	0	A_14_P122432	chr5:70952652-70952711	3267.47	4488.04	9.897800671e-002	6.594862208e-002	1.333982283e-001	9.207761e+002	1.156464e+003	1.047849e+002	1.169656e+002	127	426	22	76.5	8.467892e+000	1.906154e+001	0	0	0	0	0	0	0	0	0	1	0	75.4313	348.738	1	1	1	1	25.7804	22.9446	77.7067
DATA	125	1	125	0	0	A_14_P138552	chr17:40490782-40490841	3288.53	4487.95	5.637930174e-002	7.015865686e-002	4.216296285e-001	6.438443e+002	7.330949e+002	8.156374e+001	7.538247e+001	105.5	314.5	22	77	8.540235e+000	1.888936e+001	0	0	0	0	0	0	0	0	0	1	0	52.6848	220.579	1	1	1	1	26.2212	23.0476	77.9758
DATA	126	1	126	0	0	A_14_P128658	chr19:33976629-33976688	3309.68	4488.21	1.964586566e-001	7.066088938e-002	5.430825933e-003	6.088048e+002	9.570547e+002	7.886635e+001	9.730975e+001	98	380	22	78	8.531257e+000	1.904368e+001	0	0	0	0	0	0	0	0	0	1	0	49.7563	287.307	1	1	1	1	25.3321	23.0683	78.3391
DATA	127	1	127	0	0	A_14_P129194	chr21:47931308-47931362	3331.37	4487.97	-1.565300264e-002	6.661334869e-002	8.142219498e-001	9.136330e+002	8.812899e+002	1.042448e+002	8.987701e+001	128	354	22	78	8.516216e+000	1.865730e+001	0	0	0	0	0	0	0	0	0	1	0	74.5763	263.921	1	1	1	1	26.4388	23.0231	78.336
DATA	128	1	128	0	0	A_18_P14264841	chr3:84854143-84854202	3352.02	4487.63	-3.234396768e-001	7.303816297e-002	9.494992539e-006	1.252996e+003	5.949904e+002	1.350032e+002	6.207075e+001	151	257	22	78	8.590500e+000	1.864803e+001	0	0	0	0	0	0	0	0	0	1	0	102.153	177.759	1	1	1	1	25.7804	22.9344	78.233
DATA	129	1	129	0	0	A_14_P124257	chr22:50634317-50634371	3373	4488	4.453789702e-002	6.629391785e-002	5.016952498e-001	8.937899e+002	9.903150e+002	1.025737e+002	1.006053e+002	133	382	22	79	8.486355e+000	1.878500e+001	0	0	0	0	0	0	0	0	0	1	0	72.7689	295.139	1	1	1	1	25.5572	23.0285	78.9396
DATA	130	1	130	0	0	A_14_P102851	chr14:24798823-24798882	3393.98	4488.03	-9.247829170e-002	6.615374357e-002	1.621341412e-001	1.116254e+003	9.021627e+002	1.224740e+002	9.194973e+001	138	350	22	79	8.406788e+000	1.892950e+001	0	0	0	0	0	0	0	0	0	1	0	90.7576	268.188	1	1	1	1	26.4388	23.085	79.0422
DATA	131	1	131	0	0	A_14_P112651	chr13:70872350-70872409	3415.27	4487.97	3.766861929e-001	7.401853974e-002	3.598067915e-007	6.431733e+002	1.531137e+003	8.175267e+001	1.541469e+002	106	549	22	79	8.474149e+000	1.912375e+001	0	0	0	0	0	0	0	0	0	1	0	52.2202	453.972	1	1	1	1	26.2212	23.041	79.2467
DATA	132	1	132	0	0	A_14_P109233	chr22:24574559-24574618	3436.8	4488.11	1.942705596e-001	7.470175173e-002	9.305658362e-003	4.777627e+002	7.472790e+002	6.954792e+001	7.683371e+001	88	304	22	79	8.379998e+000	1.889718e+001	0	0	0	0	0	0	0	0	0	1	0	38.7328	220.965	1	1	1	1	26.8687	22.8749	79.3712
DATA	133	1	133	0	0	A_14_P136782	chr3:121605050-121605109	3457.73	4487.53	-1.494912449e-001	6.310632997e-002	1.784209883e-002	5.657885e+003	4.010171e+003	5.680476e+002	4.014170e+002	511	1220	22	79	8.381233e+000	1.896362e+001	0	0	0	0	0	0	0	0	0	1	0	458.059	1182.58	1	1	1	1	25.7804	22.6887	79.6032
DATA	134	1	134	0	0	A_14_P103011	chr1:23885141-23885198	3478.88	4487.7	8.358330427e-003	6.404027776e-002	8.961575843e-001	1.276517e+003	1.301323e+003	1.373469e+002	1.313662e+002	155	466	22	79	8.439548e+000	1.912587e+001	0	0	0	0	0	0	0	0	0	1	0	103.189	382.697	1	1	1	1	26.2212	22.9408	80.0487
DATA	135	1	135	0	0	A_14_P116787	chr16:82201853-82201912	3500.13	4487.67	6.311246630e-003	7.314955676e-002	9.312448924e-001	5.845882e+002	5.931455e+002	7.742443e+001	6.198958e+001	101	279	23	79	8.328122e+000	1.930150e+001	0	0	0	0	0	0	0	0	0	1	0	47.1835	173.942	1	1	1	1	26.2212	23.1124	80.1884
DATA	136	1	136	0	0	A_14_P132623	chr10:96361629-96361688	3521.16	4487.46	-1.568844733e-001	8.823652769e-002	7.540397019e-002	4.524368e+002	3.152633e+002	6.805839e+001	3.633524e+001	90.5	193	23	79	8.359278e+000	1.952542e+001	0	0	0	0	0	0	0	0	0	1	0	36.4618	92.1899	1	1	1	1	25.7804	23.3475	80.3519
DATA	137	1	137	0	0	A_14_P139336	chr16:2767953-2768009	3542.26	4487.6	1.198152658e-001	6.266261159e-002	5.586727500e-002	3.463081e+003	4.563289e+003	3.500322e+002	4.566884e+002	341	1403	23	80	8.520419e+000	1.933510e+001	0	0	0	0	0	0	0	0	0	1	0	278.645	1330.57	1	1	1	1	25.5572	23.2065	80.5048
DATA	138	1	138	0	0	A_14_P106476	chr22:31635829-31635888	3563.58	4487.82	-7.565318591e-002	6.541599478e-002	2.474792851e-001	1.195591e+003	1.004452e+003	1.299850e+002	1.020755e+002	149	375	22	80	8.466073e+000	1.970829e+001	0	0	0	0	0	0	0	0	0	1	0	96.0414	292.02	1	1	1	1	25.7804	23.0711	80.8134
DATA	139	1	139	0	0	A_16_P19929823	chr13:100358898-100358957	3585.02	4487.54	1.683010733e-001	6.563446278e-002	1.034085576e-002	1.114910e+003	1.642634e+003	1.226390e+002	1.652714e+002	144	554	22	80	8.354541e+000	1.953169e+001	0	0	0	0	0	0	0	0	0	1	0	89.4167	476.121	1	1	1	1	25.5572	23.0102	81.0752
DATA	140	1	140	0	0	A_14_P135596	chr5:122165586-122165645	3606.39	4487.88	-1.518196585e-001	9.326435408e-002	1.035583392e-001	4.064654e+002	2.865523e+002	6.535351e+001	3.398937e+001	86	174	22	80	8.319677e+000	1.943163e+001	0	0	0	0	0	0	0	0	0	0	0	32.5437	82.8086	1	1	1	1	25.7804	22.9388	81.2603
DATA	141	1	141	0	0	A_14_P134966	chr5:63496727-63496786	3626.85	4488.16	6.482308644e-002	7.012697074e-002	3.552950599e-001	6.578279e+002	7.637222e+002	8.339578e+001	7.854181e+001	109	308	23	80	8.329036e+000	1.942786e+001	0	0	0	0	0	0	0	0	0	1	0	52.5834	220.063	1	1	1	1	27.0811	23.0531	81.0733
DATA	142	1	142	0	0	A_14_P122473	chr4:140375952-140376011	3648.05	4488.56	3.238797148e-002	6.584575404e-002	6.228067337e-001	9.686812e+002	1.043684e+003	1.096353e+002	1.059759e+002	128	384	23	80	8.393286e+000	1.928661e+001	0	0	0	0	0	0	0	0	0	0	0	77.2993	299.825	1	1	1	1	26.2212	23.3011	81.2875
DATA	143	1	143	0	0	A_14_P115397	chr15:68379002-68379061	3669.31	4488.33	-2.935715149e-001	7.012432999e-002	2.833599647e-005	1.585889e+003	8.066800e+002	1.667202e+002	8.274995e+001	181	313	23	80	8.482304e+000	1.943968e+001	0	0	0	0	0	0	0	0	0	0	0	126.343	231.027	1	1	1	1	24.8756	23.4571	81.2757
DATA	144	1	144	0	0	A_16_P19909810	chr13:92494334-92494393	3690.51	4488.55	-2.214823664e-001	7.737701708e-002	4.204734639e-003	7.143023e+002	4.289431e+002	8.807075e+001	4.671445e+001	111	202.5	23	81	8.664058e+000	1.953628e+001	0	0	0	0	0	0	0	0	0	0	0	56.8098	122.47	1	1	1	1	24.4106	23.8002	81.762
DATA	145	1	145	0	0	A_14_P132544	chr5:126890565-126890624	3711.49	4488.69	3.349491768e-001	7.423091651e-002	6.414056892e-006	5.594977e+002	1.209894e+003	7.611478e+001	1.224045e+002	97.5	431.5	23	81	8.542925e+000	1.966764e+001	0	0	0	0	0	0	0	0	0	0	0	44.4235	344.393	1	1	1	1	24.4106	23.4147	82.0851
DATA	146	1	146	0	0	A_14_P136218	chr1:185576415-185576474	3732.73	4488.58	-1.460684729e-001	6.610457640e-002	2.712893826e-002	1.371711e+003	9.799280e+002	1.465874e+002	9.974540e+001	160.5	355	23	81	8.488934e+000	1.941542e+001	0	0	0	0	0	0	0	0	0	0	0	108.731	278.069	1	1	1	1	25.1049	23.3773	81.6059
DATA	147	1	147	0	0	A_16_P17986178	chr7:75885084-75885143	3753.8	4488.72	1.592535714e-001	6.513385125e-002	1.448440835e-002	1.230681e+003	1.775821e+003	1.335167e+002	1.785612e+002	143	561	22	81	8.389004e+000	1.923344e+001	0	0	0	0	0	0	0	0	0	0	0	97.3887	502.372	1	1	1	1	24.6442	23.1553	81.2928
DATA	148	1	148	0	0	A_14_P124456	chr5:149488198-149488255	3775.34	4488.5	2.895315055e-001	7.050647935e-002	4.017820983e-005	7.554137e+002	1.471351e+003	9.163171e+001	1.483228e+002	110	507	22	81	8.430009e+000	1.946240e+001	0	0	0	0	0	0	0	0	0	0	0	59.6796	414.924	1	1	1	1	25.3321	22.9694	81.3693
DATA	149	1	149	0	0	A_14_P126370	chrX:78426665-78426724	3796.12	4488.52	-2.342067718e-001	6.901838728e-002	6.903157077e-004	1.344586e+003	7.841188e+002	1.441448e+002	8.063161e+001	159	323	22	81	8.276418e+000	1.935872e+001	0	0	0	0	0	0	0	0	0	0	0	106.054	220.454	1	1	1	1	25.7804	22.827	81.626
DATA	150	1	150	0	0	A_16_P18096605	chr7:121873770-121873829	3817.34	4488.36	-5.193760753e-002	6.351865982e-002	4.135429035e-001	1.646346e+003	1.460776e+003	1.726613e+002	1.472884e+002	182	481	22	81	8.204146e+000	1.905408e+001	0	0	0	0	0	0	0	0	0	0	0	129.644	409.426	1	1	1	1	24.8756	22.9025	81.3707
DATA	151	1	151	0	0	A_14_P110602	chr6:27860929-27860978	3838.93	4488.27	-3.393002946e-001	7.634093316e-002	8.808031509e-006	1.050612e+003	4.809969e+002	1.172780e+002	5.168212e+001	139	217	22	80	8.248520e+000	1.896514e+001	0	0	0	0	0	0	0	0	0	0	0	82.5966	134.392	1	1	1	1	26.0017	23.1271	81.335
DATA	152	1	152	0	0	A_14_P135118	chr12:66441586-66441645	3859.95	4488.45	-2.258164483e-001	7.355811091e-002	2.141265121e-003	8.883328e+002	5.281524e+002	1.030358e+002	5.611658e+001	120	229	23	81	8.333784e+000	1.911703e+001	0	0	0	0	0	0	0	0	0	0	0	69.7264	147.123	1	1	1	1	25.5572	23.3951	81.6245
DATA	153	1	153	0	0	A_14_P103944	chr19:3524057-3524112	3881.31	4488.32	-6.399311833e-001	8.608696396e-002	1.057264753e-013	3.674719e+003	8.419628e+002	3.711727e+002	8.631828e+001	345.5	333	23	81	8.392695e+000	1.909614e+001	0	0	0	0	0	0	0	0	0	0	0	287.98	233.822	1	1	1	1	25.5572	23.1085	81.3897
DATA	154	1	154	0	0	A_14_P202452	chrX:40587990-40588049	3902	4488.34	-3.559438831e-001	7.433905207e-002	1.683557027e-006	1.348683e+003	5.942457e+002	1.446768e+002	6.241183e+001	156	253	22	80	8.534634e+000	1.900012e+001	0	0	0	0	0	0	0	0	0	1	0	105.533	164.545	1	1	1	1	26.2212	23.1006	80.949
DATA	155	1	155	0	0	A_14_P202365	chr1:168761660-168761719	3923.34	4488.19	-8.941048427e-002	6.366086053e-002	1.601755970e-001	1.834502e+003	1.493165e+003	1.907989e+002	1.505376e+002	197	507	22	79	8.540402e+000	1.908552e+001	0	0	0	0	0	0	0	0	0	1	0	143.332	412.213	1	1	1	1	25.3321	23.112	80.3173
DATA	156	1	156	0	0	A_14_P134843	chr9:73001534-73001593	3944.73	4488.46	1.246967707e-001	6.565050714e-002	5.751149626e-002	1.037855e+003	1.383036e+003	1.163188e+002	1.396288e+002	133	449	22	79	8.542318e+000	1.906949e+001	0	0	0	0	0	0	0	0	0	1	0	80.9649	380.691	1	1	1	1	25.7804	22.8254	80.1249
DATA	157	1	157	0	0	A_14_P126083	chr20:62664413-62664464	3965.8	4488.32	1.162860334e-002	6.402088164e-002	8.558670895e-001	1.330635e+003	1.366745e+003	1.430817e+002	1.380231e+002	153.5	457	22	79	8.542040e+000	1.919530e+001	0	0	0	0	0	0	0	0	0	1	0	103.658	375.121	1	1	1	1	25.7804	22.8679	80.0813
DATA	158	1	158	0	0	A_14_P121009	chr13:20356966-20357024	3987.15	4488.5	-1.094309318e+000	1.251892288e-001	2.305619738e-018	1.773226e+003	1.427101e+002	1.849803e+002	2.400469e+001	187	128	22	78.5	8.420060e+000	1.921763e+001	0	0	0	0	0	0	0	0	0	1	0	137.938	39.0571	1	1	1	1	26.6546	22.9227	79.4695
DATA	159	1	159	0	0	A_16_P19459065	chr12:12172284-12172343	4008.05	4488.33	4.859258734e-002	6.216381714e-002	4.343991148e-001	2.709617e+003	3.030403e+003	2.760471e+002	3.036578e+002	256	891	22	79	8.386071e+000	1.906835e+001	0	0	0	0	0	0	0	0	0	1	0	210.501	827.066	1	1	1	1	26.0017	22.6845	79.429
DATA	160	1	160	0	0	A_14_P118221	chr12:106639219-106639278	4029.17	4487.92	2.341219292e-001	7.505853061e-002	1.813480623e-003	4.921512e+002	8.437629e+002	7.218661e+001	8.657994e+001	94.5	320	22	78	8.268635e+000	1.860464e+001	0	0	0	0	0	0	0	0	0	1	0	38.1855	229.643	1	1	1	1	23.696	22.4614	78.6141
DATA	161	1	161	0	0	A_14_P117290	chr5:172339020-172339079	4050.46	4488.21	3.538957557e-001	7.322238603e-002	1.343804037e-006	6.823489e+002	1.541353e+003	8.632488e+001	1.553591e+002	108	499	22	78	8.278513e+000	1.896093e+001	0	0	0	0	0	0	0	0	0	1	0	52.8744	418.388	1	1	1	1	23.696	22.3	78.5185
DATA	162	1	162	66	1	DarkCorner	DarkCorner	4071.23	4488.98	0.000000000e+000	7.368893380e-001	1.000000000e+000	5.259004e+001	1.937905e+001	5.296605e+001	1.950927e+001	50	84	22	77	8.173850e+000	1.898031e+001	0	0	0	0	0	0	0	0	1	1	0	1.19794	-2.17167	0	0	0	0	27.0811	22.2703	78.1038
DATA	163	1	163	0	1	HsCGHBrightCorner	HsCGHBrightCorner	4093.27	4488.4	1.225960930e-001	6.462753610e-002	5.783271056e-002	1.271061e+003	1.685631e+003	1.377144e+002	1.696945e+002	147	548	22	77	8.175137e+000	1.862853e+001	0	0	0	0	0	0	0	0	1	1	0	98.2595	455.185	1	1	1	1	24.6442	22.2355	77.4329
DATA	164	1	164	0	1	HsCGHBrightCorner	HsCGHBrightCorner	4114.2	4488.52	1.151710482e-001	6.447701042e-002	7.406130928e-002	1.294997e+003	1.688262e+003	1.399481e+002	1.699612e+002	148.5	554	21	77	8.261199e+000	1.882049e+001	0	0	0	0	0	0	0	0	1	1	0	100.003	454.793	1	1	1	1	23.9365	21.966	77.5469
DATA	165	2	1	0	1	HsCGHBrightCorner	HsCGHBrightCorner	675.691	4491.78	4.438468629e-002	6.398322716e-002	4.878750572e-001	1.451863e+003	1.608090e+003	1.562392e+002	1.622008e+002	157	488	22	78	8.229746e+000	1.863771e+001	0	0	0	0	0	0	0	0	0	1	0	103.063	400.635	1	1	1	1	24.8756	22.3318	78.7198
DATA	166	2	2	66	1	DarkCorner	DarkCorner	697.27	4491.7	-7.957227596e-001	4.529212054e-001	7.894030284e-002	1.317810e+002	2.109259e+001	5.931705e+001	2.123433e+001	60	88	22	78	8.263368e+000	1.922092e+001	0	0	0	0	0	0	0	0	0	1	0	9.33622	-5.65583	1	0	0	0	20.591	22.3841	79.3938
DATA	167	2	3	0	0	A_16_P17993421	chr7:78854486-78854544	718.035	4491.88	-3.272821127e-001	7.138079991e-002	4.539515789e-006	1.849871e+003	8.706817e+002	1.938463e+002	8.962577e+001	181	307	22	79	8.501388e+000	1.939902e+001	0	0	0	0	0	0	0	0	0	1	0	130.836	216.361	1	1	1	1	25.3321	22.9066	79.7109
DATA	168	2	4	0	0	A_16_P18208585	chr8:8223659-8223718	739.183	4491.88	2.542628732e-001	7.015808929e-002	2.899223664e-004	7.998525e+002	1.436391e+003	9.881266e+001	1.452066e+002	103	461	22	78.5	8.504082e+000	1.959804e+001	0	0	0	0	0	0	0	0	0	1	0	56.4859	356.61	1	1	1	1	26.2212	23.1573	79.8798
DATA	169	2	5	0	0	A_16_P20013728	chr14:38428459-38428518	760.121	4491.17	3.275845783e-001	7.620263814e-002	1.716777962e-005	5.341952e+002	1.135755e+003	7.892340e+001	1.155543e+002	94	374	22	79	8.358932e+000	1.954503e+001	0	0	0	0	0	0	0	0	0	1	0	37.675	281.764	1	1	1	1	27.7085	22.9572	80.1692
DATA	170	2	6	0	0	A_14_P132685	chr4:39977394-39977453	781.25	4490.83	-2.508550768e-001	8.137316233e-002	2.050807657e-003	7.347246e+002	4.123533e+002	9.370738e+001	4.641326e+001	103	193.5	22	79	8.171010e+000	2.008270e+001	0	0	0	0	0	0	0	0	0	1	0	51.7593	102.25	1	1	1	1	27.0811	22.9147	80.2772
DATA	171	2	7	0	0	A_14_P132583	chr7:40041485-40041544	802.692	4491.18	-9.883617538e-002	7.310901310e-002	1.764068817e-001	7.795275e+002	6.208623e+002	9.729194e+001	6.564072e+001	107	250.5	22	79	8.200353e+000	2.045223e+001	0	0	0	0	0	0	0	0	0	1	0	54.8651	153.925	1	1	1	1	27.2919	22.9137	80.5703
DATA	172	2	8	0	0	A_14_P126258	chr6:27808662-27808721	823.77	4491.26	1.192805944e-001	6.465394740e-002	6.505089095e-002	1.376468e+003	1.811535e+003	1.494679e+002	1.824022e+002	148.5	538	23	80	8.335460e+000	2.010245e+001	0	0	0	0	0	0	0	0	0	1	0	96.8088	449.125	1	1	1	1	26.6546	23.2615	80.7694
DATA	173	2	9	0	0	A_14_P120594	chr19:19635164-19635223	845.036	4491.71	4.373507127e-001	8.337559870e-002	1.558184062e-007	3.942808e+002	1.079335e+003	7.037226e+001	1.100155e+002	78	363	23	80	8.301293e+000	2.042825e+001	0	0	0	0	0	0	0	0	0	1	0	27.7154	267.665	1	1	1	1	25.3321	23.2058	81.0276
DATA	174	2	10	0	0	A_14_P107107	chr18:67957981-67958040	866.469	4491.47	2.285001870e-001	6.798703368e-002	7.767833076e-004	1.007231e+003	1.704627e+003	1.163850e+002	1.717874e+002	125	510	23	80	8.344963e+000	2.044079e+001	0	0	0	0	0	0	0	0	0	0	0	70.7742	422.903	1	1	1	1	27.0811	23.3401	81.1602
DATA	175	2	11	0	1	SRN_30282	SRN_30282	887.403	4490.94	-1.053417560e-002	1.069151749e-001	9.215127627e-001	3.118805e+002	3.044066e+002	6.614033e+001	3.714171e+001	72	167	23	80	8.314530e+000	2.046119e+001	0	0	0	0	0	0	0	0	0	0	0	21.9097	75.5634	1	1	1	1	29.5109	23.3305	81.4055
DATA	176	2	12	0	0	A_14_P102561	chr18:55250393-55250452	907.758	4491.45	2.532981068e-001	7.035776738e-002	3.180407705e-004	7.840717e+002	1.404927e+003	9.772261e+001	1.420927e+002	106	407	23	81	8.339237e+000	2.081908e+001	0	0	0	0	0	0	0	0	0	0	0	55.08	349.036	1	1	1	1	27.501	23.3103	82.223
DATA	177	2	13	0	0	A_14_P101526	chr1:156847074-156847133	929.733	4491.53	-9.296755800e-002	1.086440414e-001	3.921594039e-001	3.356362e+002	2.709575e+002	6.728837e+001	3.442912e+001	77	158	22	82	8.341576e+000	2.085102e+001	0	0	0	0	0	0	0	0	0	0	0	23.5808	67.386	1	1	1	1	25.7804	23.1701	82.9414
DATA	178	2	14	0	0	A_16_P03488216	chr20:14078008-14078067	950.917	4491.32	-5.603512779e-002	7.358855705e-002	4.463792419e-001	7.142802e+002	6.278176e+002	9.220295e+001	6.626984e+001	102	248	22	82	8.311641e+000	2.089571e+001	0	0	0	0	0	0	0	0	0	0	0	50.1964	156.316	1	1	1	1	26.0017	23.0424	83.0488
DATA	179	2	15	0	0	A_14_P129302	chr5:121791982-121792041	972.097	4491.4	5.845257973e-002	6.666917678e-002	3.806193558e-001	9.913798e+002	1.134208e+003	1.149996e+002	1.153828e+002	120.5	378.5	22	83	8.357345e+000	2.044532e+001	0	0	0	0	0	0	0	0	0	0	0	69.699	282.782	1	1	1	1	26.2212	23.0867	83.5048
DATA	180	2	16	0	0	A_14_P104414	chr1:84679890-84679948	993.164	4491.52	5.766177128e-002	7.061335556e-002	4.141659193e-001	7.306689e+002	8.344155e+002	9.344260e+001	8.608169e+001	107	292.5	22	82	8.396164e+000	2.051259e+001	0	0	0	0	0	0	0	0	0	0	0	51.3986	208.353	1	1	1	1	25.7804	23.0194	83.4764
DATA	181	2	17	0	0	A_14_P106475	chr12:32261275-32261334	1014.29	4491.64	3.901434630e-001	7.481025251e-002	1.837112716e-007	7.103038e+002	1.744165e+003	9.183311e+001	1.756906e+002	104	508	22	83	8.466380e+000	2.030329e+001	0	0	0	0	0	0	0	0	0	0	0	50.001	436.247	1	1	1	1	25.1049	23.1561	83.6608
DATA	182	2	18	0	0	A_14_P101755	chr7:10975798-10975857	1035.22	4491.22	-1.289726307e-002	7.688706797e-002	8.667855112e-001	5.897172e+002	5.724618e+002	8.282627e+001	6.100512e+001	94	230.5	23	83	8.779165e+000	2.059322e+001	0	0	0	0	0	0	0	0	0	0	0	41.546	143.435	1	1	1	1	25.7804	23.7731	84.2151
DATA	183	2	19	0	0	A_14_P121492	chr16:48059634-48059693	1056.19	4491.1	-9.145210189e-002	7.946985314e-002	2.498238814e-001	5.984439e+002	4.848098e+002	8.341162e+001	5.285063e+001	94	210	23	83	8.811821e+000	2.012588e+001	0	0	0	0	0	0	0	0	0	0	0	42.2007	121.708	1	1	1	1	25.5572	23.876	83.9834
DATA	184	2	20	0	0	A_14_P104614	chr21:48022922-48022981	1077.71	4491.31	7.836101924e-002	9.458262997e-002	4.073915236e-001	3.417552e+002	4.093324e+002	6.735486e+001	4.600446e+001	76.5	204	23	83	8.678172e+000	2.055363e+001	0	0	0	0	0	0	0	0	0	0	0	24.1262	102.982	1	1	1	1	25.3321	23.93	84.3126
DATA	185	2	21	0	0	A_14_P138151	chr11:46095612-46095671	1099	4491.5	8.544350611e-002	6.587968096e-002	1.946439375e-001	1.075731e+003	1.309625e+003	1.221988e+002	1.326276e+002	127	419	23	83	8.582361e+000	2.084572e+001	0	0	0	0	0	0	0	0	0	0	0	76.0332	330.23	1	1	1	1	25.3321	23.9104	83.9127
DATA	186	2	22	0	0	A_14_P121453	chr12:53455167-53455216	1120.27	4491.47	-8.206081933e-002	6.656356384e-002	2.176433419e-001	1.195322e+003	9.895185e+002	1.328144e+002	1.011350e+002	133	348	23	82	8.580995e+000	2.041141e+001	0	0	0	0	0	0	0	0	0	0	0	84.5973	250.105	1	1	1	1	25.7804	23.8644	83.4477
DATA	187	2	23	0	0	A_16_P01575674	chr6:124947686-124947745	1141.24	4491.17	-1.850609075e-001	6.857951007e-002	6.965548143e-003	1.290711e+003	8.428843e+002	1.414274e+002	8.682873e+001	144	306.5	23	82	8.747356e+000	2.041829e+001	0	0	0	0	0	0	0	0	0	0	0	91.4763	213.562	1	1	1	1	25.7804	23.8021	83.2104
DATA	188	2	24	0	0	A_16_P19157688	chr11:14034589-14034648	1161.96	4491.37	-1.733349290e-002	6.722324210e-002	7.965229049e-001	9.964239e+002	9.574380e+002	1.151564e+002	9.797625e+001	120.5	329.5	23	82	8.726213e+000	2.025504e+001	0	0	0	0	0	0	0	0	0	0	0	70.725	243.208	1	1	1	1	25.5572	23.784	83.516
DATA	189	2	25	0	0	A_16_P21213297	chr21:24273103-24273162	1183.48	4491.6	-2.191641843e-002	7.021672098e-002	7.549452639e-001	8.029105e+002	7.633974e+002	9.883350e+001	7.910651e+001	113	290	23	82	8.590601e+000	2.068910e+001	0	0	0	0	0	0	0	0	0	0	0	57.0837	194.455	1	1	1	1	25.3321	23.8856	83.333
DATA	190	2	26	0	0	A_16_P17096957	chr5:39739415-39739474	1204.28	4491.67	1.838268911e-001	6.635657788e-002	5.600658961e-003	1.141895e+003	1.743625e+003	1.278651e+002	1.755847e+002	129.5	554	23	82	8.474670e+000	2.097614e+001	0	0	0	0	0	0	0	0	0	0	0	81.3211	445.371	1	1	1	1	25.1049	23.7752	83.3923
DATA	191	2	27	0	0	A_14_P202124	chr4:187630364-187630423	1226	4491.98	-7.802399500e-002	7.839225926e-002	3.195892661e-001	6.007607e+002	5.019697e+002	8.310906e+001	5.426681e+001	92	214	23	82	8.376855e+000	2.099425e+001	0	0	0	0	0	0	0	0	0	0	0	42.8631	128.603	1	1	1	1	26.4388	23.6895	83.1391
DATA	192	2	28	0	0	A_18_P16690136	chr8:136427573-136427632	1246.97	4491.44	3.449493178e-001	7.431236144e-002	3.452476606e-006	6.314210e+002	1.397231e+003	8.527975e+001	1.412276e+002	102	453	23	83	8.203694e+000	2.064846e+001	0	0	0	0	0	0	0	0	0	0	0	45.1347	359.014	1	1	1	1	26.2212	23.2836	83.5675
DATA	193	2	29	0	0	A_14_P107469	chr7:94228985-94229044	1268.1	4491.32	-5.424263719e-002	6.528936831e-002	4.060846330e-001	1.300591e+003	1.147884e+003	1.420852e+002	1.166039e+002	150	402	22	83	8.383844e+000	2.077452e+001	0	0	0	0	0	0	0	0	0	0	0	93.1506	295.85	1	1	1	1	26.4388	23.1039	83.9935
DATA	194	2	30	0	0	A_16_P18153238	chr7:145612111-145612170	1289.22	4491.24	-2.220838100e-001	7.687059812e-002	3.863946959e-003	8.099929e+002	4.857328e+002	9.909782e+001	5.269552e+001	114	219	23	83	8.722512e+000	2.064796e+001	0	0	0	0	0	0	0	0	0	0	0	58.1317	125.585	1	1	1	1	26.4388	23.6267	83.9199
DATA	195	2	31	0	0	A_14_P119429	chr5:145894932-145894991	1310	4491.07	3.904809962e-001	8.351766441e-002	2.933382814e-006	3.697263e+002	9.085761e+002	6.791874e+001	9.311244e+001	81	331	23	82	8.675604e+000	2.065851e+001	0	0	0	0	0	0	0	0	0	0	0	26.5897	235.654	1	1	1	1	25.3321	23.7154	83.9825
DATA	196	2	32	0	0	A_14_P101494	chr8:42623074-42623133	1331.31	4491.62	-3.129291229e-001	7.247892064e-002	1.577927691e-005	1.431012e+003	6.961680e+002	1.539794e+002	7.251577e+001	154	279	23	83	8.469486e+000	2.045565e+001	0	0	0	0	0	0	0	0	0	0	0	103.141	181.172	1	1	1	1	27.2919	23.5524	84.5124
DATA	197	2	33	0	0	A_14_P105851	chr5:176409575-176409634	1352.75	4491.61	4.448496716e-001	8.629514566e-002	2.536592299e-007	3.348000e+002	9.324704e+002	6.586301e+001	9.541618e+001	83	342	23	83	8.654360e+000	2.012143e+001	0	0	0	0	0	0	0	0	0	0	0	24.186	243.497	1	1	1	1	25.1049	23.7167	83.7295
DATA	198	2	34	0	0	A_18_P11352039	chr12:15550885-15550944	1373.75	4491.71	9.354957136e-003	6.638920277e-002	8.879403927e-001	1.024570e+003	1.046879e+003	1.170460e+002	1.066115e+002	122.5	366.5	23	83	8.143049e+000	2.027751e+001	0	0	0	0	0	0	0	0	0	0	0	74.1848	274.306	1	1	1	1	27.0811	23.4311	84.0239
DATA	199	2	35	0	0	A_14_P106407	chr11:13331507-13331564	1395.37	4492.06	-2.490853608e-001	6.576218402e-002	1.520674789e-004	5.888480e+003	3.318317e+003	5.915479e+002	3.324392e+002	474	950	23	83	8.489644e+000	2.025124e+001	0	0	0	0	0	0	0	0	0	0	0	427.391	872.597	1	1	1	1	27.0811	23.7066	83.9236
DATA	200	2	36	0	0	A_14_P138759	chr18:37493451-37493510	1416.13	4491.97	1.588310694e-001	6.678812003e-002	1.740052023e-002	9.834910e+002	1.417756e+003	1.133331e+002	1.431820e+002	119	463	23	83	8.518655e+000	1.978998e+001	0	0	0	0	0	0	0	0	0	0	0	71.5519	374.109	1	1	1	1	27.2919	23.6411	83.3744
DATA	201	2	37	0	0	A_14_P101419	chr8:120628587-120628646	1437.32	4492.03	-9.397255182e-002	7.690024936e-002	2.217054303e-001	6.331966e+002	5.099951e+002	8.464999e+001	5.476186e+001	95.5	219.5	23	83	8.476492e+000	2.011189e+001	0	0	0	0	0	0	0	0	0	0	0	46.1806	135.057	1	1	1	1	27.7085	23.8355	83.7792
DATA	202	2	38	0	0	A_14_P135475	chr15:42359233-42359292	1458.44	4492.6	-1.436005077e-001	7.134932981e-002	4.415251782e-002	8.956859e+002	6.435099e+002	1.056553e+002	6.735035e+001	119	267	23	83	8.630540e+000	1.974655e+001	0	0	0	0	0	0	0	0	0	0	0	65.488	171.037	1	1	1	1	24.6442	24.0406	83.8325
DATA	203	2	39	0	0	A_16_P00073017	chr1:58043100-58043159	1479.21	4492.56	3.453064643e-001	7.187531541e-002	1.553382607e-006	8.492978e+002	1.880903e+003	1.016757e+002	1.891301e+002	113	605.5	23	83	8.872764e+000	1.977174e+001	0	0	0	0	0	0	0	0	0	0	0	62.2516	501.713	1	1	1	1	25.7804	24.2292	83.6044
DATA	204	2	40	0	0	A_16_P19901122	chr13:88789851-88789910	1501	4491.8	8.797550724e-002	7.252726406e-002	2.251301599e-001	6.141393e+002	7.520426e+002	8.294548e+001	7.774939e+001	100.5	300	23	83	8.737940e+000	1.955043e+001	0	0	0	0	0	0	0	0	0	0	0	45.135	201.35	1	1	1	1	28.1191	23.8198	83.5686
DATA	205	2	41	1028	1	SM_05	SM_05	1522.17	4492	0.000000000e+000	7.461867513e-001	1.000000000e+000	5.523525e+001	1.952594e+001	5.560641e+001	1.972888e+001	48.5	100	23	81	8.743235e+000	1.936613e+001	0	0	0	0	0	0	0	0	0	0	0	-1.95799	4.51693	0	0	0	0	28.1191	23.957	82.7706
DATA	206	2	42	0	0	A_16_P16121172	chr3:7778946-7779005	1542.64	4492.28	1.408401733e-003	6.918029233e-002	9.837574497e-001	8.010652e+002	8.036672e+002	9.743399e+001	8.271896e+001	107	313	23	81	8.790651e+000	1.995069e+001	0	0	0	0	0	0	0	0	0	0	0	59.1777	216.757	1	1	1	1	25.5572	23.6588	82.48
DATA	207	2	43	0	0	A_14_P135178	chr8:145742205-145742254	1563.98	4492.02	-2.402429751e-001	6.679690138e-002	3.223806790e-004	2.304291e+003	1.325240e+003	2.369755e+002	1.339528e+002	221	457	23	81	8.678264e+000	1.976055e+001	0	0	0	0	0	0	0	0	0	0	0	170.686	358.774	1	1	1	1	27.2919	23.6945	82.3838
DATA	208	2	44	0	0	A_14_P124858	chr4:163164462-163164521	1584.94	4492.25	1.362958979e-002	6.354082878e-002	8.301561605e-001	1.540071e+003	1.589170e+003	1.635902e+002	1.601016e+002	165	501	23	81	8.712143e+000	1.993989e+001	0	0	0	0	0	0	0	0	0	0	0	114.382	431.834	1	1	1	1	27.501	24.0222	82.5784
DATA	209	2	45	0	0	A_14_P116151	chr7:110602839-110602898	1606.02	4492.11	-1.196297127e-001	8.484623963e-002	1.585518148e-001	5.039360e+002	3.826006e+002	7.461026e+001	4.288285e+001	91	189	23	81	8.666055e+000	1.977221e+001	0	0	0	0	0	0	0	0	0	0	0	37.5287	104.355	1	1	1	1	28.1191	24.0402	82.1063
DATA	210	2	46	0	0	A_16_P19963753	chr13:113172605-113172664	1627.61	4492.32	1.850377581e-002	6.637975663e-002	7.804318479e-001	9.841236e+002	1.026960e+003	1.126739e+002	1.044925e+002	125	359.5	24	81	8.737952e+000	1.983008e+001	0	0	0	0	0	0	0	0	0	0	0	73.4924	281.187	1	1	1	1	27.2919	24.2845	81.8835
DATA	211	2	47	0	0	A_16_P19427171	chr11:133531291-133531350	1648.78	4492.24	1.586972504e-001	6.737006648e-002	1.849257862e-002	8.845910e+002	1.274793e+003	1.040144e+002	1.289202e+002	121	444	23	81	8.541183e+000	1.936374e+001	0	0	0	0	0	0	0	0	0	0	0	66.2407	350.359	1	1	1	1	27.0811	23.9342	81.6374
DATA	212	2	48	0	0	A_16_P18175100	chr7:154690552-154690611	1669.62	4492.24	4.278785565e-001	7.571717718e-002	1.595074287e-008	7.185929e+002	1.924693e+003	9.023078e+001	1.934196e+002	112.5	611.5	23	80	8.470648e+000	1.927620e+001	0	0	0	0	0	0	0	0	0	1	0	53.9559	530.936	1	1	1	1	25.7804	23.6253	81.0416
DATA	213	2	49	0	0	A_16_P17414202	chr5:177956879-177956938	1691.22	4492.33	2.158420033e-001	7.640670414e-002	4.729401139e-003	4.721654e+002	7.761330e+002	7.204569e+001	7.992335e+001	92.5	314	23	80	8.357343e+000	1.936552e+001	0	0	0	0	0	0	0	0	0	1	0	35.5523	214.922	1	1	1	1	26.2212	23.4389	80.8988
DATA	214	2	50	0	0	A_14_P113346	chr22:46204739-46204798	1712.35	4491.94	-4.609019726e-001	8.856056609e-002	1.946556035e-007	8.483991e+002	2.935609e+002	1.007109e+002	3.497154e+001	112.5	175	23	80	8.349375e+000	1.928956e+001	0	0	0	0	0	0	0	0	0	1	0	64.0579	81.593	1	1	1	1	27.2919	23.4623	80.8617
DATA	215	2	51	0	1	SRN_30434	SRN_30434	1733.45	4492.27	-1.905275834e-001	7.479048952e-002	1.085027908e-002	7.894341e+002	5.090826e+002	9.571246e+001	5.431571e+001	111	229	22	80	8.442335e+000	1.919198e+001	0	0	0	0	0	0	0	0	0	1	0	59.7691	142.024	1	1	1	1	26.0017	23.2519	80.2899
DATA	216	2	52	0	0	A_14_P110627	chr14:80677928-80677978	1754.32	4492.12	-2.723889842e-001	6.742043862e-002	5.341601576e-005	2.705971e+003	1.445221e+003	2.759271e+002	1.457483e+002	254.5	498.5	22	79	8.415274e+000	1.920875e+001	0	0	0	0	0	0	0	0	0	1	0	205.429	404.658	1	1	1	1	25.7804	23.1265	79.9452
DATA	217	2	53	0	0	A_14_P105972	chr3:173740084-173740143	1775.53	4491.95	-3.056684354e-003	6.542293633e-002	9.627348701e-001	1.102569e+003	1.094836e+003	1.226928e+002	1.110855e+002	137.5	395	22	79	8.262691e+000	1.940035e+001	0	0	0	0	0	0	0	0	0	1	0	83.9347	307.68	1	1	1	1	26.2212	23.2007	80.1946
DATA	218	2	54	0	0	A_14_P104156	chr7:100843516-100843567	1796.41	4491.88	2.864286975e-001	6.767949540e-002	2.314843539e-005	1.580759e+003	3.056993e+003	1.669412e+002	3.062726e+002	170	911	22	79	8.361182e+000	1.953154e+001	0	0	0	0	0	0	0	0	0	1	0	120.663	862.2	1	1	1	1	25.7804	23.1891	80.3214
DATA	219	2	55	0	0	A_14_P108714	chr11:4853983-4854042	1818.24	4491.87	1.622459985e-001	6.711722611e-002	1.563386472e-002	8.966832e+002	1.302822e+003	1.044299e+002	1.316117e+002	120	464	22	79	8.262647e+000	1.941025e+001	0	0	0	0	0	0	0	0	0	1	0	68.6385	368.824	1	1	1	1	26.8687	23.1248	79.8042
DATA	220	2	56	0	0	A_16_P17299478	chr5:129483137-129483196	1838.83	4491.93	7.777177436e-002	7.074572572e-002	2.716310851e-001	6.520069e+002	7.798731e+002	8.426913e+001	8.017351e+001	106.5	316	22.5	79	8.289163e+000	1.948110e+001	0	0	0	0	0	0	0	0	0	1	0	50.0408	221.552	1	1	1	1	26.8687	23.1378	79.6604
DATA	221	2	57	0	0	A_18_P17126482	chrX:32641074-32641133	1860.41	4491.94	-3.203362336e-001	7.508245376e-002	1.985996967e-005	1.091528e+003	5.220341e+002	1.214451e+002	5.539380e+001	139.5	245	23	78	8.398673e+000	1.932415e+001	0	0	0	0	0	0	0	0	0	1	0	84.0038	148.841	1	1	1	1	26.4388	23.093	79.1007
DATA	222	2	58	0	0	A_14_P118891	chr22:36662026-36662084	1881.16	4491.74	-1.421108446e-001	6.499175641e-002	2.877187932e-002	1.701100e+003	1.226363e+003	1.782053e+002	1.240185e+002	184	431	22	78	8.383411e+000	1.929332e+001	0	0	0	0	0	0	0	0	0	1	0	131.261	350.858	1	1	1	1	26.8687	22.9812	78.797
DATA	223	2	59	0	0	A_16_P17853611	chr7:14247513-14247572	1902.63	4492.12	1.455582777e-001	6.526965231e-002	2.574036877e-002	1.161945e+003	1.624590e+003	1.276943e+002	1.634976e+002	134	566	22	79	8.334815e+000	1.928001e+001	0	0	0	0	0	0	0	0	0	1	0	89.8982	466.434	1	1	1	1	25.7804	23.0287	78.9832
DATA	224	2	60	0	0	A_14_P112152	chr4:186178095-186178154	1924.03	4492.1	-1.764423050e-001	6.633203225e-002	7.814379670e-003	1.540584e+003	1.026226e+003	1.628613e+002	1.042478e+002	169	388	22	77	8.369349e+000	1.909413e+001	0	0	0	0	0	0	0	0	0	1	0	119.51	295.658	1	1	1	1	27.0811	22.9968	78.3204
DATA	225	2	61	0	0	A_14_P116195	chr19:46843260-46843319	1945.44	4492.33	4.164360809e-001	7.777013323e-002	8.569635954e-008	5.046658e+002	1.316558e+003	7.295297e+001	1.329179e+002	96	480	22	77	8.248200e+000	1.899679e+001	0	0	0	0	0	0	0	0	0	1	0	39.2517	380.602	1	1	1	1	26.0017	22.7627	78.3901
DATA	226	2	62	0	0	A_14_P135366	chr18:58517547-58517606	1965.95	4492.44	5.748903979e-002	6.702762748e-002	3.910627254e-001	8.582031e+002	9.796684e+002	1.006312e+002	9.964572e+001	120	392	22	78	8.346078e+000	1.916500e+001	0	0	0	0	0	0	0	0	0	1	0	66.9149	284.124	1	1	1	1	26.2212	22.8005	78.5007
DATA	227	2	63	0	1	SRN_50490	SRN_50490	1987.24	4492.63	-3.710533095e-001	7.020408688e-002	1.254632865e-007	3.770095e+004	1.604349e+004	3.770459e+003	1.604452e+003	2965	4743.5	22	77	8.289976e+000	1.918793e+001	0	0	0	0	0	0	0	0	0	1	0	2947.06	4668.26	1	1	1	1	26.0017	22.676	78.4244
DATA	228	2	64	0	0	A_14_P122768	chr14:102235694-102235753	2008.08	4492.33	-1.853423491e-001	8.596221592e-002	3.107656460e-002	5.115344e+002	3.338355e+002	7.314780e+001	3.797355e+001	93	190	22	78	8.407574e+000	1.954949e+001	0	0	0	0	0	0	0	0	0	1	0	40.0856	97.4436	1	1	1	1	26.0017	23.1008	79.0016
DATA	229	2	65	0	0	A_14_P130894	chr11:82758698-82758757	2029.17	4492.4	2.066081435e-003	6.183517953e-002	9.733454676e-001	3.337907e+003	3.353824e+003	3.378413e+002	3.358673e+002	318	1057.5	23	79	8.534413e+000	1.947275e+001	0	0	0	0	0	0	0	0	0	1	0	262.212	982.025	1	1	1	1	25.7804	23.3763	79.2703
DATA	230	2	66	0	0	A_18_P15117890	chr5:20693570-20693629	2050.62	4492.4	5.814670670e-002	6.406213275e-002	3.640572985e-001	1.282460e+003	1.466191e+003	1.383987e+002	1.477180e+002	158.5	526	23	79	8.539931e+000	1.957323e+001	0	0	0	0	0	0	0	0	0	1	0	100.993	430.654	1	1	1	1	25.3321	23.5321	79.6517
DATA	231	2	67	0	0	A_14_P200350	chr12:57434942-57435000	2071.83	4492.5	2.191588431e-001	7.271610139e-002	2.579153022e-003	5.493362e+002	9.099071e+002	7.557766e+001	9.274058e+001	100	363.5	23	79	8.542168e+000	1.965880e+001	0	0	0	0	0	0	0	0	0	1	0	43.3634	268.07	1	1	1	1	25.7804	23.4217	79.9848
DATA	232	2	68	0	0	A_14_P130979	chr10:74542787-74542846	2092.95	4492.45	1.535552714e-001	6.855000452e-002	2.508783191e-002	7.340090e+002	1.045338e+003	8.982969e+001	1.060516e+002	116	405	22	79	8.428136e+000	1.955925e+001	0	0	0	0	0	0	0	0	0	1	0	58.077	308.875	1	1	1	1	26.2212	23.1575	80.0759
DATA	233	2	69	0	0	A_14_P100630	chr1:70303897-70303956	2114.12	4492.42	5.211671184e-002	6.714558319e-002	4.376457702e-001	8.362729e+002	9.428980e+002	9.829990e+001	9.596018e+001	117.5	362.5	23	79	8.644967e+000	1.925008e+001	0	0	0	0	0	0	0	0	0	1	0	66.3211	279.409	1	1	1	1	26.4388	23.4372	79.9483
DATA	234	2	70	0	0	A_16_P36797540	chr4:81798518-81798577	2134.55	4492.8	5.983419644e-002	6.586141633e-002	3.636213358e-001	9.544375e+002	1.095423e+003	1.084775e+002	1.109756e+002	130	396	22	78	8.328271e+000	1.899756e+001	0	0	0	0	0	0	0	0	0	1	0	75.8556	325.49	1	1	1	1	25.3321	23.0403	79.5198
DATA	235	2	71	0	0	A_16_P15883074	chr2:154164613-154164672	2156.32	4492.58	1.094259365e-001	6.310688663e-002	8.292201668e-002	1.977381e+003	2.543995e+003	2.043186e+002	2.550165e+002	206.5	848.5	22	78	8.339608e+000	1.879409e+001	0	0	0	0	0	0	0	0	0	1	0	157.516	758.033	1	1	1	1	25.1049	23.0204	79.0482
DATA	236	2	72	0	0	A_14_P113211	chr9:138392136-138392195	2177.65	4492.43	-2.475311580e-001	8.712743321e-002	4.496887961e-003	5.378550e+002	3.041824e+002	7.434426e+001	3.518378e+001	95	187	23	78	8.399821e+000	1.932560e+001	0	0	0	0	0	0	0	0	0	1	0	42.9386	90.8793	1	1	1	1	25.5572	23.2176	79.311
DATA	237	2	73	0	0	A_14_P138956	chr16:15656291-15656350	2199.03	4492.8	2.096461271e-001	7.064761597e-002	3.002415734e-003	6.270995e+002	1.016208e+003	8.096694e+001	1.031396e+002	99	385	22	79	8.349449e+000	1.942690e+001	0	0	0	0	0	0	0	0	0	1	0	50.1689	304.401	1	1	1	1	26.4388	22.9845	79.5249
DATA	238	2	74	0	0	A_16_P16871604	chr4:137118362-137118421	2220.47	4492.79	-2.457798417e-001	7.541499386e-002	1.117932471e-003	8.185918e+002	4.648230e+002	9.650455e+001	4.969951e+001	121	230	22	79	8.452935e+000	1.954124e+001	0	0	0	0	0	0	0	0	0	1	0	65.6252	139.588	1	1	1	1	28.1191	23.1108	79.7233
DATA	239	2	75	0	0	A_16_P01388843	chr5:166951793-166951852	2241.46	4492.66	3.215779137e-002	6.521078888e-002	6.219164549e-001	1.039324e+003	1.119203e+003	1.157745e+002	1.132877e+002	137.5	413.5	22	78	8.498222e+000	1.948997e+001	0	0	0	0	0	0	0	0	0	1	0	83.4873	336.901	1	1	1	1	26.2212	23.0983	79.3254
DATA	240	2	76	0	0	A_16_P20154283	chr14:97978392-97978451	2262.16	4492.73	1.071010225e-001	7.077754484e-002	1.302272920e-001	6.101929e+002	7.808511e+002	7.946877e+001	8.002407e+001	101	326	22	78	8.425659e+000	1.921461e+001	0	0	0	0	0	0	0	0	0	1	0	49.1091	235.587	1	1	1	1	26.8687	23.1422	78.9971
DATA	241	2	77	0	0	A_14_P136359	chr2:116330274-116330333	2283.61	4492.58	8.535920629e-002	6.437170603e-002	1.848277484e-001	1.197956e+003	1.458142e+003	1.301266e+002	1.468570e+002	148	523	23	79	8.347804e+000	1.931329e+001	0	0	0	0	0	0	0	0	0	1	0	96.599	440.926	1	1	1	1	25.5572	23.3078	79.6059
DATA	242	2	78	0	1	SRN_30558	SRN_30558	2304.9	4492.83	5.694578319e-003	7.691648380e-002	9.409818484e-001	4.997844e+002	5.063809e+002	7.120665e+001	5.355443e+001	92	245	23	79	8.270910e+000	1.876501e+001	0	0	0	0	0	0	0	0	0	1	0	40.3746	153.457	1	1	1	1	24.1747	23.5121	79.8205
DATA	243	2	79	0	0	A_14_P122294	chr3:84777412-84777471	2326.28	4492.72	-2.717399002e-001	8.893771701e-002	2.247639063e-003	5.271753e+002	2.819780e+002	7.309202e+001	3.313180e+001	99	174	23	80	8.430917e+000	1.907789e+001	0	0	0	0	0	0	0	0	0	1	0	42.664	85.63	1	1	1	1	25.7804	23.5613	80.5727
DATA	244	2	80	0	0	A_16_P19125946	chr11:653155-653214	2347.36	4492.76	4.145979678e-002	7.156427971e-002	5.623621658e-001	6.054055e+002	6.660490e+002	7.886535e+001	6.883043e+001	102	285	23	80	8.523885e+000	1.919770e+001	0	0	0	0	0	0	0	0	0	1	0	49.0787	202.661	1	1	1	1	28.5237	23.5031	80.542
DATA	245	2	81	0	1	SRN_50360	SRN_50360	2368.74	4492.97	-2.752544603e-001	6.637858317e-002	3.372485386e-005	3.002230e+005	1.592904e+005	3.002234e+004	1.592905e+004	24632	48863	23	80	8.576562e+000	1.916993e+001	0	0	0	0	0	0	0	0	0	1	0	24378.5	48560	1	1	1	1	29.5109	23.5284	80.8079
DATA	246	2	82	0	0	A_16_P37999166	chr7:40095110-40095169	2389.16	4493	1.468359042e-001	6.853594508e-002	3.215603205e-002	7.123264e+002	9.988838e+002	8.724940e+001	1.013752e+002	112	406	23	80	8.695107e+000	1.939239e+001	0	0	0	0	0	0	0	0	0	0	0	57.9306	305.037	1	1	1	1	27.2919	23.7528	81.4183
DATA	247	2	83	0	0	A_16_P15203883	chr1:87873004-87873063	2410.52	4493	-1.769390437e-001	6.559832597e-002	6.990208479e-003	1.712808e+003	1.139645e+003	1.785152e+002	1.152655e+002	188.5	425.5	23	80	8.562785e+000	1.943425e+001	0	0	0	0	0	0	0	0	0	0	0	139.511	348.617	1	1	1	1	26.2212	23.9492	81.6703
DATA	248	2	84	0	0	A_14_P122870	chr12:10269497-10269556	2431.61	4492.75	-1.077913337e-001	6.633757039e-002	1.041857512e-001	1.129650e+003	8.813583e+002	1.236292e+002	8.980645e+001	149	348	23	80	8.599394e+000	1.914654e+001	0	0	0	0	0	0	0	0	0	0	0	92.1477	270.035	1	1	1	1	25.7804	23.9945	81.5158
DATA	249	2	85	0	0	A_16_P16215727	chr3:48371494-48371553	2452.84	4493.15	2.818871644e-001	7.595625551e-002	2.062971821e-004	4.482384e+002	8.578200e+002	6.727079e+001	8.749244e+001	92	362.5	23	81	8.642102e+000	1.908249e+001	0	0	0	0	0	0	0	0	0	0	0	36.6138	263.221	1	1	1	1	27.0811	23.6893	82.0235
DATA	250	2	86	0	0	A_14_P105546	chr17:47655292-47655351	2473.92	4492.93	2.565850894e-001	6.757805989e-002	1.465347485e-004	1.080013e+003	1.949908e+003	1.190534e+002	1.957472e+002	139.5	684	22	81	8.367480e+000	1.925771e+001	0	0	0	0	0	0	0	0	0	0	0	88.3381	599.161	1	1	1	1	26.6546	23.1276	82.0705
DATA	251	2	87	0	0	A_14_P114653	chr2:65477909-65477968	2495.08	4493.05	-5.189847330e-002	6.648128703e-002	4.350096450e-001	9.748213e+002	8.650207e+002	1.095714e+002	8.818950e+001	137	350	22	81	8.351574e+000	1.950690e+001	0	0	0	0	0	0	0	0	0	0	0	79.8342	266.148	1	1	1	1	26.4388	23.0548	82.0428
DATA	252	2	88	0	0	A_16_P16111335	chr3:3653346-3653405	2516.22	4492.94	1.408784832e-001	6.790373675e-002	3.801625377e-002	7.486691e+002	1.035544e+003	9.001201e+001	1.049646e+002	118	411	22	81	8.356938e+000	1.979655e+001	0	0	0	0	0	0	0	0	0	0	0	61.3872	318.998	1	1	1	1	27.501	23.0921	81.6556
DATA	253	2	89	0	0	A_14_P108641	chr16:1820324-1820379	2537.46	4492.95	-2.941448005e-001	7.226769256e-002	4.697045557e-005	1.170802e+003	5.947558e+002	1.272762e+002	6.189316e+001	146	280	22	80	8.445609e+000	1.947596e+001	0	0	0	0	0	0	0	0	0	1	0	96.1089	183.418	1	1	1	1	26.6546	23.1397	81.0591
DATA	254	2	90	0	0	A_14_P113761	chr5:131008260-131008319	2558.67	4493	1.408216531e-001	6.564234825e-002	3.192993311e-002	1.005962e+003	1.391243e+003	1.122754e+002	1.401728e+002	137	525.5	22	80	8.446358e+000	1.921162e+001	0	0	0	0	0	0	0	0	0	1	0	82.665	429.48	1	1	1	1	26.4388	23.2507	80.6904
DATA	255	2	91	0	0	A_14_P117821	chrX:34481748-34481807	2579.85	4492.51	-6.118569441e-001	1.085630266e-001	1.740851443e-008	6.132003e+002	1.498806e+002	7.900110e+001	2.273637e+001	109	140.5	23	80	8.238838e+000	1.910872e+001	0	0	0	0	0	0	0	0	0	1	0	50.4421	46.3101	1	1	1	1	22.9591	23.4649	80.7583
DATA	256	2	92	0	0	A_14_P104417	chr2:11389766-11389815	2600.55	4492.64	2.273861930e-001	6.530034545e-002	4.973880367e-004	2.247418e+003	3.793761e+003	2.301857e+002	3.797605e+002	241.5	1258.5	23	80	8.218023e+000	1.869092e+001	0	0	0	0	0	0	0	0	0	1	0	185.038	1173.12	1	1	1	1	25.3321	23.4242	80.7011
DATA	257	2	93	0	0	A_14_P119212	chr6:161582823-161582882	2622.24	4493.07	1.741015673e-001	6.714846386e-002	9.520210115e-003	8.439338e+002	1.260114e+003	9.795261e+001	1.271625e+002	124.5	467.5	23	80	8.409821e+000	1.868246e+001	0	0	0	0	0	0	0	0	0	1	0	69.5423	389.941	1	1	1	1	25.1049	23.5816	80.7327
DATA	258	2	94	0	0	A_14_P135297	chr10:74506622-74506681	2643.05	4493.42	1.159564119e-001	6.545706234e-002	7.647953547e-002	9.949231e+002	1.299409e+003	1.112095e+002	1.310561e+002	139.5	507	23	80	8.511312e+000	1.923896e+001	0	0	0	0	0	0	0	0	0	1	0	82.0448	402.34	1	1	1	1	25.7804	23.4907	81.0007
DATA	259	2	95	0	0	A_14_P202101	chr1:71318416-71318475	2664.49	4492.89	-4.824504583e-001	7.586044985e-002	2.021350626e-010	8.420748e+003	2.772683e+003	8.435371e+002	2.777921e+002	752	962	22	80	8.281420e+000	1.927793e+001	0	0	0	0	0	0	0	0	0	1	0	694.941	858.942	1	1	1	1	26.2212	23.0739	80.9331
DATA	260	2	96	0	0	A_18_P17380348	chrY:7613581-7613640	2685.5	4493.44	9.358477676e-001	1.683168579e-001	2.697192043e-008	4.928858e+001	4.252008e+002	4.972488e+001	4.580943e+001	59	216	22	80	8.379813e+000	1.934868e+001	0	0	0	0	0	0	0	0	0	1	0	2.66825	131.775	0	1	0	1	24.4106	22.986	80.7035
DATA	261	2	97	0	0	A_14_P130939	chr13:94540422-94540477	2706.58	4492.98	2.064181089e-001	6.764537373e-002	2.277206519e-003	8.405802e+002	1.352064e+003	9.759532e+001	1.362760e+002	119	504	22	80	8.426465e+000	1.930292e+001	0	0	0	0	0	0	0	0	0	1	0	69.4541	419.141	1	1	1	1	25.3321	23.0457	80.6381
DATA	262	2	98	0	0	A_14_P121057	chr1:40128786-40128845	2727.87	4493.13	2.158682173e-001	6.509399786e-002	9.123293487e-004	2.019353e+003	3.319559e+003	2.079292e+002	3.323928e+002	218	1087	22	80	8.446743e+000	1.957685e+001	0	0	0	0	0	0	0	0	0	1	0	166.934	1029.27	1	1	1	1	26.6546	23.0526	80.3289
DATA	263	2	99	0	0	A_14_P130347	chr4:27025347-27025406	2749.38	4493.06	-3.998245529e-001	7.865139391e-002	3.705378149e-007	1.063839e+003	4.236933e+002	1.173543e+002	4.566589e+001	139.5	232.5	22	80	8.464073e+000	1.956118e+001	0	0	0	0	0	0	0	0	0	1	0	87.9836	131.383	1	1	1	1	24.8756	22.9006	80.4226
DATA	264	2	100	0	0	A_14_P110273	chr4:152201339-152201398	2769.86	4493.15	1.884736911e-001	7.782584879e-002	1.544654910e-002	4.074243e+002	6.288116e+002	6.413088e+001	6.514799e+001	87.5	286	22	80	8.440297e+000	1.974681e+001	0	0	0	0	0	0	0	0	0	1	0	33.707	194.986	1	1	1	1	27.501	22.8399	80.3309
DATA	265	2	101	0	0	A_14_P120470	chr11:47269963-47270016	2791.29	4493.22	1.731752502e-001	6.446228402e-002	7.221391606e-003	1.605694e+003	2.392424e+003	1.680296e+002	2.398483e+002	191	775	22	79	8.406851e+000	1.933806e+001	0	0	0	0	0	0	0	0	0	1	0	132.881	741.773	1	1	1	1	27.0811	22.9043	79.4492
DATA	266	2	102	0	0	A_16_P15630632	chr2:43046238-43046297	2812.39	4493.16	3.493372531e-001	7.258249984e-002	1.487050656e-006	6.810111e+002	1.522269e+003	8.419058e+001	1.531778e+002	108	553.5	22	78	8.390125e+000	1.920111e+001	0	0	0	0	0	0	0	0	0	1	0	56.3705	471.88	1	1	1	1	25.7804	22.9255	79.0567
DATA	267	2	103	0	0	A_14_P113820	chr16:2092056-2092101	2834	4492.74	1.822937472e-001	8.009419378e-002	2.284648449e-002	3.761551e+002	5.723488e+002	6.216305e+001	5.971960e+001	85	255	22	78	8.412322e+000	1.906961e+001	0	0	0	0	0	0	0	0	0	1	0	31.1423	177.361	1	1	1	1	25.7804	22.9071	78.5969
DATA	268	2	104	0	0	A_18_P12230151	chr15:53238405-53238464	2854.9	4493.07	-1.881189729e-001	7.361177029e-002	1.060184133e-002	7.620707e+002	4.941699e+002	9.086589e+001	5.227692e+001	119	230	22	78	8.493954e+000	1.909392e+001	0	0	0	0	0	0	0	0	0	1	0	63.0956	153.072	1	1	1	1	26.2212	22.9102	78.9323
DATA	269	2	105	0	0	A_14_P134348	chrX:36367299-36367358	2876.69	4492.76	-1.615559356e-002	8.385553796e-002	8.472253862e-001	4.057720e+002	3.909547e+002	6.399514e+001	4.265682e+001	89	215	22	78	8.495973e+000	1.921422e+001	0	0	0	0	0	0	0	0	0	1	0	33.5974	121.036	1	1	1	1	27.9146	22.7544	78.6761
DATA	270	2	106	0	0	A_14_P120445	chr8:140713512-140713571	2897.5	4492.97	-2.394806125e-001	7.190756610e-002	8.672280308e-004	9.756371e+002	5.620924e+002	1.093980e+002	5.874504e+001	133	269	22	77	8.240084e+000	1.928699e+001	0	0	0	0	0	0	0	0	0	1	0	80.7753	173.914	1	1	1	1	26.2212	22.5713	78.2906
DATA	271	2	107	0	0	A_14_P133620	chr1:152659667-152659720	2918.37	4492.89	1.695328288e-002	6.269056637e-002	7.868310211e-001	1.788366e+003	1.859558e+003	1.855595e+002	1.867390e+002	199	650	22	77	8.184435e+000	1.910075e+001	0	0	0	0	0	0	0	0	0	1	0	148.046	574.949	1	1	1	1	27.0811	22.4804	78.045
DATA	272	2	108	0	0	A_14_P139611	chr1:36909594-36909648	2939.59	4492.98	2.538118082e-001	6.606882283e-002	1.222212090e-004	2.274070e+003	4.079582e+003	2.327332e+002	4.083164e+002	241	1303	22	77	7.991792e+000	1.913126e+001	0	0	0	0	0	0	0	0	0	1	0	188.217	1260.33	1	1	1	1	26.2212	22.4002	77.7669
DATA	273	2	109	0	0	A_14_P124604	chr1:22352654-22352713	2960.8	4492.97	1.815680476e-001	6.605543113e-002	5.982801707e-003	1.031205e+003	1.566437e+003	1.143935e+002	1.575759e+002	138	571	22	77	8.338642e+000	1.906683e+001	0	0	0	0	0	0	0	0	0	1	0	85.3274	483.488	1	1	1	1	26.8687	22.5223	77.364
DATA	274	2	110	0	0	A_16_P15884526	chr2:154938385-154938444	2981.73	4493.08	7.954716295e-002	7.872988636e-002	3.123128999e-001	4.257540e+002	5.113354e+002	6.531708e+001	5.392715e+001	91	241	22	77	8.466307e+000	1.923008e+001	0	0	0	0	0	0	0	0	0	1	0	35.2175	157.67	1	1	1	1	27.0811	22.6939	77.5921
DATA	275	2	111	0	0	A_14_P124551	chr14:103986623-103986673	3003.29	4493.5	-1.542692231e-001	6.914113321e-002	2.566641935e-002	9.509193e+002	6.666140e+002	1.072301e+002	6.883237e+001	135.5	297	22	77	8.500708e+000	1.927394e+001	0	0	0	0	0	0	0	0	0	1	0	78.6233	205.321	1	1	1	1	27.0811	22.7338	77.6294
DATA	276	2	112	0	0	A_14_P113840	chr1:22580233-22580292	3023.67	4493.38	1.309044955e-001	6.415901903e-002	4.131913090e-002	1.376381e+003	1.860557e+003	1.462947e+002	1.868464e+002	162	654	22	76	8.340971e+000	1.937996e+001	0	0	0	0	0	0	0	0	0	1	0	113.753	572.407	1	1	1	1	24.8756	22.3048	77.2237
DATA	277	2	113	0	0	A_16_P18843555	chr10:14829939-14829998	3044.97	4493.37	1.563445968e-001	6.366897259e-002	1.406553347e-002	2.150971e+003	3.083040e+003	2.207424e+002	3.087830e+002	220	1008.5	22	76	8.071247e+000	1.933908e+001	0	0	0	0	0	0	0	0	0	1	0	177.679	947.287	1	1	1	1	26.2212	22.3888	76.9412
DATA	278	2	114	0	0	A_14_P120692	chr9:79312247-79312306	3066.42	4493.51	-8.457532888e-002	6.247367438e-002	1.758080315e-001	2.977858e+003	2.450917e+003	3.018937e+002	2.456957e+002	291.5	835.5	22	76	8.071462e+000	1.931084e+001	0	0	0	0	0	0	0	0	0	1	0	245.835	752.018	1	1	1	1	25.1049	22.4096	77.0449
DATA	279	2	115	0	0	A_14_P134785	chr19:10385601-10385651	3087.4	4493.38	3.799171216e-002	6.492266235e-002	5.584239098e-001	1.052721e+003	1.148961e+003	1.163987e+002	1.161825e+002	141.5	437	22	76	8.265321e+000	1.907322e+001	0	0	0	0	0	0	0	0	0	1	0	86.8531	352.027	1	1	1	1	24.4106	22.3966	76.8075
DATA	280	2	116	0	-1	NC2_00070181	NC2_00070181	3109	4493.5	0.000000000e+000	7.500421191e-001	1.000000000e+000	4.936753e+001	1.715347e+001	4.969926e+001	1.731779e+001	53	93	22	76	8.311577e+000	1.855365e+001	0	0	0	0	0	0	0	0	0	1	0	-1.59637	3.98464	0	0	0	0	26.2212	22.3915	76.7603
DATA	281	2	117	1028	1	SM_07	SM_07	3130.22	4493.52	0.000000000e+000	7.519172593e-001	1.000000000e+000	4.940519e+001	1.718162e+001	4.990339e+001	1.731223e+001	59	91	22	77	8.444817e+000	1.876866e+001	0	0	0	0	0	0	0	0	0	1	0	3.35256	2.21191	0	0	0	0	27.0811	22.7412	77.3825
DATA	282	2	118	0	0	A_14_P105396	chr21:37796230-37796289	3151.29	4493.5	5.117089381e-001	9.038792026e-002	1.502711666e-008	2.564696e+002	8.331915e+002	5.599608e+001	8.510167e+001	76	338	22	77	8.317449e+000	1.906010e+001	0	0	0	0	0	0	0	0	0	1	0	21.111	254.024	1	1	1	1	27.0811	22.6908	77.6625
DATA	283	2	119	0	0	A_14_P128909	chr21:19756025-19756084	3172.29	4493.52	-1.500218047e-001	6.561271712e-002	2.222651253e-002	1.458828e+003	1.032719e+003	1.541554e+002	1.047205e+002	173.5	388.5	22	77	8.422725e+000	1.913229e+001	0	0	0	0	0	0	0	0	0	1	0	119.978	314.293	1	1	1	1	25.3321	22.5633	77.9866
DATA	284	2	120	0	0	A_14_P105071	chr16:57511305-57511361	3193.11	4493.64	-2.059400059e-001	6.597504473e-002	1.799423968e-003	1.914799e+003	1.191745e+003	1.978668e+002	1.204365e+002	210.5	434	22	77	8.301690e+000	1.896021e+001	0	0	0	0	0	0	0	0	0	1	0	157.333	362.021	1	1	1	1	26.0017	22.5685	77.5849
DATA	285	2	121	0	0	A_14_P109369	chr17:32977608-32977667	3214.53	4493.55	-7.093987577e-002	6.384332154e-002	2.665013065e-001	1.538161e+003	1.306357e+003	1.617126e+002	1.317927e+002	183	489	22	77	8.418961e+000	1.897533e+001	0	0	0	0	0	0	0	0	0	1	0	126.262	396.05	1	1	1	1	24.4106	22.597	77.6143
DATA	286	2	122	0	0	A_18_P15977500	chr7:9006498-9006557	3235.6	4493.62	1.695174704e-002	6.265522706e-002	7.867325480e-001	1.834103e+003	1.907108e+003	1.900949e+002	1.915084e+002	198	668.5	22	77	8.498944e+000	1.930522e+001	0	0	0	0	0	0	0	0	0	1	0	150.399	577.01	1	1	1	1	24.4106	22.7874	77.9818
DATA	287	2	123	0	0	A_14_P119686	chr16:31288300-31288353	3256.93	4493.61	-8.032987827e-002	6.560571660e-002	2.207885043e-001	1.152928e+003	9.582359e+002	1.256767e+002	9.740792e+001	151	369	22	77	8.509370e+000	1.916624e+001	0	0	0	0	0	0	0	0	0	1	0	94.4385	289.305	1	1	1	1	25.7804	23.0312	77.7482
DATA	288	2	124	0	0	A_16_P17568597	chr6:64471193-64471252	3277.9	4493.98	4.721346242e-002	6.552187849e-002	4.711707151e-001	9.733234e+002	1.085102e+003	1.094605e+002	1.099179e+002	136	415	23	77	8.706192e+000	1.902381e+001	0	0	0	0	0	0	0	0	0	1	0	79.6339	326.901	1	1	1	1	26.4388	23.4025	78.0638
DATA	289	2	125	0	0	A_16_P41239072	chr20:275774-275833	3299	4493.8	-1.637537427e-001	6.431872552e-002	1.089735920e-002	2.333374e+003	1.600408e+003	2.386633e+002	1.610028e+002	233	561	22	78	8.569371e+000	1.895144e+001	0	0	0	0	0	0	0	0	0	1	0	190.689	481.059	1	1	1	1	26.4388	23.2446	78.4987
DATA	290	2	126	0	0	A_16_P38909067	chr9:140852852-140852911	3320.44	4494.05	3.659643737e-001	7.266068613e-002	4.738204048e-007	7.517069e+002	1.745874e+003	9.039267e+001	1.754739e+002	113	604	22	78	8.462717e+000	1.886061e+001	0	0	0	0	0	0	0	0	0	1	0	61.3532	523.553	1	1	1	1	26.4388	23.1361	78.5465
DATA	291	2	127	0	0	A_16_P19116964	chr10:132580596-132580655	3341.58	4493.87	1.226767109e-001	6.567350479e-002	6.176502596e-002	9.825827e+002	1.303304e+003	1.103683e+002	1.315212e+002	135.5	460.5	22	78	8.496731e+000	1.871065e+001	0	0	0	0	0	0	0	0	0	1	0	80.0972	389.902	1	1	1	1	26.0017	23.1236	78.4643
DATA	292	2	128	0	0	A_14_P122696	chr6:166659302-166659361	3362.69	4493.91	-1.195537211e-001	6.930527036e-002	8.452195610e-002	8.777987e+002	6.665631e+002	1.011851e+002	6.896657e+001	119.5	292	22	78	8.548612e+000	1.870185e+001	0	0	0	0	0	0	0	0	0	1	0	71.4618	198.925	1	1	1	1	26.0017	23.1322	78.7424
DATA	293	2	129	0	0	A_14_P101838	chr3:167437972-167438031	3384.27	4493.75	-7.475051384e-002	1.207993109e-001	5.360486664e-001	2.433547e+002	2.048752e+002	5.596614e+001	2.710491e+001	73	149	22	79	8.421288e+000	1.882877e+001	0	0	0	0	0	0	0	0	0	1	0	19.7847	60.9849	1	1	0	1	23.4529	23.0828	79.2121
DATA	294	2	130	0	0	A_14_P131735	chr8:94936398-94936457	3405.06	4494.16	-7.362527592e-004	6.437897288e-002	9.908754073e-001	1.205324e+003	1.203282e+003	1.306723e+002	1.216364e+002	149	456	22	79	8.436863e+000	1.887373e+001	0	0	0	0	0	0	0	0	0	1	0	97.8544	357.28	1	1	1	1	27.2919	23.0283	79.2143
DATA	295	2	131	0	0	A_16_P00639849	chr3:5030941-5031000	3425.97	4493.86	1.268926649e-001	8.289822858e-002	1.258425361e-001	3.680076e+002	4.928894e+002	6.251766e+001	5.241734e+001	84	235	22	79	8.417436e+000	1.912739e+001	0	0	0	0	0	0	0	0	0	1	0	29.8359	145.969	1	1	1	1	26.0017	23.0958	79.4243
DATA	296	2	132	0	0	A_16_P41862419	chrY:6716801-6716860	3447.21	4494.11	6.484204946e-001	1.437168250e-001	6.428205547e-006	8.744698e+001	3.891933e+002	5.136401e+001	4.283226e+001	62	205	22	79	8.363584e+000	1.877762e+001	0	0	0	0	0	0	0	0	0	1	0	7.07912	114.951	1	1	0	1	27.2919	22.9525	79.5738
DATA	297	2	133	0	0	A_16_P01648198	chr7:5151444-5151503	3468.25	4493.67	3.296953561e-001	7.205351208e-002	4.746271097e-006	6.916664e+002	1.477720e+003	8.575036e+001	1.488563e+002	106	536.5	22	79	8.390624e+000	1.916642e+001	0	0	0	0	0	0	0	0	0	1	0	55.913	435.265	1	1	1	1	26.2212	23.0006	79.9386
DATA	298	2	134	0	0	A_14_P132264	chr1:109472445-109472504	3489.8	4493.92	-1.245154072e-001	6.556711558e-002	5.755753643e-002	1.349373e+003	1.013017e+003	1.441710e+002	1.028858e+002	158.5	382.5	23	79	8.397567e+000	1.918090e+001	0	0	0	0	0	0	0	0	0	1	0	108.909	297.547	1	1	1	1	26.8687	23.2558	79.9458
DATA	299	2	135	0	0	A_14_P123758	chr11:75439258-75439317	3510.65	4493.77	2.850678781e-001	6.809492427e-002	2.835000959e-005	1.219851e+003	2.351660e+003	1.321564e+002	2.358565e+002	152	781.5	23	79	8.341794e+000	1.944195e+001	0	0	0	0	0	0	0	0	0	1	0	98.3074	688.818	1	1	1	1	26.6546	23.3576	80.1567
DATA	300	2	136	0	0	A_14_P123448	chr11:70049370-70049416	3532.37	4494	-8.406674022e-001	1.705548116e-001	8.264478944e-007	3.828220e+002	5.524964e+001	6.371000e+001	1.891284e+001	84	107	23	80	8.396723e+000	1.928632e+001	0	0	0	0	0	0	0	0	0	1	0	30.801	16.1357	1	1	1	0	29.1201	23.3669	80.5375
DATA	301	2	137	0	0	A_14_P139131	chr16:68712060-68712116	3553.12	4493.53	-7.453869510e-002	7.547478633e-002	3.233499219e-001	5.903906e+002	4.972797e+002	7.801821e+001	5.293314e+001	95.5	233	23	80	8.462468e+000	1.937378e+001	0	0	0	0	0	0	0	0	0	1	0	47.4304	144.816	1	1	1	1	25.7804	23.246	80.5242
DATA	302	2	138	0	0	A_16_P02895687	chr14:38346804-38346863	3574.18	4494.07	-1.406443872e-001	6.404237186e-002	2.808373884e-002	2.151742e+003	1.556488e+003	2.211557e+002	1.567084e+002	217	537	22	80	8.436267e+000	1.943571e+001	0	0	0	0	0	0	0	0	0	1	0	172.577	451.966	1	1	1	1	27.9146	23.0371	80.7828
DATA	303	2	139	0	0	A_16_P00823570	chr3:139688200-139688259	3594.95	4494.03	-5.029147152e-002	7.187679613e-002	4.841209588e-001	6.742987e+002	6.005661e+002	8.464648e+001	6.276689e+001	104	265.5	22	80	8.357150e+000	1.948021e+001	0	0	0	0	0	0	0	0	0	1	0	53.9951	173.884	1	1	1	1	26.2212	23.1003	80.7005
DATA	304	2	140	0	0	A_18_P16668991	chr8:126131762-126131821	3616.6	4493.8	-1.713858385e-001	6.553890427e-002	8.922105436e-003	1.715742e+003	1.156288e+003	1.790659e+002	1.170682e+002	192	426	23	80	8.341113e+000	1.945821e+001	0	0	0	0	0	0	0	0	0	1	0	137.163	333.758	1	1	1	1	25.7804	23.0837	81.0692
DATA	305	2	141	0	0	A_14_P129283	chr2:216733008-216733067	3637.65	4494.33	-9.466159435e-002	6.545604950e-002	1.481251642e-001	1.259866e+003	1.013124e+003	1.360459e+002	1.029618e+002	153	375	23	80	8.301050e+000	1.942525e+001	0	0	0	0	0	0	0	0	0	1	0	100.547	291.567	1	1	1	1	24.4106	23.2507	81.0323
DATA	306	2	142	0	0	A_16_P40104000	chr13:113135829-113135888	3658.72	4494.02	9.884375737e-002	6.883198259e-002	1.509980858e-001	7.104235e+002	8.919922e+002	8.770071e+001	9.107954e+001	104	353	23	80	8.624807e+000	1.945563e+001	0	0	0	0	0	0	0	0	0	0	0	56.6057	255.928	1	1	1	1	26.4388	23.6282	81.263
DATA	307	2	143	0	0	A_16_P20683181	chr17:54453634-54453693	3679.98	4494.3	-5.132625789e-002	6.630977792e-002	4.389085939e-001	1.026294e+003	9.118967e+002	1.148314e+002	9.304091e+001	135.5	349	23	80	8.730097e+000	1.948169e+001	0	0	0	0	0	0	0	0	0	0	0	81.6343	260.843	1	1	1	1	26.4388	23.9347	81.3541
DATA	308	2	144	0	0	A_14_P100786	chr22:35706637-35706696	3700.78	4494.41	4.740446581e-002	6.404064843e-002	4.591637035e-001	1.279273e+003	1.426816e+003	1.379407e+002	1.438789e+002	145	486	23	81	8.664290e+000	1.954682e+001	0	0	0	0	0	0	0	0	0	0	0	101.589	406.91	1	1	1	1	25.7804	23.8529	81.8738
DATA	309	2	145	0	0	A_16_P20739086	chr17:77027391-77027450	3722.49	4494.68	3.943534738e-001	7.379016254e-002	9.078948763e-008	7.648097e+002	1.896299e+003	9.230864e+001	1.905381e+002	118.5	637	23	82	8.717555e+000	1.956569e+001	0	0	0	0	0	0	0	0	0	0	0	60.6287	539.11	1	1	1	1	25.3321	23.8075	81.9881
DATA	310	2	146	0	0	A_14_P107441	chr12:107002609-107002667	3743.62	4494.26	-3.026500734e-001	6.934746610e-002	1.275563136e-005	2.019809e+003	1.006144e+003	2.085101e+002	1.023263e+002	207.5	375	23	81	8.437166e+000	1.937449e+001	0	0	0	0	0	0	0	0	0	0	0	159.858	285.158	1	1	1	1	25.5572	23.3099	81.5056
DATA	311	2	147	0	0	A_14_P101553	chr15:31853246-31853305	3764.74	4494.68	-2.157429237e-002	6.402629078e-002	7.361471317e-001	1.364932e+003	1.298784e+003	1.460128e+002	1.312171e+002	157	473	22	81	8.407573e+000	1.943267e+001	0	0	0	0	0	0	0	0	0	0	0	107.844	366.98	1	1	1	1	24.8756	23.1837	81.5639
DATA	312	2	148	0	1	SRN_50197	SRN_50197	3785.89	4494.84	-2.824943142e-001	6.669397776e-002	2.278615915e-005	1.149156e+004	5.996317e+003	1.150329e+003	5.999249e+002	950	1779	22	81	8.323918e+000	1.935575e+001	0	0	0	0	0	0	0	0	0	0	0	906.438	1689.13	1	1	1	1	24.6442	22.9957	81.4884
DATA	313	2	149	0	0	A_14_P113758	chr8:72870606-72870665	3807.04	4494.58	6.871416530e-002	6.586687293e-002	2.968427157e-001	9.661636e+002	1.131787e+003	1.097348e+002	1.147313e+002	131.5	411	22	81	8.286782e+000	1.939432e+001	0	0	0	0	0	0	0	0	0	0	0	76.0872	317.838	1	1	1	1	25.3321	22.9837	81.9641
DATA	314	2	150	0	0	A_14_P137305	chr9:33046145-33046204	3828.15	4494.35	-7.284902122e-002	7.727232387e-002	3.458052363e-001	5.632605e+002	4.762778e+002	7.673508e+001	5.122911e+001	94	227.5	22	81	8.264848e+000	1.931720e+001	0	0	0	0	0	0	0	0	0	0	0	44.2873	133.343	1	1	1	1	26.2212	23.1164	81.8637
DATA	315	2	151	0	0	A_18_P10632095	chr10:10995215-10995274	3849.03	4494.5	-1.043615361e-001	6.603648205e-002	1.140240558e-001	1.215788e+003	9.560849e+002	1.323094e+002	9.746348e+001	137	344.5	22	81	8.309939e+000	1.928126e+001	0	0	0	0	0	0	0	0	0	0	0	95.4405	266.877	1	1	1	1	26.2212	23.259	81.7469
DATA	316	2	152	0	0	A_14_P202085	chr1:93825215-93825274	3870.12	4494.84	3.238528282e-001	7.182101142e-002	6.508311775e-006	7.218497e+002	1.521597e+003	8.912821e+001	1.533390e+002	109.5	503	23	81	8.306796e+000	1.901621e+001	0	0	0	0	0	0	0	0	0	0	0	56.5744	423.469	1	1	1	1	26.0017	23.4174	81.4767
DATA	317	2	153	0	0	A_14_P115356	chr13:53034329-53034388	3891.71	4494.08	-1.787093403e-001	6.720071946e-002	7.829466630e-003	1.351212e+003	8.953942e+002	1.449108e+002	9.154150e+001	155	334	22	80	8.520516e+000	1.915575e+001	0	0	0	0	0	0	0	0	0	0	0	105.741	248.418	1	1	1	1	27.0811	23.144	81.2045
DATA	318	2	154	0	0	A_14_P135538	chr22:46844473-46844532	3913	4494.57	-1.964283961e-001	7.831123732e-002	1.213122149e-002	6.674069e+002	4.245827e+002	8.487894e+001	4.655509e+001	106	209.5	23	80	8.530472e+000	1.924282e+001	0	0	0	0	0	0	0	0	0	1	0	52.1461	117.451	1	1	1	1	25.3321	23.2522	81.0215
DATA	319	2	155	0	1	SRN_30094	SRN_30094	3934.25	4493.85	-3.601887402e-001	9.755975931e-002	2.225144251e-004	5.234145e+002	2.283795e+002	7.414547e+001	2.980675e+001	95	159	23	80	8.519921e+000	1.923528e+001	0	0	0	0	0	0	0	0	0	1	0	40.8377	62.9863	1	1	1	1	27.501	23.1486	80.4868
DATA	320	2	156	0	0	A_14_P104636	chr6:57467120-57467174	3955	4493.95	-4.976952619e-001	7.697862078e-002	1.010512755e-010	5.124943e+003	1.629273e+003	5.151856e+002	1.640556e+002	446	534	22	79	8.505748e+000	1.912468e+001	0	0	0	0	0	0	0	0	0	1	0	399.281	448.081	1	1	1	1	26.0017	22.88	79.8641
DATA	321	2	157	0	0	A_14_P106960	chr17:62206386-62206445	3976.59	4494.14	-4.008926124e-001	7.265707279e-002	3.436619455e-008	2.981910e+003	1.184682e+003	3.028067e+002	1.200242e+002	278	415.5	23	79	8.533304e+000	1.893346e+001	0	0	0	0	0	0	0	0	0	1	0	231.979	324.872	1	1	1	1	26.8687	23.1201	79.6616
DATA	322	2	158	0	1	SRN_30371	SRN_30371	3997.74	4494.05	6.469859085e-002	6.216029214e-002	2.979522603e-001	3.002102e+003	3.484368e+003	3.048077e+002	3.489719e+002	280.5	1039	22	79	8.372996e+000	1.907289e+001	0	0	0	0	0	0	0	0	0	1	0	233.232	952.833	1	1	1	1	27.0811	23.0023	79.4343
DATA	323	2	159	0	1	SRN_30267	SRN_30267	4018.76	4494.43	-7.225323055e-002	6.336665299e-002	2.541860846e-001	1.877097e+003	1.589401e+003	1.949975e+002	1.601160e+002	197	507	22	79	8.397362e+000	1.895356e+001	0	0	0	0	0	0	0	0	0	1	0	145.633	433.473	1	1	1	1	25.7804	22.8977	79.4456
DATA	324	2	160	0	0	A_14_P107889	chr14:93814549-93814608	4039.72	4494.16	7.444624040e-002	7.236552540e-002	3.035958301e-001	5.955074e+002	7.068600e+002	7.963837e+001	7.330558e+001	97	283	22	77	8.308007e+000	1.878360e+001	0	0	0	0	0	0	0	0	0	1	0	46.1452	192.262	1	1	1	1	25.1049	22.5599	78.5366
DATA	325	2	161	0	0	A_16_P16479707	chr3:162619082-162619141	4061.22	4494.48	-6.969261081e-001	1.916597816e-001	2.766177856e-004	2.898253e+002	5.823849e+001	6.035784e+001	2.032484e+001	74	108.5	22	77	8.329631e+000	1.889728e+001	0	0	0	0	0	0	0	1	0	1	0	22.4298	15.7991	1	1	1	0	27.0811	22.6367	78.2638
DATA	326	2	162	66	1	DarkCorner	DarkCorner	4082.4	4494.41	0.000000000e+000	7.367193434e-001	1.000000000e+000	5.265122e+001	1.939215e+001	5.300502e+001	1.952246e+001	47	82	22	77	8.348887e+000	1.870525e+001	0	0	0	0	0	0	0	0	0	1	0	-3.74729	-6.17511	0	0	0	0	27.501	22.5397	77.9232
DATA	327	2	163	66	1	DarkCorner	DarkCorner	4103.6	4494.41	-3.663765022e-001	6.647699382e-001	5.815426601e-001	5.500542e+001	2.366078e+001	5.334730e+001	1.971340e+001	54	97	22	77	8.205858e+000	1.901623e+001	0	0	0	0	0	0	0	0	0	1	0	4.24737	6.38651	1	1	0	0	27.501	22.3637	77.8023
DATA	328	2	164	0	1	HsCGHBrightCorner	HsCGHBrightCorner	4124.53	4495.27	1.144991146e-001	6.508254964e-002	7.852815794e-002	1.142062e+003	1.486582e+003	1.259560e+002	1.499467e+002	138	477.5	21	77	8.266862e+000	1.860400e+001	0	0	0	0	0	0	0	0	1	1	0	88.0904	400.354	1	1	1	1	22.9591	21.9167	77.5904
DATA	329	3	1	66	1	DarkCorner	DarkCorner	665.152	4497.5	0.000000000e+000	7.377325226e-001	1.000000000e+000	5.725951e+001	2.103373e+001	5.768248e+001	2.117507e+001	54.5	93	22	78	8.212972e+000	1.892560e+001	0	0	0	0	0	0	0	0	0	1	0	1.49198	-0.84397	0	0	0	0	26.6546	22.3274	78.7763
DATA	330	3	2	66	1	DarkCorner	DarkCorner	686.421	4497.6	-5.615852386e-001	6.252063197e-001	3.690576884e-001	7.676701e+001	2.106636e+001	5.827111e+001	2.120917e+001	56.5	92	22	78	8.216683e+000	1.918926e+001	0	0	0	0	0	0	0	0	0	1	0	5.4454	0.575108	1	0	0	0	24.8756	22.4053	79.1306
DATA	331	3	3	0	0	A_14_P127882	chr4:55124472-55124531	707.403	4497.51	3.133558703e-001	7.208690815e-002	1.380638762e-005	7.444901e+002	1.531845e+003	9.429448e+001	1.546494e+002	103	470	22	79	8.482289e+000	1.950048e+001	0	0	0	0	0	0	0	0	0	1	0	52.7134	381.068	1	1	1	1	26.6546	22.8131	79.8333
DATA	332	3	4	0	0	A_14_P110859	chr3:44777967-44778026	728.4	4497.8	2.005202443e-001	6.859402234e-002	3.463533423e-003	8.633373e+002	1.369937e+003	1.039858e+002	1.386331e+002	111	431	22	79	8.602112e+000	1.950408e+001	0	0	0	0	0	0	0	0	0	1	0	61.0306	340.449	1	1	1	1	28.3221	23.2289	80.0532
DATA	333	3	5	0	0	A_14_P122730	chr16:88706527-88706583	749.018	4497.07	-2.715799778e-001	6.808150602e-002	6.634071324e-005	2.303054e+003	1.232322e+003	2.375072e+002	1.250551e+002	209	413	22	79	8.451219e+000	1.961068e+001	0	0	0	0	0	0	0	0	0	1	0	162.576	305.99	1	1	1	1	25.3321	23.0678	80.1847
DATA	334	3	6	0	0	A_14_P202445	chr3:184300348-184300392	771	4497.8	-5.562176460e-003	1.104487270e-001	9.598356659e-001	2.946915e+002	2.909414e+002	6.516013e+001	3.604920e+001	72	166	22	80	8.276032e+000	1.990787e+001	0	0	0	0	0	0	0	0	0	1	0	20.777	72.2047	1	1	1	1	28.1191	22.9905	80.6881
DATA	335	3	7	0	-1	NC2_00100816	NC2_00100816	792	4497.8	0.000000000e+000	6.936490967e-001	1.000000000e+000	5.778619e+001	2.464082e+001	5.829436e+001	2.143459e+001	54.5	93	22	79	8.207126e+000	2.010931e+001	0	0	0	0	0	0	0	0	0	1	0	2.63157	6.11328	0	1	0	0	28.1191	23.0368	80.4783
DATA	336	3	8	0	0	A_14_P113900	chr3:125803478-125803537	813.531	4497.45	1.132431307e-001	6.605254639e-002	8.644795754e-002	1.071481e+003	1.390681e+003	1.219459e+002	1.406891e+002	131	433.5	22	80	8.259405e+000	2.000700e+001	0	0	0	0	0	0	0	0	0	1	0	75.4023	344.975	1	1	1	1	26.6546	23.1306	80.7282
DATA	337	3	9	0	0	A_14_P130960	chr14:67853697-67853756	834.583	4497.5	6.238417085e-002	7.080437994e-002	3.782756869e-001	7.205905e+002	8.319030e+002	9.266587e+001	8.587207e+001	103	309	22	81	8.243516e+000	2.028265e+001	0	0	0	0	0	0	0	0	0	0	0	50.6769	206.388	1	1	1	1	26.2212	23.1811	81.1911
DATA	338	3	10	0	0	A_14_P104072	chr1:227330649-227330708	855.237	4497.63	-3.159997062e-001	6.856008599e-002	4.044324202e-006	3.958945e+003	1.912404e+003	4.001624e+002	1.924214e+002	343	560	23	81	8.486600e+000	2.035249e+001	0	0	0	0	0	0	0	0	0	0	0	278.293	474.604	1	1	1	1	25.7804	23.6611	81.4646
DATA	339	3	11	0	0	A_14_P137059	chr12:54675533-54675592	876.14	4497.53	-4.614307390e-002	7.023082306e-002	5.111678876e-001	8.406240e+002	7.558902e+002	1.023039e+002	7.852604e+001	112	281	23	81	8.442716e+000	2.048536e+001	0	0	0	0	0	0	0	0	0	0	0	59.0736	187.684	1	1	1	1	25.7804	23.5114	81.3668
DATA	340	3	12	0	0	A_18_P24746657	chr6:6935568-6935627	897.585	4497.19	2.368951470e-001	6.692310359e-002	4.004134691e-004	1.315455e+003	2.269713e+003	1.438917e+002	2.279649e+002	145	645	23	81	8.415148e+000	2.043573e+001	0	0	0	0	0	0	0	0	0	0	0	92.4278	563.95	1	1	1	1	24.8756	23.5339	81.9739
DATA	341	3	13	0	0	A_14_P136614	chr19:11832072-11832131	918.931	4497.72	1.455596923e-001	6.592954286e-002	2.725774124e-002	1.137636e+003	1.590607e+003	1.278376e+002	1.604726e+002	134	492	23	81	8.346253e+000	2.085126e+001	0	0	0	0	0	0	0	0	0	0	0	79.9375	395.593	1	1	1	1	26.2212	23.364	82.4931
DATA	342	3	14	0	0	A_14_P137748	chr7:23089198-23089257	940.362	4497.66	1.181245826e-001	6.753935347e-002	8.029547538e-002	9.038030e+002	1.186310e+003	1.075530e+002	1.205134e+002	118.5	392	23	81	8.347812e+000	2.086150e+001	0	0	0	0	0	0	0	0	0	0	0	63.5186	295.364	1	1	1	1	25.3321	23.2685	82.9524
DATA	343	3	15	0	0	A_14_P110662	chr17:72249220-72249269	961.207	4497.98	8.722988573e-002	6.257171287e-002	1.632938735e-001	2.726515e+003	3.333018e+003	2.788110e+002	3.339748e+002	245	921	22	83	8.358619e+000	2.079580e+001	0	0	0	0	0	0	0	0	0	0	0	191.683	830.9	1	1	1	1	26.0017	23.0593	83.9208
DATA	344	3	16	0	0	A_14_P135497	chr10:7604634-7604690	982.431	4497.88	-1.683770164e-002	7.216559373e-002	8.155126570e-001	7.248479e+002	6.972831e+002	9.299213e+001	7.286829e+001	108	272	23	83	8.406704e+000	2.074564e+001	0	0	0	0	0	0	0	0	0	0	0	50.9835	174.075	1	1	1	1	26.8687	23.1738	83.8563
DATA	345	3	17	0	0	A_14_P107515	chr19:18583598-18583655	1003.48	4498.05	-1.465267462e-001	6.781313543e-002	3.071520513e-002	1.245561e+003	8.888698e+002	1.374900e+002	9.136314e+001	142	308	23	83	8.468801e+000	2.067245e+001	0	0	0	0	0	0	0	0	0	0	0	87.6633	222.258	1	1	1	1	26.2212	23.2214	83.8761
DATA	346	3	18	0	0	A_14_P105403	chr5:125634901-125634960	1024.71	4497.86	4.066826613e-001	7.566946216e-002	7.681161013e-008	6.834504e+002	1.743370e+003	8.975093e+001	1.756080e+002	105	516	23	83	8.784043e+000	2.034083e+001	0	0	0	0	0	0	0	0	0	0	0	48.1378	436.676	1	1	1	1	25.5572	23.3992	84.1344
DATA	347	3	19	0	0	A_14_P115021	chr9:136695940-136695999	1045.77	4497.66	-1.039696284e-001	6.426774734e-002	1.057148800e-001	1.844145e+003	1.451528e+003	1.933572e+002	1.466713e+002	184.5	447.5	23	83	8.752951e+000	2.028064e+001	0	0	0	0	0	0	0	0	0	0	0	130.003	364.253	1	1	1	1	26.2212	23.9691	84.2787
DATA	348	3	20	0	0	A_14_P115755	chr6:109197384-109197443	1067.32	4498.19	-6.242773201e-001	9.982852370e-002	4.013636518e-010	9.414029e+002	2.236136e+002	1.106057e+002	3.068056e+001	124	158	23	83	8.726991e+000	1.994751e+001	0	0	0	0	0	0	0	0	0	0	0	66.4336	56.2333	1	1	1	1	28.3221	24.1059	84.0661
DATA	349	3	21	0	0	A_18_P19550117	chr13:19296544-19296603	1088.69	4497.7	1.459174605e-001	6.956461679e-002	3.594211764e-002	7.556249e+002	1.057362e+003	9.525390e+001	1.077939e+002	102	364	23	83	8.536012e+000	2.070054e+001	0	0	0	0	0	0	0	0	0	0	0	53.3838	266.471	1	1	1	1	26.6546	24.1543	84.1046
DATA	350	3	22	0	0	A_14_P109456	chrX:106028399-106028458	1109.02	4497.18	-2.183401460e-001	8.058672063e-002	6.740883703e-003	7.059885e+002	4.270291e+002	9.132279e+001	4.755022e+001	103	202	23	82	8.656868e+000	2.078555e+001	0	0	0	0	0	0	0	0	0	0	0	49.9362	107.85	1	1	1	1	26.0017	24.1438	83.3686
DATA	351	3	23	0	0	A_14_P201138	chr12:31821242-31821301	1130.21	4496.86	2.060309767e-003	7.386302476e-002	9.777469687e-001	6.493983e+002	6.524864e+002	8.697004e+001	6.850389e+001	96	256	23	82	8.610646e+000	2.061774e+001	0	0	0	0	0	0	0	0	0	0	0	45.9955	165.186	1	1	1	1	24.8756	23.9404	83.5182
DATA	352	3	24	0	0	A_16_P02447379	chr11:55879559-55879618	1151.54	4497.29	-4.674501303e-002	6.504771334e-002	4.723710598e-001	1.339704e+003	1.202995e+003	1.458930e+002	1.220865e+002	140	381.5	23	82	8.805174e+000	2.047332e+001	0	0	0	0	0	0	0	0	0	0	0	95.029	305.345	1	1	1	1	25.3321	23.8436	83.824
DATA	353	3	25	0	0	A_14_P107721	chr1:19660868-19660927	1173.03	4498.03	8.662738991e-002	7.131467780e-002	2.244727726e-001	6.800400e+002	8.301600e+002	8.916609e+001	8.557120e+001	99	281	23	82	8.735213e+000	2.039634e+001	0	0	0	0	0	0	0	0	0	0	0	48.3144	211.292	1	1	1	1	28.1191	23.968	83.6315
DATA	354	3	26	0	0	A_14_P124228	chr12:93774825-93774884	1194.31	4497.75	-1.749284953e-001	6.536938821e-002	7.450659787e-003	2.060224e+003	1.377165e+003	2.139164e+002	1.392632e+002	205	457	23	82	8.566906e+000	2.100941e+001	0	0	0	0	0	0	0	0	0	0	0	146.615	351.478	1	1	1	1	27.0811	23.9342	83.482
DATA	355	3	27	0	0	A_14_P117403	chr17:7293012-7293071	1215.38	4497.55	-9.993475369e-002	6.787968565e-002	1.409578149e-001	1.082597e+003	8.600662e+002	1.225709e+002	8.844853e+001	132	309	23	82	8.454944e+000	2.112034e+001	0	0	0	0	0	0	0	0	0	0	0	77.1768	220.125	1	1	1	1	25.7804	23.8349	83.471
DATA	356	3	28	0	0	A_14_P112687	chr9:131194233-131194291	1236	4497.69	4.667097874e-001	7.793653239e-002	2.120046952e-009	6.826725e+002	1.999504e+003	8.917447e+001	2.010067e+002	104.5	602	23	82	8.407201e+000	2.091429e+001	0	0	0	0	0	0	0	0	0	0	0	48.7541	513.229	1	1	1	1	26.0017	23.7787	83.5108
DATA	357	3	29	0	0	A_14_P104970	chr13:26788177-26788236	1257.33	4497.47	-3.098463675e-002	7.287400095e-002	6.707047724e-001	6.996541e+002	6.514764e+002	9.041093e+001	6.830234e+001	105	258	23	83	8.215154e+000	2.077614e+001	0	0	0	0	0	0	0	0	0	0	0	50.0634	167.728	1	1	1	1	27.2919	23.2704	83.9002
DATA	358	3	30	0	0	A_16_P36214511	chr3:30759894-30759953	1278.57	4497.92	5.018944555e-002	7.159236401e-002	4.832751369e-001	6.812817e+002	7.647441e+002	8.892286e+001	7.916234e+001	104.5	289	23	83	8.386271e+000	2.058337e+001	0	0	0	0	0	0	0	0	0	0	0	48.8468	197.513	1	1	1	1	24.8756	23.313	84.4163
DATA	359	3	31	0	0	A_16_P31222296	chr4:3144521-3144580	1299.7	4497.43	4.633019342e-002	7.065433266e-002	5.119976094e-001	7.189474e+002	7.998846e+002	9.176726e+001	8.254616e+001	103.5	302.5	23	83	8.579840e+000	2.047210e+001	0	0	0	0	0	0	0	0	0	0	0	51.6539	207.241	1	1	1	1	24.6442	23.6595	84.0415
DATA	360	3	32	0	0	A_14_P106231	chr5:138439097-138439156	1320.93	4497.54	-8.070188479e-002	6.965332536e-002	2.466102517e-001	8.981865e+002	7.458726e+002	1.063288e+002	7.730623e+001	120	288	23	83	8.576503e+000	2.051804e+001	0	0	0	0	0	0	0	0	0	0	0	64.6705	193.882	1	1	1	1	26.2212	23.6813	84.4894
DATA	361	3	33	0	0	A_14_P132792	chrX:105167104-105167162	1342.15	4497.97	-2.925570138e-001	7.171250618e-002	4.511684960e-005	1.407009e+003	7.173645e+002	1.517262e+002	7.454083e+001	149.5	282	23	83	8.623843e+000	2.044444e+001	0	0	0	0	0	0	0	0	0	0	0	101.531	187.102	1	1	1	1	27.7085	23.7457	84.7057
DATA	362	3	34	1028	1	SM_07	SM_07	1363.44	4498.03	-8.117624437e-001	4.545608569e-001	7.412889655e-002	1.299802e+002	2.005002e+001	5.812374e+001	2.027173e+001	61	98	23	83	8.246693e+000	2.005056e+001	0	0	0	0	0	0	0	0	0	0	0	9.40092	4.90924	1	0	0	0	29.1201	23.4475	84.2134
DATA	363	3	35	0	0	A_14_P136823	chr3:18968764-18968823	1384.49	4498.23	-3.427143174e-001	8.579047222e-002	6.475354167e-005	7.384049e+002	3.354133e+002	9.298936e+001	3.911071e+001	107	182	23	83	8.433863e+000	2.034473e+001	0	0	0	0	0	0	0	0	0	0	0	53.5294	88.0843	1	1	1	1	28.3221	23.7111	83.9334
DATA	364	3	36	0	0	A_16_P02051603	chr9:4856324-4856383	1405.33	4498.05	1.235032983e-001	6.446363594e-002	5.538291421e-002	1.404065e+003	1.865909e+003	1.513065e+002	1.876647e+002	159	587	23	83	8.477898e+000	2.035995e+001	0	0	0	0	0	0	0	0	0	0	0	102.024	491.699	1	1	1	1	27.2919	23.7023	83.9735
DATA	365	3	37	0	0	A_16_P15048277	chr1:20130969-20131028	1426.59	4498.21	2.635407811e-001	7.995452146e-002	9.802540163e-004	4.173663e+002	7.656991e+002	7.004391e+001	7.913248e+001	84	293.5	23	83	8.411697e+000	2.013060e+001	0	0	0	0	0	0	0	0	0	0	0	30.4013	202.497	1	1	1	1	26.4388	23.8601	83.7606
DATA	366	3	38	0	0	A_14_P109329	chr11:17190929-17190988	1447.46	4498.25	1.364406710e-001	7.258400645e-002	6.014048074e-002	6.010153e+002	8.228604e+002	8.222528e+001	8.465916e+001	103.5	327	23	83	8.465197e+000	1.987490e+001	0	0	0	0	0	0	0	0	0	0	0	43.8853	218.386	1	1	1	1	25.3321	23.8048	84.2994
DATA	367	3	39	0	0	A_14_P132561	chr6:110434581-110434640	1469.15	4497.84	-3.304771264e-001	7.868515588e-002	2.669228905e-005	9.497897e+002	4.437622e+002	1.102434e+002	4.860579e+001	125.5	214	23	83	8.848513e+000	1.952849e+001	0	0	0	0	0	0	0	0	0	0	0	69.5314	118.208	1	1	1	1	26.8687	24.3471	83.9318
DATA	368	3	40	0	0	A_14_P129015	chr16:19903390-19903449	1489.5	4498.5	4.149121892e-001	7.530051425e-002	3.586616693e-008	7.236157e+002	1.881136e+003	9.139737e+001	1.891486e+002	106	588	23	83	8.879216e+000	1.963602e+001	0	0	0	0	0	0	0	0	0	0	0	53.1039	502.881	1	1	1	1	24.4106	24.1383	83.825
DATA	369	3	41	0	0	A_14_P102958	chr17:27408391-27408450	1511.1	4498.4	-3.135408473e-001	6.794650050e-002	3.939947317e-006	7.844552e+003	3.810898e+003	7.864291e+002	3.815979e+002	623	1119	23	82	8.556693e+000	1.959956e+001	0	0	0	0	0	0	0	0	0	0	0	577.21	1022.59	1	1	1	1	25.7804	23.9501	83.2911
DATA	370	3	42	0	0	A_14_P109451	chr2:214354693-214354752	1532.4	4498.34	-2.830999151e-002	6.713960405e-002	6.732742262e-001	9.787507e+002	9.169847e+002	1.125349e+002	9.377258e+001	126	341.5	23	81	8.771893e+000	1.950400e+001	0	0	0	0	0	0	0	0	0	0	0	72.2074	246.976	1	1	1	1	25.1049	23.7985	82.7583
DATA	371	3	43	0	0	A_14_P132008	chr3:149458747-149458806	1553.56	4498.44	4.313892737e-002	6.514351553e-002	5.078342867e-001	1.136325e+003	1.254993e+003	1.264145e+002	1.270114e+002	136	406	23	81	8.637298e+000	2.004524e+001	0	0	0	0	0	0	0	0	0	0	0	84.0544	339.276	1	1	1	1	24.8756	23.487	82.5276
DATA	372	3	44	0	0	A_18_P14866479	chr4:120136208-120136267	1574.58	4498.51	-2.799016110e-002	6.567009717e-002	6.699447464e-001	1.136922e+003	1.065959e+003	1.264041e+002	1.083590e+002	140	380	23	81	8.640939e+000	2.006098e+001	0	0	0	0	0	0	0	0	0	0	0	84.3217	289.246	1	1	1	1	25.1049	24.0889	82.6731
DATA	373	3	45	0	0	A_14_P104026	chr8:27685663-27685722	1595.97	4498.57	-1.767705782e-001	6.533655691e-002	6.819371382e-003	2.010868e+003	1.338483e+003	2.084980e+002	1.352461e+002	212	451.5	24	81	8.824612e+000	2.005184e+001	0	0	0	0	0	0	0	0	0	0	0	149.545	364.575	1	1	1	1	26.2212	24.2907	82.7979
DATA	374	3	46	0	0	A_14_P134653	chr16:66965995-66966051	1617.12	4498.31	3.028553662e-001	7.353423205e-002	3.812423634e-005	5.940546e+002	1.193113e+003	8.092062e+001	1.208658e+002	99	413	24	82	8.692652e+000	1.981896e+001	0	0	0	0	0	0	0	0	0	0	0	44.2987	326.195	1	1	1	1	25.7804	24.2892	82.4791
DATA	375	3	47	0	0	A_16_P03700202	chrX:45808221-45808280	1638.17	4498.14	-2.098608430e-001	6.969677478e-002	2.603414232e-003	1.187426e+003	7.323957e+002	1.307771e+002	7.572714e+001	142	293	23	81	8.624706e+000	1.956726e+001	0	0	0	0	0	0	0	0	0	0	0	88.7867	200.983	1	1	1	1	25.7804	24.0726	81.6475
DATA	376	3	48	0	0	A_14_P103584	chr15:50211038-50211097	1658.93	4498.12	-6.736390128e-002	6.520046279e-002	3.015190467e-001	1.293046e+003	1.107261e+003	1.403797e+002	1.123749e+002	156	404	23	81	8.532824e+000	1.951521e+001	0	0	0	0	0	0	0	0	0	0	0	96.9434	304.973	1	1	1	1	25.1049	23.8252	81.9283
DATA	377	3	49	0	0	A_14_P103082	chr10:32872082-32872141	1680.25	4498.36	2.611034073e-002	6.350928210e-002	6.809798735e-001	1.522419e+003	1.616757e+003	1.617034e+002	1.628008e+002	172.5	528	23	80	8.559135e+000	1.930299e+001	0	0	0	0	0	0	0	0	0	0	0	114.455	446.993	1	1	1	1	25.1049	23.6251	81.2927
DATA	378	3	50	0	0	A_14_P126903	chr1:198495929-198495988	1701.56	4498.31	2.176840849e-001	6.800589720e-002	1.369710443e-003	9.014075e+002	1.488008e+003	1.052586e+002	1.500134e+002	115	504	23	81	8.429627e+000	1.966826e+001	0	0	0	0	0	0	0	0	0	0	0	67.9549	412.946	1	1	1	1	24.4106	23.5714	81.3667
DATA	379	3	51	0	0	A_16_P18194984	chr8:3006205-3006264	1722.48	4498.36	1.706895046e-001	7.840589265e-002	2.948068064e-002	4.409133e+002	6.531948e+002	6.987201e+001	6.801701e+001	89	264	23	80	8.397845e+000	1.935375e+001	0	0	0	0	0	0	0	0	0	1	0	33.3296	181.941	1	1	1	1	25.3321	23.4256	80.6319
DATA	380	3	52	0	0	A_16_P17057882	chr5:22652213-22652272	1743.72	4498.25	1.006284126e-001	6.480370227e-002	1.204664308e-001	1.193465e+003	1.504659e+003	1.310172e+002	1.516476e+002	145	505.5	22	80	8.413800e+000	1.927585e+001	0	0	0	0	0	0	0	0	0	1	0	90.4653	420.665	1	1	1	1	24.4106	23.2838	80.2326
DATA	381	3	53	0	0	A_14_P201337	chr2:15749259-15749318	1764.93	4498.04	3.154301777e-001	7.003091323e-002	6.663715531e-006	9.763247e+002	2.018480e+003	1.115258e+002	2.027240e+002	129	636	22	79	8.299133e+000	1.944387e+001	0	0	0	0	0	0	0	0	0	1	0	74.2096	566.396	1	1	1	1	25.3321	23.1949	80.2021
DATA	382	3	54	0	0	A_14_P109853	chr15:90419825-90419884	1786.13	4498.18	-2.242804682e-001	6.881518523e-002	1.117382251e-003	1.358643e+003	8.106339e+002	1.461136e+002	8.320508e+001	153	329	22	79	8.310350e+000	1.954873e+001	0	0	0	0	0	0	0	0	0	1	0	103.552	228.305	1	1	1	1	26.0017	23.2481	80.0249
DATA	383	3	55	0	0	A_14_P111653	chr1:69662698-69662757	1807.5	4498.45	6.628626458e-002	6.914939974e-002	3.377628509e-001	7.317772e+002	8.524426e+002	9.071542e+001	8.726866e+001	111	338	22	79	8.331652e+000	1.929962e+001	0	0	0	0	0	0	0	0	0	1	0	55.9266	240.964	1	1	1	1	26.2212	23.1393	80.1222
DATA	384	3	56	0	0	A_18_P11042963	chr11:30896464-30896523	1828.43	4498.04	1.645148398e-001	6.397427599e-002	1.012362084e-002	2.079341e+003	3.036970e+003	2.146986e+002	3.042674e+002	210	918	23	79	8.301198e+000	1.945472e+001	0	0	0	0	0	0	0	0	0	1	0	159.343	861.513	1	1	1	1	23.4529	23.2553	80.0116
DATA	385	3	57	0	0	A_16_P37911472	chr7:5105331-5105390	1849.64	4498.45	6.956772197e-002	7.009798750e-002	3.209851942e-001	6.813416e+002	7.997102e+002	8.652093e+001	8.209544e+001	105	319	23	79	8.289767e+000	1.944575e+001	0	0	0	0	0	0	0	0	0	1	0	52.3524	227.673	1	1	1	1	23.696	23.1882	79.441
DATA	386	3	58	0	0	A_18_P21404221	chr19:53982120-53982179	1871.46	4498.54	2.331442388e-002	7.970210159e-002	7.698894051e-001	4.689723e+002	4.948364e+002	7.090386e+001	5.282455e+001	93	235	23	79	8.353534e+000	1.934620e+001	0	0	0	0	0	0	0	0	0	1	0	36.1338	141.39	1	1	1	1	24.4106	23.132	79.1352
DATA	387	3	59	0	0	A_14_P102430	chr5:111478146-111478205	1891.87	4498.42	6.014809658e-002	6.350450401e-002	3.435639152e-001	1.497816e+003	1.720309e+003	1.588965e+002	1.730149e+002	171	552	23	78	8.351254e+000	1.939473e+001	0	0	0	0	0	0	0	0	0	1	0	115.701	493.194	1	1	1	1	24.6442	23.0627	78.735
DATA	388	3	60	0	0	A_14_P128668	chr19:16148942-16148988	1913.32	4498.66	-2.821841182e-001	6.790242499e-002	3.242511107e-005	2.520251e+003	1.316011e+003	2.575176e+002	1.328760e+002	243	451.5	22	78	8.373605e+000	1.901995e+001	0	0	0	0	0	0	0	0	0	1	0	195.197	378.606	1	1	1	1	26.6546	23.1235	78.473
DATA	389	3	61	0	0	A_14_P132412	chr6:70500317-70500376	1934.52	4498.95	-1.902821896e-001	6.618402315e-002	4.039671108e-003	1.713013e+003	1.105296e+003	1.792439e+002	1.120342e+002	188.5	420.5	22	77	8.328591e+000	1.921323e+001	0	0	0	0	0	0	0	0	0	1	0	133.02	319.069	1	1	1	1	26.2212	22.9802	78.324
DATA	390	3	62	0	0	A_14_P119457	chr16:85831290-85831349	1955.62	4498.46	3.462569729e-002	6.261516694e-002	5.802687714e-001	1.975125e+003	2.139046e+003	2.044041e+002	2.146808e+002	205.5	709.5	22	78	8.327682e+000	1.933990e+001	0	0	0	0	0	0	0	0	0	1	0	153.77	619.527	1	1	1	1	24.4106	22.8832	78.8929
DATA	391	3	63	0	0	A_14_P134073	chr4:156631641-156631700	1976.73	4498.76	-8.199859089e-003	6.422633466e-002	8.984091103e-001	1.297758e+003	1.273485e+003	1.399918e+002	1.286396e+002	152	478	22	77	8.242078e+000	1.915263e+001	0	0	0	0	0	0	0	0	0	1	0	101.29	370.05	1	1	1	1	24.8756	22.7094	78.4494
DATA	392	3	64	0	0	A_14_P139721	chr1:38031093-38031152	1997.75	4498.37	2.469450565e-001	7.536342394e-002	1.050193829e-003	4.779589e+002	8.439868e+002	7.089840e+001	8.632222e+001	89.5	338	22	78	8.381847e+000	1.958571e+001	0	0	0	0	0	0	0	0	0	1	0	37.3984	246.029	1	1	1	1	24.6442	22.9249	78.6571
DATA	393	3	65	0	0	A_16_P01415626	chr6:6167357-6167416	2019.76	4498.73	1.655461099e-001	6.617419729e-002	1.236085172e-002	1.014039e+003	1.484570e+003	1.140654e+002	1.495517e+002	135.5	543	23	79	8.491615e+000	1.951280e+001	0	0	0	0	0	0	0	0	0	1	0	79.5474	434.197	1	1	1	1	26.8687	23.3748	79.2148
DATA	394	3	66	0	0	A_14_P139923	chr15:48577308-48577367	2039.82	4498.46	-2.378073423e-001	6.682896942e-002	3.730541121e-004	2.090727e+003	1.209177e+003	2.154690e+002	1.222514e+002	218.5	450	23	79	8.683090e+000	1.962027e+001	0	0	0	0	0	0	0	0	0	1	0	164.391	354.69	1	1	1	1	25.7804	23.8271	79.6291
DATA	395	3	67	0	0	A_14_P202353	chr3:185656201-185656260	2061.38	4498.36	-5.797111554e-002	6.491071690e-002	3.718089521e-001	1.255227e+003	1.098376e+003	1.358610e+002	1.112952e+002	152	419	23	79	8.621852e+000	1.968388e+001	0	0	0	0	0	0	0	0	0	1	0	98.9385	323.186	1	1	1	1	24.4106	23.6546	79.9836
DATA	396	3	68	0	0	A_14_P133367	chr9:35362007-35362066	2081.79	4498.3	-4.342225097e-001	8.117112843e-002	8.821222135e-008	1.074701e+003	3.954261e+002	1.193307e+002	4.340618e+001	137	208	23	79	8.415409e+000	1.954606e+001	0	0	0	0	0	0	0	0	0	1	0	84.9024	116.684	1	1	1	1	25.3321	23.3233	80.1557
DATA	397	3	69	0	0	A_14_P111032	chr5:131978493-131978552	2103.61	4498.56	3.185767301e-001	7.089916736e-002	7.010232231e-006	8.011928e+002	1.668452e+003	9.537472e+001	1.677972e+002	122	568	22	80	8.516984e+000	1.921324e+001	0	0	0	0	0	0	0	0	0	1	0	63.4454	493.815	1	1	1	1	25.1049	23.2597	80.5674
DATA	398	3	70	0	0	A_14_P128521	chr2:80052315-80052374	2124.6	4498.3	-4.177350310e-001	7.267443091e-002	9.028759156e-009	5.685327e+003	2.172804e+003	5.708718e+002	2.180081e+002	515	733	22	79	8.625110e+000	1.917032e+001	0	0	0	0	0	0	0	0	0	1	0	451.234	644.892	1	1	1	1	24.1747	23.2769	80.1408
DATA	399	3	71	0	0	A_16_P02038928	chr8:141731364-141731423	2146.15	4498.35	-4.776957073e-002	6.561336472e-002	4.665852161e-001	1.102219e+003	9.874117e+002	1.216634e+002	1.003236e+002	144	392	23	79	8.563940e+000	1.909658e+001	0	0	0	0	0	0	0	0	0	1	0	87.6792	293.89	1	1	1	1	24.8756	23.3322	79.6942
DATA	400	3	72	0	0	A_14_P107689	chr8:42552632-42552690	2166.69	4498.41	-6.906034365e-002	6.952226767e-002	3.205366234e-001	7.990437e+002	6.815695e+002	9.500874e+001	7.041830e+001	117.5	298.5	23	78	8.321259e+000	1.912798e+001	0	0	0	0	0	0	0	0	0	1	0	63.6963	203.39	1	1	1	1	24.8756	23.2723	79.1868
DATA	401	3	73	0	0	A_14_P138475	chr17:26651903-26651962	2188.26	4498.95	-9.121571420e-002	6.387378744e-002	1.532740825e-001	1.692074e+003	1.371524e+003	1.768102e+002	1.382841e+002	188	502	22.5	79	8.380237e+000	1.934273e+001	0	0	0	0	0	0	0	0	0	1	0	135.173	410.377	1	1	1	1	27.0811	23.2476	79.8809
DATA	402	3	74	0	0	A_16_P20078471	chr14:67146757-67146816	2209.23	4498.73	1.457803479e-002	6.426363308e-002	8.205424442e-001	1.225460e+003	1.267294e+003	1.328058e+002	1.279472e+002	153	480	22	80	8.392357e+000	1.963037e+001	0	0	0	0	0	0	0	0	0	1	0	98.0997	380.137	1	1	1	1	26.8687	23.1459	80.0598
DATA	403	3	75	0	0	A_14_P202285	chr18:47323813-47323872	2230.51	4499.02	-2.933346928e-001	7.821717633e-002	1.766518024e-004	8.003510e+002	4.073294e+002	9.494701e+001	4.435981e+001	120	224	22	79	8.466382e+000	1.952289e+001	0	0	0	0	0	0	0	0	0	1	0	64.1983	122.484	1	1	1	1	26.2212	23.2144	79.8309
DATA	404	3	76	0	0	A_14_P110466	chr10:74713043-74713102	2251.72	4498.91	2.186906393e-001	7.254844105e-002	2.574808301e-003	5.451434e+002	9.019893e+002	7.463800e+001	9.188586e+001	96	359	22	79	8.524272e+000	1.944086e+001	0	0	0	0	0	0	0	0	0	1	0	43.814	271.87	1	1	1	1	26.2212	23.2358	79.3597
DATA	405	3	77	0	0	A_14_P132255	chr2:206659450-206659509	2273	4498.95	-1.160878986e-001	6.303336115e-002	6.552052576e-002	2.829189e+003	2.165579e+003	2.874581e+002	2.172627e+002	285	739	23	79	8.468497e+000	1.975561e+001	0	0	0	0	0	0	0	0	0	1	0	227.822	654.226	1	1	1	1	27.2919	23.2833	79.8422
DATA	406	3	78	0	0	A_14_P121359	chr7:92030059-92030118	2294.36	4498.89	-2.382900976e-001	6.538884416e-002	2.682236426e-004	5.639234e+003	3.257842e+003	5.662058e+002	3.262511e+002	514	1052	23	79	8.473105e+000	1.919900e+001	0	0	0	0	0	0	0	0	0	1	0	454.955	986.374	1	1	1	1	26.2212	23.8286	80.2296
DATA	407	3	79	0	0	A_14_P100580	chr3:52610586-52610645	2315.26	4498.85	1.691961437e-001	6.673969075e-002	1.123942923e-002	9.045323e+002	1.335427e+003	1.036920e+002	1.346730e+002	124	490	23	79	8.269241e+000	1.866052e+001	0	0	0	0	0	0	0	0	0	1	0	73.1044	405.165	1	1	1	1	27.501	23.518	80.2323
DATA	408	3	80	0	0	A_14_P129656	chrX:146198335-146198394	2336.65	4498.98	-1.590754689e-001	7.220494283e-002	2.758695662e-002	7.913041e+002	5.486154e+002	9.393042e+001	5.754749e+001	119	259	23	80	8.324155e+000	1.910882e+001	0	0	0	0	0	0	0	0	0	1	0	64.0648	166.787	1	1	1	1	26.4388	23.5476	80.7839
DATA	409	3	81	0	0	A_14_P138597	chr8:118979589-118979648	2358	4499.2	-9.467771711e-002	6.836398441e-002	1.660811233e-001	8.980237e+002	7.221212e+002	1.030399e+002	7.426538e+001	127.5	311	23	80	8.565787e+000	1.957401e+001	0	0	0	0	0	0	0	0	0	0	0	72.8266	219.962	1	1	1	1	30	23.6053	81.2233
DATA	410	3	82	0	0	A_14_P108155	chr1:117546640-117546699	2379	4499.2	2.179492363e-001	6.677071944e-002	1.097953855e-003	1.048585e+003	1.732020e+003	1.163611e+002	1.740649e+002	143	597	23	80	8.647915e+000	1.954225e+001	0	0	0	0	0	0	0	0	0	0	0	85.1727	528.54	1	1	1	1	28.1191	23.7307	81.4066
DATA	411	3	83	0	0	A_16_P00190329	chr1:170967269-170967328	2400.35	4499.13	-1.373982816e-001	7.360197417e-002	6.193309008e-002	6.994162e+002	5.097267e+002	8.618854e+001	5.382228e+001	114	236.5	23	81	8.532260e+000	1.959514e+001	0	0	0	0	0	0	0	0	0	0	0	56.9001	155.819	1	1	1	1	27.9146	23.9282	82.1656
DATA	412	3	84	0	0	A_14_P102983	chr7:88707806-88707865	2421.19	4499.52	1.213361691e-001	7.534613204e-002	1.073141613e-001	4.741482e+002	6.269751e+002	6.911981e+001	6.502797e+001	91	278.5	23	80	8.583872e+000	1.924125e+001	0	0	0	0	0	0	0	0	0	0	0	38.629	191.971	1	1	1	1	25.3321	24.2	81.7752
DATA	413	3	85	0	0	A_18_P11101723	chr11:50290317-50290376	2442.07	4498.97	3.742255063e-001	7.172819374e-002	1.815773921e-007	1.034787e+003	2.449495e+003	1.150214e+002	2.455545e+002	137.5	804	23	81	8.579343e+000	1.915400e+001	0	0	0	0	0	0	0	0	0	0	0	84.4264	751.138	1	1	1	1	26.4388	24.0578	81.8893
DATA	414	3	86	0	0	A_14_P202023	chr17:27771342-27771401	2463.46	4498.93	-3.477817118e-001	7.084535592e-002	9.152972766e-007	2.194160e+003	9.851140e+002	2.250745e+002	1.000019e+002	227.5	391	23	81	8.592320e+000	1.943547e+001	0	0	0	0	0	0	0	0	0	0	0	179.263	302.527	1	1	1	1	26.0017	23.5264	82.3178
DATA	415	3	87	0	0	A_14_P113825	chr1:160009319-160009378	2484.67	4499.38	-3.901657898e-002	6.310072264e-002	5.363629572e-001	1.714116e+003	1.566836e+003	1.785799e+002	1.576225e+002	191	563	22	81	8.396574e+000	1.945102e+001	0	0	0	0	0	0	0	0	0	0	0	140.22	481.828	1	1	1	1	24.8756	23.1845	82.1702
DATA	416	3	88	0	0	A_16_P16233900	chr3:55859685-55859744	2505.59	4499.12	6.121220159e-002	6.386020146e-002	3.377933478e-001	1.290538e+003	1.485878e+003	1.384109e+002	1.495750e+002	158	554	22	81	8.476190e+000	1.989054e+001	0	0	0	0	0	0	0	0	0	0	0	105.7	457.495	1	1	1	1	25.7804	23.2772	82.2809
DATA	417	3	89	0	0	A_16_P17305677	chr5:132588636-132588695	2526.54	4499.28	1.041356622e-001	6.538707737e-002	1.112492609e-001	9.992109e+002	1.269968e+003	1.117196e+002	1.281479e+002	142	491	22	81	8.407037e+000	1.986409e+001	0	0	0	0	0	0	0	0	0	0	0	81.9316	391.465	1	1	1	1	25.3321	23.2838	81.7047
DATA	418	3	90	0	0	A_14_P125362	chrX:118985959-118986018	2548.05	4499.47	-1.121305826e-001	6.540520253e-002	8.645557829e-002	1.298938e+003	1.003362e+003	1.391546e+002	1.017862e+002	162.5	397.5	22	80	8.388593e+000	1.948931e+001	0	0	0	0	0	0	0	0	0	1	0	106.624	309.616	1	1	1	1	26.2212	23.231	80.7065
DATA	419	3	91	0	0	A_16_P35860931	chr2:133458395-133458454	2568.91	4498.98	1.638110470e-001	8.080901322e-002	4.264826163e-002	3.744098e+002	5.459568e+002	6.235559e+001	5.721192e+001	84	267	23	80	8.409767e+000	1.908809e+001	0	0	0	0	0	0	0	0	0	1	0	30.7658	168.628	1	1	1	1	24.1747	23.4496	81.0439
DATA	420	3	92	0	0	A_14_P110969	chr4:93202223-93202282	2590.71	4499.5	2.239178235e-001	7.833688866e-002	4.257890862e-003	3.963179e+002	6.636843e+002	6.365879e+001	6.853297e+001	88.5	298	23	80	8.202411e+000	1.891445e+001	0	0	0	0	0	0	0	0	0	1	0	32.5964	205.171	1	1	1	1	27.0811	23.5345	80.9764
DATA	421	3	93	0	0	A_14_P115292	chr9:130699312-130699371	2611.37	4499.39	-2.924222935e-001	6.801472079e-002	1.712633651e-005	2.673245e+003	1.363379e+003	2.719188e+002	1.374030e+002	251	502	23	80	8.381888e+000	1.858095e+001	0	0	0	0	0	0	0	0	0	1	0	220.061	421.782	1	1	1	1	24.8756	23.602	80.7526
DATA	422	3	94	0	0	A_14_P135258	chr2:31348131-31348190	2632.43	4499.53	1.253591033e-001	6.551897299e-002	5.570642076e-002	9.981730e+002	1.332186e+003	1.115214e+002	1.343071e+002	133	496.5	23	80	8.500431e+000	1.908974e+001	0	0	0	0	0	0	0	0	0	0	0	82.2345	412.399	1	1	1	1	24.4106	23.6691	81.1339
DATA	423	3	95	0	0	A_16_P15983794	chr2:195588003-195588062	2653.71	4499.33	-1.141615685e-001	6.452213790e-002	7.683720952e-002	1.544714e+003	1.187645e+003	1.622688e+002	1.199828e+002	175	464	23	80.5	8.300158e+000	1.941254e+001	0	0	0	0	0	0	0	0	0	0	0	127.359	367.855	1	1	1	1	24.8756	23.1937	81.1384
DATA	424	3	96	0	0	A_16_P02634606	chr12:62980927-62980986	2674.62	4499.49	-5.685199079e-002	6.793758680e-002	4.026899529e-001	8.515221e+002	7.470402e+002	9.857713e+001	7.662448e+001	120	312	22	81	8.401591e+000	1.923151e+001	0	0	0	0	0	0	0	0	0	0	0	70.2518	231.487	1	1	1	1	24.4106	22.9078	81.2401
DATA	425	3	97	0	0	A_14_P119679	chrX:123357926-123357985	2696.33	4499.6	-2.740268521e-002	6.638320962e-002	6.797565040e-001	9.382786e+002	8.809051e+002	1.061472e+002	8.972376e+001	134	368	22	80	8.443728e+000	1.933776e+001	0	0	0	0	0	0	0	0	0	1	0	77.4562	273.064	1	1	1	1	25.7804	23.0765	81.05
DATA	426	3	98	0	0	A_14_P113094	chrX:138231171-138231230	2717.6	4499.59	-7.407395731e-002	6.741565313e-002	2.718706047e-001	9.190110e+002	7.749019e+002	1.044354e+002	7.934107e+001	129	328	22	80	8.425653e+000	1.940785e+001	0	0	0	0	0	0	0	0	0	1	0	75.906	240.263	1	1	1	1	27.501	22.9311	80.9992
DATA	427	3	99	0	0	A_14_P135455	chr19:8920926-8920985	2738.78	4499.52	-1.565904380e-001	6.660919317e-002	1.872890565e-002	1.264593e+003	8.817802e+002	1.358330e+002	8.980846e+001	156	358.5	22	80	8.429051e+000	1.970943e+001	0	0	0	0	0	0	0	0	0	1	0	104.498	273.439	1	1	1	1	27.0811	22.9403	80.5978
DATA	428	3	100	0	0	A_14_P106171	chr11:68492835-68492894	2759.58	4499.26	1.111290503e-001	6.238550478e-002	7.485885308e-002	4.882287e+003	6.305976e+003	4.907381e+002	6.308277e+002	455	2076	22	80	8.512423e+000	1.992978e+001	0	0	0	0	0	0	0	0	0	1	0	403.606	1955.54	1	1	1	1	24.8756	22.8679	80.7983
DATA	429	3	101	0	0	A_14_P136946	chr19:44316779-44316838	2780.76	4499.38	2.054346473e-001	6.625284271e-002	1.930199155e-003	1.093762e+003	1.755324e+003	1.200762e+002	1.763572e+002	145	635.5	22	79	8.437943e+000	1.953203e+001	0	0	0	0	0	0	0	0	0	1	0	90.4464	544.307	1	1	1	1	23.696	22.8419	80.1516
DATA	430	3	102	0	0	A_14_P139722	chr12:13132577-13132636	2801.65	4499.4	-7.641329809e-002	6.565144282e-002	2.444547739e-001	1.121753e+003	9.407711e+002	1.226264e+002	9.560758e+001	152	372	22	79	8.449231e+000	1.941848e+001	0	0	0	0	0	0	0	0	0	1	0	92.7837	291.676	1	1	1	1	25.1049	23.0028	79.8039
DATA	431	3	103	0	0	A_16_P03635519	chr22:46689866-46689925	2823.43	4499.54	2.260163617e-001	7.066952041e-002	1.382808580e-003	6.149359e+002	1.034776e+003	7.895924e+001	1.048717e+002	104.5	409.5	22	78	8.388900e+000	1.927672e+001	0	0	0	0	0	0	1	0	0	1	0	50.872	320.733	1	1	1	1	24.4106	23.0223	79.235
DATA	432	3	104	0	0	A_14_P201224	chr18:68302106-68302165	2843.98	4499.27	-1.219956125e-003	6.511195245e-002	9.850514818e-001	1.053680e+003	1.050725e+003	1.164253e+002	1.064467e+002	145	402	22	78	8.438794e+000	1.931885e+001	0	0	0	0	0	0	0	0	0	1	0	87.1799	325.56	1	1	1	1	25.7804	23.0116	78.9684
DATA	433	3	105	0	0	A_14_P107399	chr11:69482738-69482797	2865.79	4499.81	-9.144070733e-001	2.081117314e-001	1.113721385e-005	3.034095e+002	3.695065e+001	5.807820e+001	1.745292e+001	75.5	107	22	78	8.387857e+000	1.928213e+001	0	0	0	0	0	0	0	0	0	1	0	25.1033	11.4435	1	1	1	0	28.5237	22.8135	78.9758
DATA	434	3	106	0	0	A_16_P15884682	chr2:155018992-155019051	2887	4499.8	-4.863827244e-002	7.141969050e-002	4.958585280e-001	6.646946e+002	5.942701e+002	8.289046e+001	6.182921e+001	107	288	22	78	8.334454e+000	1.942492e+001	0	0	0	0	0	0	0	0	0	1	0	54.9935	183.939	1	1	1	1	28.1191	22.8059	78.9434
DATA	435	3	107	0	0	A_14_P123459	chr1:211004039-211004098	2907.52	4499.02	1.349955010e-001	6.470297439e-002	3.694349848e-002	1.197893e+003	1.634607e+003	1.296231e+002	1.643505e+002	151.5	595.5	22	77	8.209846e+000	1.931733e+001	0	0	0	0	0	0	0	0	0	1	0	99.1068	505.615	1	1	1	1	24.8756	22.5115	78.3783
DATA	436	3	108	0	0	A_14_P132781	chr3:71448410-71448469	2929.41	4499.41	-5.460487825e-001	8.014818716e-002	9.559091397e-012	3.509586e+003	9.981759e+002	3.544371e+002	1.012703e+002	339.5	399.5	22	78	8.396400e+000	1.915499e+001	0	0	0	0	0	0	0	0	0	1	0	290.302	308.513	1	1	1	1	25.7804	22.7709	78.3159
DATA	437	3	109	0	0	A_16_P18577258	chr9:21470816-21470875	2950.26	4499.52	-3.085141889e-002	6.808846093e-002	6.504710541e-001	8.060888e+002	7.508125e+002	9.461859e+001	7.700523e+001	121	326	22	77	8.497088e+000	1.908527e+001	0	0	0	0	0	0	0	0	0	1	0	66.6613	231.863	1	1	1	1	26.0017	22.7226	77.8232
DATA	438	3	110	0	0	A_14_P126145	chr17:34959437-34959496	2970.78	4499.48	-2.181942755e-001	7.233279268e-002	2.556831476e-003	8.889310e+002	5.378656e+002	1.017755e+002	5.644597e+001	123.5	262.5	22	77	8.485803e+000	1.923105e+001	0	0	0	0	0	0	0	0	0	1	0	73.4914	165.948	1	1	1	1	25.7804	22.7217	77.7947
DATA	439	3	111	0	0	A_16_P03367608	chr18:49171603-49171662	2991.93	4499.09	3.271751518e-001	6.949246109e-002	2.500771050e-006	1.207045e+003	2.563886e+003	1.304891e+002	2.569608e+002	153	862	22	77	8.453706e+000	1.928078e+001	0	0	0	0	0	0	0	0	0	1	0	99.7597	790.208	1	1	1	1	25.1049	22.7428	77.703
DATA	440	3	112	0	0	A_14_P110505	chr14:77786448-77786507	3013.31	4499.16	1.492713926e-001	7.052513563e-002	3.429634772e-002	5.993117e+002	8.451312e+002	7.779270e+001	8.623753e+001	104	342	22	76	8.473584e+000	1.955817e+001	0	0	0	0	0	0	0	0	0	1	0	49.5103	260.176	1	1	1	1	24.1747	22.4744	77.4532
DATA	441	3	113	0	0	A_14_P138770	chr1:19503080-19503139	3034.86	4499.37	2.196165866e-001	7.165264911e-002	2.176576272e-003	5.659013e+002	9.383336e+002	7.526595e+001	9.539331e+001	103	365	22	76	8.331559e+000	1.951778e+001	0	0	0	0	0	0	0	0	0	1	0	46.7259	288.507	1	1	1	1	25.7804	22.4904	77.3136
DATA	442	3	114	0	0	A_14_P116761	chr6:155126517-155126576	3056.37	4500	-1.393734522e-001	6.964393056e-002	4.536770931e-002	8.815400e+002	6.395412e+002	1.011769e+002	6.622769e+001	122	284	22	76	8.388651e+000	1.923353e+001	0	0	0	0	0	0	0	0	0	1	0	72.7418	196.375	1	1	1	1	29.1201	22.8892	77.5362
DATA	443	3	115	0	0	A_14_P120300	chr5:113831998-113832057	3077.31	4499.48	1.306681623e-001	8.488974759e-002	1.237386403e-001	3.411674e+002	4.609308e+002	6.026849e+001	4.920753e+001	81.5	232.5	22	76	8.089478e+000	1.931178e+001	0	0	0	0	0	0	0	0	0	1	0	28.1366	141.333	1	1	1	1	24.4106	22.3331	76.9387
DATA	444	3	116	0	0	A_14_P103791	chr5:140514837-140514893	3098.11	4499.93	1.458685970e-001	6.758634838e-002	3.090797992e-002	7.735019e+002	1.082256e+003	9.195059e+001	1.095923e+002	115	434	22	76	8.395347e+000	1.866442e+001	0	0	0	0	0	0	0	0	0	1	0	63.7465	331.358	1	1	1	1	24.8756	22.5611	76.9362
DATA	445	3	117	0	0	A_14_P136407	chr20:60884125-60884184	3118.91	4499.91	1.136043171e-001	7.078422335e-002	1.085073694e-001	5.951887e+002	7.731415e+002	7.757514e+001	7.922179e+001	103	318	22	77	8.412275e+000	1.872480e+001	0	0	0	0	0	0	0	0	0	1	0	49.016	236.347	1	1	1	1	25.3321	22.6479	77.6093
DATA	446	3	118	0	0	A_14_P137273	chr19:18309300-18309344	3140.32	4499.9	-4.400078696e-003	6.355575789e-002	9.448051214e-001	1.408378e+003	1.394181e+003	1.493809e+002	1.404885e+002	167	519	22	77	8.517752e+000	1.903723e+001	0	0	0	0	0	0	0	0	0	1	0	115.893	425.477	1	1	1	1	26.2212	22.8337	77.4358
DATA	447	3	119	0	0	A_14_P104353	chr21:31869196-31869255	3161.72	4499.34	3.262688469e-001	7.466221632e-002	1.242849376e-005	5.096170e+002	1.080221e+003	7.127677e+001	1.094051e+002	96	424	22	77	8.397493e+000	1.910446e+001	0	0	0	0	0	0	0	0	0	1	0	41.9022	329.075	1	1	1	1	23.9365	22.6233	78.0957
DATA	448	3	120	0	0	A_14_P131878	chr20:17409866-17409925	3182.56	4500.13	-1.458836284e-002	6.686933321e-002	8.273027125e-001	8.832483e+002	8.540720e+002	1.014368e+002	8.715599e+001	126	362	22	77	8.475706e+000	1.920304e+001	0	0	0	0	0	0	0	0	0	1	0	72.5522	259.715	1	1	1	1	25.1049	22.7083	78.2298
DATA	449	3	121	0	0	A_14_P108865	chr1:3582025-3582084	3204.23	4500.18	9.857318220e-002	6.954592255e-002	1.563710932e-001	6.523402e+002	8.185540e+002	8.214950e+001	8.368554e+001	109	345	22	77	8.089334e+000	1.913501e+001	0	0	0	0	0	0	0	0	0	1	0	53.5321	248.426	1	1	1	1	25.7804	22.3186	78.1337
DATA	450	3	122	0	0	A_14_P137495	chr21:23595873-23595932	3225.08	4499.86	1.038945545e-001	6.839314240e-002	1.287427422e-001	7.126142e+002	9.052093e+002	8.704040e+001	9.218567e+001	111	360	22	77	8.433100e+000	1.900224e+001	0	0	0	0	0	0	0	0	0	1	0	58.4223	274.185	1	1	1	1	23.9365	22.7033	78.1345
DATA	451	3	123	0	0	A_16_P39955749	chr13:53380120-53380179	3245.97	4500	8.266915618e-002	6.854079716e-002	2.277671203e-001	7.089525e+002	8.576030e+002	8.677148e+001	8.752275e+001	113	348.5	22	77	8.572768e+000	1.897789e+001	0	0	0	0	0	0	0	0	0	1	0	58.0604	259.236	1	1	1	1	26.4388	22.9336	78.0563
DATA	452	3	124	0	0	A_14_P112692	chr21:31852088-31852147	3267.19	4500.06	1.298013512e-002	6.920685593e-002	8.512250149e-001	7.122254e+002	7.338336e+002	8.707128e+001	7.544423e+001	107	302	22	77	8.748827e+000	1.902971e+001	0	0	0	0	0	0	0	0	0	1	0	58.2632	221.348	1	1	1	1	24.8756	23.4402	77.9375
DATA	453	3	125	0	0	A_16_P15607303	chr2:33294723-33294782	3288.74	4499.74	-2.014387153e-001	6.883388638e-002	3.428579749e-003	1.151615e+003	7.242168e+002	1.256052e+002	7.451848e+001	148	307	23	78	8.795930e+000	1.901823e+001	0	0	0	0	0	0	0	0	0	1	0	94.0998	217.954	1	1	1	1	24.8756	23.7318	78.3436
DATA	454	3	126	0	0	A_14_P130621	chr17:67537852-67537911	3310.1	4499.92	1.267818874e-001	7.519962102e-002	9.180778333e-002	4.757817e+002	6.370736e+002	6.916933e+001	6.609201e+001	92	272	23	78	8.733482e+000	1.900904e+001	0	0	0	0	0	0	0	0	0	1	0	38.8287	191.288	1	1	1	1	26.6546	23.5364	78.8026
DATA	455	3	127	0	0	A_14_P134321	chr7:101409273-101409332	3330.97	4499.98	-3.335881038e-001	7.193370165e-002	3.527538444e-006	1.529749e+003	7.096304e+002	1.610227e+002	7.312124e+001	173	303	23	78	8.699436e+000	1.840052e+001	0	0	0	0	0	0	0	0	0	1	0	124.689	212.581	1	1	1	1	27.501	23.5618	78.7925
DATA	456	3	128	0	0	A_16_P00130430	chr1:98511642-98511701	3352.16	4499.7	-5.383449807e-001	8.259466955e-002	7.129168447e-011	1.650772e+003	4.779057e+002	1.725799e+002	5.095499e+001	189	232	23	79	8.485232e+000	1.874613e+001	0	0	0	0	0	0	0	0	0	1	0	134.384	142.818	1	1	1	1	25.5572	23.371	79.0467
DATA	457	3	129	0	0	A_14_P130444	chr19:9260899-9260958	3372.94	4500.53	4.428328988e-005	6.992966776e-002	9.994947359e-001	6.939319e+002	6.940027e+002	8.576642e+001	7.162666e+001	113	297.5	22	79	8.490464e+000	1.848418e+001	0	0	0	0	0	0	0	0	0	1	0	56.4114	206.897	1	1	1	1	22.7082	23.2495	79.3675
DATA	458	3	130	0	0	A_14_P119704	chr18:59712412-59712471	3394.18	4500.36	3.083372960e-002	7.019810558e-002	6.604885352e-001	6.618860e+002	7.105865e+002	8.323628e+001	7.324558e+001	106.5	295.5	22	79	8.431571e+000	1.898089e+001	0	0	0	0	0	0	0	0	0	1	0	53.7336	211.303	1	1	1	1	25.3321	23.1978	79.3357
DATA	459	3	131	0	0	A_16_P15870952	chr2:149198443-149198502	3415.2	4499.78	1.201017536e-001	6.577424045e-002	6.785485154e-002	9.700337e+002	1.279053e+003	1.093790e+002	1.291394e+002	133	489.5	22	79	8.450979e+000	1.922166e+001	0	0	0	0	0	0	0	0	0	1	0	78.6454	379.362	1	1	1	1	24.4106	23.118	79.7768
DATA	460	3	132	0	0	A_14_P139851	chr20:23514351-23514410	3436.5	4499.74	9.558534012e-002	6.907313537e-002	1.664111436e-001	6.859856e+002	8.548706e+002	8.524824e+001	8.733241e+001	105	356	22	79	8.470623e+000	1.872882e+001	0	0	0	0	0	0	0	0	0	1	0	55.536	252.877	1	1	1	1	23.9365	22.9817	79.8221
DATA	461	3	133	0	0	A_16_P21567728	chrX:117671382-117671441	3458.21	4499.98	-6.739633427e-002	6.814999771e-002	3.226919567e-001	8.726361e+002	7.472000e+002	1.009175e+002	7.683589e+001	122	314	22	79	8.327994e+000	1.884139e+001	0	0	0	0	0	0	0	0	0	1	0	70.5381	220.419	1	1	1	1	25.5572	23.0631	79.9518
DATA	462	3	134	0	0	A_14_P201423	chr8:94737899-94737958	3478.97	4499.68	-1.165744351e-001	9.748218262e-002	2.317536319e-001	3.557522e+002	2.720027e+002	6.198703e+001	3.259242e+001	76	172.5	23	79	8.383841e+000	1.901543e+001	0	0	0	0	0	0	0	0	0	1	0	28.7153	80.0228	1	1	1	1	26.2212	23.203	80.027
DATA	463	3	135	0	0	A_14_P127032	chr6:75350910-75350969	3500.09	4499.55	-1.345095330e-001	6.320734755e-002	3.333144409e-002	3.209547e+003	2.354692e+003	3.249561e+002	2.361567e+002	311	767.5	23	79	8.379842e+000	1.921875e+001	0	0	0	0	0	0	0	0	0	1	0	258.675	690.82	1	1	1	1	25.7804	23.206	80.1989
DATA	464	3	136	0	0	A_14_P123147	chr3:52559871-52559921	3521.28	4499.75	-1.924346055e-001	6.460433491e-002	2.895080537e-003	3.023261e+003	1.941069e+003	3.065842e+002	1.949450e+002	292	641	23	79	8.370851e+000	1.935695e+001	0	0	0	0	0	0	0	0	0	1	0	243.276	567.865	1	1	1	1	25.3321	23.4187	80.3582
DATA	465	3	137	0	0	A_16_P40958529	chr18:13496910-13496969	3542.11	4499.98	1.646320993e-002	6.298593289e-002	7.938001302e-001	1.661106e+003	1.725284e+003	1.737634e+002	1.734760e+002	175	578	23	80	8.391646e+000	1.936961e+001	0	0	0	0	0	0	0	0	0	1	0	133.455	503.318	1	1	1	1	26.8687	23.3351	80.5763
DATA	466	3	138	0	0	A_16_P21200296	chr21:18679576-18679635	3563.93	4500.11	1.658197384e-001	6.887247923e-002	1.605625705e-002	7.099991e+002	1.040106e+003	8.746796e+001	1.055843e+002	110	405	23	81	8.617562e+000	1.964872e+001	0	0	0	0	0	0	0	0	0	1	0	56.9472	302.526	1	1	1	1	25.3321	23.5979	81.0801
DATA	467	3	139	0	0	A_16_P16970043	chr4:178907110-178907169	3584.85	4499.98	8.169118019e-002	6.713682197e-002	2.236854507e-001	8.224270e+002	9.926326e+002	9.685966e+001	1.009206e+002	119	362	23	80	8.490575e+000	1.964231e+001	0	0	0	0	0	0	0	0	0	0	0	65.8604	287.881	1	1	1	1	23.696	23.2577	81.1437
DATA	468	3	140	0	0	A_14_P122592	chr13:107144093-107144152	3605.92	4500.13	5.139925666e-002	6.294102115e-002	4.141423532e-001	1.720777e+003	1.936974e+003	1.795474e+002	1.945570e+002	187	647	22	80	8.361464e+000	1.993070e+001	0	0	0	0	0	0	0	0	0	0	0	137.575	560.106	1	1	1	1	24.6442	22.9142	81.211
DATA	469	3	141	0	0	A_14_P134954	chr13:38722982-38723041	3626.89	4500.19	5.918297660e-002	7.062667835e-002	4.020480390e-001	6.413982e+002	7.350396e+002	8.215272e+001	7.575317e+001	101	305	23	80	8.308932e+000	1.943803e+001	0	0	0	0	0	0	0	0	0	1	0	51.1954	211.921	1	1	1	1	24.4106	23.1809	80.9435
DATA	470	3	142	0	0	A_14_P124654	chr5:137649293-137649352	3647.84	4500.39	3.427464993e-001	7.329441920e-002	2.921009545e-006	6.280777e+002	1.382802e+003	8.117107e+001	1.394959e+002	101	484.5	23	80	8.391903e+000	1.959397e+001	0	0	0	0	0	0	0	0	0	0	0	50.049	397.497	1	1	1	1	24.1747	23.3785	81.1141
DATA	471	3	143	0	0	A_16_P15659273	chr2:54702976-54703035	3669.11	4500.39	-9.744021209e-002	6.424318715e-002	1.293323521e-001	1.597066e+003	1.276094e+003	1.678063e+002	1.289338e+002	185	448	23	80	8.693335e+000	1.955077e+001	0	0	0	0	0	0	0	0	0	0	0	127.051	365.71	1	1	1	1	25.7804	23.8456	81.5006
DATA	472	3	144	0	0	A_14_P139190	chr20:19410274-19410333	3690.37	4500.41	2.761498590e-001	7.014712270e-002	8.260152811e-005	7.538615e+002	1.423775e+003	9.134956e+001	1.435730e+002	109	524	23	81	8.603090e+000	1.971443e+001	0	0	0	0	0	0	0	0	0	0	0	59.8716	406.79	1	1	1	1	23.4529	23.9136	82.2403
DATA	473	3	145	0	0	A_14_P100149	chr21:28592949-28593008	3711.82	4500.58	2.370075901e-001	6.835528981e-002	5.257349890e-004	8.638291e+002	1.490855e+003	1.006618e+002	1.502346e+002	120	510	23	82	8.794014e+000	1.981190e+001	0	0	0	0	0	0	0	0	0	0	0	68.4881	424.646	1	1	1	1	25.7804	23.8319	82.5535
DATA	474	3	146	0	0	A_14_P200504	chr18:13826044-13826094	3732.79	4500.51	-1.783949758e-002	6.230523099e-002	7.746297982e-001	2.356543e+003	2.261704e+003	2.412727e+002	2.269342e+002	229	699	23	81	8.569090e+000	1.968020e+001	0	0	0	0	0	0	0	0	0	0	0	186.53	642.26	1	1	1	1	25.7804	23.4784	81.744
DATA	475	3	147	0	0	A_14_P131913	chr12:28544289-28544341	3754.07	4500.63	-3.306045389e-001	7.145505118e-002	3.714514190e-006	1.672919e+003	7.813947e+002	1.751433e+002	8.033652e+001	183	309	23	81	8.463875e+000	1.954874e+001	0	0	0	0	0	0	0	0	0	0	0	132.196	221.215	1	1	1	1	26.0017	23.5206	81.8443
DATA	476	3	148	0	0	A_14_P128728	chr21:36201563-36201622	3774.96	4500.63	-7.027428242e-002	6.179555787e-002	2.554521653e-001	1.128779e+004	9.601405e+003	1.129974e+003	9.603229e+002	931	2790.5	22	81	8.453728e+000	1.953689e+001	0	0	0	0	0	0	0	0	0	0	0	890.521	2710	1	1	1	1	25.5572	23.2101	81.7038
DATA	477	3	149	0	0	A_14_P111880	chr2:219250620-219250679	3796.78	4500.52	9.946489645e-002	6.787157175e-002	1.427881414e-001	7.795249e+002	9.801553e+002	9.371790e+001	9.979751e+001	112	357.5	22	81	8.252329e+000	1.955158e+001	0	0	0	0	0	0	0	0	0	0	0	61.3954	275.779	1	1	1	1	27.0811	23	81.889
DATA	478	3	150	0	0	A_16_P36670143	chr4:23806994-23807053	3817.56	4500.25	-1.659548329e-001	7.859521616e-002	3.472822497e-002	6.207523e+002	4.236074e+002	8.104491e+001	4.635791e+001	101	204	22	81	8.155139e+000	1.945050e+001	0	0	0	0	0	0	0	0	0	0	0	48.814	118.83	1	1	1	1	24.6442	22.7728	81.8489
DATA	479	3	151	0	0	A_14_P201977	chr4:47175035-47175094	3838.79	4500.79	-1.901271467e-002	8.962727912e-002	8.320049197e-001	3.775687e+002	3.613959e+002	6.441771e+001	4.077774e+001	84	187	22	82	8.248272e+000	1.936347e+001	0	0	0	0	0	0	0	0	0	0	0	29.6411	101.075	1	1	1	1	26.2212	23.0787	82.1566
DATA	480	3	152	0	0	A_14_P110944	chr9:126429299-126429357	3859.97	4500.58	2.014678804e-001	7.102796562e-002	4.561689790e-003	6.210524e+002	9.876342e+002	8.117670e+001	1.005641e+002	106	352	23	81	8.280506e+000	1.917022e+001	0	0	0	0	0	0	0	0	0	0	0	48.6796	275.387	1	1	1	1	26.4388	23.3668	81.8796
DATA	481	3	153	0	0	A_16_P15438659	chr1:213015796-213015855	3881.06	4499.94	1.950682737e-001	7.023476023e-002	5.479989612e-003	6.599512e+002	1.034142e+003	8.423827e+001	1.051456e+002	104	378.5	23	81	8.336497e+000	1.941615e+001	0	0	0	0	0	0	0	0	0	0	0	51.6518	287.484	1	1	1	1	22.7082	23.2995	81.8409
DATA	482	3	154	0	0	A_14_P200843	chr10:89263612-89263671	3902.36	4500.25	-1.441949055e-001	7.383546334e-002	5.082882361e-002	7.337412e+002	5.264389e+002	9.018408e+001	5.598759e+001	105.5	234.5	23	81	8.555112e+000	1.932571e+001	0	0	0	0	0	0	0	0	0	0	0	57.3363	145.916	1	1	1	1	25.3321	23.2929	81.9683
DATA	483	3	155	0	0	A_16_P18058850	chr7:106332112-106332171	3923.81	4500.12	2.295870444e-001	6.847903946e-002	8.003850728e-004	8.435805e+002	1.431244e+003	9.936800e+001	1.443952e+002	123	450	23	80	8.539217e+000	1.906265e+001	0	0	0	0	0	0	0	0	0	0	0	65.82	395.527	1	1	1	1	25.1049	23.1959	81.1289
DATA	484	3	156	0	0	A_14_P105914	chr4:121392289-121392348	3944.85	4500.02	4.972447464e-001	8.225645567e-002	1.493596296e-009	4.312193e+002	1.355011e+003	6.800899e+001	1.368505e+002	86	467.5	23	79	8.740647e+000	1.936991e+001	0	0	0	0	0	0	0	0	0	1	0	33.597	373.384	1	1	1	1	24.4106	23.3323	80.2032
DATA	485	3	157	0	0	A_18_P13078500	chr2:978269-978328	3965.94	4500.71	1.386266142e-001	6.487948680e-002	3.262413506e-002	1.242374e+003	1.709538e+003	1.349405e+002	1.720313e+002	150	556	22	79	8.482210e+000	1.921554e+001	0	0	0	0	0	0	0	0	0	1	0	96.6503	469.775	1	1	1	1	27.501	23.0815	80.1912
DATA	486	3	158	0	0	A_14_P138399	chr17:79658203-79658262	3987.15	4500.08	1.649572232e-001	6.868441880e-002	1.632047732e-002	7.480500e+002	1.093674e+003	9.152685e+001	1.110536e+002	113	394	23	79	8.375230e+000	1.884197e+001	0	0	0	0	0	0	0	0	0	1	0	58.1175	299.678	1	1	1	1	26.0017	23.2526	79.7437
DATA	487	3	159	0	0	A_14_P101366	chr12:71092070-71092129	4008.06	4500.26	-2.194206827e-001	9.468667304e-002	2.048552270e-002	4.494538e+002	2.711842e+002	6.934655e+001	3.330294e+001	90.5	166.5	23	79	8.607110e+000	1.943823e+001	0	0	0	0	0	0	0	0	0	1	0	34.8721	74.1074	1	1	1	1	26.4388	23.3171	79.617
DATA	488	3	160	0	0	A_14_P136299	chr21:47361721-47361776	4029.3	4500.1	-1.000115478e-001	6.427035891e-002	1.196827004e-001	1.651098e+003	1.311479e+003	1.733703e+002	1.325726e+002	179	452	22	78	8.305442e+000	1.885545e+001	0	0	0	0	0	0	0	0	0	1	0	127.941	357.421	1	1	1	1	25.5572	22.8851	79.0824
DATA	489	3	161	0	0	A_14_P116921	chr12:111070234-111070288	4050.49	4500.82	5.066526640e-001	7.947589916e-002	1.830560032e-010	6.652191e+002	2.136079e+003	8.502061e+001	2.144901e+002	104	665.5	22	77	8.320836e+000	1.876417e+001	0	0	0	0	0	0	0	0	0	1	0	51.4794	580.67	1	1	1	1	25.3321	22.7861	78.2502
DATA	490	3	162	0	0	A_14_P122439	chr1:156962968-156963027	4071.31	4500.76	2.381111355e-001	6.582561479e-002	2.976897593e-004	1.975350e+003	3.417868e+003	2.045236e+002	3.423416e+002	201	1002	22	77	8.259196e+000	1.899695e+001	0	0	0	0	0	0	0	0	0	1	0	152.691	926.771	1	1	1	1	26.2212	22.577	78.3669
DATA	491	3	163	66	1	DarkCorner	DarkCorner	4093	4500.8	0.000000000e+000	7.368822505e-001	1.000000000e+000	5.271419e+001	1.940098e+001	5.306841e+001	1.953135e+001	47	87	22	77	8.318383e+000	1.885883e+001	0	0	0	0	0	0	0	0	0	1	0	-0.955156	-2.92933	0	0	0	0	28.1191	22.5949	77.8109
DATA	492	3	164	66	1	DarkCorner	DarkCorner	4114.54	4500.75	0.000000000e+000	7.365761595e-001	1.000000000e+000	5.277015e+001	1.944861e+001	5.312475e+001	1.957930e+001	47	85	22	77	8.247335e+000	1.863115e+001	0	0	0	0	0	0	0	0	1	1	0	-3.32822	-4.31153	0	0	0	0	27.7085	22.14	77.713
DATA	493	4	1	66	1	DarkCorner	DarkCorner	675.661	4503.75	0.000000000e+000	7.374184688e-001	1.000000000e+000	5.730281e+001	2.103852e+001	5.768786e+001	2.117989e+001	47	92	22	78	8.179734e+000	1.856848e+001	0	0	0	0	0	0	0	0	1	1	0	-1.65622	-1.86971	0	0	0	0	25.1049	22.2588	78.7465
DATA	494	4	2	0	0	A_16_P00081650	chr1:64011592-64011651	697.034	4503.59	-5.776141316e-002	1.004125711e-001	5.651284163e-001	3.602874e+002	3.154189e+002	6.811133e+001	3.801026e+001	80	170	22	78	8.304653e+000	1.925832e+001	0	0	0	0	0	0	0	0	0	1	0	25.5395	78.5562	1	1	1	1	26.0017	22.4755	79.1974
DATA	495	4	3	0	0	A_16_P00250456	chr1:214037496-214037555	717.932	4503.53	-1.336701064e-002	6.282530032e-002	8.315104431e-001	2.066089e+003	2.003466e+003	2.145689e+002	2.014688e+002	199	581	22	79	8.526990e+000	1.940067e+001	0	0	0	0	0	0	0	0	0	1	0	146.206	498.395	1	1	1	1	26.0017	23.0206	80.1856
DATA	496	4	4	0	0	A_14_P118877	chr7:101049440-101049499	739.212	4503.5	1.506717181e-001	7.005229389e-002	3.148832634e-002	7.296726e+002	1.032285e+003	9.320469e+001	1.053940e+002	101.5	362.5	22	79	8.529918e+000	1.968318e+001	0	0	0	0	0	0	0	0	0	1	0	51.5559	256.561	1	1	1	1	27.0811	23.1772	80.2205
DATA	497	4	5	0	0	A_16_P37280941	chr5:94416311-94416370	759.83	4503.79	-3.079931316e-001	1.099592460e-001	5.094841765e-003	4.322463e+002	2.126856e+002	7.238695e+001	3.007800e+001	84	146	22	79	8.523959e+000	1.952882e+001	0	0	0	0	0	0	0	0	0	1	0	30.5018	52.8267	1	1	1	1	24.4106	23.1193	80.1458
DATA	498	4	6	0	0	A_14_P109921	chr18:36864525-36864584	781.237	4503.27	2.087686599e-001	6.635930275e-002	1.655004433e-003	1.280729e+003	2.071219e+003	1.406486e+002	2.082121e+002	136	602	22	80	8.264216e+000	1.982415e+001	0	0	0	0	0	0	0	0	0	1	0	90.2706	514.192	1	1	1	1	25.7804	23.0674	80.7255
DATA	499	4	7	0	0	A_14_P135479	chr17:1985617-1985676	802.35	4503.47	-1.410632705e-001	6.528328477e-002	3.071179445e-002	1.751617e+003	1.265832e+003	1.845732e+002	1.283599e+002	164.5	403.5	22	80	8.277087e+000	2.006048e+001	0	0	0	0	0	0	0	0	0	1	0	123.346	314.187	1	1	1	1	25.5572	23.1273	80.6986
DATA	500	4	8	0	0	A_14_P123787	chr22:41936727-41936779	823.71	4503.48	8.255138660e-003	7.445086475e-002	9.117112203e-001	6.339023e+002	6.460669e+002	8.607588e+001	6.802196e+001	96.5	255.5	23	80	8.198020e+000	2.036207e+001	0	0	0	0	0	0	0	0	0	1	0	44.6048	160.358	1	1	1	1	26.2212	23.2407	81.066
DATA	501	4	9	0	0	A_14_P102812	chr3:98300538-98300597	844.724	4503.6	2.225766159e-002	6.338055818e-002	7.254571353e-001	1.692068e+003	1.781047e+003	1.789566e+002	1.793713e+002	166	541	23	81	8.210746e+000	2.050281e+001	0	0	0	0	0	0	0	0	0	0	0	118.997	442.167	1	1	1	1	25.5572	23.383	81.4928
DATA	502	4	10	0	0	A_14_P109188	chr15:75312024-75312075	865.903	4503.6	-1.618027547e-001	6.435672984e-002	1.193181816e-002	2.625863e+003	1.809128e+003	2.689773e+002	1.821588e+002	235.5	524	23	81	8.375768e+000	2.049506e+001	0	0	0	0	0	0	0	0	0	0	0	184.594	449.327	1	1	1	1	26.2212	23.751	81.621
DATA	503	4	11	0	0	A_14_P135532	chr5:134296200-134296259	887.115	4503.44	2.898808000e-001	6.981673058e-002	3.295464669e-005	9.488294e+002	1.849562e+003	1.113622e+002	1.861737e+002	118.5	558.5	23	81	8.373943e+000	2.036858e+001	0	0	0	0	0	0	0	0	0	0	0	66.6859	459.646	1	1	1	1	26.2212	23.6362	81.8569
DATA	504	4	12	0	0	A_14_P126711	chr15:52202996-52203055	908.089	4503.68	2.211131722e-001	6.926706471e-002	1.412016568e-003	8.318957e+002	1.384146e+003	1.015855e+002	1.400347e+002	108	435	23	81	8.239135e+000	2.079205e+001	0	0	0	0	0	0	0	0	0	0	0	58.4645	344.265	1	1	1	1	25.3321	23.3348	82.3338
DATA	505	4	13	0	0	A_16_P00154158	chr1:117014640-117014699	929.468	4503.19	-2.188384856e-001	6.917552827e-002	1.558711730e-003	1.385399e+003	8.370209e+002	1.503059e+002	8.634971e+001	152	300	23	82	8.383363e+000	2.111412e+001	0	0	0	0	0	0	0	0	0	0	0	97.372	208.383	1	1	1	1	25.3321	23.4008	83.117
DATA	506	4	14	0	0	A_16_P19664056	chr12:103806016-103806075	950.421	4503.49	2.286545392e-001	6.648613475e-002	5.835843489e-004	1.407728e+003	2.383270e+003	1.523606e+002	2.392675e+002	149	674	23	83	8.297519e+000	2.105244e+001	0	0	0	0	0	0	0	0	0	0	0	98.9671	594.037	1	1	1	1	25.1049	23.1353	84.2279
DATA	507	4	15	0	0	A_14_P110565	chr3:186959297-186959356	972.164	4503.9	-8.756518046e-002	7.185173484e-002	2.229608742e-001	8.160996e+002	6.670801e+002	1.002701e+002	6.998471e+001	114	261	23	83	8.302016e+000	2.106814e+001	0	0	0	0	0	0	0	0	0	0	0	57.3984	166.507	1	1	1	1	26.8687	23.228	84.393
DATA	508	4	16	0	0	A_14_P133128	chr6:41530170-41530229	993.1	4503.83	-8.787338624e-002	6.634322553e-002	1.853281279e-001	1.250299e+003	1.021270e+003	1.379230e+002	1.042905e+002	137	354	23	84	8.394832e+000	2.090420e+001	0	0	0	0	0	0	0	0	0	0	0	87.984	255.293	1	1	1	1	26.6546	23.1424	84.2779
DATA	509	4	17	0	0	A_14_P130082	chr2:108272055-108272114	1014.36	4503.72	-5.828505030e-002	6.435035140e-002	3.650705017e-001	1.556810e+003	1.361290e+003	1.661993e+002	1.377541e+002	161	438.5	22	83	8.532760e+000	2.071978e+001	0	0	0	0	0	0	0	0	0	0	0	109.628	340.855	1	1	1	1	26.2212	23.1707	84.1493
DATA	510	4	18	0	0	A_14_P201250	chr12:44130156-44130215	1035.63	4503.9	1.101971620e-001	6.589198225e-002	9.444724457e-002	1.090212e+003	1.405102e+003	1.235544e+002	1.420795e+002	134	437	23	84	8.809004e+000	2.037567e+001	0	0	0	0	0	0	0	0	0	0	0	76.8341	352.472	1	1	1	1	26.4388	23.6432	84.7111
DATA	511	4	19	0	0	A_14_P201771	chr13:48809347-48809406	1056.41	4503.98	1.351847608e-001	6.637385713e-002	4.167840653e-002	1.042870e+003	1.423689e+003	1.193717e+002	1.439119e+002	131	450	23	84	8.879067e+000	2.026848e+001	0	0	0	0	0	0	0	0	0	0	0	73.5657	357.824	1	1	1	1	26.4388	24.1688	84.675
DATA	512	4	20	0	0	A_14_P104597	chr6:71394031-71394090	1077.04	4503.88	-5.851503782e-002	6.478577237e-002	3.664154344e-001	1.438519e+003	1.257189e+003	1.551136e+002	1.274567e+002	155	405	23	83	8.489252e+000	2.028170e+001	0	0	0	0	0	0	0	0	0	0	0	101.58	316.619	1	1	1	1	28.1191	24.2195	84.0666
DATA	513	4	21	0	1	PC_00000004	PC_00000004	1098.94	4503.47	1.262582330e-001	6.530023194e-002	5.317418244e-002	1.217096e+003	1.627733e+003	1.348035e+002	1.641131e+002	135	508	24	83	8.720184e+000	2.134206e+001	0	0	0	0	0	0	0	0	0	0	0	86.0485	410.869	1	1	1	1	26.2212	24.51	84.2553
DATA	514	4	22	0	0	A_14_P135740	chr5:52855758-52855817	1120.11	4503.81	-6.594415745e-002	8.715410478e-002	4.492664302e-001	4.680103e+002	4.020789e+002	7.443344e+001	4.530527e+001	83	195	23	82	8.549133e+000	2.019612e+001	0	0	0	0	0	0	0	0	0	0	0	33.1314	101.734	1	1	1	1	26.8687	24.1594	83.4659
DATA	515	4	23	0	0	A_14_P125702	chr12:29886898-29886957	1141.3	4503.9	-8.386061420e-002	8.737884446e-002	3.371881564e-001	4.756951e+002	3.921643e+002	7.485627e+001	4.440340e+001	85	192	23	82	8.654926e+000	2.028513e+001	0	0	0	0	0	0	0	0	0	0	0	33.7227	99.4722	1	1	1	1	28.3221	23.9878	83.7675
DATA	516	4	24	0	0	A_14_P122648	chr22:39224115-39224174	1162.06	4503.53	2.685042888e-001	6.775121594e-002	7.398531325e-005	1.312824e+003	2.436188e+003	1.434081e+002	2.445029e+002	154	713	23	83	8.758335e+000	2.047617e+001	0	0	0	0	0	0	0	0	0	0	0	93.2047	619.488	1	1	1	1	26.4388	23.9731	84.3937
DATA	517	4	25	0	0	A_14_P107119	chr18:18539853-18539912	1183.34	4503.88	-1.824420941e-001	6.393828526e-002	4.325287970e-003	5.282638e+003	3.470634e+003	5.313969e+002	3.476811e+002	427	989	23	82	8.666821e+000	2.064351e+001	0	0	0	0	0	0	0	0	0	0	0	375.651	884.951	1	1	1	1	26.0017	23.7738	83.7908
DATA	518	4	26	0	0	A_14_P115803	chr1:210743015-210743074	1204.51	4503.82	1.510975444e-001	6.787775845e-002	2.601254629e-002	8.740992e+002	1.237822e+003	1.046390e+002	1.254945e+002	119	388	23	82	8.452624e+000	2.133278e+001	0	0	0	0	0	0	0	0	0	0	0	62.263	316.505	1	1	1	1	27.9146	23.8609	83.9806
DATA	519	4	27	0	0	A_16_P40989344	chr18:29221716-29221775	1225.68	4503.95	9.045539219e-002	6.553247308e-002	1.674899974e-001	1.118326e+003	1.377285e+003	1.257121e+002	1.392605e+002	131	443	23	83	8.371372e+000	2.120624e+001	0	0	0	0	0	0	0	0	0	0	0	79.802	353.189	1	1	1	1	27.0811	23.7189	83.8813
DATA	520	4	28	0	0	A_14_P107692	chr6:13367440-13367499	1246.85	4503.92	-1.680843813e-001	6.809806072e-002	1.357679669e-002	1.271061e+003	8.631418e+002	1.394299e+002	8.872410e+001	147	308.5	23	83	8.298201e+000	2.100537e+001	0	0	0	0	0	0	0	0	0	0	0	90.8707	222.004	1	1	1	1	27.7085	23.4407	84.055
DATA	521	4	29	0	0	A_14_P110889	chr2:220386588-220386647	1268.18	4503.67	7.392792732e-002	6.703562069e-002	2.701072626e-001	9.309062e+002	1.103656e+003	1.092599e+002	1.122489e+002	119	372	23	84	8.243206e+000	2.115248e+001	0	0	0	0	0	0	0	0	0	0	0	66.6831	284.739	1	1	1	1	27.2919	23.2248	84.9098
DATA	522	4	30	0	0	A_14_P128634	chr17:58501670-58501722	1288.96	4503.93	2.516855619e-001	6.835610591e-002	2.314329265e-004	1.009325e+003	1.801842e+003	1.159578e+002	1.813366e+002	123	545	23	83	8.668727e+000	2.026311e+001	0	0	0	0	0	0	0	0	0	0	0	72.4445	466.316	1	1	1	1	28.1191	23.8261	84.2986
DATA	523	4	31	0	0	A_16_P40415565	chr15:58622268-58622327	1310	4504	3.347650938e-002	6.274309795e-002	5.936536886e-001	2.029071e+003	2.191663e+003	2.107524e+002	2.201087e+002	198	658.5	23	83	8.630967e+000	2.049735e+001	0	0	0	0	0	0	0	0	0	0	0	145.941	569.025	1	1	1	1	28.1191	23.9401	84.4887
DATA	524	4	32	0	0	A_14_P115085	chr8:98817661-98817717	1331.22	4504.04	1.819388320e-001	6.616217455e-002	5.961491389e-003	1.163669e+003	1.769164e+003	1.295086e+002	1.780749e+002	139	571	23	84	8.628630e+000	2.050733e+001	0	0	0	0	0	0	0	0	0	0	0	83.8788	460.851	1	1	1	1	27.7085	23.785	85.0647
DATA	525	4	33	0	0	A_16_P20368816	chr15:100666579-100666638	1352.57	4504.25	-4.775326740e-002	6.483334406e-002	4.613935408e-001	1.360172e+003	1.218543e+003	1.473683e+002	1.235189e+002	148	407	23	84	8.544645e+000	2.037821e+001	0	0	0	0	0	0	0	0	0	0	0	98.2638	318.5	1	1	1	1	26.0017	23.7577	84.7516
DATA	526	4	34	0	0	A_14_P200658	chr4:70917090-70917149	1374.07	4504.25	4.833943762e-002	7.513352164e-002	5.199772778e-001	5.728138e+002	6.402549e+002	8.051688e+001	6.711858e+001	90	261	23	84	8.559523e+000	2.038810e+001	0	0	0	0	0	0	0	0	0	0	0	41.4784	167.93	1	1	1	1	26.2212	23.757	84.5853
DATA	527	4	35	0	0	A_14_P120077	chr2:237075191-237075245	1394.86	4504.12	-3.857199826e-002	6.253174684e-002	5.373411567e-001	2.426632e+003	2.220404e+003	2.491436e+002	2.229458e+002	228	688.5	23	84	8.472593e+000	2.044142e+001	0	0	0	0	0	0	0	0	0	0	0	176.121	584.363	1	1	1	1	26.4388	23.7661	84.9399
DATA	528	4	36	0	0	A_14_P138854	chr19:2849385-2849444	1416.4	4504.69	3.318151440e-001	7.539855181e-002	1.078446065e-005	5.495232e+002	1.179780e+003	7.868523e+001	1.196612e+002	93	406	23	83	8.396424e+000	1.998684e+001	0	0	0	0	0	0	0	0	0	0	0	39.9809	311.619	1	1	1	1	24.8756	23.8901	84.0215
DATA	529	4	37	0	0	A_14_P138166	chr15:63617463-63617522	1437	4504.36	2.855164324e-001	7.197483789e-002	7.281586698e-005	6.794134e+002	1.311144e+003	8.816234e+001	1.326207e+002	101.5	436	23	83	8.364212e+000	2.040422e+001	0	0	0	0	0	0	0	0	0	0	0	49.5487	347.51	1	1	1	1	26.2212	23.7441	84.0681
DATA	530	4	38	0	0	A_16_P01129765	chr4:168139439-168139498	1457.93	4504.62	5.273367474e-002	8.386377741e-002	5.294789736e-001	4.268321e+002	4.819375e+002	7.044826e+001	5.212532e+001	86.5	222.5	23	84	8.570469e+000	1.992016e+001	0	0	0	0	0	0	0	0	0	0	0	31.2049	128.192	1	1	1	1	26.0017	24.1111	84.5998
DATA	531	4	39	0	0	A_14_P115767	chr7:117420524-117420583	1479.7	4504.63	-1.100099228e-001	6.688808029e-002	1.000344852e-001	1.189279e+003	9.231530e+002	1.314103e+002	9.441180e+001	145	341	23	83	8.896742e+000	1.961201e+001	0	0	0	0	0	0	0	0	0	0	0	87.1719	246.472	1	1	1	1	24.8756	24.2981	84.0196
DATA	532	4	40	0	0	A_14_P104180	chr8:74860448-74860507	1501	4504.2	-1.038956725e-001	7.186258980e-002	1.482460380e-001	8.003203e+002	6.300400e+002	9.753913e+001	6.601610e+001	112	264	23	83	8.841579e+000	1.981973e+001	0	0	0	0	0	0	0	0	0	0	0	58.8135	168.83	1	1	1	1	28.1191	24.272	83.6724
DATA	533	4	41	0	0	A_14_P200264	chr9:139641471-139641530	1522	4504.2	-6.059954152e-001	1.297882748e-001	3.025109749e-006	4.761414e+002	1.179616e+002	7.321135e+001	2.291147e+001	88.5	128	24	82	8.861774e+000	1.958515e+001	0	0	0	0	0	0	0	0	0	0	0	35.0806	31.7258	1	1	1	1	28.1191	24.3256	83.2389
DATA	534	4	42	0	0	A_16_P02887096	chr14:32518666-32518725	1543.11	4504.87	1.814860239e-001	7.150482118e-002	1.114577426e-002	6.303339e+002	9.573190e+002	8.396369e+001	9.771133e+001	98	337.5	23	81	8.707292e+000	1.979983e+001	0	0	0	0	0	0	0	0	0	0	0	46.5624	258.437	1	1	1	1	24.8756	23.9201	82.9206
DATA	535	4	43	0	0	A_16_P02796731	chr13:65971853-65971912	1564.47	4504.69	-6.338054462e-002	6.722738658e-002	3.457941412e-001	1.024708e+003	8.855629e+002	1.164497e+002	9.067671e+001	130	331	23	82	8.573328e+000	2.035622e+001	0	0	0	0	0	0	0	0	0	0	0	75.8971	239.963	1	1	1	1	26.4388	23.9217	83.1935
DATA	536	4	44	0	0	A_14_P102351	chr21:43607477-43607536	1585.16	4504.3	-8.018968832e-002	6.771790823e-002	2.363447805e-001	1.009270e+003	8.391079e+002	1.150243e+002	8.612969e+001	125	308	24	81	8.850578e+000	2.008537e+001	0	0	0	0	0	0	0	0	0	0	0	74.9494	228.202	1	1	1	1	27.0811	24.4092	82.8897
DATA	537	4	45	0	0	A_14_P125428	chr15:38747615-38747674	1606.2	4504.11	-3.249973716e-001	7.200638617e-002	6.378087286e-006	1.566464e+003	7.411791e+002	1.660307e+002	7.660273e+001	167.5	293.5	24	82	8.892114e+000	2.009482e+001	0	0	0	0	0	0	0	0	0	0	0	116.639	202.318	1	1	1	1	26.8687	24.3567	83.0125
DATA	538	4	46	0	0	A_16_P17574468	chr6:67029691-67029750	1627.21	4504.16	1.235105361e-001	6.492015683e-002	5.710593242e-002	1.230231e+003	1.634922e+003	1.347092e+002	1.646252e+002	143	538	23	81	8.583900e+000	2.017220e+001	0	0	0	0	0	0	0	0	0	0	0	91.849	447.947	1	1	1	1	25.7804	24.0384	82.5681
DATA	539	4	47	0	0	A_16_P21084638	chr20:15797054-15797113	1648.72	4504.22	-1.494769266e-001	6.871500361e-002	2.960635278e-002	1.077783e+003	7.639316e+002	1.208779e+002	7.877072e+001	134	289.5	23.5	81	8.522954e+000	1.954842e+001	0	0	0	0	0	0	0	0	0	0	0	80.6896	210.106	1	1	1	1	27.0811	23.9919	81.6213
DATA	540	4	48	0	0	A_14_P200328	chr11:125771834-125771893	1670.21	4503.63	-1.568880921e-001	9.146272240e-002	8.628608137e-002	4.517873e+002	3.148081e+002	7.085076e+001	3.683999e+001	92	181	23	81	8.466010e+000	1.910780e+001	0	0	0	0	0	0	0	0	0	0	0	33.9177	86.9092	1	1	1	1	27.7085	23.8113	81.998
DATA	541	4	49	0	0	A_18_P14179324	chr3:55890134-55890193	1691.1	4504.07	2.531887322e-002	7.176943197e-002	7.242528257e-001	6.563835e+002	6.957873e+002	8.527098e+001	7.214316e+001	101	294	23	81	8.489300e+000	1.919199e+001	0	0	0	0	0	0	0	0	0	0	0	49.4102	192.801	1	1	1	1	28.1191	23.6693	81.7946
DATA	542	4	50	0	0	A_16_P00892159	chr3:187988945-187989004	1712.09	4504	1.034339316e-001	6.488375525e-002	1.109041951e-001	1.184984e+003	1.503648e+003	1.303403e+002	1.515597e+002	145	490	23	80	8.157575e+000	1.915576e+001	0	0	0	0	0	0	0	0	0	0	0	89.4436	418.196	1	1	1	1	27.7085	23.3574	81.1988
DATA	543	4	51	0	0	A_14_P100120	chr12:81503370-81503429	1732.82	4504.58	1.317947734e-001	6.637435514e-002	4.707464778e-002	9.646316e+002	1.306641e+003	1.106174e+002	1.320274e+002	126	451.5	23	80	8.599752e+000	1.899538e+001	0	0	0	0	0	0	0	0	0	1	0	73.0054	364.737	1	1	1	1	25.7804	23.6847	80.335
DATA	544	4	52	0	0	A_16_P02353731	chr10:119320504-119320563	1754.53	4504.45	-1.852421689e-001	6.787874052e-002	6.352361864e-003	1.302228e+003	8.500508e+002	1.409705e+002	8.707069e+001	157	333	22	80	8.385405e+000	1.948900e+001	0	0	0	0	0	0	0	0	0	1	0	98.8319	238.181	1	1	1	1	24.4106	23.3232	80.5063
DATA	545	4	53	0	0	A_14_P111925	chr17:57350236-57350295	1775.74	4504.4	-1.806147011e-001	6.861172085e-002	8.477957979e-003	1.175590e+003	7.756063e+002	1.293018e+002	7.980285e+001	150	302	22	79	8.327255e+000	1.935143e+001	0	0	0	0	0	0	0	0	0	1	0	89.4647	218.12	1	1	1	1	25.5572	23.3477	80.4063
DATA	546	4	54	0	0	A_14_P110772	chr7:142580425-142580484	1797.14	4504.63	1.509119764e-002	7.382420835e-002	8.380247418e-001	5.928092e+002	6.137707e+002	7.998267e+001	6.416695e+001	101	267	22	79	8.434879e+000	1.950986e+001	0	0	0	0	0	0	0	0	0	1	0	45.2376	173.245	1	1	1	1	25.7804	23.372	79.9527
DATA	547	4	55	0	0	A_16_P01457090	chr6:35681450-35681509	1818.07	4504.47	1.474208681e-001	6.766829254e-002	2.936279168e-002	8.270115e+002	1.161268e+003	9.852459e+001	1.176146e+002	123	414	23	79	8.354883e+000	1.957827e+001	0	0	0	0	0	0	0	0	0	1	0	63.2787	328.951	1	1	1	1	26.0017	23.405	80.0066
DATA	548	4	56	0	0	A_14_P122029	chr13:103581697-103581756	1839.02	4504.5	3.346068357e-001	7.164447454e-002	3.006448093e-006	7.932620e+002	1.714050e+003	9.562977e+001	1.724094e+002	113	604	23	79	8.273188e+000	1.943170e+001	0	0	0	0	0	0	0	0	0	1	0	60.8579	487.256	1	1	1	1	26.2212	23.125	79.9221
DATA	549	4	57	0	0	A_14_P106310	chr17:80624672-80624731	1860	4504.34	-8.482350983e-002	6.539675590e-002	1.946105830e-001	1.278761e+003	1.051880e+003	1.385266e+002	1.068055e+002	158	413	23	79	8.292864e+000	1.959211e+001	0	0	0	0	0	0	0	0	0	1	0	98.3653	300.067	1	1	1	1	26.2212	23.393	79.3538
DATA	550	4	58	0	0	A_16_P19743745	chr13:23300362-23300421	1881.29	4504.48	3.006565302e-001	6.859967983e-002	1.171804975e-005	1.273634e+003	2.545079e+003	1.379989e+002	2.551760e+002	156	820.5	23	79	8.348759e+000	1.958569e+001	0	0	0	0	0	0	0	0	0	1	0	98.232	728.588	1	1	1	1	25.3321	23.4333	79.4724
DATA	551	4	59	0	0	A_14_P107083	chr17:63685275-63685334	1902.79	4504.55	-3.264505995e-002	6.591427134e-002	6.204127704e-001	1.065037e+003	9.879151e+002	1.189550e+002	1.004883e+002	137.5	385.5	22	78	8.354348e+000	1.930333e+001	0	0	0	0	0	0	0	0	0	1	0	82.3628	283.807	1	1	1	1	25.3321	23.108	78.9888
DATA	552	4	60	0	0	A_14_P122115	chr9:111823029-111823085	1923.59	4504.61	1.675663038e-001	6.436177472e-002	9.227548822e-003	1.707800e+003	2.511905e+003	1.787700e+002	2.518582e+002	185	809	22	78	8.406666e+000	1.958174e+001	0	0	0	0	0	0	0	0	0	1	0	132.408	724.036	1	1	1	1	24.4106	23.1051	78.7721
DATA	553	4	61	0	0	A_14_P131403	chr5:39021168-39021227	1945.18	4504.37	-1.005519469e-001	6.398534641e-002	1.160702990e-001	1.760698e+003	1.396796e+003	1.837901e+002	1.408686e+002	187	505	22	77	8.308451e+000	1.937251e+001	0	0	0	0	0	0	0	0	0	1	0	136.869	403.99	1	1	1	1	25.7804	22.7909	78.7506
DATA	554	4	62	0	0	A_14_P112898	chr14:77926098-77926157	1966.33	4504.46	-1.664769142e-001	6.583779865e-002	1.145211459e-002	1.598685e+003	1.089647e+003	1.682917e+002	1.104749e+002	173	399	22	78	8.222929e+000	1.929019e+001	0	0	0	0	0	0	0	0	0	1	0	124.592	316.197	1	1	1	1	26.6546	22.6502	79.1399
DATA	555	4	63	0	0	A_16_P01034545	chr4:98865081-98865140	1987.12	4504.61	-5.040021982e-002	6.983527823e-002	4.704780681e-001	7.754948e+002	6.905238e+002	9.361884e+001	7.139690e+001	113.5	296.5	22	78	8.376692e+000	1.901373e+001	0	0	0	0	0	0	0	0	0	1	0	60.5863	201.019	1	1	1	1	25.7804	22.797	78.2945
DATA	556	4	64	0	0	A_14_P131084	chrX:97855629-97855688	2008.42	4504.86	2.526787131e-002	6.643983360e-002	7.037137696e-001	9.252815e+002	9.807126e+002	1.062938e+002	9.972534e+001	127	365	22	78	8.405737e+000	1.932050e+001	0	0	0	0	0	0	0	0	0	1	0	72.4685	286.417	1	1	1	1	27.7085	23.2003	78.9477
DATA	557	4	65	0	0	A_14_P109942	chr3:141896333-141896392	2029.57	4504.14	-3.357821790e-002	6.290966289e-002	5.935124740e-001	1.878284e+003	1.738533e+003	1.949433e+002	1.747860e+002	207	604	23	79	8.665835e+000	1.999518e+001	0	0	0	0	0	0	0	0	0	1	0	147.473	509.313	1	1	1	1	24.1747	23.6711	80.0005
DATA	558	4	66	0	0	A_14_P105716	chr6:154726548-154726607	2050.61	4504.57	1.245760142e-001	7.036515959e-002	7.665687473e-002	6.375041e+002	8.492958e+002	8.230807e+001	8.681130e+001	98	336.5	23	79	8.666237e+000	1.980922e+001	0	0	0	0	0	0	0	0	0	1	0	50.1724	249.569	1	1	1	1	24.8756	23.8408	80.3016
DATA	559	4	67	0	0	A_16_P18603030	chr9:32721784-32721843	2071.79	4504.6	-4.812874835e-002	6.639110737e-002	4.684964297e-001	1.015495e+003	9.089692e+002	1.140614e+002	9.264709e+001	133	363	23	80	8.135391e+000	1.988638e+001	0	0	0	0	0	0	0	0	0	1	0	80.1102	267.908	1	1	1	1	24.6442	23.3177	80.7695
DATA	560	4	68	0	0	A_14_P201665	chr3:33320428-33320487	2093.5	4504.46	4.929494462e-002	6.645193477e-002	4.582003225e-001	9.003035e+002	1.008518e+003	1.038763e+002	1.024227e+002	125	401	23	80	8.419652e+000	1.941545e+001	0	0	0	0	0	0	0	0	0	1	0	71.1931	298.142	1	1	1	1	24.4106	23.3432	80.8596
DATA	561	4	69	0	0	A_14_P124650	chr13:26635563-26635622	2113.93	4504.11	1.109921899e-001	6.663694559e-002	9.578805639e-002	8.765010e+002	1.131735e+003	1.017617e+002	1.145678e+002	118.5	422	23	80	8.723424e+000	1.915962e+001	0	0	0	0	0	0	0	0	0	1	0	69.4651	335.488	1	1	1	1	25.3321	23.5284	80.6343
DATA	562	4	70	0	0	A_14_P139724	chrX:115454837-115454896	2135.39	4504.63	1.387292189e-001	6.571462141e-002	3.476491504e-002	1.024135e+003	1.409570e+003	1.146713e+002	1.420726e+002	133.5	509	22	80	8.563724e+000	1.913439e+001	0	0	0	0	0	0	0	0	0	1	0	81.3474	419.039	1	1	1	1	24.8756	23.326	80.4949
DATA	563	4	71	0	0	A_16_P02091219	chr9:32759696-32759755	2156.4	4504.3	-2.455217005e-002	6.745370306e-002	7.158688347e-001	8.747404e+002	8.266602e+002	1.014940e+002	8.454429e+001	116	332.5	23	79	8.553702e+000	1.900890e+001	0	0	0	0	0	0	0	0	0	1	0	69.6335	246.412	1	1	1	1	24.1747	23.4998	79.5768
DATA	564	4	72	0	0	A_14_P103788	chr3:100029234-100029293	2177.57	4504.5	4.429071603e-001	7.788311233e-002	1.294275302e-008	5.354033e+002	1.484527e+003	7.419319e+001	1.495012e+002	100	539	23	78	8.490420e+000	1.933821e+001	0	0	0	0	0	0	0	0	0	1	0	42.7115	443.681	1	1	1	1	24.4106	23.608	79.7294
DATA	565	4	73	0	0	A_14_P133561	chr19:30195435-30195494	2199.28	4504.6	3.274039766e-001	7.513603133e-002	1.315667332e-005	5.050698e+002	1.073385e+003	7.195672e+001	1.087765e+002	97	414	23	80	8.422051e+000	1.962350e+001	0	0	0	0	0	0	0	0	0	1	0	40.3778	321.646	1	1	1	1	25.5572	23.2913	80.368
DATA	566	4	74	0	0	A_16_P02113823	chr9:80956995-80957054	2220.47	4504.94	-3.113102613e-002	6.637760612e-002	6.390704023e-001	9.731491e+002	9.058335e+002	1.099383e+002	9.227445e+001	134	364.5	23	79	8.579077e+000	1.977160e+001	0	0	0	0	0	0	0	0	0	1	0	77.9557	272.115	1	1	1	1	26.4388	23.4562	80.3197
DATA	567	4	75	0	0	A_14_P106473	chr2:63921609-63921668	2241.41	4504.76	6.552217378e-002	6.577641463e-002	3.191846677e-001	9.537884e+002	1.109109e+003	1.081807e+002	1.122898e+002	134.5	413	22	79	8.467707e+000	1.969930e+001	0	0	0	0	0	0	0	0	0	1	0	76.5556	333.968	1	1	1	1	25.7804	23.3358	79.9861
DATA	568	4	76	0	0	A_14_P137927	chr1:204188216-204188275	2262.63	4504.84	-2.312785307e-001	7.470450110e-002	1.962088485e-003	8.178190e+002	4.801519e+002	9.635444e+001	5.110584e+001	125	231	22	79	8.477019e+000	1.986129e+001	0	0	0	0	0	0	0	0	0	1	0	65.7688	144.916	1	1	1	1	26.8687	23.1858	80.0159
DATA	569	4	77	0	0	A_14_P101793	chr5:45519525-45519584	2283.69	4504.92	2.458449878e-001	7.165035586e-002	6.009703338e-004	5.933554e+002	1.045105e+003	7.814720e+001	1.059596e+002	98.5	406	23	79	8.590705e+000	1.944204e+001	0	0	0	0	0	0	0	0	0	1	0	47.8061	316.126	1	1	1	1	24.1747	23.7377	80.4855
DATA	570	4	78	0	0	A_14_P100994	chr16:11441572-11441629	2304.62	4505.17	2.418092191e-001	6.649630804e-002	2.764419144e-004	1.373853e+003	2.397450e+003	1.464644e+002	2.403776e+002	162	804	23	80	8.463177e+000	1.938009e+001	0	0	0	0	0	0	0	0	0	1	0	110.887	726.725	1	1	1	1	25.7804	23.8089	80.9801
DATA	571	4	79	0	0	A_14_P125324	chr7:138963583-138963642	2326.04	4505.53	2.221864091e-001	7.146391333e-002	1.876763527e-003	5.867951e+002	9.787525e+002	7.753307e+001	9.940828e+001	108.5	388.5	23	80	8.329245e+000	1.909403e+001	0	0	0	0	0	0	0	0	0	1	0	47.4447	297.302	1	1	1	1	25.7804	23.6987	80.6151
DATA	572	4	80	0	0	A_14_P109492	chr19:48035912-48035971	2347.21	4505.12	-1.887053651e-001	6.424843982e-002	3.312760734e-003	3.749930e+003	2.428387e+003	3.783901e+002	2.434582e+002	354	827	23	81	8.320996e+000	1.940254e+001	0	0	0	0	0	0	0	0	0	0	0	303.72	739.077	1	1	1	1	25.5572	23.519	81.668
DATA	573	4	81	0	0	A_18_P22769496	chr3:17372773-17372832	2368.62	4504.66	3.272495648e-001	7.377028245e-002	9.161936532e-006	5.590938e+002	1.187775e+003	7.534251e+001	1.200343e+002	102	449	23	80	8.627657e+000	1.932813e+001	0	0	0	0	0	0	0	0	0	0	0	45.3594	362.178	1	1	1	1	27.0811	23.8235	81.6053
DATA	574	4	82	0	0	A_16_P16825731	chr4:116913694-116913753	2389.21	4505.25	1.597948163e-001	6.530388832e-002	1.440740769e-002	1.146136e+003	1.655888e+003	1.252172e+002	1.664894e+002	154	574	23	81	8.525344e+000	1.962239e+001	0	0	0	0	0	0	0	0	0	0	0	93.1244	505.794	1	1	1	1	25.1049	23.9291	82.305
DATA	575	4	83	0	0	A_14_P110794	chr16:4464594-4464653	2410.49	4505.4	-1.366228180e-001	7.043627581e-002	5.242034024e-002	8.382013e+002	6.119635e+002	9.778159e+001	6.358518e+001	121	279	24	81	8.791066e+000	1.923316e+001	0	0	0	0	0	0	0	0	0	0	0	68.2071	187.242	1	1	1	1	27.501	24.5669	82.1394
DATA	576	4	84	0	0	A_16_P17295788	chr5:127822042-127822101	2432.03	4505.36	3.017542057e-002	7.058434357e-002	6.690088538e-001	6.428565e+002	6.891114e+002	8.161257e+001	7.103427e+001	108	303	24	81	8.889938e+000	1.890469e+001	0	0	0	0	0	0	0	0	0	0	0	52.3883	211.187	1	1	1	1	26.0017	24.7282	82.0936
DATA	577	4	85	0	0	A_16_P00965500	chr4:43851921-43851980	2452.64	4505	6.131721944e-002	6.406286336e-002	3.384958916e-001	1.238157e+003	1.425912e+003	1.336090e+002	1.436263e+002	158	537	23	82	8.687763e+000	1.920429e+001	0	0	0	0	0	0	0	0	0	0	0	101.04	437.621	1	1	1	1	25.3321	23.9137	82.6812
DATA	578	4	86	0	0	A_14_P201038	chr10:115312804-115312863	2474.02	4505.28	-1.379406726e-001	7.316470715e-002	5.938333829e-002	7.125390e+002	5.186423e+002	8.712974e+001	5.463816e+001	110	248	23	81	8.622723e+000	1.966280e+001	0	0	0	0	0	0	0	0	0	0	0	58.2226	159.399	1	1	1	1	25.7804	23.5941	82.5103
DATA	579	4	87	0	0	A_14_P120714	chr19:39025966-39026018	2495.33	4505.38	2.246507557e-001	7.072896867e-002	1.492078130e-003	6.173656e+002	1.035603e+003	7.949597e+001	1.049733e+002	101	406	23	81	8.455384e+000	1.964409e+001	0	0	0	0	0	0	0	0	0	0	0	50.5088	318.697	1	1	1	1	26.4388	23.2373	82.2201
DATA	580	4	88	0	0	A_14_P125766	chr15:41028550-41028609	2516.28	4505.33	-1.771225321e-001	6.489673248e-002	6.346928768e-003	2.099194e+003	1.396144e+003	2.157974e+002	1.406632e+002	220	504	22	81	8.475688e+000	1.979436e+001	0	0	0	0	0	0	0	0	0	0	0	171.944	430.159	1	1	1	1	26.6546	23.3256	82.1628
DATA	581	4	89	0	0	A_16_P16056445	chr2:224706790-224706849	2537.18	4504.84	7.052700747e-002	9.885035398e-002	4.755534369e-001	2.737182e+002	3.219814e+002	5.697237e+001	3.646984e+001	74	187	22	80	8.452894e+000	1.958899e+001	0	0	0	0	0	0	0	0	0	0	0	22.4457	99.3112	1	1	1	1	26.0017	23.3136	81.1533
DATA	582	4	90	0	0	A_16_P02991999	chr14:107152092-107152151	2559	4505.02	-6.221872600e-001	1.067499030e-001	5.594207947e-009	6.548471e+002	1.562977e+002	8.233821e+001	2.317358e+001	108	144	23	80	8.252019e+000	1.946878e+001	0	0	0	0	0	0	0	0	0	0	0	53.7564	48.2579	1	1	1	1	26.4388	23.3332	81.3155
DATA	583	4	91	0	0	A_14_P125513	chr9:99479475-99479534	2579.8	4504.88	1.395751025e-001	6.824354385e-002	4.083021894e-002	7.221897e+002	9.959245e+002	8.776152e+001	1.010488e+002	111	390.5	23	80	8.318356e+000	1.914424e+001	0	0	0	0	0	0	0	0	0	0	0	59.3421	307.768	1	1	1	1	26.4388	23.4499	81.1276
DATA	584	4	92	0	0	A_18_P20322080	chr15:50864843-50864902	2601.1	4504.91	-1.659526332e-001	6.676223393e-002	1.292873904e-002	1.289992e+003	8.803077e+002	1.382852e+002	8.967251e+001	160	377	23	80	8.252429e+000	1.886633e+001	0	0	0	0	0	0	0	0	0	1	0	106.095	272.258	1	1	1	1	26.2212	23.518	81.0956
DATA	585	4	93	0	0	A_14_P110077	chr20:19703475-19703534	2622.06	4504.98	-2.734791394e-001	7.017514215e-002	9.735375891e-005	1.342149e+003	7.150255e+002	1.431486e+002	7.351160e+001	170	309	23	80	8.441938e+000	1.877016e+001	0	0	0	0	0	0	0	0	0	0	0	110.475	221.293	1	1	1	1	27.0811	23.7247	81.1175
DATA	586	4	94	0	0	A_14_P130838	chr7:37972807-37972866	2643.49	4504.89	1.423853456e-001	7.054716514e-002	4.356001521e-002	5.996694e+002	8.323332e+002	7.791046e+001	8.496338e+001	103	347	23	80	8.293510e+000	1.882853e+001	0	0	0	0	0	0	0	0	0	1	0	49.399	257.753	1	1	1	1	26.2212	23.3553	81.1067
DATA	587	4	95	0	0	A_14_P126159	chr4:141554795-141554854	2664.33	4505.06	3.941548011e-002	6.614529837e-002	5.512471157e-001	8.975501e+002	9.828205e+002	1.025995e+002	9.975003e+001	128	380	23	81	8.298116e+000	1.909635e+001	0	0	0	0	0	0	0	0	0	0	0	73.9872	304.503	1	1	1	1	27.0811	23.0604	81.6111
DATA	588	4	96	0	0	A_16_P03387295	chr18:61916643-61916702	2685.41	4505.36	-1.089886814e-001	6.430845072e-002	9.011716157e-002	1.586392e+003	1.234303e+003	1.662352e+002	1.246015e+002	181	458.5	22	80	8.511197e+000	1.884649e+001	0	0	0	0	0	0	0	0	0	1	0	130.848	382.569	1	1	1	1	24.8756	23.0271	81.0512
DATA	589	4	97	0	0	A_14_P103358	chr2:239078371-239078430	2706.68	4505.24	3.460770241e-001	7.895095554e-002	1.168181504e-005	3.905704e+002	8.665156e+002	6.316932e+001	8.831084e+001	85	366.5	22	81	8.429156e+000	1.940062e+001	0	0	0	0	0	0	0	0	0	0	0	32.2333	268.652	1	1	1	1	26.2212	22.9925	81.2828
DATA	590	4	98	0	0	A_14_P102155	chr9:100613698-100613757	2728.21	4505.19	3.599073659e-002	9.216002394e-002	6.961488279e-001	3.184266e+002	3.459394e+002	5.896103e+001	3.856087e+001	82.5	200	22	80	8.492315e+000	1.952890e+001	0	0	0	0	0	0	0	0	0	1	0	26.2925	107.275	1	1	1	1	28.5237	22.9209	80.4659
DATA	591	4	99	0	1	SRN_50429	SRN_50429	2749.27	4505	-3.876130301e-001	7.096412112e-002	4.705384628e-008	2.450971e+004	1.003980e+004	2.451473e+003	1.004125e+003	2066	3192.5	22	80	8.579325e+000	2.011096e+001	0	0	0	0	0	0	0	0	0	1	0	2024.65	3113.56	1	1	1	1	26.0017	22.9809	81.0205
DATA	592	4	100	0	0	A_14_P110450	chr3:84959321-84959380	2770.27	4505.42	1.045142302e-001	6.768163250e-002	1.225390010e-001	7.518962e+002	9.564717e+002	9.006832e+001	9.715215e+001	114	376	22	80	8.556428e+000	2.000198e+001	0	0	0	0	0	0	0	0	0	1	0	62.1299	296.619	1	1	1	1	25.7804	22.8254	80.8159
DATA	593	4	101	0	0	A_14_P113128	chr6:137539744-137539796	2791.16	4505.38	-2.807605906e-001	6.673925516e-002	2.589796933e-005	6.544829e+003	3.428765e+003	6.563576e+002	3.432995e+002	582	1128	22	79	8.376297e+000	1.965801e+001	0	0	0	0	0	0	0	0	0	1	0	540.956	1063.2	1	1	1	1	26.0017	23.1061	80.0629
DATA	594	4	102	0	0	A_14_P123747	chr2:235003618-235003677	2812.59	4505.39	-9.421048614e-002	6.668491942e-002	1.577232212e-001	1.033096e+003	8.316301e+002	1.145831e+002	8.489075e+001	139	355	22	79	8.406691e+000	1.956454e+001	0	0	0	0	0	0	0	0	0	1	0	85.4074	257.817	1	1	1	1	24.4106	23.2	79.9051
DATA	595	4	103	0	0	A_14_P102395	chr3:53892586-53892636	2833.54	4505.28	2.556768214e-002	6.328915738e-002	6.862259352e-001	1.463846e+003	1.552613e+003	1.545450e+002	1.561941e+002	175	543	22	78	8.374353e+000	1.925307e+001	0	0	0	0	0	0	0	0	0	1	0	121.036	481.181	1	1	1	1	25.3321	23.0834	79.1417
DATA	596	4	104	0	0	A_14_P134710	chr2:102357105-102357164	2854.67	4505.38	-1.490219507e-001	6.640060565e-002	2.481400231e-002	1.265288e+003	8.977750e+002	1.358858e+002	9.138258e+001	158	373	22	78	8.448830e+000	1.954049e+001	0	0	0	0	0	0	0	0	0	1	0	104.625	278.12	1	1	1	1	24.8756	22.9214	79.2072
DATA	597	4	105	0	0	A_14_P132294	chr12:123350783-123350842	2875.72	4505.25	1.659968896e-001	6.510400336e-002	1.078098885e-002	1.215513e+003	1.781379e+003	1.312632e+002	1.789531e+002	158	636	22	78	8.325944e+000	1.961561e+001	0	0	0	0	0	0	0	0	0	1	0	100.511	551.568	1	1	1	1	25.1049	22.5893	79.0049
DATA	598	4	106	0	0	A_16_P17712767	chr6:127202157-127202216	2897.21	4505.37	7.907461706e-002	6.236024560e-002	2.047875001e-001	2.585254e+003	3.101544e+003	2.632321e+002	3.106238e+002	258.5	1024	22	79	7.995182e+000	1.955444e+001	0	0	0	0	0	0	0	0	0	1	0	213.757	959.733	1	1	1	1	25.1049	22.4329	79.1168
DATA	599	4	107	0	0	A_14_P107023	chr1:74672597-74672656	2918.71	4505.5	-1.226196255e-001	7.169646469e-002	8.721774565e-002	7.412996e+002	5.589515e+002	8.917237e+001	5.844765e+001	113.5	267.5	22	78	8.010197e+000	1.971454e+001	0	0	0	0	0	0	0	0	0	1	0	61.2838	172.835	1	1	1	1	27.0811	22.3756	78.8629
DATA	600	4	108	0	0	A_14_P126787	chr10:28409496-28409555	2939.32	4505.39	2.033649614e-001	6.475680145e-002	1.686932598e-003	2.050701e+003	3.275422e+003	2.109766e+002	3.279882e+002	218	1086	22	78	8.434023e+000	1.916261e+001	0	0	0	0	0	0	0	0	0	1	0	169.502	1012.01	1	1	1	1	25.1049	22.8291	78.3283
DATA	601	4	109	0	0	A_14_P125682	chr4:167105093-167105152	2960.38	4505.4	-1.544062874e-001	6.537013030e-002	1.817511011e-002	1.557468e+003	1.091472e+003	1.634495e+002	1.104806e+002	175	426.5	22	78	8.579532e+000	1.894137e+001	0	0	0	0	0	0	0	0	0	1	0	128.699	336.929	1	1	1	1	25.3321	22.7347	77.8392
DATA	602	4	110	0	0	A_16_P19935132	chr13:102459721-102459780	2981.63	4505.14	1.506535612e-001	6.972232951e-002	3.071350075e-002	6.356348e+002	8.992101e+002	8.062564e+001	9.153810e+001	106	369	22	78	8.567897e+000	1.912660e+001	0	0	0	0	0	0	0	0	0	1	0	52.5086	277.301	1	1	1	1	24.1747	22.9504	77.996
DATA	603	4	111	0	0	A_14_P133895	chrX:19433306-19433365	3003.29	4505.5	1.263332371e-001	7.602479527e-002	9.656547033e-002	4.537642e+002	6.069648e+002	6.724134e+001	6.307260e+001	93.5	281	22	77	8.581640e+000	1.949553e+001	0	0	0	0	0	0	0	0	0	1	0	37.4679	186.969	1	1	1	1	27.0811	22.8032	77.8284
DATA	604	4	112	0	0	A_14_P125829	chr11:48189422-48189481	3023.73	4505.58	-2.215958122e-001	7.486396419e-002	3.076593234e-003	7.723590e+002	4.636854e+002	9.181504e+001	4.944497e+001	122	220	22	77	8.200579e+000	1.957056e+001	0	0	0	0	0	0	0	0	0	1	0	63.7457	142.67	1	1	1	1	25.7804	22.3112	77.734
DATA	605	4	113	0	0	A_14_P133253	chr1:236180524-236180573	3045.16	4505.59	1.669487749e-001	6.683787836e-002	1.249607500e-002	8.705090e+002	1.278563e+003	1.002252e+002	1.290068e+002	125	489.5	22	77	8.425258e+000	1.956140e+001	0	0	0	0	0	0	0	0	0	1	0	71.8083	392.889	1	1	1	1	25.7804	23.001	77.6985
DATA	606	4	114	0	0	A_16_P16113964	chr3:4791992-4792051	3066.05	4505.9	-4.740562664e-002	6.333303349e-002	4.541505266e-001	1.625264e+003	1.457197e+003	1.699561e+002	1.467329e+002	185.5	535.5	22	76	8.448444e+000	1.928501e+001	0	0	0	0	0	0	0	0	0	1	0	133.986	447.18	1	1	1	1	26.6546	23.0263	77.4927
DATA	607	4	115	0	0	A_16_P18155017	chr7:146289632-146289691	3087.78	4505.27	1.724681322e-002	6.716668727e-002	7.973514693e-001	8.256067e+002	8.590532e+002	9.638185e+001	8.761811e+001	117	343	22	76	8.477872e+000	1.927533e+001	0	0	0	0	0	0	0	0	0	1	0	68.0222	263.229	1	1	1	1	24.4106	22.8476	77.2572
DATA	608	4	116	0	0	A_14_P125674	chr8:130455991-130456050	3108.5	4505.73	1.639394847e-001	6.475670522e-002	1.135363821e-002	1.341941e+003	1.957370e+003	1.431256e+002	1.964970e+002	159	670	22	76	8.417402e+000	1.843707e+001	0	0	0	0	0	0	0	0	0	1	0	110.481	598.871	1	1	1	1	24.4106	22.5584	76.8994
DATA	609	4	117	0	0	A_14_P134401	chr13:32731443-32731502	3130.26	4506	1.521151634e-001	6.889241847e-002	2.724355805e-002	6.842963e+002	9.713133e+002	8.463770e+001	9.865900e+001	112	379	22	77	8.550604e+000	1.888369e+001	0	0	0	0	0	0	0	0	0	1	0	56.2916	296.684	1	1	1	1	27.2919	22.9747	77.5706
DATA	610	4	118	0	0	A_14_P106380	chr1:54199792-54199845	3150.83	4506.16	3.593519239e-001	7.233171528e-002	6.760858136e-007	7.592921e+002	1.736844e+003	9.083079e+001	1.745462e+002	114	607	22	77	8.301753e+000	1.935750e+001	0	0	0	0	0	0	0	0	0	1	0	62.4099	529.633	1	1	1	1	27.2919	22.7508	77.999
DATA	611	4	119	0	0	A_18_P13556858	chr2:189068304-189068363	3172.11	4506.4	-3.227039500e-001	7.289132454e-002	9.546737759e-006	1.257554e+003	5.981672e+002	1.352920e+002	6.228337e+001	151	276	22	78	8.328936e+000	1.938989e+001	0	0	0	0	0	0	0	0	0	1	0	103.27	182.077	1	1	1	1	25.7804	22.7523	78.6755
DATA	612	4	120	0	0	A_14_P120066	chr21:46761632-46761691	3192.97	4506.46	-1.908105056e-001	7.160019586e-002	7.700116015e-003	8.756547e+002	5.643160e+002	1.008060e+002	5.904927e+001	130.5	263	22	77	8.373638e+000	1.928125e+001	0	0	0	0	0	0	0	0	0	1	0	71.8422	171.457	1	1	1	1	26.2212	22.5789	78.4308
DATA	613	4	121	0	0	A_16_P15618474	chr2:38085399-38085458	3214.41	4506.36	1.635659021e-001	6.514695459e-002	1.204844796e-002	1.200710e+003	1.749863e+003	1.300620e+002	1.758514e+002	147	610	22	77	8.524339e+000	1.899692e+001	0	0	0	0	0	0	0	0	0	1	0	98.4139	530.615	1	1	1	1	24.8756	22.5951	78.126
DATA	614	4	122	0	0	A_16_P02648927	chr12:73015398-73015457	3235.43	4506.11	4.775048870e-002	6.586098393e-002	4.684401534e-001	9.314963e+002	1.039756e+003	1.057399e+002	1.054308e+002	128.5	396.5	22	77	8.502688e+000	1.916976e+001	0	0	0	0	0	0	0	0	0	1	0	76.2719	314.653	1	1	1	1	25.7804	23.0504	78.3162
DATA	615	4	123	0	0	A_14_P101529	chr3:45688578-45688637	3256.8	4506.2	-1.232406356e-001	6.543049317e-002	5.962786281e-002	1.353834e+003	1.019354e+003	1.443548e+002	1.034255e+002	159	403	23	77	8.742660e+000	1.895932e+001	0	0	0	0	0	0	0	0	0	1	0	110.731	307.826	1	1	1	1	26.6546	23.5673	78.2126
DATA	616	4	124	0	1	SRN_20663	SRN_20663	3278.04	4505.59	-3.210574546e-001	7.635300098e-002	2.611867095e-005	9.446627e+002	4.510444e+002	1.069527e+002	4.839172e+001	129.5	229.5	23	78	8.728299e+000	1.901151e+001	0	0	0	0	0	0	0	0	0	1	0	77.1817	135.909	1	1	1	1	23.4529	23.6535	78.4542
DATA	617	4	125	0	0	A_16_P01947940	chr8:77822930-77822989	3298.92	4505.89	-2.241771587e-001	7.331634858e-002	2.230654822e-003	8.598363e+002	5.131432e+002	9.957024e+001	5.423897e+001	123	245	23	78	8.685243e+000	1.890438e+001	0	0	0	0	0	0	0	0	0	1	0	70.1668	154.281	1	1	1	1	27.0811	23.8393	79.0583
DATA	618	4	126	0	0	A_14_P131004	chr2:54021531-54021589	3320.3	4506.08	-1.029635644e-001	6.350692614e-002	1.049540457e-001	1.978462e+003	1.560861e+003	2.041336e+002	1.570764e+002	215	528	23	78	8.613881e+000	1.872054e+001	0	0	0	0	0	0	0	0	0	1	0	161.248	468.194	1	1	1	1	27.0811	23.9097	79.1015
DATA	619	4	127	0	0	A_14_P126582	chr6:101049694-101049753	3341.34	4506.42	-3.540850672e-001	7.402358143e-002	1.723469171e-006	1.323136e+003	5.854901e+002	1.415660e+002	6.115224e+001	164	265.5	23	78.5	8.526346e+000	1.879553e+001	0	0	0	0	0	0	0	0	0	1	0	107.698	175.21	1	1	1	1	27.0811	23.7407	79.177
DATA	620	4	128	0	0	A_14_P130600	chr1:23856826-23856885	3363.15	4505.85	8.558558030e-002	9.404095574e-002	3.627759097e-001	2.965233e+002	3.611140e+002	5.847907e+001	4.021466e+001	75.5	194	23	79	8.584814e+000	1.883245e+001	0	0	0	0	0	0	0	0	0	1	0	24.1047	107.793	1	1	1	1	26.6546	23.6789	79.131
DATA	621	4	129	0	1	SRN_30855	SRN_30855	3383.66	4506.14	-1.443294861e-002	6.471223623e-002	8.235100104e-001	1.161387e+003	1.123424e+003	1.266316e+002	1.137345e+002	147	423	23	80	8.509529e+000	1.900744e+001	0	0	0	0	0	0	0	0	0	1	0	94.2837	334.535	1	1	1	1	25.7804	23.3857	79.865
DATA	622	4	130	0	0	A_14_P202349	chrX:64953018-64953072	3405.02	4506.19	-9.816984716e-002	7.443411312e-002	1.872084155e-001	6.328280e+002	5.047959e+002	8.098933e+001	5.352115e+001	99	249.5	23	79	8.674284e+000	1.974757e+001	0	0	0	0	0	0	0	0	0	1	0	51.302	149.932	1	1	1	1	24.6442	23.5769	79.983
DATA	623	4	131	0	0	A_16_P21439581	chrX:36050188-36050247	3426.39	4506.22	-2.789263146e-001	7.094685382e-002	8.442364004e-005	1.278624e+003	6.726922e+002	1.375163e+002	6.959269e+001	160	290	22	80	8.478608e+000	1.882007e+001	0	0	0	0	0	0	0	0	0	1	0	103.506	199.275	1	1	1	1	25.7804	23.2403	80.2835
DATA	624	4	132	0	0	A_14_P125250	chr6:50740399-50740458	3446.87	4506.75	-1.696773248e-001	9.252528983e-002	6.667653754e-002	4.181356e+002	2.829045e+002	6.571050e+001	3.346600e+001	89	175	22	80	8.332359e+000	1.894112e+001	0	0	0	0	0	0	0	0	0	1	0	33.7987	83.5922	1	1	1	1	24.4106	23.0026	80.2624
DATA	625	4	133	0	0	A_14_P127280	chr4:67743365-67743424	3468.36	4505.9	8.120545819e-002	6.559143335e-002	2.156976140e-001	9.755473e+002	1.176126e+003	1.099712e+002	1.189711e+002	134	442	23	80	8.348557e+000	1.879101e+001	0	0	0	0	0	0	0	0	0	1	0	78.7443	346.558	1	1	1	1	26.0017	23.2558	80.4874
DATA	626	4	134	0	0	A_14_P115451	chr5:59965756-59965815	3489.91	4505.78	-2.272687401e-001	7.524935815e-002	2.526008405e-003	7.875653e+002	4.666785e+002	9.374024e+001	5.001099e+001	113.5	227	23	79	8.378531e+000	1.923262e+001	0	0	0	0	0	0	0	0	0	1	0	63.4736	137.126	1	1	1	1	27.501	23.2568	80.5848
DATA	627	4	135	0	0	A_14_P136458	chr7:25673259-25673318	3510.9	4505.97	1.053917501e-001	7.001017675e-002	1.322270418e-001	6.437868e+002	8.206043e+002	8.208101e+001	8.401738e+001	102	335	23	80	8.374029e+000	1.904255e+001	0	0	0	0	0	0	0	0	0	1	0	51.8053	240.455	1	1	1	1	27.0811	23.3417	80.771
DATA	628	4	136	0	0	A_14_P129113	chr14:64966934-64966993	3531.94	4505.06	-2.768684267e-001	7.164681009e-002	1.113849276e-004	1.184504e+003	6.261354e+002	1.289601e+002	6.517146e+001	147	260.5	23	80	8.495411e+000	1.911412e+001	0	0	0	0	0	0	0	0	0	1	0	95.1787	182.949	1	1	1	1	23.9365	23.8044	80.7248
DATA	629	4	137	0	0	A_16_P19748040	chr13:25108919-25108978	3552.9	4505.8	3.140469700e-001	6.973340044e-002	6.683163069e-006	9.866946e+002	2.033432e+003	1.111059e+002	2.041499e+002	132	640	23	81	8.713440e+000	1.955103e+001	0	0	0	0	0	0	0	0	0	0	0	79.1524	592.473	1	1	1	1	26.8687	23.7708	81.4267
DATA	630	4	138	0	0	A_16_P02353731	chr10:119320504-119320563	3573.89	4506.03	-8.594511233e-002	6.645310032e-002	1.959004714e-001	1.077135e+003	8.837410e+002	1.192456e+002	9.022519e+001	143	355	23	81	8.583073e+000	1.968737e+001	0	0	0	0	0	0	0	0	0	0	0	86.2676	256.754	1	1	1	1	27.501	23.7113	81.6685
DATA	631	4	139	0	0	A_16_P15995706	chr2:200436538-200436597	3595.17	4506.05	1.145137851e-001	6.409557850e-002	7.400056698e-002	1.371259e+003	1.784980e+003	1.463879e+002	1.794271e+002	154	603	22.5	80	8.413129e+000	2.008253e+001	0	0	0	0	0	0	0	0	0	0	0	109.645	517.064	1	1	1	1	26.4388	23.1092	81.4693
DATA	632	4	140	0	0	A_14_P113707	chr17:66519844-66519903	3616.54	4506	-1.334614517e-001	7.609398647e-002	7.944715978e-002	6.357103e+002	4.675174e+002	8.170576e+001	5.020239e+001	103.5	221	22	81	8.268121e+000	2.001739e+001	0	0	0	0	0	0	0	0	0	0	0	50.7472	135.024	1	1	1	1	22.9591	22.9671	81.8261
DATA	633	4	141	0	0	A_14_P200725	chr8:77904183-77904242	3637.65	4506.67	-5.602453351e-002	6.428933589e-002	3.835119627e-001	1.381253e+003	1.214084e+003	1.473847e+002	1.227865e+002	162	424	23	80	8.210068e+000	1.998659e+001	0	0	0	0	0	0	0	0	0	0	0	110.072	349.608	1	1	1	1	24.4106	23.302	81.1462
DATA	634	4	142	0	0	A_14_P128738	chr12:21446986-21447045	3659.75	4506.27	1.452522912e-002	8.115591513e-002	8.579539532e-001	4.404484e+002	4.554286e+002	6.776800e+001	4.912037e+001	87.5	219	23	81	8.540326e+000	1.951196e+001	0	0	0	0	0	0	0	0	0	0	0	35.0404	130.733	1	1	1	1	24.8756	23.8766	81.6878
DATA	635	4	143	0	0	A_16_P38874278	chr9:127749112-127749171	3680.39	4506.59	2.503706945e-001	7.909717331e-002	1.548934255e-003	3.973520e+002	7.072063e+002	6.511720e+001	7.308937e+001	83.5	291.5	23	81	8.583964e+000	1.961665e+001	0	0	0	0	0	0	0	0	0	0	0	31.5595	202.413	1	1	1	1	24.8756	23.8412	81.7292
DATA	636	4	144	0	0	A_14_P116786	chr19:55606279-55606330	3700.87	4506.68	-5.401856754e-001	7.943265140e-002	1.042208743e-011	4.971704e+003	1.433242e+003	4.998484e+002	1.445146e+002	440	495	23	82	8.712962e+000	1.984059e+001	0	0	0	0	0	0	0	0	0	0	0	394.236	409.018	1	1	1	1	25.3321	23.9563	82.559
DATA	637	4	145	0	0	A_14_P117554	chr16:3641064-3641123	3722.51	4506.51	1.705896356e-001	6.824963289e-002	1.243703472e-002	7.689605e+002	1.138921e+003	9.269299e+001	1.153958e+002	109	418.5	23	82	8.701853e+000	1.949518e+001	0	0	0	0	0	0	0	0	0	0	0	60.8731	324.015	1	1	1	1	24.4106	23.7537	82.1376
DATA	638	4	146	0	0	A_16_P00009054	chr1:7527447-7527506	3742.88	4506.63	1.566716035e-001	7.277591461e-002	3.133481099e-002	5.469729e+002	7.845803e+002	7.536197e+001	8.063787e+001	97	309.5	23	81.5	8.610043e+000	1.948127e+001	0	0	0	0	0	0	0	0	0	0	0	43.2302	222.557	1	1	1	1	25.7804	23.6554	81.9307
DATA	639	4	147	0	0	A_16_P36827177	chr4:94113103-94113162	3765	4506.2	8.903138827e-002	6.484649252e-002	1.697660099e-001	1.127629e+003	1.384197e+003	1.241457e+002	1.396747e+002	147	469	23	82	8.639601e+000	1.986978e+001	0	0	0	0	0	0	0	0	0	0	0	88.9732	391.391	1	1	1	1	28.1191	23.567	82.0834
DATA	640	4	148	0	0	A_14_P101170	chr1:67816733-67816792	3785.93	4506.7	2.405320947e-002	6.344551131e-002	7.046017135e-001	1.482080e+003	1.566480e+003	1.570712e+002	1.577647e+002	170.5	545	22	81	8.308195e+000	1.970454e+001	0	0	0	0	0	0	0	0	0	0	0	116.744	441.62	1	1	1	1	25.5572	23.0598	81.8537
DATA	641	4	149	0	0	A_14_P109669	chrX:124028161-124028218	3807.37	4506.46	-3.307827275e-001	7.635356924e-002	1.475934100e-005	1.017577e+003	4.750995e+002	1.143205e+002	5.109282e+001	128.5	218.5	22	82	8.158936e+000	1.943070e+001	0	0	0	0	0	0	0	0	0	0	0	80.0248	133.527	1	1	1	1	25.1049	22.8609	82.2506
DATA	642	4	150	0	0	A_14_P113418	chr12:56708494-56708553	3828.14	4506.75	4.668773837e-002	7.092477541e-002	5.103638691e-001	6.482134e+002	7.217815e+002	8.321748e+001	7.459924e+001	101	286.5	22	82	8.118920e+000	1.938441e+001	0	0	0	0	0	0	0	0	0	0	0	50.8948	202.263	1	1	1	1	25.5572	22.8167	82.4074
DATA	643	4	151	0	0	A_14_P119948	chr13:80658137-80658196	3849.07	4506.47	2.444206518e-001	7.026448396e-002	5.040773158e-004	6.969845e+002	1.223612e+003	8.711857e+001	1.238134e+002	108.5	440.5	22	81	8.228807e+000	1.934870e+001	0	0	0	0	0	0	0	0	0	0	0	54.6396	341.868	1	1	1	1	25.7804	23.0242	82.1541
DATA	644	4	152	0	0	A_16_P39851048	chr12:125824873-125824932	3870.19	4506.26	2.111876605e-002	7.220210346e-002	7.699080575e-001	6.224360e+002	6.534516e+002	8.132948e+001	6.804130e+001	102	273.5	23	81	8.433008e+000	1.925173e+001	0	0	0	0	0	0	0	0	0	0	0	48.7201	182.025	1	1	1	1	25.5572	23.626	81.9777
DATA	645	4	153	0	0	A_14_P201559	chr4:41261127-41261186	3891.7	4506.38	-8.591424791e-002	7.352635263e-002	2.426122530e-001	6.732655e+002	5.524234e+002	8.533329e+001	5.842516e+001	104	244	23	81	8.736675e+000	1.945694e+001	0	0	0	0	0	0	0	0	0	0	0	52.6154	153.424	1	1	1	1	24.8756	23.6474	82.0584
DATA	646	4	154	0	0	A_14_P116950	chr5:49953195-49953254	3912.96	4506.28	6.259219198e-002	6.828087528e-002	3.593066741e-001	7.703359e+002	8.897589e+002	9.322767e+001	9.099794e+001	113	323	23	81	8.731619e+000	1.919442e+001	0	0	0	0	0	0	0	0	0	0	0	60.1105	246.387	1	1	1	1	24.8756	23.4943	81.8638
DATA	647	4	155	0	0	A_16_P21582579	chrX:125583430-125583489	3933.95	4506.59	-3.107723516e-001	7.170222838e-002	1.462860001e-005	1.437752e+003	7.029294e+002	1.530909e+002	7.284970e+001	159	279	23	80	8.512701e+000	1.944813e+001	0	0	0	0	0	0	0	0	0	1	0	112.022	194.101	1	1	1	1	26.2212	23.2171	80.9466
DATA	648	4	156	0	0	A_14_P200934	chr10:43301547-43301606	3955.4	4506.59	3.586897791e-001	7.197756167e-002	6.249097968e-007	8.629332e+002	1.970911e+003	1.010948e+002	1.980227e+002	108.5	623.5	22	79	8.507428e+000	1.931135e+001	0	0	0	0	0	0	0	0	0	1	0	67.1368	542.665	1	1	1	1	27.501	23.0691	80.1153
DATA	649	4	157	0	0	A_14_P111497	chr6:27293406-27293465	3976.6	4506.59	-2.177241465e-001	7.494800425e-002	3.672500317e-003	8.144120e+002	4.933101e+002	9.702618e+001	5.295008e+001	121	213	23	79	8.455926e+000	1.871621e+001	0	0	0	0	0	0	0	0	0	1	0	63.273	135.447	1	1	1	1	27.501	23.3362	79.8723
DATA	650	4	158	0	0	A_16_P17215500	chr5:93282984-93283043	3997.53	4506.56	1.285406183e-001	7.208763397e-002	7.456739223e-002	5.849605e+002	7.864429e+002	7.880773e+001	8.097595e+001	95	311	23	79	8.669291e+000	1.940765e+001	0	0	0	0	0	0	0	0	0	1	0	45.3857	215.346	1	1	1	1	26.6546	23.4058	80.0537
DATA	651	4	159	0	0	A_14_P122788	chr6:114290787-114290846	4018.75	4506.45	-9.754947747e-002	8.004632462e-002	2.229722075e-001	5.400474e+002	4.314022e+002	7.558202e+001	4.727875e+001	90.5	210	23	78	8.373240e+000	1.904577e+001	0	0	0	0	0	0	0	0	0	1	0	41.8465	117.808	1	1	1	1	25.1049	23.1232	78.8406
DATA	652	4	160	0	0	A_14_P110074	chr9:25909346-25909405	4039.93	4506.47	9.033084364e-002	6.514354559e-002	1.655506626e-001	1.096798e+003	1.350384e+003	1.217901e+002	1.364241e+002	132	466	22	77	8.371315e+000	1.845067e+001	0	0	0	0	0	0	0	0	0	1	0	84.8804	367.796	1	1	1	1	26.0017	22.8899	78.3022
DATA	653	4	161	0	0	A_16_P01454867	chr6:33977355-33977414	4061.21	4506.81	-1.157123126e-001	8.167735163e-002	1.565706296e-001	5.291015e+002	4.053467e+002	7.489734e+001	4.495723e+001	93	201.5	22	77	8.325251e+000	1.885198e+001	0	0	0	0	0	0	0	0	0	1	0	40.8962	110.122	1	1	1	1	28.5237	22.8666	77.9899
DATA	654	4	162	0	0	A_14_P125049	chr14:50267437-50267495	4082.07	4506.74	1.421383311e-001	6.368478726e-002	2.562130613e-002	1.935528e+003	2.684960e+003	2.006965e+002	2.692026e+002	201	781.5	22	77	8.138931e+000	1.930405e+001	0	0	0	0	0	0	0	0	0	1	0	149.437	727.635	1	1	1	1	26.8687	22.4452	78.2162
DATA	655	4	163	66	1	DarkCorner	DarkCorner	4103.57	4506.84	0.000000000e+000	7.371222486e-001	1.000000000e+000	5.277354e+001	1.940987e+001	5.312817e+001	1.956100e+001	51	90	22	77	7.984961e+000	1.856393e+001	0	0	0	0	0	0	0	0	0	1	0	-0.632021	2.43219	0	0	0	0	28.5237	22.3759	77.6891
DATA	656	4	164	66	1	DarkCorner	DarkCorner	4124.27	4507.13	0.000000000e+000	5.672593109e-001	1.000000000e+000	5.282684e+001	3.535249e+001	5.322777e+001	1.990078e+001	53	98.5	22	77	8.258644e+000	1.865572e+001	0	0	0	0	0	0	0	0	1	1	0	1.70365	9.53583	0	1	0	0	29.3162	22.1628	77.7314
DATA	657	5	1	66	1	DarkCorner	DarkCorner	665.6	4509.9	-5.775276881e-001	6.120934558e-001	3.454105938e-001	7.942678e+001	2.101064e+001	5.815789e+001	2.123222e+001	57	98	22	78	8.215082e+000	1.885110e+001	0	0	0	0	0	0	0	0	1	1	0	5.64876	4.61025	1	0	0	0	26.0017	22.2662	78.9417
DATA	658	5	2	0	0	A_14_P114774	chr8:42978102-42978160	686.375	4510	3.557128462e-001	7.692014664e-002	3.756060559e-006	5.240101e+002	1.188646e+003	7.796518e+001	1.207375e+002	89	411	22	78	8.248280e+000	1.883058e+001	0	0	0	0	0	0	0	0	0	1	0	37.1918	296.412	1	1	1	1	29.1201	22.4262	78.5496
DATA	659	5	3	0	0	A_16_P16926056	chr4:159985733-159985792	707.088	4510.13	3.679552785e-001	7.285640569e-002	4.408450891e-007	8.503894e+002	1.984144e+003	1.028415e+002	1.995448e+002	112	586	22	79	8.491250e+000	1.951460e+001	0	0	0	0	0	0	0	0	0	1	0	60.2479	494.165	1	1	1	1	28.1191	23.0246	79.8296
DATA	660	5	4	0	0	A_18_P13858484	chr21:15372467-15372526	727.953	4510.03	-1.393250958e-001	7.998730000e-002	8.153639225e-002	6.310193e+002	4.578440e+002	8.565914e+001	5.046804e+001	102	209	23	80	8.633951e+000	1.978813e+001	0	0	0	0	0	0	0	0	0	1	0	44.6336	113.911	1	1	1	1	27.7085	23.3697	80.4703
DATA	661	5	5	0	0	A_16_P01231350	chr5:53322946-53323005	749.623	4509.28	2.252457669e-001	7.355901686e-002	2.197830025e-003	5.874048e+002	9.866957e+002	8.256010e+001	1.009321e+002	88	348	23	80	8.725429e+000	1.991380e+001	0	0	0	0	0	0	0	0	0	1	0	41.4863	245.271	1	1	1	1	24.8756	23.5944	80.5917
DATA	662	5	6	0	0	A_14_P101256	chr3:54913017-54913076	770.607	4509.38	1.262816974e-001	6.698986774e-002	5.941814208e-002	9.591280e+002	1.282798e+003	1.121303e+002	1.300300e+002	117	413	22	80	8.463340e+000	1.967760e+001	0	0	0	0	0	0	0	0	0	1	0	67.6574	318.702	1	1	1	1	25.7804	23.2014	80.8615
DATA	663	5	7	0	0	A_14_P124206	chr19:56003963-56004013	791.77	4509.21	2.880090140e-001	7.345339483e-002	8.819096820e-005	6.217983e+002	1.206865e+003	8.513115e+001	1.225465e+002	97	388	22	81	8.307698e+000	1.993022e+001	0	0	0	0	0	0	0	0	0	0	0	43.8162	299.733	1	1	1	1	26.4388	23.277	81.3575
DATA	664	5	8	0	0	A_14_P112279	chrX:43901877-43901936	813.333	4509.52	-1.719706227e-001	7.915892119e-002	2.981999574e-002	6.874633e+002	4.626780e+002	9.007103e+001	5.092346e+001	99	204	23	81	8.263205e+000	2.026829e+001	0	0	0	0	0	0	0	0	0	1	0	48.4022	114.9	1	1	1	1	24.4106	23.2937	81.0898
DATA	665	5	9	0	0	A_14_P131668	chr20:31227023-31227079	834.515	4509.89	-1.290795208e-001	6.638966714e-002	5.186274261e-002	1.396945e+003	1.037767e+003	1.513462e+002	1.059337e+002	152	349	23	81	8.059059e+000	2.031468e+001	0	0	0	0	0	0	0	0	0	0	0	98.2911	257.753	1	1	1	1	27.2919	23.4382	81.5323
DATA	666	5	10	0	0	A_14_P119693	chr17:48245153-48245212	855.27	4509.57	2.516303479e-002	6.296499095e-002	6.894251322e-001	1.912776e+003	2.026876e+003	1.999539e+002	2.037998e+002	185.5	619	23	82	7.967362e+000	2.042514e+001	0	0	0	0	0	0	0	0	0	0	0	134.52	503.563	1	1	1	1	26.4388	23.4501	82.0193
DATA	667	5	11	0	0	A_14_P124864	chr19:31915028-31915087	876.242	4509.11	-1.604692030e-001	7.686627882e-002	3.683021714e-002	7.351738e+002	5.080668e+002	9.381624e+001	5.507266e+001	105	217	23.5	81	8.261949e+000	2.025245e+001	0	0	0	0	0	0	0	0	0	0	0	51.6855	126.285	1	1	1	1	26.2212	23.9062	81.9276
DATA	668	5	12	0	0	A_14_P124055	chr20:23332391-23332448	898	4509.84	-3.549072220e-001	7.343711210e-002	1.346228259e-006	1.660025e+003	7.331747e+002	1.759385e+002	7.633094e+001	166	281	23	81	8.214407e+000	2.090997e+001	0	0	0	0	0	0	0	0	0	0	0	116.692	182.383	1	1	1	1	27.2919	23.6109	82.639
DATA	669	5	13	0	0	A_14_P121880	chr2:27278229-27278284	919.212	4509.76	-1.038089737e-001	6.958772769e-002	1.357591239e-001	9.672895e+002	7.616360e+002	1.129333e+002	7.906357e+001	118	273	23	82	8.285385e+000	2.111324e+001	0	0	0	0	0	0	0	0	0	0	0	67.9965	189.633	1	1	1	1	27.501	23.2989	83.1374
DATA	670	5	14	0	0	A_16_P17389708	chr5:167598490-167598549	940.169	4509.69	9.177376526e-002	7.181548693e-002	2.012809879e-001	6.669628e+002	8.239017e+002	8.857034e+001	8.507253e+001	98	302	23	83	8.486725e+000	2.123034e+001	0	0	0	0	0	0	0	0	0	0	0	46.8926	205.354	1	1	1	1	27.2919	23.36	84.6144
DATA	671	5	15	0	0	A_14_P104325	chr7:152116972-152117031	961.603	4509.72	-3.241186885e-001	8.206977382e-002	7.837795076e-005	8.370536e+002	3.968575e+002	1.019837e+002	4.497791e+001	109	189	23	83	8.323517e+000	2.117952e+001	0	0	0	0	0	0	0	0	0	0	0	58.8705	99.041	1	1	1	1	25.5572	23.2407	84.872
DATA	672	5	16	0	0	A_14_P200919	chr14:106009295-106009354	982.197	4510.05	9.128528112e-002	6.523359430e-002	1.617050642e-001	1.188583e+003	1.466611e+003	1.323565e+002	1.481765e+002	135.5	447	22	84	8.433245e+000	2.111139e+001	0	0	0	0	0	0	0	0	0	0	0	83.6325	366.528	1	1	1	1	27.501	23.158	85.0398
DATA	673	5	17	0	0	A_18_P16132459	chr7:77366489-77366548	1003.53	4509.79	5.125891247e-002	6.649079350e-002	4.407558738e-001	1.011660e+003	1.138396e+003	1.167109e+002	1.157793e+002	126.5	360	22	84	8.401856e+000	2.095609e+001	0	0	0	0	0	0	0	0	0	0	0	71.2264	284.949	1	1	1	1	27.7085	23.1441	84.3134
DATA	674	5	18	0	0	A_14_P118775	chr16:57279738-57279797	1024.9	4509.93	-2.989742649e-001	7.323879551e-002	4.461438415e-005	1.279612e+003	6.428416e+002	1.405555e+002	6.764819e+001	141	248	23	84	8.598038e+000	2.091542e+001	0	0	0	0	0	0	0	0	0	0	0	90.1594	161.192	1	1	1	1	26.8687	23.2964	84.9001
DATA	675	5	19	0	0	A_14_P109205	chr11:23445008-23445067	1045.87	4509.85	7.174512531e-002	6.564808951e-002	2.744488942e-001	1.109810e+003	1.309164e+003	1.252708e+002	1.325944e+002	135	421	23	85	8.702433e+000	2.055812e+001	0	0	0	0	0	0	0	0	0	0	0	78.2627	328.882	1	1	1	1	26.6546	23.8861	85.3061
DATA	676	5	20	0	0	A_16_P16864437	chr4:133938977-133939036	1067.25	4509.93	-1.833281258e-001	7.178112898e-002	1.064969918e-002	9.908886e+002	6.496758e+002	1.148382e+002	6.827267e+001	120.5	259	23	84	8.691607e+000	2.066276e+001	0	0	0	0	0	0	0	0	0	0	0	69.9468	163.543	1	1	1	1	27.9146	24.3083	84.8388
DATA	677	5	21	0	0	A_16_P01358429	chr5:145594964-145595023	1088.48	4509.67	2.022217537e-001	6.730848795e-002	2.661034844e-003	1.029808e+003	1.640507e+003	1.181811e+002	1.653817e+002	128	505	24	84	8.513502e+000	2.094643e+001	0	0	0	0	0	0	0	0	0	0	0	72.775	413.852	1	1	1	1	26.0017	24.629	84.0913
DATA	678	5	22	0	0	A_16_P21512302	chrX:86709753-86709812	1109.13	4509.6	-9.676722515e-002	8.410333678e-002	2.499069933e-001	5.253724e+002	4.204361e+002	7.819103e+001	4.694896e+001	92	201	23	83	8.423530e+000	2.025886e+001	0	0	0	0	0	0	0	0	0	0	0	37.1718	106.3	1	1	1	1	27.7085	24.1589	83.4936
DATA	679	5	23	0	0	A_16_P38083186	chr7:81369202-81369261	1130.48	4509.78	8.618495458e-002	7.865217475e-002	2.731779914e-001	4.976793e+002	6.069243e+002	7.629845e+001	6.417151e+001	88	238	23	82	8.523351e+000	2.014326e+001	0	0	0	0	0	0	0	0	0	0	0	35.2601	153.826	1	1	1	1	25.7804	23.933	83.7009
DATA	680	5	24	0	0	A_16_P36863139	chr4:109770011-109770070	1151.97	4509.92	1.669468536e-002	6.983338431e-002	8.110555436e-001	7.875661e+002	8.184303e+002	9.765958e+001	8.444205e+001	112	293.5	23	83	8.721867e+000	2.070940e+001	0	0	0	0	0	0	0	0	0	0	0	55.8803	207.967	1	1	1	1	27.0811	24.13	84.4071
DATA	681	5	25	0	0	A_16_P00608496	chr2:226329408-226329467	1172.6	4509.98	1.927514708e-002	7.916352689e-002	8.076295498e-001	5.213942e+002	5.450563e+002	7.773850e+001	5.831658e+001	90	222.5	23	82	8.946644e+000	1.995700e+001	0	0	0	0	0	0	0	0	0	0	0	37.0504	138.859	1	1	1	1	26.2212	23.9702	83.3647
DATA	682	5	26	0	0	A_14_P107756	chr4:175734964-175735023	1193.65	4510.08	5.068754161e-001	8.393866299e-002	1.554179965e-009	4.215584e+002	1.354357e+003	7.135150e+001	1.370053e+002	83	431.5	23	83	8.461269e+000	2.052810e+001	0	0	0	0	0	0	0	0	0	0	0	30.005	345.98	1	1	1	1	26.8687	23.3787	84.156
DATA	683	5	27	0	0	A_14_P102592	chr11:8189871-8189930	1215.58	4510	1.190403114e-001	7.313940736e-002	1.036137616e-001	6.033551e+002	7.936213e+002	8.332125e+001	8.199671e+001	97.5	296	23	83	8.386744e+000	2.156208e+001	0	0	0	0	0	0	0	0	0	0	0	43.0217	203.333	1	1	1	1	27.2919	23.92	84.5636
DATA	684	5	28	0	0	A_14_P106560	chr9:140590918-140590977	1235.98	4509.98	1.471922537e-001	6.840332486e-002	3.141082423e-002	8.251065e+002	1.157983e+003	1.004913e+002	1.176094e+002	113	396	23	84	8.471597e+000	2.143998e+001	0	0	0	0	0	0	0	0	0	0	0	58.9367	297.525	1	1	1	1	27.2919	23.7737	84.5581
DATA	685	5	29	0	0	A_14_P132378	chrX:36116887-36116946	1257.38	4509.97	7.311549182e-002	6.642574370e-002	2.710228218e-001	9.936364e+002	1.175826e+003	1.146779e+002	1.193558e+002	123	381	23	83	8.539626e+000	2.108716e+001	0	0	0	0	0	0	0	0	0	0	0	71.1111	303.032	1	1	1	1	26.4388	23.6507	84.4041
DATA	686	5	30	0	0	A_14_P108126	chr16:29694091-29694150	1278.19	4510.25	1.981792910e-001	6.904881878e-002	4.102992163e-003	8.049677e+002	1.270451e+003	9.871606e+001	1.286780e+002	112	425	23	83	8.580392e+000	2.014322e+001	0	0	0	0	0	0	0	0	0	0	0	57.7211	328.427	1	1	1	1	25.3321	23.6739	84.6459
DATA	687	5	31	0	0	A_14_P131907	chr16:4395628-4395686	1299.62	4510.34	2.120265239e-001	7.083316731e-002	2.759578288e-003	6.917240e+002	1.127092e+003	8.964601e+001	1.145349e+002	96	388	23	83	8.770067e+000	2.041856e+001	0	0	0	0	0	0	0	0	0	0	0	49.704	292.308	1	1	1	1	24.6442	24.0491	84.6087
DATA	688	5	32	0	0	A_14_P137752	chr5:148595001-148595060	1320.35	4509.59	1.606813316e-001	7.051089094e-002	2.267801613e-002	6.912292e+002	1.000699e+003	8.953285e+001	1.021092e+002	103	352	24	84	8.886744e+000	2.080342e+001	0	0	0	0	0	0	0	0	0	0	0	49.7714	260.341	1	1	1	1	22.9591	24.4258	85.2367
DATA	689	5	33	0	0	A_18_P17879568	chr1:164204822-164204881	1342.16	4510.48	-2.507647410e-002	6.522888458e-002	7.006537021e-001	1.233056e+003	1.163875e+003	1.357490e+002	1.181333e+002	142	398	23	84	8.731989e+000	2.080653e+001	0	0	0	0	0	0	0	0	0	0	0	88.9862	303.85	1	1	1	1	25.7804	23.9776	84.8159
DATA	690	5	34	0	0	A_14_P110291	chr14:21216494-21216553	1363.16	4510.74	-2.666853074e-001	7.112920076e-002	1.773229363e-004	1.328307e+003	7.188083e+002	1.444062e+002	7.465611e+001	148	284	23	84	8.526062e+000	2.013247e+001	0	0	0	0	0	0	0	0	0	0	0	96.0745	188.292	1	1	1	1	24.1747	23.8171	84.6625
DATA	691	5	35	0	0	A_14_P109531	chr3:110462939-110462998	1383.96	4510.58	-1.329459318e-001	6.644445012e-002	4.540764897e-002	1.359060e+003	1.000674e+003	1.471908e+002	1.020659e+002	149	342	23	84	8.690912e+000	2.028969e+001	0	0	0	0	0	0	0	0	0	0	0	98.5217	263.01	1	1	1	1	25.5572	23.8088	84.9837
DATA	692	5	36	0	0	A_14_P200778	chr9:119457939-119457998	1405.21	4510.28	-1.229196197e-002	6.456978364e-002	8.490214826e-001	1.324904e+003	1.287930e+003	1.439906e+002	1.303411e+002	147	429.5	23	83	8.026128e+000	2.021252e+001	0	0	0	0	0	0	0	0	0	0	0	96.2732	339.689	1	1	1	1	25.3321	23.4626	84.5428
DATA	693	5	37	0	0	A_16_P18472901	chr8:124922842-124922901	1426.49	4510.4	-1.500153341e-001	6.840618549e-002	2.830677559e-002	1.142947e+003	8.091160e+002	1.273872e+002	8.333665e+001	139	301	23	83	8.338042e+000	2.036548e+001	0	0	0	0	0	0	0	0	0	0	0	83.2528	214.164	1	1	1	1	24.4106	23.8069	84.2214
DATA	694	5	38	0	0	A_18_P11812988	chr13:78855342-78855401	1447.79	4510.51	3.450384585e-001	7.046681370e-002	9.757480896e-007	1.211963e+003	2.682427e+003	1.335560e+002	2.689788e+002	146	793	23	84	8.441217e+000	2.028330e+001	0	0	0	0	0	0	0	0	0	0	0	88.4982	712.572	1	1	1	1	25.7804	24.0304	84.6281
DATA	695	5	39	0	0	A_14_P130601	chr12:31241495-31241554	1469.17	4510.62	3.946915596e-001	7.756243189e-002	3.605359227e-007	5.173196e+002	1.283661e+003	7.621679e+001	1.298862e+002	89.5	434.5	24	84	8.984382e+000	1.966072e+001	0	0	0	0	0	0	0	0	0	0	0	37.8703	342.246	1	1	1	1	26.4388	24.5292	84.2381
DATA	696	5	40	0	0	A_16_P39703412	chr12:64762088-64762147	1489.9	4510.6	2.200943789e-001	6.620642030e-002	8.861977853e-004	1.374896e+003	2.282255e+003	1.483937e+002	2.290778e+002	153	694	24	84	8.929764e+000	2.027778e+001	0	0	0	0	0	0	0	0	0	0	0	100.899	610.661	1	1	1	1	25.7804	24.4501	84.7247
DATA	697	5	41	0	0	A_14_P112854	chr2:232576013-232576062	1511.5	4510.68	1.004509361e-001	8.688503637e-002	2.476254602e-001	3.751483e+002	4.727743e+002	6.714441e+001	5.120569e+001	80	227	24	83	8.898693e+000	2.033230e+001	0	0	0	0	0	0	0	0	0	0	0	27.6031	126.975	1	1	1	1	27.0811	24.4328	84.2134
DATA	698	5	42	0	0	A_16_P18342224	chr8:69836784-69836843	1532.06	4510.56	2.740617512e-003	7.388921179e-002	9.704125262e-001	6.207945e+002	6.247244e+002	8.330214e+001	6.547452e+001	103	261	23	81	8.728179e+000	1.988367e+001	0	0	0	0	0	0	0	0	0	0	0	45.793	168.387	1	1	1	1	26.4388	24.056	82.9106
DATA	699	5	43	0	0	A_14_P121392	chr17:73698605-73698664	1553.6	4510.23	-1.572909934e-001	6.630713982e-002	1.768453797e-002	1.487338e+003	1.035425e+003	1.587157e+002	1.053674e+002	160	369	23	82	8.542863e+000	2.031666e+001	0	0	0	0	0	0	0	0	0	0	0	110.008	280.136	1	1	1	1	24.8756	23.726	82.9907
DATA	700	5	44	0	0	A_14_P110908	chr14:76437972-76438023	1574.56	4510.23	1.371400109e-001	6.835498517e-002	4.482517011e-002	7.935296e+002	1.088186e+003	9.669419e+001	1.105438e+002	114	397.5	23	82	8.893289e+000	2.045743e+001	0	0	0	0	0	0	0	0	0	0	0	58.8458	295.498	1	1	1	1	24.4106	24.3163	83.3316
DATA	701	5	45	0	0	A_16_P16612455	chr4:21026194-21026253	1596.28	4510.21	-1.372891014e-001	7.032083178e-002	5.089965182e-002	9.284467e+002	6.768118e+002	1.079645e+002	7.040090e+001	124	289	24	82	8.927189e+000	2.025379e+001	0	0	0	0	0	0	0	0	0	0	0	69.0397	184.494	1	1	1	1	25.3321	24.6611	83.6571
DATA	702	5	46	0	0	A_16_P21474131	chrX:53588530-53588589	1617.61	4510.38	-2.820377505e-001	7.037464496e-002	6.132294384e-005	1.515898e+003	7.918305e+002	1.612429e+002	8.150259e+001	159	314	24	82	8.703510e+000	2.038721e+001	0	0	0	0	0	0	0	0	0	0	0	113.028	216.665	1	1	1	1	25.7804	24.2062	83.4922
DATA	703	5	47	0	0	A_14_P126747	chr1:220170634-220170692	1638.15	4510.4	-2.832091452e-001	7.290057239e-002	1.023852440e-004	1.163509e+003	6.061226e+002	1.286139e+002	6.359140e+001	143	263	23	81	8.564073e+000	1.998681e+001	0	0	0	0	0	0	0	0	0	0	0	86.981	166.454	1	1	1	1	25.7804	24.0143	82.3815
DATA	704	5	48	0	0	A_16_P01906920	chr8:43172080-43172139	1658.65	4510.45	-2.780190951e-001	7.402636260e-002	1.728736453e-004	1.045789e+003	5.513469e+002	1.180044e+002	5.837107e+001	127.5	237	23	81	8.676275e+000	1.982672e+001	0	0	0	0	0	0	0	0	0	0	0	78.386	151.961	1	1	1	1	25.5572	23.7481	82.0668
DATA	705	5	49	0	0	A_14_P134195	chr1:227964015-227964074	1680.7	4510.87	-7.128396448e-002	6.684358954e-002	2.862296110e-001	1.063983e+003	9.029228e+002	1.195494e+002	9.228857e+001	131	347.5	23	81	8.441995e+000	1.947290e+001	0	0	0	0	0	0	0	0	0	0	0	79.9752	249.837	1	1	1	1	27.2919	23.6922	82.3741
DATA	706	5	50	0	0	A_16_P36150419	chr3:4505621-4505680	1701.61	4510.57	3.912522686e-001	7.833962251e-002	5.904684595e-007	4.692644e+002	1.155234e+003	7.181643e+001	1.170789e+002	88	399	23	81	8.406989e+000	1.945317e+001	0	0	0	0	0	0	0	0	0	0	0	35.3678	320.821	1	1	1	1	24.8756	23.7542	81.5077
DATA	707	5	51	0	1	PC_00000004	PC_00000004	1722.53	4510.15	3.819815037e-002	6.376461173e-002	5.491399641e-001	1.422195e+003	1.552950e+003	1.522038e+002	1.564472e+002	159	525	23	80	8.483336e+000	1.922959e+001	0	0	0	0	0	0	0	0	0	1	0	107.479	432.845	1	1	1	1	22.9591	23.7465	80.5416
DATA	708	5	52	0	0	A_18_P24678991	chr5:166891330-166891389	1744.4	4510.58	-6.557752434e-002	7.073622496e-002	3.538895182e-001	7.749820e+002	6.663679e+002	9.449411e+001	6.925982e+001	115	271.5	23	79	8.421078e+000	1.928391e+001	0	0	0	0	0	0	0	0	0	1	0	58.7315	186.446	1	1	1	1	26.8687	23.7743	80.2331
DATA	709	5	53	0	0	A_14_P201592	chr4:83382000-83382059	1765.59	4510.73	2.853190469e-001	7.300442308e-002	9.296965971e-005	5.925749e+002	1.143042e+003	8.011737e+001	1.158417e+002	94	411	23	81	8.544350e+000	1.944668e+001	0	0	0	0	0	0	0	0	0	0	0	45.03	320.995	1	1	1	1	26.6546	23.8564	81.3329
DATA	710	5	54	0	0	A_14_P112524	chr2:198465923-198465982	1785.82	4510.83	-1.872683161e-001	6.774978560e-002	5.707711346e-003	1.328912e+003	8.634316e+002	1.433612e+002	8.835459e+001	145.5	330.5	23	79	8.268641e+000	1.971367e+001	0	0	0	0	0	0	0	0	0	1	0	101.246	243.32	1	1	1	1	27.7085	23.4979	80.5014
DATA	711	5	55	0	0	A_14_P128379	chr3:87446138-87446197	1807	4510.32	3.278707237e-001	7.143695865e-002	4.439872689e-006	7.962678e+002	1.694064e+003	9.600582e+001	1.704330e+002	112.5	563.5	22	79	8.455970e+000	1.945808e+001	0	0	0	0	0	0	0	0	0	1	0	60.8301	479.114	1	1	1	1	25.7804	23.37	80.137
DATA	712	5	56	0	0	A_14_P125675	chr1:22416798-22416857	1829.28	4510.64	1.128263497e-002	8.235844071e-002	8.910353195e-001	4.424965e+002	4.541429e+002	6.941590e+001	4.907856e+001	87.5	225	23	79	8.193983e+000	1.945158e+001	0	0	0	0	0	0	0	0	0	1	0	33.8995	128.927	1	1	1	1	26.8687	23.3681	79.7727
DATA	713	5	57	0	0	A_14_P138945	chr12:54396400-54396459	1849.74	4510.51	-7.175753805e-002	6.365691454e-002	2.596349358e-001	1.728325e+003	1.465102e+003	1.808780e+002	1.476791e+002	184	512	23	79	8.218708e+000	1.978310e+001	0	0	0	0	0	0	0	0	0	1	0	132.749	417.354	1	1	1	1	25.7804	23.2788	79.8701
DATA	714	5	58	0	0	A_14_P200160	chr5:179268490-179268545	1871.26	4510.52	1.274995964e-001	7.337277259e-002	8.226432271e-002	5.478143e+002	7.347388e+002	7.636432e+001	7.576184e+001	97	302.5	23	80	8.055945e+000	1.986175e+001	0	0	0	0	0	0	0	0	0	1	0	42.1898	210.048	1	1	1	1	25.7804	23.2825	79.6259
DATA	715	5	59	0	0	A_14_P104717	chr4:73495623-73495682	1892.17	4510.6	1.946784751e-002	6.194618529e-002	7.533157381e-001	3.030643e+003	3.169587e+003	3.076749e+002	3.174932e+002	282	971.5	23	79	8.209992e+000	1.980168e+001	0	0	0	0	0	0	0	0	0	1	0	234.011	909.232	1	1	1	1	27.0811	23.3694	79.6197
DATA	716	5	60	0	0	A_14_P109135	chr5:36609296-36609355	1913.06	4510.33	-2.096896067e-001	7.213381949e-002	3.649682643e-003	9.404381e+002	5.802840e+002	1.079148e+002	6.086162e+001	127	264.5	23	77	8.340701e+000	1.927924e+001	0	0	0	0	0	0	0	0	0	1	0	72.8036	167.022	1	1	1	1	26.4388	23.275	78.8256
DATA	717	5	61	0	0	A_14_P122750	chr10:8774517-8774576	1934.62	4511	2.903892816e-001	7.046821162e-002	3.774689521e-005	7.719843e+002	1.506599e+003	9.352224e+001	1.517660e+002	115	523.5	22	78	8.263381e+000	1.936569e+001	0	0	0	0	0	0	0	0	0	1	0	59.9185	435.145	1	1	1	1	29.1201	23.1376	79.0436
DATA	718	5	62	0	0	A_16_P35566263	chr2:7870507-7870566	1955.83	4511	-2.122255652e-001	7.316748386e-002	3.725145482e-003	8.812729e+002	5.406110e+002	1.026598e+002	5.705176e+001	124	247	21	79	7.961380e+000	1.957421e+001	0	0	0	0	0	0	0	0	0	1	0	68.5761	156.662	1	1	1	1	28.1191	22.3317	79.9705
DATA	719	5	63	0	0	A_14_P109445	chr5:11985141-11985200	1976.58	4510.51	1.529345240e-001	6.480165470e-002	1.827294187e-002	1.322396e+003	1.880599e+003	1.422890e+002	1.889357e+002	159	641	22	79	8.237085e+000	1.939679e+001	0	0	0	0	0	0	0	0	0	1	0	103.159	546.711	1	1	1	1	25.1049	22.8122	79.3843
DATA	720	5	64	0	0	A_14_P108873	chr15:85682172-85682231	1998.28	4510.43	8.111901323e-002	6.829634966e-002	2.349317974e-001	7.566927e+002	9.120918e+002	9.203591e+001	9.299003e+001	108.5	357	22	78	8.436215e+000	1.917526e+001	0	0	0	0	0	0	0	0	0	1	0	59.1797	266.028	1	1	1	1	25.3321	23.0237	78.9763
DATA	721	5	65	0	0	A_14_P115212	chr18:57121007-57121066	2018.95	4510.1	1.577201261e-001	6.859580963e-002	2.148974407e-002	7.394122e+002	1.063180e+003	9.054760e+001	1.078403e+002	112.5	408	23	79	8.721046e+000	1.952635e+001	0	0	0	0	0	0	0	0	0	1	0	57.9679	311.047	1	1	1	1	25.5572	23.5601	79.6848
DATA	722	5	66	0	0	A_14_P113630	chr2:209673966-209674025	2040.19	4510.44	-1.290215596e-001	6.655641856e-002	5.255868600e-002	1.215795e+003	9.033139e+002	1.322876e+002	9.210734e+001	148	353	23	80	8.638755e+000	1.961377e+001	0	0	0	0	0	0	0	0	0	1	0	95.5449	265.1	1	1	1	1	25.1049	24.0866	80.4276
DATA	723	5	67	0	0	A_14_P202351	chr3:133492907-133492966	2061.29	4510.44	2.578877931e-003	6.255210013e-002	9.671143874e-001	2.010224e+003	2.022196e+003	2.076429e+002	2.030144e+002	213	680	23	80	8.604091e+000	1.985426e+001	0	0	0	0	0	0	0	0	0	0	0	158.351	595.257	1	1	1	1	25.7804	24	81.4812
DATA	724	5	68	0	0	A_16_P18932068	chr10:56457621-56457680	2082.26	4510.83	-2.972380477e-001	7.187053694e-002	3.538084607e-005	1.287836e+003	6.495649e+002	1.388466e+002	6.737587e+001	146	288.5	23	80	8.517862e+000	1.983679e+001	0	0	0	0	0	0	0	0	0	0	0	101.68	191.771	1	1	1	1	25.7804	23.6848	81.4641
DATA	725	5	69	0	0	A_14_P201142	chr3:40529849-40529908	2103.29	4510.93	1.717481298e-001	6.529038277e-002	8.525253227e-003	1.240327e+003	1.841978e+003	1.344063e+002	1.850599e+002	155	650	23	80	8.781963e+000	1.945029e+001	0	0	0	0	0	0	0	0	0	0	0	98.1518	545.371	1	1	1	1	25.3321	23.6022	81.1636
DATA	726	5	70	0	0	A_16_P21590652	chrX:129983767-129983826	2125.6	4511.16	-3.049257414e-001	8.141554929e-002	1.801775900e-004	7.244849e+002	3.590076e+002	8.897820e+001	4.006623e+001	110	204	23	80	8.691864e+000	1.943485e+001	0	0	0	0	0	0	0	0	0	1	0	57.4666	106.612	1	1	1	1	28.1191	23.5212	81.0094
DATA	727	5	71	0	0	A_14_P122414	chr10:81839279-81839338	2145.74	4511	3.064035421e-002	6.217594460e-002	6.221533577e-001	2.467031e+003	2.647372e+003	2.520308e+002	2.653310e+002	241	837.5	23	79	8.519274e+000	1.945210e+001	0	0	0	0	0	0	0	0	0	1	0	196.098	788.218	1	1	1	1	26.8687	23.4539	80.3705
DATA	728	5	72	66	-1	(-)3xSLv1	NegativeControl	2167.5	4511.06	0.000000000e+000	7.521086670e-001	1.000000000e+000	5.109019e+001	1.757572e+001	5.143350e+001	1.769382e+001	51	83	23	79	8.556077e+000	1.944088e+001	0	0	0	0	0	0	0	0	0	1	0	-2.89952	-5.20973	0	0	0	0	29.1201	23.6667	80.3844
DATA	729	5	73	0	0	A_14_P119688	chr7:52793551-52793610	2188.5	4511.3	5.493513943e-002	6.514224470e-002	3.990548088e-001	1.046910e+003	1.188077e+003	1.165962e+002	1.201113e+002	137.5	444	23	80	8.397104e+000	1.951102e+001	0	0	0	0	0	0	0	0	0	1	0	83.5738	355.621	1	1	1	1	25.3321	23.6749	80.6194
DATA	730	5	74	0	0	A_16_P19784491	chr13:40092710-40092769	2209.13	4511.27	-5.030044889e-003	7.195671628e-002	9.442702619e-001	6.311443e+002	6.238765e+002	8.128564e+001	6.482408e+001	102	279	23	80	8.680843e+000	1.995204e+001	0	0	0	0	0	0	0	0	0	1	0	50.4847	187.199	1	1	1	1	26.6546	23.7456	80.615
DATA	731	5	75	0	0	A_14_P202158	chr8:133078157-133078216	2230.69	4511.17	-1.533176314e-001	7.093345914e-002	3.066221535e-002	8.544700e+002	6.003150e+002	9.957112e+001	6.254753e+001	122	264	23	80	8.803670e+000	1.991521e+001	0	0	0	0	0	0	0	0	0	1	0	68.4882	180.576	1	1	1	1	26.0017	23.7601	80.8522
DATA	732	5	76	0	0	A_14_P133551	chr1:78183673-78183732	2251.9	4511.16	-1.201022763e-001	6.731683827e-002	7.440183493e-002	1.060817e+003	8.045222e+002	1.177131e+002	8.233787e+001	139	338	23	80	8.696491e+000	2.014821e+001	0	0	0	0	0	0	0	0	0	1	0	85.1934	242.571	1	1	1	1	26.8687	23.5541	80.9651
DATA	733	5	77	0	0	A_14_P122778	chr19:18024285-18024344	2273	4511.03	1.421017195e-001	6.485314814e-002	2.844233661e-002	1.213625e+003	1.683395e+003	1.316133e+002	1.692448e+002	145	603	23	80	8.399133e+000	2.008928e+001	0	0	0	0	0	0	0	0	0	1	0	97.65	508.703	1	1	1	1	26.4388	23.2358	80.8858
DATA	734	5	78	0	0	A_16_P03412400	chr19:823554-823605	2294.21	4511.31	-1.097446240e-001	6.416387280e-002	8.719558916e-002	1.689691e+003	1.312389e+003	1.764492e+002	1.323930e+002	180.5	485	23	80	8.388995e+000	1.959361e+001	0	0	0	0	0	0	0	0	0	1	0	136.202	397.458	1	1	1	1	26.0017	23.8138	80.9455
DATA	735	5	79	0	0	A_14_P139217	chrX:62875495-62875549	2315.2	4511.12	-4.596142242e-001	7.823576908e-002	4.235263887e-009	1.582480e+003	5.491917e+002	1.661838e+002	5.761175e+001	179	256	23	80	8.351414e+000	1.954915e+001	0	0	0	0	0	0	0	0	0	0	0	127.787	166.667	1	1	1	1	26.2212	23.9351	81.175
DATA	736	5	80	0	0	A_16_P02714432	chr12:120594053-120594112	2336.27	4511.29	-5.061602837e-002	6.793864558e-002	4.562562640e-001	8.593284e+002	7.647916e+002	9.975155e+001	7.842739e+001	122	330	23	80	8.367021e+000	1.951090e+001	0	0	0	0	0	0	0	0	0	0	0	69.5095	232.56	1	1	1	1	24.8756	23.8876	81.6943
DATA	737	5	81	0	1	SRN_12295	SRN_12295	2358	4511.43	-5.450382061e-001	9.307211669e-002	4.739063592e-009	8.357727e+002	2.382594e+002	9.768535e+001	2.946670e+001	120.5	162	23	80	8.349057e+000	1.943854e+001	0	0	0	0	0	0	0	0	0	0	0	67.7184	72.5927	1	1	1	1	25.3321	23.5895	81.9413
DATA	738	5	82	0	0	A_14_P109945	chr1:20984262-20984321	2378.68	4511.14	-1.423818958e-001	6.396149351e-002	2.601039702e-002	2.221881e+003	1.600807e+003	2.278525e+002	1.610136e+002	227	579	23	81	8.497493e+000	1.951297e+001	0	0	0	0	0	0	0	0	0	0	0	180.312	488.596	1	1	1	1	25.1049	24.0194	82.6097
DATA	739	5	83	0	0	A_16_P19164487	chr11:16873547-16873606	2399.58	4511.4	-1.382527259e-001	6.849434649e-002	4.354393384e-002	9.803898e+002	7.130928e+002	1.102418e+002	7.337263e+001	126.5	300	24	81	8.885095e+000	1.984648e+001	0	0	0	0	0	0	0	0	0	0	0	79.6803	218.021	1	1	1	1	24.4106	24.5794	82.8329
DATA	740	5	84	0	1	SRN_30983	SRN_30983	2421.02	4511.34	1.414052565e-001	6.707753623e-002	3.502349431e-002	8.259372e+002	1.143806e+003	9.672516e+001	1.156739e+002	122	427.5	24	81	8.922998e+000	1.914425e+001	0	0	0	0	0	0	0	0	0	0	0	67.2275	350.284	1	1	1	1	26.0017	24.7167	82.4416
DATA	741	5	85	0	0	A_16_P16684587	chr4:55179152-55179211	2441.4	4510.98	7.157333880e-002	1.019942408e-001	4.828419343e-001	2.615434e+002	3.084020e+002	5.666654e+001	3.532406e+001	74	182.5	23	82	8.464546e+000	1.907159e+001	0	0	0	0	0	0	0	0	0	0	0	21.3179	94.5855	1	1	1	1	21.6755	24.0532	82.9555
DATA	742	5	86	0	0	A_14_P116200	chr13:39587254-39587313	2463.17	4511.34	6.945637308e-004	6.371875649e-002	9.913028638e-001	1.357307e+003	1.359480e+003	1.447172e+002	1.370315e+002	164	504	23	82	8.658683e+000	1.936691e+001	0	0	0	0	0	0	0	0	0	0	0	110.781	417.566	1	1	1	1	25.7804	23.9181	83.4041
DATA	743	5	87	0	0	A_16_P18427080	chr8:106118824-106118883	2484.42	4510.98	-1.087739462e-001	7.000008837e-002	1.202055362e-001	8.110605e+002	6.313632e+002	9.535118e+001	6.543083e+001	118.5	287	23	82	8.568042e+000	1.946967e+001	0	0	0	0	0	0	0	0	0	0	0	66.2837	194.185	1	1	1	1	24.4106	23.6866	82.6009
DATA	744	5	88	0	0	A_16_P15637375	chr2:45686809-45686868	2505.46	4511.29	2.619681249e-001	6.931782400e-002	1.573129284e-004	7.819323e+002	1.429346e+003	9.285439e+001	1.439603e+002	118	514	22	81	8.580555e+000	1.950217e+001	0	0	0	0	0	0	0	0	0	0	0	63.9783	440.16	1	1	1	1	25.3321	23.3227	82.1583
DATA	745	5	89	0	0	A_14_P116556	chr2:182392073-182392132	2526.91	4511.28	-3.178841905e-001	9.335052576e-002	6.609750799e-004	5.060009e+002	2.433700e+002	7.115016e+001	2.976369e+001	95	172	22	81	8.670397e+000	1.986655e+001	0	0	0	0	0	0	0	0	0	0	0	41.4492	75.0315	1	1	1	1	24.8756	23.4946	82.1914
DATA	746	5	90	0	0	A_14_P124918	chr22:30074260-30074318	2548	4511.23	-4.596376621e-001	7.750857671e-002	3.026538804e-009	1.741207e+003	6.042445e+002	1.811481e+002	6.280201e+001	199	280	23	80	8.560668e+000	1.930099e+001	0	0	0	0	0	0	0	0	0	1	0	142.784	186.484	1	1	1	1	23.9365	23.7798	80.9852
DATA	747	5	91	0	0	A_14_P118634	chr20:43520556-43520615	2568.88	4511.15	-4.424463332e-002	6.245951339e-002	4.787136522e-001	2.270964e+003	2.051000e+003	2.325176e+002	2.058116e+002	234	728	23	80	8.251083e+000	1.960839e+001	0	0	0	0	0	0	0	0	0	0	0	186.411	633.575	1	1	1	1	24.4106	23.5549	81.6762
DATA	748	5	92	0	0	A_14_P201233	chr1:90513418-90513477	2590.19	4511.37	3.740558843e-001	7.290823789e-002	2.889699845e-007	7.513621e+002	1.777891e+003	9.018047e+001	1.786082e+002	111	641	23	82	8.452261e+000	1.956000e+001	0	0	0	0	0	0	0	0	0	0	0	61.7322	549.677	1	1	1	1	24.8756	23.8705	82.234
DATA	749	5	93	0	0	A_14_P200556	chr19:52272356-52272406	2611.3	4511.56	9.528871234e-002	6.391023439e-002	1.359674487e-001	1.330027e+003	1.656339e+003	1.420302e+002	1.665115e+002	160	564	23	81	8.171948e+000	1.889802e+001	0	0	0	0	0	0	0	0	0	0	0	109.368	512.477	1	1	1	1	26.0017	23.5275	81.4257
DATA	750	5	94	0	0	A_14_P131877	chr20:18413413-18413472	2632.55	4511.41	-2.580221537e-001	7.669580588e-002	7.675818639e-004	7.691976e+002	4.246350e+002	9.162688e+001	4.576324e+001	116.5	218.5	23	81	8.415729e+000	1.899160e+001	0	0	0	0	0	0	0	0	0	0	0	63.3024	131.468	1	1	1	1	24.8756	23.477	81.8898
DATA	751	5	95	0	0	A_14_P123846	chr15:90452628-90452687	2653.75	4511.38	-2.815657150e-001	6.883380283e-002	4.304160364e-005	1.784751e+003	9.332799e+002	1.852797e+002	9.487320e+001	199	362	23	81	8.343470e+000	1.908523e+001	0	0	0	0	0	0	0	0	0	0	0	146.986	289.103	1	1	1	1	25.1049	23.3403	81.7913
DATA	752	5	96	0	0	A_14_P139657	chr17:4442248-4442307	2675.3	4511.58	1.037297117e-001	7.397456251e-002	1.608451218e-001	5.036081e+002	6.394733e+002	7.076885e+001	6.618015e+001	97	294	23	81	8.455113e+000	1.923924e+001	0	0	0	0	0	0	0	0	0	0	0	41.5024	198.179	1	1	1	1	24.6442	23.2106	81.5707
DATA	753	5	97	0	0	A_14_P117287	chr17:29645615-29645674	2695.85	4511.55	1.246525440e-004	6.252422045e-002	9.984092841e-001	1.948550e+003	1.949109e+003	2.010912e+002	1.956543e+002	220	650	22	81	8.589831e+000	1.904427e+001	0	0	0	0	0	0	0	0	0	0	0	160.672	604.245	1	1	1	1	25.7804	23.0338	81.4615
DATA	754	5	98	0	0	A_16_P01818472	chr7:137495879-137495938	2717.05	4511.49	1.325817697e-001	6.365782720e-002	3.727626199e-002	1.687828e+003	2.290393e+003	1.759382e+002	2.296720e+002	199	774	23	81	8.422161e+000	1.946816e+001	0	0	0	0	0	0	0	0	0	0	0	139.246	710.216	1	1	1	1	25.3321	23.1165	81.1293
DATA	755	5	99	0	0	A_14_P123381	chr5:13830687-13830744	2738.02	4511.53	1.142330618e-001	6.285967964e-002	6.917564153e-002	2.376884e+003	3.092011e+003	2.428173e+002	3.096699e+002	245	1016	22	80	8.650722e+000	1.986130e+001	0	0	0	0	0	0	0	0	0	0	0	196.18	958.915	1	1	1	1	25.5572	23.0113	81.2308
DATA	756	5	100	0	1	SRN_20703	SRN_20703	2759.55	4511.58	-3.719994756e-002	6.322876684e-002	5.563047933e-001	1.624853e+003	1.491468e+003	1.698943e+002	1.501163e+002	186	555	22	80	8.506081e+000	2.020556e+001	0	0	0	0	0	0	0	0	0	0	0	134.16	462.561	1	1	1	1	24.4106	22.9439	81.3611
DATA	757	5	101	0	0	A_14_P110771	chrX:11384867-11384926	2781	4511.8	-3.990563529e-002	7.357122693e-002	5.875373477e-001	5.910624e+002	5.391725e+002	7.716687e+001	5.654407e+001	103.5	267	22	80	8.421608e+000	2.008118e+001	0	0	0	0	0	0	0	0	0	0	0	48.8167	167.206	1	1	1	1	28.1191	23.0333	81.3815
DATA	758	5	102	0	0	A_16_P37209144	chr5:65271952-65272011	2801.82	4511.47	1.097998848e-001	7.094727151e-002	1.217122420e-001	5.875384e+002	7.565474e+002	7.688885e+001	7.754934e+001	103	326	23	79	8.321473e+000	1.952136e+001	0	0	0	0	0	0	0	0	0	1	0	48.5384	234.579	1	1	1	1	25.7804	23.3177	80.3763
DATA	759	5	103	0	0	A_14_P139739	chr13:31775839-31775898	2822.79	4511.11	2.789736233e-001	6.863414062e-002	4.810500348e-005	9.579782e+002	1.821081e+003	1.078708e+002	1.829037e+002	134	610	22	79	8.478911e+000	1.944257e+001	0	0	0	0	0	0	0	0	0	1	0	79.1576	564.503	1	1	1	1	24.4106	23.0848	79.8431
DATA	760	5	104	0	0	A_14_P138838	chr3:145938580-145938639	2844.35	4511.38	-5.090472547e-002	6.654501846e-002	4.442913590e-001	9.580841e+002	8.521163e+002	1.078785e+002	8.690025e+001	133.5	353	22	79	8.336598e+000	1.944469e+001	0	0	0	0	0	0	0	0	0	1	0	79.1721	264.043	1	1	1	1	24.8756	22.8746	79.7094
DATA	761	5	105	0	0	A_14_P100725	chr1:112633589-112633648	2865.26	4511.13	2.565881980e-001	6.725827076e-002	1.362001928e-004	1.178407e+003	2.127569e+003	1.278464e+002	2.134394e+002	149	723	22	79	8.407570e+000	1.944358e+001	0	0	0	0	0	0	0	0	0	1	0	97.384	658.958	1	1	1	1	24.4106	22.9183	79.5608
DATA	762	5	106	0	0	A_16_P18074722	chr7:113086408-113086467	2886.62	4511.07	6.609598010e-002	6.503483787e-002	3.094786853e-001	1.027723e+003	1.196664e+003	1.141077e+002	1.208771e+002	136	450	22	79	8.309909e+000	1.993013e+001	0	0	0	0	0	0	0	0	0	1	0	84.9286	370.424	1	1	1	1	25.1049	22.7217	79.6456
DATA	763	5	107	0	0	A_16_P17126300	chr5:56107595-56107654	2907.49	4511.08	2.489324934e-002	7.097413704e-002	7.257857349e-001	6.234690e+002	6.602495e+002	7.966225e+001	6.819755e+001	105.5	292	22	79	8.302429e+000	1.976176e+001	0	0	0	0	0	0	0	0	0	1	0	51.5166	204.245	1	1	1	1	24.8756	22.5297	79.7263
DATA	764	5	108	0	1	SRN_50541	SRN_50541	2928.89	4511.16	-5.678127742e-001	8.064472411e-002	1.909793399e-012	3.240351e+004	8.765553e+003	3.240731e+003	8.767218e+002	2696	2760	22	78	8.387302e+000	1.964072e+001	0	0	0	0	0	0	0	0	0	1	0	2676.98	2709.5	1	1	1	1	24.6442	22.6579	78.8415
DATA	765	5	109	0	0	A_16_P20849548	chr18:44396913-44396972	2949.95	4511.58	1.552392469e-001	6.781393571e-002	2.206808821e-002	7.581180e+002	1.083867e+003	9.060168e+001	1.097280e+002	112	429	22	79	8.534560e+000	1.964054e+001	0	0	0	0	0	0	0	0	0	1	0	62.6133	334.747	1	1	1	1	26.4388	22.7897	79.1183
DATA	766	5	110	0	0	A_16_P38970775	chr10:23521165-23521224	2970.87	4511.23	-9.367322122e-002	6.521474064e-002	1.508939308e-001	1.255418e+003	1.011848e+003	1.349937e+002	1.026230e+002	160	408	22	78	8.539553e+000	1.943202e+001	0	0	0	0	0	0	0	0	0	1	0	103.658	312.211	1	1	1	1	24.4106	22.6644	78.2543
DATA	767	5	111	0	0	A_16_P18070040	chr7:111149107-111149166	2992.19	4511.25	1.808151803e-002	7.757462602e-002	8.156950388e-001	4.716459e+002	4.916970e+002	6.847539e+001	5.207094e+001	92	234	22	77.5	8.575101e+000	1.907713e+001	0	0	0	0	0	0	0	0	0	1	0	38.9286	151.556	1	1	1	1	24.4106	23.0744	78.1495
DATA	768	5	112	0	0	A_18_P26795797	chrX:1569377-1569421	3013.05	4511.37	4.630807100e-001	7.520486554e-002	7.386038249e-010	1.455277e+003	4.226942e+003	1.537688e+002	4.230423e+002	169.5	1344.5	22	78	8.582371e+000	1.977458e+001	0	0	0	0	0	0	0	0	0	1	0	120.062	1301.42	1	1	1	1	25.5572	23.0372	78.7895
DATA	769	5	113	0	0	A_14_P104635	chr3:66396780-66396836	3034.69	4511.6	4.059604597e-001	7.994550177e-002	3.814989542e-007	3.928495e+002	1.000430e+003	6.334424e+001	1.015073e+002	82.5	394.5	22	78	8.587509e+000	1.988291e+001	0	0	0	0	0	0	0	0	0	1	0	32.3934	307.633	1	1	1	1	25.3321	23.1183	78.4186
DATA	770	5	114	0	0	A_16_P39937710	chr13:45982931-45982990	3055.83	4511.51	5.253555303e-002	6.388718480e-002	4.108961937e-001	1.270227e+003	1.433564e+003	1.364063e+002	1.443847e+002	156	534.5	23	77	8.686351e+000	1.937414e+001	0	0	0	0	0	0	0	0	0	1	0	104.682	440.242	1	1	1	1	25.7804	23.2293	77.8032
DATA	771	5	115	0	0	A_14_P111725	chr12:114791887-114791946	3076.8	4511.89	-4.816329299e-001	7.605136716e-002	2.404473179e-010	5.064396e+003	1.670686e+003	5.088774e+002	1.679542e+002	473	608	22	76	8.406933e+000	1.915060e+001	0	0	0	0	0	0	0	0	0	1	0	417.094	512.347	1	1	1	1	26.8687	23.1205	77.7786
DATA	772	5	116	0	0	A_14_P131991	chr3:192988490-192988549	3098.28	4511.76	-2.035936109e-002	6.358707084e-002	7.488312550e-001	1.431787e+003	1.366215e+003	1.515871e+002	1.377065e+002	180	501	22	76	8.541797e+000	1.909697e+001	0	0	0	0	0	0	0	0	0	1	0	117.839	418.341	1	1	1	1	25.7804	22.9919	77.1612
DATA	773	5	117	0	0	A_14_P132348	chr9:95736939-95736987	3119.14	4511.86	-1.837220091e-001	7.179523465e-002	1.049821344e-002	8.466191e+002	5.545823e+002	9.823347e+001	5.808759e+001	121.5	252.5	22	77	8.769406e+000	1.957432e+001	0	0	0	0	0	0	0	0	0	1	0	69.6271	169.551	1	1	1	1	27.2919	23.0402	78.2091
DATA	774	5	118	0	0	A_16_P15351883	chr1:176630819-176630878	3140.16	4511.89	-1.513291671e-001	6.420377117e-002	1.842256560e-002	2.154086e+003	1.520316e+003	2.211040e+002	1.530136e+002	228.5	559.5	23	78	8.529350e+000	1.958668e+001	0	0	0	0	0	0	0	0	0	1	0	177.014	464.036	1	1	1	1	26.8687	23.118	78.8001
DATA	775	5	119	0	0	A_14_P117440	chr11:10874344-10874403	3161.44	4511.93	1.805694719e-001	7.102412595e-002	1.101041457e-002	5.851320e+002	8.867952e+002	7.690395e+001	9.035846e+001	102	361	22	78	8.302408e+000	1.970533e+001	0	0	0	0	0	0	0	0	0	1	0	48.0423	270.196	1	1	1	1	26.2212	22.9799	78.7946
DATA	776	5	120	0	0	A_14_P106580	chr16:1574104-1574157	3182.46	4512	9.908742945e-002	8.245897882e-002	2.294963534e-001	3.767441e+002	4.732972e+002	6.256453e+001	5.041615e+001	85.5	237.5	22	78	8.322064e+000	1.947741e+001	0	0	0	0	0	0	0	0	0	1	0	30.9045	143.947	1	1	1	1	25.3321	22.6247	78.9135
DATA	777	5	121	0	1	SRN_30199	SRN_30199	3204.2	4512.08	-6.000479856e-002	6.236647202e-002	3.359831477e-001	2.634214e+003	2.294279e+003	2.681245e+002	2.300870e+002	265.5	789	22	78	8.446893e+000	1.940738e+001	0	0	0	0	0	0	0	0	0	1	0	215.87	696.41	1	1	1	1	26.6546	22.5594	78.7284
DATA	778	5	122	0	0	A_14_P135514	chr12:123055434-123055493	3224.64	4511.96	-1.311794122e-001	6.461490756e-002	4.233899470e-002	1.656023e+003	1.224297e+003	1.729997e+002	1.236651e+002	188	455	22	77	8.325223e+000	1.933429e+001	0	0	0	0	0	0	0	0	0	1	0	135.578	370.914	1	1	1	1	24.8756	22.8288	78.4247
DATA	779	5	123	0	0	A_14_P108263	chr15:51806637-51806696	3246.11	4512.11	-2.821760403e-001	7.292663753e-002	1.091421245e-004	1.056471e+003	5.516729e+002	1.169256e+002	5.786821e+001	144	248	23	77	8.743528e+000	1.953970e+001	0	0	0	0	0	0	0	0	0	1	0	86.3978	166.788	1	1	1	1	24.8756	23.4704	78.3811
DATA	780	5	124	0	0	A_14_P108125	chr4:170506572-170506631	3267.06	4511.97	2.013116915e-001	6.561688168e-002	2.155065182e-003	1.299104e+003	2.065168e+003	1.392568e+002	2.072578e+002	157.5	720	23	78	8.707997e+000	1.950749e+001	0	0	0	0	0	0	0	0	0	1	0	106.125	623.048	1	1	1	1	27.0811	23.8555	78.9973
DATA	781	5	125	0	0	A_14_P105813	chr3:37665417-37665476	3288.53	4512.19	1.054553614e-001	6.319918341e-002	9.519291108e-002	1.795877e+003	2.289454e+003	1.864767e+002	2.296170e+002	196	783	23	78	8.633150e+000	1.933673e+001	0	0	0	0	0	0	0	0	0	1	0	146.53	689.177	1	1	1	1	25.7804	24.1795	79.0116
DATA	782	5	126	0	1	SRN_30303	SRN_30303	3309.85	4512.22	1.039957772e-001	6.533001495e-002	1.114177523e-001	1.016615e+003	1.291672e+003	1.134153e+002	1.303593e+002	138	459	24	79	8.947820e+000	1.934301e+001	0	0	0	0	0	0	0	0	0	1	0	82.847	387.935	1	1	1	1	24.4106	24.5138	79.9872
DATA	783	5	127	0	0	A_18_P14614982	chr4:17689813-17689872	3330.7	4512.2	8.901939511e-002	6.374050008e-002	1.625366649e-001	1.392825e+003	1.709684e+003	1.481007e+002	1.718749e+002	167	595	23	78	8.564401e+000	1.871602e+001	0	0	0	0	0	0	0	0	0	1	0	113.366	512.3	1	1	1	1	24.6442	23.8674	78.8639
DATA	784	5	128	0	0	A_14_P120664	chr11:64701911-64701968	3352.11	4512.36	-4.682159515e-001	7.516750958e-002	4.695200753e-010	6.836885e+003	2.326175e+003	6.855442e+002	2.332878e+002	604	755	23	79	8.673927e+000	1.929272e+001	0	0	0	0	0	0	0	0	0	1	0	555.735	695.344	1	1	1	1	26.0017	23.5469	79.5989
DATA	785	5	129	0	0	A_16_P15742167	chr2:90233964-90234023	3373.04	4512.37	1.976069180e-001	6.676625134e-002	3.079560384e-003	9.676776e+002	1.525238e+003	1.091405e+002	1.535491e+002	130	540	23	79	8.749594e+000	1.958086e+001	0	0	0	0	0	0	0	0	0	1	0	78.5539	454.821	1	1	1	1	25.5572	23.7016	79.7984
DATA	786	5	130	0	0	A_14_P133121	chr9:30552335-30552394	3394.23	4512.37	-2.390851018e-001	6.916203585e-002	5.464609837e-004	1.310039e+003	7.554384e+002	1.404161e+002	7.760335e+001	158	304	23	79	8.676188e+000	1.894052e+001	0	0	0	0	0	0	0	0	0	1	0	106.2	224.703	1	1	1	1	25.1049	23.6403	80.1289
DATA	787	5	131	0	0	A_18_P12103562	chr14:91851270-91851329	3415.63	4512.17	-4.727992016e-002	6.438157065e-002	4.627230215e-001	1.306905e+003	1.172098e+003	1.401492e+002	1.185546e+002	157	467	23	80	8.523607e+000	1.951330e+001	0	0	0	0	0	0	0	0	0	1	0	105.798	347.73	1	1	1	1	24.8756	23.5966	80.5367
DATA	788	5	132	0	0	A_14_P106454	chr15:92326618-92326677	3436.84	4512.38	-5.572996319e-001	8.010835687e-002	3.480326151e-012	1.006729e+004	2.790056e+003	1.008004e+003	2.795762e+002	876.5	880	22	80	8.520115e+000	1.921664e+001	0	0	0	0	0	0	0	0	0	1	0	813.781	825.567	1	1	1	1	26.0017	23.0866	80.4858
DATA	789	5	133	0	0	A_14_P126013	chr19:45150226-45150285	3458.15	4512.5	-5.062382384e-001	8.362528503e-002	1.415997599e-009	1.217310e+003	3.794573e+002	1.318920e+002	4.195615e+001	148	200	22	79	8.323747e+000	1.885578e+001	0	0	0	0	0	0	0	0	0	1	0	98.2529	111.979	1	1	1	1	26.6546	23.0819	80.5894
DATA	790	5	134	0	0	A_14_P120847	chr15:22925956-22926015	3479.02	4512.43	-3.135605233e-001	7.873286426e-002	6.816900609e-005	8.211077e+002	3.988775e+002	9.657557e+001	4.374011e+001	113	209	22	80	8.349568e+000	1.901567e+001	0	0	0	0	0	0	0	0	0	1	0	66.1766	117.394	1	1	1	1	25.3321	23.0761	81.0557
DATA	791	5	135	0	0	A_14_P126678	chr5:74633995-74634054	3500.38	4512.43	-1.015705555e-001	7.427764093e-002	1.714860231e-001	6.458149e+002	5.111372e+002	8.224003e+001	5.419021e+001	110	243	23	81	8.301659e+000	1.941027e+001	0	0	0	0	0	0	0	0	0	0	0	51.9687	150.014	1	1	1	1	26.0017	23.2998	81.6003
DATA	792	5	136	0	0	A_14_P135025	chr4:151549845-151549904	3521.38	4512.05	1.226174571e-001	7.440087129e-002	9.933938210e-002	5.023988e+002	6.662943e+002	7.158550e+001	6.903088e+001	87.5	292.5	23	81	8.382654e+000	1.917334e+001	0	0	0	0	0	0	0	0	0	0	0	40.3675	195.006	1	1	1	1	25.1049	23.7525	81.2563
DATA	793	5	137	0	0	A_16_P16410032	chr3:132628311-132628370	3542.45	4512.32	7.706718191e-002	7.138494891e-002	2.803204002e-001	6.025493e+002	7.195480e+002	7.899009e+001	7.419648e+001	104	304	23	81	8.634752e+000	1.974901e+001	0	0	0	0	0	0	0	0	0	0	0	48.3371	209.999	1	1	1	1	25.1049	23.9249	82.0615
DATA	794	5	138	0	-1	NC2_00025283	NC2_00025283	3564	4512.5	0.000000000e+000	7.450360935e-001	1.000000000e+000	5.081889e+001	1.803217e+001	5.116038e+001	1.815334e+001	50	88	23	81	8.390417e+000	1.988415e+001	0	0	0	0	0	0	0	0	0	0	0	-4.34092	-3.83479	0	0	0	0	26.2212	23.885	82.397
DATA	795	5	139	1028	1	SM_06	SM_06	3585	4512.5	-4.890724821e-001	3.293654013e-001	1.375720957e-001	1.228243e+002	3.983014e+001	5.269383e+001	1.863636e+001	63	102	23	81	8.158614e+000	2.016577e+001	0	0	0	0	0	0	0	0	0	0	0	9.82113	11.5571	1	1	0	0	26.2212	23.3786	82.31
DATA	796	5	140	0	0	A_14_P126561	chr13:94197542-94197598	3605.8	4511.98	-7.340059524e-002	6.259189459e-002	2.409220384e-001	2.563560e+003	2.164925e+003	2.614427e+002	2.172611e+002	265	697.5	22	81	8.315875e+000	2.028896e+001	0	0	0	0	0	0	0	0	0	0	0	204.669	626.352	1	1	1	1	24.4106	23.1658	82.1738
DATA	797	5	141	0	0	A_14_P123483	chr1:116528079-116528138	3627.18	4512.7	3.178016237e-001	7.023791317e-002	6.049696042e-006	9.057896e+002	1.882907e+003	1.041519e+002	1.891792e+002	119	621	23	81	8.179570e+000	2.020457e+001	0	0	0	0	0	0	0	0	0	0	0	72.1904	543.151	1	1	1	1	25.5572	23.2358	81.9241
DATA	798	5	142	0	0	A_16_P01697016	chr7:39290651-39290710	3648.11	4512.31	2.373000895e-001	6.655999640e-002	3.635706911e-004	1.303659e+003	2.251458e+003	1.401668e+002	2.258938e+002	156	706.5	23	80	8.142374e+000	1.974797e+001	0	0	0	0	0	0	0	0	0	0	0	103.735	647.544	1	1	1	1	25.3321	23.4913	81.5388
DATA	799	5	143	0	0	A_14_P107478	chr9:112686070-112686129	3669.47	4512.66	-1.574971963e-001	7.767018649e-002	4.258382210e-002	6.258509e+002	4.354855e+002	8.110149e+001	4.728487e+001	102.5	212.5	23	81	8.549753e+000	1.971278e+001	0	0	0	0	0	0	0	0	0	0	0	49.7154	124.875	1	1	1	1	25.3321	23.938	82.2755
DATA	800	5	144	0	0	A_16_P35563512	chr2:6872681-6872740	3690.72	4512.4	1.619732156e-001	6.544742193e-002	1.332883532e-002	1.150215e+003	1.670137e+003	1.260921e+002	1.680328e+002	147	555	23	81	8.702103e+000	2.001561e+001	0	0	0	0	0	0	0	0	0	0	0	91.2195	477.458	1	1	1	1	25.5572	24.1037	82.4396
DATA	801	5	145	0	0	A_16_P03798223	chrY:6985224-6985283	3711.46	4512.21	7.703207548e-001	1.925755094e-001	6.331647353e-005	5.140276e+001	3.029055e+002	5.188606e+001	3.551051e+001	56	186	23	81	8.733896e+000	1.963656e+001	0	0	0	0	0	0	0	0	0	0	0	2.9932	86.3381	0	1	0	1	24.4106	24.0705	82.3118
DATA	802	5	146	0	1	SRN_30421	SRN_30421	3733.35	4512.81	9.751291955e-002	9.250664106e-002	2.918288779e-001	3.109793e+002	3.892642e+002	6.045265e+001	4.313787e+001	77	194	23	82	8.610113e+000	1.987399e+001	0	0	0	0	0	0	0	0	0	0	0	24.5792	110.611	1	1	1	1	26.6546	23.876	82.3873
DATA	803	5	147	0	0	A_16_P02872668	chr14:22107419-22107478	3754.5	4512.32	2.347256546e-002	7.131291602e-002	7.420431705e-001	6.445829e+002	6.803797e+002	8.277018e+001	7.054706e+001	103	283	23	82	8.616244e+000	1.972672e+001	0	0	0	0	0	0	0	0	0	0	0	50.8654	192.744	1	1	1	1	23.4529	23.7809	82.6224
DATA	804	5	148	0	0	A_14_P102528	chr3:158540438-158540497	3775.04	4512.13	-1.311029542e-001	6.276908618e-002	3.673880261e-002	5.633743e+003	4.165758e+003	5.657695e+002	4.169955e+002	505	1201	22	82	8.426907e+000	1.993195e+001	0	0	0	0	0	0	0	0	0	0	0	443.872	1176.64	1	1	1	1	24.8756	23.2656	82.4846
DATA	805	5	149	0	0	A_14_P114051	chr16:24012401-24012460	3796	4512.76	2.175792428e-001	6.616077060e-002	1.006711536e-003	1.279659e+003	2.111901e+003	1.381628e+002	2.120214e+002	150	683	22	81	8.175698e+000	1.954619e+001	0	0	0	0	0	0	0	0	0	0	0	100.652	594.767	1	1	1	1	27.2919	22.924	81.831
DATA	806	5	150	0	0	A_16_P19373370	chr11:112375234-112375293	3817.68	4512.82	1.606988627e-001	7.101329480e-002	2.363935371e-002	6.128380e+002	8.872471e+002	8.048869e+001	9.069774e+001	100	339	22	82	8.212763e+000	1.980154e+001	0	0	0	0	0	0	0	0	0	0	0	48.1227	249.106	1	1	1	1	25.3321	22.95	82.6319
DATA	807	5	151	0	0	A_16_P18834919	chr10:11435658-11435717	3838.54	4512.57	-1.510249343e-001	6.697415101e-002	2.413499134e-002	1.249241e+003	8.823102e+002	1.354149e+002	9.022649e+001	154	348.5	22	82	8.122503e+000	1.952436e+001	0	0	0	0	0	0	0	0	0	0	0	97.9441	246.988	1	1	1	1	24.4106	22.9481	82.591
DATA	808	5	152	0	0	A_14_P113982	chr12:58186836-58186894	3859.9	4513	1.624469212e-001	7.150103606e-002	2.308940835e-002	5.956605e+002	8.658561e+002	7.929851e+001	8.863007e+001	98	327.5	23	82	8.406081e+000	1.933158e+001	0	0	0	0	0	0	0	0	0	0	0	46.625	241.666	1	1	1	1	26.8687	23.72	82.5274
DATA	809	5	153	0	0	A_14_P112144	chr2:172952326-172952384	3881.11	4512.07	4.030515779e-001	7.276480712e-002	3.040291806e-008	1.170794e+003	2.961639e+003	1.282798e+002	2.967717e+002	142	889	23	81	8.752237e+000	1.953190e+001	0	0	0	0	0	0	0	0	0	0	0	91.5101	824.12	1	1	1	1	24.6442	23.8334	82.2332
DATA	810	5	154	0	0	A_16_P16755557	chr4:86638814-86638873	3902.47	4512.37	1.490087026e-001	6.729502519e-002	2.681087482e-002	8.507595e+002	1.198990e+003	9.997342e+001	1.214013e+002	120	399	23	81	8.811210e+000	1.957764e+001	0	0	0	0	0	0	0	0	0	0	0	66.3916	332.666	1	1	1	1	25.3321	23.7285	82.146
DATA	811	5	155	0	0	A_18_P24671437	chr5:165064532-165064591	3923.33	4512.35	-1.123380267e-001	6.698635683e-002	9.353692854e-002	1.116649e+003	8.621417e+002	1.234258e+002	8.830314e+001	137.5	317.5	23	81	8.689693e+000	1.913557e+001	0	0	0	0	0	0	0	0	0	0	0	87.0134	238.527	1	1	1	1	24.4106	23.5851	81.6194
DATA	812	5	156	0	0	A_16_P20298110	chr15:71751215-71751274	3944.75	4512.12	2.479353045e-001	6.682496916e-002	2.070796114e-004	1.347176e+003	2.384293e+003	1.446434e+002	2.391970e+002	157.5	761.5	22	80	8.575121e+000	1.949653e+001	0	0	0	0	0	0	0	0	0	1	0	104.825	657.752	1	1	1	1	24.1747	23.0842	80.9699
DATA	813	5	157	0	1	SRN_50546	SRN_50546	3966.06	4512.69	1.923459235e-003	6.141896901e-002	9.750167151e-001	1.538667e+005	1.545497e+005	1.538676e+004	1.545498e+004	12036.5	42673	23	79	8.685427e+000	1.916484e+001	0	0	0	0	0	0	0	0	0	1	0	11954.7	42517.8	1	1	1	1	27.501	23.2434	80.0034
DATA	814	5	158	0	0	A_14_P117523	chr16:68723501-68723560	3986.88	4512.6	1.743347402e-001	7.271609391e-002	1.650867747e-002	5.584967e+002	8.343636e+002	7.686217e+001	8.562909e+001	98	319	23	80	8.687211e+000	1.916103e+001	0	0	0	0	0	0	0	0	0	1	0	43.3345	228.918	1	1	1	1	25.7804	23.4227	80.5085
DATA	815	5	159	0	0	A_14_P135381	chr9:131847544-131847597	4007.89	4512.17	2.938861865e-001	7.235518113e-002	4.871334660e-005	6.286029e+002	1.236695e+003	8.214090e+001	1.251674e+002	101	416	23	79	8.596750e+000	1.950303e+001	0	0	0	0	0	0	0	0	0	1	0	48.7121	338.382	1	1	1	1	24.6442	23.4699	79.768
DATA	816	5	160	0	0	A_14_P120155	chr2:113540293-113540351	4029.5	4513	-6.470126471e-002	7.695394998e-002	4.004717576e-001	5.730442e+002	4.937269e+002	7.802095e+001	5.303156e+001	96.5	220.5	23	78	8.248525e+000	1.894761e+001	0	0	0	0	0	0	0	0	0	1	0	44.3452	134.741	1	1	1	1	29.1201	23.125	78.9902
DATA	817	5	161	0	0	A_14_P123343	chr5:157167181-157167240	4050.62	4513	-6.864133934e-003	6.508033384e-002	9.160015189e-001	1.148654e+003	1.130642e+003	1.265083e+002	1.147176e+002	144	344.5	22	77	8.365560e+000	1.857948e+001	0	0	0	0	0	0	0	0	0	1	0	88.7809	307.768	1	1	1	1	30	22.9296	78.5497
DATA	818	5	162	0	0	A_16_P01816849	chr7:136470800-136470859	4071.4	4512.81	-9.081003617e-002	6.477495614e-002	1.609357757e-001	1.444246e+003	1.171740e+003	1.538671e+002	1.187781e+002	158.5	381.5	22	77	8.266126e+000	1.897728e+001	0	0	0	0	0	0	0	0	0	1	0	111.503	318.166	1	1	1	1	25.7804	22.7527	78.3206
DATA	819	5	163	0	0	A_16_P38877582	chr9:129136380-129136439	4092.84	4512.92	5.507638780e-002	6.467402837e-002	3.944362674e-001	1.174629e+003	1.333451e+003	1.289204e+002	1.347637e+002	143.5	444.5	22	77	8.398734e+000	1.906810e+001	0	0	0	0	0	0	0	0	0	1	0	90.5853	361.191	1	1	1	1	26.8687	22.6833	78.046
DATA	820	5	164	66	1	DarkCorner	DarkCorner	4114.28	4513.75	0.000000000e+000	7.373814603e-001	1.000000000e+000	5.283580e+001	1.941628e+001	5.319084e+001	1.958357e+001	49.5	92.5	22	77	8.438295e+000	1.881213e+001	0	0	0	0	0	0	0	0	0	1	0	-1.68719	3.24361	0	0	0	0	18.5412	22.6412	78.1286
DATA	821	6	1	0	0	A_18_P10687256	chr10:30961768-30961827	675.381	4515.78	3.073115250e-002	6.281229733e-002	6.246620554e-001	2.002048e+003	2.148848e+003	2.083408e+002	2.159238e+002	183	636	22	78	8.203560e+000	1.883528e+001	0	0	0	0	0	0	0	0	1	1	0	142.284	536.548	1	1	1	1	26.2212	22.2403	78.7072
DATA	822	6	2	0	0	A_14_P133587	chr9:139901669-139901726	696.86	4515.84	-1.015264741e+000	1.129255686e-001	2.459611984e-019	2.795142e+004	2.698604e+003	2.795739e+003	2.706908e+002	2014.5	755.5	22	78	8.540041e+000	1.884763e+001	0	0	0	0	0	0	0	0	0	1	0	1982.54	672.851	1	1	1	1	25.1049	22.7266	78.7104
DATA	823	6	3	0	0	A_16_P15351436	chr1:176459441-176459500	717.818	4515.96	8.030360604e-002	6.831925119e-002	2.398279585e-001	8.400245e+002	1.010638e+003	1.020055e+002	1.032657e+002	111	350	23	79	8.525426e+000	2.015038e+001	0	0	0	0	0	0	0	0	0	1	0	59.4785	251.698	1	1	1	1	24.8756	23.2677	80.4297
DATA	824	6	4	0	0	A_14_P128899	chr10:49609715-49609774	739.172	4515.66	1.717464504e-001	7.183045934e-002	1.680266441e-002	6.469444e+002	9.607567e+002	8.685959e+001	9.839359e+001	97	319	23	81	8.755512e+000	1.984985e+001	0	0	0	0	0	0	0	0	0	0	0	45.7356	239.048	1	1	1	1	26.6546	23.7173	81.2867
DATA	825	6	5	0	0	A_14_P123023	chr14:62050287-62050346	759.932	4515.54	3.276530721e-002	7.014342720e-002	6.404149492e-001	7.656889e+002	8.256912e+002	9.607741e+001	8.525861e+001	101	310	23	81	8.652262e+000	1.947548e+001	0	0	0	0	0	0	0	0	0	0	0	54.059	205.303	1	1	1	1	26.0017	23.9232	81.3
DATA	826	6	6	0	0	A_14_P133801	chr1:169357484-169357543	781.323	4515.55	1.415644890e-001	7.137881875e-002	4.733567942e-002	6.685848e+002	9.262345e+002	8.857708e+001	9.503095e+001	99	332	23	81	8.529258e+000	1.970041e+001	0	0	0	0	0	0	0	0	0	0	0	47.1489	230.2	1	1	1	1	27.0811	23.5924	81.6165
DATA	827	6	7	0	0	A_14_P108420	chr10:62092603-62092662	801.871	4515.47	2.308453763e-002	6.532485406e-002	7.238031113e-001	1.182035e+003	1.246565e+003	1.317352e+002	1.264564e+002	133	392	23	82	8.449479e+000	1.998116e+001	0	0	0	0	0	0	0	0	0	0	0	83.2805	309.743	1	1	1	1	26.2212	23.4496	82.011
DATA	828	6	8	0	0	A_14_P107923	chr15:73614452-73614505	823.145	4515.45	-7.860914936e-002	6.430494669e-002	2.215400463e-001	1.667157e+003	1.391129e+003	1.765827e+002	1.407280e+002	161.5	451	23	82	8.218935e+000	2.009484e+001	0	0	0	0	0	0	0	0	0	0	0	117.369	345.662	1	1	1	1	25.7804	23.1918	82.0594
DATA	829	6	9	0	0	A_14_P137041	chr4:62936981-62937040	844.867	4515.98	7.882893606e-002	6.773484076e-002	2.445103001e-001	8.883171e+002	1.065116e+003	1.062182e+002	1.086115e+002	115	349	24	81	8.267562e+000	2.010865e+001	0	0	0	0	0	0	0	0	0	0	0	62.5023	264.726	1	1	1	1	26.8687	23.8171	81.7087
DATA	830	6	10	0	0	A_14_P107342	chr1:196518386-196518445	866.079	4515.92	1.575019912e-001	7.572662519e-002	3.753690216e-002	5.332741e+002	7.663947e+002	7.897986e+001	7.952975e+001	89	270	24	82	8.393955e+000	2.065502e+001	0	0	0	0	0	0	0	0	0	0	0	37.506	190.559	1	1	1	1	27.2919	24.154	82.4008
DATA	831	6	11	0	0	A_14_P131494	chr9:117879236-117879295	887.879	4515.84	4.334070365e-002	1.481131877e-001	7.698135402e-001	1.901213e+002	2.100736e+002	6.129537e+001	2.986828e+001	62	149	23	82	8.487009e+000	2.039828e+001	0	0	0	0	0	0	0	0	0	0	0	13.3683	52.2664	1	1	0	1	26.4388	24.0387	82.9027
DATA	832	6	12	0	0	A_14_P123000	chr21:46357449-46357502	908.138	4515.84	4.507119342e-001	7.685996413e-002	4.516666838e-009	7.438545e+002	2.099906e+003	9.449508e+001	2.110596e+002	107	610	23	82	8.399521e+000	2.128163e+001	0	0	0	0	0	0	0	0	0	0	0	52.3001	522.861	1	1	1	1	26.4388	23.7692	83.5949
DATA	833	6	13	0	0	A_14_P109233	chr22:24574559-24574618	929.65	4515.68	2.438645452e-001	7.737825145e-002	1.623839505e-003	4.842642e+002	8.490766e+002	7.576740e+001	8.751303e+001	86	308	23	83	8.242391e+000	2.193690e+001	0	0	0	0	0	0	0	0	0	0	0	34.0512	211.623	1	1	1	1	26.4388	23.1235	84.5477
DATA	834	6	14	0	0	A_14_P110701	chr6:55751122-55751181	950.259	4515.72	2.438654118e-001	7.783200040e-002	1.728950105e-003	4.744734e+002	8.319117e+002	7.513490e+001	8.584271e+001	84.5	301	23	84	8.519952e+000	2.142064e+001	0	0	0	0	0	0	0	0	0	0	0	33.3705	207.581	1	1	1	1	24.8756	23.6388	85.6821
DATA	835	6	15	0	0	A_18_P16145884	chr7:80878634-80878693	971.968	4516.21	-6.703244703e-003	6.325229249e-002	9.156011464e-001	1.794705e+003	1.767217e+003	1.886820e+002	1.779817e+002	169	534	22	85	8.484036e+000	2.121403e+001	0	0	0	0	0	0	0	0	0	0	0	126.276	441.582	1	1	1	1	27.2919	23.2154	85.5511
DATA	836	6	16	0	0	A_16_P21384352	chrX:12333112-12333171	992.833	4515.73	-4.144350088e-001	8.118921704e-002	3.315698362e-007	1.125122e+003	4.332760e+002	1.266759e+002	4.819687e+001	131	197.5	23	85	8.676218e+000	2.138004e+001	0	0	0	0	0	0	0	0	0	0	0	79.2041	108.42	1	1	1	1	26.6546	23.4219	85.7517
DATA	837	6	17	0	0	A_14_P130104	chr1:47173401-47173460	1014.38	4515.42	-1.968894585e-001	6.592140892e-002	2.819785011e-003	2.114789e+003	1.343933e+003	2.193322e+002	1.360358e+002	201	420	23	86	8.654712e+000	2.155072e+001	0	0	0	0	0	0	0	0	0	0	0	148.972	336.855	1	1	1	1	25.7804	23.2923	86.2952
DATA	838	6	18	0	0	A_14_P201369	chr6:72003258-72003317	1035.16	4515.72	5.741086400e-002	6.862519839e-002	4.028254514e-001	8.324745e+002	9.501273e+002	1.015286e+002	9.731395e+001	115	326.5	23	85.5	8.672152e+000	2.116425e+001	0	0	0	0	0	0	0	0	0	0	0	58.6885	238.577	1	1	1	1	26.6546	23.7375	86.1686
DATA	839	6	19	0	0	A_16_P01198581	chr5:25281032-25281091	1056.28	4516.02	-1.726563220e-002	6.515165191e-002	7.910042067e-001	1.261638e+003	1.212465e+003	1.388847e+002	1.230511e+002	142.5	394	24	85	8.685151e+000	2.104722e+001	0	0	0	0	0	0	0	0	0	0	0	89.0268	305.049	1	1	1	1	27.2919	24.3751	86.4378
DATA	840	6	20	0	0	A_14_P127002	chr18:23380213-23380272	1077.3	4515.9	7.526481968e-002	7.720753790e-002	3.296407766e-001	5.300881e+002	6.303951e+002	7.857866e+001	6.643052e+001	90	251	24	85	8.557812e+000	2.111716e+001	0	0	0	0	0	0	0	0	0	0	0	37.4441	158.931	1	1	1	1	27.0811	24.7092	85.5302
DATA	841	6	21	0	0	A_14_P138106	chr17:16892401-16892460	1098.66	4515.42	-3.593344540e-001	7.522956527e-002	1.783674208e-006	1.386863e+003	6.063160e+002	1.503022e+002	6.413503e+001	147	248	24	84	8.582965e+000	2.051126e+001	0	0	0	0	0	0	0	0	0	0	0	98.0782	153.197	1	1	1	1	24.4106	24.6628	83.9819
DATA	842	6	22	0	0	A_16_P00422430	chr2:86592838-86592897	1119.87	4516	1.028174057e-002	6.243898656e-002	8.692048323e-001	2.356250e+003	2.412699e+003	2.426259e+002	2.421697e+002	218	665	24	83	8.534897e+000	2.018561e+001	0	0	0	0	0	0	0	0	0	0	0	166.848	611.074	1	1	1	1	27.2919	24.4837	84.1347
DATA	843	6	23	0	0	A_16_P35944905	chr2:166711889-166711948	1141.52	4515.73	-1.457730881e-002	8.603501449e-002	8.654548052e-001	4.502797e+002	4.354167e+002	7.325501e+001	4.825691e+001	79.5	209.5	23	84	8.375009e+000	2.016163e+001	0	0	0	0	0	0	0	0	0	0	0	31.9297	110.556	1	1	1	1	26.8687	24.0303	84.5622
DATA	844	6	24	0	0	A_14_P117145	chr1:231837316-231837375	1162.33	4515.95	1.447017079e-001	8.417824439e-002	8.561589331e-002	4.004974e+002	5.588580e+002	7.023515e+001	5.961435e+001	81	238	23	82	8.867290e+000	2.051399e+001	0	0	0	0	0	0	0	0	0	0	0	28.4413	142.261	1	1	1	1	26.4388	23.9067	83.9087
DATA	845	6	25	0	1	SRN_30329	SRN_30329	1183.45	4516	-9.657999545e-002	6.934117509e-002	1.636732946e-001	9.578200e+002	7.668385e+002	1.117706e+002	7.942768e+001	118.5	299	23	82	8.704115e+000	2.062581e+001	0	0	0	0	0	0	0	0	0	0	0	68.1273	195.728	1	1	1	1	26.4388	23.6687	84.0657
DATA	846	6	26	0	0	A_14_P104668	chr8:22087590-22087642	1204.49	4516.12	6.759358102e-002	6.394368372e-002	2.904751384e-001	1.469620e+003	1.717112e+003	1.578140e+002	1.729472e+002	153	529	23	83	8.492607e+000	2.070995e+001	0	0	0	0	0	0	0	0	0	0	0	104.705	439.496	1	1	1	1	27.0811	23.8372	84.6191
DATA	847	6	27	0	0	A_14_P125828	chr1:153431594-153431653	1225.53	4516.37	1.274238460e-001	6.424402794e-002	4.731886882e-002	1.537776e+003	2.062134e+003	1.641442e+002	2.072377e+002	162	619.5	24	84	8.326484e+000	2.160192e+001	0	0	0	0	0	0	0	0	0	0	0	109.754	529.329	1	1	1	1	25.3321	24.2876	85.2099
DATA	848	6	28	0	0	A_14_P135731	chr6:53853420-53853479	1247.15	4516.24	1.543043944e-001	7.161266946e-002	3.118468293e-002	6.470659e+002	9.231089e+002	8.643091e+001	9.456354e+001	98	319	23	84	8.050481e+000	2.147183e+001	0	0	0	0	0	0	0	0	0	0	0	46.2696	237.671	1	1	1	1	27.501	23.3944	85.3553
DATA	849	6	29	0	0	A_14_P129489	chr16:28543104-28543163	1267.78	4515.27	1.006622196e-001	7.095047502e-002	1.559668488e-001	6.831860e+002	8.613927e+002	8.909850e+001	8.853530e+001	102	308	23	83	8.668689e+000	2.022795e+001	0	0	0	0	0	0	0	0	0	0	0	48.9438	222.426	1	1	1	1	23.9365	23.5539	84.6783
DATA	850	6	30	0	0	A_16_P02776734	chr13:51321955-51322014	1289	4516.28	2.929957989e-001	6.907463269e-002	2.218054693e-005	1.100726e+003	2.161102e+003	1.239914e+002	2.170701e+002	129.5	647	23	84	8.639764e+000	2.036654e+001	0	0	0	0	0	0	0	0	0	0	0	79.0166	559.834	1	1	1	1	26.8687	23.8697	85.6474
DATA	851	6	31	0	0	A_16_P01085278	chr4:136587298-136587357	1309.93	4515.93	1.953686519e-001	7.039937450e-002	5.517666588e-003	7.071522e+002	1.108872e+003	9.080301e+001	1.127351e+002	106	386	23	84	8.708469e+000	2.085491e+001	0	0	0	0	0	0	0	0	0	0	0	50.8677	288.16	1	1	1	1	26.2212	24.1023	85.9146
DATA	852	6	32	0	0	A_16_P41646318	chrX:36978080-36978139	1331.36	4516.14	-2.416925365e-001	7.741877603e-002	1.796969477e-003	8.207851e+002	4.704754e+002	9.983660e+001	5.122451e+001	111	218	24	83	8.976930e+000	2.105896e+001	0	0	0	0	0	0	0	0	0	0	0	59.1703	122.67	1	1	1	1	27.0811	24.5602	85.0199
DATA	853	6	33	0	0	A_16_P02368291	chr10:128980532-128980591	1352.27	4516.3	-1.259773739e-001	6.656719526e-002	5.842646652e-002	1.312553e+003	9.820635e+002	1.429837e+002	1.002609e+002	145.5	343	23.5	84	8.624276e+000	2.071712e+001	0	0	0	0	0	0	0	0	0	0	0	94.8285	256.909	1	1	1	1	27.0811	24.0682	84.8567
DATA	854	6	34	0	0	A_14_P120203	chr10:91451180-91451239	1373.58	4516.77	8.239581497e-002	6.278902097e-002	1.894308505e-001	2.221975e+003	2.686179e+003	2.292890e+002	2.693706e+002	214	761.5	23	85	8.614517e+000	2.010852e+001	0	0	0	0	0	0	0	0	0	0	0	160.899	705.143	1	1	1	1	24.8756	23.7153	85.1408
DATA	855	6	35	0	0	A_14_P121122	chr10:11245206-11245265	1395.24	4516.9	7.881596797e-002	6.841606652e-002	2.493171230e-001	8.106239e+002	9.719309e+002	9.878074e+001	9.924007e+001	110	350	23	84	8.617482e+000	2.042149e+001	0	0	0	0	0	0	0	0	0	0	0	58.8393	256.045	1	1	1	1	25.7804	23.8466	85.0511
DATA	856	6	36	0	0	A_16_P15322374	chr1:163743695-163743754	1416.22	4516.76	3.853771242e-002	6.566574668e-002	5.572863588e-001	1.080685e+003	1.180964e+003	1.218620e+002	1.197751e+002	135	407	23	83	8.222499e+000	2.063550e+001	0	0	0	0	0	0	0	0	0	0	0	78.6265	312.192	1	1	1	1	25.7804	23.8067	85.0971
DATA	857	6	37	0	0	A_14_P201816	chr8:131308474-131308531	1437.34	4516.48	-3.157948750e-001	9.149898855e-002	5.577932875e-004	5.937285e+002	2.869413e+002	8.173984e+001	3.492665e+001	94	173	23	84	8.434464e+000	2.040220e+001	0	0	0	0	0	0	0	0	0	0	0	43.302	76.1215	1	1	1	1	25.3321	24.0839	85.2359
DATA	858	6	38	0	0	A_14_P135000	chr11:95711795-95711854	1457.95	4516.52	-1.193259481e-001	6.543748459e-002	6.822607731e-002	1.493261e+003	1.134513e+003	1.594974e+002	1.151736e+002	163	399	24	84	8.817465e+000	2.002692e+001	0	0	0	0	0	0	0	0	0	0	0	109.168	302.024	1	1	1	1	25.5572	24.4448	85.2051
DATA	859	6	39	0	0	A_16_P18328789	chr8:64028340-64028399	1479.12	4516.84	8.201680214e-002	6.472950946e-002	2.051303616e-001	1.230449e+003	1.486210e+003	1.351499e+002	1.499304e+002	138	499.5	24	84	8.815713e+000	2.036373e+001	0	0	0	0	0	0	0	0	0	0	0	90.1806	397.094	1	1	1	1	26.0017	24.7686	85.3158
DATA	860	6	40	0	0	A_14_P109613	chr16:88900248-88900307	1500.64	4516.84	-1.059436770e-002	8.409943065e-002	8.997522606e-001	4.525994e+002	4.416921e+002	7.181793e+001	4.836247e+001	87	223	24	84	8.767052e+000	2.063859e+001	0	0	0	0	0	0	0	0	0	0	0	33.2572	118.452	1	1	1	1	25.1049	24.6482	85.1477
DATA	861	6	41	0	0	A_14_P202444	chr1:31657920-31657976	1521.69	4516.41	-4.903579928e-002	6.255222064e-002	4.330883440e-001	2.467593e+003	2.204133e+003	2.529498e+002	2.212854e+002	233	689	23	83	8.960125e+000	2.009504e+001	0	0	0	0	0	0	0	0	0	0	0	181.785	593.249	1	1	1	1	25.5572	24.2989	83.668
DATA	862	6	42	0	0	A_14_P129316	chr4:128776459-128776518	1542.77	4516.43	1.365055317e-001	6.830098362e-002	4.565293105e-002	8.006374e+002	1.096330e+003	9.740473e+001	1.113633e+002	112	374	23	81	8.582573e+000	1.963251e+001	0	0	0	0	0	0	0	0	0	0	0	59.135	296.168	1	1	1	1	25.7804	23.6738	82.5102
DATA	863	6	43	0	0	A_16_P19307708	chr11:83645252-83645311	1564.23	4516.32	3.702801899e-002	7.042878663e-002	5.990610871e-001	7.114626e+002	7.747830e+002	9.012715e+001	7.988996e+001	102	308	23	82	8.830794e+000	2.069681e+001	0	0	0	0	0	0	0	0	0	0	0	52.6889	210.092	1	1	1	1	26.0017	24.1014	83.5266
DATA	864	6	44	0	0	A_14_P123038	chr13:105833992-105834051	1585.3	4516.78	-2.057611863e-001	6.664659125e-002	2.019513625e-003	1.794463e+003	1.117309e+003	1.877392e+002	1.134041e+002	186	394	24	83	8.867932e+000	2.051157e+001	0	0	0	0	0	0	0	0	0	0	0	133.243	304.105	1	1	1	1	25.7804	24.5631	83.9475
DATA	865	6	45	0	0	A_16_P02444256	chr11:47493957-47494016	1606.02	4516.37	2.417784546e-001	7.513017190e-002	1.290305512e-003	5.090055e+002	8.881799e+002	7.496675e+001	9.089890e+001	86.5	322	24	83	8.899609e+000	2.076278e+001	0	0	0	0	0	0	0	0	0	0	0	37.8938	242.619	1	1	1	1	26.2212	24.9881	84.4935
DATA	866	6	46	0	0	A_16_P00566891	chr2:198807217-198807276	1627.54	4516.2	1.700273478e-001	6.980543126e-002	1.486167489e-002	7.040993e+002	1.041505e+003	8.927600e+001	1.059173e+002	101	373	24	82	8.786269e+000	2.022759e+001	0	0	0	0	0	0	0	0	0	0	0	52.5613	285.582	1	1	1	1	25.3321	24.5461	83.7661
DATA	867	6	47	0	0	A_14_P131989	chr17:27041316-27041374	1648.41	4516.19	-4.964669162e-001	7.683149397e-002	1.034899963e-010	5.900647e+003	1.881190e+003	5.925986e+002	1.890957e+002	510	604	23	81	8.606009e+000	2.021964e+001	0	0	0	0	0	0	0	0	0	0	0	441.658	517.726	1	1	1	1	25.3321	23.9411	82.667
DATA	868	6	48	0	0	A_14_P109608	chr10:85913032-85913091	1670.22	4516.52	-2.585643598e-001	8.291775014e-002	1.818831070e-003	6.609202e+002	3.644053e+002	8.572166e+001	4.115228e+001	107.5	196.5	23	81	8.492434e+000	2.008453e+001	0	0	0	0	0	0	0	0	0	0	0	49.6071	100.677	1	1	1	1	27.0811	23.5895	82.6795
DATA	869	6	49	0	0	A_14_P133915	chr18:71952223-71952282	1691.06	4516.38	-3.569720628e-001	7.325032349e-002	1.097397987e-006	1.604286e+003	7.051958e+002	1.694152e+002	7.304757e+001	172	285	23	81	8.458497e+000	2.012660e+001	0	0	0	0	0	0	0	0	0	0	0	120.736	195.542	1	1	1	1	26.2212	23.7079	82.1168
DATA	870	6	50	0	0	A_14_P134105	chr7:87329804-87329863	1711.71	4516.84	5.931037457e-002	6.846745894e-002	3.863495712e-001	7.831723e+002	8.977754e+002	9.530045e+001	9.176225e+001	116	344	23	81	8.468265e+000	1.935946e+001	0	0	0	0	0	0	0	0	0	0	0	59.0958	249.85	1	1	1	1	24.8756	23.7329	81.2992
DATA	871	6	51	0	0	A_16_P15780329	chr2:110895981-110896040	1733.71	4516.5	-1.283955374e-001	7.809248630e-002	1.001458215e-001	6.150006e+002	4.575937e+002	8.194042e+001	4.951246e+001	101	222	23	80	8.444926e+000	1.932981e+001	0	0	0	0	0	0	0	0	0	1	0	46.5374	127.835	1	1	1	1	27.0811	24.015	80.5684
DATA	872	6	52	0	0	A_14_P109158	chr11:116728540-116728594	1754.22	4516.47	-3.780149859e-002	6.750245337e-002	5.754781804e-001	9.332525e+002	8.554560e+002	1.078249e+002	8.759612e+001	124	339	24	80	8.659749e+000	1.952841e+001	0	0	0	0	0	0	0	0	0	0	0	70.8053	239.834	1	1	1	1	25.7804	24.4363	81.1955
DATA	873	6	53	0	0	A_14_P136435	chr3:100428290-100428336	1775.78	4516.06	-3.407349788e-001	6.924442784e-002	8.621026796e-007	5.093846e+003	2.324400e+003	5.122238e+002	2.331969e+002	429	742	23	81	8.514150e+000	2.001354e+001	0	0	0	0	0	0	0	0	0	0	0	387.536	654.075	1	1	1	1	24.6442	23.8943	81.8319
DATA	874	6	54	0	0	A_16_P18202452	chr8:5721369-5721428	1797	4516.5	1.489070805e-001	6.467566996e-002	2.131452449e-002	1.378328e+003	1.942047e+003	1.479286e+002	1.951034e+002	158	646	23	80	8.382588e+000	1.978400e+001	0	0	0	0	0	0	0	0	0	1	0	105.145	548.481	1	1	1	1	26.2212	23.6494	80.6265
DATA	875	6	55	0	0	A_14_P121575	chrX:120841367-120841426	1818.02	4516.46	1.484026448e-001	7.298458979e-002	4.201795740e-002	5.581064e+002	7.854520e+002	7.735951e+001	8.072620e+001	97	328.5	23	80	8.383660e+000	1.947111e+001	0	0	0	0	0	0	0	0	0	1	0	42.6882	222.622	1	1	1	1	25.5572	23.5511	80.5281
DATA	876	6	56	0	0	A_16_P18482472	chr8:128955481-128955540	1838.98	4517	-4.111670170e-002	6.368595292e-002	5.185277526e-001	1.568136e+003	1.426484e+003	1.656657e+002	1.438523e+002	171	502	23	79	8.130178e+000	1.935524e+001	0	0	0	0	0	0	0	0	0	1	0	120.258	405.747	1	1	1	1	26.4388	23.5021	79.1106
DATA	877	6	57	0	0	A_14_P134067	chr2:214619035-214619094	1860.37	4516.69	-1.065937671e-002	6.640519743e-002	8.724712972e-001	9.829981e+002	9.591649e+002	1.118132e+002	9.768550e+001	128	361.5	23	80	8.172557e+000	1.982333e+001	0	0	0	0	0	0	0	0	0	1	0	75.5875	273.791	1	1	1	1	27.2919	23.4332	79.8165
DATA	878	6	58	0	0	A_16_P19858217	chr13:71028436-71028495	1881.22	4516.75	2.993250200e-002	6.352675927e-002	6.375126096e-001	1.475132e+003	1.580387e+003	1.567955e+002	1.591112e+002	172.5	535.5	23	80	8.052230e+000	1.977601e+001	0	0	0	0	0	0	0	0	0	1	0	113.724	452.666	1	1	1	1	27.0811	23.3848	79.9671
DATA	879	6	59	0	0	A_14_P113746	chr1:197522122-197522181	1902.65	4516.89	8.805298136e-002	6.410320683e-002	1.695619600e-001	1.331809e+003	1.631154e+003	1.433422e+002	1.641475e+002	158	559	23	78	8.316781e+000	1.968192e+001	0	0	0	0	0	0	0	0	0	1	0	102.946	468.837	1	1	1	1	26.8687	23.4343	79.7659
DATA	880	6	60	0	0	A_14_P121191	chr16:3165058-3165111	1924.03	4516.72	-1.981057049e-001	8.852523503e-002	2.523119880e-002	4.950500e+002	3.137209e+002	7.242877e+001	3.632755e+001	92	184	22	78	8.222307e+000	1.940780e+001	0	0	0	0	0	0	0	0	0	1	0	38.3664	90.4802	1	1	1	1	26.2212	23.0193	79.8254
DATA	881	6	61	0	1	SRN_50476	SRN_50476	1945.37	4517	7.215921529e-002	6.177174208e-002	2.427426554e-001	6.688353e+004	7.897295e+004	6.688560e+003	7.897316e+003	5261.5	23085.5	22	79	8.367484e+000	1.982525e+001	0	0	0	0	0	0	0	0	0	1	0	5196.79	22853.6	1	1	1	1	29.1201	22.9588	80.7261
DATA	882	6	62	0	0	A_16_P02546865	chr11:129570431-129570490	1966.4	4516.78	2.136873977e-001	7.642434201e-002	5.172905689e-003	4.555627e+002	7.451360e+002	6.958654e+001	7.670294e+001	91	312.5	22	80	8.237885e+000	2.026003e+001	0	0	0	0	0	0	0	0	0	0	0	35.486	216.334	1	1	1	1	25.7804	22.9633	81.3231
DATA	883	6	63	0	0	A_14_P139162	chr13:89513072-89513131	1987.7	4516.98	1.900475689e-001	6.713015663e-002	4.639819124e-003	9.239340e+002	1.431161e+003	1.062527e+002	1.442606e+002	127	527	22	80	8.337230e+000	1.989859e+001	0	0	0	0	0	0	0	0	0	1	0	72.15	416.862	1	1	1	1	25.7804	23.1429	80.4913
DATA	884	6	64	0	0	A_16_P02777239	chr13:51672708-51672767	2008.31	4516.91	7.644295941e-002	6.301845998e-002	2.251203128e-001	1.793698e+003	2.138909e+003	1.868514e+002	2.146537e+002	199	710.5	23	80	8.876807e+000	1.963484e+001	0	0	0	0	0	0	0	0	0	1	0	140.406	624.938	1	1	1	1	27.0811	23.6603	80.4688
DATA	885	6	65	0	0	A_18_P17243403	chrX:99661210-99661269	2029.57	4517.05	-5.418119661e-002	9.050837114e-002	5.494183905e-001	3.849170e+002	3.397707e+002	6.487108e+001	3.846155e+001	83.5	193.5	23	80	8.765686e+000	2.012393e+001	0	0	0	0	0	0	0	0	0	0	0	30.2036	99.5841	1	1	1	1	25.5572	23.8617	81.2787
DATA	886	6	66	0	0	A_14_P121867	chr10:54531400-54531459	2050.24	4516.5	1.368051614e-001	7.003869976e-002	5.078646977e-002	6.513737e+002	8.925558e+002	8.340683e+001	9.104665e+001	106	340	24	81	8.762409e+000	2.016749e+001	0	0	0	0	0	0	0	0	0	0	0	51.2325	262.376	1	1	1	1	23.9365	24.2928	82.3298
DATA	887	6	67	0	0	A_14_P102613	chr4:14516573-14516632	2072.23	4517.02	-3.151292685e-002	6.242018642e-002	6.136631180e-001	2.300234e+003	2.139238e+003	2.358209e+002	2.146726e+002	242	727	23	81	8.436243e+000	2.010642e+001	0	0	0	0	0	0	0	0	0	0	0	181.358	630.816	1	1	1	1	27.2919	23.937	83.014
DATA	888	6	68	0	0	A_14_P121533	chr18:2550022-2550081	2092.89	4516.48	2.014720583e-001	6.490964229e-002	1.909976163e-003	1.852973e+003	2.946736e+003	1.924151e+002	2.952145e+002	195.5	951.5	22	81	8.862192e+000	1.930958e+001	0	0	0	0	0	0	0	0	0	0	0	146.427	871.391	1	1	1	1	26.2212	23.6421	81.9885
DATA	889	6	69	0	0	A_14_P123933	chr3:12146369-12146428	2114.09	4516.82	-9.454431304e-002	6.385234696e-002	1.386942956e-001	1.742193e+003	1.401367e+003	1.817382e+002	1.412643e+002	185	513	23	81	8.720411e+000	1.997282e+001	0	0	0	0	0	0	0	0	0	0	0	137.983	415.592	1	1	1	1	25.3321	23.4532	81.7042
DATA	890	6	70	0	0	A_14_P126998	chr14:81389537-81389596	2135.23	4516.69	-3.245199373e-001	6.899412417e-002	2.556287882e-006	3.276196e+003	1.551851e+003	3.316612e+002	1.561984e+002	310	548	23	80	8.718717e+000	1.975608e+001	0	0	0	0	0	0	0	0	0	0	0	260.054	461.495	1	1	1	1	26.8687	23.4943	81.5651
DATA	891	6	71	0	1	SRN_20617	SRN_20617	2156.53	4517.05	-5.369000893e-001	8.906160367e-002	1.655779487e-009	9.929672e+002	2.884263e+002	1.118610e+002	3.384852e+001	134	176.5	23	79	8.516629e+000	1.985656e+001	0	0	0	0	0	0	0	0	0	1	0	78.9894	86.0075	1	1	1	1	25.3321	23.4727	80.96
DATA	892	6	72	0	0	A_16_P38293839	chr8:6502461-6502520	2177.16	4516.86	3.548217293e-002	6.570008376e-002	5.891537076e-001	9.805475e+002	1.064023e+003	1.107103e+002	1.078595e+002	132	398	23	81	8.178637e+000	1.976305e+001	0	0	0	0	0	0	0	0	0	0	0	78.1637	318.098	1	1	1	1	23.696	23.8132	82.0554
DATA	893	6	73	0	0	A_14_P125401	chr14:61265545-61265604	2198.81	4517.16	-7.927062838e-002	6.521466273e-002	2.241625581e-001	1.245129e+003	1.037394e+003	1.346642e+002	1.052258e+002	156	394	23	80	8.563682e+000	1.971463e+001	0	0	0	0	0	0	0	0	0	0	0	99.4633	310.948	1	1	1	1	27.0811	24	81.3164
DATA	894	6	74	0	0	A_14_P138948	chr3:11765281-11765340	2220.22	4517.2	-4.160020363e-001	7.504373795e-002	2.965507070e-008	1.816672e+003	6.970670e+002	1.887412e+002	7.188936e+001	190	301	22	81	8.583266e+000	2.044821e+001	0	0	0	0	0	0	0	0	0	0	0	145.415	209.46	1	1	1	1	26.2212	23.5798	81.8117
DATA	895	6	75	0	0	A_14_P136395	chr3:102218968-102219027	2241.36	4517.22	2.377857158e-002	6.280112378e-002	7.049604880e-001	1.765834e+003	1.865213e+003	1.838252e+002	1.873440e+002	196	626	22	80	8.753994e+000	2.104740e+001	0	0	0	0	0	0	0	0	0	0	0	141.623	561.809	1	1	1	1	26.8687	23.7674	81.9453
DATA	896	6	76	0	0	A_14_P138306	chr3:181762961-181763020	2262.35	4517.23	3.758168117e-001	7.332035437e-002	2.964628150e-007	7.201848e+002	1.711042e+003	8.824291e+001	1.719966e+002	110	597.5	23	81	8.348478e+000	2.030339e+001	0	0	0	0	0	0	0	0	0	0	0	57.8697	516.549	1	1	1	1	26.6546	23.7956	82.2014
DATA	897	6	77	0	0	A_14_P105364	chr16:88590554-88590613	2283.51	4516.79	-4.237787198e-001	7.489039778e-002	1.525663129e-008	2.026682e+003	7.638480e+002	2.089612e+002	7.835484e+001	210	322.5	23	80	8.631702e+000	1.946828e+001	0	0	0	0	0	0	0	0	0	1	0	163.158	231.107	1	1	1	1	25.7804	23.626	80.7569
DATA	898	6	78	0	0	A_14_P102201	chr5:125774098-125774157	2304.97	4517.42	2.561286440e-001	6.755787484e-002	1.498923093e-004	1.097609e+003	1.979594e+003	1.209489e+002	1.987246e+002	145.5	681	23	81	8.318341e+000	1.948259e+001	0	0	0	0	0	0	0	0	0	0	0	88.5205	600.24	1	1	1	1	26.2212	23.7218	81.5419
DATA	899	6	79	0	0	A_14_P118240	chr11:18487158-18487217	2326.17	4517.38	9.128128539e-002	6.375705286e-002	1.522282955e-001	1.400295e+003	1.727829e+003	1.489311e+002	1.736555e+002	164.5	615	24	80	8.284505e+000	2.008805e+001	0	0	0	0	0	0	0	0	0	0	0	113.128	524.97	1	1	1	1	25.7804	24.0866	82.2818
DATA	900	6	80	0	1	SRN_20167	SRN_20167	2347.41	4516.97	-1.240463755e+000	1.373568753e-001	1.701801225e-019	1.826076e+003	1.049676e+002	1.894967e+002	2.028048e+001	209	124.5	24	82	8.416510e+000	2.040331e+001	0	0	0	0	0	0	0	0	0	0	0	147.779	31.9546	1	1	1	1	27.9146	24.3963	83.2094
DATA	901	6	81	0	0	A_14_P130607	chr11:35006200-35006259	2368.26	4517.37	1.950948564e-001	6.444172169e-002	2.466167998e-003	2.321951e+003	3.638715e+003	2.376342e+002	3.642835e+002	243	1165	23	82	8.273191e+000	1.976343e+001	0	0	0	0	0	0	0	0	0	0	0	188.203	1109.75	1	1	1	1	26.6546	23.8778	82.932
DATA	902	6	82	0	0	A_14_P107849	chr15:96313856-96313915	2389.78	4517.46	1.409762557e-001	8.326320316e-002	9.042884553e-002	3.583905e+002	4.958299e+002	6.190196e+001	5.251106e+001	81	242	24	83	8.844018e+000	2.006557e+001	0	0	0	0	0	0	0	0	0	0	0	29.0946	151.491	1	1	1	1	26.4388	25.0458	84.4204
DATA	903	6	83	0	0	A_14_P139958	chr9:37423984-37424041	2410.92	4517.66	1.386041192e-001	8.803614939e-002	1.153950168e-001	3.178526e+002	4.373508e+002	5.958378e+001	4.701808e+001	80	224	24	83	9.125271e+000	1.966078e+001	0	0	0	0	0	0	0	0	0	0	0	25.8417	133.847	1	1	1	1	26.4388	24.9969	83.6824
DATA	904	6	84	0	0	A_14_P124408	chr1:11097910-11097969	2431.59	4517.12	-3.638801658e-001	7.294350663e-002	6.084350906e-007	1.630931e+003	7.055947e+002	1.706810e+002	7.263381e+001	189	301.5	23	83.5	8.767320e+000	1.921448e+001	0	0	0	0	0	0	0	0	0	0	0	132.786	216.271	1	1	1	1	25.7804	24.3291	84.0583
DATA	905	6	85	0	1	SRN_30439	SRN_30439	2453.07	4517.12	-2.603608203e-001	7.600077904e-002	6.130701944e-004	8.091293e+002	4.442804e+002	9.525002e+001	4.764443e+001	120.5	231	23	83.5	8.373783e+000	1.911122e+001	0	0	0	0	0	0	0	0	0	0	0	65.9685	136.381	1	1	1	1	26.0017	23.9909	84.0091
DATA	906	6	86	0	0	A_14_P139159	chr7:70973354-70973413	2473.59	4517.12	2.381504577e-001	6.798742277e-002	4.602904425e-004	8.920494e+002	1.543616e+003	1.023565e+002	1.553154e+002	125	589	23	85	8.658465e+000	1.917703e+001	0	0	0	0	0	0	0	0	0	0	0	72.8205	474.48	1	1	1	1	25.7804	23.9363	84.8695
DATA	907	6	87	0	0	A_14_P109195	chr1:107066388-107066447	2495.46	4517.08	1.360711766e-001	6.865700503e-002	4.749065972e-002	6.984172e+002	9.554019e+002	8.596958e+001	9.706952e+001	111.5	379	23	82	8.697607e+000	1.905424e+001	0	0	0	0	0	0	0	0	0	0	0	57.0865	294.064	1	1	1	1	26.4388	23.6026	82.7537
DATA	908	6	88	0	0	A_16_P00432097	chr2:102116853-102116912	2516.06	4517.02	5.769670714e-002	6.431791893e-002	3.696896020e-001	1.171071e+003	1.337458e+003	1.273628e+002	1.348400e+002	148	500	23	81	8.765845e+000	1.918839e+001	0	0	0	0	0	0	0	0	0	0	0	95.8288	412.133	1	1	1	1	27.0811	23.6927	82.3951
DATA	909	6	89	0	0	A_14_P115688	chr16:14464480-14464539	2537.51	4517.54	-5.962392317e-001	8.802523780e-002	1.257007768e-011	1.361371e+003	3.449351e+002	1.450350e+002	3.851019e+001	164.5	196	23	81	8.753049e+000	1.986621e+001	0	0	0	0	0	0	0	0	0	0	0	111.52	106.409	1	1	1	1	24.4106	23.8602	82.4728
DATA	910	6	90	0	0	A_14_P137806	chr11:113955796-113955855	2558.46	4517.29	2.879361916e-001	6.972981264e-002	3.638494730e-005	8.123028e+002	1.576355e+003	9.536774e+001	1.585611e+002	121	537.5	24	82	8.598534e+000	1.971662e+001	0	0	0	0	0	0	0	0	0	0	0	66.611	486.763	1	1	1	1	25.3321	23.991	82.5085
DATA	911	6	91	0	0	A_16_P38441356	chr8:72388353-72388412	2579.4	4517.31	3.025840977e-002	6.354065467e-002	6.339279759e-001	1.378718e+003	1.478202e+003	1.466306e+002	1.488051e+002	166	523	24	83	8.398161e+000	1.952951e+001	0	0	0	0	0	0	0	0	0	0	0	113.166	456.857	1	1	1	1	24.8756	24.0369	82.8363
DATA	912	6	92	0	0	A_14_P115074	chr12:118460016-118460075	2600.72	4517.29	2.555975317e-001	6.696699364e-002	1.352107601e-004	1.304812e+003	2.350420e+003	1.396881e+002	2.356616e+002	163	804	23	81	8.530486e+000	1.914927e+001	0	0	0	0	0	0	0	0	0	0	0	107.196	727.006	1	1	1	1	25.5572	23.9313	82.0816
DATA	913	6	93	0	0	A_14_P124193	chr3:10351378-10351437	2621.94	4517.15	2.478989724e-001	7.233657189e-002	6.102411844e-004	5.514071e+002	9.758236e+002	7.432212e+001	9.906359e+001	100	369	23	81	8.430582e+000	1.920188e+001	0	0	0	0	0	0	0	0	0	0	0	45.3384	302.04	1	1	1	1	24.1747	23.6596	82.0155
DATA	914	6	94	0	0	A_18_P15638920	chr6:49302531-49302590	2643.2	4517.37	1.205743970e-001	6.916642457e-002	8.128987068e-002	6.646084e+002	8.772841e+002	8.304618e+001	8.937116e+001	105	364.5	23	81	8.461295e+000	1.938486e+001	0	0	0	0	0	0	0	0	0	0	0	54.6864	271.7	1	1	1	1	25.7804	23.5432	82.665
DATA	915	6	95	0	0	A_14_P111736	chr8:60043564-60043623	2664.12	4517.44	-1.324440973e-001	6.622926426e-002	4.552378813e-002	1.225494e+003	9.033727e+002	1.322674e+002	9.193190e+001	150	360	23	83	8.532298e+000	1.906939e+001	0	0	0	0	0	0	0	0	0	0	0	100.906	279.915	1	1	1	1	25.7804	23.6146	83.4818
DATA	916	6	96	0	0	A_14_P101659	chr4:23515063-23515122	2685.5	4517.5	-2.269957724e-001	6.517984479e-002	4.965570436e-004	4.340016e+003	2.573330e+003	4.368417e+002	2.578967e+002	407	900	22	81	8.740673e+000	1.926964e+001	0	0	0	0	0	0	0	0	0	0	0	357.571	797.672	1	1	1	1	24.4106	23.3069	81.9696
DATA	917	6	97	0	0	A_14_P115682	chr19:14572768-14572827	2706.62	4517.43	1.729474216e-001	6.837910737e-002	1.143086449e-002	7.264990e+002	1.081888e+003	8.802595e+001	1.095221e+002	111.5	430	23	82	8.851186e+000	1.926797e+001	0	0	0	0	0	0	0	0	0	0	0	59.8885	335.455	1	1	1	1	24.4106	23.5513	82.1672
DATA	918	6	98	0	0	A_14_P128782	chr16:12739839-12739898	2727.86	4517.34	4.603710591e-002	6.350707590e-002	4.685053979e-001	1.386302e+003	1.541327e+003	1.472634e+002	1.550711e+002	157	581	23	81	8.582926e+000	1.980552e+001	0	0	0	0	0	0	0	0	0	0	0	114.334	477.999	1	1	1	1	25.7804	23.2414	81.7723
DATA	919	6	99	0	0	A_14_P135111	chr17:30475953-30476012	2749.29	4517.5	3.477773274e-001	7.487252970e-002	3.401990874e-006	5.197063e+002	1.157538e+003	7.188309e+001	1.170002e+002	99	476	22	81	8.566766e+000	2.033109e+001	0	0	0	0	0	0	0	0	0	0	0	42.8793	359.007	1	1	1	1	27.0811	23.0891	82.2842
DATA	920	6	100	0	0	A_16_P01858979	chr8:8982291-8982350	2769.76	4517.58	1.741583600e-001	6.431207456e-002	6.768601627e-003	1.761474e+003	2.630478e+003	1.830098e+002	2.635987e+002	201.5	884.5	23	81	8.546526e+000	2.053522e+001	0	0	0	0	0	0	0	0	0	0	0	145.379	815.822	1	1	1	1	25.7804	23.246	82.3566
DATA	921	6	101	0	0	A_16_P18196956	chr8:3710810-3710869	2791.56	4517.6	1.182929675e-001	6.802206214e-002	8.202802014e-002	7.297808e+002	9.582645e+002	8.825616e+001	9.732880e+001	113.5	393	23	81	8.256455e+000	2.038791e+001	0	0	0	0	0	0	0	0	0	0	0	60.2471	297.162	1	1	1	1	24.6442	23.4975	82.2888
DATA	922	6	102	0	0	A_16_P39656744	chr12:45408646-45408705	2812.29	4517.75	-1.463525061e-001	6.856266089e-002	3.279530437e-002	9.801429e+002	6.997403e+002	1.098603e+002	7.201857e+001	131	297	23	80	8.429543e+000	1.901848e+001	0	0	0	0	0	0	0	0	0	1	0	80.93	216.946	1	1	1	1	26.0017	23.3031	80.4939
DATA	923	6	103	0	0	A_16_P18384356	chr8:87954412-87954471	2833.7	4517.48	-3.431018710e-001	7.695542330e-002	8.255462771e-006	9.664133e+002	4.385923e+002	1.086337e+002	4.705454e+001	136	225	22	80	8.592552e+000	1.992204e+001	0	0	0	0	0	0	0	0	0	0	0	79.8086	135.936	1	1	1	1	24.6442	23.0879	81.1816
DATA	924	6	104	0	0	A_18_P11734158	chr13:51422995-51423054	2854.52	4517.13	2.600402640e-001	6.858354771e-002	1.496896592e-004	8.697587e+002	1.582847e+003	1.001303e+002	1.592005e+002	125	560	22	79	8.309428e+000	2.024798e+001	0	0	0	0	0	0	0	0	0	1	0	71.8332	490.382	1	1	1	1	24.4106	22.8234	80.1833
DATA	925	6	105	0	0	A_14_P136631	chr20:61758593-61758652	2876.52	4517.2	5.812766162e-001	9.198374397e-002	2.626815859e-010	2.536904e+002	9.673435e+002	5.572213e+001	9.822720e+001	73	411	22	80	8.379084e+000	2.008105e+001	0	0	0	0	0	0	0	0	0	1	0	20.9518	299.532	1	1	1	1	25.3321	22.8975	80.5814
DATA	926	6	106	0	0	A_14_P128178	chr12:71032473-71032532	2897.62	4517.26	-2.074935877e-001	7.084020441e-002	3.400138006e-003	9.626880e+002	5.970242e+002	1.083027e+002	6.209498e+001	141.5	269	22	79	8.379811e+000	2.016544e+001	0	0	0	0	0	0	0	0	0	1	0	79.4998	184.751	1	1	1	1	25.7804	22.9284	80.1231
DATA	927	6	107	0	0	A_16_P00236389	chr1:203954724-203954783	2918.43	4517.24	-1.375486719e-002	7.504822572e-002	8.545780295e-001	5.371273e+002	5.203821e+002	7.312694e+001	5.477035e+001	100	247	22	79	8.574794e+000	2.006289e+001	0	0	0	0	0	0	0	0	0	1	0	44.3503	160.921	1	1	1	1	25.3321	22.8412	79.8887
DATA	928	6	108	0	0	A_14_P122752	chr21:41711303-41711362	2939.11	4517.12	1.728190233e-002	7.229861644e-002	8.110784159e-001	5.864009e+002	6.102061e+002	7.682520e+001	6.337027e+001	103	276	22	79	8.534153e+000	1.996386e+001	0	0	0	0	0	0	0	0	0	1	0	48.4093	188.55	1	1	1	1	25.5572	22.9135	79.1375
DATA	929	6	109	0	0	A_14_P120343	chr6:30038261-30038319	2960.41	4517.29	1.867066960e-001	6.761312728e-002	5.755464140e-003	8.096884e+002	1.244585e+003	9.497823e+001	1.256293e+002	120	464	22	79	8.591313e+000	2.000722e+001	0	0	0	0	0	0	0	0	0	1	0	66.8227	384.22	1	1	1	1	25.1049	22.7988	79.2877
DATA	930	6	110	0	0	A_14_P108190	chr6:45233425-45233484	2981.67	4517.56	-1.760111494e-001	6.691635855e-002	8.530559868e-003	1.312637e+003	8.752531e+002	1.403457e+002	8.918560e+001	162	356	22	79	8.538031e+000	1.972636e+001	0	0	0	0	0	0	0	0	0	1	0	108.29	269.933	1	1	1	1	24.8756	22.664	79.5364
DATA	931	6	111	0	0	A_14_P136983	chr11:62475483-62475540	3003.45	4517.44	5.338920625e-001	9.364234245e-002	1.188303305e-008	2.280690e+002	7.797554e+002	5.467099e+001	7.983881e+001	72	331	23	79	8.480209e+000	2.033529e+001	0	0	0	0	0	0	0	0	0	1	0	18.8076	240.211	1	1	0	1	24.4106	23.2436	80.0178
DATA	932	6	112	0	0	A_16_P35564679	chr2:7304200-7304259	3023.56	4517.35	2.876864248e-001	6.833234259e-002	2.552505780e-005	1.126371e+003	2.184579e+003	1.231180e+002	2.191314e+002	148	766	23	79	8.634715e+000	2.057884e+001	0	0	0	0	0	0	0	0	0	1	0	92.8449	672.225	1	1	1	1	24.8756	23.6885	79.6837
DATA	933	6	113	0	0	A_14_P130222	chr15:41476350-41476409	3045.16	4517.84	4.556481334e-001	7.675338186e-002	2.911320174e-009	6.714740e+002	1.917244e+003	8.356225e+001	1.924934e+002	107	664	22	79	8.720617e+000	1.988733e+001	0	0	0	0	0	0	0	0	0	1	0	55.3155	589.199	1	1	1	1	27.0811	23.0366	78.9703
DATA	934	6	114	0	0	A_16_P17517929	chr6:40001847-40001906	3066.32	4517.68	1.939160031e-001	7.072467684e-002	6.109542011e-003	5.995274e+002	9.369686e+002	7.791707e+001	9.526480e+001	96.5	367.5	23	79	8.512566e+000	1.993454e+001	0	0	0	0	0	0	0	0	0	1	0	49.36	287.554	1	1	1	1	24.8756	23.2341	79.239
DATA	935	6	115	0	0	A_16_P18453971	A_16_P18453971	3087.28	4517.92	-3.038796849e-001	7.909352971e-002	1.220210995e-004	7.694227e+002	3.821953e+002	9.165260e+001	4.192687e+001	117	203	23	77	8.689070e+000	1.902691e+001	0	0	0	0	0	0	0	0	0	1	0	63.305	117.127	1	1	1	1	24.6442	23.6469	78.4451
DATA	936	6	116	0	0	A_14_P106874	chr7:115994602-115994661	3108.21	4517.84	-9.984125212e-002	6.486348719e-002	1.237428056e-001	1.366688e+003	1.085995e+003	1.454713e+002	1.099631e+002	164	408	23	77	8.945811e+000	2.021882e+001	0	0	0	0	0	0	0	0	0	1	0	112.367	332.309	1	1	1	1	25.7804	23.6026	78.6075
DATA	937	6	117	0	0	A_18_P10895419	chr10:112514627-112514686	3129.54	4517.81	1.256081316e-002	6.211598732e-002	8.397482848e-001	2.452969e+003	2.524950e+003	2.503157e+002	2.530864e+002	250	809	22	78	8.670906e+000	2.014857e+001	0	0	0	0	0	0	0	0	0	1	0	201.524	771.363	1	1	1	1	25.7804	23.0855	78.9184
DATA	938	6	118	0	0	A_14_P112904	chr1:63744045-63744104	3150.84	4518.4	5.404936244e-001	8.198930266e-002	4.332229638e-011	5.274313e+002	1.830878e+003	7.262033e+001	1.839054e+002	98	665	23	78	8.543567e+000	2.003968e+001	0	0	0	0	0	0	0	0	0	1	0	43.2922	558.373	1	1	1	1	26.8687	23.2995	79.3685
DATA	939	6	119	0	0	A_14_P128493	chr9:96714297-96714356	3172.14	4517.89	-8.189922507e-001	1.140446170e-001	6.903550874e-013	8.667515e+002	1.314929e+002	1.000431e+002	2.177181e+001	126	136	22	79	7.879605e+000	1.982392e+001	0	0	0	0	0	0	0	0	0	1	0	71.0846	40.0301	1	1	1	1	27.2919	22.3625	79.9086
DATA	940	6	120	0	0	A_14_P200750	chrX:64719091-64719150	3193	4518.12	1.502986999e-001	6.823324738e-002	2.761452625e-002	7.299065e+002	1.031730e+003	8.847839e+001	1.046273e+002	113	405	22	78	8.380146e+000	1.986463e+001	0	0	0	0	0	0	0	0	0	1	0	59.8047	313.512	1	1	1	1	26.0017	22.5867	79.1199
DATA	941	6	121	0	0	A_14_P138666	chr3:197276849-197276908	3214.51	4517.93	3.222601271e-001	7.197641266e-002	7.559232596e-006	6.691435e+002	1.405333e+003	8.356589e+001	1.416087e+002	111	521.5	22	77	8.337183e+000	1.964539e+001	0	0	0	0	0	0	0	0	0	1	0	54.772	426.199	1	1	1	1	25.7804	22.5127	78.7086
DATA	942	6	122	0	0	A_16_P00707109	chr3:53975639-53975698	3235.49	4518.1	2.301301390e-001	6.572007114e-002	4.623482575e-004	1.710886e+003	2.906373e+003	1.782760e+002	2.911609e+002	191	951	23	79	8.443235e+000	1.967823e+001	0	0	0	0	0	0	0	0	0	1	0	139.895	879.666	1	1	1	1	25.7804	23.2485	79.553
DATA	943	6	123	0	0	A_14_P118068	chr21:40188918-40188977	3257.43	4518	2.639415699e-001	7.299244378e-002	2.991762332e-004	5.375471e+002	9.870931e+002	7.352702e+001	1.002470e+002	99	377	23	79	8.738727e+000	1.991771e+001	0	0	0	0	0	0	0	0	0	1	0	43.9047	298.115	1	1	1	1	25.3321	23.8304	80.001
DATA	944	6	124	0	0	A_14_P130803	chr5:84984575-84984634	3277.97	4518.05	-2.109135051e-001	6.820996447e-002	1.987314106e-003	1.292898e+003	7.955192e+002	1.387015e+002	8.146002e+001	156	338.5	24	78	8.777025e+000	2.021619e+001	0	0	0	0	0	0	0	0	0	1	0	105.481	239.754	1	1	1	1	28.1191	24.4776	79.4686
DATA	945	6	125	0	0	A_14_P131665	chr17:77082786-77082845	3299	4518.23	1.034516874e-001	6.307100240e-002	1.009549315e-001	1.898133e+003	2.408676e+003	1.963605e+002	2.415074e+002	199	795	24	79	8.752366e+000	1.986588e+001	0	0	0	0	0	0	0	0	0	1	0	154.674	724.327	1	1	1	1	26.8687	24.6354	79.8272
DATA	946	6	126	0	0	A_14_P103659	chr12:70761703-70761762	3320.55	4518.39	-8.327256892e-002	6.369992730e-002	1.911233552e-001	1.687166e+003	1.392788e+003	1.760683e+002	1.403874e+002	185	498	24	79	8.693725e+000	1.945864e+001	0	0	0	0	0	0	0	0	0	1	0	137.308	417.858	1	1	1	1	24.8756	24.6774	80.2976
DATA	947	6	127	0	0	A_14_P115404	chr9:19597233-19597292	3341.69	4517.95	1.201625706e-001	6.531771783e-002	6.581775893e-002	1.041446e+003	1.373408e+003	1.157025e+002	1.384702e+002	135	488	23	79	8.726658e+000	1.929098e+001	0	0	0	0	0	0	0	0	0	1	0	84.6532	411.071	1	1	1	1	26.0017	23.7366	80.4416
DATA	948	6	128	0	0	A_14_P134449	chr1:218458692-218458746	3362.81	4518.16	-2.553966939e-001	6.638836382e-002	1.195681315e-004	3.242895e+003	1.801093e+003	3.281943e+002	1.809762e+002	308	599	23	80	8.618802e+000	2.004790e+001	0	0	0	0	0	0	0	0	0	0	0	263.244	537.782	1	1	1	1	27.2919	23.612	81.178
DATA	949	6	129	0	0	A_14_P201573	chr7:19780689-19780748	3383.87	4518.47	3.957733365e-002	6.634409369e-002	5.508102322e-001	8.950777e+002	9.804785e+002	1.027934e+002	9.963899e+001	128.5	386.5	23	80	8.728633e+000	1.999605e+001	0	0	0	0	0	0	0	0	0	1	0	72.5581	292.039	1	1	1	1	25.7804	24.036	80.5529
DATA	950	6	130	0	0	A_14_P107900	chr8:27667902-27667961	3404.96	4518.71	2.676128702e-001	6.924039310e-002	1.110974098e-004	8.194827e+002	1.517584e+003	9.632024e+001	1.527964e+002	124	532	24	80	9.019224e+000	2.017138e+001	0	0	0	0	0	0	0	0	0	0	0	66.3362	450.879	1	1	1	1	25.1049	24.3864	81.3741
DATA	951	6	131	0	0	A_14_P110611	chr8:11702093-11702150	3426.51	4518.32	8.981242313e-002	6.826807262e-002	1.883135228e-001	7.330794e+002	9.014953e+002	8.912542e+001	9.189532e+001	112	366	22	81	8.554790e+000	1.933732e+001	0	0	0	0	0	0	0	0	0	0	0	59.2586	267.131	1	1	1	1	25.3321	23.2248	81.6274
DATA	952	6	132	0	0	A_14_P104840	chr2:220697197-220697256	3446.47	4518.19	-8.785963140e-002	6.454503343e-002	1.734459490e-001	1.422129e+003	1.161661e+003	1.509994e+002	1.175328e+002	168.5	441.5	22	81	8.474711e+000	1.897279e+001	0	0	0	0	0	0	0	0	0	0	0	114.802	343.366	1	1	1	1	25.7804	23.1874	81.7929
DATA	953	6	133	0	0	A_14_P137913	chr12:66247288-66247347	3468.2	4518.17	2.050645255e-001	6.534920104e-002	1.701161282e-003	1.510232e+003	2.421633e+003	1.593492e+002	2.428255e+002	174	780	22	80	8.440716e+000	1.909059e+001	0	0	0	0	0	0	0	0	0	0	0	121.728	713.82	1	1	1	1	26.2212	23.1416	81.3579
DATA	954	6	134	0	0	A_14_P119492	chr13:73284847-73284906	3489.82	4518.21	-3.299795472e-001	7.340388325e-002	6.944048488e-006	1.262149e+003	5.903793e+002	1.360970e+002	6.171255e+001	153	269	23	81	8.418593e+000	1.945675e+001	0	0	0	0	0	0	0	0	0	0	0	101.574	173.54	1	1	1	1	25.7804	23.2344	81.9891
DATA	955	6	135	0	0	A_18_P26461684	chr9:22519885-22519944	3510.78	4517.79	-9.258018775e-002	7.161402992e-002	1.960919861e-001	7.275387e+002	5.878627e+002	8.884253e+001	6.148637e+001	106.5	264	23	82	8.246198e+000	1.949533e+001	0	0	0	0	0	0	0	0	0	0	0	58.4638	172.325	1	1	1	1	27.0811	23.6049	82.2539
DATA	956	6	136	0	0	A_16_P35945513	chr2:166911282-166911341	3532.2	4518.09	-1.284040596e-001	7.025434974e-002	6.759418143e-002	8.484865e+002	6.313074e+002	9.903331e+001	6.566648e+001	119	266	23	82	8.406410e+000	1.985623e+001	0	0	0	0	0	0	0	0	0	0	0	68.0726	184.536	1	1	1	1	27.501	23.788	83.059
DATA	957	6	137	0	0	A_16_P15020264	chr1:8255222-8255281	3553	4518	8.860891260e-002	6.719671677e-002	1.872863475e-001	8.160843e+002	1.000792e+003	9.631370e+001	1.017068e+002	113	376	24	82	8.307037e+000	2.006870e+001	0	0	0	0	0	0	0	0	0	0	0	65.3717	291.721	1	1	1	1	26.4388	24.2117	83.171
DATA	958	6	138	0	0	A_14_P138269	chr7:111044035-111044094	3574.1	4518.4	-2.525918631e-002	6.162272069e-002	6.818789114e-001	5.460441e+003	5.151914e+003	5.484425e+002	5.155118e+002	501	1579	23	82	8.307978e+000	2.065305e+001	0	0	0	0	0	0	0	0	0	0	0	436.685	1497.45	1	1	1	1	25.7804	23.9062	83.8951
DATA	959	6	139	0	0	A_16_P19971650	chr14:20660354-20660413	3595.68	4518.09	1.407296416e-001	6.679370849e-002	3.512367873e-002	8.748754e+002	1.209695e+003	1.014278e+002	1.223352e+002	124.5	428	22	82	8.187956e+000	2.055762e+001	0	0	0	0	0	0	0	0	0	0	0	69.8529	350.564	1	1	1	1	24.4106	23.0556	83.2721
DATA	960	6	140	0	0	A_16_P21243214	chr21:36289849-36289908	3616.71	4518.4	-1.467931684e-001	6.618472070e-002	2.655950893e-002	1.349079e+003	9.621533e+002	1.443690e+002	9.793675e+001	156.5	369.5	22.5	81	8.179646e+000	1.984279e+001	0	0	0	0	0	0	0	0	0	0	0	107.536	278.02	1	1	1	1	24.8756	23.0902	82.6964
DATA	961	6	141	0	0	A_14_P102619	chr20:23421007-23421066	3637.57	4518.31	-2.820990795e-001	7.094170059e-002	6.993945517e-005	1.323542e+003	6.912556e+002	1.420156e+002	7.151583e+001	162	283	23	81	8.033355e+000	1.990908e+001	0	0	0	0	0	0	0	0	0	0	0	105.331	199.161	1	1	1	1	24.4106	23.3593	82.0721
DATA	962	6	142	0	0	A_14_P101730	chr15:81429054-81429113	3659.15	4518.5	5.780512799e-002	7.128948037e-002	4.174513916e-001	6.208965e+002	7.092909e+002	8.071539e+001	7.327444e+001	105	292	23	82	8.299692e+000	1.977619e+001	0	0	0	0	0	0	0	0	0	0	0	49.3284	203.741	1	1	1	1	26.6546	23.8105	82.5322
DATA	963	6	143	0	0	A_14_P128004	chr10:110729064-110729123	3680.29	4518.5	-1.011906835e-001	9.355289057e-002	2.794118856e-001	3.817206e+002	3.023813e+002	6.423216e+001	3.542000e+001	86	178	24	83	8.707586e+000	1.980813e+001	0	0	0	0	0	0	0	0	0	0	0	30.2765	86.599	1	1	1	1	27.0811	24.0569	83.4889
DATA	964	6	144	0	0	A_16_P00247158	chr1:211657153-211657212	3700.9	4518.84	2.358255407e-001	8.184636217e-002	3.960136480e-003	3.621644e+002	6.233490e+002	6.315957e+001	6.502192e+001	81	273	23	82	8.822140e+000	1.973718e+001	0	0	0	0	0	0	0	0	0	0	0	28.6779	178.004	1	1	1	1	25.7804	23.9903	82.3489
DATA	965	6	145	0	0	A_14_P200311	chr11:66358614-66358669	3722.09	4518.78	1.371089310e-001	8.008362628e-002	8.688342607e-002	4.079333e+002	5.593686e+002	6.595799e+001	5.893393e+001	83	249	23	82	8.474727e+000	2.014694e+001	0	0	0	0	0	0	0	0	0	0	0	32.2488	159.254	1	1	1	1	25.1049	23.9197	82.6876
DATA	966	6	146	0	0	A_16_P02666597	chr12:85581679-85581738	3743.11	4518.56	-1.765651535e-001	6.623754161e-002	7.684291399e-003	1.547137e+003	1.030300e+003	1.631913e+002	1.046973e+002	178.5	381.5	23	82	8.647799e+000	1.984963e+001	0	0	0	0	0	0	0	0	0	0	0	122.11	292.452	1	1	1	1	26.2212	24.1309	82.5615
DATA	967	6	147	0	0	A_14_P106836	chr1:85097299-85097344	3764.79	4518.57	1.312889522e-001	6.481283372e-002	4.279933400e-002	1.217959e+003	1.647865e+003	1.324326e+002	1.658405e+002	146	533	23	83	8.445053e+000	2.020645e+001	0	0	0	0	0	0	0	0	0	0	0	95.9672	466.312	1	1	1	1	25.3321	23.7048	83.2804
DATA	968	6	148	0	0	A_14_P134892	chr14:89123734-89123793	3785.46	4518.71	5.225397322e-001	7.937915683e-002	4.615675322e-011	8.323027e+002	2.772177e+003	9.818441e+001	2.778492e+002	121	843.5	22	83	8.249898e+000	1.950080e+001	0	0	0	0	0	0	0	0	0	0	0	65.4743	782.183	1	1	1	1	25.3321	22.921	83.045
DATA	969	6	149	0	0	A_14_P139381	chr14:46365556-46365615	3807.11	4518.66	4.270075126e-001	7.767992640e-002	3.862797149e-008	5.243876e+002	1.401716e+003	7.397096e+001	1.414240e+002	94.5	443.5	23	82	8.305680e+000	1.978214e+001	0	0	0	0	0	0	0	0	0	0	0	41.1836	394.292	1	1	1	1	26.0017	23.2879	82.7563
DATA	970	6	150	0	0	A_16_P00196223	chr1:175535442-175535501	3827.71	4518.71	-3.367374937e-003	6.357188475e-002	9.577561591e-001	1.476330e+003	1.464927e+003	1.566075e+002	1.476985e+002	164	513	23	83	8.246149e+000	1.999508e+001	0	0	0	0	0	0	0	0	0	0	0	115.764	410.884	1	1	1	1	24.8756	22.995	83.7402
DATA	971	6	151	0	0	A_14_P134830	chr19:45896043-45896102	3849.21	4518.76	4.641825872e-002	7.058303756e-002	5.107692135e-001	6.632533e+002	7.380702e+002	8.448847e+001	7.618615e+001	106	306	23	82	8.682942e+000	1.969299e+001	0	0	0	0	0	0	0	0	0	0	0	51.9242	206.395	1	1	1	1	27.0811	23.8083	83.2134
DATA	972	6	152	0	0	A_14_P102403	chr15:33500963-33501022	3870.2	4518.59	-7.180841262e-002	6.803968530e-002	2.912469351e-001	9.203964e+002	7.801292e+002	1.059195e+002	8.028050e+001	121	305	23	82	8.560856e+000	1.962253e+001	0	0	0	0	0	0	0	0	0	0	0	71.9451	217.52	1	1	1	1	25.1049	23.9599	83.2154
DATA	973	6	153	0	0	A_16_P00011128	chr1:8971760-8971819	3892.17	4518.28	-2.206001889e-001	1.150035749e-001	5.508528069e-002	3.251362e+002	1.956434e+002	6.175232e+001	2.727446e+001	76	143	23	82	8.658160e+000	1.945276e+001	0	0	0	0	0	0	0	0	0	0	0	25.3755	54.3847	1	1	1	1	24.4106	23.9499	82.6089
DATA	974	6	154	0	0	A_14_P109421	chr14:55764254-55764313	3913.22	4518.43	1.119104672e-001	6.553870211e-002	8.772029639e-002	1.040680e+003	1.346566e+003	1.165963e+002	1.359985e+002	131.5	465.5	23	81	8.556947e+000	1.963938e+001	0	0	0	0	0	0	0	0	0	0	0	81.0982	373.253	1	1	1	1	25.1049	23.5906	82.0089
DATA	975	6	155	0	0	A_14_P114592	chr2:159028726-159028785	3934.25	4518.19	1.224134938e-001	8.082974660e-002	1.299089864e-001	4.101637e+002	5.437143e+002	6.674448e+001	5.763258e+001	84	237	23	81	8.533043e+000	1.944146e+001	0	0	0	0	0	0	0	0	0	0	0	31.9175	150.284	1	1	1	1	25.3321	23.1816	81.843
DATA	976	6	156	0	0	A_16_P40143769	chr14:33519847-33519906	3955.44	4518.97	-5.333389315e-002	8.040702118e-002	5.071391062e-001	5.011909e+002	4.432710e+002	7.275168e+001	4.829237e+001	88	212.5	23	80	8.887472e+000	1.953379e+001	0	0	0	0	0	0	0	0	0	0	0	38.942	122.188	1	1	1	1	29.1201	23.3385	81.3904
DATA	977	6	157	0	0	A_14_P130546	chr14:30780774-30780833	3976.56	4518.97	7.892392632e-002	6.301281577e-002	2.103855669e-001	1.838947e+003	2.205429e+003	1.913265e+002	2.213785e+002	194	680	23	80	8.923772e+000	1.964683e+001	0	0	0	0	0	0	0	0	0	0	0	142.687	606.262	1	1	1	1	30	23.3255	81.1996
DATA	978	6	158	0	0	A_14_P202401	chr3:112080885-112080944	3997.84	4518.38	-1.093620563e-001	7.424853784e-002	1.407729788e-001	6.825148e+002	5.305790e+002	8.633685e+001	5.644884e+001	104	237.5	23	79	8.689301e+000	1.966742e+001	0	0	0	0	0	0	0	0	0	1	0	52.8891	145.45	1	1	1	1	25.7804	23.606	80.5522
DATA	979	6	159	0	0	A_18_P17047259	chrX:4490526-4490585	4018.82	4518.56	-3.051482954e-001	7.138994414e-002	1.916633190e-005	1.460148e+003	7.231836e+002	1.553170e+002	7.485460e+001	163.5	280.5	23	79	8.353811e+000	1.989884e+001	0	0	0	0	0	0	0	0	0	1	0	113.002	197.736	1	1	1	1	25.3321	23.6809	80.2266
DATA	980	6	160	0	1	SRN_50796	SRN_50796	4040	4518.8	8.242294792e-003	6.142540140e-002	8.932572227e-001	4.589435e+004	4.677367e+004	4.589741e+003	4.677408e+003	3617	12851	22	78	8.243969e+000	1.940846e+001	0	0	0	0	0	0	0	0	0	1	0	3547.32	12756.4	1	1	1	1	28.1191	22.9777	79.587
DATA	981	6	161	0	0	A_14_P139218	chr9:107809963-107810022	4061.5	4518.8	3.732328286e-001	7.848510333e-002	1.979943232e-006	4.437524e+002	1.048030e+003	6.918143e+001	1.065869e+002	89	376	22	77	8.359770e+000	1.949374e+001	0	0	0	0	0	0	0	0	0	1	0	34.2579	285.097	1	1	1	1	25.3321	22.8107	78.9861
DATA	982	6	162	0	0	A_14_P100681	chr15:55664930-55664989	4082.55	4518.92	1.934865767e-001	7.165759867e-002	6.930730943e-003	6.019844e+002	9.398788e+002	8.029384e+001	9.598251e+001	99	332.5	23	78	8.188095e+000	1.962916e+001	0	0	0	0	0	0	0	0	0	1	0	46.4213	255.06	1	1	1	1	26.4388	22.9642	79.6742
DATA	983	6	163	0	0	A_14_P103743	chr11:82584281-82584340	4103.35	4519	2.021556261e-001	6.513279282e-002	1.910874873e-003	1.702734e+003	2.712079e+003	1.783877e+002	2.719088e+002	185	791	22	77	8.470377e+000	1.877581e+001	0	0	0	0	0	0	0	0	0	1	0	131.167	734.293	1	1	1	1	26.4388	22.6997	78.1125
DATA	984	6	164	66	1	DarkCorner	DarkCorner	4124.58	4519.58	0.000000000e+000	7.401314712e-001	1.000000000e+000	5.288977e+001	1.942370e+001	5.346545e+001	1.957344e+001	56.5	95.5	22	77	8.272701e+000	1.885827e+001	0	0	0	0	0	0	0	0	0	1	0	3.73093	2.34271	0	0	0	0	24.4106	22.3179	78.1702
DATA	985	7	1	0	0	A_14_P130479	chr1:212629027-212629086	665.203	4522.08	-1.422599068e-001	6.716079562e-002	3.415824413e-002	1.308889e+003	9.432852e+002	1.429930e+002	9.666577e+001	141	333	22	78	8.183854e+000	1.917366e+001	0	0	0	0	0	0	0	0	0	1	0	93.1457	235.844	1	1	1	1	26.6546	22.3613	78.9269
DATA	986	7	2	0	0	A_14_P122524	chr1:153944813-153944872	686.446	4522	1.515275717e-003	6.678377929e-002	9.818981288e-001	1.015893e+003	1.019443e+003	1.168303e+002	1.041174e+002	119.5	329	22	78	8.377410e+000	1.930263e+001	0	0	0	0	0	0	0	0	0	1	0	72.1441	254.489	1	1	1	1	26.4388	22.6039	78.861
DATA	987	7	3	0	0	A_14_P102506	chr3:132402931-132402990	707.203	4521.95	-1.671594965e-001	7.073666360e-002	1.812161030e-002	1.019509e+003	6.937956e+002	1.171969e+002	7.254278e+001	120.5	262.5	23	80	9.129196e+000	1.998177e+001	0	0	0	0	0	0	0	0	0	1	0	72.2688	172.976	1	1	1	1	27.2919	23.6734	80.6533
DATA	988	7	4	0	0	A_14_P114627	chr1:169256516-169256575	728.262	4522.03	-2.933301888e-001	7.347201530e-002	6.540598501e-005	1.223896e+003	6.228943e+002	1.353932e+002	6.580144e+001	141	239	23	81	8.671586e+000	2.060571e+001	0	0	0	0	0	0	0	0	0	0	0	86.6148	155.14	1	1	1	1	27.2919	23.6769	82.0162
DATA	989	7	5	0	0	A_16_P16698512	chr4:61512658-61512717	749.421	4521.35	1.592714455e-001	6.684213732e-002	1.718152363e-002	1.009080e+003	1.456120e+003	1.163806e+002	1.471512e+002	128	451	24	82	8.874375e+000	2.015458e+001	0	0	0	0	0	0	0	0	0	0	0	71.3071	362.355	1	1	1	1	25.1049	24.2983	82.5966
DATA	990	7	6	0	0	A_14_P121761	chr1:193070295-193070354	770.593	4521.48	2.427184016e-002	7.142865065e-002	7.340030926e-001	7.171571e+002	7.583787e+002	9.226859e+001	7.875598e+001	99.5	276	24	83	8.800052e+000	1.903017e+001	0	0	0	0	0	0	0	0	0	0	0	50.6155	188.619	1	1	1	1	24.4106	24.4094	82.715
DATA	991	7	7	0	0	A_14_P137795	chr5:129098482-129098541	791.754	4521.39	6.322845870e-002	6.344686883e-002	3.189793008e-001	1.683302e+003	1.947111e+003	1.780801e+002	1.958669e+002	168.5	577	23	83	8.654202e+000	1.941978e+001	0	0	0	0	0	0	0	0	0	0	0	118.679	484.107	1	1	1	1	25.3321	23.6066	82.7273
DATA	992	7	8	0	0	A_14_P100394	chr21:48067866-48067924	813.385	4521.52	2.383279955e-003	7.882072446e-002	9.758782658e-001	5.429188e+002	5.459064e+002	7.956737e+001	5.858033e+001	89	222	22	84	8.375775e+000	2.010781e+001	0	0	0	0	0	0	0	0	0	0	0	38.2444	135.715	1	1	1	1	24.4106	23.3583	83.7534
DATA	993	7	9	0	0	A_16_P39802028	chr12:105455352-105455411	834.565	4522.01	-1.216377165e-001	9.146892732e-002	1.835757663e-001	4.614277e+002	3.487112e+002	7.427612e+001	4.083348e+001	85	185	23	82	7.816733e+000	2.017885e+001	0	0	0	0	0	0	0	0	0	0	0	32.4827	86.7045	1	1	1	1	28.5237	23.4054	82.8394
DATA	994	7	10	0	0	A_16_P00741979	chr3:77401479-77401538	855.052	4521.72	2.477753546e-001	6.875718622e-002	3.138055102e-004	9.496689e+002	1.680148e+003	1.113995e+002	1.693520e+002	122	494	23	82	8.341966e+000	1.985882e+001	0	0	0	0	0	0	0	0	0	0	0	66.8198	417.873	1	1	1	1	26.0017	23.8505	83.0389
DATA	995	7	11	0	0	A_18_P17317862	chrX:133943572-133943631	876.404	4521.86	-2.858424426e-001	7.409826562e-002	1.144996859e-004	1.142653e+003	5.916595e+002	1.282572e+002	6.285904e+001	132	239	24	83	8.766072e+000	2.030976e+001	0	0	0	0	0	0	0	0	0	0	0	80.3721	147.231	1	1	1	1	25.7804	24.7424	83.6758
DATA	996	7	12	0	0	A_14_P132134	chr12:53646933-53646986	897.903	4522.05	7.989268229e-002	6.450872127e-002	2.155385888e-001	1.338181e+003	1.608450e+003	1.459511e+002	1.622378e+002	146	498	24	82	8.733279e+000	2.152481e+001	0	0	0	0	0	0	0	0	0	0	0	94.1104	400.547	1	1	1	1	27.0811	24.0706	84.4082
DATA	997	7	13	0	0	A_14_P133628	chr1:149900781-149900840	918.909	4522.03	-3.641667014e-001	8.609722855e-002	2.339880084e-005	7.910750e+002	3.420196e+002	9.824680e+001	4.023634e+001	104	174	22	84	8.123161e+000	2.214552e+001	0	0	0	0	0	0	0	0	0	0	0	55.634	85.2476	1	1	1	1	28.1191	23.2428	85.8866
DATA	998	7	14	0	0	A_14_P124828	chr14:40116705-40116764	940.415	4521.92	3.939363237e-001	8.472646042e-002	3.327283833e-006	3.604819e+002	8.929348e+002	6.850446e+001	9.176896e+001	80	303	23	85	8.382985e+000	2.220988e+001	0	0	0	0	0	0	0	0	0	0	0	25.3556	222.803	1	1	1	1	27.0811	23.3926	86.525
DATA	999	7	15	0	0	A_14_P115286	chr1:70257745-70257804	961.328	4522.06	-3.507278604e-003	6.474534324e-002	9.567994346e-001	1.318810e+003	1.308203e+003	1.441663e+002	1.325181e+002	145	412.5	23	86	8.679709e+000	2.198858e+001	0	0	0	0	0	0	0	0	0	0	0	92.7909	326.827	1	1	1	1	27.0811	23.6422	86.7412
DATA	1000	7	16	0	0	A_14_P118545	chr20:62228876-62228935	982.569	4522.2	6.632303230e-002	6.291847453e-002	2.918322758e-001	2.033390e+003	2.368884e+003	2.115064e+002	2.378275e+002	197	658.5	22	86	8.694829e+000	2.156160e+001	0	0	0	0	0	0	0	0	0	0	0	143.134	592.664	1	1	1	1	27.2919	23.5413	86.7175
DATA	1001	7	17	0	0	A_14_P125617	chrX:125064844-125064903	1003.62	4522.03	4.711615926e-002	7.785247766e-002	5.450474833e-001	5.339499e+002	5.951366e+002	7.896388e+001	6.313728e+001	88	232	22	87	8.830135e+000	2.237168e+001	0	0	0	0	0	0	0	0	0	0	0	37.6075	149.127	1	1	1	1	28.1191	23.2853	88.0047
DATA	1002	7	18	0	0	A_14_P200986	chr7:96314795-96314854	1024.67	4522.1	-9.842324697e-002	6.735416713e-002	1.439388272e-001	1.147714e+003	9.149776e+002	1.286540e+002	9.388691e+001	139	322	23	88	8.833647e+000	2.220375e+001	0	0	0	0	0	0	0	0	0	0	0	80.8949	229.667	1	1	1	1	26.2212	23.4738	87.821
DATA	1003	7	19	0	0	A_16_P19591862	chr12:73085988-73086047	1045.84	4522.39	-1.093888386e-001	6.504990997e-002	9.264372827e-002	1.600410e+003	1.244063e+003	1.702548e+002	1.261672e+002	167	402	23	87	8.775651e+000	2.107241e+001	0	0	0	0	0	0	0	0	0	0	0	112.9	312.863	1	1	1	1	26.0017	24.1456	87.9684
DATA	1004	7	20	0	0	A_14_P105032	chr2:207395594-207395653	1067	4522.3	4.052700326e-001	7.611272698e-002	1.011739199e-007	6.403823e+002	1.628206e+003	8.641699e+001	1.641646e+002	100	504	23	87	8.622337e+000	2.181699e+001	0	0	0	0	0	0	0	0	0	0	0	45.2193	410.292	1	1	1	1	26.2212	24.4551	87.2885
DATA	1005	7	21	0	0	A_14_P117386	chr1:91447869-91447928	1088.21	4522.35	-1.108363301e-001	7.701542098e-002	1.501095513e-001	6.686037e+002	5.180032e+002	8.848676e+001	5.586453e+001	103	218	23	86	8.609416e+000	2.166116e+001	0	0	0	0	0	0	0	0	0	0	0	47.2641	130.814	1	1	1	1	26.2212	24.312	86.7328
DATA	1006	7	22	0	0	A_14_P101683	chr21:19183854-19183913	1109.5	4522.5	4.969733933e-002	6.561848118e-002	4.488294132e-001	1.113779e+003	1.248810e+003	1.255246e+002	1.266129e+002	127	411	23	84	8.459744e+000	2.056034e+001	0	0	0	0	0	0	0	0	0	0	0	78.8303	316.095	1	1	1	1	27.9146	24.0626	85.3672
DATA	1007	7	23	0	0	A_14_P135385	chr6:39507749-39507808	1130.71	4522.5	-3.364605691e-002	6.703623969e-002	6.157319034e-001	1.039242e+003	9.617690e+002	1.189234e+002	9.840461e+001	128	328	24	84	8.795279e+000	1.996042e+001	0	0	0	0	0	0	0	0	0	0	0	73.6522	244.026	1	1	1	1	27.0811	24.7683	85.3883
DATA	1008	7	24	0	0	A_16_P16103405	chr3:527296-527355	1151.93	4522.53	2.388088616e-002	7.100708169e-002	7.366318591e-001	7.287523e+002	7.699470e+002	9.297185e+001	7.974629e+001	106	281	24	84	8.985586e+000	2.036947e+001	0	0	0	0	0	0	0	0	0	0	0	51.7215	195.85	1	1	1	1	26.0017	24.379	84.6544
DATA	1009	7	25	0	0	A_16_P18327405	chr8:63427076-63427135	1173.2	4522.46	-3.296708003e-002	6.841706301e-002	6.299092034e-001	9.209931e+002	8.536686e+002	1.086510e+002	8.784373e+001	112	310	23	84	8.763694e+000	2.043606e+001	0	0	0	0	0	0	0	0	0	0	0	65.4657	217.719	1	1	1	1	25.7804	23.6236	85.1899
DATA	1010	7	26	0	0	A_14_P139810	chr6:117245810-117245869	1193.76	4522.59	7.154600956e-002	6.807061358e-002	2.932329892e-001	8.537585e+002	1.006656e+003	1.029627e+002	1.027633e+002	118	345	23	84	8.412849e+000	2.043685e+001	0	0	0	0	0	0	0	0	0	0	0	60.7824	257.421	1	1	1	1	25.7804	23.4605	84.875
DATA	1011	7	27	0	0	A_16_P39066666	chr10:67454101-67454160	1215.29	4522.5	2.924695156e-001	8.131174043e-002	3.220426115e-004	4.031136e+002	7.904911e+002	7.018381e+001	8.168880e+001	79	296	24	85	8.445135e+000	2.050664e+001	0	0	0	0	0	0	0	0	0	0	0	28.7493	202.725	1	1	1	1	27.0811	24.2894	85.8746
DATA	1012	7	28	0	0	A_14_P123165	chr4:154335300-154335359	1236.19	4522.61	3.994310179e-001	7.317488242e-002	4.799550818e-008	1.037011e+003	2.601442e+003	1.185029e+002	2.609538e+002	122.5	769.5	24	85.5	8.431802e+000	2.105794e+001	0	0	0	0	0	0	0	0	0	0	0	74.0892	669.085	1	1	1	1	25.7804	24.2664	86.3289
DATA	1013	7	29	0	0	A_14_P125263	chr6:148056029-148056088	1257.31	4522.18	2.677120752e-001	6.894881863e-002	1.032752716e-004	9.767598e+002	1.809255e+003	1.132137e+002	1.820807e+002	123.5	534.5	23	85	8.729949e+000	2.143149e+001	0	0	0	0	0	0	0	0	0	0	0	69.9154	466.72	1	1	1	1	26.0017	23.7885	86.8013
DATA	1014	7	30	0	0	A_14_P133487	chr3:37821468-37821527	1278.54	4522.34	-1.471930453e-001	6.731837732e-002	2.877750628e-002	1.291248e+003	9.200612e+002	1.411988e+002	9.424370e+001	147	324	23	86	8.777192e+000	2.070434e+001	0	0	0	0	0	0	0	0	0	0	0	92.6082	238.081	1	1	1	1	25.1049	23.8729	86.7074
DATA	1015	7	31	0	0	A_14_P138995	chr6:169653664-169653723	1299.58	4522.04	-5.491275007e-002	6.350982781e-002	3.872397615e-001	1.821393e+003	1.605059e+003	1.908545e+002	1.617909e+002	185	504	23	85	8.547470e+000	2.061907e+001	0	0	0	0	0	0	0	0	0	0	0	130.894	416.637	1	1	1	1	24.4106	23.8565	87.1978
DATA	1016	7	32	0	0	A_16_P18145767	chr7:142328008-142328067	1320.57	4522.14	2.639013083e-002	6.248202438e-002	6.727596649e-001	2.267065e+003	2.409096e+003	2.337371e+002	2.417621e+002	223	705.5	24	85	8.908194e+000	2.064368e+001	0	0	0	0	0	0	0	0	0	0	0	163.263	627.364	1	1	1	1	24.1747	24.8009	86.0987
DATA	1017	7	33	0	0	A_14_P129083	chr3:28025781-28025840	1341.92	4522.29	-2.612228883e-003	6.185066206e-002	9.663117975e-001	3.598640e+003	3.577060e+003	3.643147e+002	3.582769e+002	307	990.5	24	83	8.991755e+000	2.079834e+001	0	0	0	0	0	0	0	0	0	0	0	259.724	934.642	1	1	1	1	24.1747	24.6753	84.3765
DATA	1018	7	34	0	0	A_16_P01799905	chr7:124607233-124607292	1363.3	4522.3	-5.013261912e-002	7.139546116e-002	4.825655715e-001	7.655516e+002	6.820902e+002	9.523257e+001	7.112275e+001	110.5	283	24	85	8.998052e+000	2.047709e+001	0	0	0	0	0	0	0	0	0	0	0	55.3766	178.829	1	1	1	1	26.2212	24.4223	85.9299
DATA	1019	7	35	0	0	A_14_P121399	chr9:87549058-87549116	1383.95	4522.54	1.286111285e-001	7.192083146e-002	7.373857557e-002	6.299318e+002	8.470414e+002	8.463092e+001	8.705199e+001	95	317	23	86	8.654364e+000	1.992709e+001	0	0	0	0	0	0	0	0	0	0	0	45.6684	222.822	1	1	1	1	26.4388	23.7987	85.8538
DATA	1020	7	36	0	0	A_14_P131954	chr9:137701489-137701548	1405.42	4522.31	-1.819728110e-005	6.270839945e-002	9.997684628e-001	2.053528e+003	2.053442e+003	2.129528e+002	2.063169e+002	205	642	23	85	8.320806e+000	2.033794e+001	0	0	0	0	0	0	0	0	0	0	0	149.229	542.075	1	1	1	1	24.4106	24.1708	86.0785
DATA	1021	7	37	0	0	A_14_P114521	chr2:233613670-233613729	1426.9	4522.96	1.083280745e-002	7.156017535e-002	8.796756556e-001	6.972238e+002	7.148337e+002	8.958206e+001	7.421203e+001	106	291	24	85	8.234169e+000	1.982393e+001	0	0	0	0	0	0	0	0	0	0	0	50.79	189.388	1	1	1	1	24.1747	24.6221	86.1352
DATA	1022	7	38	0	0	A_14_P112319	chrX:21670446-21670505	1447.76	4522.68	-6.058148183e-001	1.006465048e-001	1.752448651e-009	8.418087e+002	2.086405e+002	1.011683e+002	2.881140e+001	115	152	24	84	8.884461e+000	2.046245e+001	0	0	0	0	0	0	0	0	0	0	0	61.4697	55.4705	1	1	1	1	26.2212	24.7649	85.8495
DATA	1023	7	39	0	0	A_14_P112680	chr1:62175025-62175081	1469.02	4522.85	3.072769520e-001	7.808863146e-002	8.320473791e-005	4.525403e+002	9.181935e+002	7.197851e+001	9.392940e+001	89	325	23	85	8.499357e+000	2.128615e+001	0	0	0	0	0	0	0	0	0	0	0	33.1272	245.003	1	1	1	1	27.0811	24.2663	86.7074
DATA	1024	7	40	0	0	A_14_P122694	chr13:95090854-95090907	1490	4523.1	6.633165176e-002	6.755837007e-002	3.261776562e-001	8.661568e+002	1.009086e+003	1.030518e+002	1.028186e+002	113	348.5	24	86	8.862196e+000	2.071033e+001	0	0	0	0	0	0	0	0	0	0	0	63.5633	270.23	1	1	1	1	27.2919	24.9352	86.782
DATA	1025	7	41	0	1	SRN_20721	SRN_20721	1511.28	4522.29	-4.396348766e-001	7.570416215e-002	6.349785508e-009	2.237053e+003	8.129078e+002	2.305331e+002	8.363312e+001	211.5	314.5	24	84	8.667772e+000	2.108370e+001	0	0	0	0	0	0	0	0	0	0	0	164.588	218.484	1	1	1	1	25.5572	24.4896	86.2115
DATA	1026	7	42	0	0	A_16_P18041282	chr7:98708711-98708770	1532.37	4522.37	-5.055331171e-002	9.292280451e-002	5.864169919e-001	3.894473e+002	3.466533e+002	6.783999e+001	3.981417e+001	84	188.5	23	81	8.393448e+000	2.063238e+001	0	0	0	0	0	0	0	0	0	0	0	28.7268	93.5122	1	1	1	1	26.2212	23.6263	83.2407
DATA	1027	7	43	0	0	A_14_P105670	chr12:51375051-51375110	1553.87	4522.87	1.786340283e-001	8.796438048e-002	4.227993562e-002	3.390489e+002	5.115598e+002	6.495257e+001	5.474964e+001	77	236	23	82	8.566033e+000	2.011022e+001	0	0	0	0	0	0	0	0	0	0	0	25.0755	138.52	1	1	1	1	26.6546	23.8222	83.5857
DATA	1028	7	44	0	0	A_14_P117436	chr2:232904052-232904111	1574.72	4522.64	8.929717156e-002	6.867714361e-002	1.935167245e-001	7.733748e+002	9.499204e+002	9.505004e+001	9.696038e+001	119	349	24	84	9.024866e+000	2.025839e+001	0	0	0	0	0	0	0	0	0	0	0	57.346	258.158	1	1	1	1	25.5572	24.4417	84.8482
DATA	1029	7	45	0	0	A_14_P119459	chr12:14849143-14849201	1595.58	4522.51	3.650432675e-001	7.088633476e-002	2.609052100e-007	1.395325e+003	3.233841e+003	1.500228e+002	3.239635e+002	158	910	24	85	8.917324e+000	2.141290e+001	0	0	0	0	0	0	0	0	0	0	0	103.734	882.075	1	1	1	1	25.1049	24.9234	86.0031
DATA	1030	7	46	0	0	A_14_P109301	chr8:98078238-98078291	1617.35	4522.69	1.800280011e-001	6.643268509e-002	6.729717739e-003	1.060614e+003	1.605407e+003	1.194568e+002	1.616958e+002	133	519	24	85	9.062690e+000	2.130403e+001	0	0	0	0	0	0	0	0	0	0	0	79.0669	439.583	1	1	1	1	27.501	25.2293	85.8519
DATA	1031	7	47	0	0	A_14_P102831	chr16:56473623-56473674	1638.18	4522.44	-1.122334500e-001	6.391605560e-002	7.909679384e-002	1.985080e+003	1.533009e+003	2.059380e+002	1.545013e+002	194	504	24	83	9.140143e+000	2.058439e+001	0	0	0	0	0	0	0	0	0	0	0	148.375	421.295	1	1	1	1	25.7804	25.0581	84.3454
DATA	1032	7	48	0	0	A_14_P114077	chrX:92699348-92699407	1658.37	4522.82	-3.778969683e-001	8.168566234e-002	3.723750144e-006	9.133639e+002	3.826017e+002	1.064518e+002	4.278673e+001	122	198	23	82	8.638325e+000	2.101217e+001	0	0	0	0	0	0	0	0	0	0	0	68.4447	105.521	1	1	1	1	27.501	23.8742	83.7823
DATA	1033	7	49	0	0	A_14_P136583	chr12:53344326-53344385	1680.22	4522.75	6.519883618e-002	6.270949328e-002	2.984809622e-001	2.081279e+003	2.418405e+003	2.151517e+002	2.425921e+002	208	764	23	83	8.611682e+000	2.022950e+001	0	0	0	0	0	0	0	0	0	0	0	156.399	669.555	1	1	1	1	27.0811	23.8239	84.4796
DATA	1034	7	50	0	0	A_14_P128794	chr1:43776590-43776649	1701.93	4522.57	-3.522392470e-002	7.037133441e-002	6.166923283e-001	7.615538e+002	7.022256e+002	9.357482e+001	7.274972e+001	111	278	23	81	8.312952e+000	1.914710e+001	0	0	0	0	0	0	0	0	0	0	0	57.3866	195.155	1	1	1	1	26.2212	23.5736	82.1518
DATA	1035	7	51	0	0	A_14_P108069	chr4:140625364-140625423	1722.79	4522.62	-1.064282867e-001	1.120062643e-001	3.420109428e-001	3.019361e+002	2.363125e+002	6.206900e+001	3.028413e+001	81	156.5	23	81	8.368404e+000	1.951579e+001	0	0	0	0	0	0	0	0	0	0	0	22.8129	65.913	1	1	1	1	24.6442	23.5382	81.6115
DATA	1036	7	52	0	0	A_14_P129471	chr5:141059389-141059437	1743.72	4522.88	-3.846819935e-001	7.128281678e-002	6.793072443e-008	4.600251e+003	1.897141e+003	4.631937e+002	1.906503e+002	407	632	23	82	8.421846e+000	1.918105e+001	0	0	0	0	0	0	0	0	0	0	0	348.501	531.089	1	1	1	1	26.0017	24.1648	82.3813
DATA	1037	7	53	0	0	A_16_P01321008	chr5:118507580-118507639	1765.11	4522.86	-5.622184435e-003	6.295329425e-002	9.288377470e-001	1.808454e+003	1.785193e+003	1.887179e+002	1.795066e+002	192	585	23	82	8.459918e+000	1.987232e+001	0	0	0	0	0	0	0	0	0	0	0	137.377	501.596	1	1	1	1	25.3321	24.2683	83.5524
DATA	1038	7	54	0	0	A_14_P134950	chr17:41925051-41925110	1786.2	4522.31	7.816329658e-002	9.473670044e-002	4.093385198e-001	3.145736e+002	3.766046e+002	6.231644e+001	4.206252e+001	75	201	23	82	8.569463e+000	2.029330e+001	0	0	0	0	0	0	0	0	0	0	0	23.9605	106.197	1	1	1	1	26.2212	24.0275	82.5612
DATA	1039	7	55	0	0	A_14_P137286	chr16:50259060-50259119	1807.23	4522.97	7.919165320e-002	6.495297332e-002	2.227625212e-001	1.132470e+003	1.358996e+003	1.253131e+002	1.371755e+002	130.5	469.5	23	81	8.205796e+000	1.953071e+001	0	0	0	0	0	0	0	0	0	0	0	86.4866	384.601	1	1	1	1	26.6546	23.5024	81.935
DATA	1040	7	56	0	0	A_14_P105617	chr13:36877385-36877444	1829.05	4522.75	-1.119708340e-001	8.931534040e-002	2.099665752e-001	4.358224e+002	3.367741e+002	6.900818e+001	3.847140e+001	90.5	187.5	23	79	8.017736e+000	1.859901e+001	0	0	0	0	0	0	0	0	0	1	0	33.3754	95.658	1	1	1	1	27.2919	23.2359	79.832
DATA	1041	7	57	0	0	A_14_P129847	chr5:134442297-134442356	1850	4522.42	1.249354653e-001	6.964787211e-002	7.284252966e-002	6.875392e+002	9.167121e+002	8.703332e+001	9.352590e+001	106	353	23	80	8.050584e+000	1.939904e+001	0	0	0	0	0	0	0	0	0	1	0	52.7907	261.292	1	1	1	1	24.8756	23.47	80.4401
DATA	1042	7	58	0	0	A_16_P02046045	chr9:1079463-1079522	1871.08	4523.05	1.575704038e-001	6.508333625e-002	1.547549037e-002	1.267470e+003	1.821831e+003	1.374690e+002	1.831169e+002	147	614	23	81	8.059468e+000	1.954463e+001	0	0	0	0	0	0	0	0	0	0	0	97.5723	521.102	1	1	1	1	26.4388	23.4288	81.6153
DATA	1043	7	59	0	0	A_14_P139528	chr3:131404737-131404796	1892.38	4522.77	1.244413929e-002	7.396198313e-002	8.663862284e-001	5.839132e+002	6.008865e+002	7.891514e+001	6.284410e+001	95	251	23	82	8.065086e+000	1.984051e+001	0	0	0	0	0	0	0	0	0	0	0	45.0692	172.468	1	1	1	1	24.6442	23.3186	82.4542
DATA	1044	7	60	1028	1	SM_09	SM_09	1913	4523.15	0.000000000e+000	7.526193115e-001	1.000000000e+000	5.259904e+001	1.822111e+001	5.310726e+001	1.837873e+001	56	96	23	81	8.504184e+000	1.951780e+001	0	0	0	0	0	0	0	0	0	0	0	3.13502	3.27321	0	0	0	0	28.1191	23.4165	82.1349
DATA	1045	7	61	0	0	A_16_P41685915	chrX:57926505-57926564	1934.79	4523.19	-2.713686982e-001	9.016109939e-002	2.614023702e-003	5.336559e+002	2.856884e+002	7.508082e+001	3.391677e+001	93	171	22	80.5	8.535929e+000	2.017789e+001	0	0	0	0	0	0	0	0	0	0	0	41.4023	82.5573	1	1	1	1	28.5237	23.0967	82.6067
DATA	1046	7	62	0	0	A_14_P136844	chr16:89849284-89849338	1956	4523.2	-8.663712202e-002	8.648017649e-002	3.164330414e-001	4.423551e+002	3.623547e+002	6.878896e+001	4.055827e+001	86	198	21	82.5	7.978176e+000	2.166109e+001	0	0	0	0	0	0	0	0	0	0	0	34.4061	105.059	1	1	1	1	28.1191	22.2841	83.4219
DATA	1047	7	63	0	0	A_14_P126892	chr21:34561055-34561114	1976.55	4522.64	-1.883358494e-001	6.826846967e-002	5.802235968e-003	1.222921e+003	7.926155e+002	1.331050e+002	8.131594e+001	156	318	22	83	8.260644e+000	2.092390e+001	0	0	0	0	0	0	0	0	0	0	0	95.3512	230.528	1	1	1	1	25.3321	23.0462	83.4431
DATA	1048	7	64	0	0	A_18_P16933677	chr9:100043492-100043551	1998.08	4522.95	2.059943000e-001	6.672976993e-002	2.021926841e-003	1.042142e+003	1.674639e+003	1.166551e+002	1.684396e+002	135	585	22	82	8.668682e+000	1.896900e+001	0	0	0	0	0	0	0	0	0	0	0	81.459	488.651	1	1	1	1	27.501	23.3792	81.8976
DATA	1049	7	65	0	0	A_14_P113133	chr1:203052336-203052392	2019.27	4523.22	-6.358425639e-002	6.326464703e-002	3.148718400e-001	1.842477e+003	1.591541e+003	1.915248e+002	1.601740e+002	199	543	23	82	8.772215e+000	2.092152e+001	0	0	0	0	0	0	0	0	0	0	0	144.367	465.867	1	1	1	1	28.9226	23.966	83.4327
DATA	1050	7	66	0	0	A_14_P110861	chr18:65180036-65180095	2040.5	4523.26	2.868960678e-001	6.876934359e-002	3.021233639e-005	1.032983e+003	1.999813e+003	1.157237e+002	2.007890e+002	130.5	665	24	84	8.193827e+000	2.044641e+001	0	0	0	0	0	0	0	0	0	0	0	81.1336	587.182	1	1	1	1	27.9146	24.0673	84.1785
DATA	1051	7	67	0	0	A_14_P130741	chrX:73473460-73473519	2061.38	4523	-4.244494815e-001	9.824732145e-002	1.558777591e-005	5.670452e+002	2.133871e+002	7.696847e+001	2.787682e+001	102	165	24	84	8.760782e+000	2.064450e+001	0	0	0	0	0	0	0	0	0	0	0	44.6417	62.8401	1	1	1	1	29.5109	24.6715	84.3716
DATA	1052	7	68	0	0	A_14_P104740	chr19:16108722-16108781	2082.26	4523.1	-8.121600136e-002	6.441915017e-002	2.074014110e-001	1.456004e+003	1.207665e+003	1.545829e+002	1.220838e+002	167	457	23	83	8.727847e+000	2.024984e+001	0	0	0	0	0	0	0	0	0	0	0	114.888	356.679	1	1	1	1	25.5572	23.9609	84.4188
DATA	1053	7	69	0	0	A_14_P201478	chr4:140639077-140639136	2103.37	4523.39	-1.230212572e-001	6.504305149e-002	5.857335567e-002	1.499381e+003	1.129511e+003	1.586370e+002	1.143505e+002	177.5	427.5	22	83	8.804295e+000	2.019751e+001	0	0	0	0	0	0	0	0	0	0	0	118.578	334.557	1	1	1	1	24.8756	23.3328	83.5917
DATA	1054	7	70	0	0	A_14_P102690	chr21:45287659-45287718	2124.62	4523.43	-3.632808072e-002	6.681201423e-002	5.866233288e-001	9.486497e+002	8.725248e+002	1.080355e+002	8.904654e+001	128	343	23	82	8.860251e+000	2.005080e+001	0	0	0	0	0	0	0	0	0	0	0	75.1915	259.167	1	1	1	1	24.4106	23.9214	82.0393
DATA	1055	7	71	0	0	A_14_P109754	chr5:83172699-83172758	2146.02	4523.08	-4.468551686e-001	8.236347551e-002	5.782344783e-008	1.039775e+003	3.716071e+002	1.160679e+002	4.117613e+001	134.5	202	23	83	8.580141e+000	2.060310e+001	0	0	0	0	0	0	0	0	0	0	0	82.5977	110.683	1	1	1	1	23.4529	23.9456	83.8792
DATA	1056	7	72	0	0	A_14_P132064	chr19:10070230-10070289	2166.88	4523.35	2.415506997e-001	6.742634215e-002	3.404022351e-004	1.044178e+003	1.821063e+003	1.164149e+002	1.829635e+002	144	594	23	84	8.386523e+000	2.061209e+001	0	0	0	0	0	0	0	0	0	0	0	83.121	543.828	1	1	1	1	25.7804	23.5186	83.9087
DATA	1057	7	73	0	0	A_16_P01766547	chr7:100980697-100980756	2187.98	4523.4	9.573369235e-002	6.987320842e-002	1.706538771e-001	6.557608e+002	8.174837e+002	8.329823e+001	8.363074e+001	110	340	23	83	8.004968e+000	2.032848e+001	0	0	0	0	0	0	0	0	0	0	0	52.3099	244.755	1	1	1	1	25.7804	23.4717	83.6635
DATA	1058	7	74	0	0	A_14_P126053	chr3:125897691-125897750	2209.14	4523.37	3.344834738e-001	7.228040001e-002	3.699598713e-006	6.888961e+002	1.488117e+003	8.586869e+001	1.498489e+002	108	523	23	82	8.502238e+000	2.011967e+001	0	0	0	0	0	0	0	0	0	0	0	55.0651	446.658	1	1	1	1	25.7804	23.9222	83.2556
DATA	1059	7	75	0	0	A_14_P115244	chr18:35493375-35493434	2230.49	4523.34	2.477735867e-001	7.740827927e-002	1.370148798e-003	4.217500e+002	7.461543e+002	6.630151e+001	7.665317e+001	89	315.5	22	82	8.553099e+000	2.146720e+001	0	0	0	0	0	0	0	0	0	0	0	33.779	224.504	1	1	1	1	25.3321	23.471	83.6338
DATA	1060	7	76	0	0	A_16_P00912999	chr4:6082813-6082872	2251.63	4523.35	4.143922503e-002	6.439012055e-002	5.198575820e-001	1.178321e+003	1.296292e+003	1.284193e+002	1.308073e+002	150	465.5	22	82	8.461760e+000	2.111375e+001	0	0	0	0	0	0	0	0	0	0	0	94.5564	390.942	1	1	1	1	23.9365	23.588	83.8463
DATA	1061	7	77	0	0	A_16_P38056960	chr7:70115602-70115661	2273	4523.5	-1.717817150e-001	6.945807550e-002	1.339199470e-002	9.979560e+002	6.719387e+002	1.120557e+002	6.942936e+001	132	289.5	24	82	8.642116e+000	2.001325e+001	0	0	0	0	0	0	0	0	0	0	0	80.2334	203.108	1	1	1	1	26.2212	24.0452	83.4645
DATA	1062	7	78	0	0	A_18_P13244028	chr2:65200582-65200641	2293.89	4523.29	-2.302185428e-001	6.920363781e-002	8.788639322e-004	1.255931e+003	7.391752e+002	1.355050e+002	7.594683e+001	155	337	23	82	8.278731e+000	2.035965e+001	0	0	0	0	0	0	0	0	0	0	0	101.156	223.908	1	1	1	1	25.3321	23.4035	82.9196
DATA	1063	7	79	0	0	A_14_P138433	chr19:47764135-47764186	2315.57	4523.37	1.658532740e-001	6.888437670e-002	1.605313507e-002	7.022011e+002	1.028762e+003	8.665770e+001	1.043376e+002	113	406	23	81	8.558860e+000	1.914346e+001	0	0	0	0	0	0	0	0	0	0	0	56.6589	312.292	1	1	1	1	26.6546	23.8658	83
DATA	1064	7	80	0	0	A_14_P121747	chr7:44686742-44686801	2336.11	4523.5	-7.630677321e-002	7.309204210e-002	2.964937389e-001	6.505859e+002	5.457552e+002	8.247958e+001	5.727260e+001	105	263.5	24	82.5	8.608264e+000	2.049183e+001	0	0	0	0	0	0	0	0	0	0	0	52.5802	165.99	1	1	1	1	25.7804	24.2912	84.6077
DATA	1065	7	81	0	0	A_16_P02770448	chr13:46706237-46706296	2357.83	4523.21	-2.569796085e-001	6.992429130e-002	2.377450072e-004	1.295056e+003	7.166528e+002	1.390440e+002	7.373199e+001	154	320.5	24	82	8.225638e+000	2.077110e+001	0	0	0	0	0	0	0	0	0	0	0	104.844	218.392	1	1	1	1	25.7804	24.2886	84.0067
DATA	1066	7	82	0	0	A_14_P103511	chr8:142205751-142205810	2379	4523.8	-1.939645079e-001	9.992009218e-002	5.223447028e-002	3.745256e+002	2.396167e+002	6.289978e+001	2.955619e+001	82	159	24	84	8.233059e+000	2.093217e+001	0	0	0	0	0	0	0	0	0	0	0	30.3672	73.1529	1	1	1	1	28.1191	24.6035	85.6574
DATA	1067	7	83	0	0	A_14_P104378	chr3:134204653-134204702	2400.11	4523.38	-6.049564618e-001	8.335915726e-002	3.951016046e-013	5.064264e+003	1.257650e+003	5.089337e+002	1.269458e+002	468.5	468.5	24	84	8.939658e+000	1.968736e+001	0	0	0	0	0	0	0	0	0	0	0	411.251	384.603	1	1	1	1	25.3321	25.2724	85.0946
DATA	1068	7	84	0	0	A_14_P134048	chr17:60023741-60023800	2421.04	4523.39	2.419926566e-001	6.616944284e-002	2.550189313e-004	1.599833e+003	2.792977e+003	1.677296e+002	2.798297e+002	186	930	24	86.5	8.996409e+000	1.995438e+001	0	0	0	0	0	0	0	0	0	0	0	130.103	855.489	1	1	1	1	25.1049	24.6609	86.1183
DATA	1069	7	85	0	0	A_14_P109239	chr17:6013291-6013349	2441.89	4523.51	1.357515034e-001	7.339373140e-002	6.436638312e-002	5.147789e+002	7.036752e+002	7.198371e+001	7.244400e+001	92.5	295	24	87	8.655345e+000	1.982719e+001	0	0	0	0	0	0	0	0	0	0	0	41.9201	215.86	1	1	1	1	25.7804	24.208	86.8816
DATA	1070	7	86	0	0	A_16_P00930657	chr4:19370059-19370118	2463.36	4523.51	1.625895668e-001	6.680517484e-002	1.494178309e-002	8.770682e+002	1.275331e+003	1.010811e+002	1.286871e+002	124	491	23	87	8.360067e+000	1.918086e+001	0	0	0	0	0	0	0	0	0	0	0	71.5183	391.788	1	1	1	1	24.4106	24.0856	86.1163
DATA	1071	7	87	0	1	SRN_20373	SRN_20373	2484.37	4523.35	-6.369796191e-001	8.795746894e-002	4.424262823e-013	1.933147e+003	4.459491e+002	1.997226e+002	4.778719e+001	212	236	23	86	8.355154e+000	1.920807e+001	0	0	0	0	0	0	0	0	0	0	0	157.832	137.179	1	1	1	1	24.4106	23.6433	85.8146
DATA	1072	7	88	0	0	A_16_P17392721	chr5:168729607-168729665	2505.42	4523.26	3.188430972e-002	6.574120826e-002	6.276782481e-001	9.531658e+002	1.025777e+003	1.076932e+002	1.040017e+002	134.5	412.5	23	83	8.776580e+000	1.997839e+001	0	0	0	0	0	0	0	0	0	0	0	77.914	315.927	1	1	1	1	23.9365	24.0492	84.2273
DATA	1073	7	89	0	0	A_14_P125869	chr2:28999809-28999867	2527.15	4523.54	2.314941802e-001	7.385567359e-002	1.721983288e-003	4.951728e+002	8.438221e+002	7.041922e+001	8.610377e+001	97	349.5	23	81	8.798091e+000	2.019411e+001	0	0	0	0	0	0	0	0	0	0	0	40.5223	260.191	1	1	1	1	24.4106	23.7281	83.3609
DATA	1074	7	90	0	1	SRN_20044	SRN_20044	2547.59	4523.08	2.987747827e-002	6.182109906e-002	6.288903071e-001	3.414970e+003	3.658174e+003	3.451403e+002	3.662176e+002	320	1229	22	82	8.595955e+000	2.003181e+001	0	0	0	0	0	0	0	0	0	0	0	279.758	1129.11	1	1	1	1	24.4106	23.3015	83.3154
DATA	1075	7	91	0	0	A_16_P38360542	chr8:32859696-32859755	2568.72	4523.17	1.354161102e-001	6.728682277e-002	4.416508910e-002	7.964092e+002	1.087808e+003	9.401813e+001	1.101165e+002	123	414	23	84	8.529299e+000	1.965267e+001	0	0	0	0	0	0	0	0	0	0	0	65.3065	336.072	1	1	1	1	24.4106	23.9196	84.0402
DATA	1076	7	92	0	0	A_14_P127813	chr1:92420533-92420592	2590.27	4523.61	-8.082732773e-002	6.863396802e-002	2.389330719e-001	8.447095e+002	7.012616e+002	9.812031e+001	7.217719e+001	128	312	23	83	8.294660e+000	2.013653e+001	0	0	0	0	0	0	0	0	0	0	0	69.3294	216.836	1	1	1	1	26.8687	24.0459	84.1962
DATA	1077	7	93	0	0	A_16_P36569206	chr3:180261965-180262024	2611.27	4523.91	1.215826499e-001	6.314688828e-002	5.418005626e-002	2.068445e+003	2.736697e+003	2.127742e+002	2.742016e+002	221	903.5	23	82	8.407124e+000	1.902755e+001	0	0	0	0	0	0	0	0	0	0	0	169.906	846.831	1	1	1	1	25.1049	23.3544	83.4304
DATA	1078	7	94	0	0	A_14_P118869	chr15:93665770-93665829	2632.69	4524.05	4.253726908e-001	7.964142057e-002	9.238491758e-008	4.161055e+002	1.108093e+003	6.492894e+001	1.121150e+002	92	423	23	83	8.568687e+000	1.975455e+001	0	0	0	0	0	0	0	0	0	0	0	34.2062	343.104	1	1	1	1	26.0017	23.1899	84.0568
DATA	1079	7	95	0	0	A_14_P132543	chr8:133584392-133584451	2653.69	4523.91	-1.015125976e-001	6.643378114e-002	1.265059006e-001	1.088056e+003	8.612690e+002	1.196639e+002	8.779864e+001	144	352	22	84	8.394803e+000	1.919050e+001	0	0	0	0	0	0	0	0	0	0	0	89.5085	266.82	1	1	1	1	26.0017	23.0211	85.0536
DATA	1080	7	96	0	0	A_14_P128070	chr6:90097171-90097224	2675.46	4523.95	-1.515769340e-002	7.919396240e-002	8.482125268e-001	4.652336e+002	4.492762e+002	6.813192e+001	4.805196e+001	93	227	23	84	8.774797e+000	1.915399e+001	0	0	0	0	0	0	0	0	0	0	0	38.2973	139.247	1	1	1	1	26.4388	23.7209	84.8501
DATA	1081	7	97	0	0	A_14_P124618	chr1:78401620-78401679	2696.33	4523.86	-3.942803162e-001	7.608867979e-002	2.196929121e-007	1.302840e+003	5.255462e+002	1.394584e+002	5.524762e+001	164	262	23	84	8.601949e+000	2.009737e+001	0	0	0	0	0	0	0	0	0	0	0	107.309	162.939	1	1	1	1	26.8687	24.0126	83.9654
DATA	1082	7	98	0	0	A_16_P35872087	chr2:137951387-137951446	2717.22	4524	1.842236230e-001	6.532874834e-002	4.803154597e-003	1.257803e+003	1.922366e+003	1.352517e+002	1.929899e+002	159	689	22	83	8.968409e+000	2.013733e+001	0	0	0	0	0	0	0	0	0	0	0	103.649	596.141	1	1	1	1	27.2919	23.3134	83.525
DATA	1083	7	99	0	0	A_18_P15975171	chr7:8660565-8660624	2737.93	4523.83	7.469311326e-002	6.411333456e-002	2.440121958e-001	1.224198e+003	1.453934e+003	1.321241e+002	1.463876e+002	143	520	22	82	8.707102e+000	2.008670e+001	0	0	0	0	0	0	0	0	0	0	0	100.924	450.934	1	1	1	1	26.4388	23.2373	82.6313
DATA	1084	7	100	0	1	SRN_50132	SRN_50132	2759.5	4524	-6.987271773e-002	6.176060337e-002	2.579087743e-001	2.055904e+004	1.750371e+004	2.056504e+003	1.750454e+003	1763	5584	22	82	8.646274e+000	2.070366e+001	0	0	0	0	0	0	0	0	0	0	0	1695.5	5428.91	1	1	1	1	25.3321	23.1724	83.9015
DATA	1085	7	101	0	0	A_16_P03293496	chr17:75043235-75043294	2780.6	4523.93	6.434460396e-002	6.457867526e-002	3.190677774e-001	1.109409e+003	1.286578e+003	1.215518e+002	1.297804e+002	136	485	23	83	8.324932e+000	2.103128e+001	0	0	0	0	0	0	0	0	0	0	0	91.5201	399.014	1	1	1	1	26.2212	23.3833	84.2399
DATA	1086	7	102	0	0	A_14_P106519	chr21:48018850-48018909	2801.78	4523.82	1.375300350e-001	6.767184862e-002	4.212248421e-002	7.604491e+002	1.043759e+003	9.082202e+001	1.057570e+002	118	412	23	82	8.369349e+000	1.995580e+001	0	0	0	0	0	0	0	0	0	0	0	62.7475	323.652	1	1	1	1	27.2919	23.184	83.4902
DATA	1087	7	103	0	0	A_14_P133618	chr4:185638260-185638319	2823.12	4523.71	-1.884440667e-001	7.486412134e-002	1.183091444e-002	7.169863e+002	4.645867e+002	8.721062e+001	4.948526e+001	112	232.5	23	81	8.398782e+000	2.008319e+001	0	0	0	0	0	0	0	0	0	0	0	59.171	144.021	1	1	1	1	27.7085	23.174	82.7837
DATA	1088	7	104	0	0	A_16_P17903954	chr7:34360422-34360481	2844.12	4523.84	-3.610024844e-002	6.273209842e-002	5.649755463e-001	1.925535e+003	1.771949e+003	1.988505e+002	1.780130e+002	210	638	22	81	8.483702e+000	2.113522e+001	0	0	0	0	0	0	0	0	0	0	0	158.921	549.101	1	1	1	1	27.7085	22.7618	82.8391
DATA	1089	7	105	0	0	A_14_P101978	chr1:201700840-201700894	2864.97	4523.25	-2.151050219e-001	6.655345518e-002	1.228995554e-003	1.757151e+003	1.070789e+003	1.825926e+002	1.084286e+002	194	412	22	80	7.840979e+000	2.065689e+001	0	0	0	0	0	0	0	0	0	0	0	145.034	331.669	1	1	1	1	26.0017	22.2962	81.4565
DATA	1090	7	106	0	0	A_14_P134932	chr10:74095139-74095184	2886.41	4523.52	-1.656352930e-001	6.664443893e-002	1.294211816e-002	1.306867e+003	8.924748e+002	1.397986e+002	9.086423e+001	164	369	22	80	7.967298e+000	2.049510e+001	0	0	0	0	0	0	0	0	0	1	0	107.86	276.28	1	1	1	1	26.2212	22.5462	81
DATA	1091	7	107	0	0	A_16_P38427797	chr8:66747137-66747196	2907.27	4523.19	2.188798318e-001	6.554376777e-002	8.394585941e-004	1.577956e+003	2.612009e+003	1.654222e+002	2.617584e+002	183.5	883	22	80	8.367919e+000	2.055603e+001	0	0	0	0	0	0	0	0	0	1	0	130.223	808.061	1	1	1	1	24.4106	22.9618	80.9501
DATA	1092	7	108	0	0	A_14_P105500	chr11:113074982-113075041	2929.55	4523.6	-1.026272082e-001	8.865537306e-002	2.470284790e-001	4.049409e+002	3.197160e+002	6.407810e+001	3.625224e+001	90	195	22	80	8.694738e+000	2.050213e+001	0	0	0	0	0	0	0	0	0	1	0	33.4104	98.8297	1	1	1	1	24.4106	23.2696	80.8459
DATA	1093	7	109	0	0	A_14_P114201	chr4:71230201-71230260	2950.12	4523.75	-2.544186683e-001	6.869189732e-002	2.124227695e-004	1.497867e+003	8.337858e+002	1.578086e+002	8.511472e+001	183	337	23	80	8.492526e+000	2.097858e+001	0	0	0	0	0	0	0	0	0	0	0	123.552	257.523	1	1	1	1	27.501	23.1478	81.2657
DATA	1094	7	110	0	0	A_16_P03133116	chr16:28012283-28012342	2971.06	4523.34	2.570033775e-001	6.836052000e-002	1.702333423e-004	8.962000e+002	1.619602e+003	1.024724e+002	1.628625e+002	129	585	22	80	8.578764e+000	1.988248e+001	0	0	0	0	0	0	0	0	0	1	0	73.9033	499.761	1	1	1	1	24.6442	22.8897	80.4303
DATA	1095	7	111	0	0	A_14_P116475	chr4:84222198-84222257	2992.45	4523.72	-9.973870439e-002	7.415458288e-002	1.786218053e-001	6.303831e+002	5.010324e+002	8.027937e+001	5.295309e+001	107	250	22	81	8.498562e+000	2.045196e+001	0	0	0	0	0	0	0	0	0	1	0	51.9612	154.441	1	1	1	1	25.7804	22.9984	81.1039
DATA	1096	7	112	0	0	A_14_P138995	chr6:169653664-169653723	3013.7	4523.56	-1.135658546e-002	6.311374592e-002	8.572009408e-001	1.597137e+003	1.555914e+003	1.672769e+002	1.565345e+002	189	575	23	81	8.494842e+000	2.073992e+001	0	0	0	0	0	0	0	0	0	0	0	131.592	479.058	1	1	1	1	24.8756	23.968	81.4085
DATA	1097	7	113	0	-1	NC2_00025489	NC2_00025489	3035	4524.2	-4.727818928e-001	7.437251163e-001	5.249756264e-001	5.068161e+001	1.706352e+001	5.001633e+001	1.717818e+001	56	77.5	23	81	9.168693e+000	2.053192e+001	0	0	0	0	0	0	0	0	0	0	0	4.17336	-14.3002	1	0	0	0	28.1191	24.248	81.6256
DATA	1098	7	114	0	0	A_16_P20032564	chr14:47605306-47605365	3055.35	4523.69	1.477375214e-001	6.405510289e-002	2.108756550e-002	1.574709e+003	2.212778e+003	1.651529e+002	2.219453e+002	188	743	22	80	8.663641e+000	2.030053e+001	0	0	0	0	0	0	0	0	0	1	0	129.605	679.605	1	1	1	1	24.1747	23.012	80.4834
DATA	1099	7	115	0	0	A_14_P104714	chr8:62201904-62201963	3076.82	4523.95	3.058435218e-002	6.623956059e-002	6.442797205e-001	8.963355e+002	9.617340e+002	1.025469e+002	9.770364e+001	129.5	375.5	23	80	8.634354e+000	1.982550e+001	0	0	0	0	0	0	0	0	0	1	0	73.723	294.956	1	1	1	1	25.5572	23.3096	80.4938
DATA	1100	7	116	0	0	A_16_P15533888	chr2:3950749-3950808	3097.96	4524.25	1.052101843e-001	6.379410915e-002	9.910365981e-002	1.413573e+003	1.801061e+003	1.498905e+002	1.809303e+002	163	634.5	23	79	8.848567e+000	2.021949e+001	0	0	0	0	0	0	0	0	0	1	0	116.182	551.552	1	1	1	1	25.1049	23.9181	80.8732
DATA	1101	7	117	0	0	A_14_P122630	chr2:219093458-219093517	3119.2	4524.15	-5.450218015e-002	6.563069066e-002	4.062915278e-001	1.079942e+003	9.525734e+002	1.189610e+002	9.681147e+001	145	379	23	79	9.057313e+000	2.119519e+001	0	0	0	0	0	0	0	0	0	1	0	88.695	291.253	1	1	1	1	24.4106	23.7672	80.9188
DATA	1102	7	118	0	0	A_16_P01829228	chr7:145971019-145971078	3140.47	4524	-2.224718028e-002	6.576127980e-002	7.351355278e-001	1.005506e+003	9.552950e+002	1.122645e+002	9.708441e+001	136.5	393.5	23	79	8.874560e+000	2.051410e+001	0	0	0	0	0	0	0	0	0	1	0	82.5161	291.6	1	1	1	1	22.4545	23.6844	79.9234
DATA	1103	7	119	0	1	SRN_30524	SRN_30524	3161.41	4524.39	-3.352018597e-001	6.882535841e-002	1.114148727e-006	6.887274e+003	3.183065e+003	6.905381e+002	3.187782e+002	622.5	1058	22	80	8.501771e+000	1.976111e+001	0	0	0	0	0	0	0	0	0	1	0	564.693	969.951	1	1	1	1	24.4106	23.0861	80.2711
DATA	1104	7	120	0	0	A_14_P110983	chr1:151821756-151821815	3182.66	4524.34	-9.295334025e-002	8.359161060e-002	2.661408855e-001	4.556125e+002	3.678259e+002	6.765920e+001	4.067658e+001	86.5	198	22	81	8.187092e+000	2.057646e+001	0	0	0	0	0	0	0	0	1	0	0	37.3219	111.88	1	1	1	1	24.8756	22.2044	82.209
DATA	1105	7	121	0	0	A_14_P120096	chr12:95881153-95881212	3204.05	4524.54	3.165851438e-001	7.458488609e-002	2.189557242e-005	5.071501e+002	1.051288e+003	7.126690e+001	1.065591e+002	97.5	413	21	80	8.258742e+000	1.943038e+001	0	0	0	0	0	0	0	0	1	0	0	41.502	319.155	1	1	1	1	25.5572	22.2557	81.6537
DATA	1106	7	122	0	0	A_14_P122293	chr14:100735192-100735251	3225.34	4524.36	1.650551594e-001	7.009373192e-002	1.853378518e-002	6.267553e+002	9.165436e+002	8.025111e+001	9.329796e+001	110	363	21.5	79.5	8.232209e+000	1.974014e+001	0	0	0	0	0	0	0	0	0	0	0	51.2381	277.697	1	1	1	1	25.3321	22.5922	81.1578
DATA	1107	7	123	0	0	A_14_P201307	chr15:55964635-55964688	3246.1	4524.35	-2.319967753e-001	6.738047104e-002	5.751157816e-004	1.669789e+003	9.787343e+002	1.743538e+002	9.942040e+001	182	388	23	81	8.485037e+000	2.005035e+001	0	0	0	0	0	0	0	0	0	0	0	136.364	295.946	1	1	1	1	26.4388	23.3725	82.2285
DATA	1108	7	124	0	0	A_16_P20231485	chr15:44214776-44214835	3267.04	4524.37	2.395932391e-001	6.702458846e-002	3.506208441e-004	1.116886e+003	1.939108e+003	1.224632e+002	1.946995e+002	146.5	666	24	81	8.758931e+000	2.152009e+001	0	0	0	0	0	0	0	0	0	0	0	91.1101	585.114	1	1	1	1	25.5572	24.7253	82.3117
DATA	1109	7	125	0	0	A_14_P102892	chr7:129585420-129585479	3288.87	4524.15	8.077065365e-002	1.104868932e-001	4.647529811e-001	2.299006e+002	2.768922e+002	5.529360e+001	3.278061e+001	73	172	24	80	8.531969e+000	2.106161e+001	0	0	0	0	0	0	0	0	0	0	0	18.7321	83.3621	1	1	0	1	24.6442	24.6992	82.0202
DATA	1110	7	126	0	0	A_16_P17618996	chr6:87615740-87615799	3309.53	4524.36	2.521112558e-001	7.138821294e-002	4.131270918e-004	6.068696e+002	1.084443e+003	7.885339e+001	1.098608e+002	100	419.5	25	79	8.512852e+000	1.966102e+001	0	0	0	0	0	0	0	0	0	1	0	49.3875	325.77	1	1	1	1	24.4106	25.0252	80.4984
DATA	1111	7	127	0	0	A_16_P19319348	chr11:88758551-88758610	3330.62	4524.24	-3.682885505e-002	6.455390640e-002	5.683296789e-001	1.234970e+003	1.134561e+003	1.333894e+002	1.148170e+002	149	404.5	23	81	8.917815e+000	1.990055e+001	0	0	0	0	0	0	0	0	0	0	0	100.379	340.038	1	1	1	1	25.1049	24.6693	81.8172
DATA	1112	7	128	0	0	A_16_P21219751	chr21:26960945-26961004	3352.07	4524.53	1.756646058e-001	6.501141753e-002	6.891178430e-003	1.343738e+003	2.013628e+003	1.435423e+002	2.021364e+002	159	681	23	81	8.696627e+000	2.014529e+001	0	0	0	0	0	0	0	0	0	0	0	109.072	602.052	1	1	1	1	26.0017	23.8289	82.1382
DATA	1113	7	129	0	0	A_14_P114170	chr20:25287497-25287554	3373.11	4524.31	-2.165429822e-002	6.282396173e-002	7.303333393e-001	1.824987e+003	1.736223e+003	1.893687e+002	1.745233e+002	194	602	23	81	8.731984e+000	2.004938e+001	0	0	0	0	0	0	0	0	0	0	0	147.943	517.852	1	1	1	1	25.3321	23.8291	82.0032
DATA	1114	7	130	0	0	A_14_P127512	chrX:148250026-148250085	3394.19	4524.19	-8.766098336e-002	6.282820835e-002	1.629408229e-001	2.440672e+003	1.994566e+003	2.492598e+002	2.002453e+002	255	680	23	82	9.112803e+000	2.077867e+001	0	0	0	0	0	0	0	0	0	0	0	197.586	593.427	1	1	1	1	24.4106	24.4707	82.4548
DATA	1115	7	131	0	0	A_14_P132891	chr14:69673529-69673588	3415.6	4524.3	1.366620083e-001	6.304954681e-002	3.019418910e-002	2.888951e+003	3.957329e+003	2.933077e+002	3.961331e+002	288	1287	23	82	8.918717e+000	2.013412e+001	0	0	0	0	0	0	0	0	0	0	0	233.54	1174.36	1	1	1	1	24.1747	24.0156	82.9984
DATA	1116	7	132	0	0	A_18_P14264151	chr3:82540102-82540161	3436.31	4524.52	5.190891514e-003	6.610276303e-002	9.374083742e-001	9.505507e+002	9.619803e+002	1.077585e+002	9.783944e+001	129	364	22	82	8.531918e+000	1.962158e+001	0	0	0	0	0	0	0	0	0	0	0	76.7313	284.748	1	1	1	1	23.9365	23.1706	83.0363
DATA	1117	7	133	0	0	A_16_P02761878	chr13:40860857-40860916	3458.59	4524.33	7.975766494e-003	7.379661717e-002	9.139340805e-001	5.669738e+002	5.774824e+002	7.615063e+001	6.045775e+001	100.5	266.5	22	82	8.486544e+000	1.921352e+001	0	0	0	0	0	0	0	0	0	0	0	45.6979	170.459	1	1	1	1	24.4106	23.1808	82.3709
DATA	1118	7	134	0	0	A_14_P127927	chr5:70834859-70834918	3478.71	4524.53	7.171310277e-002	7.211326631e-002	3.200033977e-001	5.792981e+002	6.833059e+002	7.712135e+001	7.064697e+001	101	292	23	81	8.637663e+000	1.945771e+001	0	0	0	0	0	0	0	0	0	0	0	46.6235	201.179	1	1	1	1	26.0017	23.6	82.2524
DATA	1119	7	135	0	0	A_16_P15326798	chr1:165504256-165504315	3499.96	4524.28	-2.629549164e-001	7.295608727e-002	3.130070642e-004	1.004020e+003	5.480086e+002	1.126065e+002	5.767876e+001	134	249	23	83	8.599846e+000	1.963371e+001	0	0	0	0	0	0	0	0	0	0	0	80.6845	160.901	1	1	1	1	24.8756	23.4094	83.4703
DATA	1120	7	136	0	0	A_16_P01056612	chr4:114876387-114876446	3521.4	4524.75	9.480763461e-002	6.572945842e-002	1.491918684e-001	9.676237e+002	1.203689e+003	1.094125e+002	1.217135e+002	133.5	438	23	83	8.401095e+000	2.069331e+001	0	0	0	0	0	0	0	0	0	0	0	77.6333	352.426	1	1	1	1	24.8756	23.6412	84.2127
DATA	1121	7	137	0	0	A_14_P201638	chr5:148201371-148201430	3542.59	4524.73	-3.674376100e-002	6.791701809e-002	5.885009451e-001	8.533686e+002	7.841388e+002	9.949244e+001	8.047423e+001	120	313	24	82	8.333518e+000	2.006648e+001	0	0	0	0	0	0	0	0	0	0	0	68.3587	228.94	1	1	1	1	25.7804	24.2045	84.1445
DATA	1122	7	138	0	0	A_14_P201073	chr6:105308411-105308470	3564	4524.8	-6.608213952e-001	1.341693302e-001	8.424003739e-007	4.481553e+002	9.786044e+001	6.806829e+001	2.061611e+001	86	118.5	24	84	8.369440e+000	2.143424e+001	0	0	0	0	0	0	0	0	0	0	0	35.8412	28.4895	1	1	1	1	28.1191	24.185	86.32
DATA	1123	7	139	0	0	A_16_P01468291	chr6:43424544-43424603	3584.25	4524.83	-4.657578489e-002	8.818593259e-002	5.973922042e-001	3.949249e+002	3.547633e+002	6.475059e+001	3.987036e+001	84	181	23	83	8.310373e+000	2.172111e+001	0	0	0	0	0	0	0	0	0	0	0	31.5353	102.996	1	1	1	1	21.4095	23.4125	85.1212
DATA	1124	7	140	0	0	A_16_P16532205	chr3:184799629-184799688	3606.11	4524.88	-3.166325429e-002	6.644723784e-002	6.337059294e-001	9.749728e+002	9.064195e+002	1.102161e+002	9.246096e+001	130	346	22	83	8.145961e+000	2.033263e+001	0	0	0	0	0	0	0	0	0	0	0	77.7219	262.367	1	1	1	1	26.0017	23.1436	83.7297
DATA	1125	7	141	0	0	A_14_P100192	chr13:24334216-24334267	3627.05	4524.9	-7.241121306e-003	7.117866739e-002	9.189697014e-001	6.652471e+002	6.542472e+002	8.411891e+001	6.793670e+001	102.5	286	23	83	8.293611e+000	2.041844e+001	0	0	0	0	0	0	0	0	0	0	0	52.9455	188.827	1	1	1	1	26.6546	23.1848	84.4441
DATA	1126	7	142	0	0	A_16_P21464716	chrX:48372386-48372445	3648.49	4524.77	-6.199373991e-002	1.084255701e-001	5.674824804e-001	2.860667e+002	2.480125e+002	5.897095e+001	3.085634e+001	73.5	167	23	82	7.874640e+000	1.951733e+001	0	0	0	0	0	0	0	0	0	0	0	22.7298	71.3669	1	1	1	1	28.3221	23.6463	83.2717
DATA	1127	7	143	0	1	SRN_30812	SRN_30812	3669.37	4524.92	4.403094121e-003	6.170265737e-002	9.431113406e-001	4.015286e+003	4.056202e+003	4.048373e+002	4.060379e+002	355	1251	23	83	7.993039e+000	2.037646e+001	0	0	0	0	0	0	0	0	0	0	0	318.515	1163.8	1	1	1	1	26.8687	23.4453	83.8273
DATA	1128	7	144	0	0	A_14_P133199	chr1:58938411-58938470	3690.66	4524.88	-7.602493712e-002	6.544271726e-002	2.453565346e-001	1.209526e+003	1.015291e+003	1.315538e+002	1.031948e+002	148	367	23	85	8.665418e+000	1.942388e+001	0	0	0	0	0	0	0	0	0	0	0	95.7873	290.434	1	1	1	1	26.0017	23.7469	84.9877
DATA	1129	7	145	0	0	A_16_P01066752	chr4:122639200-122639259	3712.07	4525.12	-8.805293738e-002	7.561349001e-002	2.442159475e-001	6.089494e+002	4.971967e+002	7.996362e+001	5.305771e+001	103	232	22.5	82.5	8.592473e+000	2.040541e+001	0	0	0	0	0	0	0	0	0	0	0	48.1433	141.801	1	1	1	1	26.2212	23.5571	83.4857
DATA	1130	7	146	0	0	A_14_P123740	chr12:120648310-120648369	3732.94	4524.84	-1.219337296e-001	6.851163663e-002	7.511651870e-002	9.723974e+002	7.343618e+002	1.102277e+002	7.574947e+001	132.5	284.5	23	83	8.479594e+000	2.013132e+001	0	0	0	0	0	0	0	0	0	0	0	76.7547	208.822	1	1	1	1	27.0811	23.9692	83.8046
DATA	1131	7	147	0	0	A_14_P123294	chr3:78605584-78605643	3754.07	4524.79	-2.068222586e-001	6.489082137e-002	1.436403080e-003	3.343406e+003	2.076667e+003	3.383593e+002	2.085009e+002	312.5	686	23	85	8.579266e+000	2.046010e+001	0	0	0	0	0	0	0	0	0	0	0	263.475	588.758	1	1	1	1	25.7804	23.8558	84.7193
DATA	1132	7	148	0	0	A_16_P02188800	chr9:135600047-135600104	3775.47	4524.36	1.739245914e-002	6.689257024e-002	7.948592662e-001	8.902550e+002	9.266311e+002	1.031390e+002	9.452908e+001	120	350	23	85	8.223472e+000	1.983825e+001	0	0	0	0	0	0	0	0	0	0	0	70.0432	261.913	1	1	1	1	23.696	23.1848	84.9747
DATA	1133	7	149	0	0	A_14_P120328	chr4:44350757-44350816	3796.42	4525.02	-2.179983311e-001	6.537729937e-002	8.546358567e-004	2.988893e+003	1.809306e+003	3.034074e+002	1.818989e+002	292	619.5	22	85	8.147040e+000	2.025462e+001	0	0	0	0	0	0	0	0	0	0	0	234.765	509.917	1	1	1	1	25.5572	22.7711	85.0445
DATA	1134	7	150	0	0	A_16_P00369434	chr2:49208081-49208140	3817.91	4524.88	-7.688817930e-002	7.041164868e-002	2.748414766e-001	7.806232e+002	6.539631e+002	9.393506e+001	6.804508e+001	113	274	23	85	8.245958e+000	2.000774e+001	0	0	0	0	0	0	0	0	0	0	0	61.2154	183.752	1	1	1	1	26.2212	23.4857	85.5317
DATA	1135	7	151	0	0	A_16_P19899355	chr13:88107653-88107712	3838.61	4524.75	-4.395664492e-002	6.287359068e-002	4.844724682e-001	1.978897e+003	1.788408e+003	2.046920e+002	1.798319e+002	206.5	603	23	85	8.561325e+000	2.002019e+001	0	0	0	0	0	0	0	0	0	0	0	154.944	501.06	1	1	1	1	25.3321	23.8012	84.9181
DATA	1136	7	152	0	0	A_14_P110556	chr6:46563801-46563860	3860.05	4524.94	3.113418507e-002	6.438058197e-002	6.286726901e-001	1.222566e+003	1.313429e+003	1.330188e+002	1.326973e+002	144	437	23	84	8.733714e+000	1.977044e+001	0	0	0	0	0	0	0	0	0	0	0	95.5707	366.901	1	1	1	1	27.0811	23.6281	84.3328
DATA	1137	7	153	0	0	A_14_P123937	chr16:29838538-29838597	3881.19	4524.49	1.488280943e-001	8.006840352e-002	6.306089266e-002	4.102627e+002	5.779499e+002	6.662338e+001	6.082735e+001	82.5	250	23	83	8.653758e+000	1.946655e+001	0	0	0	0	0	0	0	0	0	0	0	32.0233	160.976	1	1	1	1	25.7804	24.1627	83.625
DATA	1138	7	154	0	0	A_14_P100874	chr11:36472131-36472190	3902.62	4524.22	5.908116324e-002	6.388165596e-002	3.550422017e-001	1.355679e+003	1.553238e+003	1.454045e+002	1.564842e+002	155.5	516	23	82	8.957253e+000	1.986801e+001	0	0	0	0	0	0	0	0	0	0	0	105.66	431.359	1	1	1	1	23.696	23.6809	82.8316
DATA	1139	7	155	0	0	A_14_P104198	chr2:233416378-233416437	3923.02	4524.3	-1.871202012e-002	6.721479213e-002	7.807119201e-001	9.117249e+002	8.732766e+002	1.052814e+002	8.938633e+001	117	343	22	82	8.740343e+000	1.937741e+001	0	0	0	0	0	0	0	0	0	0	0	70.9566	241.863	1	1	1	1	25.5572	23.1111	82.7402
DATA	1140	7	156	0	0	A_16_P21464716	chrX:48372386-48372445	3944	4525.18	1.075290726e-001	1.204257060e-001	3.719064616e-001	2.081833e+002	2.666705e+002	5.668869e+001	3.281607e+001	66.5	167	23	82	8.713265e+000	1.868773e+001	0	0	0	0	0	0	0	0	0	0	0	16.1776	73.6581	1	1	0	1	27.2919	23.3045	83.1471
DATA	1141	7	157	0	0	A_14_P115716	chr16:62643246-62643305	3965.53	4524.25	3.398426071e-001	7.119631116e-002	1.812156480e-006	8.873884e+002	1.940691e+003	1.032579e+002	1.950146e+002	120	604.5	23	81	8.923255e+000	2.016642e+001	0	0	0	0	0	0	0	0	0	0	0	68.8658	534.504	1	1	1	1	23.9365	23.6449	82.1593
DATA	1142	7	158	0	0	A_14_P135339	chrX:22050894-22050953	3987.14	4524.36	-1.222503354e-001	6.580532076e-002	6.320343441e-002	1.346509e+003	1.016152e+003	1.446592e+002	1.034193e+002	150.5	376.5	22	81	8.769119e+000	2.024368e+001	0	0	0	0	0	0	0	0	0	0	0	104.35	279.1	1	1	1	1	25.5572	23.0602	81.8951
DATA	1143	7	159	0	0	A_14_P104194	chr2:240957863-240957922	4008.33	4524.77	5.464227471e-002	6.484546031e-002	3.994220836e-001	1.137121e+003	1.289581e+003	1.254330e+002	1.303919e+002	136.5	437	23	81	8.397040e+000	2.018090e+001	0	0	0	0	0	0	0	0	0	0	0	88.0037	353.279	1	1	1	1	26.2212	23.9677	82.4136
DATA	1144	7	160	0	-1	NC1_00000031	NC1_00000031	4029.5	4525.06	0.000000000e+000	5.965604082e-001	1.000000000e+000	5.265771e+001	3.144722e+001	5.301608e+001	1.958655e+001	51	100	23	80	8.647975e+000	2.025322e+001	0	0	0	0	0	0	0	0	0	0	0	0.535116	8.59292	0	1	0	0	29.1201	23.3717	82.0395
DATA	1145	7	161	0	0	A_14_P100462	chr11:133941206-133941265	4050.63	4525.13	4.164230213e-001	7.692833977e-002	6.193286359e-008	5.576852e+002	1.454830e+003	7.698796e+001	1.467682e+002	93	467	23	79	8.430728e+000	1.994260e+001	0	0	0	0	0	0	0	0	0	0	0	43.0527	396.535	1	1	1	1	28.5237	23.088	81.136
DATA	1146	7	162	0	0	A_14_P107104	chr15:69019738-69019796	4071.13	4525.18	1.563872415e-002	6.418988848e-002	8.075156827e-001	1.297125e+003	1.344685e+003	1.401735e+002	1.358645e+002	149	438	22	79	8.240991e+000	2.043190e+001	0	0	0	0	0	0	0	0	0	1	0	100.025	365.647	1	1	1	1	27.0811	22.8647	80.9179
DATA	1147	7	163	0	0	A_14_P104713	chr5:77475271-77475330	4092.77	4525.19	4.622133131e-002	6.528691453e-002	4.789624205e-001	1.072779e+003	1.193251e+003	1.197418e+002	1.209037e+002	140	410	22	79	8.379717e+000	1.893986e+001	0	0	0	0	0	0	0	0	0	1	0	82.6341	323.683	1	1	1	1	27.0811	22.7058	79.8377
DATA	1148	7	164	0	0	A_14_P133793	chr6:83878613-83878672	4114.06	4525.47	2.282317165e-001	6.665879016e-002	6.173381086e-004	1.219017e+003	2.061777e+003	1.330243e+002	2.070995e+002	140	629	22	77	8.313413e+000	1.900524e+001	0	0	0	0	0	0	0	0	0	1	0	93.8007	558.01	1	1	1	1	26.4388	22.3738	78.309
DATA	1149	8	1	0	0	A_14_P101907	chr14:58023813-58023872	675.653	4528.39	-1.080587250e-001	8.330286623e-002	1.945696264e-001	5.433989e+002	4.237015e+002	7.920133e+001	4.734818e+001	94.5	195	22	79	8.308437e+000	1.869833e+001	0	0	0	0	0	0	0	0	0	1	0	38.6415	105.91	1	1	1	1	23.9365	22.43	78.807
DATA	1150	8	2	0	0	A_14_P108764	chr11:33902330-33902379	696.545	4527.79	-1.123958375e-001	1.163868132e-001	3.341896317e-001	3.082516e+002	2.379631e+002	6.544758e+001	3.184624e+001	76	148.5	22	79	8.777983e+000	1.976924e+001	0	0	0	0	0	0	0	0	0	1	0	21.8767	59.3958	1	1	1	1	27.7085	22.9844	79.1001
DATA	1151	8	3	0	0	A_14_P118817	chr13:31835180-31835239	717.862	4528.16	-2.201477802e-001	6.584572891e-002	8.276227332e-004	2.708398e+003	1.631416e+003	2.769460e+002	1.645118e+002	243.5	513	24	82	9.002546e+000	2.137150e+001	0	0	0	0	0	0	0	0	0	0	0	191.878	406.739	1	1	1	1	26.4388	24.6591	83.9261
DATA	1152	8	4	0	0	A_14_P117170	chr5:38562280-38562339	739.388	4528.27	3.871052112e-001	7.963903536e-002	1.169435648e-006	4.583628e+002	1.117672e+003	7.386753e+001	1.137615e+002	86	354	24	85	9.347005e+000	2.054252e+001	0	0	0	0	0	0	0	0	0	0	0	32.4221	278.398	1	1	1	1	27.7085	24.8567	85.1287
DATA	1153	8	5	0	0	A_14_P138505	chr20:36965726-36965785	759.903	4527.4	-2.967818580e-001	6.841106736e-002	1.436451767e-005	2.835723e+003	1.431799e+003	2.894439e+002	1.447443e+002	249	450	24	86	9.116611e+000	1.967750e+001	0	0	0	0	0	0	0	0	0	0	0	200.314	356.383	1	1	1	1	26.2212	25.0369	85.9375
DATA	1154	8	6	0	0	A_14_P100185	chr8:55052672-55052731	781.393	4527.26	8.367497524e-002	6.945398110e-002	2.282982081e-001	7.726121e+002	9.367776e+002	9.665250e+001	9.605396e+001	101	310	24	84	9.246681e+000	1.932684e+001	0	0	0	0	0	0	0	0	0	0	0	54.5127	233.062	1	1	1	1	25.7804	24.7604	84.6602
DATA	1155	8	7	0	0	A_14_P116139	chr12:22779215-22779274	802.246	4527.63	-5.064721366e-002	7.496090082e-002	4.992638971e-001	6.664232e+002	5.930658e+002	8.843012e+001	6.299426e+001	100	248	22	86	8.790766e+000	1.991857e+001	0	0	0	0	0	0	0	0	0	0	0	46.9767	147.522	1	1	1	1	27.2919	23.3771	86.1117
DATA	1156	8	8	0	0	A_14_P131466	chr13:76287311-76287370	823.236	4527.76	1.458080506e-001	7.970192080e-002	6.733714755e-002	4.616986e+002	6.459019e+002	7.426651e+001	6.799185e+001	84.5	244	24	87	8.664258e+000	2.068189e+001	0	0	0	0	0	0	0	0	0	0	0	32.5206	160.666	1	1	1	1	24.8756	24.2377	87.0437
DATA	1157	8	9	0	0	A_14_P128856	chr6:125657840-125657899	844.873	4528	5.058596092e-002	6.487341078e-002	4.355297036e-001	1.245418e+003	1.399268e+003	1.374720e+002	1.415284e+002	141	443	23	84	8.331990e+000	1.984238e+001	0	0	0	0	0	0	0	0	0	0	0	87.6708	348.145	1	1	1	1	27.2919	23.9533	85.2995
DATA	1158	8	10	0	0	A_16_P17270463	chr5:117002530-117002589	865.952	4527.71	1.600177371e-001	7.319823982e-002	2.880922011e-002	6.009925e+002	8.687339e+002	8.368241e+001	8.942832e+001	97	306.5	23	86	8.655287e+000	2.026889e+001	0	0	0	0	0	0	0	0	0	0	0	42.2885	216.229	1	1	1	1	27.0811	24.1351	85.7714
DATA	1159	8	11	0	0	A_16_P18738075	chr9:113948226-113948285	887.707	4527.59	3.761759222e-002	7.488028481e-002	6.154074330e-001	6.035986e+002	6.582120e+002	8.388029e+001	6.915425e+001	95	253	24	86	8.722245e+000	2.110892e+001	0	0	0	0	0	0	0	0	0	0	0	42.4609	163.932	1	1	1	1	25.3321	24.4026	86.5658
DATA	1160	8	12	0	0	A_14_P136943	chr9:130317389-130317448	908.224	4528.03	1.031414875e-001	6.987625251e-002	1.399279996e-001	7.461205e+002	9.461292e+002	9.465725e+001	9.695747e+001	103	330.5	24	86	8.763324e+000	2.140026e+001	0	0	0	0	0	0	0	0	0	0	0	52.4833	235.832	1	1	1	1	27.7085	24.1859	87.1606
DATA	1161	8	13	0	0	A_14_P138339	chr17:36914348-36914397	929.696	4528.03	2.115455752e-001	6.657969656e-002	1.486385072e-003	1.233490e+003	2.007618e+003	1.364094e+002	2.018751e+002	138	604	22	86.5	8.464344e+000	2.188133e+001	0	0	0	0	0	0	0	0	0	0	0	86.7719	500.918	1	1	1	1	27.7085	23.4799	87.7931
DATA	1162	8	14	0	0	A_14_P103650	chr2:97059704-97059763	950.636	4528.14	3.316946234e-001	7.884307244e-002	2.587567478e-005	4.595168e+002	9.862704e+002	7.417935e+001	1.008688e+002	84.5	333	22	87.5	8.572343e+000	2.222115e+001	0	0	0	0	0	0	0	0	0	0	0	32.3328	246.368	1	1	1	1	27.2919	23.253	88.9494
DATA	1163	8	15	0	0	A_16_P16791588	chr4:102148200-102148259	972.207	4528.5	-2.086206110e-001	8.006779717e-002	9.172700237e-003	7.100224e+002	4.391890e+002	9.181331e+001	4.873238e+001	99	205	22	87	8.563132e+000	2.302716e+001	0	0	0	0	0	0	0	0	0	0	0	49.9785	109.861	1	1	1	1	25.7804	23.6106	88.9145
DATA	1164	8	16	0	0	A_14_P110815	chr7:44721480-44721539	992.833	4528.72	2.011593435e-001	7.633774542e-002	8.410680916e-003	5.098985e+002	8.102948e+002	7.736211e+001	8.372837e+001	86	280	22	89	8.492882e+000	2.347782e+001	0	0	0	0	0	0	0	0	0	0	0	35.91	202.989	1	1	1	1	26.2212	23.0317	90.4553
DATA	1165	8	17	0	0	A_14_P104394	chr10:133996915-133996974	1014.47	4528.32	2.733776172e-001	6.892877487e-002	7.306176175e-005	1.025329e+003	1.924159e+003	1.178708e+002	1.935641e+002	131	547	23	88	9.119102e+000	2.254359e+001	0	0	0	0	0	0	0	0	0	0	0	72.2566	482.823	1	1	1	1	27.9146	24.1532	89.5599
DATA	1166	8	18	66	-1	(-)3xSLv1	NegativeControl	1035.44	4528.03	0.000000000e+000	7.420018480e-001	1.000000000e+000	5.770995e+001	2.087497e+001	5.821152e+001	2.101525e+001	54	95	24	88	9.198039e+000	2.254368e+001	0	0	0	0	0	0	0	0	0	0	0	2.56558	-0.282171	0	0	0	0	29.1201	24.1707	88.103
DATA	1167	8	19	0	0	A_14_P201336	chr1:55512509-55512568	1056.71	4528.35	2.462017688e-001	6.988321703e-002	4.266177440e-004	8.100648e+002	1.427978e+003	9.965524e+001	1.443299e+002	111	454	24	89	9.224576e+000	2.080075e+001	0	0	0	0	0	0	0	0	0	0	0	57.1832	359.66	1	1	1	1	26.6546	25.1511	89.6429
DATA	1168	8	20	0	0	A_14_P116327	chr1:7469804-7469863	1077.03	4528.36	1.631623204e-001	7.077807091e-002	2.115164747e-002	6.923338e+002	1.008040e+003	9.030907e+001	1.029543e+002	104	359	24	90.5	8.811938e+000	2.168134e+001	0	0	0	0	0	0	0	0	0	0	0	48.9207	254.399	1	1	1	1	27.0811	25.0894	90.6145
DATA	1169	8	21	0	0	A_14_P136942	chrX:151128402-151128461	1098.94	4528.71	-2.171585700e-001	1.153238553e-001	5.969594661e-002	3.555362e+002	2.156380e+002	6.795953e+001	3.001860e+001	76	144	23	87	8.691916e+000	2.110209e+001	0	0	0	0	0	0	0	0	0	0	0	25.1525	54.5467	1	1	1	1	26.4388	24.2334	88.6657
DATA	1170	8	22	0	1	SRN_50798	SRN_50798	1120.16	4528.37	-3.934421431e-001	7.124017507e-002	3.337220010e-008	2.468875e+004	9.978309e+003	2.469553e+003	9.980484e+002	1730.5	2531	24	87	8.639457e+000	2.053806e+001	0	0	0	0	0	0	0	0	0	0	0	1748.8	2529.91	1	1	1	1	26.4388	24.8212	88.1313
DATA	1171	8	23	0	-1	NC2_00115548	NC2_00115548	1142.13	4528.33	0.000000000e+000	7.419461866e-001	1.000000000e+000	5.737726e+001	2.064345e+001	5.776524e+001	2.078217e+001	53	91	24	84	8.914830e+000	2.181410e+001	0	0	0	0	0	0	0	0	0	0	0	0.37465	-5.36334	0	0	0	0	27.0811	25.4121	86.2017
DATA	1172	8	24	1028	1	SM_09	SM_09	1162.44	4528.03	0.000000000e+000	6.886031318e-001	1.000000000e+000	5.729668e+001	2.463916e+001	5.769738e+001	2.087738e+001	55	102	24	86	8.607502e+000	2.159900e+001	0	0	0	0	0	0	0	0	0	0	0	0.955559	6.27829	0	1	0	0	29.1201	24.3023	87.3605
DATA	1173	8	25	0	0	A_14_P102208	chr20:54993913-54993972	1183.56	4528.42	2.808869908e-002	6.256997819e-002	6.534918531e-001	2.204278e+003	2.351554e+003	2.278270e+002	2.360626e+002	218	676	24	85	8.141673e+000	2.191156e+001	0	0	0	0	0	0	0	0	0	0	0	156.826	600.819	1	1	1	1	25.7804	23.7983	86.733
DATA	1174	8	26	0	0	A_14_P100578	chr8:55501294-55501353	1204.59	4528.44	-1.222082172e-001	7.164072700e-002	8.803633178e-002	8.658143e+002	6.534563e+002	1.039333e+002	6.852136e+001	117	259	24	85	8.401744e+000	2.039064e+001	0	0	0	0	0	0	0	0	0	0	0	61.7011	167.419	1	1	1	1	26.0017	24.4583	87.0982
DATA	1175	8	27	0	0	A_14_P114722	chr3:149368292-149368351	1225.62	4528.24	3.146732171e-001	6.883637026e-002	4.846567606e-006	1.541818e+003	3.182045e+003	1.645186e+002	3.188681e+002	162	884	23	88	8.762759e+000	2.022781e+001	0	0	0	0	0	0	0	0	0	0	0	110.066	817.572	1	1	1	1	25.7804	23.8171	89.1486
DATA	1176	8	28	0	0	A_18_P15117935	chr5:21451717-21451776	1246.69	4528.62	4.662817501e-002	7.680256867e-002	5.437730107e-001	5.451876e+002	6.069796e+002	7.908604e+001	6.406600e+001	93	247	23	88	8.724941e+000	2.061524e+001	0	0	0	0	0	0	0	0	0	0	0	38.9909	156.418	1	1	1	1	24.4106	23.8195	88.9911
DATA	1177	8	29	0	0	A_14_P110444	chr16:75604673-75604732	1267.93	4528.12	3.129082852e-001	7.307894228e-002	1.854004531e-005	6.581523e+002	1.352803e+003	8.718615e+001	1.368154e+002	106	431	23	88	8.984477e+000	2.143442e+001	0	0	0	0	0	0	0	0	0	0	0	47.16	349.67	1	1	1	1	26.2212	23.8165	88.9358
DATA	1178	8	30	0	0	A_14_P109298	chr2:97541615-97541671	1289.12	4528.41	-1.005832615e-001	6.484960079e-002	1.208960480e-001	1.578359e+003	1.252052e+003	1.678360e+002	1.268519e+002	169.5	404	24	89	9.357246e+000	2.216505e+001	0	0	0	0	0	0	0	0	0	0	0	113.323	324.649	1	1	1	1	26.4388	24.6939	89.9854
DATA	1179	8	31	0	0	A_14_P103022	chr1:14112991-14113050	1310.48	4528.27	-3.502404237e-003	7.597989710e-002	9.632333681e-001	5.894343e+002	5.846998e+002	8.196084e+001	6.189615e+001	94	242.5	24	88	9.434848e+000	2.213513e+001	0	0	0	0	0	0	0	0	0	0	0	42.4084	152.098	1	1	1	1	26.0017	25.1204	89.7899
DATA	1180	8	32	0	0	A_14_P101262	chr5:43479974-43480033	1331.13	4528.25	-5.170299817e-002	6.508190256e-002	4.269453036e-001	1.323175e+003	1.174665e+003	1.440060e+002	1.191980e+002	146	383	24	85	9.182913e+000	2.232023e+001	0	0	0	0	0	0	0	0	0	0	0	95.397	306.54	1	1	1	1	26.2212	25.0028	86.95
DATA	1181	8	33	0	0	A_16_P03524252	chr20:44350693-44350752	1352.13	4529.02	1.143379776e-001	7.832458434e-002	1.443459340e-001	4.813442e+002	6.263163e+002	7.438201e+001	6.580084e+001	91	267	24	86	9.263433e+000	2.102377e+001	0	0	0	0	0	0	0	0	0	0	0	34.7793	163.993	1	1	1	1	22.7082	25.2537	87.4041
DATA	1182	8	34	0	0	A_16_P03254173	chr17:46722902-46722961	1373.93	4528.73	2.770970783e-001	6.929460483e-002	6.365741383e-005	9.472166e+002	1.792860e+003	1.103318e+002	1.804098e+002	120	549	23	87	9.131737e+000	2.044714e+001	0	0	0	0	0	0	0	0	0	0	0	68.5992	471.07	1	1	1	1	26.0017	24.7224	87.5212
DATA	1183	8	35	0	0	A_14_P126195	chr16:81892733-81892792	1395.28	4528.63	-4.122336639e-002	7.380704987e-002	5.764833152e-001	6.690100e+002	6.084280e+002	8.753178e+001	6.405677e+001	104	251	24	86	8.832823e+000	2.021783e+001	0	0	0	0	0	0	0	0	0	0	0	48.5637	160.418	1	1	1	1	25.1049	24.9751	87.2652
DATA	1184	8	36	0	0	A_14_P105169	chr5:34847437-34847496	1415.98	4528.28	-2.806653559e-001	1.140285777e-001	1.384114771e-002	3.805473e+002	1.994083e+002	6.796757e+001	2.821962e+001	78.5	150	25	88	9.149031e+000	2.022974e+001	0	0	0	0	0	0	0	0	0	0	0	27.6878	52.7546	1	1	1	1	26.6546	25.3848	87.9512
DATA	1185	8	37	0	0	A_18_P14375740	chr3:124679284-124679343	1436.84	4528.57	2.758797618e-001	6.805006106e-002	5.033398292e-005	1.244040e+003	2.348087e+003	1.365020e+002	2.356503e+002	146	656.5	24	86	9.034966e+000	1.998904e+001	0	0	0	0	0	0	0	0	0	0	0	90.7281	623.379	1	1	1	1	26.0017	25.1114	87.2201
DATA	1186	8	38	0	0	A_16_P03378832	chr18:56305873-56305932	1458.05	4528.89	1.498991296e-002	6.510207564e-002	8.178956009e-001	1.177785e+003	1.219147e+003	1.304330e+002	1.235163e+002	139	418	24	86	8.820993e+000	2.120624e+001	0	0	0	0	0	0	0	0	0	0	0	86.107	324.831	1	1	1	1	25.3321	24.8892	88.5845
DATA	1187	8	39	0	0	A_14_P101298	chr5:122986985-122987044	1479.37	4528.82	3.549527356e-001	7.287796712e-002	1.113115873e-006	7.579991e+002	1.716412e+003	9.418567e+001	1.727742e+002	109	540	24	87	8.638746e+000	2.103274e+001	0	0	0	0	0	0	0	0	0	0	0	55.5557	458.985	1	1	1	1	25.1049	25.0218	88.9673
DATA	1188	8	40	0	0	A_14_P104998	chr2:62147937-62147996	1500.29	4528.71	1.568125838e-001	6.925708170e-002	2.356119371e-002	7.450903e+002	1.069108e+003	9.306654e+001	1.087077e+002	107	375	25	86	8.575365e+000	2.149858e+001	0	0	0	0	0	0	0	0	0	0	0	54.7457	286.917	1	1	1	1	24.8756	25.3622	88.4042
DATA	1189	8	41	0	0	A_14_P107917	chr8:105352043-105352093	1521.86	4528.61	-6.555925268e-003	8.177565972e-002	9.361023355e-001	4.780156e+002	4.708539e+002	7.333911e+001	5.100603e+001	92	225	24	85	8.065613e+000	2.186791e+001	0	0	0	0	0	0	0	0	0	0	0	35.2139	126.835	1	1	1	1	25.7804	24.4222	86.5515
DATA	1190	8	42	0	0	A_14_P127889	chr1:228602911-228602964	1543.05	4528.58	-7.909723950e-002	6.675216030e-002	2.360415738e-001	1.111889e+003	9.267535e+002	1.242604e+002	9.471262e+001	137	351	24	85	8.602534e+000	2.093439e+001	0	0	0	0	0	0	0	0	0	0	0	82.1214	250.562	1	1	1	1	26.2212	24.7968	85
DATA	1191	8	43	0	0	A_14_P111278	chr8:11291457-11291512	1563.91	4528.43	1.873440209e-001	6.588977244e-002	4.464980542e-003	1.225939e+003	1.887177e+003	1.345033e+002	1.897192e+002	148	596.5	23.5	85	8.328606e+000	2.055607e+001	0	0	0	0	0	0	0	0	0	0	0	90.7779	512.084	1	1	1	1	24.6442	24.1359	85.3587
DATA	1192	8	44	0	0	A_16_P19308275	chr11:83867590-83867649	1585.32	4528.56	-1.134118290e-001	6.660492765e-002	8.861406874e-002	1.223389e+003	9.422206e+002	1.342104e+002	9.619747e+001	147	348.5	24	87	8.808769e+000	2.158407e+001	0	0	0	0	0	0	0	0	0	0	0	90.8304	256.634	1	1	1	1	25.3321	25.248	87.7573
DATA	1193	8	45	0	0	A_14_P106102	chr2:137175541-137175600	1606.72	4528.42	7.231298356e-002	6.600507413e-002	2.732682972e-001	1.001156e+003	1.182537e+003	1.142476e+002	1.198219e+002	132	417	24	87	9.001737e+000	2.172245e+001	0	0	0	0	0	0	0	0	0	0	0	74.5302	323.299	1	1	1	1	26.8687	25.9104	88.2129
DATA	1194	8	46	0	0	A_16_P21633637	chrX:151557666-151557725	1627.46	4528.82	-2.404460439e-001	6.700554362e-002	3.326497489e-004	2.149575e+003	1.235682e+003	2.218566e+002	1.250588e+002	218.5	438	25	86	9.384375e+000	2.014022e+001	0	0	0	0	0	0	0	0	0	0	0	160.441	339.069	1	1	1	1	25.7804	26.0456	86.6838
DATA	1195	8	47	0	0	A_14_P131882	chr17:65989022-65989072	1648.61	4528.66	6.287611226e-002	6.267553588e-002	3.157642610e-001	2.110910e+003	2.439752e+003	2.180755e+002	2.447280e+002	198	747	24	86	9.225045e+000	2.094615e+001	0	0	0	0	0	0	0	0	0	0	0	157.977	671.95	1	1	1	1	26.6546	25.2203	86.7429
DATA	1196	8	48	0	0	A_14_P127949	chr6:126252422-126252474	1670.14	4529.12	-9.572548540e-002	6.706308174e-002	1.534661700e-001	1.098984e+003	8.815887e+002	1.227149e+002	9.020579e+001	140	332	24	86	8.393138e+000	2.083625e+001	0	0	0	0	0	0	0	0	0	0	0	82.4702	243.729	1	1	1	1	26.6546	24.0843	87.0727
DATA	1197	8	49	0	0	A_14_P139460	chr14:21548659-21548718	1691.29	4528.94	1.431818551e-001	6.724702612e-002	3.323834483e-002	8.790172e+002	1.222304e+003	1.034021e+002	1.237040e+002	113	424	24	86	8.828835e+000	1.985109e+001	0	0	0	0	0	0	0	0	0	0	0	66.1411	339.174	1	1	1	1	27.0811	24.3324	85.8901
DATA	1198	8	50	0	0	A_16_P18931106	chr10:56073480-56073539	1711.91	4528.97	-1.856085974e-001	6.973659389e-002	7.777791923e-003	1.083235e+003	7.065033e+002	1.211766e+002	7.315247e+001	134	293.5	23	85	8.209633e+000	1.986883e+001	0	0	0	0	0	0	0	0	0	0	0	81.7213	196.753	1	1	1	1	27.9146	23.6282	84.507
DATA	1199	8	51	0	0	A_18_P14166257	chr3:50502719-50502778	1733.41	4528.95	-1.700100723e-001	7.017640653e-002	1.540945356e-002	9.973557e+002	6.742796e+002	1.134939e+002	7.002620e+001	128	278	23	84.5	8.555098e+000	2.078114e+001	0	0	0	0	0	0	0	0	0	0	0	75.4483	188.481	1	1	1	1	26.8687	24.2712	84.5989
DATA	1200	8	52	0	1	SRN_30237	SRN_30237	1754.85	4528.38	-3.619028257e-001	9.740126131e-002	2.027327750e-004	5.389298e+002	2.342229e+002	7.630296e+001	3.005211e+001	94	160	23	85	9.139349e+000	2.014885e+001	0	0	0	0	0	0	0	0	0	0	0	40.8808	65.713	1	1	1	1	24.8756	24.4878	85.4472
DATA	1201	8	53	0	0	A_14_P113923	chr2:183698733-183698792	1775.97	4528.51	-7.516412689e-002	7.321807866e-002	3.046188450e-001	6.871626e+002	5.779568e+002	8.731585e+001	6.076432e+001	103	261	24	83	8.914086e+000	1.980366e+001	0	0	0	0	0	0	0	0	0	0	0	52.2646	162.74	1	1	1	1	26.2212	24.6793	85.0163
DATA	1202	8	54	0	0	A_14_P128267	chr21:38076648-38076707	1797.21	4529.01	1.088880516e-001	6.527180991e-002	9.527112101e-002	1.101709e+003	1.415647e+003	1.225737e+002	1.427934e+002	138	482	23	82	8.576611e+000	1.814087e+001	0	0	0	0	0	0	0	0	0	0	0	84.0183	400.068	1	1	1	1	27.9146	23.8836	83.6478
DATA	1203	8	55	0	0	A_14_P138796	chr8:125325797-125325856	1818.49	4528.67	3.470673672e-003	6.736247210e-002	9.589092832e-001	8.869832e+002	8.940999e+002	1.036273e+002	9.132944e+001	120	347	23	80	8.087360e+000	1.865264e+001	0	0	0	0	0	0	0	0	0	0	0	67.8247	253.582	1	1	1	1	26.6546	23.5569	81.3819
DATA	1204	8	56	0	0	A_16_P21631800	chrX:150589900-150589959	1839	4528.43	-3.410582756e-001	7.283377741e-002	2.831293341e-006	1.502425e+003	6.850695e+002	1.594658e+002	7.097716e+001	175	290	23	80	8.158157e+000	1.824810e+001	0	0	0	0	0	0	0	0	0	0	0	115.181	194.962	1	1	1	1	26.2212	23.1243	81.2861
DATA	1205	8	57	0	0	A_14_P106885	chr14:21526410-21526454	1860.26	4528.63	-2.769750432e-001	6.739299100e-002	3.959172406e-005	2.932595e+003	1.549805e+003	2.980648e+002	1.560804e+002	278	538	24	82	8.131998e+000	1.965254e+001	0	0	0	0	0	0	0	0	0	0	0	225.416	442.614	1	1	1	1	26.6546	23.8309	82.3954
DATA	1206	8	58	0	0	A_14_P121523	chr19:52540459-52540518	1881.21	4528.61	3.850126559e-002	6.415934734e-002	5.484474737e-001	1.283011e+003	1.401948e+003	1.388813e+002	1.414014e+002	153	491	24	83	8.519961e+000	2.014950e+001	0	0	0	0	0	0	0	0	0	0	0	98.8749	401.761	1	1	1	1	25.7804	24.009	84.594
DATA	1207	8	59	0	1	SRN_30723	SRN_30723	1902.42	4528.38	4.198754261e-001	7.753329637e-002	6.114473182e-008	5.256554e+002	1.382218e+003	7.466807e+001	1.394373e+002	95	475	23	84	8.781274e+000	2.020658e+001	0	0	0	0	0	0	0	0	0	0	0	40.6149	397.462	1	1	1	1	24.4106	23.641	84.8319
DATA	1208	8	60	0	0	A_14_P119665	chrX:22518844-22518903	1923.83	4528.95	-1.789710161e-001	7.294169066e-002	1.414272763e-002	8.287449e+002	5.488452e+002	9.831545e+001	5.785744e+001	120	252	22	84	8.392432e+000	2.028756e+001	0	0	0	0	0	0	0	0	0	0	0	64.1982	158.366	1	1	1	1	26.4388	23.4223	85.5836
DATA	1209	8	61	0	0	A_16_P16185689	chr3:35154088-35154147	1944.87	4528.67	3.788550651e-002	6.795082192e-002	5.771564770e-001	8.038799e+002	8.771557e+002	9.615538e+001	8.959350e+001	112.5	349	22	85	8.586083e+000	2.032655e+001	0	0	0	0	0	0	0	0	0	0	0	62.4298	253.932	1	1	1	1	26.2212	22.9417	86.4667
DATA	1210	8	62	0	1	SRN_20315	SRN_20315	1966.14	4528.76	3.023632397e-003	6.368589087e-002	9.621328438e-001	1.431016e+003	1.441013e+003	1.524720e+002	1.452446e+002	163	518	21	86	8.181690e+000	2.235580e+001	0	0	0	0	0	0	0	0	0	0	0	111.413	418.54	1	1	1	1	26.6546	22.3277	87.7535
DATA	1211	8	63	0	0	A_16_P02541259	chr11:125957215-125957273	1987.31	4528.82	2.940602739e-002	6.394691059e-002	6.456234362e-001	1.324600e+003	1.417395e+003	1.424839e+002	1.428942e+002	156	491	22	86	8.614720e+000	2.238096e+001	0	0	0	0	0	0	0	0	0	0	0	103.384	413.007	1	1	1	1	26.6546	23.2244	87.831
DATA	1212	8	64	0	0	A_14_P136151	chr1:232981531-232981590	2008.51	4529.1	-1.587540979e-001	6.515412681e-002	1.482634983e-002	1.772864e+003	1.230046e+003	1.848596e+002	1.243250e+002	184	460	23	85	8.437697e+000	2.223123e+001	0	0	0	0	0	0	0	0	0	0	0	138.707	359.555	1	1	1	1	27.501	23.7813	87.1108
DATA	1213	8	65	0	1	SRN_20560	SRN_20560	2030	4529.2	4.179148356e-001	7.239464495e-002	7.799675018e-009	2.551828e+004	6.679843e+004	2.552363e+003	6.679868e+003	2030	19203	24	86	8.079576e+000	2.269553e+001	0	0	0	0	0	0	0	0	0	0	0	2001.4	19587.4	1	1	1	1	28.1191	24.1854	87.9331
DATA	1214	8	66	0	0	A_16_P16940433	chr4:166218171-166218230	2051.13	4529.05	1.043200033e-001	7.150365862e-002	1.445798742e-001	5.991340e+002	7.618053e+002	7.941034e+001	7.826913e+001	100	318	24	86	8.857647e+000	2.270376e+001	0	0	0	0	0	0	0	0	0	0	0	47.1015	224.062	1	1	1	1	27.2919	24.6504	87.043
DATA	1215	8	67	0	0	A_14_P120355	chr1:171064464-171064523	2072.69	4528.59	-9.807386571e-002	7.157444272e-002	1.706133163e-001	7.485361e+002	5.972263e+002	9.113996e+001	6.234935e+001	113	267	23	86	8.946388e+000	2.093157e+001	0	0	0	0	0	0	0	0	0	0	0	58.9877	176.185	1	1	1	1	26.2212	24.4934	87.8382
DATA	1216	8	68	0	0	A_14_P113724	chr3:65170174-65170233	2093.48	4528.84	-2.481941280e-001	6.909153602e-002	3.278340528e-004	1.418345e+003	8.009175e+002	1.510245e+002	8.205797e+001	165	322	23	87	9.085145e+000	2.001703e+001	0	0	0	0	0	0	0	0	0	0	0	112.021	236.951	1	1	1	1	25.7804	24.1381	87.509
DATA	1217	8	69	0	0	A_14_P132221	chr4:14248638-14248697	2113.91	4529.68	2.869224991e-002	6.446523321e-002	6.562612253e-001	1.185018e+003	1.265952e+003	1.293161e+002	1.278414e+002	152	477	22	87	9.193525e+000	2.021402e+001	0	0	0	0	0	0	0	0	0	0	0	93.7919	375.565	1	1	1	1	24.6442	23.8093	86.188
DATA	1218	8	70	0	0	A_14_P118858	chr7:121512486-121512540	2134.97	4529.41	-1.620218345e-001	6.822607952e-002	1.755947647e-002	1.103382e+003	7.598081e+002	1.218308e+002	7.802833e+001	141.5	309.5	23	86	9.020273e+000	2.103347e+001	0	0	0	0	0	0	0	0	0	0	0	87.5228	226.028	1	1	1	1	26.0017	24.3918	86.2959
DATA	1219	8	71	0	0	A_16_P02608660	chr12:43469733-43469792	2156.71	4529.11	-3.063252285e-001	6.938310031e-002	1.010177923e-005	2.061738e+003	1.018376e+003	2.125183e+002	1.033659e+002	225	405	23	86	8.637200e+000	2.024001e+001	0	0	0	0	0	0	0	0	0	0	0	163.906	303.781	1	1	1	1	26.8687	23.6887	86.4934
DATA	1220	8	72	0	0	A_14_P133799	chr14:64066394-64066452	2177.14	4529.08	-2.959466294e-001	7.708956067e-002	1.235376957e-004	8.591651e+002	4.346403e+002	1.001363e+002	4.691645e+001	130	225	23	86	8.481181e+000	2.059776e+001	0	0	0	0	0	0	0	0	0	0	0	68.4414	129.98	1	1	1	1	23.9365	23.2784	87.3216
DATA	1221	8	73	0	0	A_16_P17001526	chr5:364170-364229	2199.19	4529.15	3.293238649e-001	7.175125552e-002	4.436723217e-006	7.287285e+002	1.555570e+003	8.913367e+001	1.565515e+002	117	542	22	86	8.202822e+000	2.099821e+001	0	0	0	0	0	0	0	0	0	0	0	58.1748	466.425	1	1	1	1	27.0811	23.1516	86.7686
DATA	1222	8	74	0	0	A_16_P01412603	chr6:4008664-4008723	2219.9	4529.4	-8.315994487e-002	6.378861538e-002	1.923427035e-001	1.671357e+003	1.380096e+003	1.748099e+002	1.391242e+002	189	504	22	86	8.760951e+000	2.151899e+001	0	0	0	0	0	0	0	0	0	0	0	133.684	414.806	1	1	1	1	25.7804	23.4749	86.8687
DATA	1223	8	75	0	0	A_14_P118934	chr20:22773013-22773072	2241.31	4529.26	-2.997653198e-002	6.369792842e-002	6.379231912e-001	1.457736e+003	1.360512e+003	1.544790e+002	1.371764e+002	167	482	22	86	8.389457e+000	2.254825e+001	0	0	0	0	0	0	0	0	0	0	0	116.828	409.9	1	1	1	1	25.3321	23.2981	87.8663
DATA	1224	8	76	0	0	A_16_P17374075	chr5:161352025-161352084	2262.36	4529.75	6.372241863e-002	6.397424437e-002	3.192192263e-001	1.284804e+003	1.487850e+003	1.382439e+002	1.498099e+002	147	548	23	84	8.551805e+000	2.148312e+001	0	0	0	0	0	0	0	0	0	0	0	103.16	449.289	1	1	1	1	25.1049	23.9407	86.4866
DATA	1225	8	77	0	0	A_14_P126755	chr19:13009150-13009209	2283.91	4529.29	-2.747888152e-001	6.835701884e-002	5.822127626e-005	1.924971e+003	1.022434e+003	1.991217e+002	1.037226e+002	207	389.5	24	84	8.540394e+000	2.023428e+001	0	0	0	0	0	0	0	0	0	0	0	154.853	309.436	1	1	1	1	27.501	23.3663	85.6773
DATA	1226	8	78	0	0	A_18_P26391921	chr9:4516000-4516059	2304.7	4529.57	2.827522857e-001	7.004494441e-002	5.420218666e-005	7.680229e+002	1.472741e+003	9.210838e+001	1.483006e+002	110	541	23.5	85	8.709066e+000	2.103379e+001	0	0	0	0	0	0	0	0	0	0	0	61.8899	446.648	1	1	1	1	24.6442	23.7904	85.8263
DATA	1227	8	79	0	0	A_14_P118074	chr1:182553193-182553250	2325.78	4529.47	1.997103014e-001	6.656717472e-002	2.698627436e-003	1.016648e+003	1.610204e+003	1.136320e+002	1.619560e+002	139	553.5	24	82	8.771433e+000	2.065754e+001	0	0	0	0	0	0	0	0	0	0	0	82.0658	489.322	1	1	1	1	25.3321	23.9608	84.8645
DATA	1228	8	80	0	1	SRN_31093	SRN_31093	2347.32	4529.42	-1.260954735e-001	7.194292518e-002	7.965085574e-002	7.517874e+002	5.623408e+002	9.066227e+001	5.884950e+001	113.5	267.5	24	84	8.636354e+000	2.118030e+001	0	0	0	0	0	0	0	0	0	0	0	60.7884	171.225	1	1	1	1	26.0017	24.3679	85.9748
DATA	1229	8	81	0	0	A_16_P20836777	chr18:39389606-39389665	2367.97	4529.42	1.942630738e-001	6.599390365e-002	3.243646800e-003	1.125258e+003	1.760011e+003	1.233770e+002	1.768510e+002	148	634	24	87	8.297267e+000	2.245307e+001	0	0	0	0	0	0	0	0	0	0	0	91.1286	536.865	1	1	1	1	26.2212	24.9389	87.9614
DATA	1230	8	82	0	0	A_14_P127610	chr3:29804444-29804503	2389.16	4529.38	-4.532108782e-001	7.472133176e-002	1.316682635e-009	4.137447e+003	1.457208e+003	4.168172e+002	1.467427e+002	391.5	538	24	89	8.397377e+000	2.169170e+001	0	0	0	0	0	0	0	0	0	0	0	335.586	445.281	1	1	1	1	26.0017	25.0725	87.7795
DATA	1231	8	83	0	0	A_14_P131723	chr8:59043056-59043115	2410.38	4529.42	1.046138901e-001	6.309073103e-002	9.728722039e-002	1.893460e+003	2.409184e+003	1.959498e+002	2.415358e+002	213.5	822.5	24	88.5	9.135487e+000	2.064886e+001	0	0	0	0	0	0	0	0	0	0	0	153.804	737.404	1	1	1	1	25.7804	24.9576	87.2401
DATA	1232	8	84	0	0	A_14_P102265	chr12:120745306-120745365	2431.46	4529.39	2.201359498e-001	6.564067494e-002	7.975273218e-004	1.547594e+003	2.569172e+003	1.627506e+002	2.574944e+002	178	831	23	91	8.723474e+000	2.051745e+001	0	0	0	0	0	0	0	0	0	0	0	125.887	787.599	1	1	1	1	25.5572	24.1261	89.9255
DATA	1233	8	85	0	0	A_14_P120019	chr3:9422487-9422546	2452.46	4529.29	2.082956649e-001	6.622624842e-002	1.659658798e-003	1.135050e+003	1.833625e+003	1.241525e+002	1.841681e+002	147	637	23	90	7.979067e+000	2.037599e+001	0	0	0	0	0	0	0	0	0	0	0	92.4528	562.932	1	1	1	1	25.3321	23.9858	90.0456
DATA	1234	8	86	0	0	A_18_P12594721	chr17:15497825-15497883	2473.72	4529.28	-1.192201205e-001	6.283773086e-002	5.779234423e-002	3.468066e+003	2.635525e+003	3.504266e+002	2.641121e+002	331	911	23	89	8.156444e+000	2.087963e+001	0	0	0	0	0	0	0	0	0	0	0	282.847	810.237	1	1	1	1	24.8756	23.7871	89.6667
DATA	1235	8	87	0	0	A_16_P16894772	chr4:147172384-147172443	2494.75	4529.44	2.523123784e-001	6.953910775e-002	2.852359022e-004	7.369909e+002	1.317572e+003	8.916001e+001	1.328702e+002	113.5	496.5	22	89	8.838877e+000	1.930682e+001	0	0	0	0	0	0	0	0	0	0	0	60.179	405.576	1	1	1	1	25.3321	23.5815	87.7781
DATA	1236	8	88	0	0	A_16_P36624456	chr4:4564313-4564372	2516.09	4529.39	4.596036051e-002	6.490664941e-002	4.788835244e-001	1.060356e+003	1.178723e+003	1.172845e+002	1.191121e+002	141	449	23	84	8.696599e+000	2.082147e+001	0	0	0	0	0	0	0	0	0	0	0	86.6839	363.267	1	1	1	1	25.5572	23.6836	86.4531
DATA	1237	8	89	0	0	A_14_P124772	chr18:48510798-48510857	2537.09	4529.19	3.240678637e-001	7.124746982e-002	5.403415696e-006	7.509081e+002	1.583633e+003	9.025123e+001	1.592863e+002	111	558	22.5	85.5	8.560675e+000	2.040363e+001	0	0	0	0	0	0	0	0	0	0	0	61.4534	488.578	1	1	1	1	25.5572	23.4867	86.859
DATA	1238	8	90	0	0	A_16_P18071554	chr7:111741420-111741479	2558.58	4529.23	-1.076482022e-001	6.665193134e-002	1.062933732e-001	1.082200e+003	8.446163e+002	1.192187e+002	8.617634e+001	142	353	23	88	9.043648e+000	2.097190e+001	0	0	0	0	0	0	0	0	0	0	0	88.6568	260.839	1	1	1	1	25.3321	24.0217	87.9106
DATA	1239	8	91	0	0	A_14_P106754	chr12:29813762-29813821	2579.59	4529.35	1.514422073e-001	8.409522146e-002	7.172776977e-002	3.438091e+002	4.872587e+002	6.065424e+001	5.163615e+001	82	240	23	85	8.525453e+000	2.064568e+001	0	0	0	0	0	0	0	0	0	0	0	28.1919	150.61	1	1	1	1	24.4106	23.6684	86.1257
DATA	1240	8	92	0	0	A_16_P18381931	chr8:86951925-86951984	2601.38	4529.14	7.302505241e-002	6.969626858e-002	2.947486024e-001	6.522101e+002	7.716361e+002	8.213457e+001	7.903060e+001	108	325	23	84	8.174823e+000	1.943378e+001	0	0	0	0	0	0	0	0	0	0	0	53.5295	238.701	1	1	1	1	25.3321	23.6495	85.1685
DATA	1241	8	93	0	0	A_14_P138801	chr8:49641438-49641497	2622.21	4529.71	1.849895795e-001	6.486713769e-002	4.346933010e-003	1.500488e+003	2.297323e+003	1.581241e+002	2.303652e+002	175	769	22	84	8.596671e+000	2.065844e+001	0	0	0	0	0	0	0	0	0	0	0	123.243	711.142	1	1	1	1	25.5572	23.2589	85.1635
DATA	1242	8	94	0	1	SRN_12638	SRN_12638	2642.79	4529.53	-1.563820325e-001	6.804703651e-002	2.155347299e-002	1.065382e+003	7.432300e+002	1.176237e+002	7.625484e+001	144	315	23	85	8.710231e+000	2.073175e+001	0	0	0	0	0	0	0	0	0	0	0	87.5693	230.199	1	1	1	1	25.7804	23.37	85.7721
DATA	1243	8	95	0	0	A_16_P36287489	chr3:60472496-60472555	2664.46	4529.85	-2.681047981e-001	7.882102231e-002	6.703239860e-004	7.145954e+002	3.854388e+002	8.711009e+001	4.214540e+001	110	213	22.5	84	9.074682e+000	1.980287e+001	0	0	0	0	0	0	0	0	0	0	0	58.7749	119.44	1	1	1	1	24.4106	23.7	85.8833
DATA	1244	8	96	0	0	A_16_P02312378	chr10:90488905-90488964	2685.44	4530.04	1.995805067e-001	6.802037133e-002	3.344857297e-003	7.880671e+002	1.247796e+003	9.321667e+001	1.259379e+002	120	460.5	23	85	9.180421e+000	1.973756e+001	0	0	0	0	0	0	0	0	0	0	0	64.8552	386.814	1	1	1	1	24.8756	24.4261	86.3159
DATA	1245	8	97	0	0	A_16_P15323587	chr1:164330973-164331032	2706.33	4529.93	-1.227802979e-001	6.440895123e-002	5.661628748e-002	1.656682e+003	1.248702e+003	1.729803e+002	1.260270e+002	191	489	23	84	9.107345e+000	2.019600e+001	0	0	0	0	0	0	0	0	0	0	0	136.412	387.202	1	1	1	1	25.5572	24.2308	86.1368
DATA	1246	8	98	0	0	A_16_P16014825	chr2:208183354-208183413	2727.69	4529.78	-1.905588622e-001	6.479943649e-002	3.274199645e-003	2.537655e+003	1.636341e+003	2.585939e+002	1.645182e+002	261	568	24	85	9.334755e+000	2.040878e+001	0	0	0	0	0	0	0	0	0	0	0	209.051	507.493	1	1	1	1	26.2212	24.5058	87.1445
DATA	1247	8	99	0	0	A_14_P100703	chr20:39658046-39658100	2749.44	4529.97	-1.066754061e+000	1.273914709e-001	5.577691297e-017	1.223019e+003	1.048767e+002	1.320217e+002	2.000162e+001	156.5	129.5	23	84	8.999547e+000	2.108630e+001	0	0	0	0	0	0	0	0	0	0	0	100.79	32.529	1	1	1	1	29.1201	23.5158	86.0172
DATA	1248	8	100	0	0	A_14_P110204	chr16:61858915-61858973	2769.81	4529.95	2.080564114e-001	6.798849326e-002	2.212106865e-003	8.046508e+002	1.299164e+003	9.457839e+001	1.310280e+002	120	495	23	87	8.547520e+000	2.145461e+001	0	0	0	0	0	0	0	0	0	0	0	66.3325	402.945	1	1	1	1	27.2919	23.8559	88.0115
DATA	1249	8	101	0	1	SRN_30852	SRN_30852	2791.42	4529.9	1.956539346e-001	6.424396256e-002	2.323064355e-003	3.034932e+003	4.762149e+003	3.075342e+002	4.765194e+002	302.5	1558.5	23	85	8.379596e+000	2.115244e+001	0	0	0	0	0	0	0	0	0	0	0	250.254	1476.83	1	1	1	1	26.0017	23.218	86.7587
DATA	1250	8	102	0	0	A_16_P03593313	chr21:44333323-44333382	2812.21	4529.71	2.144293388e-001	6.844748066e-002	1.731726171e-003	7.671561e+002	1.256936e+003	9.139735e+001	1.268431e+002	120	494	23	83	8.413440e+000	2.041590e+001	0	0	0	0	0	0	0	0	0	0	0	63.2704	389.714	1	1	1	1	25.1049	23.2303	85.6443
DATA	1251	8	103	0	0	A_16_P17056017	chr5:21931232-21931291	2833.94	4529.22	-1.933507145e-001	7.262985565e-002	7.764598213e-003	8.189578e+002	5.246997e+002	9.578258e+001	5.516860e+001	121.5	252.5	23	83	8.012388e+000	2.071931e+001	0	0	0	0	0	0	0	0	0	0	0	67.5538	162.63	1	1	1	1	23.9365	22.9947	84.5348
DATA	1252	8	104	0	1	SRN_30535	SRN_30535	2854.65	4529.58	1.270869865e-001	6.411217182e-002	4.745015570e-002	1.376535e+003	1.844481e+003	1.463415e+002	1.852345e+002	169	678	22	83	8.600461e+000	2.191675e+001	0	0	0	0	0	0	0	0	0	0	0	113.548	571.46	1	1	1	1	24.4106	23.1444	84.6861
DATA	1253	8	105	0	0	A_14_P100860	chr7:35920266-35920325	2876.52	4529.48	3.703392169e-001	1.042511154e-001	3.817681103e-004	1.874084e+002	4.396715e+002	5.309084e+001	4.716075e+001	68	228	22	84	8.021898e+000	2.043369e+001	0	0	0	0	0	0	0	0	0	0	0	15.4587	136.147	1	1	0	1	24.4106	23.254	85.0241
DATA	1254	8	106	0	0	A_14_P130211	chr11:10327991-10328036	2897.1	4529.85	-8.581588531e-001	1.093796460e-001	4.305775525e-015	1.217494e+003	1.687749e+002	1.314951e+002	2.400466e+001	144	148	22	81.5	8.628031e+000	2.069862e+001	0	0	0	0	0	0	0	0	0	0	0	100.415	52.231	1	1	1	1	26.6546	23.3324	83.4286
DATA	1255	8	107	0	0	A_14_P127036	chr4:148834195-148834254	2918.35	4529.24	3.503504279e-001	7.309311673e-002	1.641362327e-006	6.379329e+002	1.429307e+003	8.085852e+001	1.439478e+002	108	534	23	83	8.582910e+000	2.128900e+001	0	0	0	0	0	0	0	0	0	0	0	52.6094	442.013	1	1	1	1	24.1747	23.518	85.1546
DATA	1256	8	108	0	0	A_16_P37938801	chr7:16441305-16441364	2939.28	4529.14	1.945511546e-001	6.612699526e-002	3.260117795e-003	1.072605e+003	1.678769e+003	1.182133e+002	1.687451e+002	142	601	22.5	83	8.844722e+000	2.131615e+001	0	0	0	0	0	0	0	0	0	0	0	88.4375	518.746	1	1	1	1	24.1747	23.2943	84.3151
DATA	1257	8	109	0	0	A_16_P02797320	chr13:66426959-66427018	2960.41	4529.34	7.079996297e-002	6.649086144e-002	2.869630868e-001	8.532207e+002	1.004295e+003	9.874685e+001	1.018767e+002	123	399	22	82	8.564045e+000	2.096912e+001	0	0	0	0	0	0	0	0	0	0	0	70.3273	310.052	1	1	1	1	25.3321	23.1771	82.2234
DATA	1258	8	110	0	0	A_16_P16928934	chr4:161314975-161315034	2981.28	4529.25	-2.960247804e-001	7.777646973e-002	1.411770875e-004	8.019049e+002	4.056002e+002	9.435714e+001	4.402806e+001	118.5	228.5	22	82	8.431423e+000	2.104732e+001	0	0	0	0	0	0	0	0	0	0	0	66.0753	125.097	1	1	1	1	24.4106	23.0526	83.0859
DATA	1259	8	111	0	0	A_14_P137166	chr1:163811431-163811490	3002.76	4529.71	1.656412038e-001	6.557183835e-002	1.153357251e-002	1.086576e+003	1.591114e+003	1.195055e+002	1.600327e+002	145	579.5	23	82	8.481251e+000	2.043104e+001	0	0	0	0	0	0	0	0	0	0	0	89.4894	490.199	1	1	1	1	27.0811	23.7679	83.6132
DATA	1260	8	112	0	0	A_14_P117261	chr2:158858652-158858711	3023.82	4529.72	-2.517328404e-003	6.216971495e-002	9.677014965e-001	2.380717e+003	2.366957e+003	2.432192e+002	2.373174e+002	241	796	25	84	9.171279e+000	2.044231e+001	0	0	0	0	0	0	0	0	0	0	0	195.98	728.372	1	1	1	1	26.6546	25.191	84.3926
DATA	1261	8	113	0	0	A_16_P02190489	chr9:136797528-136797587	3045.25	4529.68	-2.630489688e-001	6.828467568e-002	1.170421546e-004	1.727401e+003	9.426366e+002	1.797757e+002	9.581798e+001	194	373	23	83	9.042959e+000	2.083085e+001	0	0	0	0	0	0	0	0	0	0	0	142.121	289.701	1	1	1	1	26.2212	24.0515	83.9716
DATA	1262	8	114	0	0	A_14_P116136	chr18:49644782-49644841	3066.33	4529.87	-8.202412648e-003	6.392190144e-002	8.978963045e-001	1.305993e+003	1.281558e+003	1.397835e+002	1.293065e+002	162	505	22	82	9.041349e+000	2.035168e+001	0	0	0	0	0	0	0	0	0	0	0	107.383	393.331	1	1	1	1	25.3321	23.5445	82.6954
DATA	1263	8	115	0	0	A_16_P35350507	chr1:169134233-169134292	3087.5	4530.09	3.164565896e-002	6.501672635e-002	6.264489443e-001	1.045262e+003	1.124270e+003	1.158119e+002	1.137407e+002	138.5	447	23	83	9.293166e+000	2.017094e+001	0	0	0	0	0	0	0	0	0	0	0	85.886	344.56	1	1	1	1	25.3321	24.3006	83.7556
DATA	1264	8	116	0	0	A_14_P118470	chr15:81593793-81593852	3108.9	4529.88	-2.332759936e-001	6.994543290e-002	8.526443124e-004	1.149080e+003	6.715437e+002	1.252759e+002	6.933780e+001	153	291	24	80	9.000478e+000	2.189142e+001	0	0	0	0	0	0	0	0	0	0	0	94.3496	205.493	1	1	1	1	26.6546	24.6822	82.9123
DATA	1265	8	117	0	1	PC_00000004	PC_00000004	3130.32	4529.95	7.110675456e-002	6.437082555e-002	2.693144994e-001	1.164259e+003	1.371375e+003	1.266853e+002	1.382233e+002	146	490	24	81	8.800495e+000	2.208766e+001	0	0	0	0	0	0	0	0	0	0	0	95.5196	418.958	1	1	1	1	26.2212	23.875	82.9631
DATA	1266	8	118	0	0	A_14_P125730	chr8:120770325-120770384	3151.55	4529.93	-1.168730337e-001	6.567720783e-002	7.515670152e-002	1.267568e+003	9.684971e+002	1.362559e+002	9.838638e+001	157	399	23	82	8.750615e+000	2.121327e+001	0	0	0	0	0	0	0	0	0	0	0	103.908	295.375	1	1	1	1	27.501	23.84	83.584
DATA	1267	8	119	0	0	A_14_P134441	chr12:45458230-45458289	3171.64	4530.25	2.284006074e-001	6.940827101e-002	9.994452082e-004	7.079894e+002	1.197919e+003	8.669064e+001	1.210418e+002	112	454	22	83	8.378609e+000	2.054958e+001	0	0	0	0	0	0	0	0	0	0	0	57.9859	364.731	1	1	1	1	25.1049	22.7346	83.8799
DATA	1268	8	120	0	0	A_14_P133034	chr2:32514528-32514587	3193.34	4530.45	-6.210795769e-002	6.629226625e-002	3.488198332e-001	1.016918e+003	8.814101e+002	1.133533e+002	8.983877e+001	137.5	366	21	83	8.279140e+000	2.018970e+001	0	0	0	0	0	0	0	0	1	0	0	83.2053	267.855	1	1	1	1	25.3321	22.028	83.6415
DATA	1269	8	121	0	0	A_18_P10527395	chr1:223356789-223356848	3214.12	4530.28	2.412412013e-001	6.804805081e-002	3.923754024e-004	8.937574e+002	1.557618e+003	1.024724e+002	1.567324e+002	131	585	21	84	8.136386e+000	1.956020e+001	0	0	0	0	0	0	0	0	1	0	0	73.0579	472.454	1	1	1	1	25.5572	21.696	84.5909
DATA	1270	8	122	0	0	A_16_P19964231	chr13:113362778-113362837	3235.62	4530.72	1.785514126e-001	6.725052480e-002	7.930396553e-003	8.476946e+002	1.278765e+003	9.850906e+001	1.290618e+002	118	464	22	84	8.631406e+000	1.941831e+001	0	0	0	0	0	0	0	0	0	0	0	69.2154	387.087	1	1	1	1	24.8756	22.9135	85.2709
DATA	1271	8	123	0	0	A_14_P109711	chr19:46268084-46268140	3257.04	4530.56	-2.693370356e-001	6.750299203e-002	6.607289285e-005	2.326154e+003	1.251127e+003	2.379782e+002	1.263290e+002	247	439	23	86	8.640988e+000	2.119458e+001	0	0	0	0	0	0	0	0	0	0	0	189.726	377.926	1	1	1	1	25.5572	24	86.9801
DATA	1272	8	124	0	0	A_14_P125540	chr8:97113866-97113925	3277.81	4530.81	1.863671936e-001	6.631741138e-002	4.950607208e-003	1.010735e+003	1.552403e+003	1.128954e+002	1.562264e+002	141	557	24	84	8.641284e+000	2.174188e+001	0	0	0	0	0	0	0	0	0	0	0	82.3427	467.947	1	1	1	1	24.4106	25.1365	84.7774
DATA	1273	8	125	0	0	A_14_P112483	chr22:38829024-38829083	3298.93	4530.28	1.743675231e-002	6.245083891e-002	7.800854690e-001	2.027382e+003	2.110437e+003	2.088971e+002	2.117733e+002	216	693.5	24	84	8.312185e+000	2.193620e+001	0	0	0	0	0	0	0	0	0	0	0	164.981	634.75	1	1	1	1	26.2212	25.0531	84.7905
DATA	1274	8	126	0	0	A_14_P136079	chr7:66671745-66671804	3320.3	4530.33	1.937331033e-001	6.464949175e-002	2.729472258e-003	1.898661e+003	2.966064e+003	1.964452e+002	2.971283e+002	211.5	951	23	83	8.909538e+000	2.124407e+001	0	0	0	0	0	0	0	0	0	0	0	154.312	890.045	1	1	1	1	26.2212	24.4583	82.7333
DATA	1275	8	127	0	0	A_14_P135225	chr9:96353582-96353641	3341.39	4530.24	2.507660756e-001	7.262001034e-002	5.541292445e-004	5.493731e+002	9.786637e+002	7.460650e+001	9.944436e+001	96	374	24	82	8.614137e+000	2.210832e+001	0	0	0	0	0	0	0	0	0	0	0	44.5936	292.989	1	1	1	1	24.4106	24.8486	83.9343
DATA	1276	8	128	0	0	A_16_P16103405	chr3:527296-527355	3363.06	4530.29	1.234226509e-001	7.137313749e-002	8.376274722e-002	5.817461e+002	7.729585e+002	7.706639e+001	7.929400e+001	99	325	23	82.5	8.960952e+000	2.117888e+001	0	0	0	0	0	0	0	0	0	0	0	47.1574	230.837	1	1	1	1	26.4388	24.6483	84.1715
DATA	1277	8	129	0	0	A_14_P106387	chr1:48763881-48763940	3384.37	4530.24	-2.980783457e-002	8.659975424e-002	7.306941535e-001	3.951477e+002	3.689365e+002	6.421310e+001	4.093394e+001	86.5	196	24	83	9.079259e+000	2.210655e+001	0	0	0	0	0	0	0	0	0	0	0	31.9878	109.907	1	1	1	1	24.8756	24.7225	83.6792
DATA	1278	8	130	0	0	A_14_P136122	chr16:89032058-89032117	3404.93	4530.54	-5.635274043e-002	6.533551346e-002	3.884051937e-001	1.147275e+003	1.007662e+003	1.254250e+002	1.023221e+002	145	380	23	85	9.206237e+000	2.001655e+001	0	0	0	0	0	0	0	0	0	0	0	92.745	299.453	1	1	1	1	25.7804	24.6299	85.1881
DATA	1279	8	131	0	0	A_14_P101939	chr17:52189051-52189110	3426.26	4530.47	-8.730979826e-002	7.171890698e-002	2.234563022e-001	7.131560e+002	5.832768e+002	8.753455e+001	6.098970e+001	104	267	22	84.5	8.630303e+000	2.081566e+001	0	0	0	0	0	0	0	0	0	0	0	57.5686	172.887	1	1	1	1	25.3321	23.1039	84.6124
DATA	1280	8	132	0	0	A_16_P15307249	chr1:157073644-157073703	3447.07	4530.53	1.806651937e-001	6.914584299e-002	8.980027589e-003	6.953177e+002	1.054019e+003	8.613060e+001	1.069057e+002	109	386.5	22	84	8.389976e+000	1.996933e+001	0	0	0	0	0	0	0	0	0	0	0	56.0479	311.616	1	1	1	1	26.0017	22.8222	83.9889
DATA	1281	8	133	0	0	A_14_P102679	chr16:27452594-27452653	3468.25	4530.41	1.368490414e-001	6.329692556e-002	3.061684572e-002	2.256885e+003	3.092847e+003	2.313585e+002	3.098031e+002	221.5	1001.5	23	82	8.445334e+000	1.986441e+001	0	0	0	0	0	0	0	0	0	0	0	181.654	911.948	1	1	1	1	25.1049	23.4144	83.3536
DATA	1282	8	134	0	0	A_14_P202315	chr12:103353097-103353153	3489.79	4530.37	2.154128555e-001	6.549535026e-002	1.005513939e-003	1.591815e+003	2.613999e+003	1.671472e+002	2.620166e+002	186	820.5	24	83	8.368549e+000	2.084320e+001	0	0	0	0	0	0	0	0	0	0	0	127.926	768.635	1	1	1	1	25.1049	24.3333	84.6992
DATA	1283	8	135	0	0	A_14_P107908	chr7:36713539-36713598	3510.86	4530.37	-5.882926893e-002	6.459072456e-002	3.624004639e-001	1.305652e+003	1.140245e+003	1.401953e+002	1.154388e+002	162.5	401	23	85	8.405734e+000	2.114221e+001	0	0	0	0	0	0	0	0	0	0	0	104.768	334.367	1	1	1	1	25.7804	23.3887	85.693
DATA	1284	8	136	0	0	A_16_P01728689	chr7:71200006-71200065	3532.22	4530.52	-9.457290980e-002	1.062736264e-001	3.735195372e-001	3.037696e+002	2.443269e+002	5.948555e+001	3.038592e+001	76.5	157	24	87	8.495533e+000	2.138462e+001	0	0	0	0	0	0	0	0	0	0	0	24.3361	71.4458	1	1	1	1	27.0811	24.3095	87.4212
DATA	1285	8	137	0	0	A_16_P41647032	chrX:37372045-37372104	3553.05	4530.53	-9.349215221e-002	6.692589214e-002	1.624284875e-001	1.041658e+003	8.399103e+002	1.160795e+002	8.592240e+001	139	324	24	87	8.257732e+000	2.160918e+001	0	0	0	0	0	0	0	0	0	0	0	83.3209	244.925	1	1	1	1	26.2212	24.2542	87.0282
DATA	1286	8	138	0	0	A_14_P120111	chr7:80303325-80303384	3574.17	4530.7	4.934220110e-002	6.267905863e-002	4.311531611e-001	1.913006e+003	2.143179e+003	1.980615e+002	2.150865e+002	203.5	691.5	24	85	8.972982e+000	2.253389e+001	0	0	0	0	0	0	0	0	0	0	0	152.772	623.196	1	1	1	1	26.2212	24.6017	87.5465
DATA	1287	8	139	0	0	A_14_P131445	chr15:86972012-86972071	3595.28	4530.73	-1.035910654e-001	6.694537322e-002	1.217675788e-001	1.068946e+003	8.421022e+002	1.186062e+002	8.615855e+001	140	332	23	86	9.040531e+000	2.281786e+001	0	0	0	0	0	0	0	0	0	0	0	85.2275	244.165	1	1	1	1	26.0017	23.9636	87.2727
DATA	1288	8	140	0	0	A_16_P18017537	chr7:88477955-88478014	3616.69	4530.2	1.746944346e-001	6.648619815e-002	8.600742381e-003	9.714357e+002	1.452474e+003	1.099375e+002	1.463924e+002	130	507	23	84	8.058733e+000	2.079639e+001	0	0	0	0	0	0	0	0	0	0	0	77.33	419.897	1	1	1	1	23.9365	23.5493	85.7972
DATA	1289	8	141	0	0	A_14_P123299	chr6:43272015-43272067	3637.78	4531.24	-1.477972604e-001	7.859062656e-002	6.002680809e-002	5.948108e+002	4.232350e+002	7.871897e+001	4.612057e+001	104	215	23.5	84	8.352517e+000	2.153928e+001	0	0	0	0	0	0	0	0	0	0	0	47.2664	122.002	1	1	1	1	24.4106	24.0667	85.503
DATA	1290	8	142	0	0	A_16_P36111539	chr2:232490101-232490160	3659.97	4531.03	-1.476966364e-001	6.961114800e-002	3.385972036e-002	9.407087e+002	6.695122e+002	1.073176e+002	6.942894e+001	132	282	24	86	7.929661e+000	2.088674e+001	0	0	0	0	0	0	0	0	0	0	0	74.6258	192.399	1	1	1	1	26.8687	24.118	86.0855
DATA	1291	8	143	0	0	A_14_P113479	chr16:400651-400710	3680.11	4531.21	-1.657095322e-001	8.052064443e-002	3.959245732e-002	5.758526e+002	3.931894e+002	7.741003e+001	4.342568e+001	100	206	24	86	8.229326e+000	2.090630e+001	0	0	0	0	0	0	0	0	0	0	0	45.6094	112.675	1	1	1	1	22.9591	24.1134	87.1192
DATA	1292	8	144	0	0	A_14_P108696	chr11:66204328-66204387	3700.98	4531.22	2.227096062e-001	6.910605084e-002	1.269786224e-003	7.535504e+002	1.258409e+003	9.145147e+001	1.271917e+002	114	429	24	85	8.408326e+000	2.083444e+001	0	0	0	0	0	0	0	0	0	0	0	59.5864	359.567	1	1	1	1	25.1049	24.1474	85.9595
DATA	1293	8	145	0	0	A_14_P116168	chr8:56832608-56832667	3722.27	4531	1.129052901e-001	6.403702134e-002	7.787935312e-002	1.406052e+003	1.823504e+003	1.498786e+002	1.832908e+002	160.5	593.5	23	85	8.620354e+000	2.017133e+001	0	0	0	0	0	0	0	0	0	0	0	111.001	519.474	1	1	1	1	26.0017	24.2557	85.9205
DATA	1294	8	146	0	0	A_14_P107407	chr13:53508169-53508228	3743.26	4530.79	4.328203711e-001	1.006230185e-001	1.697184108e-005	2.023093e+002	5.480701e+002	5.578316e+001	5.787663e+001	66	251	23.5	86	8.604007e+000	1.964110e+001	0	0	0	0	0	0	0	0	0	0	0	15.9456	155.672	1	1	0	1	25.3321	24.1944	85.7556
DATA	1295	8	147	0	0	A_14_P108435	chr11:34651737-34651796	3764.71	4530.78	4.442991291e-002	6.743505087e-002	5.099889574e-001	8.282028e+002	9.174166e+002	9.782969e+001	9.361899e+001	118	346.5	23	88	8.747426e+000	2.040345e+001	0	0	0	0	0	0	0	0	0	0	0	65.1692	259.797	1	1	1	1	24.8756	23.411	87.663
DATA	1296	8	148	0	0	A_14_P120443	chr14:51116417-51116476	3785.74	4531	1.228435112e-001	6.492397632e-002	5.847588980e-002	1.169389e+003	1.551682e+003	1.280432e+002	1.562920e+002	143	528	22	89	8.004272e+000	2.095188e+001	0	0	0	0	0	0	0	0	0	0	0	91.8655	438.124	1	1	1	1	26.8687	22.6847	88.8182
DATA	1297	8	149	0	1	SRN_30528	SRN_30528	3806.94	4530.98	2.248866967e-001	6.618303842e-002	6.789266964e-004	1.351504e+003	2.268318e+003	1.448957e+002	2.276066e+002	156	731	23	87	8.173952e+000	2.060722e+001	0	0	0	0	0	0	0	0	0	0	0	106.001	638.58	1	1	1	1	27.0811	23.1009	87.8991
DATA	1298	8	150	0	0	A_14_P128819	chr9:95502493-95502552	3828.47	4530.97	-6.226102867e-002	6.459513091e-002	3.351132892e-001	1.351332e+003	1.170850e+003	1.449103e+002	1.185880e+002	157	405	24	87.5	8.248390e+000	2.181519e+001	0	0	0	0	0	0	0	0	0	0	0	105.816	328.636	1	1	1	1	28.3221	24.1313	88.8436
DATA	1299	8	151	0	0	A_14_P125100	chr16:70503055-70503101	3849.51	4531.31	-1.540440490e-002	6.714010248e-002	8.185294988e-001	9.091451e+002	8.774630e+002	1.049392e+002	8.975337e+001	124	333.5	23	87	8.612384e+000	2.057220e+001	0	0	0	0	0	0	0	0	0	0	0	71.0767	245.581	1	1	1	1	27.9146	23.7466	87.3278
DATA	1300	8	152	0	0	A_14_P136995	chr1:23356988-23357043	3870.06	4530.74	-2.694422129e-002	7.214600162e-002	7.088001745e-001	6.616101e+002	6.218103e+002	8.445125e+001	6.499822e+001	109	256	24	87.5	9.008946e+000	1.995714e+001	0	0	0	0	0	0	0	0	0	0	0	51.6498	173.535	1	1	1	1	27.0811	24.4198	87.2674
DATA	1301	8	153	0	0	A_14_P127296	chr4:169432961-169433012	3891.84	4530.57	-5.903463324e-002	8.089237660e-002	4.655171571e-001	4.957287e+002	4.327225e+002	7.225472e+001	4.725359e+001	87	207	25	85	9.102531e+000	2.003764e+001	0	0	0	0	0	0	0	0	0	0	0	38.6401	120.408	1	1	1	1	26.0017	25.15	85.4316
DATA	1302	8	154	0	0	A_14_P200718	chr18:14102472-14102527	3913.29	4530.78	1.202718109e-001	6.465055860e-002	6.283788670e-002	1.246001e+003	1.643578e+003	1.352662e+002	1.654568e+002	144	542	22	85	9.194147e+000	2.018966e+001	0	0	0	0	0	0	0	0	0	0	0	96.9724	456.033	1	1	1	1	27.0811	23.5801	85.7514
DATA	1303	8	155	0	0	A_14_P116346	chr2:206196934-206196993	3934.17	4530.29	-2.976032255e-002	6.542503583e-002	6.491979668e-001	1.125838e+003	1.051273e+003	1.243163e+002	1.068469e+002	140.5	385	23	83.5	8.802309e+000	1.998199e+001	0	0	0	0	0	0	0	0	0	0	0	87.4992	290.876	1	1	1	1	25.7804	23.605	84.4641
DATA	1304	8	156	0	0	A_14_P134731	chr6:86215649-86215708	3955.82	4530.52	-2.963878310e-001	7.474469950e-002	7.329269909e-005	1.024441e+003	5.177252e+002	1.152494e+002	5.519911e+001	129	234	23	84	9.068662e+000	2.043046e+001	0	0	0	0	0	0	0	0	0	0	0	79.5016	142.85	1	1	1	1	25.7804	23.7465	84.3718
DATA	1305	8	157	0	0	A_14_P103265	chr12:60174751-60174810	3976.3	4530.4	1.113287399e-001	6.950184369e-002	1.091976616e-001	6.934727e+002	8.961033e+002	8.720109e+001	9.164328e+001	101	338	23	83	9.296664e+000	2.070596e+001	0	0	0	0	0	0	0	0	0	0	0	53.746	246.603	1	1	1	1	25.1049	23.6273	84.0509
DATA	1306	8	158	0	0	A_14_P104241	chr1:27685326-27685374	3997.25	4530.61	-1.313971701e-001	6.426843981e-002	4.090364134e-002	1.937105e+003	1.431384e+003	2.008139e+002	1.444264e+002	205	469	23	84	8.604537e+000	2.071409e+001	0	0	0	0	0	0	0	0	0	0	0	149.931	392.884	1	1	1	1	26.2212	23.2837	84.2121
DATA	1307	8	159	0	0	A_16_P18738772	chr9:114275121-114275180	4018.91	4530.32	5.472192370e-002	6.495753944e-002	3.995495148e-001	1.118622e+003	1.268835e+003	1.237852e+002	1.283426e+002	136	433	23	83	8.504507e+000	2.038573e+001	0	0	0	0	0	0	0	0	0	0	0	86.4698	347.335	1	1	1	1	25.3321	23.7521	84.7409
DATA	1308	8	160	0	0	A_14_P128964	chr2:135213715-135213774	4039.34	4530.17	-6.656507562e-002	9.670932716e-002	4.912635852e-001	3.553644e+002	3.048659e+002	6.386741e+001	3.610626e+001	79	168	22	82	8.488631e+000	2.035100e+001	0	0	0	0	0	0	0	0	0	0	0	27.4377	83.2501	1	1	1	1	23.2073	22.9272	84.2237
DATA	1309	8	161	0	0	A_14_P106004	chr10:90045229-90045280	4061.07	4531.28	-1.320851432e-001	6.317458182e-002	3.654637879e-002	3.328369e+003	2.455536e+003	3.370519e+002	2.463181e+002	303	745	23	81.5	8.617439e+000	2.098820e+001	0	0	0	0	0	0	0	0	0	0	0	256.649	668.921	1	1	1	1	26.2212	23.6882	84.0506
DATA	1310	8	162	0	0	A_14_P116805	chr10:62547954-62548013	4082.04	4531.3	-2.297502633e-001	6.646714885e-002	5.470387248e-004	2.214576e+003	1.304789e+003	2.277569e+002	1.319188e+002	216.5	402	23	80.5	8.155988e+000	1.982866e+001	0	0	0	0	0	0	0	0	0	0	0	170.578	354.604	1	1	1	1	24.8756	23.044	82.3575
DATA	1311	8	163	0	0	A_14_P109126	chr2:191991824-191991883	4103.81	4530.87	-2.562570363e-001	7.987921777e-002	1.336352834e-003	7.184074e+002	3.982115e+002	8.942398e+001	4.433258e+001	107.5	196.5	22	78	8.469721e+000	1.904709e+001	0	0	0	0	0	0	0	0	0	1	0	55.2787	107.961	1	1	1	1	24.4106	22.6794	79.0747
DATA	1312	8	164	0	0	A_14_P133106	chr11:9606777-9606836	4124.47	4531.29	2.896021270e-001	6.928796264e-002	2.919081756e-005	9.594722e+002	1.869109e+003	1.097588e+002	1.879280e+002	125	588	22	78	8.263504e+000	1.881528e+001	0	0	0	0	0	0	0	0	1	1	0	73.7554	505.668	1	1	1	1	25.3321	22.1735	78.4644
DATA	1313	9	1	1028	1	SM_05	SM_05	666.857	4534.29	0.000000000e+000	7.376417005e-001	1.000000000e+000	5.716780e+001	2.096772e+001	5.755195e+001	2.110862e+001	49.5	92.5	22	79	8.248960e+000	1.915918e+001	0	0	0	0	0	0	0	0	0	1	0	-1.4966	-0.440154	0	0	0	0	20.3108	22.5206	79.5976
DATA	1314	9	2	0	0	A_14_P104452	chr19:11628640-11628696	685.952	4534.43	4.859215170e-001	8.015106781e-002	1.339628712e-009	5.631303e+002	1.723973e+003	8.059652e+001	1.736883e+002	95.5	528.5	22	78	8.496055e+000	1.958082e+001	0	0	0	0	0	0	0	0	0	1	0	40.0169	430.844	1	1	1	1	26.4388	22.6604	78.9466
DATA	1315	9	3	0	0	A_16_P19951141	chr13:108269687-108269746	707.703	4534.22	-1.053871852e-002	1.095720592e-001	9.233770505e-001	2.980779e+002	2.909317e+002	6.500788e+001	3.597791e+001	73.5	169	24.5	84	9.267006e+000	2.102317e+001	0	0	0	0	0	0	0	0	0	0	0	21.1409	72.6104	1	1	1	1	27.0811	25.1897	85.2241
DATA	1316	9	4	0	0	A_14_P108951	chr20:12511311-12511370	728.213	4534.07	-6.067042181e-003	6.369490440e-002	9.241149776e-001	1.597741e+003	1.575576e+003	1.699297e+002	1.589758e+002	171	472	25	85	9.357013e+000	2.058535e+001	0	0	0	0	0	0	0	0	0	0	0	113.136	392.831	1	1	1	1	26.8687	25.5789	85.8219
DATA	1317	9	5	0	0	A_16_P17541610	chr6:49624464-49624523	749.508	4533.73	1.251474880e-001	6.600981898e-002	5.797431396e-002	1.084712e+003	1.446978e+003	1.229807e+002	1.462433e+002	129.5	468	25	88.5	9.625023e+000	2.140463e+001	0	0	0	0	0	0	0	0	0	0	0	76.6945	360.469	1	1	1	1	26.2212	25.9832	89.4958
DATA	1318	9	6	0	0	A_16_P35353999	chr1:170624938-170624997	770.489	4533.81	1.834303040e-002	7.428230269e-002	8.049571746e-001	6.292172e+002	6.563623e+002	8.559055e+001	6.898016e+001	95	256	24	87	9.632228e+000	1.958876e+001	0	0	0	0	0	0	0	0	0	0	0	44.4336	163.422	1	1	1	1	23.4529	25.2684	87.6364
DATA	1319	9	7	0	0	A_16_P00124386	chr1:94461710-94461769	792.032	4534.21	-8.279808971e-002	9.833524341e-002	3.997890088e-001	3.859867e+002	3.189879e+002	6.973964e+001	3.831386e+001	78	168	23	89	9.673513e+000	2.033749e+001	0	0	0	0	0	0	0	0	0	0	0	27.2284	79.3983	1	1	1	1	27.2919	24.747	88.4819
DATA	1320	9	8	0	0	A_14_P110186	chr12:62102686-62102745	813.083	4534.38	-4.350952425e-002	6.721652868e-002	5.174352486e-001	1.045404e+003	9.457463e+002	1.196171e+002	9.692710e+001	122	334	23	88	9.172571e+000	1.976213e+001	0	0	0	0	0	0	0	0	0	0	0	73.6818	235.381	1	1	1	1	26.0017	24.9253	88.5311
DATA	1321	9	9	0	0	A_14_P111344	chr8:67563689-67563746	834.179	4534.29	-1.708141846e-001	6.475369493e-002	8.341960278e-003	2.442981e+003	1.648564e+003	2.511291e+002	1.662169e+002	223	484	24	88	9.012613e+000	2.171036e+001	0	0	0	0	0	0	0	0	0	0	0	172.066	410.341	1	1	1	1	25.3321	24.9102	88.1914
DATA	1322	9	10	0	0	A_16_P01969178	chr8:93662532-93662591	855.317	4534.32	-1.213229115e-001	7.031429129e-002	8.444868832e-002	9.520671e+002	7.200202e+002	1.115887e+002	7.506279e+001	124.5	275	23	86.5	8.828201e+000	2.051246e+001	0	0	0	0	0	0	0	0	0	0	0	67.0226	179.275	1	1	1	1	26.2212	24.2171	88.2946
DATA	1323	9	11	0	0	A_14_P201315	chrX:105854586-105854645	876.517	4534.4	-2.572861369e-001	8.336317156e-002	2.026447632e-003	6.962896e+002	3.850382e+002	9.076453e+001	4.395690e+001	100	190	25	88	9.029668e+000	2.098812e+001	0	0	0	0	0	0	0	0	0	0	0	49	95.919	1	1	1	1	25.5572	24.7695	88.5938
DATA	1324	9	12	0	0	A_14_P130452	chrX:44634291-44634350	897.966	4534.36	-2.232342379e-001	7.253928400e-002	2.087970590e-003	1.050606e+003	6.283560e+002	1.201206e+002	6.631243e+001	126	240	25	85	8.747207e+000	2.040188e+001	0	0	0	0	0	0	0	0	0	0	0	73.9211	156.645	1	1	1	1	26.0017	25.0797	86.2072
DATA	1325	9	13	0	0	A_14_P201842	chrX:66943800-66943859	918.786	4534.18	-2.625745431e-002	7.034119899e-002	7.089348597e-001	8.108033e+002	7.632346e+002	9.982677e+001	7.920558e+001	103	283.5	22.5	86	8.810174e+000	2.046712e+001	0	0	0	0	0	0	0	0	0	0	0	57.0473	190.433	1	1	1	1	25.1049	23.9147	87.124
DATA	1326	9	14	0	0	A_14_P137579	chr4:167921523-167921579	940	4534.28	4.143736763e-001	8.296772552e-002	5.902018573e-007	3.937206e+002	1.022261e+003	7.028902e+001	1.043909e+002	78	334	23	87	9.033683e+000	2.223363e+001	0	0	0	0	0	0	0	0	0	0	0	27.7058	255.338	1	1	1	1	25.7804	24.0126	89.5336
DATA	1327	9	15	0	0	A_16_P00046414	chr1:37430557-37430616	961.2	4534.45	2.048989944e-001	7.226445381e-002	4.576762193e-003	6.347697e+002	1.017455e+003	8.612608e+001	1.039149e+002	94	321.5	22	89	8.615418e+000	2.256178e+001	0	0	0	0	0	0	0	0	0	0	0	44.6814	254.458	1	1	1	1	25.3321	23.4979	90.3064
DATA	1328	9	16	0	0	A_14_P132448	chr9:128678268-128678327	982.5	4534.5	-4.829891482e-001	7.579717557e-002	1.864257026e-010	1.806652e+004	5.941354e+003	1.807589e+003	5.945097e+002	1283.5	1573.5	22	89	8.502516e+000	2.371474e+001	0	0	0	0	0	0	0	0	0	0	0	1272.26	1488	1	1	1	1	24.4106	23.1245	90.6432
DATA	1329	9	17	0	0	A_14_P112923	chr17:47814320-47814379	1003.35	4534.48	5.262567925e-003	6.503725086e-002	9.355085876e-001	1.248342e+003	1.263561e+003	1.377141e+002	1.280992e+002	140.5	416.5	23	93	8.847648e+000	2.349187e+001	0	0	0	0	0	0	0	0	0	0	0	87.959	316.945	1	1	1	1	25.3321	23.984	92.616
DATA	1330	9	18	0	0	A_18_P16896621	chr9:86139568-86139627	1024.58	4534.51	1.327543165e-001	6.377541196e-002	3.737984971e-002	1.885596e+003	2.559782e+003	1.973107e+002	2.568401e+002	182	687.5	25	89.5	9.540246e+000	2.393680e+001	0	0	0	0	0	0	0	0	0	0	0	132.955	643.192	1	1	1	1	25.1049	25.0534	91.0802
DATA	1331	9	19	0	0	A_14_P129121	chr14:100152577-100152636	1045.69	4534.41	3.170087464e-001	7.496386647e-002	2.349195202e-005	5.741620e+002	1.191360e+003	8.165655e+001	1.209701e+002	91.5	404	24	89	9.175868e+000	2.228319e+001	0	0	0	0	0	0	0	0	0	0	0	40.5182	299.906	1	1	1	1	25.5572	24.832	91.232
DATA	1332	9	20	0	0	A_14_P101746	chr6:15580399-15580458	1067	4534.5	-4.257261019e-001	7.315285859e-002	5.896100648e-009	5.677916e+003	2.130408e+003	5.707468e+002	2.140677e+002	451.5	636	25	90.5	9.336792e+000	2.115231e+001	0	0	0	0	0	0	0	0	0	0	0	401.076	537.386	1	1	1	1	26.2212	25.7192	90.4346
DATA	1333	9	21	0	0	A_14_P200939	chr7:195029-195085	1088	4534.07	1.345682678e-001	6.446637270e-002	3.685036052e-002	1.496219e+003	2.039686e+003	1.604501e+002	2.050365e+002	156	607.5	24	89.5	8.783634e+000	2.209362e+001	0	0	0	0	0	0	0	0	0	0	0	105.802	515.577	1	1	1	1	25.3321	25.391	91.1842
DATA	1334	9	22	0	0	A_14_P136945	chr5:18909548-18909607	1110.02	4534.33	-3.317160636e-001	7.809194724e-002	2.159158756e-005	1.019594e+003	4.750191e+002	1.172383e+002	5.187583e+001	125	217	24	88	8.853684e+000	2.088910e+001	0	0	0	0	0	0	0	0	0	0	0	72.1886	120.359	1	1	1	1	25.7804	25.1489	89.6374
DATA	1335	9	23	0	0	A_14_P137125	chr6:33677306-33677365	1130.73	4534.78	-3.951538537e-001	8.282221087e-002	1.832137169e-006	9.641710e+002	3.881506e+002	1.124133e+002	4.403653e+001	119.5	193	24	88.5	8.694198e+000	2.147143e+001	0	0	0	0	0	0	0	0	0	0	0	68.3528	98.5822	1	1	1	1	28.9226	25.3633	90.3867
DATA	1336	9	24	0	0	A_14_P126545	chr7:135071378-135071437	1152.1	4534.16	-2.506332745e-001	7.237582999e-002	5.343042765e-004	1.142925e+003	6.417775e+002	1.280385e+002	6.744811e+001	140.5	254	25	88	8.498924e+000	2.198426e+001	0	0	0	0	0	0	0	0	0	0	0	81.1395	163.404	1	1	1	1	25.7804	25.5533	89.8689
DATA	1337	9	25	0	0	A_14_P138704	chr22:41677236-41677294	1172.93	4534.27	-1.895151061e-001	6.458227905e-002	3.341120651e-003	3.301924e+003	2.134283e+003	3.351838e+002	2.144292e+002	277	615	24	88	8.122722e+000	2.150667e+001	0	0	0	0	0	0	0	0	0	0	0	234.762	544.819	1	1	1	1	26.0017	24.4174	89.1777
DATA	1338	9	26	0	0	A_14_P135715	chr17:73623373-73623420	1193.97	4534.95	-2.122250718e-001	6.665261069e-002	1.452312256e-003	1.956802e+003	1.200388e+003	2.039638e+002	1.217999e+002	189.5	389	24	89	7.586491e+000	2.150157e+001	0	0	0	0	0	0	0	0	0	0	0	139.35	307.27	1	1	1	1	27.7085	24.1308	90.9873
DATA	1339	9	27	0	0	A_14_P109471	chr17:30816980-30817038	1215.37	4534.22	1.362498027e-001	7.837998735e-002	8.215374732e-002	4.791746e+002	6.557580e+002	7.480186e+001	6.872918e+001	88	260	24	89	8.209114e+000	2.153227e+001	0	0	0	0	0	0	0	0	0	0	0	34.1817	168.328	1	1	1	1	25.3321	24.0726	90.8504
DATA	1340	9	28	0	1	SRN_20605	SRN_20605	1236.36	4534.36	-4.657494302e-001	7.868764019e-002	3.239728421e-009	1.772186e+003	6.064009e+002	1.862632e+002	6.401785e+001	184	235.5	24	90	8.726624e+000	2.076943e+001	0	0	0	0	0	0	0	0	0	0	0	126.642	156.11	1	1	1	1	25.3321	24.0753	91.3431
DATA	1341	9	29	0	0	A_14_P136768	chr6:110243469-110243528	1257.07	4534.12	-5.281053310e-001	7.894709774e-002	2.241531029e-011	4.477072e+003	1.327055e+003	4.513506e+002	1.342734e+002	372.5	434	23	93	9.217700e+000	2.153355e+001	0	0	0	0	0	0	0	0	0	0	0	320.519	342.631	1	1	1	1	25.5572	24.2971	94.3096
DATA	1342	9	30	0	0	A_14_P116447	chr3:10326945-10327000	1278.7	4534.9	3.013634718e-001	7.218925358e-002	2.984698653e-005	7.005473e+002	1.402171e+003	9.038927e+001	1.416925e+002	97	444	24	92	9.661847e+000	2.128895e+001	0	0	0	0	0	0	0	0	0	0	0	50.2533	363.188	1	1	1	1	28.3221	24.748	92.3346
DATA	1343	9	31	0	0	A_14_P135066	chr21:36259789-36259848	1300	4534.8	-1.921724202e-001	6.636358134e-002	3.782521541e-003	1.808285e+003	1.161701e+003	1.896004e+002	1.179356e+002	177	387	24	91	9.935767e+000	2.197023e+001	0	0	0	0	0	0	0	0	0	0	0	129.98	301.857	1	1	1	1	28.1191	25.219	93.3182
DATA	1344	9	32	0	0	A_14_P131213	chr12:68716833-68716892	1320.93	4534.26	1.324319718e-001	6.682427684e-002	4.750226088e-002	9.590914e+002	1.301044e+003	1.115105e+002	1.316733e+002	124.5	430.5	24	89	9.819503e+000	2.296209e+001	0	0	0	0	0	0	0	0	0	0	0	69.0814	339.132	1	1	1	1	25.3321	25.189	91.5709
DATA	1345	9	33	0	0	A_14_P102886	chr12:117170809-117170868	1342.1	4534.84	-1.566080987e-001	6.419994513e-002	1.471246381e-002	2.590508e+003	1.806246e+003	2.651969e+002	1.817505e+002	244.5	557	24	86	9.824463e+000	2.273587e+001	0	0	0	0	0	0	0	0	0	0	0	186.992	472.392	1	1	1	1	26.8687	25.0204	88.3918
DATA	1346	9	34	0	1	SRN_30967	SRN_30967	1363.51	4534.9	-2.709954089e-002	8.453986617e-002	7.485488628e-001	4.639435e+002	4.358786e+002	7.321288e+001	4.801165e+001	85.5	198	24	87	9.226203e+000	2.198552e+001	0	0	0	0	0	0	0	0	0	0	0	33.5641	114.385	1	1	1	1	28.3221	25.392	89.196
DATA	1347	9	35	0	0	A_14_P102557	chr18:70799747-70799806	1384.42	4534.87	-1.090635082e-001	6.511337524e-002	9.393844721e-002	1.534463e+003	1.193694e+003	1.635210e+002	1.210436e+002	167.5	407	23	86	9.440924e+000	2.054318e+001	0	0	0	0	0	0	0	0	0	0	0	111.26	314.309	1	1	1	1	26.8687	24.8136	86.8305
[truncated: 18,124,259 more chars]
