# Supplementary material for: Genomic comparison of early-passage conditionally reprogrammed breast cancer cells to their corresponding primary tumors
Source: PLoS One. 2017 Oct 19;12(10):e0186190. doi: 10.1371/journal.pone.0186190 (PMC5648156; doi:10.1371/journal.pone.0186190)
Supplement: S3 File — (ZIP) [file pone.0186190.s006.zip › Case 6-CRC-US12302349_252192429019_S01_CGH_1105_Oct12_1_3.txt]

TYPE	text	text	text	integer	text	float	float	text	integer	text	text	integer	integer	integer	integer	float	float	float	float	float	float	text	text	text	text	text	text	text	text	text	text	text	integer	integer	integer	text	integer	boolean
FEPARAMS	Protocol_Name	Protocol_date	Scan_ScannerName	Scan_NumChannels	Scan_Date	Scan_MicronsPerPixelX	Scan_MicronsPerPixelY	Scan_OriginalGUID	Scan_NumScanPass	Grid_Name	Grid_Date	Grid_NumSubGridRows	Grid_NumSubGridCols	Grid_NumRows	Grid_NumCols	Grid_RowSpacing	Grid_ColSpacing	Grid_OffsetX	Grid_OffsetY	Grid_NomSpotWidth	Grid_NomSpotHeight	Grid_GenomicBuild	FeatureExtractor_Barcode	FeatureExtractor_Sample	FeatureExtractor_ScanFileName	FeatureExtractor_ArrayName	FeatureExtractor_ScanFileGUID	FeatureExtractor_DesignFileName	FeatureExtractor_ExtractionTime	FeatureExtractor_UserName	FeatureExtractor_ComputerName	FeatureExtractor_Version	FeatureExtractor_IsXDRExtraction	FeatureExtractor_ColorMode	FeatureExtractor_QCReportType	DyeNorm_NormFilename	DyeNorm_NormNumProbes	Grid_IsGridFile
DATA	CGH_1105_Oct12 (Read Only)	12-Oct-2012 22:30	Agilent Technologies Scanner G2505C US12302349	2	06-16-2015 11:21:22	3	3	c97d29f2-b798-4c57-81ba-8b9650329e61	1	021924_D_F_20111015	15-Oct-2011 00:00	1	1	384	164	36.6617	31.745	0	18.3309	30	30	hg19:GRCh37:Feb2009	252192429019_1_3		Z:\Instruments & Services\Agilent Microarray\Luciane\6-16-15\\US12302349_252192429019_S01.tif	US12302349_252192429019_S01	c4e56640-59e6-4ea0-bd20-6b95a8128a54	021924_D_F_20111015.xml	16-Jun-2015 11:42:02	zoux	LCCIS-MJ01E5RG	11.5.1.1	0	1	4		0	0
*
TYPE	float	float	float	integer	integer	float	float	float	integer	integer	float	float	integer	float	float	float	integer	float	float	integer	integer	float	float	float	integer	float	float	integer	integer	integer	integer	integer	float	float	float	integer	integer	integer	integer	integer	float	float	float	integer	float	float	float	float	float	float	float	integer	integer	float	float	integer	integer	float	float	float	float	float	float	float	float	float	float	float	float	integer	float	float	float	float	integer	float	float	float	float	integer	float	float	float	float	integer	float	float	float	float	float	float	float	integer	float	float	float	integer	float	float	float	float	float	integer	integer	integer	integer	float	float	float	float	integer	float	float	float	float	float	float	float	float	float	float	float	float	float	float	float	float	float	float	float	float	float	float	float	integer	integer	integer	integer	float	float	integer	text	integer	integer	float	float	float	float	text	text	text	float	float	float	float	float	integer	integer	boolean	float	float	float	boolean	float	boolean	float	boolean	float	boolean	float	boolean	float	boolean	float	boolean	float	boolean	float	boolean	float	boolean	float	boolean	float	boolean
STATS	gDarkOffsetAverage	gDarkOffsetMedian	gDarkOffsetStdDev	gDarkOffsetNumPts	gSaturationValue	rDarkOffsetAverage	rDarkOffsetMedian	rDarkOffsetStdDev	rDarkOffsetNumPts	rSaturationValue	gAvgSig2BkgNegCtrl	rAvgSig2BkgNegCtrl	gNumSatFeat	gLocalBGInlierNetAve	gLocalBGInlierAve	gLocalBGInlierSDev	gLocalBGInlierNum	gGlobalBGInlierAve	gGlobalBGInlierSDev	gGlobalBGInlierNum	rNumSatFeat	rLocalBGInlierNetAve	rLocalBGInlierAve	rLocalBGInlierSDev	rLocalBGInlierNum	rGlobalBGInlierAve	rGlobalBGInlierSDev	rGlobalBGInlierNum	gNumFeatureNonUnifOL	gNumPopnOL	gNumNonUnifBGOL	gNumPopnBGOL	gOffsetUsed	gGlobalFeatInlierAve	gGlobalFeatInlierSDev	gGlobalFeatInlierNum	rNumFeatureNonUnifOL	rNumPopnOL	rNumNonUnifBGOL	rNumPopnBGOL	rOffsetUsed	rGlobalFeatInlierAve	rGlobalFeatInlierSDev	rGlobalFeatInlierNum	AllColorPrcntSat	AnyColorPrcntSat	AnyColorPrcntFeatNonUnifOL	AnyColorPrcntBGNonUnifOL	AnyColorPrcntFeatPopnOL	AnyColorPrcntBGPopnOL	TotalPrcntFeatOL	gNumNegBGSubFeat	gNonCtrlNumNegFeatBGSubSig	gLinearDyeNormFactor	gRMSLowessDNF	rNumNegBGSubFeat	rNonCtrlNumNegFeatBGSubSig	rLinearDyeNormFactor	rRMSLowessDNF	gSpatialDetrendRMSFit	gSpatialDetrendRMSFilteredMinusFit	gSpatialDetrendSurfaceArea	gSpatialDetrendVolume	gSpatialDetrendAveFit	rSpatialDetrendRMSFit	rSpatialDetrendRMSFilteredMinusFit	rSpatialDetrendSurfaceArea	rSpatialDetrendVolume	rSpatialDetrendAveFit	gNonCtrlNumSatFeat	gNonCtrl99PrcntNetSig	gNonCtrl50PrcntNetSig	gNonCtrl1PrcntNetSig	gNonCtrlMedPrcntCVBGSubSig	rNonCtrlNumSatFeat	rNonCtrl99PrcntNetSig	rNonCtrl50PrcntNetSig	rNonCtrl1PrcntNetSig	rNonCtrlMedPrcntCVBGSubSig	gNegCtrlNumInliers	gNegCtrlAveNetSig	gNegCtrlSDevNetSig	gNegCtrlAveBGSubSig	gNegCtrlSDevBGSubSig	rNegCtrlNumInliers	rNegCtrlAveNetSig	rNegCtrlSDevNetSig	rNegCtrlAveBGSubSig	rNegCtrlSDevBGSubSig	gAveNumPixOLLo	gAveNumPixOLHi	gPixCVofHighSignalFeat	gNumHighSignalFeat	rAveNumPixOLLo	rAveNumPixOLHi	rPixCVofHighSignalFeat	rNumHighSignalFeat	NonCtrlAbsAveLogRatio	NonCtrlSDevLogRatio	NonCtrlSNRLogRatio	AddErrorEstimateGreen	AddErrorEstimateRed	TotalNumFeatures	NonCtrlNumUpReg	NonCtrlNumDownReg	NumIsNorm	ROIHeight	ROIWidth	CentroidDiffX	CentroidDiffY	NumFoundFeat	MaxNonUnifEdges	MaxSpotNotFoundEdges	gMultDetrendRMSFit	rMultDetrendRMSFit	gMultDetrendSurfaceAverage	rMultDetrendSurfaceAverage	DerivativeOfLogRatioSD	gNonCtrl50PrcntBGSubSig	rNonCtrl50PrcntBGSubSig	gMedPrcntCVProcSignal	rMedPrcntCVProcSignal	geQCMedPrcntCVProcSignal	reQCMedPrcntCVProcSignal	gOutlierFlagger_Auto_FeatB_Term	rOutlierFlagger_Auto_FeatB_Term	gOutlierFlagger_Auto_FeatC_Term	rOutlierFlagger_Auto_FeatC_Term	gOutlierFlagger_Auto_BgndB_Term	rOutlierFlagger_Auto_BgndB_Term	gOutlierFlagger_Auto_BgndC_Term	rOutlierFlagger_Auto_BgndC_Term	OutlierFlagger_FeatChiSq	OutlierFlagger_BgndChiSq	GriddingStatus	IsGoodGrid	NumGeneNonUnifOL	TotalNumberOfReplicatedGenes	gPercentileIntensityProcessedSignal	rPercentileIntensityProcessedSignal	ExtractionStatus	QCMetricResults	gNonCtrlNumWellAboveBG	rNonCtrlNumWellAboveBG	UpRandomnessRatio	DownRandomnessRatio	UpRandomnessSDRatio	DownRandomnessSDRatio	UpRegQualityRatioResult	DownRegQualityRatioResult	ImageDepth	AFHold	gPMTVolts	rPMTVolts	GlassThickness	RestrictionControl	gDDN	rDDN	GridHasBeenOptimized	gNegCtrlSpread	rNegCtrlSpread	Metric_IsGoodGrid	Metric_IsGoodGrid_IsInRange	Metric_AnyColorPrcntFeatNonUnifOL	Metric_AnyColorPrcntFeatNonUnifOL_IsInRange	Metric_DerivativeLR_Spread	Metric_DerivativeLR_Spread_IsInRange	Metric_gRepro	Metric_gRepro_IsInRange	Metric_g_BGNoise	Metric_g_BGNoise_IsInRange	Metric_g_Signal2Noise	Metric_g_Signal2Noise_IsInRange	Metric_g_SignalIntensity	Metric_g_SignalIntensity_IsInRange	Metric_rRepro	Metric_rRepro_IsInRange	Metric_r_BGNoise	Metric_r_BGNoise_IsInRange	Metric_r_Signal2Noise	Metric_r_Signal2Noise_IsInRange	Metric_r_SignalIntensity	Metric_r_SignalIntensity_IsInRange	Metric_RestrictionControl	Metric_RestrictionControl_IsInRange
DATA	5.44037	5.44037	1.54756	0	65529	5.59193	5.59193	1.53316	0	65529	3.1017	1.03357	0	14.5527	19.9931	1.50223	62976	19.9931	1.50223	62976	46	75.1143	80.7063	1.84456	62477	80.7063	1.84456	62477	2	67	0	0	5.44037	300.553	1701.78	62908	2	87	0	499	5.59193	399.082	2732.49	62888	0	0.0730437	0.00317581	0	0.238186	0.792365	0.00338541	497	28	8.96246	0	575	44	8.22592	0	1.2167	5.22528	1.00013	4.01454	49.7147	0.517698	3.92482	1.00018	1.23414	83.1653	0	579.75	146.118	62.4914	9.30915	0	587.886	194.432	95.6037	10.5256	728	44.5226	5.29558	0.18339	5.15164	720	77.5203	4.11156	-0.0627972	4.05878	0.128525	0.689215	0.0551331	403	0.130208	0.693439	0.0466128	258	0.197827	0.0603687	4.25509	46.1714	33.3872	62976	14965	12517	11486	3.70976	6.34816	0.662136	0.644522	62778	0.00304878	0.00304878	0.0480926	0.0609057	114.673	123.858	0.700138	101.786	116.882	6.95696	8.50085	0	0	228.804	402.558	142.989	315.372	55.7681	238.115	48.4859	342.256	2.31573	1.30027	0	1	1	55077	1420.64	1510.83	1	ExtractionEvaluate	57709	58290	0.74505	0.813316	0.147661	0.168117	Random	Random	16 Bit	0	403	437	985.807	-1	0	-10	1	15.7885	12.6133	1	1	0.00317581	1	0.700138	0	0.0930915	1	5.15164	1	19.758	0	101.786	1	0.105256	1	4.05878	1	28.7973	0	116.882	1	-1	0
*
TYPE	integer	integer	integer	integer	integer	text	text	float	float	float	float	float	float	float	float	float	float	float	float	float	float	float	boolean	boolean	boolean	boolean	boolean	boolean	boolean	boolean	boolean	boolean	boolean	float	float	boolean	boolean	boolean	boolean	float	float	float
FEATURES	FeatureNum	Row	Col	SubTypeMask	ControlType	ProbeName	SystematicName	PositionX	PositionY	LogRatio	LogRatioError	PValueLogRatio	gProcessedSignal	rProcessedSignal	gProcessedSigError	rProcessedSigError	gMedianSignal	rMedianSignal	gBGMedianSignal	rBGMedianSignal	gBGPixSDev	rBGPixSDev	gIsSaturated	rIsSaturated	gIsFeatNonUnifOL	rIsFeatNonUnifOL	gIsBGNonUnifOL	rIsBGNonUnifOL	gIsFeatPopnOL	rIsFeatPopnOL	gIsBGPopnOL	rIsBGPopnOL	IsManualFlag	gBGSubSignal	rBGSubSignal	gIsPosAndSignif	rIsPosAndSignif	gIsWellAboveBG	rIsWellAboveBG	SpotExtentX	gBGMeanSignal	rBGMeanSignal
DATA	1	1	1	0	1	HsCGHBrightCorner	HsCGHBrightCorner	11133	349.118	1.234895473e-001	6.451440448e-002	5.560236799e-002	1.449507e+003	1.926238e+003	1.532628e+002	1.963165e+002	201	290.5	18	78	6.867812e+000	1.929700e+001	0	0	0	0	0	0	0	0	0	0	0	149.985	206.298	1	1	1	1	28.1191	18.3	78.783
DATA	2	1	2	66	1	DarkCorner	DarkCorner	11153.7	349.386	0.000000000e+000	6.279663701e-001	1.000000000e+000	4.969964e+001	3.776254e+001	5.003453e+001	3.801559e+001	43.5	84	18	78	6.926391e+000	1.957912e+001	0	0	0	0	0	0	0	0	0	0	0	-3.78725	-2.02345	0	0	0	0	22.4545	18.4214	78.9603
DATA	3	1	3	66	1	DarkCorner	DarkCorner	11174.9	348.679	0.000000000e+000	6.280966147e-001	1.000000000e+000	4.993596e+001	3.787159e+001	5.027245e+001	3.812538e+001	41	77	18	78	7.086563e+000	1.961612e+001	0	0	0	0	0	0	0	0	0	0	0	-5.58035	-4.12961	0	0	0	0	25.5572	18.8172	78.8989
DATA	4	1	4	0	0	A_14_P128532	chr19:8068628-8068687	11196.1	349.672	2.950796147e-001	7.037595411e-002	2.754060895e-005	9.038882e+002	1.783177e+003	1.035357e+002	1.823680e+002	139	262	18	78	7.165684e+000	1.932931e+001	0	0	0	0	0	0	0	0	0	0	0	92.2216	189.356	1	1	1	1	25.7804	18.8983	78.7212
DATA	5	1	5	0	0	A_14_P105322	chr9:71601402-71601461	11217.6	349.644	2.897262520e-001	7.212954780e-002	5.900664098e-005	7.193765e+002	1.401788e+003	8.800871e+001	1.453191e+002	122.5	226.5	18	78	7.121101e+000	1.950135e+001	0	0	0	0	0	0	0	0	0	0	0	73.0958	148.52	1	1	1	1	25.5572	18.7281	78.6805
DATA	6	1	6	0	0	A_14_P128090	chr5:15032877-15032936	11238.7	349.1	2.258685855e-001	7.538755593e-002	2.734575701e-003	5.477252e+002	9.213641e+002	7.476514e+001	9.981171e+001	101	172	18	77	6.934843e+000	1.936676e+001	0	0	0	0	0	0	0	0	0	0	0	55.4467	97.4288	1	1	1	1	23.696	18.4211	78.1304
DATA	7	1	7	0	0	A_16_P02073591	chr9:19993767-19993826	11259	349.28	6.415065446e-002	6.493060183e-002	3.231585448e-001	1.272915e+003	1.475537e+003	1.371495e+002	1.524796e+002	172.5	233.5	18	77	6.936200e+000	1.899985e+001	0	0	0	0	0	0	0	0	0	0	0	128.436	155.783	1	1	1	1	22.9591	18.2948	77.7077
DATA	8	1	8	0	0	A_14_P135539	chr19:48047281-48047336	11280.7	349.071	2.482350577e-002	6.289610935e-002	6.930829452e-001	2.023613e+003	2.142648e+003	2.087431e+002	2.176959e+002	248	314	18	77	6.910670e+000	1.894401e+001	0	0	0	0	0	0	0	0	0	0	0	203.527	225.895	1	1	1	1	24.6442	18.3527	77.7861
DATA	9	1	9	0	0	A_14_P118924	chr6:111126175-111126234	11301.9	349.019	2.465200433e-001	7.849382122e-002	1.685849115e-003	4.777174e+002	8.427351e+002	7.014760e+001	9.266833e+001	98	175	18	77	6.895161e+000	1.859203e+001	0	0	0	0	0	0	0	0	0	0	0	47.9109	88.7495	1	1	1	1	23.696	18.4334	77.3486
DATA	10	1	10	0	0	A_16_P17264851	chr5:114739019-114739078	11323.5	348.726	4.221220999e-001	1.065964654e-001	7.494947715e-005	2.117817e+002	5.597712e+002	5.568490e+001	6.798091e+001	69	141.5	18	77	6.979176e+000	1.873603e+001	0	0	0	0	0	0	0	0	0	0	0	21.1848	58.8993	1	1	0	1	25.5572	18.6898	77.8075
DATA	11	1	11	0	0	A_14_P129144	chr6:10181231-10181290	11344.5	348.5	-4.816534091e-002	6.439944626e-002	4.545111610e-001	1.567921e+003	1.403327e+003	1.650699e+002	1.455438e+002	206	228	18	77	7.016855e+000	1.880203e+001	0	0	0	0	0	0	0	0	0	0	0	156.487	147.571	1	1	1	1	24.4106	18.8097	77.7695
DATA	12	1	12	0	0	A_16_P38515598	chr8:103769626-103769685	11365.6	348.414	-4.681466509e-001	7.573244181e-002	6.346051319e-010	4.242596e+003	1.443727e+003	4.274004e+002	1.494464e+002	470	235	18	77	7.067121e+000	1.907261e+001	0	0	0	0	0	0	0	0	0	0	0	422.59	151.767	1	1	1	1	27.501	18.8837	77.3959
DATA	13	1	13	0	0	A_14_P126756	chr19:48941148-48941207	11386.7	348.724	2.900419826e-001	7.744709542e-002	1.803695583e-004	5.057062e+002	9.861438e+002	7.239902e+001	1.059048e+002	101	184	18	77	7.058399e+000	1.905283e+001	0	0	0	0	0	0	0	0	0	0	0	50.2845	103.655	1	1	1	1	25.5572	18.822	77.7071
DATA	14	1	14	0	0	A_16_P03384707	chr18:60215400-60215459	11407.8	348.719	1.491702432e-001	7.496991541e-002	4.662016162e-002	5.773128e+002	8.139194e+002	7.762166e+001	9.008517e+001	101.5	165.5	18	77	7.093295e+000	1.911786e+001	0	0	0	0	0	0	0	0	0	0	0	57.3194	85.5625	1	1	1	1	25.3321	18.6888	78.1774
DATA	15	1	15	0	0	A_14_P123652	chr10:107217757-107217816	11429.2	348.491	2.819262261e-001	7.128879904e-002	7.662889089e-005	7.862643e+002	1.504855e+003	9.424023e+001	1.553564e+002	122	222.5	18	78	7.087359e+000	1.931225e+001	0	0	0	0	0	0	0	0	0	0	0	77.9659	158.249	1	1	1	1	24.8756	18.6311	78.6652
DATA	16	1	16	0	0	A_14_P111489	chr18:13105047-13105103	11450.3	348.426	-1.743655686e-001	7.476281572e-002	1.968754804e-002	8.634865e+002	5.779496e+002	1.008003e+002	6.948638e+001	131.5	142.5	18	78	6.879008e+000	1.916305e+001	0	0	0	0	0	0	0	0	0	0	0	85.536	60.8093	1	1	1	1	26.2212	18.4785	78.915
DATA	17	1	17	0	0	A_14_P126461	chr7:44178443-44178494	11471.4	348.545	1.345070055e-001	6.397330594e-002	3.550521515e-002	1.843501e+003	2.512757e+003	1.915564e+002	2.542151e+002	227.5	365.5	18	78	6.892781e+000	1.872820e+001	0	0	0	0	0	0	0	0	0	0	0	182.472	264.579	1	1	1	1	24.4106	18.5293	78.8874
DATA	18	1	18	0	0	A_14_P201543	chrX:49611764-49611823	11492.1	348.618	2.747171763e-001	7.234517296e-002	1.462737743e-004	6.998214e+002	1.317360e+003	8.723204e+001	1.372498e+002	116.5	222.5	18	78	6.913649e+000	1.870236e+001	0	0	0	0	0	0	0	0	0	0	0	69.2299	138.838	1	1	1	1	25.3321	18.5136	79.007
DATA	19	1	19	0	0	A_14_P103232	chr2:229542588-229542647	11513.8	348.439	-1.951184058e-001	1.305991779e-001	1.351691563e-001	3.066178e+002	1.956496e+002	6.044976e+001	4.315730e+001	78	105	18	78	6.851862e+000	1.888657e+001	0	0	0	0	0	0	0	0	0	0	0	30.3205	20.6433	1	1	1	1	27.2919	18.3978	79.2067
DATA	20	1	20	0	0	A_14_P116743	chr10:119168883-119168942	11534.8	348.371	-2.194081578e-001	6.918535582e-002	1.517535006e-003	1.447396e+003	8.733314e+002	1.538327e+002	9.540984e+001	186	172	18	78	6.838672e+000	1.877815e+001	0	0	0	0	0	0	0	0	0	0	0	143.104	92.2651	1	1	1	1	26.4388	18.377	78.8357
DATA	21	1	21	0	0	A_14_P124410	chr1:152957573-152957632	11555.8	348.241	-4.646487540e-001	8.060788341e-002	8.199303571e-009	1.519925e+003	5.214027e+002	1.606753e+002	6.473260e+001	196	137.5	18	78	6.903116e+000	1.902242e+001	0	0	0	0	0	0	0	0	0	0	0	150.278	55.1644	1	1	1	1	26.0017	18.2577	79.0736
DATA	22	1	22	0	0	A_14_P101349	chrX:76715175-76715234	11576.9	348.692	1.954211059e-001	6.818807229e-002	4.158080472e-003	9.408465e+002	1.475502e+003	1.075432e+002	1.524399e+002	131	248	18	78	6.907774e+000	1.890776e+001	0	0	0	0	0	0	0	0	0	0	0	93.0444	156.366	1	1	1	1	21.4095	18.3279	79.0781
DATA	23	1	23	0	0	A_14_P121110	chr6:27092923-27092982	11597.8	348.115	1.797216246e-001	6.625020832e-002	6.672325369e-003	1.215537e+003	1.838610e+003	1.322383e+002	1.877942e+002	169	284.5	18	79	6.850685e+000	1.903163e+001	0	0	0	0	0	0	0	0	0	0	0	120.253	195.183	1	1	1	1	26.8687	18.1783	79.5057
DATA	24	1	24	0	0	A_14_P128199	chr3:180816220-180816279	11619.5	348.373	-3.538725166e-002	6.649264967e-002	5.945889059e-001	1.154845e+003	1.064477e+003	1.266696e+002	1.130801e+002	157	199	18	79	6.856679e+000	1.879943e+001	0	0	0	0	0	0	0	0	0	0	0	114.315	113.228	1	1	1	1	25.3321	18.2104	80.0273
DATA	25	1	25	0	0	A_14_P114730	chr17:26938778-26938837	11640.9	347.691	-2.205395826e-001	1.032277478e-001	3.264380608e-002	4.435789e+002	2.669509e+002	6.835451e+001	4.650454e+001	91.5	113.5	18	79	6.856774e+000	1.924209e+001	0	0	0	0	0	0	0	0	0	0	0	43.9396	28.4535	1	1	1	1	25.1049	18.4694	80.2456
DATA	26	1	26	0	0	A_14_P112459	chr1:28905091-28905150	11662	347.7	-5.172997507e-002	7.321203631e-002	4.798290985e-001	7.494831e+002	6.653220e+002	9.119870e+001	7.661735e+001	123	157	18	79	6.877307e+000	1.912733e+001	0	0	0	0	0	0	0	0	0	0	0	74.3069	71.0708	1	1	1	1	26.2212	18.5069	80.1314
DATA	27	1	27	0	0	A_14_P102268	chr18:27828604-27828663	11682.7	347.759	-2.516350203e-001	6.921758219e-002	2.775275208e-004	1.662496e+003	9.313773e+002	1.741649e+002	1.005572e+002	209.5	184.5	18	79	6.944061e+000	1.913994e+001	0	0	0	0	0	0	0	0	0	0	0	164.994	99.7186	1	1	1	1	24.8756	18.49	80.1585
DATA	28	1	28	0	0	A_14_P115379	chr1:173383016-173383075	11703.8	347.615	7.761162450e-003	8.246599135e-002	9.250190026e-001	5.019877e+002	5.110392e+002	7.216767e+001	6.357508e+001	94	137	18	79	6.709990e+000	1.940510e+001	0	0	0	0	0	0	0	0	0	0	0	49.8774	54.8472	1	1	1	1	24.6442	18.4405	80.1332
DATA	29	1	29	0	0	A_16_P15712572	chr2:77156736-77156795	11724.9	347.842	4.492507553e-001	8.266108956e-002	5.484205432e-008	4.300999e+002	1.210097e+003	6.731323e+001	1.267526e+002	85	209	18	80	6.998979e+000	1.958630e+001	0	0	0	0	0	0	0	0	0	0	0	42.7907	130.206	1	1	1	1	25.1049	18.4987	80.7681
DATA	30	1	30	0	0	A_16_P20919612	chr18:72280538-72280597	11746.4	347.71	2.831648266e-001	7.078583832e-002	6.326133620e-005	8.267496e+002	1.586861e+003	9.751188e+001	1.630844e+002	133	257.5	18	80	6.930952e+000	1.967752e+001	0	0	0	0	0	0	0	0	0	0	0	82.3733	171.206	1	1	1	1	26.0017	18.4552	81.1392
DATA	31	1	31	0	0	A_14_P137001	chr19:54754462-54754515	11767.3	347.827	2.771692207e-001	7.628591949e-002	2.798251918e-004	5.284750e+002	1.000446e+003	7.387824e+001	1.068478e+002	101	192.5	18	80	7.034830e+000	1.979112e+001	0	0	0	0	0	0	0	0	0	0	0	52.7364	108.233	1	1	1	1	24.4106	18.6589	81.2736
DATA	32	1	32	0	0	A_14_P112154	chr4:22176592-22176651	11788.8	347.478	3.720911285e-001	1.443125766e-001	9.926781077e-003	1.386696e+002	3.266422e+002	5.337117e+001	4.966353e+001	62	118	18	81	6.850311e+000	1.981054e+001	0	0	0	0	0	0	0	0	0	0	0	13.8611	35.4388	1	1	0	1	27.0811	18.3479	81.8536
DATA	33	1	33	0	0	A_14_P120160	chr7:50238182-50238241	11810.3	347.635	3.955337543e-001	7.966562949e-002	6.872816291e-007	4.763867e+002	1.184386e+003	7.011390e+001	1.241728e+002	92.5	210.5	18	80	6.816811e+000	1.986182e+001	0	0	0	0	0	0	0	0	0	0	0	47.7055	128.884	1	1	1	1	24.6442	18.3981	81.7145
DATA	34	1	34	0	0	A_16_P18142144	chr7:140982399-140982458	11831	347.458	2.756683296e-002	7.926951247e-002	7.280197951e-001	5.328679e+002	5.677882e+002	7.400171e+001	6.787399e+001	100	145	18	81	6.804552e+000	1.981831e+001	0	0	0	0	0	0	0	0	0	0	0	53.46	61.9675	1	1	1	1	26.2212	18.3343	82.0627
DATA	35	1	35	0	0	A_14_P124949	chr19:55098935-55098992	11852.2	347.491	1.538852642e-001	6.777053954e-002	2.316630515e-002	9.170537e+002	1.307013e+003	1.050532e+002	1.358580e+002	132.5	229	18	81	6.792393e+000	1.960722e+001	0	0	0	0	0	0	0	0	0	0	0	92.1868	143.086	1	1	1	1	25.3321	18.2735	82.2078
DATA	36	1	36	0	0	A_14_P104256	chr7:32258210-32258269	11873.3	347.733	1.247768570e-001	7.243002189e-002	8.493866866e-002	6.452215e+002	8.599748e+002	8.233136e+001	9.360267e+001	109	173	18	81	6.847797e+000	1.944396e+001	0	0	0	0	0	0	0	0	0	0	0	64.9965	94.4437	1	1	1	1	26.0017	18.2108	81.8326
DATA	37	1	37	0	0	A_14_P112455	chr1:186863228-186863287	11894.1	348.02	2.400050594e-001	6.936075612e-002	5.396884370e-004	8.673286e+002	1.507262e+003	1.006317e+002	1.551633e+002	134	243	18	81	6.820729e+000	1.952034e+001	0	0	0	0	0	0	0	0	0	0	0	87.5581	166.056	1	1	1	1	22.9591	18.1709	81.724
DATA	38	1	38	0	0	A_14_P101507	chr1:38261301-38261360	11915.7	347.298	-2.612106616e-001	1.277520888e-001	4.088755257e-002	3.314902e+002	1.816603e+002	6.075604e+001	4.096848e+001	79	101	18	80	6.847654e+000	1.939410e+001	0	0	0	0	0	0	0	0	0	0	0	33.5399	20.0791	1	1	1	0	23.4529	18.3376	80.9243
DATA	39	1	39	0	0	A_14_P138414	chr1:159374865-159374924	11936.8	347.702	2.278410760e-002	6.825806100e-002	7.385352728e-001	8.914515e+002	9.394676e+002	1.026025e+002	1.008241e+002	140	186.5	18	80	6.909034e+000	1.905109e+001	0	0	0	0	0	0	0	0	0	0	0	90.4064	104.185	1	1	1	1	25.3321	18.3246	80.3026
DATA	40	1	40	0	0	A_14_P123554	chr2:190620041-190620100	11958.1	347.267	-3.325816883e-002	6.344477118e-002	6.001348407e-001	1.804107e+003	1.671107e+003	1.873931e+002	1.710455e+002	222	267	17	80	6.926314e+000	1.942762e+001	0	0	0	0	0	0	0	0	0	0	0	183.4	185.943	1	1	1	1	26.6546	18.1964	80.179
DATA	41	1	41	0	0	A_14_P200870	chr8:81422563-81422622	11978.9	347.111	-5.427584926e-001	8.971275630e-002	1.448827500e-009	1.121259e+003	3.213273e+002	1.229963e+002	4.852138e+001	157.5	119	17	79	6.943631e+000	1.950039e+001	0	0	0	0	0	0	0	0	0	0	0	114.257	35.8722	1	1	1	1	24.6442	18.2319	79.9449
DATA	42	1	42	0	0	A_16_P19643948	chr12:95241679-95241738	12000.1	347.542	5.039221641e-001	7.770055781e-002	8.847427236e-011	1.293208e+003	4.126584e+003	1.388049e+002	4.142458e+002	170.5	547.5	17	79	6.901767e+000	1.948653e+001	0	0	0	0	0	0	0	0	0	0	0	132.113	462.278	1	1	1	1	26.0017	18.184	79.2782
DATA	43	1	43	0	0	A_16_P03786541	chrX:144853176-144853235	12021.1	346.984	1.415501487e-001	6.412204838e-002	2.727835254e-002	1.733125e+003	2.400933e+003	1.804644e+002	2.427935e+002	225	352	18	79	6.902400e+000	1.931697e+001	0	0	0	0	0	0	0	0	0	0	0	177.501	269.872	1	1	1	1	27.2919	18.2649	79.2646
DATA	44	1	44	0	0	A_14_P130084	chr17:39923458-39923517	12042.2	347	9.641452937e-002	6.978523136e-002	1.670978610e-001	7.497332e+002	9.360979e+002	9.021110e+001	1.002880e+002	121.5	181.5	18	78	6.854820e+000	1.943559e+001	0	0	0	0	0	0	0	0	0	0	0	76.9852	105.585	1	1	1	1	23.696	18.3202	78.6426
DATA	45	1	45	0	0	A_14_P137136	chr14:89061396-89061455	12063.6	346.603	1.734891099e-001	6.700547253e-002	9.620527986e-003	1.007234e+003	1.501825e+003	1.124674e+002	1.544044e+002	148	239.5	18	77	6.922111e+000	1.924572e+001	0	0	0	0	0	0	0	0	0	0	0	103.701	169.985	1	1	1	1	25.3321	18.2316	77.9851
DATA	46	1	46	0	0	A_16_P21506960	chrX:83350079-83350138	12085.1	346.603	-2.096608898e-002	6.470607076e-002	7.459225660e-001	1.346823e+003	1.283348e+003	1.436294e+002	1.332166e+002	183.5	226	18	77	6.902837e+000	1.894510e+001	0	0	0	0	0	0	0	0	0	0	0	139.042	145.771	1	1	1	1	25.7804	18.2804	77.9115
DATA	47	1	47	0	0	A_16_P02052945	chr9:5988479-5988538	12106.2	346.41	-3.725387099e-001	7.588578298e-002	9.144730099e-007	1.381008e+003	5.856762e+002	1.467942e+002	6.854331e+001	191	150	18	77	6.869134e+000	1.903401e+001	0	0	0	0	0	0	0	0	0	0	0	142.957	66.756	1	1	1	1	26.0017	18.3722	77.8623
DATA	48	1	48	0	0	A_16_P18182607	chr7:157560846-157560905	12127.4	346.611	4.608014275e-002	6.416972477e-002	4.726969448e-001	1.387142e+003	1.542414e+003	1.473251e+002	1.582705e+002	184	253.5	18	77	6.797195e+000	1.927848e+001	0	0	0	0	0	0	0	0	0	0	0	143.989	176.425	1	1	1	1	24.4106	18.1917	77.5937
DATA	49	1	49	0	0	A_14_P126518	chr19:11457936-11457995	12148.2	346.611	1.303621175e-001	7.526848470e-002	8.328044113e-002	5.412547e+002	7.307416e+002	7.334361e+001	8.118109e+001	103	173	18	77	6.684908e+000	1.919427e+001	0	0	0	0	0	0	0	0	0	0	0	56.3364	83.8709	1	1	1	1	25.1049	18.1608	77.6134
DATA	50	1	50	0	0	A_14_P139103	chr8:22421514-22421564	12169.2	346.607	-2.840902911e-001	7.499351614e-002	1.517438711e-004	1.046276e+003	5.439462e+002	1.156854e+002	6.481263e+001	160	141	17	77	6.720450e+000	1.923231e+001	0	0	0	0	0	0	0	0	0	0	0	109.204	62.6481	1	1	1	1	25.1049	18.1155	77.5106
DATA	51	1	51	0	0	A_14_P130386	chr13:114169616-114169675	12190.9	346.737	1.542387679e-002	6.965877152e-002	8.247650680e-001	7.855534e+002	8.139535e+002	9.269928e+001	8.864696e+001	130	178	17	77	6.771653e+000	1.903950e+001	0	0	0	0	0	0	0	0	0	0	0	82.2271	94.0805	1	1	1	1	25.3321	18.1534	77.2779
DATA	52	1	52	0	0	A_18_P24996351	chr6:80796771-80796830	12211.9	346.607	4.851360491e-002	6.801841154e-002	4.756958679e-001	8.564698e+002	9.576916e+002	9.871281e+001	1.019629e+002	141	200	17	77	6.919928e+000	1.888033e+001	0	0	0	0	0	0	0	0	0	0	0	89.8993	111.072	1	1	1	1	25.7804	18.1733	77.5315
DATA	53	1	53	0	0	A_14_P118338	chr1:52632041-52632100	12233.1	346.264	2.059507639e-001	6.728061808e-002	2.205466169e-003	1.019693e+003	1.638400e+003	1.131065e+002	1.675110e+002	166	257	17	77	6.922152e+000	1.905252e+001	0	0	0	0	0	0	0	0	0	0	0	107.332	190.669	1	1	1	1	24.4106	18.0476	77.2894
DATA	54	1	54	0	0	A_14_P136415	chrX:48385313-48385372	12254.6	346.32	-2.218886098e-001	7.504144154e-002	3.107680488e-003	8.734038e+002	5.239942e+002	1.000502e+002	6.287848e+001	137	147.5	17	77	6.935030e+000	1.907118e+001	0	0	0	0	0	0	0	0	0	0	0	92.1971	61.1911	1	1	1	1	24.1747	18.1239	77.7223
DATA	55	1	55	0	0	A_14_P132538	chr14:102774031-102774090	12275.2	345.771	7.130921168e-001	1.045945736e-001	9.252377404e-012	1.923546e+002	9.935615e+002	5.233410e+001	1.052229e+002	67	206	17	77	6.919781e+000	1.887470e+001	0	0	0	0	0	0	0	0	0	0	0	20.3601	116.402	1	1	0	1	23.4529	18.1387	77.8028
DATA	56	1	56	0	0	A_14_P136494	chr17:77073408-77073467	12296.8	345.847	1.122467289e-001	7.116564910e-002	1.147357501e-001	6.578583e+002	8.518813e+002	8.175007e+001	9.191872e+001	118.5	188	17	77	6.881467e+000	1.874925e+001	0	0	0	0	0	0	0	0	0	0	0	69.8321	100.145	1	1	1	1	26.4388	18.158	77.778
DATA	57	1	57	0	0	A_16_P36610291	chr3:196753835-196753894	12317.5	346.23	2.872791001e-001	7.617268538e-002	1.623219580e-004	4.971501e+002	9.633113e+002	6.938245e+001	1.022934e+002	99.5	191.5	18	77	6.913955e+000	1.896633e+001	0	0	0	0	0	0	0	0	0	0	0	52.9186	113.616	1	1	1	1	25.7804	18.2894	77.4387
DATA	58	1	58	0	0	A_14_P126232	chr19:10370663-10370722	12338.8	345.608	-9.342314912e-002	8.156527465e-002	2.520522207e-001	5.393596e+002	4.349659e+002	7.237760e+001	5.539483e+001	104.5	137	18	77	6.910193e+000	1.914681e+001	0	0	0	0	0	0	0	0	0	0	0	57.5704	51.4672	1	1	1	1	24.1747	18.3727	77.4175
DATA	59	1	59	0	0	A_14_P124775	chr10:79551837-79551896	12359.7	345.526	-1.088974312e-001	6.581328603e-002	9.799713480e-002	1.351303e+003	1.051612e+003	1.434469e+002	1.105806e+002	183	206	18	77	6.900811e+000	1.946237e+001	0	0	0	0	0	0	0	0	0	0	0	144.629	124.826	1	1	1	1	25.3321	18.4067	77.547
DATA	60	1	60	0	0	A_14_P130314	chr15:50311064-50311123	12381.1	345.754	-2.253939743e-001	7.136296082e-002	1.586285785e-003	1.094887e+003	6.515912e+002	1.195481e+002	7.353510e+001	159	167	18	77	7.008754e+000	1.917829e+001	0	0	0	0	0	0	0	0	0	0	0	117.51	77.5932	1	1	1	1	25.7804	18.4763	77.7377
DATA	61	1	61	0	0	A_16_P00736723	chr3:73547624-73547683	12402.2	346.317	-1.217532954e-001	6.992076068e-002	8.163030201e-002	9.276763e+002	7.008792e+002	1.043898e+002	7.788891e+001	147	161	18	78	7.246040e+000	1.924859e+001	0	0	0	0	0	0	0	0	0	0	0	99.8372	83.7273	1	1	1	1	26.2212	18.6661	78.3317
DATA	62	1	62	0	0	A_18_P15712741	chr6:80272323-80272382	12423.4	346.133	-2.098429821e-001	6.548778799e-002	1.353879921e-003	2.629522e+003	1.621936e+003	2.672508e+002	1.656928e+002	322	270	18	78	7.330561e+000	1.930300e+001	0	0	0	0	0	0	0	0	0	0	0	283.752	194.351	1	1	1	1	26.0017	18.72	78.6955
DATA	63	1	63	0	0	A_14_P110318	chr16:69173776-69173835	12444.7	345.609	-1.602310738e-001	9.689202488e-002	9.818695464e-002	4.124829e+002	2.852167e+002	6.299640e+001	4.420417e+001	93.5	115	17.5	78	6.994532e+000	1.929385e+001	0	0	0	0	0	0	0	0	0	0	0	44.6287	34.2782	1	1	1	1	27.2919	18.3256	78.3146
DATA	64	1	64	0	0	A_14_P105545	chr19:56416358-56416408	12465.7	345.793	-2.386159261e-001	7.040430086e-002	7.009079837e-004	1.234456e+003	7.126229e+002	1.322654e+002	7.881712e+001	181	162	17	78	6.878634e+000	1.953550e+001	0	0	0	0	0	0	0	0	0	0	0	133.912	85.8979	1	1	1	1	25.1049	18.1116	78.5607
DATA	65	1	65	0	0	A_14_P200974	chr20:61044718-61044777	12486.7	345.556	-2.634665594e-001	1.034120570e-001	1.084246675e-002	4.223607e+002	2.302592e+002	6.346421e+001	4.071349e+001	93	109	17	78	6.738434e+000	1.933049e+001	0	0	0	0	0	0	0	0	0	0	0	45.9341	27.8339	1	1	1	1	24.8756	18.0417	78.4982
DATA	66	1	66	0	0	A_14_P138747	chr11:33777376-33777433	12508	345.95	-6.934330466e-001	1.496734106e-001	3.604495107e-006	4.177378e+002	8.461956e+001	6.306591e+001	3.453306e+001	94.5	95.5	18	77	6.805311e+000	1.925887e+001	0	0	0	0	0	0	0	0	0	0	0	45.5488	10.2584	1	1	1	0	21.1402	18.1477	78.0979
DATA	67	1	67	0	0	A_14_P100193	chr11:105850435-105850492	12529.3	345.4	-9.012168528e-002	6.479498737e-002	1.642635598e-001	1.467135e+003	1.192198e+003	1.540974e+002	1.238071e+002	205	219	18	77	6.854021e+000	1.923358e+001	0	0	0	0	0	0	0	0	0	0	0	160.37	144.922	1	1	1	1	24.8756	18.2601	78.2325
DATA	68	1	68	0	0	A_14_P134886	chr1:214170635-214170692	12550.4	345.491	-2.258726417e-001	7.123206968e-002	1.519463541e-003	1.084503e+003	6.447006e+002	1.182023e+002	7.256230e+001	164.5	158	17	77	6.863148e+000	1.935597e+001	0	0	0	0	0	0	0	0	0	0	0	118.836	78.5793	1	1	1	1	24.4106	18.1507	77.9864
DATA	69	1	69	0	0	A_16_P15008404	chr1:3354713-3354772	12571.2	345.5	5.023485431e-001	8.094530355e-002	5.434168409e-010	5.195003e+002	1.651712e+003	6.999064e+001	1.684778e+002	102	276	17	77	6.897409e+000	1.900016e+001	0	0	0	0	0	0	0	0	0	0	0	57.06	201.835	1	1	1	1	25.7804	18.1239	77.9037
DATA	70	1	70	0	0	A_14_P122196	chr1:198405793-198405852	12592.8	345.421	-3.300589370e-001	7.225744989e-002	4.928258060e-006	1.535466e+003	7.180941e+002	1.605176e+002	7.908321e+001	221	170	18	76	6.828207e+000	1.897195e+001	0	0	0	0	0	0	0	0	0	0	0	169.056	87.9757	1	1	1	1	25.7804	18.2569	77.6572
DATA	71	1	71	0	0	A_16_P36362266	chr3:90254003-90254062	12613.9	345.473	2.989411307e-001	7.099008328e-002	2.542127769e-005	7.576816e+002	1.508092e+003	8.899491e+001	1.543879e+002	136	264	18	77	6.810437e+000	1.887227e+001	0	0	0	0	0	0	0	0	0	0	0	83.6134	185.213	1	1	1	1	25.3321	18.315	77.8899
DATA	72	1	72	0	0	A_14_P110687	chr1:200613435-200613492	12635	345.431	7.768562906e-002	7.352312255e-002	2.906873655e-001	5.688393e+002	6.802604e+002	7.352088e+001	7.559499e+001	112	163.5	18	78	6.754924e+000	1.906561e+001	0	0	0	0	0	0	0	0	0	0	0	62.9146	83.7422	1	1	1	1	26.0017	18.4133	78.5684
DATA	73	1	73	0	0	A_16_P01619268	chr6:154491524-154491583	12656.7	345.463	6.765738571e-002	6.994240377e-002	3.333790979e-001	6.948422e+002	8.119767e+002	8.359353e+001	8.760730e+001	124	177	18	78	6.829688e+000	1.892695e+001	0	0	0	0	0	0	0	0	0	0	0	77.0235	100.191	1	1	1	1	24.6442	18.4369	78.7958
DATA	74	1	74	0	0	A_16_P03340613	chr18:31266730-31266789	12677.5	345.373	-1.134179856e-001	6.923135444e-002	1.013704058e-001	9.276520e+002	7.144422e+002	1.037120e+002	7.862310e+001	145	171.5	18	78	6.891495e+000	1.887862e+001	0	0	0	0	0	0	0	0	0	0	0	103.046	88.347	1	1	1	1	24.4106	18.3409	78.6792
DATA	75	1	75	0	0	A_14_P103890	chr8:10512999-10513046	12698.9	344.946	2.075581408e-001	7.236756848e-002	4.129320382e-003	5.777806e+002	9.317966e+002	7.402817e+001	9.876860e+001	105	197	18	78	6.876276e+000	1.889514e+001	0	0	0	0	0	0	0	0	0	0	0	64.315	115.468	1	1	1	1	25.7804	18.1737	78.621
DATA	76	1	76	0	0	A_16_P36094905	chr2:225837040-225837099	12719.7	345.143	2.581492473e-002	6.287802803e-002	6.813984472e-001	1.798590e+003	1.908741e+003	1.856950e+002	1.936528e+002	249	328	18	78	6.865231e+000	1.884902e+001	0	0	0	0	0	0	0	0	0	0	0	200.606	237.006	1	1	1	1	25.5572	18.2196	78.7312
DATA	77	1	77	0	0	A_14_P114765	chr2:112663913-112663972	12741	344.833	-3.294955665e-002	9.452280925e-002	7.273983239e-001	3.547915e+002	3.288695e+002	5.817109e+001	4.632416e+001	86.5	123	18	79	6.928531e+000	1.911239e+001	0	0	0	0	0	0	0	0	0	0	0	39.6487	40.914	1	1	1	1	26.8687	18.1684	79.3471
DATA	78	1	78	0	0	A_14_P101864	chr8:59342642-59342701	12763.5	344.917	-3.950639608e-001	1.136038601e-001	5.060044097e-004	3.534860e+004	1.423339e+004	5.709716e+003	2.065556e+003	2152	1039	17	79	6.942882e+000	1.929614e+001	0	0	1	1	0	0	1	1	0	0	0	3958.19	1774.24	1	1	1	1	17.2609	18.1158	79.9464
DATA	79	1	79	0	0	A_14_P136182	chr1:180399333-180399392	12783.3	345	5.540741806e-002	6.413075555e-002	3.876012099e-001	1.291048e+003	1.466729e+003	1.370310e+002	1.502319e+002	190	244	17	79	6.983088e+000	1.948657e+001	0	0	0	0	0	0	0	0	0	0	0	144.812	183.135	1	1	1	1	26.0017	18.072	79.7838
DATA	80	1	80	0	0	A_14_P125668	chr18:11075418-11075477	12804.3	344.983	1.984477954e-001	6.988312207e-002	4.515457235e-003	6.879427e+002	1.086426e+003	8.267270e+001	1.133861e+002	126	213	18	80	6.979113e+000	1.933626e+001	0	0	0	0	0	0	0	0	0	0	0	77.2981	135.875	1	1	1	1	25.7804	18.2145	80.2699
DATA	81	1	81	0	0	A_14_P133627	chr1:162703368-162703427	12825.6	344.973	-1.328882565e-001	6.784561025e-002	5.014954778e-002	1.081372e+003	7.963185e+002	1.174254e+002	8.597161e+001	170.5	183	18	80	7.229214e+000	1.959452e+001	0	0	0	0	0	0	0	0	0	0	0	121.709	99.7497	1	1	1	1	29.1201	18.5981	80.9273
DATA	82	1	82	0	0	A_16_P38010306	chr7:44501992-44502051	12846.8	344.806	1.768531486e-002	6.308381584e-002	7.792118260e-001	1.665154e+003	1.734362e+003	1.726723e+002	1.764282e+002	236.5	295.5	18	81	7.228790e+000	1.940517e+001	0	0	0	0	0	0	0	0	0	0	0	187.714	217.571	1	1	1	1	28.5237	18.6399	81.3388
DATA	83	1	83	0	0	A_14_P127281	chr1:103746487-103746546	12867.6	345	-1.993365197e-001	8.485968908e-002	1.882324289e-002	5.440778e+002	3.438148e+002	7.100877e+001	4.718074e+001	107.5	126	18	81	7.181126e+000	1.994469e+001	0	0	0	0	0	0	0	0	0	0	0	61.4274	43.19	1	1	1	1	24.4106	18.7426	81.6105
DATA	84	1	84	0	0	A_14_P104891	chr16:20363995-20364048	12888.9	344.741	-5.616255117e-002	7.458836064e-002	4.514699340e-001	6.153009e+002	5.406609e+002	7.656305e+001	6.296368e+001	110	149	18	81	7.164869e+000	1.996357e+001	0	0	0	0	0	0	0	0	0	0	0	69.5705	68.0043	1	1	1	1	25.1049	18.8533	81.6518
DATA	85	1	85	0	0	A_14_P101880	chr4:89317977-89318030	12909.9	344.661	7.047695682e-002	6.508708826e-002	2.788927230e-001	1.084863e+003	1.276003e+003	1.176415e+002	1.316081e+002	158	245.5	18	80	7.018487e+000	2.000281e+001	0	0	0	0	0	0	0	0	0	0	0	122.831	160.683	1	1	1	1	25.3321	18.8719	80.9172
DATA	86	1	86	0	0	A_16_P17656789	chr6:103405041-103405100	12931.4	344.897	-8.793789248e-002	6.535227982e-002	1.784322324e-001	1.282100e+003	1.047090e+003	1.360238e+002	1.095467e+002	194	209	18	80	6.995336e+000	1.981648e+001	0	0	0	0	0	0	0	0	0	0	0	145.359	132.006	1	1	1	1	25.3321	19.0821	81.076
DATA	87	1	87	0	0	A_16_P21631988	chrX:150707741-150707800	12952.7	344.474	-1.713560253e-001	1.276930845e-001	1.796165613e-001	2.637384e+002	1.777532e+002	5.248988e+001	3.674889e+001	75	105	18	81	6.980572e+000	1.977897e+001	0	0	0	0	0	0	0	0	0	0	0	29.9383	22.4308	1	1	1	1	25.3321	19.0265	81.5195
DATA	88	1	88	0	0	A_18_P12967894	chr18:77605639-77605698	12973.4	344.647	2.759288699e-001	1.240621855e-001	2.614054112e-002	1.648177e+002	3.111235e+002	4.823425e+001	4.472875e+001	66	117	18	81	6.992328e+000	1.950128e+001	0	0	0	0	0	0	0	0	0	0	0	18.7307	39.2957	1	1	0	1	24.4106	18.9431	81.68
DATA	89	1	89	0	0	A_14_P126900	chr2:116499272-116499331	12994.6	344.186	2.449324094e-001	8.260284344e-002	3.025045474e-003	3.554174e+002	6.246995e+002	5.756466e+001	7.023973e+001	90	162	18	81	7.066142e+000	1.961967e+001	0	0	0	0	0	0	0	0	0	0	0	40.435	78.9608	1	1	1	1	22.1978	18.9246	81.5292
DATA	90	1	90	0	0	A_14_P102780	chr18:9732860-9732919	13015.9	344.475	1.823300650e-001	6.795158163e-002	7.291372138e-003	8.135289e+002	1.237950e+003	9.308348e+001	1.278860e+002	147	237	18	81	7.022595e+000	1.900492e+001	0	0	0	0	0	0	0	0	0	0	0	92.6489	156.588	1	1	1	1	26.0017	18.8498	81.6701
DATA	91	1	91	0	0	A_14_P110348	chr14:74815180-74815229	13037.7	344.836	-3.114813360e-001	1.666641408e-001	6.163444673e-002	2.214080e+002	1.080717e+002	5.032351e+001	3.383922e+001	75	95	18	81	7.120445e+000	1.938030e+001	0	0	0	0	0	0	0	0	0	0	0	25.2398	13.6788	1	1	0	0	26.0017	18.723	81.7756
DATA	92	1	92	0	0	A_14_P119358	chr22:41175104-41175162	13058.5	344.324	-2.112035335e-001	1.130126417e-001	6.164385314e-002	3.269554e+002	2.010411e+002	5.574820e+001	3.783608e+001	79	109	18	81	7.225419e+000	1.946720e+001	0	0	0	0	0	0	0	0	0	0	0	37.3027	25.4573	1	1	1	1	27.0811	18.7376	81.4646
DATA	93	1	93	0	0	A_14_P118111	chr16:12571576-12571633	13079.4	344.656	3.280190659e-002	7.051618598e-002	6.418108138e-001	6.703141e+002	7.229034e+002	8.080135e+001	7.907221e+001	125	176	18	80	7.246742e+000	1.934191e+001	0	0	0	0	0	0	0	0	0	0	0	76.5373	91.5782	1	1	1	1	25.7804	18.7077	80.5075
DATA	94	1	94	0	0	A_14_P118420	chr19:14528090-14528149	13100.2	344.87	9.437456063e-002	6.264220610e-002	1.319221833e-001	2.441743e+003	3.034412e+003	2.483020e+002	3.051269e+002	321	474	18	80	7.208280e+000	1.945730e+001	0	0	0	0	0	0	0	0	0	0	0	278.999	384.524	1	1	1	1	24.4106	18.6361	80.4091
DATA	95	1	95	0	0	A_14_P133144	chr17:40264705-40264750	13121.4	344.407	-2.637108527e-001	9.406080025e-002	5.053223565e-003	4.778077e+002	2.603408e+002	6.567525e+001	4.127117e+001	101	118	17	79	6.996347e+000	1.927901e+001	0	0	0	0	0	0	0	0	0	0	0	54.6293	32.9961	1	1	1	1	24.6442	18.2363	79.8406
DATA	96	1	96	0	0	A_14_P123263	chr6:116513243-116513302	13142.9	344.537	2.018182971e-001	6.512354383e-002	1.941706383e-003	1.661777e+003	2.644790e+003	1.721712e+002	2.664102e+002	231	402	18	79	6.930946e+000	1.915172e+001	0	0	0	0	0	0	0	0	0	0	0	190.106	335.246	1	1	1	1	25.1049	18.2061	79.1632
DATA	97	1	97	0	0	A_14_P123703	chr10:71146129-71146188	13163.9	344.267	2.503512662e-001	6.631991911e-002	1.600698917e-004	1.755369e+003	3.124062e+003	1.812158e+002	3.140430e+002	242	467	17	78	6.861445e+000	1.908923e+001	0	0	0	0	0	0	0	0	0	0	0	200.908	395.992	1	1	1	1	26.4388	18.0914	78.2454
DATA	98	1	98	0	0	A_14_P132537	chr6:100932320-100932379	13185.3	344.217	5.896527990e-001	1.020052139e-001	7.442834677e-009	1.857694e+002	7.221493e+002	4.867629e+001	7.899681e+001	72	178.5	17	77	6.903950e+000	1.893783e+001	0	0	0	0	0	0	0	0	0	0	0	21.2708	91.5282	1	1	0	1	26.4388	18.0473	77.7491
DATA	99	1	99	0	0	A_14_P132559	chr13:99053785-99053840	13206.1	344.123	3.438493667e-002	6.827237996e-002	6.145119576e-001	7.772154e+002	8.412524e+002	8.979736e+001	9.001631e+001	142	184.5	17	76	6.869396e+000	1.926271e+001	0	0	0	0	0	0	0	0	0	0	0	89.0219	106.604	1	1	1	1	25.7804	18.0855	77.4746
DATA	100	1	100	0	0	A_16_P00403341	chr2:72620563-72620622	13227.4	343.9	1.182101963e-001	6.618016543e-002	7.406885593e-002	9.414762e+002	1.236003e+003	1.043342e+002	1.276852e+002	153	233	17	77	6.861062e+000	1.887831e+001	0	0	0	0	0	0	0	0	0	0	0	107.865	156.581	1	1	1	1	26.0017	18.0409	77.0817
DATA	101	1	101	0	0	A_14_P200255	chr9:100618167-100618226	13248.6	343.302	1.784968341e-001	6.467889192e-002	5.784762665e-003	1.609108e+003	2.427068e+003	1.670730e+002	2.448141e+002	228	379	17	77	6.899651e+000	1.866991e+001	0	0	0	0	0	0	0	0	0	0	0	184.389	307.34	1	1	1	1	24.8756	18.075	77.0923
DATA	102	1	102	0	0	A_16_P41867000	chrY:9072086-9072145	13270	343.5	-1.771090068e-001	5.410067073e-001	7.433885561e-001	5.435143e+001	3.614947e+001	4.527817e+001	3.226953e+001	54	89	17	76	6.880416e+000	1.899919e+001	0	0	0	0	0	0	0	0	0	0	0	6.22902	4.57559	1	1	0	0	26.2212	18.1982	76.8682
DATA	103	1	103	0	0	A_14_P114744	chr6:126540735-126540794	13290.9	343.415	4.841585979e-002	7.180804197e-002	5.001586945e-001	6.137268e+002	6.861056e+002	7.607200e+001	7.574159e+001	117	163	17	76	6.883407e+000	1.873103e+001	0	0	0	0	0	0	0	0	0	0	0	70.341	86.7959	1	1	1	1	24.6442	18.0938	76.8091
DATA	104	1	104	0	0	A_16_P02019913	chr8:128828456-128828515	13312	343.722	1.103889272e-001	6.295650142e-002	7.953063927e-002	2.224880e+003	2.868769e+003	2.269830e+002	2.886676e+002	295.5	444	18	77	6.874148e+000	1.874364e+001	0	0	0	0	0	0	0	0	0	0	0	255	362.694	1	1	1	1	24.8756	18.2132	77.3762
DATA	105	1	105	0	0	A_14_P201637	chr2:44418154-44418213	13333.5	343.627	-1.184353494e-001	7.174988108e-002	9.880606103e-002	7.727209e+002	5.882843e+002	8.939592e+001	6.702938e+001	136.5	163	18	77	6.933431e+000	1.896925e+001	0	0	0	0	0	0	0	0	0	0	0	88.5569	74.3209	1	1	1	1	24.4106	18.1441	77.3051
DATA	106	1	106	0	0	A_14_P100037	chr19:5825458-5825503	13354.2	343.614	3.342366056e-002	6.566170696e-002	6.107324579e-001	1.003151e+003	1.083403e+003	1.099288e+002	1.130106e+002	157	215	17	77	6.959283e+000	1.895102e+001	0	0	0	0	0	0	0	0	0	0	0	114.949	136.764	1	1	1	1	25.7804	18.1244	77.7385
DATA	107	1	107	0	0	A_14_P104973	chr13:90223460-90223519	13375.7	343.519	2.046762602e-001	7.234618640e-002	4.667575429e-003	5.637757e+002	9.031973e+002	7.211431e+001	9.588179e+001	110.5	193.5	17	77	6.826452e+000	1.925848e+001	0	0	0	0	0	0	0	0	0	0	0	64.5887	113.912	1	1	1	1	24.4106	18.1399	77.8656
DATA	108	1	108	0	0	A_16_P03115093	chr16:11173868-11173927	13396.4	343.529	3.355627240e-001	7.275289127e-002	3.981174617e-006	6.631404e+002	1.436046e+003	8.012890e+001	1.471730e+002	123	260.5	18	77	6.792172e+000	1.922991e+001	0	0	0	0	0	0	0	0	0	0	0	75.9528	180.943	1	1	1	1	24.4106	18.1966	77.9992
DATA	109	1	109	0	0	A_14_P127622	chr10:74804840-74804899	13418.1	343.475	-2.453986354e-001	6.678431456e-002	2.383202307e-004	2.316858e+003	1.316742e+003	2.360142e+002	1.355654e+002	312.5	250.5	18	77	6.747128e+000	1.903166e+001	0	0	0	0	0	0	0	0	0	0	0	265.273	165.732	1	1	1	1	26.0017	18.304	77.5545
DATA	110	1	110	0	0	A_14_P133313	chr4:85417374-85417433	13439.2	343.636	3.239007036e-001	7.361777030e-002	1.083694257e-005	5.840920e+002	1.231351e+003	7.374004e+001	1.272967e+002	114	238	18	77	6.774423e+000	1.916514e+001	0	0	0	0	0	0	0	0	0	0	0	66.8516	154.813	1	1	1	1	25.1049	18.2447	77.8648
DATA	111	1	111	0	0	A_14_P110661	chr12:103138394-103138453	13460.4	343.368	3.475879744e-001	7.237767539e-002	1.567596873e-006	7.380128e+002	1.643054e+003	8.645452e+001	1.674545e+002	131	289	18	77	6.774251e+000	1.919893e+001	0	0	0	0	0	0	0	0	0	0	0	84.431	206.321	1	1	1	1	24.8756	18.2312	77.974
DATA	112	1	112	0	0	A_18_P16311616	chr7:144134110-144134169	13481.5	343.4	-1.464673057e-001	6.340764488e-002	2.089195469e-002	3.408816e+003	2.432967e+003	3.438459e+002	2.454398e+002	419	382	18	78	6.809903e+000	1.941946e+001	0	0	0	0	0	0	0	0	0	0	0	389.788	305.124	1	1	1	1	24.4106	18.1976	78.196
DATA	113	1	113	0	0	A_16_P15543755	chr2:7450678-7450737	13502.9	343.69	1.779032700e-001	7.192676541e-002	1.338362840e-002	5.785471e+002	8.714490e+002	7.334248e+001	9.297537e+001	118	192	17	77	6.846051e+000	1.960145e+001	0	0	0	0	0	0	0	0	0	0	0	66.1192	109.145	1	1	1	1	25.7804	18.1249	78.247
DATA	114	1	114	0	0	A_14_P109164	chr3:122578912-122578971	13523.7	342.917	-1.143033279e-001	7.129941983e-002	1.089025889e-001	7.915307e+002	6.083653e+002	9.110207e+001	6.895171e+001	131	158	17	77	6.883672e+000	1.940541e+001	0	0	0	0	0	0	0	0	0	0	0	90.4061	76.084	1	1	1	1	20.591	18.178	78.3702
DATA	115	1	115	0	0	A_16_P19580587	chr12:68352437-68352496	13545.2	343	1.015478001e-001	6.288162622e-002	1.063314548e-001	2.189593e+003	2.766376e+003	2.235625e+002	2.785404e+002	291	412	17	78	6.740962e+000	1.945453e+001	0	0	0	0	0	0	0	0	0	0	0	249.927	345.458	1	1	1	1	28.1191	17.9747	78.6427
DATA	116	1	116	0	0	A_16_P19623555	chr12:86560507-86560566	13566.6	343.393	-1.126684181e-001	7.036137104e-002	1.093144115e-001	8.381370e+002	6.466162e+002	9.520785e+001	7.239291e+001	139	157	17	78	6.736388e+000	1.958019e+001	0	0	0	0	0	0	0	0	0	0	0	95.602	80.625	1	1	1	1	24.8756	18.0784	79.0475
DATA	117	1	117	0	0	A_14_P136320	chr15:94086657-94086716	13587.3	343.143	-8.166649531e-003	6.874923654e-002	9.054425644e-001	7.911164e+002	7.763790e+002	9.111178e+001	8.420576e+001	138	180	18	78	6.823935e+000	1.914324e+001	0	0	0	0	0	0	0	0	0	0	0	90.1744	96.6517	1	1	1	1	25.5572	18.2042	78.5877
DATA	118	1	118	0	0	A_16_P00654199	chr3:15410270-15410329	13608.1	343.411	1.265785285e-001	6.307382277e-002	4.476760820e-002	2.451836e+003	3.281481e+003	2.493206e+002	3.297690e+002	329.5	480.5	18	78	6.814452e+000	1.899444e+001	0	0	0	0	0	0	0	0	0	0	0	279.261	407.86	1	1	1	1	25.7804	18.2308	78.5308
DATA	119	1	119	0	0	A_14_P122242	chr7:150817735-150817785	13629.8	343.286	-4.222818174e-001	7.311102366e-002	7.654372222e-009	4.426188e+003	1.673971e+003	4.449276e+002	1.705636e+002	545.5	286	18	78	6.851104e+000	1.893164e+001	0	0	0	0	0	0	0	0	0	0	0	503.724	207.695	1	1	1	1	25.1049	18.3388	78.2892
DATA	120	1	120	0	0	A_14_P108576	chr11:33127415-33127474	13650.8	342.946	-8.166463377e-002	6.698636003e-002	2.227973912e-001	1.037398e+003	8.595694e+002	1.132010e+002	9.199192e+001	166	193.5	18	78	6.841388e+000	1.902686e+001	0	0	0	0	0	0	0	0	0	0	0	117.964	106.461	1	1	1	1	25.3321	18.2993	78.6598
DATA	121	1	121	0	0	A_14_P201620	chr15:102182355-102182413	13672.2	342.755	-1.048036911e-001	7.538204953e-002	1.644377111e-001	6.416632e+002	5.040846e+002	7.857107e+001	6.015713e+001	118.5	147.5	18	78	6.820549e+000	1.898433e+001	0	0	0	0	0	0	0	0	0	0	0	72.9006	62.3184	1	1	1	1	24.4106	18.323	78.6072
DATA	122	1	122	0	0	A_14_P116937	chr8:53024720-53024779	13693.5	342.769	1.174865178e-001	6.550020788e-002	7.286398618e-002	1.056039e+003	1.384096e+003	1.149433e+002	1.422642e+002	167	258	18	78	6.803224e+000	1.914795e+001	0	0	0	0	0	0	0	0	0	0	0	119.871	170.795	1	1	1	1	24.4106	18.2844	78.4831
DATA	123	1	123	0	0	A_14_P123600	chr1:153615636-153615695	13714.6	342.509	-4.046427827e-001	7.363688939e-002	3.904676854e-008	2.262359e+003	8.910842e+002	2.307514e+002	9.500679e+001	312.5	186	18	78	6.899944e+000	1.932602e+001	0	0	0	0	0	0	0	0	0	0	0	256.568	109.75	1	1	1	1	24.4106	18.2997	78.8769
DATA	124	1	124	0	0	A_14_P122432	chr5:70952652-70952711	13735.8	342.643	1.717922860e-001	7.981443480e-002	3.136615723e-002	4.102347e+002	6.092909e+002	6.123964e+001	6.929992e+001	93.5	156	17	78	6.906296e+000	1.908467e+001	0	0	0	0	0	0	0	0	0	0	0	46.4803	74.9001	1	1	1	1	25.1049	18.1113	78.4351
DATA	125	1	125	0	0	A_14_P138552	chr17:40490782-40490841	13756.4	342.489	-1.505339839e-001	8.237141464e-002	6.762420609e-002	5.441098e+002	3.847269e+002	7.093480e+001	5.073901e+001	105	130	17	78	6.870640e+000	1.920047e+001	0	0	0	0	0	0	0	0	0	0	0	61.5917	47.2042	1	1	1	1	23.9365	17.9482	78.2957
DATA	126	1	126	0	0	A_14_P128658	chr19:33976629-33976688	13777.9	342.804	7.263159582e-002	6.645287930e-002	2.744030620e-001	9.178258e+002	1.084905e+003	1.024659e+002	1.134408e+002	151.5	225	17	77	6.993970e+000	1.913163e+001	0	0	0	0	0	0	0	0	0	0	0	103.794	132.85	1	1	1	1	24.1747	18.0599	78.446
DATA	127	1	127	0	0	A_14_P129194	chr21:47931308-47931362	13799	342.722	2.140122456e-001	6.940575986e-002	2.045852138e-003	7.365852e+002	1.205689e+003	8.663031e+001	1.250595e+002	131	226	17	78	6.837474e+000	1.944689e+001	0	0	0	0	0	0	0	0	0	0	0	83.218	147.346	1	1	1	1	24.8756	17.9133	78.7506
DATA	128	1	128	0	0	A_18_P14264841	chr3:84854143-84854202	13820	342.729	-3.124509029e-001	7.380301310e-002	2.300011018e-005	1.175281e+003	5.723885e+002	1.260798e+002	6.620976e+001	178	149.5	17	78	6.855790e+000	1.916533e+001	0	0	0	0	0	0	0	0	0	0	0	132.653	69.8112	1	1	1	1	25.7804	17.9488	78.4773
DATA	129	1	129	0	0	A_14_P124257	chr22:50634317-50634371	13840.9	342.327	3.288324747e-001	7.852946424e-002	2.821968220e-005	4.257864e+002	9.078713e+002	6.245167e+001	9.671749e+001	92	196	17	79	6.895067e+000	1.890911e+001	0	0	0	0	0	0	0	0	0	0	0	48.0118	110.503	1	1	1	1	24.1747	17.9814	78.7986
DATA	130	1	130	0	0	A_14_P102851	chr14:24798823-24798882	13862.8	342.39	7.639349613e-002	7.182315224e-002	2.874948553e-001	6.151458e+002	7.334517e+002	7.665193e+001	8.059890e+001	108	167	17	79	6.898372e+000	1.919960e+001	0	0	0	0	0	0	0	0	0	0	0	69.2943	89.0851	1	1	1	1	25.7804	18.1751	79.343
DATA	131	1	131	0	0	A_14_P112651	chr13:70872350-70872409	13883.8	342.283	4.347123113e-001	7.642402637e-002	1.284132995e-008	6.550003e+002	1.782189e+003	7.991080e+001	1.813373e+002	117	298	17	79	6.827514e+000	1.936747e+001	0	0	0	0	0	0	0	0	0	0	0	73.7132	216.024	1	1	1	1	24.4106	18.0931	79.4943
DATA	132	1	132	0	0	A_14_P109233	chr22:24574559-24574618	13905	342.472	5.861790455e-001	1.043181730e-001	1.919036325e-008	1.798769e+002	6.936724e+002	4.922436e+001	7.705589e+001	65	163	17	79	6.970420e+000	1.950714e+001	0	0	0	0	0	0	0	0	0	0	0	20.2239	83.9112	1	1	0	1	25.3321	18.1802	79.7881
DATA	133	1	133	0	0	A_14_P136782	chr3:121605050-121605109	13925.9	342.556	2.802325453e-002	6.203022048e-002	6.514362890e-001	2.878855e+003	3.070740e+003	2.915158e+002	3.089090e+002	374	439.5	17	79	6.847566e+000	1.938359e+001	0	0	0	0	0	0	0	0	0	0	0	323.375	370.709	1	1	1	1	25.3321	18.1609	79.88
DATA	134	1	134	0	0	A_14_P103011	chr1:23885141-23885198	13947.4	342.357	1.418846092e-001	7.096200838e-002	4.556025311e-002	6.317575e+002	8.758606e+002	7.809273e+001	9.384234e+001	116	187	17	80	6.842155e+000	1.988056e+001	0	0	0	0	0	0	0	0	0	0	0	70.8978	105.516	1	1	1	1	24.8756	18.0721	80.7073
DATA	135	1	135	0	0	A_14_P116787	chr16:82201853-82201912	13967.6	341.595	-1.323583433e-001	7.640789844e-002	8.322726989e-002	6.555828e+002	4.833583e+002	8.005466e+001	5.895721e+001	117	141	17	80	6.805508e+000	1.971898e+001	0	0	0	0	0	0	0	0	0	0	0	73.5095	58.1151	1	1	1	1	19.4461	18.0809	80.9396
DATA	136	1	136	0	0	A_14_P132623	chr10:96361629-96361688	13988.9	342.78	1.650215410e-001	1.361735439e-001	2.255708415e-001	1.689815e+002	2.470932e+002	4.899114e+001	4.188715e+001	64	115	17	80	6.778715e+000	2.002116e+001	0	0	0	0	0	0	0	0	0	0	0	18.931	29.6515	1	1	0	1	23.696	18.0944	81.3164
DATA	137	1	137	0	0	A_14_P139336	chr16:2767953-2768009	14010.6	342.474	-5.129425928e-002	6.197235659e-002	4.078427989e-001	3.863114e+003	3.432758e+003	3.890432e+002	3.449449e+002	466	480.5	17	81	6.899048e+000	1.965048e+001	0	0	0	0	0	0	0	0	0	0	0	432.418	411.091	1	1	1	1	25.1049	18.141	81.2652
DATA	138	1	138	0	0	A_14_P106476	chr22:31635829-31635888	14031.9	342.442	-4.295592949e-001	8.755861384e-002	9.297018564e-007	8.086996e+002	3.007655e+002	9.306709e+001	4.536317e+001	127	122	17	80	7.020071e+000	1.946145e+001	0	0	0	0	0	0	0	0	0	0	0	90.4499	35.9474	1	1	1	1	24.6442	18.3211	81.1446
DATA	139	1	139	0	0	A_16_P19929823	chr13:100358898-100358957	14052.8	342.383	-1.233918768e-001	6.602210355e-002	6.163004473e-002	1.333121e+003	1.003408e+003	1.410559e+002	1.059523e+002	185	203	17	80	6.955107e+000	1.928636e+001	0	0	0	0	0	0	0	0	0	0	0	148.995	119.699	1	1	1	1	25.7804	18.2292	80.8656
DATA	140	1	140	0	0	A_14_P135596	chr5:122165586-122165645	14074.5	341.711	2.270668002e-001	1.207130691e-001	5.996568723e-002	1.862273e+002	3.141305e+002	4.974382e+001	4.635711e+001	66	127	17	80	6.961638e+000	1.922127e+001	0	0	0	0	0	0	0	0	0	0	0	20.7989	37.3994	1	1	0	1	23.4529	18.29	80.5165
DATA	141	1	141	0	0	A_14_P134966	chr5:63496727-63496786	14095.7	341.963	1.535856477e-001	8.609921536e-002	7.445262493e-002	3.541977e+002	5.044654e+002	5.818034e+001	6.092036e+001	84	141	17	79	6.875920e+000	1.917714e+001	0	0	0	0	0	0	0	0	0	0	0	39.5332	59.951	1	1	1	1	24.4106	18.0853	80.4445
DATA	142	1	142	0	0	A_14_P122473	chr4:140375952-140376011	14116.6	341.565	8.101609830e-002	6.727866455e-002	2.285172818e-001	8.585082e+002	1.034572e+003	9.748417e+001	1.089679e+002	142	210.5	17	79	6.803119e+000	1.938941e+001	0	0	0	0	0	0	0	0	0	0	0	95.7668	122.729	1	1	1	1	26.6546	18.0456	80.5257
DATA	143	1	143	0	0	A_14_P115397	chr15:68379002-68379061	14137.8	341.756	-2.188562732e-001	7.089165849e-002	2.020559587e-003	1.088886e+003	6.578488e+002	1.182867e+002	7.417739e+001	170	161	17	79	6.833542e+000	1.927938e+001	0	0	0	0	0	0	0	0	0	0	0	121.403	77.9059	1	1	1	1	22.4545	18.0223	80.1314
DATA	144	1	144	0	0	A_16_P19909810	chr13:92494334-92494393	14159	341.604	-1.250454978e-001	9.683058723e-002	1.965704662e-001	3.889978e+002	2.916766e+002	6.041594e+001	4.504807e+001	90.5	121	17	79	6.771629e+000	1.921168e+001	0	0	0	0	0	0	0	0	0	0	0	43.3512	34.4841	1	1	1	1	24.8756	18.0263	80.0343
DATA	145	1	145	0	0	A_14_P132544	chr5:126890565-126890624	14180.4	341.792	3.335020910e-001	7.144711161e-002	3.044158359e-006	8.315156e+002	1.792142e+003	9.514552e+001	1.824831e+002	139.5	287.5	17	79	6.786703e+000	1.942845e+001	0	0	0	0	0	0	0	0	0	0	0	92.6324	211.543	1	1	1	1	23.696	17.9873	79.846
DATA	146	1	146	0	0	A_14_P136218	chr1:185576415-185576474	14201.1	341.729	-1.033479686e-001	7.109216855e-002	1.460244973e-001	8.148518e+002	6.422892e+002	9.369898e+001	7.287800e+001	132	160	17	79	6.795250e+000	1.928090e+001	0	0	0	0	0	0	0	0	0	0	0	90.751	75.7028	1	1	1	1	26.0017	18.0372	79.4664
DATA	147	1	147	0	0	A_16_P17986178	chr7:75885084-75885143	14222.4	341.65	1.840661398e-001	6.975734595e-002	8.323362679e-003	7.066447e+002	1.079611e+003	8.446283e+001	1.133353e+002	123.5	208.5	17	79	6.819275e+000	1.951842e+001	0	0	0	0	0	0	0	0	0	0	0	78.6845	127.062	1	1	1	1	25.5572	18.0695	79.01
DATA	148	1	148	0	0	A_14_P124456	chr5:149488198-149488255	14243.9	341.855	2.076623422e-001	8.681353096e-002	1.675453928e-002	3.351709e+002	5.406655e+002	5.713452e+001	6.415381e+001	82	147	17	78	6.822227e+000	1.931108e+001	0	0	0	0	0	0	0	0	0	0	0	37.3171	63.5465	1	1	1	1	25.1049	18.0605	78.4077
DATA	149	1	149	0	0	A_14_P126370	chrX:78426665-78426724	14264.5	341.324	-2.498513284e-001	7.012255622e-002	3.665478193e-004	1.321678e+003	7.434888e+002	1.400330e+002	8.199568e+001	196.5	173.5	18	77	6.823721e+000	1.918134e+001	0	0	0	0	0	0	0	0	0	0	0	147.154	87.2748	1	1	1	1	27.0811	18.192	78.3067
DATA	150	1	150	0	0	A_16_P18096605	chr7:121873770-121873829	14285.6	341.717	-1.232048269e-002	6.283488361e-002	8.445498082e-001	1.925495e+003	1.871638e+003	1.980298e+002	1.903378e+002	260	297.5	18	77	6.751102e+000	1.943324e+001	0	0	0	0	0	0	0	0	0	0	0	214.403	219.459	1	1	1	1	24.6442	18.125	77.7945
DATA	151	1	151	0	0	A_14_P110602	chr6:27860929-27860978	14307.1	341.172	-5.605463892e-001	8.989327169e-002	4.497969982e-010	1.100459e+003	3.027104e+002	1.193716e+002	4.601306e+001	172	120	17	76	6.808025e+000	1.922902e+001	0	0	0	0	0	0	0	0	0	0	0	122.565	35.4549	1	1	1	1	27.501	18.0664	77.6543
DATA	152	1	152	0	0	A_14_P135118	chr12:66441586-66441645	14328.2	340.846	-1.330144558e-003	8.249975441e-002	9.871362547e-001	4.564487e+002	4.550528e+002	6.497265e+001	5.721788e+001	95	139	17	77	6.719886e+000	1.921390e+001	0	0	0	0	0	0	0	0	0	0	0	50.8551	53.2472	1	1	1	1	24.4106	17.9909	77.8337
DATA	153	1	153	0	0	A_14_P103944	chr19:3524057-3524112	14349.1	341	-3.537829186e-002	6.490555114e-002	5.857030128e-001	1.260463e+003	1.161854e+003	1.342524e+002	1.212605e+002	187	217	17	76	6.798297e+000	1.898747e+001	0	0	0	0	0	0	0	0	0	0	0	140.498	135.845	1	1	1	1	27.2919	18.0912	77.5367
DATA	154	1	154	0	0	A_14_P202452	chrX:40587990-40588049	14370.7	341.258	1.211818882e-001	6.943880192e-002	8.095683504e-002	7.146890e+002	9.447111e+002	8.509567e+001	1.006551e+002	124.5	193	17	76	6.832325e+000	1.880555e+001	0	0	0	0	0	0	0	0	0	0	0	79.7113	110.383	1	1	1	1	26.6546	17.9871	76.8896
DATA	155	1	155	0	0	A_14_P202365	chr1:168761660-168761719	14391.5	340.891	-1.263872246e-001	6.369088963e-002	4.721296927e-002	2.353021e+003	1.758889e+003	2.397861e+002	1.792901e+002	313	276	17	76	6.896991e+000	1.861254e+001	0	0	0	0	0	0	0	0	0	0	0	262.632	205.398	1	1	1	1	25.7804	18.1026	76.9199
DATA	156	1	156	0	0	A_14_P134843	chr9:73001534-73001593	14412.8	340.836	4.378877659e-002	6.944868679e-002	5.283545106e-001	7.410351e+002	8.196483e+002	8.728034e+001	8.903509e+001	131	185	17	77	6.827971e+000	1.908592e+001	0	0	0	0	0	0	0	0	0	0	0	82.7845	95.677	1	1	1	1	27.0811	17.965	77.6327
DATA	157	1	157	0	0	A_14_P126083	chr20:62664413-62664464	14434.3	341	-2.861489975e-001	6.907153925e-002	3.431035868e-005	1.933396e+003	1.000396e+003	1.987518e+002	1.059127e+002	249.5	199	17	77	6.875232e+000	1.894322e+001	0	0	0	0	0	0	0	0	0	0	0	216.215	116.748	1	1	1	1	26.0017	17.9978	78.3016
DATA	158	1	158	0	0	A_14_P121009	chr13:20356966-20357024	14455.3	340.984	-7.579869723e-001	1.020704159e-001	1.118310774e-013	1.274064e+003	2.224356e+002	1.354600e+002	4.128650e+001	178	111	17	77	6.809517e+000	1.857870e+001	0	0	0	0	0	0	0	0	0	0	0	142.651	25.9563	1	1	1	1	26.6546	17.9902	78.1094
DATA	159	1	159	0	0	A_16_P19459065	chr12:12172284-12172343	14476.7	340.569	-1.882733649e-001	6.451501379e-002	3.519595349e-003	3.180949e+003	2.061975e+003	3.213961e+002	2.091103e+002	386.5	309.5	17	78	6.904548e+000	1.910656e+001	0	0	0	0	0	0	0	0	0	0	0	356.655	240.624	1	1	1	1	25.7804	17.9194	78.6772
DATA	160	1	160	0	0	A_14_P118221	chr12:106639219-106639278	14497.8	340.782	4.686401137e-001	8.275158925e-002	1.485620682e-008	3.968964e+002	1.167662e+003	6.066233e+001	1.218335e+002	87.5	209	17	78	6.903796e+000	1.902272e+001	0	0	0	0	0	0	0	0	0	0	0	44.569	136.299	1	1	1	1	24.6442	17.9536	78.5624
DATA	161	1	161	0	0	A_14_P117290	chr5:172339020-172339079	14518.7	340.654	2.384554280e-001	7.110534937e-002	7.978165800e-004	6.590241e+002	1.141187e+003	8.025355e+001	1.192943e+002	123.5	213.5	17	78	6.927315e+000	1.919731e+001	0	0	0	0	0	0	0	0	0	0	0	74.1303	133.263	1	1	1	1	24.4106	17.9227	78.5404
DATA	162	1	162	66	1	DarkCorner	DarkCorner	14539.9	341.118	0.000000000e+000	6.279962055e-001	1.000000000e+000	4.540574e+001	3.450261e+001	4.571170e+001	3.473913e+001	39	83	17	77	7.030766e+000	1.899135e+001	0	0	0	0	0	0	0	0	0	0	0	-7.02707	0.710135	0	0	0	0	23.4529	18.0713	77.9264
DATA	163	1	163	0	1	HsCGHBrightCorner	HsCGHBrightCorner	14561.3	340.608	5.272400534e-002	6.359456017e-002	4.070677944e-001	1.484047e+003	1.675605e+003	1.552562e+002	1.711171e+002	212	278	17	77	7.040669e+000	1.919431e+001	0	0	0	0	0	0	0	0	0	0	0	167.612	195.954	1	1	1	1	24.4106	18.1352	78.1836
DATA	164	1	164	0	1	HsCGHBrightCorner	HsCGHBrightCorner	14582.4	340.208	2.537068802e-002	6.339262275e-002	6.889980570e-001	1.554117e+003	1.647610e+003	1.619373e+002	1.683697e+002	224	275	17	78	6.892950e+000	1.978771e+001	0	0	0	0	0	0	0	0	0	0	0	175.934	192.869	1	1	1	1	23.696	17.899	78.8724
DATA	165	2	1	0	1	HsCGHBrightCorner	HsCGHBrightCorner	11143.5	355.054	1.942190037e-003	6.360150699e-002	9.756389005e-001	1.644742e+003	1.652114e+003	1.718798e+002	1.695149e+002	217	255	18	78	6.894065e+000	1.939383e+001	0	0	0	0	0	0	0	0	0	0	0	169.771	176.675	1	1	1	1	25.5572	18.4183	78.9352
DATA	166	2	2	66	1	DarkCorner	DarkCorner	11164.8	355.1	1.154365864e-001	4.752131328e-001	8.080709384e-001	4.981923e+001	6.498807e+001	5.015493e+001	3.720016e+001	42	90	18	78	7.091490e+000	1.972896e+001	0	0	0	0	0	0	0	0	0	0	0	-5.50605	6.92877	0	1	0	0	23.4529	18.7262	78.8055
DATA	167	2	3	0	0	A_16_P17993421	chr7:78854486-78854544	11185.9	355.696	-2.226943912e-001	6.799407222e-002	1.055860600e-003	1.679210e+003	1.005566e+003	1.753160e+002	1.075574e+002	223	189	18	79	7.107636e+000	1.953382e+001	0	0	0	0	0	0	0	0	0	0	0	171.706	106.926	1	1	1	1	25.3321	18.8627	79.3213
DATA	168	2	4	0	0	A_16_P18208585	chr8:8223659-8223718	11207.1	355.491	5.021321221e-001	8.065452464e-002	4.793633278e-010	5.945470e+002	1.889376e+003	7.806816e+001	1.927728e+002	105	273	18	78	7.189544e+000	1.966665e+001	0	0	0	0	0	0	0	0	0	0	0	60.5384	200.426	1	1	1	1	25.7804	18.8383	78.972
DATA	169	2	5	0	0	A_16_P20013728	chr14:38428459-38428518	11227.7	355.792	2.135426937e-001	8.844786196e-002	1.576399635e-002	3.531765e+002	5.774767e+002	6.185844e+001	6.931524e+001	84	141	18	77	6.910124e+000	1.951850e+001	0	0	0	0	0	0	0	0	0	0	0	35.8262	61.1364	1	1	1	1	23.4529	18.4445	78.5145
DATA	170	2	6	0	0	A_14_P132685	chr4:39977394-39977453	11249.3	355.22	4.569340196e-002	7.598331436e-002	5.475995684e-001	5.901409e+002	6.556154e+002	7.797889e+001	7.598369e+001	106	155	18	77	6.964999e+000	1.911813e+001	0	0	0	0	0	0	0	0	0	0	0	59.6456	69.2817	1	1	1	1	23.4529	18.3397	77.5985
DATA	171	2	7	0	0	A_14_P132583	chr7:40041485-40041544	11269.8	354.8	-5.138563337e-002	7.814720949e-002	5.108278611e-001	6.126895e+002	5.443206e+002	7.980271e+001	6.665122e+001	110	139	18	77	6.937891e+000	1.889489e+001	0	0	0	0	0	0	0	0	0	0	0	61.7283	57.4365	1	1	1	1	18.8476	18.3052	77.7713
DATA	172	2	8	0	0	A_14_P126258	chr6:27808662-27808721	11290.9	354.927	2.695831448e-001	6.724151313e-002	6.093066876e-005	1.690903e+003	3.145588e+003	1.766964e+002	3.169076e+002	215.5	407	18	77	6.637389e+000	1.913627e+001	0	0	0	0	0	0	0	0	0	0	0	169.856	331.517	1	1	1	1	24.6442	18.2498	78.1655
DATA	173	2	9	0	0	A_14_P120594	chr19:19635164-19635223	11312.5	354.98	3.183324873e-001	8.468225854e-002	1.704982384e-004	3.746943e+002	7.798472e+002	6.362747e+001	8.699231e+001	85	167.5	18	76	6.958637e+000	1.875075e+001	0	0	0	0	0	0	0	0	0	0	0	37.5363	82.1087	1	1	1	1	23.4529	18.6707	77.1529
DATA	174	2	10	0	0	A_14_P107107	chr18:67957981-67958040	11333.9	354.603	2.814152408e-001	7.077513433e-002	7.002876676e-005	8.294030e+002	1.585553e+003	9.765505e+001	1.631808e+002	127	246	18	77	7.024131e+000	1.887760e+001	0	0	0	0	0	0	0	0	0	0	0	82.8861	166.819	1	1	1	1	25.7804	18.8491	77.6448
DATA	175	2	11	0	1	SRN_30282	SRN_30282	11354.9	354.466	-4.415980575e-001	2.515646108e-001	7.918985254e-002	1.768276e+002	6.396642e+001	5.460188e+001	3.394536e+001	69	96	18	77	7.130462e+000	1.896628e+001	0	0	0	0	0	0	0	0	0	0	0	17.6338	6.72698	1	1	0	0	25.7804	19.0313	77.6355
DATA	176	2	12	0	0	A_14_P102561	chr18:55250393-55250452	11375.9	354.639	2.100752964e-001	6.820387992e-002	2.069257403e-003	9.645970e+002	1.564664e+003	1.094670e+002	1.611580e+002	140	240.5	18	77	7.169472e+000	1.915105e+001	0	0	0	0	0	0	0	0	0	0	0	96.0156	164.513	1	1	1	1	26.0017	18.9506	77.5297
DATA	177	2	13	0	0	A_14_P101526	chr1:156847074-156847133	11397.2	354.772	-4.122618431e-002	8.770290703e-002	6.383076236e-001	4.708171e+002	4.281797e+002	7.002815e+001	5.764962e+001	90.5	127	18	77	7.082262e+000	1.930219e+001	0	0	0	0	0	0	0	0	0	0	0	46.789	45.0209	1	1	1	1	25.3321	18.7928	78.0591
DATA	178	2	14	0	0	A_16_P03488216	chr20:14078008-14078067	11418.5	354.324	1.470090396e-001	9.099755524e-002	1.061965465e-001	3.588135e+002	5.033590e+002	6.310464e+001	6.342835e+001	83.5	131.5	18	77	7.010924e+000	1.899871e+001	0	0	0	0	0	0	0	0	0	0	0	35.6088	52.9371	1	1	1	1	27.0811	18.7344	78.0569
DATA	179	2	15	0	0	A_14_P129302	chr5:121791982-121792041	11439.4	354.053	1.068162912e-001	6.801586660e-002	1.163078403e-001	9.000704e+002	1.151046e+003	1.039330e+002	1.213970e+002	135.5	203	18	78	6.882590e+000	1.934242e+001	0	0	0	0	0	0	0	0	0	0	0	89.2227	121.105	1	1	1	1	25.3321	18.5181	78.7411
DATA	180	2	16	0	0	A_14_P104414	chr1:84679890-84679948	11460.7	354.154	4.595846612e-002	6.667847313e-002	4.906628581e-001	1.040628e+003	1.156789e+003	1.163390e+002	1.219336e+002	148	200	18	78	6.620125e+000	1.880067e+001	0	0	0	0	0	0	0	0	0	0	0	103.063	121.79	1	1	1	1	24.4106	18.3865	78.7611
DATA	181	2	17	0	0	A_14_P106475	chr12:32261275-32261334	11481.9	354.706	3.178834924e-001	7.137141160e-002	8.431138060e-006	8.750493e+002	1.819349e+003	1.018154e+002	1.859674e+002	127.5	276	18	78	6.875146e+000	1.893302e+001	0	0	0	0	0	0	0	0	0	0	0	86.6068	191.715	1	1	1	1	24.1747	18.4037	78.7033
DATA	182	2	18	0	0	A_14_P101755	chr7:10975798-10975857	11502.9	354.49	-1.019556106e-001	1.270002351e-001	4.220911532e-001	2.848205e+002	2.252245e+002	5.935542e+001	4.458493e+001	74	109	18	79	6.620876e+000	1.880012e+001	0	0	0	0	0	0	0	0	0	0	0	28.1764	23.7574	1	1	1	1	24.4106	18.3054	78.9822
DATA	183	2	19	0	0	A_14_P121492	chr16:48059634-48059693	11524.1	354.661	-2.880256023e-001	8.299012496e-002	5.192951856e-004	7.816297e+002	4.026943e+002	9.392915e+001	5.566457e+001	125	124	18	78	6.833330e+000	1.880185e+001	0	0	0	0	0	0	0	0	0	0	0	77.3042	42.5298	1	1	1	1	25.5572	18.4087	78.9014
DATA	184	2	20	0	0	A_14_P104614	chr21:48022922-48022981	11545.6	353.86	2.155630497e-001	9.233103021e-002	1.956034659e-002	3.284840e+002	5.396067e+002	6.158568e+001	6.621651e+001	77	139	18	78	6.900009e+000	1.871378e+001	0	0	0	0	0	0	0	0	0	0	0	32.4843	57.0677	1	1	1	1	23.9365	18.2946	78.4878
DATA	185	2	21	0	0	A_14_P138151	chr11:46095612-46095671	11566.2	354.456	2.432384364e-001	7.013330240e-002	5.238983087e-004	8.204948e+002	1.436529e+003	9.718595e+001	1.486756e+002	128	236	18	78	6.857291e+000	1.900122e+001	0	0	0	0	0	0	0	0	0	0	0	81.1517	152.161	1	1	1	1	25.5572	18.2427	79.1643
DATA	186	2	22	0	0	A_14_P121453	chr12:53455167-53455216	11587.2	354.094	-1.291775152e-001	7.337517374e-002	7.832185011e-002	8.454042e+002	6.278948e+002	9.929013e+001	7.352481e+001	128.5	148.5	18	78	6.865595e+000	1.872200e+001	0	0	0	0	0	0	0	0	0	0	0	83.6392	66.62	1	1	1	1	24.6442	18.3458	78.9069
DATA	187	2	23	0	0	A_16_P01575674	chr6:124947686-124947745	11608.6	354.302	-1.292956623e-001	7.348694638e-002	7.850327661e-002	8.400865e+002	6.237756e+002	9.882430e+001	7.313554e+001	137	150	18	79	6.883445e+000	1.920649e+001	0	0	0	0	0	0	0	0	0	0	0	83.1538	66.3083	1	1	1	1	24.8756	18.3263	79.589
DATA	188	2	24	0	0	A_16_P19157688	chr11:14034589-14034648	11629.5	354.145	-6.414095753e-002	7.019751298e-002	3.608633519e-001	8.995814e+002	7.760676e+002	1.039127e+002	8.645759e+001	136	167.5	18	79	6.830854e+000	1.873167e+001	0	0	0	0	0	0	0	0	0	0	0	89.0989	82.6601	1	1	1	1	25.7804	18.3441	79.8775
DATA	189	2	25	0	0	A_16_P21213297	chr21:24273103-24273162	11651.2	353.569	7.500628324e-002	7.694655967e-002	3.296673734e-001	5.588896e+002	6.642512e+002	7.631935e+001	7.653869e+001	105	151.5	18	79	6.902640e+000	1.931843e+001	0	0	0	0	0	0	0	0	0	0	0	55.3993	70.9027	1	1	1	1	25.7804	18.5189	79.9878
DATA	190	2	26	0	0	A_16_P17096957	chr5:39739415-39739474	11672.2	353.509	1.975075995e-001	6.764092747e-002	3.500962702e-003	1.009588e+003	1.590933e+003	1.135280e+002	1.635544e+002	147	247	18	79	7.088113e+000	1.931471e+001	0	0	0	0	0	0	0	0	0	0	0	100.17	170.201	1	1	1	1	25.7804	18.6231	80.0795
DATA	191	2	27	0	0	A_14_P202124	chr4:187630364-187630423	11693.9	353.271	-2.467015163e-001	8.642887861e-002	4.311989096e-003	6.472260e+002	3.667368e+002	8.293903e+001	5.270033e+001	114	123	18	79	7.101713e+000	1.913486e+001	0	0	0	0	0	0	0	0	0	0	0	64.289	39.3299	1	1	1	1	26.0017	18.6878	79.6526
DATA	192	2	28	0	0	A_18_P16690136	chr8:136427573-136427632	11714.8	353.627	3.711398850e-001	7.895304993e-002	2.591862248e-006	4.875879e+002	1.146022e+003	7.113770e+001	1.206602e+002	97.5	197.5	18	79	7.016203e+000	1.945141e+001	0	0	0	0	0	0	0	0	0	0	0	48.4927	123.211	1	1	1	1	25.7804	18.518	80.2507
DATA	193	2	29	0	0	A_14_P107469	chr7:94228985-94229044	11735.7	353.796	1.388575482e-001	7.189505855e-002	5.343457244e-002	6.707911e+002	9.235169e+002	8.470798e+001	9.973316e+001	112.5	182	18	80	6.965073e+000	1.969460e+001	0	0	0	0	0	0	0	0	0	0	0	66.8041	99.5457	1	1	1	1	24.6442	18.4525	80.8928
DATA	194	2	30	0	0	A_16_P18153238	chr7:145612111-145612170	11756.7	353.962	-1.101354055e-001	6.957112127e-002	1.134073415e-001	1.009850e+003	7.836488e+002	1.134275e+002	8.689817e+001	155	170	18	80	7.087855e+000	1.992781e+001	0	0	0	0	0	0	0	0	0	0	0	100.722	84.6976	1	1	1	1	24.4106	18.6873	81.1609
DATA	195	2	31	0	0	A_14_P119429	chr5:145894932-145894991	11778.2	353.762	8.100320518e-004	1.457826316e-001	9.955666273e-001	2.091415e+002	2.095319e+002	5.564625e+001	4.291029e+001	66	103	18	80	6.807622e+000	1.974546e+001	0	0	0	0	0	0	0	0	0	0	0	20.8938	22.7108	1	1	0	1	26.4388	18.3837	81.4468
DATA	196	2	32	0	0	A_14_P101494	chr8:42623074-42623133	11799.3	353.891	-2.025920910e-001	8.113005898e-002	1.252039688e-002	6.673435e+002	4.185596e+002	8.428115e+001	5.312655e+001	115	128	18	81	6.738873e+000	1.975685e+001	0	0	0	0	0	0	0	0	0	0	0	66.786	45.499	1	1	1	1	24.8756	18.3203	82.0336
DATA	197	2	33	0	0	A_14_P105851	chr5:176409575-176409634	11820.6	353.424	2.208423292e-001	1.086689663e-001	4.212851150e-002	2.420441e+002	4.024730e+002	5.679804e+001	5.482481e+001	71	124	17	81	6.838900e+000	1.985771e+001	0	0	0	0	0	0	0	0	0	0	0	24.2675	43.8798	1	1	0	1	25.5572	18.3146	82.2748
DATA	198	2	34	0	0	A_18_P11352039	chr12:15550885-15550944	11841.3	353.618	-1.921109848e-002	6.292941412e-002	7.601528233e-001	2.067521e+003	1.978057e+003	2.130176e+002	2.012578e+002	248	293	18	81	6.695608e+000	1.965904e+001	0	0	0	0	0	0	0	0	0	0	0	207.688	216.306	1	1	1	1	24.8756	18.2842	82.1988
DATA	199	2	35	0	0	A_14_P106407	chr11:13331507-13331564	11862.9	353.393	-3.688535562e-001	7.065357767e-002	1.783513437e-007	4.609583e+003	1.971551e+003	4.637906e+002	2.005968e+002	503	303	17	81	6.825571e+000	1.980598e+001	0	0	0	0	0	0	0	0	0	0	0	464.001	216.277	1	1	1	1	25.7804	18.1693	82.2851
DATA	200	2	36	0	0	A_14_P138759	chr18:37493451-37493510	11884	353.611	1.648987681e-001	6.586129725e-002	1.228924957e-002	1.222423e+003	1.786983e+003	1.324814e+002	1.824646e+002	170	269	18	81	6.890273e+000	1.942953e+001	0	0	0	0	0	0	0	0	0	0	0	123.311	196.655	1	1	1	1	25.1049	18.2438	81.8792
DATA	201	2	37	0	0	A_14_P101419	chr8:120628587-120628646	11904.7	353.62	-2.319571230e-001	7.557787250e-002	2.146944850e-003	9.124618e+002	5.348815e+002	1.045118e+002	6.490481e+001	138.5	137.5	18	81	6.853206e+000	1.957337e+001	0	0	0	0	0	0	0	0	0	0	0	92.2437	59.0501	1	1	1	1	23.9365	18.3148	81.6949
DATA	202	2	38	0	0	A_14_P135475	chr15:42359233-42359292	11926.4	353.66	-9.296020541e-002	7.107706542e-002	1.909143409e-001	8.699801e+002	7.023427e+002	1.007640e+002	7.921764e+001	130	162.5	18	80	6.904407e+000	1.943412e+001	0	0	0	0	0	0	0	0	0	0	0	88.1551	77.7991	1	1	1	1	24.6442	18.3116	81.2443
DATA	203	2	39	0	0	A_16_P00073017	chr1:58043100-58043159	11947.1	353.889	-8.678707200e-002	6.319487259e-002	1.696514830e-001	2.378211e+003	1.947436e+003	2.431700e+002	1.981386e+002	286.5	297.5	18	80	6.917707e+000	1.932836e+001	0	0	0	0	0	0	0	0	0	0	0	241.542	216.427	1	1	1	1	24.6442	18.2927	80.4355
DATA	204	2	40	0	0	A_16_P19901122	chr13:88789851-88789910	11968.2	353.509	5.252811901e-002	6.917388887e-002	4.476352099e-001	8.094721e+002	9.135452e+002	9.546168e+001	9.833917e+001	132	173	17	80	6.958608e+000	1.962348e+001	0	0	0	0	0	0	0	0	0	0	0	82.4113	101.865	1	1	1	1	25.7804	18.0681	80.6673
DATA	205	2	41	1028	1	SM_05	SM_05	11990.5	352.909	0.000000000e+000	6.323490345e-001	1.000000000e+000	5.013285e+001	3.602979e+001	5.047066e+001	3.629114e+001	41.5	81	18	79	6.923547e+000	1.954249e+001	0	0	0	0	0	0	0	0	0	0	0	-5.36999	1.34528	0	0	0	0	25.5572	18.2307	79.7391
DATA	206	2	42	0	0	A_16_P16121172	chr3:7778946-7779005	12011	353.143	-1.226593825e-001	8.291448189e-002	1.390473070e-001	5.662777e+002	4.269432e+002	7.577233e+001	5.594318e+001	102	125	17	79	6.916289e+000	1.913901e+001	0	0	0	0	0	0	0	0	0	0	0	57.944	47.9353	1	1	1	1	27.2919	18.1586	79.4586
DATA	207	2	43	0	0	A_14_P135178	chr8:145742205-145742254	12031.5	353.158	-2.155168268e-001	6.603864633e-002	1.100469204e-003	2.402632e+003	1.462751e+003	2.454556e+002	1.506469e+002	288	243.5	18	79	6.885666e+000	1.950045e+001	0	0	0	0	0	0	0	0	0	0	0	246.465	164.783	1	1	1	1	25.7804	18.278	79.1333
DATA	208	2	44	0	0	A_14_P124858	chr4:163164462-163164521	12052.5	353	2.023624382e-001	6.637878308e-002	2.299094477e-003	1.229809e+003	1.959748e+003	1.327904e+002	1.992369e+002	170	307	18	78	6.945163e+000	1.947464e+001	0	0	0	0	0	0	0	0	0	0	0	126.484	221.531	1	1	1	1	22.9591	18.2883	78.3882
DATA	209	2	45	0	0	A_14_P116151	chr7:110602839-110602898	12074.3	352.421	-6.313448329e-002	9.755641968e-002	5.175292544e-001	3.793770e+002	3.280474e+002	6.272690e+001	4.854146e+001	88	115	18	77	6.963184e+000	1.914450e+001	0	0	0	0	0	0	0	0	0	0	0	39.1244	37.214	1	1	1	1	25.1049	18.3974	77.9871
DATA	210	2	46	0	0	A_16_P19963753	chr13:113172605-113172664	12095.4	352.439	-1.081310578e-001	6.665060389e-002	1.047269872e-001	1.256078e+003	9.792319e+002	1.351270e+002	1.042123e+002	176	194.5	18	77	6.888720e+000	1.858606e+001	0	0	0	0	0	0	0	0	0	0	0	129.886	111.472	1	1	1	1	25.1049	18.3352	77.9086
DATA	211	2	47	0	0	A_16_P19427171	chr11:133531291-133531350	12116.6	352.456	-2.167371930e-002	6.575997369e-002	7.417110490e-001	1.161436e+003	1.104897e+003	1.263240e+002	1.160617e+002	165	209.5	18	77	6.855005e+000	1.906631e+001	0	0	0	0	0	0	0	0	0	0	0	120.429	126.22	1	1	1	1	25.1049	18.3402	77.8793
DATA	212	2	48	0	0	A_16_P18175100	chr7:154690552-154690611	12137.9	352.385	6.217051429e-002	6.481194722e-002	3.374355143e-001	1.235925e+003	1.426142e+003	1.331537e+002	1.469433e+002	175	246	18	77	6.757252e+000	1.911974e+001	0	0	0	0	0	0	0	0	0	0	0	128.508	163.491	1	1	1	1	24.4106	18.2226	77.7675
DATA	213	2	49	0	0	A_16_P17414202	chr5:177956879-177956938	12158.8	352.51	-1.261926693e-002	9.811881854e-002	8.976645944e-001	3.496658e+002	3.396518e+002	6.053100e+001	4.897474e+001	81	119	18	77	6.658568e+000	1.924192e+001	0	0	0	0	0	0	0	0	0	0	0	36.4573	39.0719	1	1	1	1	23.9365	18.1291	77.757
DATA	214	2	50	0	0	A_14_P113346	chr22:46204739-46204798	12180	352.508	-4.524321960e-001	1.032780738e-001	1.182884631e-005	5.884964e+002	2.076403e+002	7.675297e+001	4.083385e+001	108	110	17	77	6.733774e+000	1.931242e+001	0	0	0	0	0	0	0	0	0	0	0	61.5302	23.9692	1	1	1	1	26.2212	18.0737	77.4388
DATA	215	2	51	0	1	SRN_30434	SRN_30434	12201.3	352.373	1.633233875e-001	7.556011838e-002	3.065653601e-002	5.213800e+002	7.594125e+002	7.164117e+001	8.363466e+001	100.5	166.5	17	76	6.907954e+000	1.887857e+001	0	0	0	0	0	0	0	0	0	0	0	54.6668	87.9691	1	1	1	1	25.7804	18.167	77.2889
DATA	216	2	52	0	0	A_14_P110627	chr14:80677928-80677978	12221.9	352.729	1.300944587e-001	6.493604473e-002	4.513174122e-002	1.286916e+003	1.736380e+003	1.377038e+002	1.771145e+002	173	286	17	77	7.016683e+000	1.905472e+001	0	0	0	0	0	0	0	0	0	0	0	135.306	201.822	1	1	1	1	26.0017	18.1474	77.5264
DATA	217	2	53	0	0	A_14_P105972	chr3:173740084-173740143	12243.7	352.237	-1.157550318e-001	6.814554152e-002	8.938625001e-002	1.076576e+003	8.246881e+002	1.182252e+002	8.950998e+001	160	173	17	77	6.953584e+000	1.903229e+001	0	0	0	0	0	0	0	0	0	0	0	113.517	96.1891	1	1	1	1	25.7804	18.0846	77.7041
DATA	218	2	54	0	0	A_14_P104156	chr7:100843516-100843567	12264.9	352.259	1.767362701e-001	6.475108634e-002	6.343585377e-003	1.665089e+003	2.501346e+003	1.734903e+002	2.525273e+002	228	372	17	77	6.934222e+000	1.887772e+001	0	0	0	0	0	0	0	0	0	0	0	176.065	292.739	1	1	1	1	25.5572	18.2141	77.7226
DATA	219	2	55	0	0	A_14_P108714	chr11:4853983-4854042	12286	352.321	-1.678452756e-001	7.178976140e-002	1.938665745e-002	9.220585e+002	6.264886e+002	1.042223e+002	7.155112e+001	139	156.5	17	77	6.923164e+000	1.889818e+001	0	0	0	0	0	0	0	0	0	0	0	97.772	73.5669	1	1	1	1	25.5572	18.1408	77.7436
DATA	220	2	56	0	0	A_16_P17299478	chr5:129483137-129483196	12307.2	351.898	3.739178988e-001	7.909476628e-002	2.273379772e-006	4.497396e+002	1.063847e+003	6.610566e+001	1.118237e+002	96	201	17	77	6.860584e+000	1.883749e+001	0	0	0	0	0	0	0	0	0	0	0	47.8214	125.336	1	1	1	1	26.4388	18.1276	77.7118
DATA	221	2	57	0	0	A_18_P17126482	chrX:32641074-32641133	12328.1	351.952	-1.049526042e-001	6.526636557e-002	1.078207935e-001	1.456930e+003	1.144158e+003	1.534954e+002	1.194577e+002	207	224	18	77	7.006915e+000	1.915997e+001	0	0	0	0	0	0	0	0	0	0	0	155.345	135.237	1	1	1	1	27.2919	18.392	77.3406
DATA	222	2	58	0	0	A_14_P118891	chr22:36662026-36662084	12349.7	352.18	5.682787372e-002	6.397121608e-002	3.743605510e-001	1.403057e+003	1.599202e+003	1.483473e+002	1.635415e+002	196.5	256	18	77	6.952277e+000	1.913268e+001	0	0	0	0	0	0	0	0	0	0	0	150.025	189.652	1	1	1	1	26.6546	18.3715	77.5726
DATA	223	2	59	0	0	A_16_P17853611	chr7:14247513-14247572	12370.1	351.825	2.723905330e-001	6.994458278e-002	9.845167226e-005	8.235198e+002	1.541930e+003	9.534597e+001	1.579230e+002	133.5	251.5	18	77	6.935464e+000	1.925809e+001	0	0	0	0	0	0	0	0	0	0	0	88.2891	183.419	1	1	1	1	27.2919	18.4624	77.5788
DATA	224	2	60	0	0	A_14_P112152	chr4:186178095-186178154	12391.5	351.365	-2.937484261e-001	7.144794783e-002	3.933307761e-005	1.421563e+003	7.227990e+002	1.500160e+002	7.988299e+001	203	164.5	18	77	7.201151e+000	1.953220e+001	0	0	0	0	0	0	0	0	0	0	0	152.823	86.251	1	1	1	1	24.4106	18.6618	78.2196
DATA	225	2	61	0	0	A_14_P116195	chr19:46843260-46843319	12413	351.746	2.977020286e-001	8.363543471e-002	3.715327907e-004	3.556632e+002	7.058965e+002	5.957147e+001	7.831027e+001	83.5	166	18	78	7.315455e+000	1.926446e+001	0	0	0	0	0	0	0	0	0	0	0	38.3404	84.5013	1	1	1	1	26.2212	18.6329	78.5875
DATA	226	2	62	0	0	A_14_P135366	chr18:58517547-58517606	12434.3	351.927	7.908476865e-002	7.468792213e-002	2.896591826e-001	5.524224e+002	6.627596e+002	7.296023e+001	7.439785e+001	106	155	18	78	7.314036e+000	1.938569e+001	0	0	0	0	0	0	0	0	0	0	0	59.712	79.5823	1	1	1	1	25.3321	18.6623	78.4819
DATA	227	2	63	0	1	SRN_50490	SRN_50490	12455.1	351.536	-4.073357606e-001	7.188999796e-002	1.460861472e-008	3.185399e+004	1.246890e+004	3.185754e+003	1.247345e+003	3579	1611	17	78	6.916443e+000	1.932939e+001	0	0	0	0	0	0	0	0	0	0	0	3452	1501.57	1	1	1	1	25.7804	18.189	78.2332
DATA	228	2	64	0	0	A_14_P122768	chr14:102235694-102235753	12476.8	351.441	4.395173159e-002	1.205765349e-001	7.154748619e-001	2.313029e+002	2.559368e+002	5.275293e+001	4.224023e+001	69.5	115.5	17	78	6.843513e+000	1.935173e+001	0	0	0	0	0	0	0	0	0	0	0	25.1329	30.9131	1	1	0	1	25.7804	18.1313	78.6223
DATA	229	2	65	0	0	A_14_P130894	chr11:82758698-82758757	12497.7	351.593	-2.022912746e-002	6.191698834e-002	7.438844485e-001	3.380730e+003	3.226869e+003	3.413646e+002	3.244220e+002	403	466	17	78	6.754930e+000	1.915391e+001	0	0	0	0	0	0	0	0	0	0	0	368.277	390.861	1	1	1	1	25.5572	18.0172	78.3102
DATA	230	2	66	0	0	A_18_P15117890	chr5:20693570-20693629	12518.9	351.5	6.187864970e-002	6.415034568e-002	3.347512513e-001	1.324369e+003	1.527171e+003	1.405873e+002	1.563302e+002	188	255	18	77	6.872751e+000	1.943732e+001	0	0	0	0	0	0	0	0	0	0	0	144.632	185.496	1	1	1	1	25.3321	18.2562	78.3233
DATA	231	2	67	0	0	A_14_P200350	chr12:57434942-57435000	12539.9	351.704	5.918238045e-002	9.435623880e-002	5.305132268e-001	3.272533e+002	3.750303e+002	5.731676e+001	5.016990e+001	85	125	18	76	6.949681e+000	1.899067e+001	0	0	0	0	0	0	0	0	0	0	0	35.8274	45.6767	1	1	1	1	25.1049	18.2421	77.6346
DATA	232	2	68	0	0	A_14_P130979	chr10:74542787-74542846	12561.5	351.695	-3.923467778e-002	7.056930387e-002	5.782288288e-001	7.557103e+002	6.904316e+002	8.896252e+001	7.662602e+001	127	161	18	76	6.897197e+000	1.923673e+001	0	0	0	0	0	0	0	0	0	0	0	82.9391	84.3172	1	1	1	1	25.3321	18.1958	77.493
DATA	233	2	69	0	0	A_14_P100630	chr1:70303897-70303956	12582.2	351.806	-5.441724574e-002	6.583018056e-002	4.084464334e-001	1.144409e+003	1.009634e+003	1.236519e+002	1.062668e+002	175	208.5	18	77	6.845659e+000	1.907463e+001	0	0	0	0	0	0	0	0	0	0	0	125.892	123.61	1	1	1	1	26.4388	18.2582	77.668
DATA	234	2	70	0	0	A_16_P36797540	chr4:81798518-81798577	12602.8	351.772	5.109043789e-002	6.474350223e-002	4.300414641e-001	1.174683e+003	1.321330e+003	1.264197e+002	1.362087e+002	167	242	18	76	6.810752e+000	1.871325e+001	0	0	0	0	0	0	0	0	0	0	0	129.517	162.165	1	1	1	1	25.5572	18.2845	77.4087
DATA	235	2	71	0	0	A_16_P15883074	chr2:154164613-154164672	12624.2	351.607	-3.647703945e-002	6.225183067e-002	5.579028623e-001	2.696435e+003	2.479208e+003	2.736435e+002	2.501062e+002	345.5	373.5	18	77	6.721237e+000	1.891979e+001	0	0	0	0	0	0	0	0	0	0	0	297.983	305.009	1	1	1	1	25.1049	18.2758	78.0153
DATA	236	2	72	0	0	A_14_P113211	chr9:138392136-138392195	12645.8	351.393	4.431224797e-001	1.310379664e-001	7.205600166e-004	1.313163e+002	3.642850e+002	4.833036e+001	4.909510e+001	60	127	18	77	7.113522e+000	1.878082e+001	0	0	0	0	0	0	0	0	0	0	0	14.5445	44.9225	1	1	0	1	26.0017	18.6871	78.1458
DATA	237	2	73	0	0	A_14_P138956	chr16:15656291-15656350	12667.6	351.14	4.107261617e-002	7.186603830e-002	5.676496781e-001	6.340792e+002	6.969732e+002	7.857750e+001	7.704593e+001	113	167	18	78	6.829953e+000	1.860518e+001	0	0	0	0	0	0	0	0	0	0	0	70.3851	86.145	1	1	1	1	23.9365	18.422	78.3536
DATA	238	2	74	0	0	A_16_P16871604	chr4:137118362-137118421	12688.4	351.08	-2.682116211e-001	8.319835482e-002	1.265188917e-003	6.542684e+002	3.528128e+002	8.016018e+001	4.815147e+001	117	125	18	78	6.882232e+000	1.851909e+001	0	0	0	0	0	0	0	0	0	0	0	72.7763	43.6998	1	1	1	1	24.1747	18.2041	78.2981
DATA	239	2	75	0	0	A_16_P01388843	chr5:166951793-166951852	12709.5	351.237	1.877272640e-001	6.973239236e-002	7.100153940e-003	6.966258e+002	1.073314e+003	8.360088e+001	1.122023e+002	124.5	215	18	78	6.897381e+000	1.886907e+001	0	0	0	0	0	0	0	0	0	0	0	77.6464	133.219	1	1	1	1	25.7804	18.2315	78.5344
DATA	240	2	76	0	0	A_16_P20154283	chr14:97978392-97978451	12730.5	351.338	3.827058891e-001	8.970638062e-002	1.988253046e-005	2.771760e+002	6.690545e+002	5.381590e+001	7.444095e+001	81	166	18	78	6.878985e+000	1.912015e+001	0	0	0	0	0	0	0	0	0	0	0	30.9547	83.2068	1	1	1	1	27.0811	18.1867	79.0509
DATA	241	2	77	0	0	A_14_P136359	chr2:116330274-116330333	12751.5	351.164	1.263005468e-001	6.593560699e-002	5.542703603e-002	1.003610e+003	1.342349e+003	1.104182e+002	1.381309e+002	161.5	238.5	17	79	6.967971e+000	1.911474e+001	0	0	0	0	0	0	0	0	0	0	0	112.294	167.253	1	1	1	1	25.7804	18.0917	79.3465
DATA	242	2	78	0	1	SRN_30558	SRN_30558	12772.1	350.645	8.708326013e-002	7.517165551e-002	2.466768973e-001	5.182738e+002	6.333482e+002	6.927069e+001	7.119565e+001	105	157.5	17	79	6.960479e+000	1.930367e+001	0	0	0	0	0	0	0	0	0	0	0	58.0928	79.0485	1	1	1	1	26.6546	18.0624	79.4306
DATA	243	2	79	0	0	A_14_P122294	chr3:84777412-84777471	12794	351.016	-3.600875262e-001	1.094960223e-001	1.006905773e-003	4.252582e+002	1.855945e+002	6.255361e+001	3.739187e+001	96	105	18	79	6.957788e+000	1.933754e+001	0	0	0	0	0	0	0	0	0	0	0	47.7555	23.2061	1	1	1	1	27.501	18.2411	79.6319
DATA	244	2	80	0	0	A_16_P19125946	chr11:653155-653214	12815.2	351.098	3.689891500e-002	8.822563603e-002	6.757764178e-001	3.691084e+002	4.018396e+002	5.881945e+001	5.162392e+001	90.5	122	18	80	7.177466e+000	1.915673e+001	0	0	0	0	0	0	0	0	0	0	0	41.521	50.3265	1	1	1	1	26.8687	18.4444	80.4185
DATA	245	2	81	0	1	SRN_50360	SRN_50360	12836.4	351.014	-1.179075374e-001	6.235524492e-002	5.863767096e-002	3.608685e+005	2.750689e+005	3.608688e+004	2.750691e+004	41288	34633.5	18	80	7.183730e+000	1.929728e+001	0	0	0	0	0	0	0	0	0	0	0	40660.7	34502.1	1	1	1	1	29.1201	18.5213	81.2371
DATA	246	2	82	0	0	A_16_P37999166	chr7:40095110-40095169	12856.5	351.556	4.610136734e-001	8.427448053e-002	4.490644455e-008	3.475404e+002	1.004660e+003	5.737593e+001	1.055347e+002	86.5	203.5	18	81	7.245315e+000	1.989876e+001	0	0	0	0	0	0	0	0	0	0	0	39.2181	126.192	1	1	1	1	23.2073	18.5887	81.9143
DATA	247	2	83	0	0	A_16_P15203883	chr1:87873004-87873063	12878.1	350.836	-5.691422134e-001	8.177900033e-002	3.414451580e-012	3.310762e+003	8.928650e+002	3.341996e+002	9.493955e+001	414	196	18	81	7.130379e+000	2.021189e+001	0	0	0	0	0	0	0	0	0	0	0	374.162	112.296	1	1	1	1	24.6442	18.8174	81.482
DATA	248	2	84	0	0	A_14_P122870	chr12:10269497-10269556	12899.2	351.096	-1.788648709e-001	6.478753145e-002	5.766145966e-003	2.350030e+003	1.556713e+003	2.393708e+002	1.589729e+002	319	271.5	18	80	7.045377e+000	1.990266e+001	0	0	0	0	0	0	0	0	0	0	0	265.966	196.035	1	1	1	1	23.696	18.7959	80.9951
DATA	249	2	85	0	0	A_16_P16215727	chr3:48371494-48371553	12920.5	350.909	4.431229775e-001	8.444037554e-002	1.539581749e-007	3.369237e+002	9.346618e+002	5.658252e+001	9.885551e+001	84	203	18	80	7.021716e+000	2.007010e+001	0	0	0	0	0	0	0	0	0	0	0	38.1829	117.833	1	1	1	1	22.4545	18.9964	80.966
DATA	250	2	86	0	0	A_14_P105546	chr17:47655292-47655351	12941.6	350.882	1.987176047e-001	6.557743791e-002	2.443319627e-003	1.352775e+003	2.137683e+003	1.426926e+002	2.161741e+002	184	374	18	80	6.994648e+000	1.977018e+001	0	0	0	0	0	0	0	0	0	0	0	153.503	269.779	1	1	1	1	24.1747	19.0995	81.2925
DATA	251	2	87	0	0	A_14_P114653	chr2:65477909-65477968	12962.8	351.102	-3.648375256e-002	6.996324528e-002	6.020392105e-001	7.547682e+002	6.939527e+002	8.805071e+001	7.647255e+001	129	171	18	81	7.002804e+000	1.957447e+001	0	0	0	0	0	0	0	0	0	0	0	85.749	87.6623	1	1	1	1	23.2073	19.0235	81.8705
DATA	252	2	88	0	0	A_16_P16111335	chr3:3653346-3653405	12983.4	351.111	-7.543516367e-002	7.743293658e-002	3.299572745e-001	5.630514e+002	4.732743e+002	7.226312e+001	5.718862e+001	114	145	18	81	7.017934e+000	1.946782e+001	0	0	0	0	0	0	0	0	0	0	0	64.038	59.8346	1	1	1	1	22.4545	18.9135	81.5061
DATA	253	2	89	0	0	A_14_P108641	chr16:1820324-1820379	13005.4	350.778	-1.471205424e-001	7.060427526e-002	3.718434787e-002	8.839319e+002	6.299386e+002	9.930070e+001	7.069191e+001	149	161.5	18	81	7.057545e+000	1.953559e+001	0	0	0	0	0	0	0	0	0	0	0	100.641	79.7005	1	1	1	1	24.8756	18.9466	81.9537
DATA	254	2	90	0	0	A_14_P113761	chr5:131008260-131008319	13026.6	350.636	2.254937677e-001	7.158416329e-002	1.632419396e-003	6.028810e+002	1.013270e+003	7.535223e+001	1.062779e+002	114.5	214	18	82	6.988370e+000	1.903990e+001	0	0	0	0	0	0	0	0	0	0	0	68.7086	128.281	1	1	1	1	24.8756	18.8099	82.1456
DATA	255	2	91	0	0	A_14_P117821	chrX:34481748-34481807	13047.2	350.617	-2.168367777e-001	8.288398743e-002	8.892799518e-003	5.874326e+002	3.565507e+002	7.409802e+001	4.793756e+001	113	121	18	81	7.104306e+000	1.927704e+001	0	0	0	0	0	0	0	0	0	0	0	67.0063	45.1637	1	1	1	1	23.4529	18.6956	81.6611
DATA	256	2	92	0	0	A_14_P104417	chr2:11389766-11389815	13068.8	350.579	2.472125970e-001	6.602317295e-002	1.808752490e-004	2.047317e+003	3.617409e+003	2.096458e+002	3.631560e+002	274	540	18	81	7.289350e+000	1.917008e+001	0	0	0	0	0	0	0	0	0	0	0	233.726	458.421	1	1	1	1	25.7804	18.7664	81.1315
DATA	257	2	93	0	0	A_14_P119212	chr6:161582823-161582882	13090.3	350.286	3.455147967e-001	7.273279208e-002	2.029464720e-006	6.913537e+002	1.531846e+003	8.254081e+001	1.564948e+002	127	282	18	80	7.173666e+000	1.935454e+001	0	0	0	0	0	0	0	0	0	0	0	78.9854	194.189	1	1	1	1	23.696	18.7465	80.9003
DATA	258	2	94	0	0	A_14_P135297	chr10:74506622-74506681	13110.9	350.545	-4.277250388e-001	7.538148756e-002	1.393879165e-008	1.958284e+003	7.313926e+002	2.009462e+002	7.983684e+001	260.5	170.5	18	80	7.031579e+000	1.931809e+001	0	0	0	0	0	0	0	0	0	0	0	223.876	92.7418	1	1	1	1	25.5572	18.3503	80.3588
DATA	259	2	95	0	0	A_14_P202101	chr1:71318416-71318475	13132.4	350.13	-4.229191451e-001	7.285571556e-002	6.440969675e-009	6.679243e+003	2.522366e+003	6.694409e+002	2.542590e+002	814	400.5	18	79	6.917320e+000	1.906954e+001	0	0	0	0	0	0	0	0	0	0	0	764.041	319.878	1	1	1	1	25.1049	18.2915	79.5066
DATA	260	2	96	0	0	A_18_P17380348	chrY:7613581-7613640	13154.3	349.34	0.000000000e+000	6.332660556e-001	1.000000000e+000	4.471145e+001	3.179250e+001	4.501277e+001	3.202528e+001	45.5	86	18	79	6.934826e+000	1.900250e+001	0	0	0	0	0	0	0	0	0	0	0	0.0683801	1.42559	0	0	0	0	23.9365	18.2426	79.104
DATA	261	2	97	0	0	A_14_P130939	chr13:94540422-94540477	13173.8	350.258	5.158862630e-002	6.733340987e-002	4.435770380e-001	8.305272e+002	9.352818e+002	9.445691e+001	9.885230e+001	139	201	17	78	6.928322e+000	1.898344e+001	0	0	0	0	0	0	0	0	0	0	0	95.0947	118.613	1	1	1	1	27.0811	18.0808	78.3738
DATA	262	2	98	0	0	A_14_P121057	chr1:40128786-40128845	13195.3	350.034	3.040030344e-001	6.779179909e-002	7.313207971e-006	2.349551e+003	4.731381e+003	2.392211e+002	4.742196e+002	323	669	17	77	6.895449e+000	1.898065e+001	0	0	0	0	0	0	0	0	0	0	0	269.122	599.947	1	1	1	1	26.2212	18.016	77.8464
DATA	263	2	99	0	0	A_14_P130347	chr4:27025347-27025406	13217.1	350.367	4.585820534e-002	6.834348725e-002	5.022230900e-001	7.656861e+002	8.509596e+002	8.879357e+001	9.091925e+001	136	188	17	77	6.883967e+000	1.920513e+001	0	0	0	0	0	0	0	0	0	0	0	87.7313	107.881	1	1	1	1	26.2212	18.117	77.6545
DATA	264	2	100	0	0	A_14_P110273	chr4:152201339-152201398	13238	349.75	1.011683523e-001	8.241390749e-002	2.196106560e-001	3.929622e+002	4.960427e+002	5.970680e+001	5.904519e+001	95.5	137	17	77	6.924745e+000	1.878985e+001	0	0	0	0	0	0	0	0	0	0	0	45.0344	62.8629	1	1	1	1	24.4106	18.1813	77.4723
DATA	265	2	101	0	0	A_14_P120470	chr11:47269963-47270016	13259.2	350.018	-1.085073747e-001	6.328328312e-002	8.641322250e-002	2.337087e+003	1.820403e+003	2.379912e+002	1.848384e+002	317	316	17	77	6.887005e+000	1.875238e+001	0	0	0	0	0	0	0	0	0	0	0	267.88	230.608	1	1	1	1	25.1049	18.1329	77.1043
DATA	266	2	102	0	0	A_16_P15630632	chr2:43046238-43046297	13280.2	349.692	2.996031173e-001	7.729384979e-002	1.061191100e-004	4.371122e+002	8.713569e+002	6.269282e+001	9.284536e+001	99.5	191	17	77	6.892098e+000	1.889557e+001	0	0	0	0	0	0	0	0	0	0	0	50.1064	110.325	1	1	1	1	24.4106	18.0831	76.9842
DATA	267	2	103	0	0	A_14_P113820	chr16:2092056-2092101	13301.6	349.574	5.420953554e-001	1.362061936e-001	6.892653904e-005	1.086625e+002	3.785950e+002	4.623553e+001	4.962078e+001	62	127	17	77	6.851916e+000	1.873181e+001	0	0	0	0	0	0	0	0	0	0	0	12.4562	47.9058	1	1	0	1	23.696	18.0807	77.5005
DATA	268	2	104	0	0	A_18_P12230151	chr15:53238405-53238464	13322.5	349.773	2.031180333e-001	8.177019493e-002	1.299119229e-002	3.711042e+002	5.923984e+002	5.828376e+001	6.737642e+001	86	162	18	77	6.880932e+000	1.871578e+001	0	0	0	0	0	0	0	0	0	0	0	42.5389	74.9108	1	1	1	1	22.9591	18.1725	77.5484
DATA	269	2	105	0	0	A_14_P134348	chrX:36367299-36367358	13343.7	349.904	-3.404273210e-002	7.417955363e-002	6.462891829e-001	6.013601e+002	5.560219e+002	7.507725e+001	6.421355e+001	116.5	152	17	77	6.941285e+000	1.889135e+001	0	0	0	0	0	0	0	0	0	0	0	68.9251	70.2578	1	1	1	1	24.1747	18.1032	77.5676
DATA	270	2	106	0	0	A_14_P120445	chr8:140713512-140713571	13365.2	349.569	-5.143669444e-001	8.147090309e-002	2.727857148e-010	1.630297e+003	4.987695e+002	1.691145e+002	5.934074e+001	235	146	17	78	6.856592e+000	1.933893e+001	0	0	0	0	0	0	0	0	0	0	0	186.822	62.9675	1	1	1	1	25.7804	18.1006	78.3533
DATA	271	2	107	0	0	A_14_P133620	chr1:152659667-152659720	13385.8	349.702	-1.584127787e-001	6.410063202e-002	1.346176132e-002	2.540498e+003	1.764030e+003	2.579985e+002	1.793139e+002	331	322	18	77	6.832277e+000	1.916046e+001	0	0	0	0	0	0	0	0	0	0	0	291.059	222.502	1	1	1	1	25.3321	18.2146	78.0725
DATA	272	2	108	0	0	A_14_P139611	chr1:36909594-36909648	13407	349.625	5.095583995e-002	6.198678094e-002	4.110520525e-001	3.252063e+003	3.656914e+003	3.283021e+002	3.671073e+002	419.5	528.5	18	77	6.783786e+000	1.905597e+001	0	0	0	0	0	0	0	0	0	0	0	372.469	460.788	1	1	1	1	25.5572	18.311	77.9096
DATA	273	2	109	0	0	A_14_P124604	chr1:22352654-22352713	13428.4	349.611	2.679506575e-001	6.821938316e-002	8.573395247e-005	1.036803e+003	1.921528e+003	1.130231e+002	1.948399e+002	161	330.5	18	77	6.732438e+000	1.894817e+001	0	0	0	0	0	0	0	0	0	0	0	118.705	241.854	1	1	1	1	24.4106	18.302	77.8816
DATA	274	2	110	0	0	A_16_P15884526	chr2:154938385-154938444	13450.2	349.593	-1.323415409e-001	9.907812347e-002	1.816378185e-001	3.634106e+002	2.679514e+002	5.785360e+001	4.195649e+001	89	122	18	77	6.786065e+000	1.914915e+001	0	0	0	0	0	0	0	0	0	0	0	41.5896	33.6854	1	1	1	1	25.7804	18.3418	78.0263
DATA	275	2	111	0	0	A_14_P124551	chr14:103986623-103986673	13470.9	349.537	-9.725475896e-002	7.747372913e-002	2.093605728e-001	5.793848e+002	4.631401e+002	7.338327e+001	5.647912e+001	116	149	18	77	6.798254e+000	1.914389e+001	0	0	0	0	0	0	0	0	0	0	0	66.2756	58.1527	1	1	1	1	25.1049	18.2389	77.7572
DATA	276	2	112	0	0	A_14_P113840	chr1:22580233-22580292	13491.9	349.6	3.265300972e-001	6.874470571e-002	2.035228315e-006	2.083386e+003	4.418755e+003	2.131556e+002	4.430593e+002	273	626	17	78	6.799926e+000	1.925097e+001	0	0	0	0	0	0	0	0	0	0	0	238.194	554.109	1	1	1	1	25.5572	18.1017	78.5574
DATA	277	2	113	0	0	A_16_P18843555	chr10:14829939-14829998	13513	349.864	4.794557592e-002	6.214281386e-002	4.403877934e-001	2.719533e+003	3.036966e+003	2.756651e+002	3.054212e+002	348	461	17	77	6.843586e+000	1.940765e+001	0	0	0	0	0	0	0	0	0	0	0	310.748	380.319	1	1	1	1	25.5572	18.1292	78.3675
DATA	278	2	114	0	0	A_14_P120692	chr9:79312247-79312306	13534.7	349.119	3.332696126e-002	6.183964113e-002	5.899382434e-001	3.555963e+003	3.839584e+003	3.584467e+002	3.853281e+002	438	569	17	77	6.766914e+000	1.969412e+001	0	0	0	0	0	0	0	0	0	0	0	406.06	480.09	1	1	1	1	26.0017	17.9942	78.3497
DATA	279	2	115	0	0	A_14_P134785	chr19:10385601-10385651	13555.3	349.5	2.050198925e-001	7.083529069e-002	3.799825049e-003	6.321198e+002	1.013490e+003	7.767669e+001	1.064347e+002	117.5	207.5	17	78	6.734176e+000	1.934644e+001	0	0	0	0	0	0	0	0	0	0	0	72.136	126.542	1	1	1	1	24.4106	18.0592	78.5707
DATA	280	2	116	0	-1	NC2_00070181	NC2_00070181	13577.4	349.032	0.000000000e+000	6.337007494e-001	1.000000000e+000	4.487471e+001	3.234517e+001	4.536298e+001	3.256192e+001	51.5	78	17	78	6.757985e+000	1.918748e+001	0	0	0	0	0	0	0	0	0	0	0	4.67817	-3.3284	0	0	0	0	26.4388	18.1323	78.627
DATA	281	2	117	1028	1	SM_07	SM_07	13598.2	349	-2.746096866e-001	5.390166045e-001	6.104268563e-001	6.096953e+001	3.239688e+001	4.561966e+001	3.262254e+001	52.5	85.5	18	78	6.830787e+000	1.906313e+001	0	0	0	0	0	0	0	0	0	0	0	6.94737	0.93059	1	0	0	0	28.1191	18.2481	78.7926
DATA	282	2	118	0	0	A_14_P105396	chr21:37796230-37796289	13619.4	349.333	5.876492365e-001	9.930885201e-002	3.270898973e-009	2.032099e+002	7.863105e+002	4.959972e+001	8.514712e+001	72	180	18	78	6.817750e+000	1.898864e+001	0	0	0	0	0	0	0	0	0	0	0	23.1372	97.6943	1	1	0	1	24.4106	18.3069	78.4377
DATA	283	2	119	0	0	A_14_P128909	chr21:19756025-19756084	13640	349.186	1.767022339e-001	6.574213797e-002	7.192276826e-003	1.156200e+003	1.736741e+003	1.241711e+002	1.767301e+002	181.5	287.5	18	77	6.853812e+000	1.903561e+001	0	0	0	0	0	0	0	0	0	0	0	131.538	215.414	1	1	1	1	26.4388	18.366	78.2422
DATA	284	2	120	0	0	A_14_P105071	chr16:57511305-57511361	13661.1	348.966	-6.464209458e-002	6.369068995e-002	3.101354355e-001	1.655383e+003	1.426449e+003	1.716301e+002	1.463634e+002	227	235	18	78	6.884842e+000	1.889694e+001	0	0	0	0	0	0	0	0	0	0	0	188.168	176.611	1	1	1	1	26.2212	18.287	78.5161
DATA	285	2	121	0	0	A_14_P109369	chr17:32977608-32977667	13682.8	348.821	-2.715267503e-001	6.739519976e-002	5.604470712e-005	2.643574e+003	1.414701e+003	2.682210e+002	1.452326e+002	360	258	18	77	6.777057e+000	1.893864e+001	0	0	0	0	0	0	0	0	0	0	0	300.224	174.827	1	1	1	1	25.1049	18.3686	78.2531
DATA	286	2	122	0	0	A_18_P15977500	chr7:9006498-9006557	13704.1	348.569	1.765813966e-001	6.578386503e-002	7.268922841e-003	1.149063e+003	1.725540e+003	1.235513e+002	1.756636e+002	171	300.5	18	77	6.887659e+000	1.898248e+001	0	0	0	0	0	0	0	0	0	0	0	130.377	212.837	1	1	1	1	25.7804	18.4103	78.2824
DATA	287	2	123	0	0	A_14_P119686	chr16:31288300-31288353	13725.3	348.544	2.677456341e-001	7.907739214e-002	7.095342749e-004	4.065644e+002	7.531387e+002	6.097750e+001	8.221388e+001	94	175.5	17	77	6.902509e+000	1.919971e+001	0	0	0	0	0	0	0	0	0	0	0	46.0874	92.7187	1	1	1	1	25.3321	18.2041	78.4907
DATA	288	2	124	0	0	A_16_P17568597	chr6:64471193-64471252	13746.5	348.686	1.321791786e-001	6.769228374e-002	5.086135404e-002	8.104230e+002	1.098730e+003	9.293591e+001	1.147310e+002	138	217	17	77	6.930750e+000	1.922789e+001	0	0	0	0	0	0	0	0	0	0	0	91.7811	135.004	1	1	1	1	24.4106	18.0783	78.2265
DATA	289	2	125	0	0	A_16_P41239072	chr20:275774-275833	13767	348.722	4.794051512e-002	6.291806886e-002	4.460889737e-001	1.787590e+003	1.996221e+003	1.844664e+002	2.023468e+002	251	322	17	77	6.905881e+000	1.913305e+001	0	0	0	0	0	0	0	0	0	0	0	202.259	244.819	1	1	1	1	24.8756	17.9222	78.49
DATA	290	2	126	0	0	A_16_P38909067	chr9:140852852-140852911	13788.1	348.565	5.257508646e-001	8.099855131e-002	8.534351160e-011	5.909563e+002	1.982925e+003	7.462830e+001	2.010461e+002	116	320.5	17	78	6.972939e+000	1.903015e+001	0	0	0	0	0	0	0	0	0	0	0	66.7995	242.704	1	1	1	1	26.2212	18.0883	78.3241
DATA	291	2	127	0	0	A_16_P19116964	chr10:132580596-132580655	13809.7	348.269	-3.252889506e-002	6.390532136e-002	6.107403079e-001	1.461940e+003	1.356440e+003	1.531468e+002	1.396550e+002	205	247	17	78	6.832264e+000	1.917474e+001	0	0	0	0	0	0	0	0	0	0	0	165.087	165.679	1	1	1	1	24.4106	17.9603	78.2317
DATA	292	2	128	0	0	A_14_P122696	chr6:166659302-166659361	13830.9	348.339	-1.021170263e-001	7.796362125e-002	1.902623167e-001	5.846813e+002	4.621705e+002	7.418803e+001	5.696227e+001	115	139	17	78	6.582690e+000	1.908779e+001	0	0	0	0	0	0	0	0	0	0	0	65.9593	56.337	1	1	1	1	26.0017	17.6058	78.4315
DATA	293	2	129	0	0	A_14_P101838	chr3:167437972-167438031	13851.9	348.465	-1.999203222e-001	1.545699443e-001	1.958737488e-001	2.180161e+002	1.375841e+002	5.064310e+001	3.608951e+001	72	99	17	79	6.860066e+000	1.879996e+001	0	0	0	0	0	0	0	0	0	0	0	24.571	16.7373	1	1	0	0	22.4545	18.0134	78.8219
DATA	294	2	130	0	0	A_14_P131735	chr8:94936398-94936457	13873.2	348.286	-3.298453929e-001	7.090429450e-002	3.287622290e-006	1.895585e+003	8.869473e+002	1.950024e+002	9.478674e+001	262.5	189	17	79	6.850281e+000	1.907467e+001	0	0	0	0	0	0	0	0	0	0	0	213.428	107.676	1	1	1	1	25.3321	18.2111	79.3504
DATA	295	2	131	0	0	A_16_P00639849	chr3:5030941-5031000	13894.1	348.259	3.240469653e-002	8.845048583e-002	7.140966612e-001	3.733132e+002	4.022333e+002	5.908594e+001	5.234727e+001	88	132	17	79	6.885137e+000	1.926393e+001	0	0	0	0	0	0	0	0	0	0	0	41.9919	48.7321	1	1	1	1	24.4106	18.2253	79.485
DATA	296	2	132	0	0	A_16_P41862419	chrY:6716801-6716860	13915.4	348.027	0.000000000e+000	6.309157518e-001	1.000000000e+000	4.553575e+001	3.334728e+001	4.585629e+001	3.358420e+001	46	83	17	78	6.865109e+000	1.918464e+001	0	0	0	0	0	0	0	0	0	0	0	1.26014	1.1493	0	0	0	0	29.1201	18.164	79.6411
DATA	297	2	133	0	0	A_16_P01648198	chr7:5151444-5151503	13936.3	348.442	4.967392788e-001	8.288715326e-002	2.060573099e-009	4.145353e+002	1.301070e+003	6.183708e+001	1.343849e+002	94	249	17	79	6.814228e+000	1.941316e+001	0	0	0	0	0	0	0	0	0	0	0	46.5411	156.992	1	1	1	1	24.4106	18.1029	80.3211
DATA	298	2	134	0	0	A_14_P132264	chr1:109472445-109472504	13957.7	348.276	-2.306553143e-001	6.722485960e-002	6.011356856e-004	1.833975e+003	1.078296e+003	1.890607e+002	1.129751e+002	253	212	17	80	6.806634e+000	1.965146e+001	0	0	0	0	0	0	0	0	0	0	0	205.716	129.843	1	1	1	1	25.5572	18.078	80.8324
DATA	299	2	135	0	0	A_14_P123758	chr11:75439258-75439317	13978.9	348.542	3.799999689e-002	6.275811686e-002	5.448472786e-001	1.908258e+003	2.082750e+003	1.962844e+002	2.109956e+002	260	326	17	80	6.738907e+000	2.024881e+001	0	0	0	0	0	0	0	0	0	0	0	213.858	250.294	1	1	1	1	26.0017	18.1144	81.2157
DATA	300	2	136	0	0	A_14_P123448	chr11:70049370-70049416	14000.2	348	-5.280750631e-002	2.787230074e-001	8.497304882e-001	9.691014e+001	8.581471e+001	4.701692e+001	3.491426e+001	59	94	17	80	6.824389e+000	1.987378e+001	0	0	0	0	0	0	0	0	0	0	0	10.8515	10.2917	1	1	0	0	28.1191	18.1266	81.3437
DATA	301	2	137	0	0	A_14_P139131	chr16:68712060-68712116	14021.1	348.14	6.861983562e-002	8.749566251e-002	4.328842979e-001	3.697414e+002	4.330299e+002	5.905243e+001	5.499954e+001	84	134	17	81	6.949917e+000	1.960823e+001	0	0	0	0	0	0	0	0	0	0	0	41.3681	51.8325	1	1	1	1	22.1978	18.2449	81.3745
DATA	302	2	138	0	0	A_16_P02895687	chr14:38346804-38346863	14042.5	348.111	5.270706193e-002	6.337786595e-002	4.056166902e-001	1.571796e+003	1.774612e+003	1.637952e+002	1.806842e+002	226.5	286	18	80	7.001785e+000	1.946600e+001	0	0	0	0	0	0	0	0	0	0	0	175.721	212	1	1	1	1	26.4388	18.396	81.28
DATA	303	2	139	0	0	A_16_P00823570	chr3:139688200-139688259	14063.6	348.536	-6.121684177e-001	9.417351990e-002	8.009050288e-011	1.060636e+003	2.590585e+002	1.156547e+002	4.277500e+001	172	113	17	80	6.920304e+000	1.918467e+001	0	0	0	0	0	0	0	0	0	0	0	118.489	30.8908	1	1	1	1	24.4106	18.2235	80.8395
DATA	304	2	140	0	0	A_18_P16668991	chr8:126131762-126131821	14084.6	347.833	-4.952048500e-001	7.785610934e-002	2.010801196e-010	2.812830e+003	8.993704e+002	2.850429e+002	9.618569e+001	353	185	17	80	6.927611e+000	1.906650e+001	0	0	0	0	0	0	0	0	0	0	0	314.026	107.039	1	1	1	1	24.8756	18.241	80.7172
DATA	305	2	141	0	0	A_14_P129283	chr2:216733008-216733067	14106.2	347.615	-2.285304604e-001	7.075187407e-002	1.237785453e-003	1.136285e+003	6.713619e+002	1.226517e+002	7.533009e+001	172	159	17	79	6.832610e+000	1.922086e+001	0	0	0	0	0	0	0	0	0	0	0	126.776	79.7537	1	1	1	1	24.6442	18.1077	80.5187
DATA	306	2	142	0	0	A_16_P40104000	chr13:113135829-113135888	14127.2	347.588	3.851519388e-002	6.414931763e-002	5.482402740e-001	1.313439e+003	1.435242e+003	1.392321e+002	1.475486e+002	190	257.5	17	79	6.868804e+000	1.939793e+001	0	0	0	0	0	0	0	0	0	0	0	146.461	170.203	1	1	1	1	23.9365	18.0795	80.5318
DATA	307	2	143	0	0	A_16_P20683181	chr17:54453634-54453693	14148.2	347.51	-1.767957260e-001	7.067684726e-002	1.236803328e-002	9.808757e+002	6.528573e+002	1.084324e+002	7.374014e+001	154.5	155	18	79	6.760864e+000	1.918048e+001	0	0	0	0	0	0	0	0	0	0	0	109.324	77.2903	1	1	1	1	23.9365	18.1593	80.254
DATA	308	2	144	0	0	A_14_P100786	chr22:35706637-35706696	14169.9	347.517	2.435157867e-002	7.380418657e-002	7.414388966e-001	5.951357e+002	6.294592e+002	7.536639e+001	7.170417e+001	112.5	149	17	79	6.764005e+000	1.935084e+001	0	0	0	0	0	0	0	0	0	0	0	66.3032	74.3963	1	1	1	1	25.7804	18.0785	80.1051
DATA	309	2	145	0	0	A_16_P20739086	chr17:77027391-77027450	14190.3	347.653	3.949001215e-001	7.252205317e-002	5.173503368e-008	1.153173e+003	2.862825e+003	1.242485e+002	2.883409e+002	176	404.5	17	79	6.745551e+000	1.916931e+001	0	0	0	0	0	0	0	0	0	0	0	128.432	337.858	1	1	1	1	23.9365	18.0417	79.6174
DATA	310	2	146	0	0	A_14_P107441	chr12:107002609-107002667	14212.2	347.358	-1.933128251e-001	6.650854571e-002	3.653961108e-003	1.685456e+003	1.079952e+003	1.747807e+002	1.133553e+002	234	206.5	17	79	6.798158e+000	1.941610e+001	0	0	0	0	0	0	0	0	0	0	0	187.667	127.254	1	1	1	1	24.6442	18.0048	79.2149
DATA	311	2	147	0	0	A_14_P101553	chr15:31853246-31853305	14232.9	347.339	-1.539178843e-001	6.638853854e-002	2.042538555e-002	1.423168e+003	9.984772e+002	1.496509e+002	1.056375e+002	193	197	17	78	6.817631e+000	1.939200e+001	0	0	0	0	0	0	0	0	0	0	0	158.438	117.494	1	1	1	1	25.3321	18.1478	78.5445
DATA	312	2	148	0	1	SRN_50197	SRN_50197	14254.4	347.532	-3.127110119e-001	6.783170346e-002	4.024731607e-006	1.120107e+004	5.451906e+003	1.121062e+003	5.462835e+002	1289.5	718	17	78	6.872229e+000	1.922628e+001	0	0	0	0	0	0	0	0	0	0	0	1246.91	640.705	1	1	1	1	24.1747	18.1166	78.3506
DATA	313	2	149	0	0	A_14_P113758	chr8:72870606-72870665	14275.1	347.407	-6.307561498e-002	6.348348171e-002	3.204297087e-001	1.797893e+003	1.554849e+003	1.856491e+002	1.592834e+002	244	265	18	77	6.731090e+000	1.915752e+001	0	0	0	0	0	0	0	0	0	0	0	200.152	182.509	1	1	1	1	25.3321	18.2424	77.9599
DATA	314	2	150	0	0	A_14_P137305	chr9:33046145-33046204	14296.6	347.094	2.047470164e-003	8.461476268e-002	9.806950304e-001	4.301694e+002	4.322022e+002	6.317552e+001	5.537467e+001	92	129	18	76	6.716742e+000	1.933617e+001	0	0	0	0	0	0	0	0	0	0	0	47.897	50.6743	1	1	1	1	24.6442	18.1342	77.7251
DATA	315	2	151	0	0	A_18_P10632095	chr10:10995215-10995274	14317.5	347.293	-4.736721336e-001	8.301330548e-002	1.156766222e-008	1.176487e+003	3.952891e+002	1.264151e+002	5.256606e+001	176.5	132	17	76	6.769970e+000	1.927241e+001	0	0	0	0	0	0	0	0	0	0	0	131.03	46.3022	1	1	1	1	25.3321	18.1621	77.4493
DATA	316	2	152	0	0	A_14_P202085	chr1:93825215-93825274	14338.5	347.269	-1.094089648e-001	6.661596495e-002	1.005105497e-001	1.193949e+003	9.280618e+002	1.280353e+002	9.907431e+001	180	184	17	77	6.762715e+000	1.923752e+001	0	0	0	0	0	0	0	0	0	0	0	133.027	108.615	1	1	1	1	24.4106	18.1017	77.5814
DATA	317	2	153	0	0	A_14_P115356	chr13:53034329-53034388	14359.5	347.63	-2.622982517e-002	7.797525797e-002	7.365794186e-001	5.390729e+002	5.074786e+002	7.100511e+001	6.147985e+001	105	143.5	17	76	6.777642e+000	1.923749e+001	0	0	0	0	0	0	0	0	0	0	0	60.0925	59.3504	1	1	1	1	24.4106	17.9592	77.419
DATA	318	2	154	0	0	A_14_P135538	chr22:46844473-46844532	14381.2	347	-4.233797078e-001	9.107905583e-002	3.343804555e-006	7.153391e+002	2.698561e+002	8.514610e+001	4.398064e+001	126	113	17	76	6.907640e+000	1.874078e+001	0	0	0	0	0	0	0	0	0	0	0	79.7971	31.5385	1	1	1	1	26.0017	18.0746	76.9144
DATA	319	2	155	0	1	SRN_30094	SRN_30094	14402.2	347	-6.041541917e-001	1.992573254e-001	2.429150360e-003	2.563731e+002	6.378496e+001	5.278869e+001	3.532529e+001	75	89	17	76	6.845785e+000	1.920430e+001	0	0	0	0	0	0	0	0	0	0	0	28.6215	7.4512	1	1	1	0	28.1191	17.9416	77.5089
DATA	320	2	156	0	0	A_14_P104636	chr6:57467120-57467174	14423.6	347.356	-5.813913559e-001	8.216750423e-002	1.487125976e-012	4.235660e+003	1.110529e+003	4.260675e+002	1.163642e+002	507	215	17	77	6.845113e+000	1.863198e+001	0	0	0	0	0	0	0	0	0	0	0	473.32	129.691	1	1	1	1	25.5572	17.9799	77.858
DATA	321	2	157	0	0	A_14_P106960	chr17:62206386-62206445	14444.8	346.825	-2.590436707e-001	6.819841661e-002	1.456434556e-004	1.866713e+003	1.028096e+003	1.922672e+002	1.085276e+002	247	202	17	77	6.813815e+000	1.889771e+001	0	0	0	0	0	0	0	0	0	0	0	208.835	120.039	1	1	1	1	27.0811	17.956	78.1622
DATA	322	2	158	0	1	SRN_30371	SRN_30371	14466.2	347.051	1.645031433e-002	6.254749985e-002	7.925466128e-001	2.093438e+003	2.174254e+003	2.143359e+002	2.201867e+002	271	339	17	78	6.854741e+000	1.905233e+001	0	0	0	0	0	0	0	0	0	0	0	234.499	253.867	1	1	1	1	26.4388	17.9478	78.6559
DATA	323	2	159	0	1	SRN_30267	SRN_30267	14487.1	346.75	-7.743121539e-002	6.314972845e-002	2.201411875e-001	2.121642e+003	1.775174e+003	2.170776e+002	1.808880e+002	277	287	17	78	6.910277e+000	1.904856e+001	0	0	0	0	0	0	0	0	0	0	0	238.001	207.299	1	1	1	1	23.4529	17.9076	78.5392
DATA	324	2	160	0	0	A_14_P107889	chr14:93814549-93814608	14508.4	346.925	1.122991275e-001	1.000188950e-001	2.615313190e-001	2.796997e+002	3.622355e+002	5.370725e+001	5.019265e+001	73	129	17	78	6.891404e+000	1.905495e+001	0	0	0	0	0	0	0	0	0	0	0	31.4272	42.316	1	1	1	1	24.6442	17.9218	78.6781
DATA	325	2	161	0	0	A_16_P16479707	chr3:162619082-162619141	14529	346.831	7.021345885e-002	1.642406016e-001	6.690125176e-001	1.510499e+002	1.775555e+002	4.819638e+001	3.900246e+001	62	108	17	77	6.923444e+000	1.913830e+001	0	0	0	0	0	0	0	0	0	0	0	17.0021	20.7524	1	1	0	1	25.5572	17.9974	78.2306
DATA	326	2	162	66	1	DarkCorner	DarkCorner	14552.2	346.553	0.000000000e+000	6.279614918e-001	1.000000000e+000	4.536153e+001	3.446878e+001	4.566719e+001	3.469976e+001	46	76	18	77	7.106046e+000	1.904388e+001	0	0	0	0	0	0	0	0	0	0	0	-1.0616	-5.54442	0	0	0	0	20.591	18.1791	78.0415
DATA	327	2	163	66	1	DarkCorner	DarkCorner	14571.4	346.586	0.000000000e+000	6.278809075e-001	1.000000000e+000	4.527060e+001	3.443952e+001	4.557565e+001	3.467031e+001	44	72.5	17	78	6.939548e+000	1.933716e+001	0	0	0	0	0	0	0	0	0	0	0	-2.38341	-9.5893	0	0	0	0	27.501	18.0724	78.719
DATA	328	2	164	0	1	HsCGHBrightCorner	HsCGHBrightCorner	14592.7	346.453	2.508439258e-002	6.360116533e-002	6.932846648e-001	1.473832e+003	1.561466e+003	1.542364e+002	1.599408e+002	213	271	17	78	6.835551e+000	1.943770e+001	0	0	0	0	0	0	0	0	0	0	0	167	183.004	1	1	1	1	24.4106	17.8063	78.7415
DATA	329	3	1	66	1	DarkCorner	DarkCorner	11132.5	361.779	0.000000000e+000	6.278364963e-001	1.000000000e+000	4.943664e+001	3.763290e+001	4.976976e+001	3.788508e+001	37	78.5	17	78	6.862522e+000	1.937382e+001	0	0	0	0	0	0	0	0	0	0	0	-7.73498	-3.7733	0	0	0	0	27.2919	18.0968	78.927
DATA	330	3	2	66	1	DarkCorner	DarkCorner	11154	361.625	0.000000000e+000	6.280139201e-001	1.000000000e+000	4.969029e+001	3.775356e+001	5.002512e+001	3.801384e+001	38	83	18	78	7.057091e+000	1.958844e+001	0	0	0	0	0	0	0	0	0	0	0	-6.77842	0.794986	0	0	0	0	26.4388	18.5739	78.9447
DATA	331	3	3	0	0	A_14_P127882	chr4:55124472-55124531	11175.2	361.41	2.241658013e-001	6.692081656e-002	8.089414378e-004	1.236973e+003	2.072651e+003	1.335187e+002	2.107404e+002	167.5	292	18	79	7.159528e+000	1.957577e+001	0	0	0	0	0	0	0	0	0	0	0	126.786	220.714	1	1	1	1	25.7804	18.9117	79.1949
DATA	332	3	4	0	0	A_14_P110859	chr3:44777967-44778026	11196.2	361.879	5.418153773e-001	9.039221259e-002	2.046792956e-009	3.157201e+002	1.099303e+003	5.953899e+001	1.163814e+002	81	198	18	78	7.100340e+000	1.967764e+001	0	0	0	0	0	0	0	0	0	0	0	32.2211	116.774	1	1	1	1	25.7804	18.9697	79.4291
DATA	333	3	5	0	0	A_14_P122730	chr16:88706527-88706583	11217.2	361.865	-1.467959960e-001	6.481154179e-002	2.351470961e-002	2.062312e+003	1.470816e+003	2.123674e+002	1.519847e+002	253.5	240.5	18	78	7.235868e+000	1.988015e+001	0	0	0	0	0	0	0	0	0	0	0	209.629	155.895	1	1	1	1	24.4106	18.7279	79.079
DATA	334	3	6	0	0	A_14_P202445	chr3:184300348-184300392	11238.7	361.745	-3.291680416e-001	1.223366443e-001	7.130781053e-003	3.891991e+002	1.823911e+002	6.405363e+001	4.248231e+001	86	101	18	77	6.936510e+000	1.953290e+001	0	0	0	0	0	0	0	0	0	0	0	39.4118	19.2945	1	1	1	0	23.4529	18.3633	78.34
DATA	335	3	7	0	-1	NC2_00100816	NC2_00100816	11259.5	361.15	0.000000000e+000	6.306468819e-001	1.000000000e+000	5.070280e+001	3.817376e+001	5.122922e+001	3.852742e+001	50	86	18	77	6.953603e+000	1.895732e+001	0	0	0	0	0	0	0	0	0	0	0	4.38724	2.89824	0	0	0	0	25.7804	18.2924	77.9155
DATA	336	3	8	0	0	A_14_P113900	chr3:125803478-125803537	11280.9	361.25	2.720551029e-001	6.975664465e-002	9.616883230e-005	9.184583e+002	1.718362e+003	1.051551e+002	1.760923e+002	137.5	256.5	18	77	6.639491e+000	1.907451e+001	0	0	0	0	0	0	0	0	0	0	0	92.4046	181.241	1	1	1	1	25.3321	18.264	78.3875
DATA	337	3	9	0	0	A_14_P130960	chr14:67853697-67853756	11302	361.315	3.431461294e-001	7.906731021e-002	1.425319003e-005	4.737450e+002	1.043977e+003	6.986411e+001	1.112784e+002	98	188	18	77	6.579692e+000	1.899372e+001	0	0	0	0	0	0	0	0	0	0	0	47.5296	109.994	1	1	1	1	24.8756	18.3	77.6029
DATA	338	3	10	0	0	A_14_P104072	chr1:227330649-227330708	11323.3	360.745	-1.519760019e-001	6.384689743e-002	1.729764065e-002	3.135284e+003	2.209535e+003	3.177267e+002	2.242922e+002	365.5	321.5	18	78	7.036851e+000	1.875579e+001	0	0	0	0	0	0	0	0	0	0	0	313.75	232.602	1	1	1	1	24.8756	18.8088	77.7613
DATA	339	3	11	0	0	A_14_P137059	chr12:54675533-54675592	11344.4	361.137	3.242419107e-002	7.352934720e-002	6.592351605e-001	6.683514e+002	7.201601e+002	8.443361e+001	8.169726e+001	111.5	159	18	77	7.088670e+000	1.896327e+001	0	0	0	0	0	0	0	0	0	0	0	66.7327	75.7711	1	1	1	1	23.696	19.0188	77.7317
DATA	340	3	12	0	0	A_18_P24746657	chr6:6935568-6935627	11365.4	360.727	9.250868682e-002	6.457883528e-002	1.520029728e-001	1.390527e+003	1.720633e+003	1.483520e+002	1.763375e+002	186	273	18	77	7.170988e+000	1.938731e+001	0	0	0	0	0	0	0	0	0	0	0	138.565	180.974	1	1	1	1	24.8756	19.0461	77.9607
DATA	341	3	13	0	0	A_14_P136614	chr19:11832072-11832131	11386.3	360.51	3.288098657e-001	7.502139472e-002	1.171199480e-005	6.086099e+002	1.297624e+003	7.991208e+001	1.353799e+002	110.5	208.5	18	77	7.092774e+000	1.916099e+001	0	0	0	0	0	0	0	0	0	0	0	60.5432	136.469	1	1	1	1	24.4106	19.01	78.0469
DATA	342	3	14	0	0	A_14_P137748	chr7:23089198-23089257	11407.9	360.836	-1.445940627e-001	7.124942132e-002	4.241686187e-002	9.819803e+002	7.038964e+002	1.110531e+002	8.027245e+001	140	153	18	77	7.067984e+000	1.907941e+001	0	0	0	0	0	0	0	0	0	0	0	97.5388	74.0393	1	1	1	1	24.6442	18.7807	78.2201
DATA	343	3	15	0	0	A_14_P110662	chr17:72249220-72249269	11428.9	360.603	5.926322801e-002	6.203899294e-002	3.394473814e-001	3.811321e+003	4.368564e+003	3.846535e+002	4.385561e+002	411	528	18	78	7.058255e+000	1.914839e+001	0	0	0	0	0	0	0	0	0	0	0	378.103	459.665	1	1	1	1	25.7804	18.7432	78.3823
DATA	344	3	16	0	0	A_14_P135497	chr10:7604634-7604690	11450.1	360.721	-1.242831520e-001	7.464601495e-002	9.591934832e-002	7.906424e+002	5.938776e+002	9.462142e+001	7.080364e+001	120.5	147	18	78	6.943776e+000	1.912060e+001	0	0	0	0	0	0	0	0	0	0	0	78.3571	62.524	1	1	1	1	26.2212	18.6172	78.5644
DATA	345	3	17	0	0	A_14_P107515	chr19:18583598-18583655	11471.1	360.754	-8.786940238e-002	6.597567383e-002	1.829109832e-001	1.366770e+003	1.116416e+003	1.462425e+002	1.181009e+002	185	194	18	78	6.584310e+000	1.895361e+001	0	0	0	0	0	0	0	0	0	0	0	135.349	117.627	1	1	1	1	26.2212	18.3246	78.6496
DATA	346	3	18	0	0	A_14_P105403	chr5:125634901-125634960	11492.2	360.532	2.955176972e-001	7.282834461e-002	4.955218700e-005	6.935700e+002	1.369645e+003	8.671674e+001	1.422690e+002	112	222	18	78	6.886497e+000	1.833873e+001	0	0	0	0	0	0	0	0	0	0	0	68.6435	144.443	1	1	1	1	26.0017	18.459	78.5002
DATA	347	3	19	0	0	A_14_P115021	chr9:136695940-136695999	11513.5	360.5	2.379182677e-001	6.796839029e-002	4.645165287e-004	1.091008e+003	1.886889e+003	1.208899e+002	1.925651e+002	153.5	278	18	78	6.813961e+000	1.872866e+001	0	0	0	0	0	0	0	0	0	0	0	107.939	199.22	1	1	1	1	24.4106	18.4353	79.0261
DATA	348	3	20	0	0	A_14_P115755	chr6:109197384-109197443	11535	360.81	-1.599660354e-001	1.018942760e-001	1.164333536e-001	4.199871e+002	2.905828e+002	6.690339e+001	4.814753e+001	88	115.5	18	78	6.898827e+000	1.865948e+001	0	0	0	0	0	0	0	0	0	0	0	41.5454	30.7218	1	1	1	1	25.5572	18.3787	78.8495
DATA	349	3	21	0	0	A_18_P19550117	chr13:19296544-19296603	11555.7	360.431	5.746554297e-001	8.393000452e-002	7.549833764e-012	6.187525e+002	2.323659e+003	8.087410e+001	2.355069e+002	107	323	18	78	6.907271e+000	1.874806e+001	0	0	0	0	0	0	0	0	0	0	0	61.2085	246.019	1	1	1	1	25.3321	18.3805	78.7207
DATA	350	3	22	0	0	A_14_P109456	chrX:106028399-106028458	11577.4	360.032	4.326462283e-002	7.742520708e-002	5.763033637e-001	5.681323e+002	6.276451e+002	7.706283e+001	7.351247e+001	99	141	18	78	6.605609e+000	1.876273e+001	0	0	0	0	0	0	0	0	0	0	0	56.2128	66.5634	1	1	1	1	26.4388	18.2382	78.7032
DATA	351	3	23	0	0	A_14_P201138	chr12:31821242-31821301	11597.9	360.327	-1.167133807e-001	7.594840383e-002	1.243556193e-001	7.370030e+002	5.633209e+002	9.022482e+001	6.806518e+001	120	146	18	78	6.666434e+000	1.902687e+001	0	0	0	0	0	0	0	0	0	0	0	72.9504	59.8467	1	1	1	1	25.3321	18.2982	79.188
DATA	352	3	24	0	0	A_16_P02447379	chr11:55879559-55879618	11619.3	360.516	-6.511473042e-003	6.403986215e-002	9.190119188e-001	1.556946e+003	1.533776e+003	1.641537e+002	1.580458e+002	198	233	18	79	6.941886e+000	1.912550e+001	0	0	0	0	0	0	0	0	0	0	0	154.2	163.27	1	1	1	1	26.6546	18.4906	80.0716
DATA	353	3	25	0	0	A_14_P107721	chr1:19660868-19660927	11640.9	360	9.923179674e-002	7.658360484e-002	1.950679771e-001	5.553181e+002	6.978685e+002	7.606235e+001	7.948528e+001	96	155	18	79	6.666260e+000	1.924801e+001	0	0	0	0	0	0	0	0	0	0	0	55.0388	74.444	1	1	1	1	26.4388	18.3963	79.7418
DATA	354	3	26	0	0	A_14_P124228	chr12:93774825-93774884	11661.4	360.133	-2.307457140e-002	6.745351637e-002	7.322898797e-001	1.031611e+003	9.782312e+002	1.154956e+002	1.049325e+002	149	182.5	18	79	6.941453e+000	1.933878e+001	0	0	0	0	0	0	0	0	0	0	0	102.334	104.576	1	1	1	1	25.7804	18.4783	79.9358
DATA	355	3	27	0	0	A_14_P117403	chr17:7293012-7293071	11682.9	359.967	-3.492840590e-001	7.664975642e-002	5.191804417e-006	1.235566e+003	5.528178e+002	1.340061e+002	6.701322e+001	172	143.5	18	79	6.699479e+000	1.924794e+001	0	0	0	0	0	0	0	0	0	0	0	122.694	59.2376	1	1	1	1	27.0811	18.3939	79.5391
DATA	356	3	28	0	0	A_14_P112687	chr9:131194233-131194291	11704.1	360.361	5.726948594e-001	8.625657992e-002	3.148902086e-011	4.494492e+002	1.680256e+003	6.859269e+001	1.722212e+002	92.5	264.5	18	79	6.991577e+000	1.954258e+001	0	0	0	0	0	0	0	0	0	0	0	44.685	180.5	1	1	1	1	26.2212	18.614	79.822
DATA	357	3	29	0	0	A_14_P104970	chr13:26788177-26788236	11725.6	359.583	-5.238181547e-002	7.244694151e-002	4.696571872e-001	7.741230e+002	6.861643e+002	9.311614e+001	7.828478e+001	130.5	155.5	18	79	7.041990e+000	1.945898e+001	0	0	0	0	0	0	0	0	0	0	0	77.0645	73.8984	1	1	1	1	25.7804	18.4609	80.3692
DATA	358	3	30	0	0	A_16_P36214511	chr3:30759894-30759953	11746.7	359.925	1.378839993e-002	7.540389558e-002	8.549074154e-001	6.246218e+002	6.447711e+002	8.106589e+001	7.463232e+001	111	154	18	80	6.956338e+000	1.982945e+001	0	0	0	0	0	0	0	0	0	0	0	62.2723	69.6272	1	1	1	1	24.4106	18.417	81.0227
DATA	359	3	31	0	0	A_16_P31222296	chr4:3144521-3144580	11767.9	359.877	3.527714182e-001	7.797158918e-002	6.057898022e-006	5.050538e+002	1.137913e+003	7.219818e+001	1.198054e+002	93	206	18	80	6.833973e+000	1.970308e+001	0	0	0	0	0	0	0	0	0	0	0	50.4309	123.221	1	1	1	1	25.3321	18.3458	81.1038
DATA	360	3	32	0	0	A_14_P106231	chr5:138439097-138439156	11788.5	359.825	-4.510218370e-002	7.497803686e-002	5.474813071e-001	6.797505e+002	6.126992e+002	8.528572e+001	7.177093e+001	117.5	150	18	81	6.767110e+000	1.950842e+001	0	0	0	0	0	0	0	0	0	0	0	67.9865	66.5327	1	1	1	1	25.3321	18.3105	81.8482
DATA	361	3	33	0	0	A_14_P132792	chrX:105167104-105167162	11809.8	359.6	-9.968181483e-002	6.398332521e-002	1.192488535e-001	1.997355e+003	1.587718e+003	2.062470e+002	1.630870e+002	259.5	252	17	81	6.668590e+000	1.984082e+001	0	0	0	0	0	0	0	0	0	0	0	200.126	172.916	1	1	1	1	25.7804	18.2334	82.0931
DATA	362	3	34	1028	1	SM_07	SM_07	11831.4	359.268	-1.998432936e-001	5.904868557e-001	7.350330109e-001	5.847217e+001	3.690676e+001	5.164921e+001	3.731818e+001	53	86	18	81	6.767921e+000	1.980941e+001	0	0	0	0	0	0	0	0	0	0	0	5.86992	3.81895	1	0	0	0	25.1049	18.3981	82.424
DATA	363	3	35	0	0	A_14_P136823	chr3:18968764-18968823	11853	359.484	1.842876964e-001	8.341716075e-002	2.715864193e-002	4.089869e+002	6.251686e+002	6.553892e+001	7.266377e+001	84.5	148.5	18	81	6.807326e+000	1.952088e+001	0	0	0	0	0	0	0	0	0	0	0	41.142	68.5123	1	1	1	1	26.2212	18.2819	82.162
DATA	364	3	36	0	0	A_16_P02051603	chr9:4856324-4856383	11873.1	359.475	-1.529139393e-002	6.531286951e-002	8.148877199e-001	1.256956e+003	1.213469e+003	1.356897e+002	1.268407e+002	174.5	209.5	17	81	6.855495e+000	1.934201e+001	0	0	0	0	0	0	0	0	0	0	0	126.693	133.382	1	1	1	1	26.0017	18.1944	81.9856
DATA	365	3	37	0	0	A_16_P15048277	chr1:20130969-20131028	11894.4	359.86	1.936328151e-001	7.618324326e-002	1.103236500e-002	5.228598e+002	8.166163e+002	7.303845e+001	8.957243e+001	94	176	18	81	6.850108e+000	1.964756e+001	0	0	0	0	0	0	0	0	0	0	0	52.8176	90.0552	1	1	1	1	23.9365	18.3653	81.8819
DATA	366	3	38	0	0	A_14_P109329	chr11:17190929-17190988	11915.2	359.429	4.414921219e-002	9.293312656e-002	6.347411322e-001	3.717386e+002	4.115161e+002	6.301873e+001	5.513161e+001	85.5	126	18	81	6.816996e+000	1.944721e+001	0	0	0	0	0	0	0	0	0	0	0	37.6338	45.5254	1	1	1	1	26.4388	18.4147	81.5805
DATA	367	3	39	0	0	A_14_P132561	chr6:110434581-110434640	11936.7	359.596	9.558004003e-002	7.938217392e-002	2.285705788e-001	4.904351e+002	6.111693e+002	7.058695e+001	7.121983e+001	94	147	18	80	6.851016e+000	1.941836e+001	0	0	0	0	0	0	0	0	0	0	0	49.7678	67.8413	1	1	1	1	24.4106	18.3402	80.9053
DATA	368	3	40	0	0	A_14_P129015	chr16:19903390-19903449	11957.7	359.755	3.215926778e-001	7.062612961e-002	5.277276403e-006	9.786573e+002	2.052217e+003	1.101939e+002	2.084323e+002	139	311	18	80	6.940725e+000	1.951545e+001	0	0	0	0	0	0	0	0	0	0	0	99.548	228.565	1	1	1	1	23.696	18.3172	80.8402
DATA	369	3	41	0	0	A_14_P102958	chr17:27408391-27408450	11978.9	359.544	-5.946932383e-002	6.220165392e-002	3.390353459e-001	3.523728e+003	3.072792e+003	3.559762e+002	3.094181e+002	411.5	422.5	17	80	6.962594e+000	1.966555e+001	0	0	0	0	0	0	0	0	0	0	0	359.31	343.393	1	1	1	1	25.7804	18.1049	80.4314
DATA	370	3	42	0	0	A_14_P109451	chr2:214354693-214354752	12000.1	359.291	-2.643063567e-001	7.751087722e-002	6.498050167e-004	8.852125e+002	4.816607e+002	1.018613e+002	6.025031e+001	136	134.5	18	79	6.956317e+000	1.938229e+001	0	0	0	0	0	0	0	0	0	0	0	90.49	54.0107	1	1	1	1	25.1049	18.239	79.6003
DATA	371	3	43	0	0	A_14_P132008	chr3:149458747-149458806	12021.3	358.855	-6.391143195e-002	6.586190639e-002	3.318544357e-001	1.253379e+003	1.081860e+003	1.350424e+002	1.140413e+002	181	197	18	79	6.930973e+000	1.932156e+001	0	0	0	0	0	0	0	0	0	0	0	128.451	121.728	1	1	1	1	26.8687	18.2276	79.3403
DATA	372	3	44	0	0	A_18_P14866479	chr4:120136208-120136267	12042.5	359.197	-1.273647297e-001	7.387066683e-002	8.467927529e-002	7.853402e+002	5.857241e+002	9.317296e+001	6.872315e+001	126	148	18	78	6.878185e+000	1.927671e+001	0	0	0	0	0	0	0	0	0	0	0	80.6965	66.1353	1	1	1	1	25.7804	18.3598	78.9687
DATA	373	3	45	0	0	A_14_P104026	chr8:27685663-27685722	12064.1	358.59	-2.311772577e-001	6.701119670e-002	5.609390013e-004	2.090156e+003	1.227443e+003	2.149132e+002	1.278642e+002	265	216	18	77	6.944575e+000	1.867312e+001	0	0	0	0	0	0	0	0	0	0	0	215.347	139.081	1	1	1	1	26.2212	18.2983	77.9106
DATA	374	3	46	0	0	A_14_P134653	chr16:66965995-66966051	12084.9	358.817	2.680720032e-001	7.634907015e-002	4.461952928e-004	5.046409e+002	9.355230e+002	7.094771e+001	1.001314e+002	94	184	18	77	6.904773e+000	1.860422e+001	0	0	0	0	0	0	0	0	0	0	0	52.1308	106.37	1	1	1	1	26.8687	18.3545	77.9814
DATA	375	3	47	0	0	A_16_P03700202	chrX:45808221-45808280	12106.2	358.245	4.290197961e-001	7.607675003e-002	1.707404955e-008	7.200713e+002	1.933728e+003	8.751319e+001	1.966176e+002	121	295	18	77	6.861747e+000	1.913062e+001	0	0	0	0	0	0	0	0	0	0	0	74.5869	220.633	1	1	1	1	24.1747	18.4628	78.1029
DATA	376	3	48	0	0	A_14_P103584	chr15:50211038-50211097	12127	358.627	2.946823578e-002	7.044271045e-002	6.757065151e-001	7.440715e+002	7.963114e+002	8.942345e+001	8.716543e+001	123.5	177	18	77	6.886119e+000	1.912731e+001	0	0	0	0	0	0	0	0	0	0	0	77.2826	91.1725	1	1	1	1	26.0017	18.4147	77.9524
DATA	377	3	49	0	0	A_14_P103082	chr10:32872082-32872141	12147.8	358.607	-6.658038229e-003	6.352452366e-002	9.165261639e-001	1.641062e+003	1.616095e+003	1.713989e+002	1.654258e+002	216	267	18	77	6.721825e+000	1.935063e+001	0	0	0	0	0	0	0	0	0	0	0	170.913	185.671	1	1	1	1	26.0017	18.3906	77.8836
DATA	378	3	50	0	0	A_14_P126903	chr1:198495929-198495988	12169.4	358.638	4.969680068e-002	7.057914503e-002	4.813526385e-001	7.205086e+002	8.078598e+002	8.731675e+001	8.812261e+001	126	180	17	77	6.690483e+000	1.911308e+001	0	0	0	0	0	0	0	0	0	0	0	75.253	93.1446	1	1	1	1	25.3321	18.1659	77.783
DATA	379	3	51	0	0	A_16_P18194984	chr8:3006205-3006264	12190.3	358.804	2.984313236e-001	9.056620589e-002	9.836107608e-004	3.006266e+002	5.976663e+002	5.764697e+001	6.930184e+001	79.5	153	17	77	6.815339e+000	1.904989e+001	0	0	0	0	0	0	0	0	0	0	0	31.4861	69.148	1	1	1	1	22.9591	18.1085	77.4769
DATA	380	3	52	0	0	A_16_P17057882	chr5:22652213-22652272	12211.9	358.836	1.040626878e-001	6.446880101e-002	1.064936457e-001	1.350764e+003	1.716493e+003	1.437055e+002	1.751730e+002	195	288	18	77	7.009916e+000	1.897368e+001	0	0	0	0	0	0	0	0	0	0	0	141.877	199.292	1	1	1	1	24.6442	18.3143	77.4221
DATA	381	3	53	0	0	A_14_P201337	chr2:15749259-15749318	12232.9	358.473	4.372245446e-001	7.599318932e-002	8.742990365e-009	7.614877e+002	2.083951e+003	9.050374e+001	2.112873e+002	130	319.5	17	77	6.956169e+000	1.897188e+001	0	0	0	0	0	0	0	0	0	0	0	80.205	242.776	1	1	1	1	25.3321	18.1032	77.7247
DATA	382	3	54	0	0	A_14_P109853	chr15:90419825-90419884	12254.1	358.466	-4.960266998e-001	8.203168299e-002	1.477787066e-009	1.469324e+003	4.689114e+002	1.548159e+002	5.834665e+001	198	135.5	17.5	77	6.959425e+000	1.906650e+001	0	0	0	0	0	0	0	0	0	0	0	155.196	54.8143	1	1	1	1	25.7804	18.2162	78.1012
DATA	383	3	55	0	0	A_14_P111653	chr1:69662698-69662757	12275.4	358.474	-4.831855883e-002	7.473407688e-002	5.179297987e-001	6.467969e+002	5.786945e+002	8.092531e+001	6.742599e+001	113	148	17	77	6.964615e+000	1.871242e+001	0	0	0	0	0	0	0	0	0	0	0	68.5105	67.8777	1	1	1	1	25.1049	18.187	77.737
DATA	384	3	56	0	0	A_18_P11042963	chr11:30896464-30896523	12296.5	358.281	-1.568598918e-001	6.381377365e-002	1.396788076e-002	3.165165e+003	2.205649e+003	3.202109e+002	2.232451e+002	361.5	350	17	77	6.942787e+000	1.868661e+001	0	0	0	0	0	0	0	0	0	0	0	336.196	259.569	1	1	1	1	25.3321	18.1197	77.8567
DATA	385	3	57	0	0	A_16_P37911472	chr7:5105331-5105390	12317.6	358.38	9.869793112e-002	6.987017493e-002	1.577762267e-001	7.157221e+002	8.983433e+002	8.638162e+001	9.618639e+001	126	189	18	77	6.966614e+000	1.888490e+001	0	0	0	0	0	0	0	0	0	0	0	76.2353	106.072	1	1	1	1	24.4106	18.3984	77.4514
DATA	386	3	58	0	0	A_18_P21404221	chr19:53982120-53982179	12338.9	358.784	7.731855519e-002	1.466037333e-001	5.979170465e-001	1.765855e+002	2.109957e+002	5.136081e+001	4.023683e+001	64.5	106	18	77	6.979905e+000	1.918987e+001	0	0	0	0	0	0	0	0	0	0	0	18.8619	24.996	1	1	0	1	21.1402	18.4045	77.5617
DATA	387	3	59	0	0	A_14_P102430	chr5:111478146-111478205	12360.1	358.255	2.720045352e-001	6.840389170e-002	6.995221372e-005	1.086031e+003	2.031640e+003	1.187772e+002	2.060145e+002	164	329	18	77	6.896331e+000	1.916152e+001	0	0	0	0	0	0	0	0	0	0	0	116.322	241.45	1	1	1	1	25.1049	18.4143	77.7227
DATA	388	3	60	0	0	A_14_P128668	chr19:16148942-16148988	12381.7	358.052	-2.193191985e-001	6.559175895e-002	8.266892598e-004	2.873501e+003	1.734172e+003	2.913257e+002	1.767269e+002	364	281	18	77	7.183540e+000	1.929147e+001	0	0	0	0	0	0	0	0	0	0	0	308.631	206.762	1	1	1	1	26.0017	18.623	78.3822
DATA	389	3	61	0	0	A_14_P132412	chr6:70500317-70500376	12402.5	358.306	-2.465426813e-001	6.750899425e-002	2.602083679e-004	2.005437e+003	1.136754e+003	2.061700e+002	1.186332e+002	261	220	18	78	7.280515e+000	1.917472e+001	0	0	0	0	0	0	0	0	0	0	0	215.973	135.952	1	1	1	1	26.4388	18.7264	78.3323
DATA	390	3	62	0	0	A_14_P119457	chr16:85831290-85831349	12423.7	357.9	2.154554543e-001	6.586654314e-002	1.071334420e-003	1.468930e+003	2.412441e+003	1.544463e+002	2.436051e+002	199	369	18	78	7.340345e+000	1.919287e+001	0	0	0	0	0	0	0	0	0	0	0	158.618	289.4	1	1	1	1	26.6546	18.7566	78.4243
DATA	391	3	63	0	0	A_14_P134073	chr4:156631641-156631700	12444.7	357.576	-1.811709135e-001	6.642034914e-002	6.378885211e-003	1.620714e+003	1.067912e+003	1.689124e+002	1.119927e+002	220	215	18	78	7.265067e+000	1.952398e+001	0	0	0	0	0	0	0	0	0	0	0	175.464	128.487	1	1	1	1	25.3321	18.5057	78.7259
DATA	392	3	64	0	0	A_14_P139721	chr1:38031093-38031152	12466	357.797	-1.209229370e-001	7.945592874e-002	1.280374362e-001	5.884416e+002	4.454310e+002	7.559710e+001	5.581490e+001	110	134	17	79	6.901152e+000	1.941992e+001	0	0	0	0	0	0	0	0	0	0	0	63.8759	53.7531	1	1	1	1	28.1191	18.2192	78.7974
DATA	393	3	65	0	0	A_16_P01415626	chr6:6167357-6167416	12487.3	357.709	3.222494993e-002	6.271384468e-002	6.073631023e-001	1.967737e+003	2.119298e+003	2.023871e+002	2.145668e+002	265	331	17	78	6.762880e+000	1.935695e+001	0	0	0	0	0	0	0	0	0	0	0	214.154	256.491	1	1	1	1	24.8756	17.977	78.4174
DATA	394	3	66	0	0	A_14_P139923	chr15:48577308-48577367	12508	357.39	-6.575148866e-002	6.758600553e-002	3.306246083e-001	9.825559e+002	8.445120e+002	1.090127e+002	9.083261e+001	153.5	190	17	78	6.799148e+000	1.924705e+001	0	0	0	0	0	0	0	0	0	0	0	107.198	102.488	1	1	1	1	26.2212	18.0653	78.0344
DATA	395	3	67	0	0	A_14_P202353	chr3:185656201-185656260	12529.3	357.582	-2.915872424e-001	7.142177522e-002	4.453275194e-005	1.385219e+003	7.078335e+002	1.463103e+002	7.824721e+001	201	158	18	77	6.868124e+000	1.943758e+001	0	0	0	0	0	0	0	0	0	0	0	151.511	86.1405	1	1	1	1	25.1049	18.2439	78.2755
DATA	396	3	68	0	0	A_14_P133367	chr9:35362007-35362066	12550.6	357.75	-5.023515039e-001	8.506311421e-002	3.512960016e-009	1.155114e+003	3.633065e+002	1.247008e+002	4.925680e+001	172.5	128.5	18	76	6.947730e+000	1.907149e+001	0	0	0	0	0	0	0	0	0	0	0	126.656	44.3332	1	1	1	1	25.1049	18.2152	77.5489
DATA	397	3	69	0	0	A_14_P111032	chr5:131978493-131978552	12571.5	357.544	3.368549069e-001	7.153734403e-002	2.491817861e-006	8.313176e+002	1.805601e+003	9.543537e+001	1.835828e+002	137	287	18	76	6.917875e+000	1.878529e+001	0	0	0	0	0	0	0	0	0	0	0	91.3683	220.896	1	1	1	1	24.8756	18.233	77.1181
DATA	398	3	70	0	0	A_14_P128521	chr2:80052315-80052374	12592.6	357.833	1.823690671e-002	6.199066032e-002	7.686142705e-001	2.957707e+003	3.084552e+003	2.994444e+002	3.102252e+002	369.5	452	18	76	6.863987e+000	1.875433e+001	0	0	0	0	0	0	0	0	0	0	0	325.844	378.325	1	1	1	1	24.8756	18.3231	77.02
DATA	399	3	71	0	0	A_16_P02038928	chr8:141731364-141731423	12613.4	357.717	-2.641244020e-001	6.849027388e-002	1.150793761e-004	1.809519e+003	9.850056e+002	1.868701e+002	1.038855e+002	243.5	201.5	18	77	6.764940e+000	1.873769e+001	0	0	0	0	0	0	0	0	0	0	0	199.801	121.103	1	1	1	1	24.6442	18.2279	77.3167
DATA	400	3	72	0	0	A_14_P107689	chr8:42552632-42552690	12634.6	357.412	4.571784161e-001	8.860306194e-002	2.471491640e-007	2.902891e+002	8.317812e+002	5.486162e+001	8.946129e+001	79	183	18	77	6.542848e+000	1.871250e+001	0	0	0	0	0	0	0	0	0	0	0	32.1244	102.505	1	1	1	1	24.4106	18.3706	78.0862
DATA	401	3	73	0	0	A_14_P138475	chr17:26651903-26651962	12656.4	357.294	2.934505147e-001	7.148874105e-002	4.045783764e-005	6.959167e+002	1.367753e+003	8.366843e+001	1.406668e+002	126	248.5	18	77.5	6.931375e+000	1.873800e+001	0	0	0	0	0	0	0	0	0	0	0	77.1858	168.952	1	1	1	1	24.4106	18.6145	78.0989
DATA	402	3	74	0	0	A_16_P20078471	chr14:67146757-67146816	12677.6	357.393	1.427448539e-001	6.757524043e-002	3.465352644e-002	8.335573e+002	1.157925e+003	9.537506e+001	1.203444e+002	136	236.5	18	78	6.834626e+000	1.856831e+001	0	0	0	0	0	0	0	0	0	0	0	92.6491	143.35	1	1	1	1	24.8756	18.3442	78.3172
DATA	403	3	75	0	0	A_14_P202285	chr18:47323813-47323872	12698.6	357.421	-1.669681517e-001	8.831507888e-002	5.867825586e-002	4.811130e+002	3.275510e+002	6.673906e+001	4.629528e+001	101	124	18	77	6.941752e+000	1.838638e+001	0	0	0	0	0	0	0	0	0	0	0	53.5854	40.636	1	1	1	1	25.1049	18.3081	78.1757
DATA	404	3	76	0	0	A_14_P110466	chr10:74713043-74713102	12719.5	357.269	9.200496056e-002	6.855217236e-002	1.795584313e-001	7.532874e+002	9.310342e+002	8.834824e+001	9.866283e+001	127	203.5	18	78	6.869777e+000	1.858576e+001	0	0	0	0	0	0	0	0	0	0	0	84.065	115.734	1	1	1	1	24.4106	18.2488	78.7056
DATA	405	3	77	0	0	A_14_P132255	chr2:206659450-206659509	12741.1	357.271	-1.327141292e-001	6.366188429e-002	3.709910587e-002	2.459931e+003	1.812211e+003	2.502702e+002	1.841276e+002	332.5	302	18	79	6.973786e+000	1.912347e+001	0	0	0	0	0	0	0	0	0	0	0	275.066	225.717	1	1	1	1	26.0017	18.2442	79.2268
DATA	406	3	78	0	0	A_14_P121359	chr7:92030059-92030118	12762.2	357.14	-7.679214296e-002	6.274847639e-002	2.210243336e-001	2.478199e+003	2.076558e+003	2.520504e+002	2.101879e+002	311	342	17	79	6.939037e+000	1.919629e+001	0	0	0	0	0	0	0	0	0	0	0	277.626	259.117	1	1	1	1	23.9365	18.1431	79.4978
DATA	407	3	79	0	0	A_14_P100580	chr3:52610586-52610645	12783.4	356.864	2.435702425e-001	7.157785430e-002	6.668162398e-004	6.226184e+002	1.090918e+003	7.735390e+001	1.138217e+002	118	208.5	17	79	6.976958e+000	1.923090e+001	0	0	0	0	0	0	0	0	0	0	0	69.8757	136.363	1	1	1	1	25.7804	18.1036	79.5704
DATA	408	3	80	0	0	A_14_P129656	chrX:146198335-146198394	12804.5	357	-2.886930112e-001	7.267083278e-002	7.108883825e-005	1.171595e+003	6.026768e+002	1.258019e+002	6.843256e+001	176	165	18	80	7.201666e+000	1.940683e+001	0	0	0	0	0	0	0	0	0	0	0	131.716	75.4598	1	1	1	1	26.2212	18.4994	80.3076
DATA	409	3	81	0	0	A_14_P138597	chr8:118979589-118979648	12825.6	357	-7.245370563e-001	9.438235980e-002	1.633471800e-014	1.960106e+003	3.696090e+002	2.012783e+002	4.912878e+001	261	126	18	80	7.253332e+000	1.967061e+001	0	0	0	0	0	0	0	0	0	0	0	220.731	46.3506	1	1	1	1	29.1201	18.5442	80.8454
DATA	410	3	82	0	0	A_14_P108155	chr1:117546640-117546699	12846.6	357	6.260015726e-002	6.685133803e-002	3.490629384e-001	8.765410e+002	1.012447e+003	9.884023e+001	1.062777e+002	148	210	18	81	7.319667e+000	1.976893e+001	0	0	0	0	0	0	0	0	0	0	0	98.8656	127.151	1	1	1	1	29.1201	18.6502	81.7665
DATA	411	3	83	0	0	A_16_P00190329	chr1:170967269-170967328	12867.9	357.259	-5.529686029e-001	9.547716234e-002	6.970568061e-009	8.171140e+002	2.287252e+002	9.357591e+001	3.955589e+001	139	109	18	81	7.130445e+000	2.006346e+001	0	0	0	0	0	0	0	0	0	0	0	92.3056	28.7658	1	1	1	1	25.1049	18.7334	81.7468
DATA	412	3	84	0	0	A_14_P102983	chr7:88707806-88707865	12889.7	357.06	2.730528272e-001	9.689399854e-002	4.831520497e-003	2.463282e+002	4.619202e+002	5.177171e+001	5.632511e+001	76.5	139	18	80	7.114166e+000	1.989657e+001	0	0	0	0	0	0	0	0	0	0	0	27.8679	58.1693	1	1	1	1	27.501	18.7083	81.0217
DATA	413	3	85	0	0	A_18_P11101723	chr11:50290317-50290376	12909.8	357.755	2.484450882e-001	6.672171276e-002	1.964006308e-004	1.402352e+003	2.484860e+003	1.474241e+002	2.505627e+002	208	392	18	80	6.962875e+000	1.984263e+001	0	0	0	0	0	0	0	0	0	0	0	158.866	313.29	1	1	1	1	23.9365	18.7832	80.9724
DATA	414	3	86	0	0	A_14_P202023	chr17:27771342-27771401	12931.9	357.393	-5.389607198e-002	6.825613180e-002	4.297525903e-001	8.750222e+002	7.728995e+002	9.858524e+001	8.371260e+001	148	187	18	81	7.060789e+000	2.001704e+001	0	0	0	0	0	0	0	0	0	0	0	99.2607	97.5541	1	1	1	1	25.7804	19.0368	81.3829
DATA	415	3	87	0	0	A_14_P113825	chr1:160009319-160009378	12952.4	356.784	-2.024572011e-001	6.759684045e-002	2.743827543e-003	1.416272e+003	8.885658e+002	1.487140e+002	9.448643e+001	214	199	18	80	7.002247e+000	1.960466e+001	0	0	0	0	0	0	0	0	0	0	0	160.847	112.255	1	1	1	1	23.9365	19.1001	81.4199
DATA	416	3	88	0	0	A_16_P16233900	chr3:55859685-55859744	12973.3	357.078	3.633135411e-001	7.242462260e-002	5.263858438e-007	8.063346e+002	1.861353e+003	9.249112e+001	1.888827e+002	133	320	18	81	6.989825e+000	1.937045e+001	0	0	0	0	0	0	0	0	0	0	0	91.6816	235.362	1	1	1	1	23.696	19.0204	81.6506
DATA	417	3	89	0	0	A_16_P17305677	chr5:132588636-132588695	12994.9	356.792	-1.092350644e-001	7.423513184e-002	1.411629879e-001	6.730091e+002	5.233424e+002	8.110349e+001	6.138064e+001	125	148.5	18	82	7.169724e+000	1.951162e+001	0	0	0	0	0	0	0	0	0	0	0	76.6061	66.227	1	1	1	1	24.6442	18.8914	82.3329
DATA	418	3	90	0	0	A_14_P125362	chrX:118985959-118986018	13015.6	356.611	2.718428287e-001	6.729637228e-002	5.356821059e-005	1.472192e+003	2.753008e+003	1.540061e+002	2.771604e+002	207	439	18	82	6.920706e+000	1.940043e+001	0	0	0	0	0	0	0	0	0	0	0	167.738	348.613	1	1	1	1	24.4106	18.7545	82.3497
DATA	419	3	91	0	0	A_16_P35860931	chr2:133458395-133458454	13037.5	356.825	4.723259711e-001	1.233448285e-001	1.285014170e-004	1.359805e+002	4.034620e+002	4.717314e+001	5.151565e+001	63.5	133	18	82	7.040333e+000	1.909893e+001	0	0	0	0	0	0	0	0	0	0	0	15.5083	51.1228	1	1	0	1	25.3321	18.7578	82.1142
DATA	420	3	92	0	0	A_14_P110969	chr4:93202223-93202282	13058.5	356.5	5.428408125e-001	1.353802868e-001	6.078362392e-005	1.098295e+002	3.833186e+002	4.645032e+001	4.994432e+001	59	129	18	82	7.177316e+000	1.950075e+001	0	0	0	0	0	0	0	0	0	0	0	12.5363	48.5928	1	1	0	1	27.9146	18.679	82.0805
DATA	421	3	93	0	0	A_14_P115292	chr9:130699312-130699371	13079.1	356.842	-1.925872722e-001	6.441423368e-002	2.791375031e-003	3.625160e+003	2.326697e+003	3.653104e+002	2.348605e+002	450	393	18	81	7.304485e+000	1.950296e+001	0	0	0	0	0	0	0	0	0	0	0	414.106	295.076	1	1	1	1	25.1049	18.8561	81.5288
DATA	422	3	94	0	0	A_14_P135258	chr2:31348131-31348190	13100.5	356.8	1.979218974e-001	6.656061004e-002	2.943678437e-003	1.041499e+003	1.642785e+003	1.134821e+002	1.673651e+002	169	273	18	79	7.245347e+000	1.903884e+001	0	0	0	0	0	0	0	0	0	0	0	119.056	208.403	1	1	1	1	25.3321	18.7175	80.0634
DATA	423	3	95	0	0	A_16_P15983794	chr2:195588003-195588062	13121.7	356.618	-5.491367695e-002	6.310746482e-002	3.842122345e-001	1.876815e+003	1.653894e+003	1.930098e+002	1.684545e+002	262.5	286	18	79	7.192051e+000	1.916732e+001	0	0	0	0	0	0	0	0	0	0	0	214.676	209.851	1	1	1	1	24.8756	18.5741	79.9527
DATA	424	3	96	0	0	A_16_P02634606	chr12:62980927-62980986	13142.7	356.727	-1.530674392e-001	8.777420808e-002	8.118049206e-002	4.655121e+002	3.272378e+002	6.475523e+001	4.575877e+001	100	129	18	79	7.185938e+000	1.901349e+001	0	0	0	0	0	0	0	0	0	0	0	53.2761	41.5257	1	1	1	1	24.8756	18.6018	79.4148
DATA	425	3	97	0	0	A_14_P119679	chrX:123357926-123357985	13163.9	356.271	-6.433745474e-002	6.391041251e-002	3.140876694e-001	1.547579e+003	1.334490e+003	1.611656e+002	1.372287e+002	220.5	246	17	78	6.959413e+000	1.918171e+001	0	0	0	0	0	0	0	0	0	0	0	177.197	169.338	1	1	1	1	26.0017	18.1576	78.7367
DATA	426	3	98	0	0	A_14_P113094	chrX:138231171-138231230	13185.5	356.492	2.209995417e-001	6.871362749e-002	1.298820002e-003	7.902315e+002	1.314480e+003	9.092473e+001	1.352841e+002	133	250	17	78	6.930479e+000	1.901357e+001	0	0	0	0	0	0	0	0	0	0	0	90.519	166.788	1	1	1	1	26.2212	18.0196	77.9845
DATA	427	3	99	0	0	A_14_P135455	chr19:8920926-8920985	13206.6	356.254	1.789208418e-001	7.001244580e-002	1.060177919e-002	6.595145e+002	9.957383e+002	7.981821e+001	1.045877e+002	119	212	17	77	6.888331e+000	1.915381e+001	0	0	0	0	0	0	0	0	0	0	0	75.5699	126.318	1	1	1	1	26.4388	18.1437	77.6035
DATA	428	3	100	0	0	A_14_P106171	chr11:68492835-68492894	13227.1	356.23	2.245517975e-001	6.508293780e-002	5.600870203e-004	2.815411e+003	4.721647e+003	2.851065e+002	4.732480e+002	368	688	17	77	6.927830e+000	1.912364e+001	0	0	0	0	0	0	0	0	0	0	0	322.683	598.823	1	1	1	1	26.8687	18.0747	77.7734
DATA	429	3	101	0	0	A_14_P136946	chr19:44316779-44316838	13248.7	356.052	1.087894523e-001	6.345090421e-002	8.642863557e-002	1.693241e+003	2.175245e+003	1.751863e+002	2.198679e+002	237	369.5	17	77	6.862613e+000	1.873898e+001	0	0	0	0	0	0	0	0	0	0	0	194.104	275.768	1	1	1	1	26.0017	18.0931	77.431
DATA	430	3	102	0	0	A_14_P139722	chr12:13132577-13132636	13269.7	356.133	-3.822768593e-001	7.279074612e-002	1.506826887e-007	2.083179e+003	8.638725e+002	2.131090e+002	9.213397e+001	284	190	17	77	6.870362e+000	1.887274e+001	0	0	0	0	0	0	0	0	0	0	0	238.832	109.469	1	1	1	1	26.6546	18.1378	77.2314
DATA	431	3	103	0	0	A_16_P03635519	chr22:46689866-46689925	13291	356.328	3.693409121e-001	7.641190838e-002	1.341184056e-006	5.007805e+002	1.172164e+003	6.728072e+001	1.215183e+002	106	220.5	17	77	6.892961e+000	1.866661e+001	0	0	0	0	0	0	0	0	0	0	0	57.4166	148.456	1	1	1	1	25.7804	18.1762	77.5863
DATA	432	3	104	0	0	A_14_P201224	chr18:68302106-68302165	13311.7	356	3.514884994e-001	7.272693666e-002	1.344980864e-006	7.099040e+002	1.594733e+003	8.401567e+001	1.626656e+002	128.5	283.5	18	77	6.808308e+000	1.887958e+001	0	0	0	0	0	0	0	0	0	0	0	81.3912	201.843	1	1	1	1	26.0017	18.229	77.4826
DATA	433	3	105	0	0	A_14_P107399	chr11:69482738-69482797	13334	355.527	-6.985709858e-001	1.729891582e-001	5.385473767e-005	3.252417e+002	6.510813e+001	5.547285e+001	3.274743e+001	87	89	17	77	6.932854e+000	1.915117e+001	0	0	0	0	0	0	0	0	0	0	0	37.2854	8.23402	1	1	1	0	25.3321	18.0467	77.8353
DATA	434	3	106	0	0	A_16_P15884682	chr2:155018992-155019051	13354.8	355.796	-1.189148736e-001	7.406761320e-002	1.083858344e-001	6.865188e+002	5.220806e+002	8.205529e+001	6.129661e+001	124.5	145.5	17	77	6.880561e+000	1.906267e+001	0	0	0	0	0	0	0	0	0	0	0	78.6907	65.975	1	1	1	1	24.4106	18.076	78.1189
DATA	435	3	107	0	0	A_14_P123459	chr1:211004039-211004098	13375.9	355.351	-1.862500237e-001	6.533828244e-002	4.364372321e-003	2.050210e+003	1.335206e+003	2.098917e+002	1.373363e+002	276.5	242	18	77	6.792130e+000	1.925713e+001	0	0	0	0	0	0	0	0	0	0	0	234.948	168.573	1	1	1	1	25.7804	18.2002	78.3018
DATA	436	3	108	0	0	A_14_P132781	chr3:71448410-71448469	13396.9	355.667	-3.149862973e-001	6.852492758e-002	4.293021831e-006	3.513303e+003	1.701098e+003	3.541962e+002	1.731265e+002	448	292	18	78	6.802082e+000	1.908939e+001	0	0	0	0	0	0	0	0	0	0	0	402.507	214.566	1	1	1	1	26.0017	18.2617	78.254
DATA	437	3	109	0	0	A_16_P18577258	chr9:21470816-21470875	13417.8	355.709	1.124934870e-001	6.832140054e-002	9.965393960e-002	7.488953e+002	9.703192e+002	8.735992e+001	1.022389e+002	131	208	18	78	6.804436e+000	1.898893e+001	0	0	0	0	0	0	0	0	0	0	0	85.77	122.264	1	1	1	1	24.8756	18.4371	78.0514
DATA	438	3	110	0	0	A_14_P126145	chr17:34959437-34959496	13439.2	355.719	-3.907685633e-001	7.974495754e-002	9.572495342e-007	1.009472e+003	4.105120e+002	1.105227e+002	5.220313e+001	161.5	134.5	18	78	6.721461e+000	1.891639e+001	0	0	0	0	0	0	0	0	0	0	0	115.567	51.6669	1	1	1	1	25.3321	18.3036	78.2996
DATA	439	3	111	0	0	A_16_P03367608	chr18:49171603-49171662	13460.3	355.618	3.526159612e-001	7.045733552e-002	5.595678767e-007	1.277169e+003	2.876500e+003	1.354192e+002	2.894564e+002	194	465	18	77	6.795504e+000	1.874137e+001	0	0	0	0	0	0	0	0	0	0	0	146.148	361.598	1	1	1	1	24.8756	18.2831	77.8083
DATA	440	3	112	0	0	A_14_P110505	chr14:77786448-77786507	13481.7	355.5	5.191404750e-002	9.957042013e-002	6.021019293e-001	2.897755e+002	3.265696e+002	5.355862e+001	4.595292e+001	81	121	18	78	6.844327e+000	1.922546e+001	0	0	0	0	0	0	0	0	0	0	0	33.1425	40.999	1	1	1	1	27.0811	18.2043	78.4884
DATA	441	3	113	0	0	A_14_P138770	chr1:19503080-19503139	13502.8	355.5	-8.274264022e-004	7.312701305e-002	9.909721916e-001	6.077496e+002	6.065928e+002	7.566160e+001	6.875723e+001	117	151	17	78	6.866883e+000	1.949059e+001	0	0	0	0	0	0	0	0	0	0	0	69.4715	76.052	1	1	1	1	26.6546	18.0395	78.5994
DATA	442	3	114	0	0	A_14_P116761	chr6:155126517-155126576	13524	355.778	2.704054282e-001	6.870987020e-002	8.303506637e-005	9.468001e+002	1.764671e+003	1.048705e+002	1.794200e+002	149.5	312	17	77	6.799399e+000	1.969692e+001	0	0	0	0	0	0	0	0	0	0	0	108.163	220.941	1	1	1	1	24.8756	18.0113	78.4094
DATA	443	3	115	0	0	A_14_P120300	chr5:113831998-113832057	13544.7	355.808	1.322328808e-001	9.354164118e-002	1.574717938e-001	2.971081e+002	4.028537e+002	5.402634e+001	5.173849e+001	79.5	130	17	78	6.429766e+000	1.962259e+001	0	0	0	0	0	0	0	0	0	0	0	33.9203	50.3653	1	1	1	1	24.4106	17.8075	78.9648
DATA	444	3	116	0	0	A_14_P103791	chr5:140514837-140514893	13566.3	355.769	2.684753786e-001	7.405739735e-002	2.887001614e-004	5.242534e+002	9.727845e+002	6.919125e+001	1.025689e+002	109	200.5	17	77	6.723563e+000	1.930571e+001	0	0	0	0	0	0	0	0	0	0	0	59.8105	121.427	1	1	1	1	24.6442	18.0127	78.4148
DATA	445	3	117	0	0	A_14_P136407	chr20:60884125-60884184	13587.6	355.925	-4.980068360e-001	8.321265024e-002	2.167236366e-009	1.248992e+003	3.967828e+002	1.328226e+002	5.133242e+001	193	128	17	78	6.742247e+000	1.920075e+001	0	0	0	0	0	0	0	0	0	0	0	142.388	49.4495	1	1	1	1	24.6442	18.0775	78.6802
DATA	446	3	118	0	0	A_14_P137273	chr19:18309300-18309344	13608.6	355.863	-8.455350704e-002	6.388971379e-002	1.856927260e-001	1.685329e+003	1.387175e+003	1.744951e+002	1.425015e+002	235	254	18	78	6.778688e+000	1.900510e+001	0	0	0	0	0	0	0	0	0	0	0	191.984	172.594	1	1	1	1	24.1747	18.2674	78.6214
DATA	447	3	119	0	0	A_14_P104353	chr21:31869196-31869255	13629.9	355.327	1.565304633e-001	6.619429567e-002	1.804408123e-002	1.000627e+003	1.434838e+003	1.098231e+002	1.471581e+002	165	251	18	77	6.875127e+000	1.890668e+001	0	0	0	0	0	0	0	0	0	0	0	113.892	178.209	1	1	1	1	25.3321	18.3888	78.1465
DATA	448	3	120	0	0	A_14_P131878	chr20:17409866-17409925	13650.9	355.373	3.241057984e-001	7.513391082e-002	1.605385073e-005	5.183377e+002	1.093248e+003	6.883844e+001	1.141207e+002	102	220.5	18	78	6.860516e+000	1.922158e+001	0	0	0	0	0	0	0	0	0	0	0	58.9482	135.548	1	1	1	1	24.1747	18.3114	78.9354
DATA	449	3	121	0	0	A_14_P108865	chr1:3582025-3582084	13672.5	355.102	1.188928763e-001	6.935135286e-002	8.646346634e-002	6.967401e+002	9.161439e+002	8.312728e+001	9.730786e+001	130	199	18	77	6.831085e+000	1.892362e+001	0	0	0	0	0	0	0	0	0	0	0	79.1661	113.378	1	1	1	1	23.4529	18.3637	78.2569
DATA	450	3	122	0	0	A_14_P137495	chr21:23595873-23595932	13693.5	354.965	2.522977599e-001	7.585096722e-002	8.802926885e-004	4.714292e+002	8.427800e+002	6.543562e+001	9.045647e+001	102	183	18	77	6.795854e+000	1.898494e+001	0	0	0	0	0	0	0	0	0	0	0	53.5175	104.107	1	1	1	1	25.7804	18.3692	78.0869
DATA	451	3	123	0	0	A_16_P39955749	chr13:53380120-53380179	13714.3	354.796	5.642698534e-001	9.058780558e-002	4.694742956e-010	2.846742e+002	1.043802e+003	5.360513e+001	1.094479e+002	81	215	18	77	6.923563e+000	1.900373e+001	0	0	0	0	0	0	0	0	0	0	0	32.2873	128.699	1	1	1	1	24.6442	18.4096	78.2884
DATA	452	3	124	0	0	A_14_P112692	chr21:31852088-31852147	13735.5	354.949	1.898078543e-001	7.202799782e-002	8.408883334e-003	5.824718e+002	9.017429e+002	7.389010e+001	9.601644e+001	111	195	17	77	6.980173e+000	1.928739e+001	0	0	0	0	0	0	0	0	0	0	0	66.0008	110.972	1	1	1	1	26.2212	18.1337	78.3086
DATA	453	3	125	0	0	A_16_P15607303	chr2:33294723-33294782	13756.8	354.433	-2.687828279e-001	7.311951861e-002	2.369769343e-004	1.051859e+003	5.664669e+002	1.146084e+002	6.558177e+001	168.5	154	17	78	6.918620e+000	1.931564e+001	0	0	0	0	0	0	0	0	0	0	0	119.072	69.5721	1	1	1	1	25.7804	17.9436	78.556
DATA	454	3	126	0	0	A_14_P130621	chr17:67537852-67537911	13778	354.745	9.761055212e-003	6.587056752e-002	8.821964679e-001	1.016609e+003	1.039716e+003	1.114002e+002	1.091169e+002	166	218	17	77	6.953250e+000	1.919274e+001	0	0	0	0	0	0	0	0	0	0	0	114.97	127.446	1	1	1	1	25.1049	18.0457	78.2021
DATA	455	3	127	0	0	A_14_P134321	chr7:101409273-101409332	13799.1	354.964	-1.476839421e-001	6.798640794e-002	2.983628807e-002	1.117804e+003	7.955758e+002	1.207227e+002	8.619819e+001	166	179.5	17	78	6.873006e+000	1.939262e+001	0	0	0	0	0	0	0	0	0	0	0	126.291	97.3282	1	1	1	1	24.6442	17.8882	78.3718
DATA	456	3	128	0	0	A_16_P00130430	chr1:98511642-98511701	13819.7	354.517	-6.672937574e-001	9.163607669e-002	3.289111493e-013	1.662091e+003	3.575699e+002	1.723618e+002	4.882321e+001	234	125	17	78	6.583074e+000	1.922453e+001	0	0	0	0	0	0	0	0	0	0	0	187.604	43.6564	1	1	1	1	25.3321	17.6725	78.1485
DATA	457	3	129	0	0	A_14_P130444	chr19:9260899-9260958	13841.5	354.643	4.355486643e-001	8.377611195e-002	2.004065225e-007	3.512283e+002	9.574985e+002	5.762805e+001	1.013794e+002	85	201	17	78	6.961737e+000	1.870861e+001	0	0	0	0	0	0	0	0	0	0	0	39.6036	116.66	1	1	1	1	25.1049	17.9762	78.6031
DATA	458	3	130	0	0	A_14_P119704	chr18:59712412-59712471	13862.4	354.38	-2.450117802e-002	7.220224493e-002	7.343529015e-001	6.673835e+002	6.307748e+002	8.090405e+001	7.136564e+001	121	158	17	78	6.886654e+000	1.879125e+001	0	0	0	0	0	0	0	0	0	0	0	75.179	76.6958	1	1	1	1	24.4106	18.1635	78.8361
DATA	459	3	131	0	0	A_16_P15870952	chr2:149198443-149198502	13883.7	354.464	2.886404619e-001	7.380470549e-002	9.196501982e-005	5.545858e+002	1.077976e+003	7.191120e+001	1.128680e+002	112.5	197	17	79	6.930923e+000	1.893405e+001	0	0	0	0	0	0	0	0	0	0	0	62.4114	130.803	1	1	1	1	25.1049	18.199	79.4886
DATA	460	3	132	0	0	A_14_P139851	chr20:23514351-23514410	13904.7	354.618	5.577173476e-002	6.776909930e-002	4.105267401e-001	8.197548e+002	9.320854e+002	9.391260e+001	9.905155e+001	137	197	18	78	6.915388e+000	1.939549e+001	0	0	0	0	0	0	0	0	0	0	0	92.1641	112.873	1	1	1	1	24.8756	18.2558	79.6598
DATA	461	3	133	0	0	A_16_P21567728	chrX:117671382-117671441	13926.4	354.571	4.968518068e-002	6.961766690e-002	4.754211322e-001	7.178729e+002	8.048830e+002	8.518876e+001	8.721516e+001	125	182.5	17	79	6.758815e+000	1.925586e+001	0	0	0	0	0	0	0	0	0	0	0	80.6307	97.2639	1	1	1	1	24.8756	18.09	79.7152
DATA	462	3	134	0	0	A_14_P201423	chr8:94737899-94737958	13947.4	354.737	-1.802035512e-001	8.225203712e-002	2.846117034e-002	5.789116e+002	3.823039e+002	7.388494e+001	5.093331e+001	115	132	17	80	6.772579e+000	1.981102e+001	0	0	0	0	0	0	0	0	0	0	0	64.9627	46.1061	1	1	1	1	25.1049	18.0463	80.6012
DATA	463	3	135	0	0	A_14_P127032	chr6:75350910-75350969	13968.6	354.554	2.281497696e-001	6.675200794e-002	6.311294925e-004	1.193417e+003	2.018097e+003	1.278822e+002	2.046080e+002	177	323	17	80	6.793943e+000	1.976432e+001	0	0	0	0	0	0	0	0	0	0	0	133.798	242.889	1	1	1	1	24.4106	18.0596	80.7691
DATA	464	3	136	0	0	A_14_P123147	chr3:52559871-52559921	13989.3	354.119	-1.064207291e-002	6.250828979e-002	8.648130713e-001	2.166542e+003	2.114098e+003	2.214816e+002	2.140932e+002	294.5	345	17	80	6.753640e+000	2.026628e+001	0	0	0	0	0	0	0	0	0	0	0	242.69	253.933	1	1	1	1	26.0017	18.008	81.3781
DATA	465	3	137	0	0	A_16_P40958529	chr18:13496910-13496969	14010.7	354.222	-1.673818932e-001	6.570875496e-002	1.085506741e-002	1.694118e+003	1.152290e+003	1.755534e+002	1.201004e+002	217	214.5	17	81	6.998801e+000	2.004912e+001	0	0	0	0	0	0	0	0	0	0	0	189.609	138.131	1	1	1	1	27.0811	18.2192	81.6691
DATA	466	3	138	0	0	A_16_P21200296	chr21:18679576-18679635	14031.8	354.517	1.506117712e-001	6.923346789e-002	2.959876007e-002	7.207140e+002	1.019471e+003	8.553565e+001	1.074430e+002	127	199	17	81	6.945435e+000	1.934668e+001	0	0	0	0	0	0	0	0	0	0	0	80.599	121.976	1	1	1	1	25.7804	18.2457	81.5402
DATA	467	3	139	0	0	A_16_P16970043	chr4:178907110-178907169	14052.8	354.509	-4.096089874e-004	7.107439906e-002	9.954017356e-001	6.957659e+002	6.951100e+002	8.346358e+001	7.737541e+001	121	162.5	17	80	6.945248e+000	1.918903e+001	0	0	0	0	0	0	0	0	0	0	0	77.7503	83.0091	1	1	1	1	24.8756	18.2778	81.4537
DATA	468	3	140	0	0	A_14_P122592	chr13:107144093-107144152	14074.3	354.731	-1.715017317e-001	6.441548497e-002	7.757865509e-003	2.627185e+003	1.770064e+003	2.667384e+002	1.802520e+002	339	274.5	17	80	6.932346e+000	1.906528e+001	0	0	0	0	0	0	0	0	0	0	0	293.37	210.981	1	1	1	1	24.4106	18.2512	80.6434
DATA	469	3	141	0	0	A_14_P134954	chr13:38722982-38723041	14096	354.278	1.309471037e-002	7.493467897e-002	8.612773865e-001	5.722257e+002	5.897420e+002	7.352277e+001	6.813174e+001	110	150	18	80	6.894060e+000	1.956880e+001	0	0	0	0	0	0	0	0	0	0	0	63.8563	70.1593	1	1	1	1	24.8756	18.3237	81.0968
DATA	470	3	142	0	0	A_14_P124654	chr5:137649293-137649352	14116.4	354.242	3.087703172e-001	7.227738523e-002	1.937116141e-005	6.700040e+002	1.364105e+003	8.137980e+001	1.406265e+002	117	242.5	17	79	6.897505e+000	1.926466e+001	0	0	0	0	0	0	0	0	0	0	0	74.7248	162.004	1	1	1	1	26.4388	18.1958	80.587
DATA	471	3	143	0	0	A_16_P15659273	chr2:54702976-54703035	14138	353.772	1.087397001e-001	6.587518831e-002	9.880132343e-002	1.015355e+003	1.304240e+003	1.115588e+002	1.348430e+002	154	245	17	79	6.830060e+000	1.974737e+001	0	0	0	0	0	0	0	0	0	0	0	113.181	154.616	1	1	1	1	25.5572	18.1464	80.698
DATA	472	3	144	0	0	A_14_P139190	chr20:19410274-19410333	14158.9	353.566	2.354590962e-001	6.918859895e-002	6.661399300e-004	8.019626e+002	1.379155e+003	9.257027e+001	1.421154e+002	137	244	17	79	6.787030e+000	1.916278e+001	0	0	0	0	0	0	0	0	0	0	0	89.3542	163.226	1	1	1	1	24.8756	18.0824	80.1946
DATA	473	3	145	0	0	A_14_P100149	chr21:28592949-28593008	14180	353.808	2.067593246e-001	7.079816690e-002	3.495766715e-003	6.573914e+002	1.058238e+003	8.038093e+001	1.112584e+002	121	204.5	17	79	6.732932e+000	1.935883e+001	0	0	0	0	0	0	0	0	0	0	0	73.218	125.049	1	1	1	1	24.1747	18.0603	80.0229
DATA	474	3	146	0	0	A_14_P200504	chr18:13826044-13826094	14201.1	353.745	-2.020958848e-001	6.480690106e-002	1.818163656e-003	3.364827e+003	2.112841e+003	3.396488e+002	2.140661e+002	408	330	17	79	6.802575e+000	1.926329e+001	0	0	0	0	0	0	0	0	0	0	0	374.652	249.292	1	1	1	1	25.1049	18.0265	79.3845
DATA	475	3	147	0	0	A_14_P131913	chr12:28544289-28544341	14222.4	353.547	-5.281949252e-001	8.208998047e-002	1.240101920e-010	1.754669e+003	5.199963e+002	1.814669e+002	6.237584e+001	239	144	17	79	6.865520e+000	1.923729e+001	0	0	0	0	0	0	0	0	0	0	0	195.33	61.2647	1	1	1	1	24.4106	18.0814	78.998
DATA	476	3	148	0	0	A_14_P128728	chr21:36201563-36201622	14243.9	353.527	-3.876335396e-002	6.159067960e-002	5.291065569e-001	8.907280e+003	8.146700e+003	8.919296e+002	8.154001e+002	1034.5	1037.5	17	78	6.835605e+000	1.928397e+001	0	0	0	0	0	0	0	0	0	0	0	991.447	958.511	1	1	1	1	25.3321	18.1777	78.4329
DATA	477	3	149	0	0	A_14_P111880	chr2:219250620-219250679	14264.7	353.5	3.558212919e-002	6.854584623e-002	6.036912086e-001	7.953175e+002	8.632224e+002	9.201888e+001	9.297575e+001	136	182.5	18	78	6.806164e+000	1.920638e+001	0	0	0	0	0	0	0	0	0	0	0	88.5236	101.439	1	1	1	1	27.0811	18.2649	78.3473
DATA	478	3	150	0	0	A_16_P36670143	chr4:23806994-23807053	14285.5	353.36	1.370923958e-001	7.460858437e-002	6.613784114e-002	5.273061e+002	7.230281e+002	7.015907e+001	8.014598e+001	103	161	18	77	6.716873e+000	1.917489e+001	0	0	0	0	0	0	0	0	0	0	0	58.6977	84.8679	1	1	1	1	24.4106	18.3741	77.9555
DATA	479	3	151	0	0	A_14_P201977	chr4:47175035-47175094	14307	353.607	-1.510435685e-001	7.627472729e-002	4.767464387e-002	6.898128e+002	4.871780e+002	8.306223e+001	5.976275e+001	124.5	141.5	17	76	6.729099e+000	1.942221e+001	0	0	0	0	0	0	0	0	0	0	0	76.8028	57.1249	1	1	1	1	25.5572	18.1596	77.4637
DATA	480	3	152	0	0	A_14_P110944	chr9:126429299-126429357	14327.9	353.115	-9.334738646e-002	7.090318595e-002	1.879904768e-001	8.111735e+002	6.542841e+002	9.337837e+001	7.403602e+001	136.5	166.5	17	77	6.696416e+000	1.959711e+001	0	0	0	0	0	0	0	0	0	0	0	90.345	76.6459	1	1	1	1	23.9365	18.0895	77.7767
DATA	481	3	153	0	0	A_16_P15438659	chr1:213015796-213015855	14349.6	353.12	-4.631900261e-002	7.517078859e-002	5.377733910e-001	6.134642e+002	5.514044e+002	7.681736e+001	6.513750e+001	109	143.5	17	77	6.773434e+000	1.908585e+001	0	0	0	0	0	0	0	0	0	0	0	68.3565	64.5412	1	1	1	1	23.9365	17.9611	77.7202
DATA	482	3	154	0	0	A_14_P200843	chr10:89263612-89263671	14370.7	353.232	-6.780267737e-001	1.082592205e-001	3.776568354e-010	7.809418e+002	1.639049e+002	9.073997e+001	3.837528e+001	133	103	17	76	6.882222e+000	1.893956e+001	0	0	0	0	0	0	0	0	0	0	0	87.0685	19.1722	1	1	1	0	24.8756	17.9762	77.0109
DATA	483	3	155	0	0	A_16_P18058850	chr7:106332112-106332171	14391.9	352.833	1.988822790e-001	6.744874209e-002	3.191721463e-003	9.358308e+002	1.479380e+003	1.043537e+002	1.519573e+002	155	242	17	77	6.934526e+000	1.873880e+001	0	0	0	0	0	0	0	0	0	0	0	104.414	172.946	1	1	1	1	24.6442	18.0144	77.5365
DATA	484	3	156	0	0	A_14_P105914	chr4:121392289-121392348	14413	353.255	7.426838569e-002	9.619274358e-002	4.400677167e-001	3.119202e+002	3.700939e+002	5.568850e+001	5.075363e+001	79.5	118.5	17	77	6.851510e+000	1.882830e+001	0	0	0	0	0	0	0	0	0	0	0	34.8318	43.2505	1	1	1	1	25.1049	18.0543	77.6121
DATA	485	3	157	0	0	A_18_P13078500	chr2:978269-978328	14434.3	352.823	3.475829635e-001	7.072156981e-002	8.886934030e-007	1.112424e+003	2.476585e+003	1.204105e+002	2.500833e+002	166.5	372	17	77	6.515000e+000	1.849759e+001	0	0	0	0	0	0	0	0	0	0	0	124.353	289.341	1	1	1	1	27.0811	17.5748	78.0922
DATA	486	3	158	0	0	A_14_P138399	chr17:79658203-79658262	14455.4	352.8	-2.961218523e-001	7.040318656e-002	2.598314702e-005	1.628048e+003	8.232760e+002	1.691869e+002	8.935855e+001	229	178	17	78	6.753725e+000	1.897134e+001	0	0	0	0	0	0	0	0	0	0	0	182.208	96.176	1	1	1	1	25.7804	17.9095	78.5186
DATA	487	3	159	0	0	A_14_P101366	chr12:71092070-71092129	14476.4	352.721	6.312135781e-002	9.994954250e-002	5.276925805e-001	2.956388e+002	3.418872e+002	5.465460e+001	4.874218e+001	78	124	17	78	6.882710e+000	1.899852e+001	0	0	0	0	0	0	0	0	0	0	0	33.132	39.9427	1	1	1	1	26.0017	17.9647	78.7849
DATA	488	3	160	0	0	A_14_P136299	chr21:47361721-47361776	14497.7	352.78	-4.416046578e-001	7.595314140e-002	6.093459336e-009	2.112477e+003	7.641655e+002	2.161764e+002	8.393915e+001	271	170	17	78	6.865733e+000	1.901744e+001	0	0	0	0	0	0	0	0	0	0	0	237.106	89.3011	1	1	1	1	26.2212	18.0084	78.6393
DATA	489	3	161	0	0	A_14_P116921	chr12:111070234-111070288	14518.6	353.245	4.669455027e-001	7.987805784e-002	5.043536721e-009	5.006980e+002	1.467308e+003	6.787208e+001	1.507816e+002	103	246.5	17	78	6.900935e+000	1.910067e+001	0	0	0	0	0	0	0	0	0	0	0	56.2924	171.553	1	1	1	1	24.8756	17.9927	78.58
DATA	490	3	162	0	0	A_14_P122439	chr1:156962968-156963027	14539.4	352.964	-9.920732874e-002	6.249827136e-002	1.124308732e-001	3.876952e+003	3.085199e+003	3.903836e+002	3.104645e+002	470.5	448.5	18	77	6.985350e+000	1.913275e+001	0	0	0	0	0	0	0	0	0	0	0	436.697	360.925	1	1	1	1	25.3321	18.105	78.2265
DATA	491	3	163	66	1	DarkCorner	DarkCorner	14561	352.439	0.000000000e+000	6.279812258e-001	1.000000000e+000	4.533170e+001	3.443639e+001	4.563716e+001	3.466715e+001	43	82.5	18	78	7.015069e+000	1.921160e+001	0	0	0	0	0	0	0	0	0	0	0	-1.88662	-1.87016	0	0	0	0	28.7238	18.2607	78.6307
DATA	492	3	164	66	1	DarkCorner	DarkCorner	14582.6	352.86	0.000000000e+000	6.278952686e-001	1.000000000e+000	4.522619e+001	3.439864e+001	4.553094e+001	3.462914e+001	44	77	17	78	6.868103e+000	1.964227e+001	0	0	0	0	0	0	0	0	0	0	0	-1.99602	-5.45213	0	0	0	0	23.9365	17.8372	78.9715
DATA	493	4	1	66	1	DarkCorner	DarkCorner	11143.8	367.13	0.000000000e+000	6.279067488e-001	1.000000000e+000	4.956592e+001	3.769317e+001	4.989991e+001	3.794576e+001	45	80	17	78	6.867818e+000	1.933523e+001	0	0	0	0	0	0	0	0	0	0	0	-0.619602	-6.15453	0	0	0	0	24.4106	18.2506	79.2503
DATA	494	4	2	0	0	A_16_P00081650	chr1:64011592-64011651	11165.1	367.267	-1.091408190e-001	9.141081663e-002	2.324937861e-001	4.617168e+002	3.591161e+002	6.816402e+001	5.232755e+001	92.5	120.5	18	78	7.034791e+000	1.960476e+001	0	0	0	0	0	0	0	0	0	0	0	47.4345	38.2972	1	1	1	1	26.6546	18.6786	79.3822
DATA	495	4	3	0	0	A_16_P00250456	chr1:214037496-214037555	11185.8	367.491	-1.071743677e-001	6.312701281e-002	8.955353041e-002	2.862847e+003	2.236783e+003	2.906814e+002	2.269096e+002	342.5	315	18	79	7.092678e+000	1.964501e+001	0	0	0	0	0	0	0	0	0	0	0	292.824	237.923	1	1	1	1	24.8756	19.0302	79.4743
DATA	496	4	4	0	0	A_14_P118877	chr7:101049440-101049499	11206.8	367.72	2.427380634e-001	7.325658669e-002	9.212547727e-004	6.192787e+002	1.082989e+003	7.995621e+001	1.148541e+002	114	197	18	79	7.053958e+000	1.982895e+001	0	0	0	0	0	0	0	0	0	0	0	63.0794	114.928	1	1	1	1	24.1747	18.9119	79.5278
DATA	497	4	5	0	0	A_16_P37280941	chr5:94416311-94416370	11227.8	367.821	-8.740708940e-001	2.469540733e-001	4.010275361e-004	2.848677e+002	3.806908e+001	5.821584e+001	3.838001e+001	77	87	18	78	7.241988e+000	1.996538e+001	0	0	0	0	0	0	0	0	0	0	0	28.9056	2.19149	1	0	1	0	25.1049	18.7492	78.9593
DATA	498	4	6	0	0	A_14_P109921	chr18:36864525-36864584	11248.8	367.224	5.744795440e-003	6.240620291e-002	9.266544377e-001	2.491569e+003	2.524746e+003	2.543130e+002	2.553769e+002	298	346	18	77	6.903876e+000	1.954013e+001	0	0	0	0	0	0	0	0	0	0	0	251.926	266.917	1	1	1	1	26.0017	18.434	78.3463
DATA	499	4	7	0	0	A_14_P135479	chr17:1985617-1985676	11270.2	367.25	-1.606076037e-001	6.885162203e-002	1.966585947e-002	1.210978e+003	8.366208e+002	1.314448e+002	9.207427e+001	175	169	18	77	6.952688e+000	1.939282e+001	0	0	0	0	0	0	0	0	0	0	0	122.041	88.3159	1	1	1	1	27.0811	18.4673	78.4289
DATA	500	4	8	0	0	A_14_P123787	chr22:41936727-41936779	11291.1	367.648	1.605410010e-001	7.675766408e-002	3.648052481e-002	5.273291e+002	7.631725e+002	7.354581e+001	8.547570e+001	102	172	18	77	7.051728e+000	1.870634e+001	0	0	0	0	0	0	0	0	0	0	0	52.9903	80.4688	1	1	1	1	25.1049	18.7035	77.9064
DATA	501	4	9	0	0	A_14_P102812	chr3:98300538-98300597	11312.4	367.086	-1.113153180e-001	6.605311654e-002	9.194239469e-002	1.432556e+003	1.108655e+003	1.521994e+002	1.173703e+002	188	201	18	77	7.030240e+000	1.874695e+001	0	0	0	0	0	0	0	0	0	0	0	143.565	116.784	1	1	1	1	25.7804	18.7966	77.7475
DATA	502	4	10	0	0	A_14_P109188	chr15:75312024-75312075	11334.1	367.061	-1.474689455e-001	6.402090191e-002	2.125353682e-002	2.737460e+003	1.949301e+003	2.785539e+002	1.987068e+002	321	291	18	77	7.042507e+000	1.873177e+001	0	0	0	0	0	0	0	0	0	0	0	273.671	205.194	1	1	1	1	22.9591	18.9418	77.9114
DATA	503	4	11	0	0	A_14_P135532	chr5:134296200-134296259	11354.9	366.603	4.240690996e-001	7.710416672e-002	3.798979012e-008	6.426555e+002	1.706268e+003	8.244146e+001	1.749329e+002	111	260.5	18	77	7.166672e+000	1.892025e+001	0	0	0	0	0	0	0	0	0	0	0	64.1137	179.532	1	1	1	1	25.7804	19.1832	77.7035
DATA	504	4	12	0	0	A_14_P126711	chr15:52202996-52203055	11376.3	366.755	4.141041687e-001	8.778057544e-002	2.387697010e-006	3.357145e+002	8.711125e+002	6.167283e+001	9.527285e+001	79	176	18	78	7.117794e+000	1.949304e+001	0	0	0	0	0	0	0	0	0	0	0	33.4297	91.6408	1	1	1	1	24.4106	19.0549	78.0833
DATA	505	4	13	0	0	A_16_P00154158	chr1:117014640-117014699	11397.2	366.745	1.894699010e-001	6.638560334e-002	4.316149976e-003	1.222567e+003	1.891223e+003	1.327843e+002	1.930173e+002	166	276	18	78	6.995268e+000	1.923733e+001	0	0	0	0	0	0	0	0	0	0	0	121.549	198.964	1	1	1	1	24.6442	18.8454	78.4935
DATA	506	4	14	0	0	A_16_P19664056	chr12:103806016-103806075	11418.4	366.712	4.841022061e-001	7.744742345e-002	4.085631725e-010	9.666565e+002	2.946961e+003	1.097110e+002	2.972094e+002	144	388	18	78	7.076093e+000	1.917076e+001	0	0	0	0	0	0	0	0	0	0	0	95.9753	310.111	1	1	1	1	25.3321	18.8178	78.2935
DATA	507	4	15	0	0	A_14_P110565	chr3:186959297-186959356	11439.2	367.051	-1.503538927e-001	7.519102427e-002	4.554070366e-002	8.077934e+002	5.714081e+002	9.603863e+001	6.892977e+001	126	135	18	78	6.956970e+000	1.914853e+001	0	0	0	0	0	0	0	0	0	0	0	80.1153	60.1586	1	1	1	1	21.4095	18.6205	78.5649
DATA	508	4	16	0	0	A_14_P133128	chr6:41530170-41530229	11460.7	366.759	-3.555869954e-001	7.269494771e-002	1.000727812e-006	1.936553e+003	8.539694e+002	2.005129e+002	9.368505e+001	241	167	18	77	6.493662e+000	1.908760e+001	0	0	0	0	0	0	0	0	0	0	0	191.888	89.9672	1	1	1	1	24.8756	18.255	78.4921
DATA	509	4	17	0	0	A_14_P130082	chr2:108272055-108272114	11481.5	366.719	-1.387386172e-001	6.650297339e-002	3.696035050e-002	1.483547e+003	1.077861e+003	1.572125e+002	1.144533e+002	192	197	18	78	6.639159e+000	1.874610e+001	0	0	0	0	0	0	0	0	0	0	0	146.903	113.652	1	1	1	1	25.3321	18.4202	78.7816
DATA	510	4	18	0	0	A_14_P201250	chr12:44130156-44130215	11502.6	366.736	-1.160111537e-001	6.560402164e-002	7.700166904e-002	1.563740e+003	1.197163e+003	1.648089e+002	1.257402e+002	205	213	18	78	6.918040e+000	1.869630e+001	0	0	0	0	0	0	0	0	0	0	0	154.773	126.364	1	1	1	1	24.8756	18.4641	78.855
DATA	511	4	19	0	0	A_14_P201771	chr13:48809347-48809406	11524.2	366.782	4.169445313e-002	7.882245677e-002	5.968285668e-001	5.434618e+002	5.982235e+002	7.525979e+001	7.108840e+001	100	151	18	78	7.143116e+000	1.821471e+001	0	0	0	0	0	0	0	0	0	0	0	53.7759	63.2246	1	1	1	1	24.8756	18.7147	78.563
DATA	512	4	20	0	0	A_14_P104597	chr6:71394031-71394090	11545.5	366.586	-3.530664423e-001	7.302168927e-002	1.330853838e-006	1.808936e+003	8.023367e+002	1.882375e+002	8.892768e+001	221	158	18	78	7.219509e+000	1.856517e+001	0	0	0	0	0	0	0	0	0	0	0	178.984	84.9164	1	1	1	1	25.3321	18.6477	78.6777
DATA	513	4	21	0	1	PC_00000004	PC_00000004	11566.4	366.638	1.809400176e-002	6.370289784e-002	7.763817641e-001	1.633547e+003	1.703043e+003	1.714494e+002	1.745556e+002	206	259.5	18	78	6.935391e+000	1.822688e+001	0	0	0	0	0	0	1	0	0	0	0	161.652	180.525	1	1	1	1	23.696	18.5199	78.327
DATA	514	4	22	0	0	A_14_P135740	chr5:52855758-52855817	11587.6	366.232	4.420644761e-001	1.064512855e-001	3.285183876e-005	2.100087e+002	5.811681e+002	5.612104e+001	6.956060e+001	65.5	138	18	78	7.008610e+000	1.893484e+001	0	0	0	0	0	0	0	0	0	0	0	20.7882	61.71	1	1	0	1	25.3321	18.7019	78.982
DATA	515	4	23	0	0	A_14_P125702	chr12:29886898-29886957	11609.1	366.314	-2.506246700e-001	1.172447736e-001	3.254766588e-002	3.793253e+002	2.130037e+002	6.437931e+001	4.369466e+001	88	106	18	79	7.021781e+000	1.912524e+001	0	0	0	0	0	0	0	0	0	0	0	37.5671	22.6607	1	1	1	1	24.1747	18.675	79.7044
DATA	516	4	24	0	0	A_14_P122648	chr22:39224115-39224174	11629.8	366.426	9.530599852e-002	6.384329695e-002	1.354865837e-001	1.657380e+003	2.064088e+003	1.736992e+002	2.098912e+002	214	294	18	79	6.983130e+000	1.922523e+001	0	0	0	0	0	0	0	0	0	0	0	164.248	220.028	1	1	1	1	25.1049	18.7571	79.6045
DATA	517	4	25	0	0	A_14_P107119	chr18:18539853-18539912	11651.2	366.038	-2.174563274e-001	6.520467774e-002	8.530538681e-004	3.867653e+003	2.344181e+003	3.902376e+002	2.374770e+002	433	325	18	79	6.897802e+000	1.919774e+001	0	0	0	0	0	0	0	0	0	0	0	383.598	250.427	1	1	1	1	24.4106	18.489	79.623
DATA	518	4	26	0	0	A_14_P115803	chr1:210743015-210743074	11672.4	366.217	1.949714792e-003	7.337420843e-002	9.788009395e-001	6.936551e+002	6.967762e+002	8.662709e+001	7.932107e+001	119	163.5	18	78	7.001000e+000	1.933360e+001	0	0	0	0	0	0	0	0	0	0	0	68.8648	74.6074	1	1	1	1	25.7804	18.7305	79.4058
DATA	519	4	27	0	0	A_16_P40989344	chr18:29221716-29221775	11693.9	365.534	-1.459528300e-001	6.800533444e-002	3.185727975e-002	1.263041e+003	9.025365e+002	1.365266e+002	9.785557e+001	173	181	18	78	6.848049e+000	1.923090e+001	0	0	0	0	0	0	0	0	0	0	0	125.53	96.871	1	1	1	1	25.7804	18.325	79.2366
DATA	520	4	28	0	0	A_14_P107692	chr6:13367440-13367499	11715	365.528	-1.975347687e-002	6.900838878e-002	7.746885864e-001	9.059018e+002	8.656208e+002	1.043390e+002	9.442359e+001	135.5	175	18	79	6.974564e+000	1.975382e+001	0	0	0	0	0	0	0	0	0	0	0	90.1479	93.1426	1	1	1	1	25.3321	18.4909	79.848
DATA	521	4	29	0	0	A_14_P110889	chr2:220386588-220386647	11735.6	366.283	1.134780226e-001	6.749629562e-002	9.271473505e-002	9.344374e+002	1.213468e+003	1.067911e+002	1.270450e+002	141	209	18	79	7.037875e+000	1.948374e+001	0	0	0	0	0	0	0	0	0	0	0	93.1168	130.914	1	1	1	1	24.8756	18.4306	80.0872
DATA	522	4	30	0	0	A_14_P128634	chr17:58501670-58501722	11757	366.148	1.220565923e-001	6.597056167e-002	6.428939510e-002	1.124429e+003	1.489323e+003	1.237252e+002	1.535854e+002	161.5	234	17.5	80	6.907117e+000	1.973409e+001	0	0	0	0	0	0	0	0	0	0	0	112.22	161.115	1	1	1	1	24.1747	18.1885	80.87
DATA	523	4	31	0	0	A_16_P40415565	chr15:58622268-58622327	11778	365.891	1.275505529e-001	6.472873654e-002	4.877652995e-002	1.417273e+003	1.901096e+003	1.508065e+002	1.937563e+002	189.5	273.5	18	80	6.811795e+000	1.941036e+001	0	0	0	0	0	0	0	0	0	0	0	141.673	206.234	1	1	1	1	25.3321	18.2951	81.4557
DATA	524	4	32	0	0	A_14_P115085	chr8:98817661-98817717	11799.1	365.868	-8.569731588e-002	6.466748340e-002	1.851050048e-001	1.629245e+003	1.337486e+003	1.708543e+002	1.388541e+002	212	229.5	17	80	6.720635e+000	1.907360e+001	0	0	0	0	0	0	0	0	0	0	0	163.145	145.513	1	1	1	1	24.4106	18.1793	81.9662
DATA	525	4	33	0	0	A_16_P20368816	chr15:100666579-100666638	11820.6	365.484	-1.973642016e-001	7.741771021e-002	1.079264730e-002	7.869532e+002	4.995566e+002	9.396752e+001	6.228146e+001	123	134	17	81	6.675652e+000	1.969446e+001	0	0	0	0	0	0	0	0	0	0	0	78.9486	54.5136	1	1	1	1	26.6546	18.1819	81.7998
DATA	526	4	34	0	0	A_14_P200658	chr4:70917090-70917149	11841.7	365.533	1.355952272e-001	7.842241751e-002	8.380257395e-002	4.962825e+002	6.781475e+002	7.134168e+001	7.729038e+001	96.5	152.5	18	81	6.735198e+000	1.965441e+001	0	0	0	0	0	0	0	0	0	0	0	49.8852	74.2292	1	1	1	1	25.7804	18.2844	82.1697
DATA	527	4	35	0	0	A_14_P120077	chr2:237075191-237075245	11863.1	365.607	-2.512780322e-001	6.689252695e-002	1.723448056e-004	2.732654e+003	1.532169e+003	2.780104e+002	1.576125e+002	313	241	17	81	6.794271e+000	1.930056e+001	0	0	0	0	0	0	0	0	0	0	0	275.249	168.241	1	1	1	1	25.7804	18.2393	81.6803
DATA	528	4	36	0	0	A_14_P138854	chr19:2849385-2849444	11884.2	365.714	4.237054496e-001	8.573482139e-002	7.730688375e-007	3.548092e+002	9.412400e+002	6.215805e+001	1.010789e+002	79	188	18	81	6.776294e+000	1.931888e+001	0	0	0	0	0	0	0	0	0	0	0	35.8146	103.683	1	1	1	1	25.3321	18.201	81.7531
DATA	529	4	37	0	0	A_14_P138166	chr15:63617463-63617522	11904.9	365.333	3.435278051e-001	7.876079433e-002	1.290793565e-005	4.712230e+002	1.039332e+003	6.938338e+001	1.102324e+002	92	200	18	81	6.802185e+000	1.937066e+001	0	0	0	0	0	0	0	0	0	0	0	47.6679	114.851	1	1	1	1	24.8756	18.3064	81.5096
DATA	530	4	38	0	0	A_16_P01129765	chr4:168139439-168139498	11926	365.538	-1.168021835e-001	9.175904516e-002	2.030454313e-001	4.606791e+002	3.520435e+002	6.858539e+001	5.078924e+001	91	121	18	81	6.716390e+000	1.968786e+001	0	0	0	0	0	0	0	0	0	0	0	46.708	39.0308	1	1	1	1	25.3321	18.2858	81.4506
DATA	531	4	39	0	0	A_14_P115767	chr7:117420524-117420583	11947.3	365.736	-4.309883622e-001	7.768245678e-002	2.888263295e-008	1.616952e+003	5.993889e+002	1.694542e+002	7.016999e+001	209	150	18	80	6.762045e+000	1.950262e+001	0	0	0	0	0	0	0	0	0	0	0	164.334	66.6791	1	1	1	1	24.8756	18.3447	80.8065
DATA	532	4	40	0	0	A_14_P104180	chr8:74860448-74860507	11968.2	365.468	-3.871311718e-001	9.690817769e-002	6.474216612e-005	6.190080e+002	2.538429e+002	7.993091e+001	4.434808e+001	108	111	17	80	6.905333e+000	1.972490e+001	0	0	0	0	0	0	0	0	0	0	0	63.0603	28.3322	1	1	1	1	26.2212	18.1346	80.2996
DATA	533	4	41	0	0	A_14_P200264	chr9:139641471-139641530	11988.9	365.377	-3.169968946e-001	1.140660771e-001	5.451583076e-003	4.147901e+002	1.999086e+002	6.530987e+001	4.139132e+001	89.5	103.5	17	79	6.978463e+000	1.942574e+001	0	0	0	0	0	0	0	0	0	0	0	42.3586	22.3869	1	1	1	1	27.9146	18.0505	79.7181
DATA	534	4	42	0	0	A_16_P02887096	chr14:32518666-32518725	12010.6	365.76	2.893240845e-001	7.984472685e-002	2.905486416e-004	4.339153e+002	8.447516e+002	6.644059e+001	9.187121e+001	88	176	17	78	6.969226e+000	1.938860e+001	0	0	0	0	0	0	0	0	0	0	0	44.4283	94.9383	1	1	1	1	23.696	18	79.2389
DATA	535	4	43	0	0	A_16_P02796731	chr13:65971853-65971912	12032.2	365.2	2.843539700e-001	7.324247362e-002	1.034457156e-004	6.276196e+002	1.207954e+003	8.035814e+001	1.260426e+002	113.5	217.5	17	78	6.849629e+000	1.905202e+001	0	0	0	0	0	0	0	0	0	0	0	64.4292	136.231	1	1	1	1	26.6546	18.1539	79.1177
DATA	536	4	44	0	0	A_14_P102351	chr21:43607477-43607536	12052.5	365.434	2.785627604e-001	8.013109463e-002	5.083114107e-004	4.266423e+002	8.102642e+002	6.577106e+001	8.861039e+001	92	179	18	78	6.889455e+000	1.900156e+001	0	0	0	0	0	0	0	0	0	0	0	43.9091	91.6883	1	1	1	1	24.4106	18.4408	78.5872
DATA	537	4	45	0	0	A_14_P125428	chr15:38747615-38747674	12074.4	364.93	-4.981321184e-001	8.021510034e-002	5.299996542e-010	1.879454e+003	5.968973e+002	1.944619e+002	6.957173e+001	239.5	152.5	18	77	6.906723e+000	1.845416e+001	0	0	0	0	0	0	0	0	0	0	0	193.959	67.7857	1	1	1	1	25.7804	18.417	77.9914
DATA	538	4	46	0	0	A_16_P17574468	chr6:67029691-67029750	12095.6	364.556	3.047015198e-001	6.982109613e-002	1.276867011e-005	1.016842e+003	2.050950e+003	1.132178e+002	2.081646e+002	149	312	18	78	7.041790e+000	1.850812e+001	0	0	0	0	0	0	0	0	0	0	0	105.22	233.722	1	1	1	1	24.4106	18.6115	78.2024
DATA	539	4	47	0	0	A_16_P21084638	chr20:15797054-15797113	12116.3	364.441	-2.509521150e-002	8.336373328e-002	7.633895431e-001	4.843740e+002	4.571783e+002	6.936542e+001	5.787912e+001	100	132.5	18	76	6.816876e+000	1.851347e+001	0	0	0	0	0	0	0	0	0	0	0	50.2556	52.2779	1	1	1	1	25.3321	18.4054	77.3979
DATA	540	4	48	0	0	A_14_P200328	chr11:125771834-125771893	12138.1	364.231	-1.925030852e-001	8.950773509e-002	3.150094002e-002	5.218327e+002	3.349872e+002	7.193465e+001	4.871391e+001	99	115	18	77	6.514339e+000	1.920416e+001	0	0	0	0	0	0	0	0	0	0	0	54.2952	38.4429	1	1	1	1	24.1747	18.2365	78.1244
DATA	541	4	49	0	0	A_18_P14179324	chr3:55890134-55890193	12158.5	364.545	2.353486229e-001	8.163018803e-002	3.937727881e-003	4.028288e+002	6.925788e+002	6.372616e+001	7.771139e+001	90.5	159	18	77	6.674498e+000	1.921423e+001	0	0	0	0	0	0	0	0	0	0	0	42.0263	79.7505	1	1	1	1	24.4106	18.3147	78.1888
DATA	542	4	50	0	0	A_16_P00892159	chr3:187988945-187989004	12180.1	364.525	1.298256159e-001	6.748108804e-002	5.436943099e-002	8.902076e+002	1.200375e+003	1.017308e+002	1.250704e+002	143	215	17	77	6.798971e+000	1.909974e+001	0	0	0	0	0	0	0	0	0	0	0	93.1388	138.716	1	1	1	1	25.7804	18.158	77.6785
DATA	543	4	51	0	0	A_14_P100120	chr12:81503370-81503429	12200.9	364.492	1.352654321e-001	6.828115244e-002	4.759049779e-002	8.219782e+002	1.122343e+003	9.574762e+001	1.175660e+002	127.5	211.5	17	77	6.830337e+000	1.888286e+001	0	0	0	0	0	0	0	0	0	0	0	86.2375	130.141	1	1	1	1	25.7804	18.0573	77.7221
DATA	544	4	52	0	0	A_16_P02353731	chr10:119320504-119320563	12222.4	364.611	-1.857371451e-001	6.812764195e-002	6.404660167e-003	1.331081e+003	8.678953e+002	1.418278e+002	9.353643e+001	192.5	185.5	17	77	7.037696e+000	1.904095e+001	0	0	0	0	0	0	0	0	0	0	0	140.05	100.991	1	1	1	1	24.4106	18.14	77.6465
DATA	545	4	53	0	0	A_14_P111925	chr17:57350236-57350295	12243.5	364.585	-2.382833304e-001	8.062756566e-002	3.123062905e-003	7.123629e+002	4.115456e+002	8.636295e+001	5.387072e+001	119	125	17	77	6.963277e+000	1.917148e+001	0	0	0	0	0	0	0	0	0	0	0	75.1621	48.0525	1	1	1	1	24.4106	18.1707	77.8701
DATA	546	4	54	0	0	A_14_P110772	chr7:142580425-142580484	12264.8	364.244	-1.058960438e-001	6.901366928e-002	1.249260581e-001	9.763590e+002	7.650917e+002	1.091026e+002	8.398730e+001	148	166	17	77	6.899177e+000	1.871650e+001	0	0	0	0	0	0	0	0	0	0	0	103.306	89.6355	1	1	1	1	22.4545	18.1338	77.9173
DATA	547	4	55	0	0	A_16_P01457090	chr6:35681450-35681509	12286	364.278	1.672573789e-001	6.817059759e-002	1.414688110e-002	8.374225e+002	1.230841e+003	9.679898e+001	1.278351e+002	135	226	18	77	7.004364e+000	1.897534e+001	0	0	0	0	0	0	0	0	0	0	0	88.8556	144.69	1	1	1	1	24.8756	18.2842	77.8798
DATA	548	4	56	0	0	A_14_P122029	chr13:103581697-103581756	12307.2	364.456	-1.039197053e-002	6.437313680e-002	8.717521090e-001	1.355806e+003	1.323749e+003	1.439658e+002	1.367745e+002	193	238	18	77	6.967605e+000	1.846775e+001	0	0	0	0	0	0	0	0	0	0	0	144.264	156.134	1	1	1	1	25.5572	18.3283	77.657
DATA	549	4	57	0	0	A_14_P106310	chr17:80624672-80624731	12328.1	364.589	-2.104024309e-001	6.690312709e-002	1.661539073e-003	1.775675e+003	1.093858e+003	1.840146e+002	1.146373e+002	235	212	18	77	6.876550e+000	1.902526e+001	0	0	0	0	0	0	0	0	0	0	0	189.462	129.44	1	1	1	1	25.7804	18.3036	77.4187
DATA	550	4	58	0	0	A_16_P19743745	chr13:23300362-23300421	12349.5	364.345	2.695316893e-001	6.773352785e-002	6.911992848e-005	1.283425e+003	2.387273e+003	1.370768e+002	2.411629e+002	185.5	352	18	77	6.917041e+000	1.911315e+001	0	0	0	0	0	0	0	0	0	0	0	137.32	283.414	1	1	1	1	24.8756	18.4181	77.6719
DATA	551	4	59	0	0	A_14_P107083	chr17:63685275-63685334	12370.4	364.436	-1.410066931e-001	6.672786136e-002	3.458701382e-002	1.320290e+003	9.542510e+002	1.404896e+002	1.013281e+002	185	197	18	77	6.884427e+000	1.875866e+001	0	0	0	0	0	0	0	0	0	0	0	141.65	113.648	1	1	1	1	24.6442	18.3465	77.9184
DATA	552	4	60	0	0	A_14_P122115	chr9:111823029-111823085	12391.9	363.855	1.386341975e-001	6.425551115e-002	3.096317015e-002	1.545253e+003	2.126345e+003	1.617751e+002	2.153314e+002	208	341.5	18	78	7.181023e+000	1.880532e+001	0	0	0	0	0	0	0	0	0	0	0	166.239	254.037	1	1	1	1	27.2919	18.7171	78.5982
DATA	553	4	61	0	0	A_14_P131403	chr5:39021168-39021227	12413.2	364.071	-2.651415327e-001	6.921966138e-002	1.279160260e-004	1.636103e+003	8.885238e+002	1.704375e+002	9.508763e+001	213	186	18	78	7.353513e+000	1.919015e+001	0	0	0	0	0	0	0	0	0	0	0	176.495	106.488	1	1	1	1	25.3321	18.8529	78.2369
DATA	554	4	62	0	0	A_14_P112898	chr14:77926098-77926157	12434.1	363.956	-2.609550177e-001	6.920846344e-002	1.628782958e-004	1.593564e+003	8.738048e+002	1.663224e+002	9.367728e+001	214.5	185.5	18	78	7.350924e+000	1.938060e+001	0	0	0	0	0	0	0	0	0	0	0	172.357	105.037	1	1	1	1	28.1191	18.7165	78.4408
DATA	555	4	63	0	0	A_16_P01034545	chr4:98865081-98865140	12455.1	364.35	3.855920509e-002	7.502167948e-002	6.072700540e-001	5.631556e+002	6.154427e+002	7.367639e+001	7.014968e+001	105	157	18	79	7.284038e+000	1.953931e+001	0	0	0	0	0	0	0	0	0	0	0	61.0704	74.2019	1	1	1	1	26.2212	18.4758	78.8365
DATA	556	4	64	0	0	A_14_P131084	chrX:97855629-97855688	12476.5	364.453	2.545104376e-001	6.726512079e-002	1.545195917e-004	1.277533e+003	2.295527e+003	1.362564e+002	2.319936e+002	181	353.5	17	79	6.939857e+000	1.959157e+001	0	0	0	0	0	0	0	0	0	0	0	138.905	277.586	1	1	1	1	24.4106	18.1808	78.8614
DATA	557	4	65	0	0	A_14_P109942	chr3:141896333-141896392	12497.7	364	4.331231811e-002	6.253848046e-002	4.885790152e-001	2.154873e+003	2.380861e+003	2.206089e+002	2.404271e+002	271.5	363.5	17	78	6.749217e+000	1.933764e+001	0	0	0	0	0	0	0	0	0	0	0	234.894	288.718	1	1	1	1	26.0017	17.8412	78.3435
DATA	558	4	66	0	0	A_14_P105716	chr6:154726548-154726607	12518.5	363.898	1.057679323e-001	7.098364168e-002	1.362157024e-001	6.468549e+002	8.252297e+002	8.004227e+001	8.901793e+001	119	187	17	78	6.782043e+000	1.933053e+001	0	0	0	0	0	0	0	0	0	0	0	70.6849	100.346	1	1	1	1	25.7804	18.0369	78.3462
DATA	559	4	67	0	0	A_16_P18603030	chr9:32721784-32721843	12539.8	363.935	-1.197128212e-001	7.236245860e-002	9.805646173e-002	7.807519e+002	5.926527e+002	9.114396e+001	6.797371e+001	133	154	18	77	6.898246e+000	1.916507e+001	0	0	0	0	0	0	0	0	0	0	0	85.5297	72.2629	1	1	1	1	27.0811	18.2196	78.0363
DATA	560	4	68	0	0	A_14_P201665	chr3:33320428-33320487	12561.4	363.667	-1.621939586e-001	7.433089321e-002	2.910560709e-002	7.638081e+002	5.257634e+002	8.963630e+001	6.218055e+001	126	148	18	76	6.885522e+000	1.905428e+001	0	0	0	0	0	0	0	0	0	0	0	83.8795	64.2785	1	1	1	1	25.1049	18.0861	77.5053
DATA	561	4	69	0	0	A_14_P124650	chr13:26635563-26635622	12582.1	363.807	8.973115013e-002	6.502818657e-002	1.676233511e-001	1.136069e+003	1.396806e+003	1.228697e+002	1.435523e+002	168	252	18	76	6.865070e+000	1.856325e+001	0	0	0	0	0	0	0	0	0	0	0	125.05	171.2	1	1	1	1	25.3321	18.2372	76.6369
DATA	562	4	70	0	0	A_14_P139724	chrX:115454837-115454896	12602.8	363.571	5.112870843e-002	6.300519386e-002	4.170786516e-001	1.766295e+003	1.986973e+003	1.826979e+002	2.014248e+002	245	311.5	18	76	6.710964e+000	1.871354e+001	0	0	0	0	0	0	0	0	0	0	0	194.862	244.125	1	1	1	1	25.3321	18.1492	76.9663
DATA	563	4	71	0	0	A_16_P02091219	chr9:32759696-32759755	12624.4	363.821	1.966779524e-001	7.610902125e-002	9.761624865e-003	4.755739e+002	7.479903e+002	6.657402e+001	8.173616e+001	98	169	18	77	6.519187e+000	1.915837e+001	0	0	0	0	0	0	0	0	0	0	0	52.5889	92.1289	1	1	1	1	25.3321	18.2683	77.7977
DATA	564	4	72	0	0	A_14_P103788	chr3:100029234-100029293	12645.7	363.418	4.677384405e-001	7.764272807e-002	1.699059228e-009	6.770979e+002	1.987879e+003	8.213073e+001	2.014883e+002	121	314.5	18	77	6.906072e+000	1.878085e+001	0	0	0	0	0	0	0	0	0	0	0	75.0388	245.409	1	1	1	1	24.8756	18.6761	77.9861
DATA	565	4	73	0	0	A_14_P133561	chr19:30195435-30195494	12667.3	363.729	2.108865107e-001	7.439064707e-002	4.584684882e-003	5.139801e+002	8.352815e+002	6.923177e+001	8.973767e+001	98	182	18	78	7.102406e+000	1.859460e+001	0	0	0	0	0	0	0	0	0	0	0	57.0878	103.358	1	1	1	1	23.4529	18.7659	78.2035
DATA	566	4	74	0	0	A_16_P02113823	chr9:80956995-80957054	12688.4	363.636	5.598162218e-002	6.970802168e-002	4.219243174e-001	7.082124e+002	8.056476e+002	8.460491e+001	8.695962e+001	125	184	18	78	6.857892e+000	1.881987e+001	0	0	0	0	0	0	0	0	0	0	0	78.8252	99.9048	1	1	1	1	24.8756	18.3983	78.7158
DATA	567	4	75	0	0	A_14_P106473	chr2:63921609-63921668	12709.6	363.389	-5.410058793e-003	6.683498642e-002	9.354844929e-001	9.381769e+002	9.265624e+002	1.045727e+002	9.824500e+001	150.5	198.5	18	78	6.887940e+000	1.827814e+001	0	0	0	0	0	0	0	0	0	0	0	104.632	115.135	1	1	1	1	24.4106	18.3715	78.4762
DATA	568	4	76	0	0	A_14_P137927	chr1:204188216-204188275	12730.8	363.508	-3.739005477e-001	9.037838235e-002	3.517882545e-005	6.442445e+002	2.723643e+002	7.921967e+001	4.247895e+001	112	111	18	79	6.874499e+000	1.885873e+001	0	0	0	0	0	0	0	0	0	0	0	71.9933	33.912	1	1	1	1	25.7804	18.3212	79.4424
DATA	569	4	77	0	0	A_14_P101793	chr5:45519525-45519584	12751.1	363.187	4.910361969e-001	8.705401146e-002	1.694660797e-008	3.133713e+002	9.707232e+002	5.567386e+001	1.023811e+002	80	199	17	79	6.944999e+000	1.914719e+001	0	0	0	0	0	0	0	0	0	0	0	35.0822	121.081	1	1	1	1	23.2073	18.1644	79.6018
DATA	570	4	78	0	0	A_14_P100994	chr16:11441572-11441629	12772.9	363.31	2.040513342e-001	6.609592291e-002	2.020515871e-003	1.213613e+003	1.941474e+003	1.297618e+002	1.968454e+002	189	333	17	79	6.933876e+000	1.910392e+001	0	0	0	0	0	0	0	0	0	0	0	136.123	242.617	1	1	1	1	25.7804	18.1365	79.4705
DATA	571	4	79	0	0	A_14_P125324	chr7:138963583-138963642	12793.8	363.224	2.509254628e-001	9.365274386e-002	7.377233680e-003	2.694251e+002	4.801351e+002	5.317986e+001	5.793660e+001	76	145	17	79	7.052221e+000	1.956941e+001	0	0	0	0	0	0	0	0	0	0	0	30.2724	60.1015	1	1	1	1	23.9365	18.2453	80.0096
DATA	572	4	80	0	0	A_14_P109492	chr19:48035912-48035971	12815.1	363.542	-1.589389605e-002	6.205053111e-002	7.978393392e-001	2.845531e+003	2.743276e+003	2.882108e+002	2.762309e+002	364	410	18	80	6.975416e+000	1.947248e+001	0	0	0	0	0	0	0	0	0	0	0	320.274	343.962	1	1	1	1	26.0017	18.274	80.3395
DATA	573	4	81	0	0	A_18_P22769496	chr3:17372773-17372832	12836.1	363.623	6.551124813e-002	7.243723444e-002	3.657905614e-001	5.936559e+002	6.903129e+002	7.491620e+001	7.622343e+001	116	164	18	80	7.311638e+000	1.983725e+001	0	0	0	0	0	0	0	0	0	0	0	66.9265	86.6857	1	1	1	1	24.6442	18.4576	81.1294
DATA	574	4	82	0	0	A_16_P16825731	chr4:116913694-116913753	12856.6	363.295	3.536117404e-001	7.182562820e-002	8.514152375e-007	8.549978e+002	1.930086e+003	9.691305e+001	1.956890e+002	147	328	18	81	7.298489e+000	2.014533e+001	0	0	0	0	0	0	0	0	0	0	0	96.5335	242.698	1	1	1	1	26.2212	18.7473	81.3053
DATA	575	4	83	0	0	A_14_P110794	chr16:4464594-4464653	12878.8	363.271	7.629668537e-004	7.056812904e-002	9.913736184e-001	6.968292e+002	6.980545e+002	8.325363e+001	7.688804e+001	126	165	18	81	7.134211e+000	2.010023e+001	0	0	0	0	0	0	0	0	0	0	0	78.798	87.8989	1	1	1	1	26.0017	18.7511	81.3969
DATA	576	4	84	0	0	A_16_P17295788	chr5:127822042-127822101	12899.7	363.016	-9.253879208e-004	6.619422452e-002	9.888460256e-001	9.815160e+002	9.794269e+002	1.081824e+002	1.030983e+002	152	209	18	80	6.968809e+000	2.010072e+001	0	0	0	0	0	0	0	0	0	0	0	111.145	123.477	1	1	1	1	26.8687	18.5879	81.078
DATA	577	4	85	0	0	A_16_P00965500	chr4:43851921-43851980	12920.6	363.25	1.660336950e-001	6.512713952e-002	1.079152652e-002	1.283104e+003	1.880596e+003	1.361166e+002	1.907892e+002	192.5	314.5	18	80	6.925916e+000	1.996079e+001	0	0	0	0	0	0	0	0	0	0	0	145.49	237.36	1	1	1	1	25.1049	18.8235	80.9489
DATA	578	4	86	0	0	A_14_P201038	chr10:115312804-115312863	12941.6	363.115	-1.952327794e-001	6.928894941e-002	4.837483406e-003	1.124695e+003	7.174670e+002	1.212783e+002	7.861045e+001	162	162	18	80	6.957299e+000	1.967951e+001	0	0	0	0	0	0	0	0	0	0	0	127.687	90.6473	1	1	1	1	26.2212	18.9895	81.0893
DATA	579	4	87	0	0	A_14_P120714	chr19:39025966-39026018	12963.2	363.019	2.500402023e-002	6.794752910e-002	7.128805920e-001	8.087173e+002	8.566447e+002	9.270540e+001	9.147926e+001	141	193	18	80	6.969679e+000	1.920791e+001	0	0	0	0	0	0	0	0	0	0	0	91.9256	108.335	1	1	1	1	24.4106	18.9844	81.5462
DATA	580	4	88	0	0	A_14_P125766	chr15:41028550-41028609	12984.1	362.875	-2.650697443e-001	6.744794801e-002	8.494948244e-005	2.339508e+003	1.270734e+003	2.382909e+002	1.310574e+002	305.5	231	18	81.5	6.979662e+000	1.941715e+001	0	0	0	0	0	0	0	0	0	0	0	266.219	160.833	1	1	1	1	25.1049	18.9101	82.0763
DATA	581	4	89	0	0	A_16_P16056445	chr2:224706790-224706849	13005.8	362.611	2.263944546e-001	1.069430433e-001	3.426299366e-002	2.155958e+002	3.631071e+002	5.010054e+001	4.842858e+001	71	130	18	81	6.855945e+000	1.903548e+001	0	0	0	0	0	0	0	0	0	0	0	24.5591	45.9912	1	1	0	1	25.1049	18.5	82.0606
DATA	582	4	90	0	0	A_16_P02991999	chr14:107152092-107152151	13026.1	362.517	-1.174656179e-001	9.404169896e-002	2.116357692e-001	3.899149e+002	2.975118e+002	5.968111e+001	4.371210e+001	88.5	120	18	82	6.788831e+000	1.888221e+001	0	0	0	0	0	0	0	0	0	0	0	44.4571	37.7058	1	1	1	1	26.2212	18.5408	82.1888
DATA	583	4	91	0	0	A_14_P125513	chr9:99479475-99479534	13047.5	362.821	2.508364881e-001	8.195338958e-002	2.208044840e-003	3.611003e+002	6.433752e+002	5.780748e+001	7.185916e+001	87	164	18	82	7.111508e+000	1.947469e+001	0	0	0	0	0	0	0	0	0	0	0	41.2094	81.5869	1	1	1	1	25.3321	18.6804	82.1169
DATA	584	4	92	0	0	A_18_P20322080	chr15:50864843-50864902	13068.9	362.611	6.428696550e-003	7.105451334e-002	9.279093183e-001	6.673167e+002	6.772682e+002	8.054555e+001	7.490302e+001	123.5	162	18	81	7.123107e+000	1.950981e+001	0	0	0	0	0	0	0	0	0	0	0	76.2171	85.9219	1	1	1	1	25.1049	18.8595	81.7714
DATA	585	4	93	0	0	A_14_P110077	chr20:19703475-19703534	13090.3	362.267	-3.711103631e-001	7.818028928e-002	2.066057003e-006	1.037470e+003	4.414333e+002	1.131147e+002	5.451167e+001	169	146	18	81	7.288336e+000	1.927958e+001	0	0	0	0	0	0	0	0	0	0	0	118.58	56.0205	1	1	1	1	26.0017	18.7401	80.8803
DATA	586	4	94	0	0	A_14_P130838	chr7:37972807-37972866	13111.1	362.526	1.586956677e-001	7.025198996e-002	2.388655077e-002	6.437517e+002	9.277138e+002	7.856836e+001	9.812680e+001	119	196	18	79	7.187731e+000	1.926499e+001	0	0	0	0	0	0	0	0	0	0	0	73.6278	117.764	1	1	1	1	25.7804	18.7434	79.7355
DATA	587	4	95	0	0	A_14_P126159	chr4:141554795-141554854	13132.2	362.538	1.138120052e-001	6.576432196e-002	8.352242282e-002	9.945976e+002	1.292586e+003	1.091728e+002	1.331533e+002	158	244	18	79	7.193640e+000	1.936741e+001	0	0	0	0	0	0	0	0	0	0	0	113.821	164.106	1	1	1	1	24.1747	18.6862	79.6967
DATA	588	4	96	0	0	A_16_P03387295	chr18:61916643-61916702	13152.9	362.415	-2.111888088e-001	6.760131493e-002	1.783898145e-003	1.467994e+003	9.026836e+002	1.535400e+002	9.576176e+001	211	190	18	78	6.971809e+000	1.935574e+001	0	0	0	0	0	0	0	0	0	0	0	168.08	114.609	1	1	1	1	24.6442	18.2805	79.0895
DATA	589	4	97	0	0	A_14_P103358	chr2:239078371-239078430	13174.6	362.446	2.560903409e-001	7.369840509e-002	5.111535940e-004	5.277282e+002	9.517012e+002	6.933687e+001	1.003960e+002	108.5	204	17	78	6.900276e+000	1.928265e+001	0	0	0	0	0	0	0	0	0	0	0	60.4502	120.828	1	1	1	1	25.1049	18.1382	78.4813
DATA	590	4	98	0	0	A_14_P102155	chr9:100613698-100613757	13195.6	362.107	6.212738635e-001	1.091604179e-001	1.260137012e-008	1.544597e+002	6.457868e+002	4.753743e+001	7.206078e+001	61.5	162.5	17	78	6.893329e+000	1.910593e+001	0	0	0	0	0	0	0	0	0	0	0	17.6992	81.9757	1	1	0	1	25.7804	17.9765	78.2098
DATA	591	4	99	0	1	SRN_50429	SRN_50429	13217.3	362.246	-5.138911967e-001	7.751064780e-002	3.358159375e-011	1.699059e+004	5.203759e+003	1.699653e+003	5.213578e+002	1983	754	17	77	6.887302e+000	1.865283e+001	0	0	0	0	0	0	0	0	0	0	0	1947.5	660.414	1	1	1	1	25.3321	18.0433	77.2348
DATA	592	4	100	0	0	A_14_P110450	chr3:84959321-84959380	13238.2	361.966	2.435124862e-002	6.631811714e-002	7.134784318e-001	9.346821e+002	9.885876e+002	1.037087e+002	1.039065e+002	152	199.5	17	77	6.955637e+000	1.871496e+001	0	0	0	0	0	0	0	0	0	0	0	107.157	125.419	1	1	1	1	26.4388	18.0907	77.195
DATA	593	4	101	0	0	A_14_P113128	chr6:137539744-137539796	13258.9	361.914	-1.464093576e-001	6.311749652e-002	2.036079814e-002	4.931357e+003	3.520117e+003	4.951781e+002	3.534637e+002	613	522	17	77	6.888194e+000	1.915029e+001	0	0	0	0	0	0	0	0	0	0	0	565.44	446.405	1	1	1	1	26.2212	18.0895	77.791
DATA	594	4	102	0	0	A_14_P123747	chr2:235003618-235003677	13280.5	361.754	-9.200054264e-002	7.346695256e-002	2.104710934e-001	6.743228e+002	5.455911e+002	8.102724e+001	6.326240e+001	123	146	17	77	6.888795e+000	1.886915e+001	0	0	0	0	0	0	0	0	0	0	0	77.3251	69.1527	1	1	1	1	25.3321	18.1342	77.6228
DATA	595	4	103	0	0	A_14_P102395	chr3:53892586-53892636	13301.2	362.49	9.252329515e-002	6.331424834e-002	1.439236735e-001	1.673446e+003	2.070785e+003	1.732697e+002	2.095423e+002	232	351	17	78	6.873104e+000	1.862653e+001	0	0	0	0	0	0	0	0	0	0	0	191.901	262.333	1	1	1	1	23.9365	18.0804	77.9431
DATA	596	4	104	0	0	A_14_P134710	chr2:102357105-102357164	13323.2	361.792	-2.700212402e-001	8.629507893e-002	1.753750630e-003	5.814793e+002	3.122576e+002	7.348255e+001	4.475622e+001	114	127	17	77	6.903996e+000	1.899973e+001	0	0	0	0	0	0	0	0	0	0	0	66.6753	39.5273	1	1	1	1	23.4529	18.0448	78.1165
DATA	597	4	105	0	0	A_14_P132294	chr12:123350783-123350842	13343.5	361.941	4.794569945e-002	6.551951504e-002	4.643044568e-001	1.012834e+003	1.131055e+003	1.108030e+002	1.175688e+002	164	226	17	77	6.722321e+000	1.906059e+001	0	0	0	0	0	0	0	0	0	0	0	116.123	143.072	1	1	1	1	24.4106	17.9367	78.0263
DATA	598	4	106	0	0	A_16_P17712767	chr6:127202157-127202216	13364.9	361.842	1.292058342e-001	6.287401581e-002	3.987941098e-002	3.190882e+003	4.296517e+003	3.222375e+002	4.308503e+002	392.5	602.5	17	77	6.862256e+000	1.909551e+001	0	0	0	0	0	0	0	0	0	0	0	365.77	543.013	1	1	1	1	25.1049	18.0938	78.3347
DATA	599	4	107	0	0	A_14_P107023	chr1:74672597-74672656	13386.4	361.847	5.217965369e-002	6.438746339e-002	4.177098423e-001	1.205959e+003	1.359916e+003	1.287018e+002	1.397391e+002	185.5	256.5	18	78	6.777002e+000	1.915643e+001	0	0	0	0	0	0	0	0	0	0	0	138.203	171.709	1	1	1	1	25.3321	18.218	78.0665
DATA	600	4	108	0	0	A_14_P126787	chr10:28409496-28409555	13407.1	362.019	2.730528047e-002	6.226394610e-002	6.609943039e-001	2.346064e+003	2.498303e+003	2.388769e+002	2.518938e+002	308.5	387.5	18	78	6.833270e+000	1.935667e+001	0	0	0	0	0	0	0	0	0	0	0	268.779	315.139	1	1	1	1	24.1747	18.3422	78.515
DATA	601	4	109	0	0	A_14_P125682	chr4:167105093-167105152	13428.2	361.87	-2.800598471e-001	7.842841853e-002	3.557600391e-004	7.855530e+002	4.122073e+002	9.052314e+001	5.231401e+001	130	135	18	77	6.669747e+000	1.914574e+001	0	0	0	0	0	0	0	0	0	0	0	89.9641	51.9392	1	1	1	1	24.4106	18.3171	78.2647
DATA	602	4	110	0	0	A_16_P19935132	chr13:102459721-102459780	13450	361.571	-1.740778137e-001	7.025632803e-002	1.322127016e-002	9.670735e+002	6.477116e+002	1.066660e+002	7.235648e+001	155.5	160	18	78	6.728362e+000	1.904556e+001	0	0	0	0	0	0	0	0	0	0	0	110.703	81.5132	1	1	1	1	25.3321	18.3641	78.3239
DATA	603	4	111	0	0	A_14_P133895	chrX:19433306-19433365	13471.1	361.714	2.715372918e-001	7.325695608e-002	2.100257051e-004	5.539410e+002	1.035144e+003	7.138464e+001	1.084341e+002	108	217.5	17	78	6.762772e+000	1.888070e+001	0	0	0	0	0	0	0	0	0	0	0	63.3803	130.111	1	1	1	1	25.5572	18.2048	78.4316
DATA	604	4	112	0	0	A_14_P125829	chr11:48189422-48189481	13492.5	361.562	-3.326706540e-001	7.982631582e-002	3.080518642e-005	8.429374e+002	3.918544e+002	9.557671e+001	5.080363e+001	143	129	17	78	6.807144e+000	1.931064e+001	0	0	0	0	0	0	0	0	0	0	0	96.3939	49.1877	1	1	1	1	24.4106	18.0752	78.8322
DATA	605	4	113	0	0	A_14_P133253	chr1:236180524-236180573	13513.6	361.434	-1.015876160e-001	6.662064584e-002	1.272923198e-001	1.122428e+003	8.883229e+002	1.209558e+002	9.454942e+001	182	192	17	78	6.856938e+000	1.946794e+001	0	0	0	0	0	0	0	0	0	0	0	128.28	111.352	1	1	1	1	24.4106	17.9383	78.406
DATA	606	4	114	0	0	A_16_P16113964	chr3:4791992-4792051	13534.6	361.389	-3.908174093e-002	6.362402752e-002	5.390430552e-001	1.555408e+003	1.421552e+003	1.619487e+002	1.458065e+002	218	257	17	78	6.705247e+000	1.938564e+001	0	0	0	0	0	0	0	0	0	0	0	177.652	177.937	1	1	1	1	24.4106	17.995	78.9876
DATA	607	4	115	0	0	A_16_P18155017	chr7:146289632-146289691	13555.8	361.782	-2.797694911e-001	7.273379154e-002	1.198241061e-004	1.114980e+003	5.854604e+002	1.202870e+002	6.694911e+001	167	155	17	78	6.656137e+000	1.897649e+001	0	0	0	0	0	0	0	0	0	0	0	127.262	73.1747	1	1	1	1	24.8756	18.0203	78.7544
DATA	608	4	116	0	0	A_14_P125674	chr8:130455991-130456050	13576.9	361.322	-3.091677015e-001	6.869144941e-002	6.769249713e-006	2.798506e+003	1.373278e+003	2.834722e+002	1.411271e+002	380	251	17	78	6.778118e+000	1.912751e+001	0	0	0	0	0	0	0	0	0	0	0	319.184	171.365	1	1	1	1	26.0017	18.1113	78.8351
DATA	609	4	117	0	0	A_14_P134401	chr13:32731443-32731502	13597.8	361.19	-3.796509705e-001	7.993846245e-002	2.041316617e-006	9.673561e+002	4.035854e+002	1.067755e+002	5.186694e+001	156	131	17	78	6.690993e+000	1.922931e+001	0	0	0	0	0	0	0	0	0	0	0	110.249	50.2803	1	1	1	1	27.0811	18.0924	79.1557
DATA	610	4	118	0	0	A_14_P106380	chr1:54199792-54199845	13619	361.561	-1.915082374e-001	6.850514818e-002	5.181459595e-003	1.208478e+003	7.775539e+002	1.290375e+002	8.432542e+001	185.5	179.5	18	78	6.795828e+000	1.881934e+001	0	0	0	0	0	0	0	0	0	0	0	137.619	96.7112	1	1	1	1	25.7804	18.2262	78.848
DATA	611	4	119	0	0	A_18_P13556858	chr2:189068304-189068363	13640.2	361.782	-1.404797424e-001	6.964762491e-002	4.369478123e-002	9.389557e+002	6.794623e+002	1.042415e+002	7.540047e+001	153	166.5	18	77	6.867503e+000	1.884622e+001	0	0	0	0	0	0	0	0	0	0	0	106.837	84.3656	1	1	1	1	24.8756	18.3385	78.1945
DATA	612	4	120	0	0	A_14_P120066	chr21:46761632-46761691	13661.4	361.397	-3.046153839e-001	7.556937797e-002	5.555499005e-005	9.912928e+002	4.915714e+002	1.089959e+002	5.906642e+001	158.5	144.5	18	78	6.857658e+000	1.899450e+001	0	0	0	0	0	0	0	0	0	0	0	112.694	60.9257	1	1	1	1	25.3321	18.2689	78.7737
DATA	613	4	121	0	0	A_16_P15618474	chr2:38085399-38085458	13683.3	361.691	-5.221027468e-002	6.284674636e-002	4.061118165e-001	2.074082e+003	1.839143e+003	2.123097e+002	1.868178e+002	278	307	18	77	6.628516e+000	1.912122e+001	0	0	0	0	0	0	0	0	0	0	0	235.573	227.522	1	1	1	1	24.8756	18.3533	78.1733
DATA	614	4	122	0	0	A_16_P02648927	chr12:73015398-73015457	13703.9	361.155	2.799818407e-001	6.998698277e-002	6.321292422e-005	7.994674e+002	1.523290e+003	9.193733e+001	1.558350e+002	140.5	259.5	18	78	6.543129e+000	1.925311e+001	0	0	0	0	0	0	0	0	0	0	0	90.7211	188.097	1	1	1	1	26.4388	18.3492	78.5404
DATA	615	4	123	0	0	A_14_P101529	chr3:45688578-45688637	13725.4	361.018	3.212042712e-001	7.178192331e-002	7.651019727e-006	7.246263e+002	1.518163e+003	8.553238e+001	1.553474e+002	129	267.5	17	78	6.909903e+000	1.947371e+001	0	0	0	0	0	0	0	0	0	0	0	82.1494	187.099	1	1	1	1	25.5572	18.2738	78.7363
DATA	616	4	124	0	1	SRN_20663	SRN_20663	13746.4	361.15	-1.182005112e+000	1.300027035e-001	9.709252685e-020	2.476960e+003	1.628973e+002	2.518377e+002	3.679852e+001	320	107	17	78	7.013204e+000	1.927372e+001	0	0	0	0	0	0	0	0	0	0	0	280.541	20.0374	1	1	1	0	25.7804	18.0046	78.7571
DATA	617	4	125	0	0	A_16_P01947940	chr8:77822930-77822989	13767	360.559	-4.984121175e-001	8.449475044e-002	3.662996214e-009	1.152310e+003	3.657271e+002	1.238992e+002	4.930119e+001	175	129	17	77	6.941765e+000	1.939562e+001	0	0	0	0	0	0	0	0	0	0	0	130.387	44.8987	1	1	1	1	26.2212	17.873	78.2304
DATA	618	4	126	0	0	A_14_P131004	chr2:54021531-54021589	13787.9	360.709	1.363958741e-001	6.495384383e-002	3.573858660e-002	1.219652e+003	1.669675e+003	1.302013e+002	1.702218e+002	187	285	17	76	6.931899e+000	1.934203e+001	0	0	0	0	0	0	0	0	0	0	0	137.873	204.58	1	1	1	1	25.1049	18.0365	77.8899
DATA	619	4	127	0	0	A_14_P126582	chr6:101049694-101049753	13809.7	361.017	-5.266068840e-001	8.292286283e-002	2.145280018e-010	1.533007e+003	4.559710e+002	1.599444e+002	5.639949e+001	220	132	17	77	6.585769e+000	1.885086e+001	0	0	0	0	0	0	0	0	0	0	0	173.118	55.7546	1	1	1	1	25.5572	17.5341	77.6579
DATA	620	4	128	0	0	A_14_P130600	chr1:23856826-23856885	13830.4	360.918	1.873007099e-001	1.179891895e-001	1.124131233e-001	1.976533e+002	3.042320e+002	4.975779e+001	4.507514e+001	68.5	125	17	78	6.627384e+000	1.914313e+001	0	0	0	0	0	0	0	0	0	0	0	22.2987	37.1265	1	1	0	1	23.696	17.4972	78.1949
DATA	621	4	129	0	1	SRN_30855	SRN_30855	13851.6	360.736	-1.172949123e-001	6.576325604e-002	7.448973250e-002	1.339788e+003	1.022683e+003	1.415615e+002	1.075619e+002	194	207	18	78	6.884345e+000	1.884656e+001	0	0	0	0	0	0	0	0	0	0	0	151.001	124.546	1	1	1	1	24.8756	18.1449	78.5241
DATA	622	4	130	0	0	A_14_P202349	chrX:64953018-64953072	13872.9	360.7	-9.510479097e-003	7.232301074e-002	8.953797518e-001	6.514490e+002	6.373382e+002	7.960750e+001	7.195369e+001	127	156	18	78	6.830847e+000	1.862387e+001	0	0	0	0	0	0	0	0	0	0	0	73.3483	77.4575	1	1	1	1	26.0017	18.1911	79.0101
DATA	623	4	131	0	0	A_16_P21439581	chrX:36050188-36050247	13894.3	360.704	2.871771670e-001	6.920420640e-002	3.329013813e-005	9.615059e+002	1.862641e+003	1.065016e+002	1.892466e+002	153	312	17	78	6.822847e+000	1.906084e+001	0	0	0	0	0	0	0	0	0	0	0	108.151	225.904	1	1	1	1	24.8756	18.1777	79.0394
DATA	624	4	132	0	0	A_14_P125250	chr6:50740399-50740458	13915.4	360.414	-1.800477127e-001	8.870788149e-002	4.239010181e-002	4.871560e+002	3.218254e+002	6.689479e+001	4.647915e+001	104	121.5	17	79	6.885333e+000	1.931564e+001	0	0	0	0	0	0	0	0	0	0	0	54.7429	38.9509	1	1	1	1	27.501	18.2068	79.8805
DATA	625	4	133	0	0	A_14_P127280	chr4:67743365-67743424	13937	360.5	1.019128206e-001	6.388575085e-002	1.106595766e-001	1.469105e+003	1.857658e+003	1.539107e+002	1.887808e+002	200.5	310	17	79	6.829933e+000	1.928037e+001	0	0	0	0	0	0	0	0	0	0	0	164.927	224.369	1	1	1	1	26.2212	18.2031	79.8462
DATA	626	4	134	0	0	A_14_P115451	chr5:59965756-59965815	13957.5	360.446	2.148580620e-001	7.263560174e-002	3.096151109e-003	5.717363e+002	9.376782e+002	7.333754e+001	9.963001e+001	110	200	17	80	6.835890e+000	1.980294e+001	0	0	0	0	0	0	0	0	0	0	0	64.1275	113.03	1	1	1	1	24.4106	18.0924	80.5065
DATA	627	4	135	0	0	A_14_P136458	chr7:25673259-25673318	13979	360.431	2.854044077e-001	7.815017489e-002	2.602062834e-004	4.306764e+002	8.309128e+002	6.299407e+001	8.968022e+001	95	179	17	81	6.768443e+000	1.977654e+001	0	0	0	0	0	0	0	0	0	0	0	48.2617	99.9556	1	1	1	1	24.4106	17.9197	81.5148
DATA	628	4	136	0	0	A_14_P129113	chr14:64966934-64966993	14000.1	360.31	-1.997280366e-001	7.125052912e-002	5.060146538e-003	9.925811e+002	6.266686e+002	1.094041e+002	7.120442e+001	159	165	17	81	6.886627e+000	1.992285e+001	0	0	0	0	0	0	0	0	0	0	0	111.133	75.2356	1	1	1	1	25.7804	18.0986	81.653
DATA	629	4	137	0	0	A_16_P19748040	chr13:25108919-25108978	14021.2	360.774	3.069338613e-001	6.955949077e-002	1.021660925e-005	1.025461e+003	2.078992e+003	1.124113e+002	2.106405e+002	164.5	325.5	17	81	6.962314e+000	1.922940e+001	0	0	0	0	0	0	0	0	0	0	0	114.719	249.119	1	1	1	1	24.4106	18.1095	81.522
DATA	630	4	138	0	0	A_16_P02353731	chr10:119320504-119320563	14042.2	360.119	-1.496201562e-001	6.630890185e-002	2.404488172e-002	1.404221e+003	9.949824e+002	1.477914e+002	1.051273e+002	199	208	17	81	6.911630e+000	1.900326e+001	0	0	0	0	0	0	0	0	0	0	0	156.969	118.99	1	1	1	1	26.4388	18.1865	81.568
DATA	631	4	139	0	0	A_16_P15995706	chr2:200436538-200436597	14063.6	360.117	1.762059739e-001	6.492321559e-002	6.646266682e-003	1.489010e+003	2.234105e+003	1.558802e+002	2.259835e+002	201.5	346	17	81	6.936863e+000	1.939767e+001	0	0	0	0	0	0	0	0	0	0	0	166.322	266.665	1	1	1	1	26.2212	18.1802	81.1594
DATA	632	4	140	0	0	A_14_P113707	chr17:66519844-66519903	14084	360.25	-2.472788372e-003	7.803499612e-002	9.747207072e-001	5.189935e+002	5.160469e+002	6.945140e+001	6.183400e+001	103.5	148.5	18	80	6.860151e+000	1.915122e+001	0	0	0	0	0	0	0	0	0	0	0	57.9325	61.4867	1	1	1	1	23.4529	18.2605	80.9407
DATA	633	4	141	0	0	A_14_P200725	chr8:77904183-77904242	14106.1	360.111	-4.706303888e-002	6.341525591e-002	4.580021300e-001	1.732130e+003	1.554238e+003	1.792638e+002	1.591268e+002	242	258	18	79	6.822435e+000	1.935110e+001	0	0	0	0	0	0	0	0	0	0	0	193.221	184.837	1	1	1	1	27.2919	18.2262	80.7653
DATA	634	4	142	0	0	A_14_P128738	chr12:21446986-21447045	14127.2	360.108	-5.629689896e-002	8.090511627e-002	4.865299443e-001	5.078356e+002	4.460939e+002	6.865970e+001	5.620371e+001	104	138	18	79	6.752423e+000	1.964079e+001	0	0	0	0	0	0	0	0	0	0	0	56.6176	52.9591	1	1	1	1	27.501	18.3115	80.9747
DATA	635	4	143	0	0	A_16_P38874278	chr9:127749112-127749171	14148.7	360.409	9.416778474e-002	8.587200136e-002	2.728135005e-001	3.767236e+002	4.679404e+002	5.963714e+001	5.798705e+001	88	141	17	79	6.745038e+000	1.969487e+001	0	0	0	0	0	0	0	0	0	0	0	41.9786	55.4589	1	1	1	1	27.2919	18.2188	80.4015
DATA	636	4	144	0	0	A_14_P116786	chr19:55606279-55606330	14169.8	359.845	-8.223406553e-002	6.236333018e-002	1.872933443e-001	3.526944e+003	2.918532e+003	3.557141e+002	2.938623e+002	437	424	17	79	6.775692e+000	1.921469e+001	0	0	0	0	0	0	0	0	0	0	0	392.846	345.32	1	1	1	1	25.3321	18.2251	79.7704
DATA	637	4	145	0	0	A_14_P117554	chr16:3641064-3641123	14190.5	359.676	-8.286440211e-002	7.988954694e-002	2.996253726e-001	5.440955e+002	4.495839e+002	7.142134e+001	5.658265e+001	110	134	17	78	6.717313e+000	1.931109e+001	0	0	0	0	0	0	0	0	0	0	0	60.5832	53.1133	1	1	1	1	27.0811	18.0292	79.3752
DATA	638	4	146	0	0	A_16_P00009054	chr1:7527447-7527506	14211.7	359.464	-1.278678885e-001	8.611228160e-002	1.375710579e-001	4.882413e+002	3.637195e+002	6.727195e+001	5.006784e+001	97	130	17	79	6.791706e+000	1.887167e+001	0	0	0	0	0	0	0	0	0	0	0	54.3499	42.9052	1	1	1	1	25.3321	18.0039	79.144
DATA	639	4	147	0	0	A_16_P36827177	chr4:94113103-94113162	14233.4	359.824	1.258137587e-001	6.754475385e-002	6.250834214e-002	8.422353e+002	1.125245e+003	9.610464e+001	1.176815e+002	131	213	17	78	6.857713e+000	1.924622e+001	0	0	0	0	0	0	0	0	0	0	0	93.7387	132.553	1	1	1	1	23.9365	18.1515	78.8018
DATA	640	4	148	0	0	A_14_P101170	chr1:67816733-67816792	14254	359.509	-1.426606625e-001	6.391111146e-002	2.560352319e-002	2.463207e+003	1.773537e+003	2.506325e+002	1.806780e+002	317.5	286.5	18	77	6.833452e+000	1.945883e+001	0	0	0	0	0	0	0	0	0	0	0	274.131	208.652	1	1	1	1	25.3321	18.3335	78.0367
DATA	641	4	149	0	0	A_14_P109669	chrX:124028161-124028218	14275	359.5	-1.159451637e-001	6.500925240e-002	7.450202150e-002	1.545739e+003	1.183562e+003	1.613560e+002	1.232933e+002	212	223	18	77	6.763757e+000	1.972927e+001	0	0	0	0	0	0	0	0	0	0	0	172.031	139.078	1	1	1	1	25.3321	18.2222	78.3465
DATA	642	4	150	0	0	A_14_P113418	chr12:56708494-56708553	14295.8	359.255	1.148474630e-001	8.711246153e-002	1.873759590e-001	3.600370e+002	4.690235e+002	5.863715e+001	5.827089e+001	87	137	18	77	6.647871e+000	1.948430e+001	0	0	0	0	0	0	0	0	0	0	0	40.0754	55.0535	1	1	1	1	24.8756	18.2811	77.6805
DATA	643	4	151	0	0	A_14_P119948	chr13:80658137-80658196	14317.6	359.611	2.702339405e-001	7.342916805e-002	2.330521344e-004	5.696416e+002	1.061294e+003	7.338857e+001	1.116309e+002	105	206	17	77	6.698326e+000	1.957520e+001	0	0	0	0	0	0	0	0	0	0	0	63.4224	124.452	1	1	1	1	24.4106	18.169	77.7354
DATA	644	4	152	0	0	A_16_P39851048	chr12:125824873-125824932	14338.6	359.389	-2.144684519e-002	6.598853007e-002	7.451745011e-001	1.069496e+003	1.017964e+003	1.165228e+002	1.075296e+002	167.5	201.5	17	77	6.690034e+000	1.934597e+001	0	0	0	0	0	0	0	0	0	0	0	119.12	119.266	1	1	1	1	24.4106	18.0865	77.5516
DATA	645	4	153	0	0	A_14_P201559	chr4:41261127-41261186	14360.2	359.231	-3.397356414e-001	8.477155833e-002	6.132313842e-005	7.314444e+002	3.345382e+002	8.652862e+001	4.817783e+001	126	125	17	76	6.853055e+000	1.935174e+001	0	0	0	0	0	0	0	0	0	0	0	81.5109	39.1651	1	1	1	1	24.4106	18.1166	76.994
DATA	646	4	154	0	0	A_14_P116950	chr5:49953195-49953254	14380.8	359.296	5.416630698e-001	9.065064690e-002	2.296941977e-009	2.846170e+002	9.906585e+002	5.426320e+001	1.049637e+002	78	188	17	76	6.936077e+000	1.912660e+001	0	0	0	0	0	0	0	0	0	0	0	31.737	115.911	1	1	1	1	24.6442	18.001	77.1381
DATA	647	4	155	0	0	A_16_P21582579	chrX:125583430-125583489	14402.3	359.492	-5.213670517e-002	6.505906772e-002	4.229146305e-001	1.272144e+003	1.128235e+003	1.353313e+002	1.180405e+002	185	220	17	76	6.839051e+000	1.895730e+001	0	0	0	0	0	0	0	0	0	0	0	141.966	131.949	1	1	1	1	25.7804	17.9995	77.5768
DATA	648	4	156	0	0	A_14_P200934	chr10:43301547-43301606	14423.4	359	4.282576116e-001	7.563569546e-002	1.495231038e-008	7.301149e+002	1.957261e+003	8.635788e+001	1.987813e+002	122	314	18	77	6.882247e+000	1.850553e+001	0	0	0	0	0	0	0	0	0	0	0	81.5554	228.823	1	1	1	1	29.1201	18.2051	77.6783
DATA	649	4	157	0	0	A_14_P111497	chr6:27293406-27293465	14444.5	359	-4.683230745e-001	8.413135892e-002	2.598028686e-008	1.072374e+003	3.647735e+002	1.167143e+002	5.036142e+001	156	127	17	78	6.414982e+000	1.886012e+001	0	0	0	0	0	0	0	0	0	0	0	119.917	42.6387	1	1	1	1	29.1201	17.6008	78.7059
DATA	650	4	158	0	0	A_16_P17215500	chr5:93282984-93283043	14465.7	359.222	3.769206139e-001	8.583888208e-002	1.128179487e-005	3.206998e+002	7.638698e+002	5.608506e+001	8.390822e+001	78	166.5	17	78	6.789459e+000	1.899897e+001	0	0	0	0	0	0	0	0	0	0	0	35.907	89.2915	1	1	1	1	24.6442	18.0111	78.9198
DATA	651	4	159	0	0	A_14_P122788	chr6:114290787-114290846	14487.2	359.288	-1.760812292e-001	8.218432883e-002	3.215199009e-002	5.829444e+002	3.886385e+002	7.422389e+001	5.211122e+001	109	131	17	79	6.868323e+000	1.924600e+001	0	0	0	0	0	0	0	0	0	0	0	65.3634	45.4376	1	1	1	1	26.0017	17.8821	79.3869
DATA	652	4	160	0	0	A_14_P110074	chr9:25909346-25909405	14508.4	359.033	-1.235806004e-001	6.688642139e-002	6.465751816e-002	1.197835e+003	9.011900e+002	1.282660e+002	9.657027e+001	177.5	182	17	78	6.783278e+000	1.913062e+001	0	0	0	0	0	0	0	0	0	0	0	134.527	105.397	1	1	1	1	26.2212	17.8273	78.6789
DATA	653	4	161	0	0	A_16_P01454867	chr6:33977355-33977414	14529.1	359.151	-1.494559015e-001	9.543987808e-002	1.173558724e-001	4.108716e+002	2.912395e+002	6.152151e+001	4.529120e+001	91	118	17	78	6.861608e+000	1.916968e+001	0	0	0	0	0	0	0	0	0	0	0	46.2253	34.0798	1	1	1	1	24.6442	17.8225	78.4716
DATA	654	4	162	0	0	A_14_P125049	chr14:50267437-50267495	14550.3	359.048	1.828643710e-001	6.504879319e-002	4.935897165e-003	1.493290e+003	2.275142e+003	1.561652e+002	2.301393e+002	227	346	17	78	6.945384e+000	1.952773e+001	0	0	0	0	0	0	0	0	0	0	0	168.338	266.421	1	1	1	1	27.0811	17.9887	79.0441
DATA	655	4	163	66	1	DarkCorner	DarkCorner	14572	359.161	0.000000000e+000	6.280002881e-001	1.000000000e+000	4.529144e+001	3.439641e+001	4.559662e+001	3.462691e+001	39.5	77	17	78	6.915618e+000	1.947028e+001	0	0	0	0	0	0	0	0	0	0	0	-2.53966	-3.4262	0	0	0	0	25.5572	17.9842	79.2036
DATA	656	4	164	66	1	DarkCorner	DarkCorner	14592.4	358.529	0.000000000e+000	6.279099725e-001	1.000000000e+000	4.518578e+001	3.436063e+001	4.549025e+001	3.459089e+001	42.5	82.5	17	79	6.939833e+000	1.937895e+001	0	0	0	0	0	0	0	0	0	0	0	-1.74953	-2.11271	0	0	0	0	27.501	17.8535	79.288
DATA	657	5	1	66	1	DarkCorner	DarkCorner	11132.8	373.5	0.000000000e+000	6.296577087e-001	1.000000000e+000	4.942887e+001	3.762577e+001	4.998944e+001	3.787790e+001	47	77	17	78	6.828041e+000	1.951601e+001	0	0	0	0	0	0	0	0	0	0	0	4.93185	-5.14828	0	0	0	0	26.6546	17.9377	79.1599
DATA	658	5	2	0	0	A_14_P114774	chr8:42978102-42978160	11154.3	373.661	3.255436902e-001	9.654112183e-002	7.460472405e-004	2.683802e+002	5.679293e+002	5.676175e+001	6.833215e+001	78	145	18	79	6.830079e+000	1.931759e+001	0	0	0	0	0	0	0	0	0	0	0	27.6431	60.6638	1	1	1	1	25.3321	18.3165	79.5583
DATA	659	5	3	0	0	A_16_P16926056	chr4:159985733-159985792	11175	373.5	1.645878124e-001	6.672998367e-002	1.364503817e-002	1.056403e+003	1.543184e+003	1.169808e+002	1.589526e+002	156	250.5	18	79	7.102562e+000	1.937988e+001	0	0	0	0	0	0	0	0	0	0	0	108.312	164.385	1	1	1	1	26.2212	19.176	79.6577
DATA	660	5	4	0	0	A_18_P13858484	chr21:15372467-15372526	11197	373.464	2.470022042e-001	8.656826649e-002	4.327251988e-003	3.601412e+002	6.360262e+002	6.200448e+001	7.419292e+001	84	161	18	79	7.070940e+000	1.989125e+001	0	0	0	0	0	0	0	0	0	0	0	36.7585	67.577	1	1	1	1	25.3321	19.1025	80.0831
DATA	661	5	5	0	0	A_16_P01231350	chr5:53322946-53323005	11216.9	373.92	1.709371573e-001	8.560786429e-002	4.585278198e-002	3.910138e+002	5.796012e+002	6.399755e+001	6.945946e+001	89	146	18	79	7.088878e+000	1.963899e+001	0	0	0	0	0	0	0	0	0	0	0	39.7598	61.4569	1	1	1	1	23.2073	18.9398	79.7109
DATA	662	5	6	0	0	A_14_P101256	chr3:54913017-54913076	11238.4	373.714	8.583876345e-002	6.652824184e-002	1.969602277e-001	1.027961e+003	1.252609e+003	1.146875e+002	1.310007e+002	156	215	18	77	7.313824e+000	1.963129e+001	0	0	0	0	0	0	0	0	0	0	0	104.134	132.563	1	1	1	1	25.1049	18.8016	78.5486
DATA	663	5	7	0	0	A_14_P124206	chr19:56003963-56004013	11259.4	373.692	1.884778161e-001	8.213640888e-002	2.175074119e-002	4.281156e+002	6.607526e+002	6.660699e+001	7.642975e+001	91.5	153.5	18	78	6.935198e+000	1.952817e+001	0	0	0	0	0	0	0	0	0	0	0	43.223	69.8161	1	1	1	1	24.4106	18.5456	79.1102
DATA	664	5	8	0	0	A_14_P112279	chrX:43901877-43901936	11280.7	373.5	6.014610863e-002	7.454545095e-002	4.197597764e-001	6.189180e+002	7.108520e+002	8.031519e+001	8.082461e+001	113	153	18	77	7.026812e+000	1.878859e+001	0	0	0	0	0	0	0	0	0	0	0	62.2922	75.0094	1	1	1	1	23.4529	18.8045	78.1211
DATA	665	5	9	0	0	A_14_P131668	chr20:31227023-31227079	11302.3	373	-4.661369031e-001	8.170893542e-002	1.164482411e-008	1.387182e+003	4.742382e+002	1.479111e+002	6.108802e+001	189.5	139.5	18	77	7.012097e+000	1.884888e+001	0	0	0	0	0	0	0	0	0	0	0	139.217	49.9875	1	1	1	1	26.0017	18.8682	78.0682
DATA	666	5	10	0	0	A_14_P119693	chr17:48245153-48245212	11323.2	373.067	2.271685420e-001	6.645858464e-002	6.303743414e-004	1.455133e+003	2.455111e+003	1.543443e+002	2.485171e+002	193.5	330	18	78	7.028941e+000	1.898667e+001	0	0	0	0	0	0	0	0	0	0	0	145.675	258.582	1	1	1	1	26.8687	18.9462	78.3542
DATA	667	5	11	0	0	A_14_P124864	chr19:31915028-31915087	11344.5	372.877	-1.314095872e-001	7.188375775e-002	6.753685072e-002	9.163425e+002	6.770929e+002	1.051519e+002	7.791802e+001	142	157	18	78	7.200731e+000	1.903805e+001	0	0	0	0	0	0	0	0	0	0	0	91.5285	71.2749	1	1	1	1	25.7804	19.2527	78.2168
DATA	668	5	12	0	0	A_14_P124055	chr20:23332391-23332448	11365.5	372.867	-6.880577973e-001	9.372586192e-002	2.117294020e-013	1.785551e+003	3.661968e+002	1.858829e+002	5.318408e+001	229	122	19	78	7.443254e+000	1.937553e+001	0	0	0	0	0	0	0	0	0	0	0	178	38.5368	1	1	1	1	25.7804	19.4482	77.8653
DATA	669	5	13	0	0	A_14_P121880	chr2:27278229-27278284	11386.7	373.327	1.500171717e-001	6.773238656e-002	2.677026220e-002	9.368655e+002	1.323410e+003	1.070364e+002	1.378471e+002	142	223	18	78	7.227785e+000	1.983433e+001	0	0	0	0	0	0	0	0	0	0	0	93.2367	139.263	1	1	1	1	24.8756	18.823	78.4222
DATA	670	5	14	0	0	A_16_P17389708	chr5:167598490-167598549	11407.8	372.554	3.431355616e-002	7.942543229e-002	6.657252219e-001	5.365271e+002	5.806376e+002	7.460718e+001	6.970439e+001	96.5	144	18	78	6.953722e+000	1.956381e+001	0	0	0	0	0	0	0	0	0	0	0	53.3155	61.1085	1	1	1	1	25.3321	18.7862	78.8632
DATA	671	5	15	0	0	A_14_P104325	chr7:152116972-152117031	11428.9	372.86	-6.720549201e-001	1.027036309e-001	6.004183438e-011	1.019766e+003	2.169930e+002	1.144264e+002	4.423796e+001	138.5	104.5	18	78	7.135676e+000	1.901421e+001	0	0	0	0	0	0	0	0	0	0	0	101.213	22.8461	1	1	1	1	25.3321	18.9161	78.2524
DATA	672	5	16	0	0	A_14_P200919	chr14:106009295-106009354	11450.4	372.554	3.818290522e-001	7.473531623e-002	3.237234113e-007	7.222459e+002	1.739859e+003	8.897221e+001	1.782008e+002	117	261	18	78	6.922368e+000	1.910733e+001	0	0	0	0	0	0	0	0	0	0	0	71.6104	183.287	1	1	1	1	25.1049	18.6218	78.488
DATA	673	5	17	0	0	A_18_P16132459	chr7:77366489-77366548	11471.3	372.75	1.063847910e-001	7.671611182e-002	1.655231094e-001	5.518933e+002	7.050825e+002	7.582617e+001	8.033363e+001	105	156	18	78	6.644001e+000	1.912414e+001	0	0	0	0	0	0	0	0	0	0	0	54.6787	74.3361	1	1	1	1	25.7804	18.5092	78.4657
DATA	674	5	18	0	0	A_14_P118775	chr16:57279738-57279797	11492	372.7	-1.469952435e-001	7.347395921e-002	4.543074680e-002	8.710376e+002	6.209286e+002	1.014582e+002	7.303962e+001	140	143.5	18	78	6.710336e+000	1.896413e+001	0	0	0	0	0	0	0	0	0	0	0	86.2505	65.5262	1	1	1	1	26.2212	18.3617	78.6778
DATA	675	5	19	0	0	A_14_P109205	chr11:23445008-23445067	11513.6	372.611	9.213736106e-002	6.603772851e-002	1.629485901e-001	1.108071e+003	1.369951e+003	1.224209e+002	1.422794e+002	156	226	18	78	6.872411e+000	1.793404e+001	0	0	0	0	0	0	0	0	0	0	0	109.682	144.74	1	1	1	1	24.4106	18.4764	78.7996
DATA	676	5	20	0	0	A_16_P16864437	chr4:133938977-133939036	11534.5	372.5	9.272476422e-002	6.970665955e-002	1.834478314e-001	7.906846e+002	9.788769e+002	9.466418e+001	1.051376e+002	127	182	18	78	6.960081e+000	1.795430e+001	0	0	0	0	0	0	0	0	0	0	0	78.2538	103.558	1	1	1	1	24.4106	18.4451	78.4598
DATA	677	5	21	0	0	A_16_P01358429	chr5:145594964-145595023	11555.7	372.5	4.353232391e-001	7.553858741e-002	8.266837336e-009	8.854717e+002	2.412670e+003	1.027125e+002	2.442893e+002	138.5	326.5	18	79	6.686851e+000	1.876345e+001	0	0	0	0	0	0	0	0	0	0	0	87.6386	255.626	1	1	1	1	25.3321	18.3125	79.3859
DATA	678	5	22	0	0	A_16_P21512302	chrX:86709753-86709812	11577.2	372.478	-8.516713381e-002	7.668670178e-002	2.667468414e-001	6.824755e+002	5.609446e+002	8.582378e+001	6.789053e+001	115	144	18	78	6.633473e+000	1.869416e+001	0	0	0	0	0	0	0	0	0	0	0	67.563	59.5336	1	1	1	1	27.0811	18.4083	78.72
DATA	679	5	23	0	0	A_16_P38083186	chr7:81369202-81369261	11598.1	372.455	-3.480614930e-002	8.406188005e-002	6.788346332e-001	5.088333e+002	4.696447e+002	7.276633e+001	6.052254e+001	92	136	18	78	7.096893e+000	1.898971e+001	0	0	0	0	0	0	0	0	0	0	0	50.3932	49.9331	1	1	1	1	25.3321	18.8048	79.2447
DATA	680	5	24	0	0	A_16_P36863139	chr4:109770011-109770070	11619.3	372.5	3.434674652e-001	7.989096995e-002	1.714137268e-005	4.561548e+002	1.005958e+003	6.916249e+001	1.075690e+002	94.5	184	18	79	7.066328e+000	1.946011e+001	0	0	0	0	0	0	0	0	0	0	0	45.2023	107.166	1	1	1	1	24.4106	18.9703	79.7768
DATA	681	5	25	0	0	A_16_P00608496	chr2:226329408-226329467	11640.4	372	-3.042278317e-001	8.637384373e-002	4.279459947e-004	7.204431e+002	3.575789e+002	8.882111e+001	5.219405e+001	116	118	18	79	6.633133e+000	1.907125e+001	0	0	0	0	0	0	0	0	0	0	0	71.443	38.172	1	1	1	1	25.3321	18.5064	79.6348
DATA	682	5	26	0	0	A_14_P107756	chr4:175734964-175735023	11662	372.148	-3.085921302e-002	7.043064164e-002	6.612772694e-001	8.418814e+002	7.841366e+002	9.890141e+001	8.710752e+001	133	160	18	78	6.989067e+000	1.923168e+001	0	0	0	0	0	0	0	0	0	0	0	83.5623	83.8985	1	1	1	1	27.0811	18.7641	79.4048
DATA	683	5	27	0	0	A_14_P102592	chr11:8189871-8189930	11683	371.736	3.066882224e-001	7.558739821e-002	4.962229762e-005	5.648310e+002	1.144476e+003	7.667267e+001	1.205431e+002	101	207	18	78	6.643863e+000	1.880143e+001	0	0	0	0	0	0	0	0	0	0	0	56.1204	122.736	1	1	1	1	24.8756	18.4178	78.9373
DATA	684	5	28	0	0	A_14_P106560	chr9:140590918-140590977	11704	372.119	3.361151419e-001	8.487639808e-002	7.493273492e-005	3.698846e+002	8.020131e+002	6.364000e+001	8.864269e+001	84	173	18	78	6.997717e+000	1.949088e+001	0	0	0	0	0	0	0	0	0	0	0	36.7951	86.2239	1	1	1	1	26.2212	18.6223	79.2323
DATA	685	5	29	0	0	A_14_P132378	chrX:36116887-36116946	11724.9	372.426	5.146871284e-001	7.958053914e-002	9.963761062e-011	8.055478e+002	2.634987e+003	9.572832e+001	2.661758e+002	124	363	18	79	7.009973e+000	1.976642e+001	0	0	0	0	0	0	0	0	0	0	0	80.2395	284.013	1	1	1	1	26.2212	18.4901	79.4227
DATA	686	5	30	0	0	A_14_P108126	chr16:29694091-29694150	11746.8	372.091	3.535080546e-001	7.907124237e-002	7.794439685e-006	4.745947e+002	1.071102e+003	7.013761e+001	1.135024e+002	97	194	18	80	6.930175e+000	1.960370e+001	0	0	0	0	0	0	0	0	0	0	0	47.3442	115.768	1	1	1	1	25.3321	18.4086	80.3208
DATA	687	5	31	0	0	A_14_P131907	chr16:4395628-4395686	11767.1	372.333	1.454196623e-001	7.109418670e-002	4.081042686e-002	7.007469e+002	9.794468e+002	8.700135e+001	1.048608e+002	121	189.5	17	80	6.752636e+000	1.969243e+001	0	0	0	0	0	0	0	0	0	0	0	70.011	106.146	1	1	1	1	26.2212	18.1944	81.0535
DATA	688	5	32	0	0	A_14_P137752	chr5:148595001-148595060	11788.4	372.222	5.762651186e-001	8.605303879e-002	2.132848325e-011	4.621223e+002	1.741895e+003	6.917625e+001	1.781476e+002	96	275	17	80	6.642379e+000	1.956555e+001	0	0	0	0	0	0	0	0	0	0	0	46.2485	189.32	1	1	1	1	25.1049	18.1626	81.4658
DATA	689	5	33	0	0	A_18_P17879568	chr1:164204822-164204881	11809.9	371.724	-3.548767505e-001	7.387944016e-002	1.559490065e-006	1.607424e+003	7.099923e+002	1.687553e+002	8.016991e+001	207	160	17	80	6.427991e+000	1.906334e+001	0	0	0	0	0	0	0	0	0	0	0	161.159	77.3957	1	1	1	1	26.2212	18.131	81.8091
DATA	690	5	34	0	0	A_14_P110291	chr14:21216494-21216553	11831.1	371.603	-1.275713177e-001	6.725735876e-002	5.785911771e-002	1.278916e+003	9.533900e+002	1.377915e+002	1.023108e+002	178.5	187.5	17	80	6.690601e+000	1.969458e+001	0	0	0	0	0	0	0	0	0	0	0	128.467	104.243	1	1	1	1	25.7804	18.1472	81.5753
DATA	691	5	35	0	0	A_14_P109531	chr3:110462939-110462998	11852.4	371.5	-1.005369668e-001	7.569607172e-002	1.841232054e-001	7.099186e+002	5.632116e+002	8.751887e+001	6.739057e+001	118.5	145	18	81	6.833234e+000	1.920384e+001	0	0	0	0	0	0	0	0	0	0	0	71.4542	61.7732	1	1	1	1	24.4106	18.3647	81.489
DATA	692	5	36	0	0	A_14_P200778	chr9:119457939-119457998	11873.1	371.525	-1.646811548e-001	7.027093530e-002	1.910287191e-002	1.072706e+003	7.341748e+002	1.188106e+002	8.216484e+001	157.5	162	18	80	6.883596e+000	1.940247e+001	0	0	0	0	0	0	0	0	0	0	0	108.191	80.7749	1	1	1	1	25.7804	18.2426	81.1959
DATA	693	5	37	0	0	A_16_P18472901	chr8:124922842-124922901	11894.4	371.8	-3.539996093e-001	7.570589062e-002	2.925459826e-006	1.324464e+003	5.861930e+002	1.419140e+002	6.919760e+001	178.5	143.5	18	81	6.846723e+000	1.910774e+001	0	0	0	0	0	0	0	0	0	0	0	133.877	64.7045	1	1	1	1	26.2212	18.3089	81.7703
DATA	694	5	38	0	0	A_18_P11812988	chr13:78855342-78855401	11915.7	371.981	3.332469283e-001	6.975473822e-002	1.775681855e-006	1.418962e+003	3.056452e+003	1.507323e+002	3.078346e+002	181	439	18	81	6.684639e+000	1.950759e+001	0	0	0	0	0	0	0	0	0	0	0	143.756	338.496	1	1	1	1	24.4106	18.2912	81.6014
DATA	695	5	39	0	0	A_14_P130601	chr12:31241495-31241554	11937.1	371.909	1.480850011e-001	7.057012761e-002	3.586901436e-002	7.116223e+002	1.000771e+003	8.739359e+001	1.065343e+002	122	194	17	81	6.600633e+000	1.975487e+001	0	0	0	0	0	0	0	0	0	0	0	72.2648	111.206	1	1	1	1	24.6442	18.0896	81.5583
DATA	696	5	40	0	0	A_16_P39703412	chr12:64762088-64762147	11957.7	371.981	2.593252958e-001	6.886214918e-002	1.659759819e-004	9.806138e+002	1.781654e+003	1.103523e+002	1.818470e+002	147.5	293.5	17	80	6.701738e+000	1.904768e+001	0	0	0	0	0	0	0	0	0	0	0	99.8134	198.629	1	1	1	1	24.1747	18.1335	80.2725
DATA	697	5	41	0	0	A_14_P112854	chr2:232576013-232576062	11979.3	371.5	-2.588828292e-002	1.158354358e-001	8.231526780e-001	2.832804e+002	2.668875e+002	5.789137e+001	4.504058e+001	76	111	17	79	6.960439e+000	1.975156e+001	0	0	0	0	0	0	0	0	0	0	0	28.9057	29.8563	1	1	1	1	27.0811	18.1274	79.9493
DATA	698	5	42	0	0	A_16_P18342224	chr8:69836784-69836843	12000.2	371.458	-4.068201405e-001	7.756741656e-002	1.565115299e-007	1.419662e+003	5.563715e+002	1.506344e+002	6.635480e+001	188.5	150.5	17	79	6.947472e+000	1.954069e+001	0	0	0	0	0	0	0	0	0	0	0	145.221	62.4518	1	1	1	1	25.7804	17.8465	79.8098
DATA	699	5	43	0	0	A_14_P121392	chr17:73698605-73698664	12021.6	371.14	-8.472542486e-002	6.607825041e-002	1.997730735e-001	1.278540e+003	1.051935e+003	1.373679e+002	1.111941e+002	172.5	197.5	17	78	6.860349e+000	1.929935e+001	0	0	0	0	0	0	0	0	0	0	0	131.122	118.487	1	1	1	1	23.9365	18.03	78.9907
DATA	700	5	44	0	0	A_14_P110908	chr14:76437972-76438023	12042.4	371.393	1.593440367e-001	6.901568272e-002	2.095417521e-002	7.939184e+002	1.145829e+003	9.387949e+001	1.200782e+002	126	209	17	78	6.831936e+000	1.973754e+001	0	0	0	0	0	0	0	0	0	0	0	81.6318	129.509	1	1	1	1	24.8756	18.2406	79.0723
DATA	701	5	45	0	0	A_16_P16612455	chr4:21026194-21026253	12063.7	370.842	-1.773485283e-001	8.304186493e-002	3.270778360e-002	6.078391e+002	4.040546e+002	7.868790e+001	5.397442e+001	109	126	18	78	6.926672e+000	1.901890e+001	0	0	0	0	0	0	0	0	0	0	0	62.6637	45.8272	1	1	1	1	21.1402	18.4107	78.3479
DATA	702	5	46	0	0	A_16_P21474131	chrX:53588530-53588589	12084.7	370.566	8.871180331e-002	6.315077293e-002	1.600920779e-001	1.957551e+003	2.401181e+003	2.019998e+002	2.427519e+002	254	355	18	77	6.940380e+000	1.919909e+001	0	0	0	0	0	0	0	0	0	0	0	202.347	273.283	1	1	1	1	24.6442	18.5787	78.3199
DATA	703	5	47	0	0	A_14_P126747	chr1:220170634-220170692	12106.4	370.533	-4.917659221e-001	7.886239199e-002	4.496273620e-010	2.196999e+003	7.080500e+002	2.252512e+002	7.922153e+001	265	161	18	77	7.043613e+000	1.876651e+001	0	0	0	0	0	0	0	0	0	0	0	227.731	80.874	1	1	1	1	25.7804	18.6479	77.8369
DATA	704	5	48	0	0	A_16_P01906920	chr8:43172080-43172139	12126.8	370.61	1.624163271e-001	9.337011697e-002	8.194870241e-002	3.173771e+002	4.613089e+002	5.885816e+001	5.815708e+001	78	136	18	76	6.542966e+000	1.860215e+001	0	0	0	0	0	0	0	0	0	0	0	32.9852	52.8697	1	1	1	1	25.7804	18.3062	77.4716
DATA	705	5	49	0	0	A_14_P134195	chr1:227964015-227964074	12148.8	371	-2.709258084e-001	6.890754194e-002	8.433696627e-005	1.863192e+003	9.984625e+002	1.927631e+002	1.058975e+002	244.5	200	18	77	6.485628e+000	1.880520e+001	0	0	0	0	0	0	0	0	0	0	0	194.205	114.853	1	1	1	1	25.5572	18.3754	78.2802
DATA	706	5	50	0	0	A_16_P36150419	chr3:4505621-4505680	12169.8	370.967	4.412722900e-001	7.988264616e-002	3.313544045e-008	4.867031e+002	1.344424e+003	6.926834e+001	1.389646e+002	93	227	18	77	6.469898e+000	1.876032e+001	0	0	0	0	0	0	0	0	0	0	0	50.8708	155.187	1	1	1	1	26.8687	18.3755	78.0568
DATA	707	5	51	0	1	PC_00000004	PC_00000004	12190.9	370.28	2.604695929e-002	6.337026469e-002	6.810519325e-001	1.649235e+003	1.751175e+003	1.720922e+002	1.785893e+002	221	280	17	77	6.815695e+000	1.866019e+001	0	0	0	0	0	0	0	0	0	0	0	172.855	202.828	1	1	1	1	23.9365	18.1228	78.1475
DATA	708	5	52	0	0	A_18_P24678991	chr5:166891330-166891389	12211.9	371.133	-2.418265378e-002	7.817046194e-002	7.570492545e-001	5.562555e+002	5.261283e+002	7.413868e+001	6.314688e+001	102.5	139	17	77	7.018557e+000	1.888789e+001	0	0	0	0	0	0	0	0	0	0	0	58.4659	61.152	1	1	1	1	26.6546	18.1303	77.5539
DATA	709	5	53	0	0	A_14_P201592	chr4:83382000-83382059	12233.4	370.446	2.518810714e-001	6.814885891e-002	2.189864212e-004	1.040328e+003	1.858023e+003	1.149417e+002	1.890332e+002	160	300.5	17	77	6.991965e+000	1.935494e+001	0	0	0	0	0	0	0	0	0	0	0	109.655	216.704	1	1	1	1	24.4106	18.1773	77.8341
DATA	710	5	54	0	0	A_14_P112524	chr2:198465923-198465982	12254.5	370.686	1.670110649e-002	6.656784538e-002	8.019003203e-001	9.943664e+002	1.033350e+003	1.107385e+002	1.089996e+002	147	193	17	77	6.855103e+000	1.893275e+001	0	0	0	0	0	0	0	0	0	0	0	105.106	120.934	1	1	1	1	24.4106	18.0944	78.2398
DATA	711	5	55	0	0	A_14_P128379	chr3:87446138-87446197	12275	370.475	2.591244610e-001	7.758763752e-002	8.384936868e-004	4.612487e+002	8.376442e+002	6.700812e+001	9.061719e+001	95	187	17	78	6.827136e+000	1.901395e+001	0	0	0	0	0	0	0	0	0	0	0	48.8863	98.3495	1	1	1	1	26.2212	18.1566	78.6197
DATA	712	5	56	0	0	A_14_P125675	chr1:22416798-22416857	12296.7	370.725	-4.819059638e-002	7.790982561e-002	5.362173006e-001	5.715886e+002	5.115557e+002	7.494054e+001	6.167360e+001	103	146	18	78	6.995795e+000	1.871177e+001	0	0	0	0	0	0	0	0	0	0	0	60.7565	60.2713	1	1	1	1	24.4106	18.5021	78.4477
DATA	713	5	57	0	0	A_14_P138945	chr12:54396400-54396459	12317.9	370.481	4.456284418e-002	6.262100942e-002	4.766953585e-001	2.123184e+003	2.352612e+003	2.177499e+002	2.377537e+002	275	360	18	77	6.960738e+000	1.871693e+001	0	0	0	0	0	0	0	0	0	0	0	226.309	278.097	1	1	1	1	25.3321	18.4008	77.6019
DATA	714	5	58	0	0	A_14_P200160	chr5:179268490-179268545	12338.8	370.304	5.476548594e-002	8.175268121e-002	5.029264939e-001	4.483781e+002	5.086392e+002	6.583036e+001	6.130689e+001	95	139	18	77	6.898767e+000	1.891730e+001	0	0	0	0	0	0	0	0	0	0	0	47.9232	60.3189	1	1	1	1	25.1049	18.3238	77.4556
DATA	715	5	59	0	0	A_14_P104717	chr4:73495623-73495682	12360	370.286	-1.243946264e-001	6.282687610e-002	4.770815262e-002	4.344039e+003	3.262114e+003	4.370551e+002	3.279904e+002	509	461	18	77	6.506954e+000	1.910315e+001	0	0	0	0	0	0	0	0	0	0	0	465.583	388.105	1	1	1	1	25.3321	18.1033	78.0732
DATA	716	5	60	0	0	A_14_P109135	chr5:36609296-36609355	12381.4	370.204	-6.277134628e-001	9.335508555e-002	1.768821997e-011	1.208129e+003	2.847081e+002	1.299748e+002	4.435096e+001	174.5	116	18	77	6.866667e+000	1.893567e+001	0	0	0	0	0	0	0	0	0	0	0	129.841	33.9811	1	1	1	1	25.1049	18.4118	78.3877
DATA	717	5	61	0	0	A_14_P122750	chr10:8774517-8774576	12402.5	370.324	5.396315015e-002	7.303966713e-002	4.600164478e-001	6.094454e+002	6.900776e+002	7.745652e+001	7.688479e+001	110	155	18	77	7.399695e+000	1.892454e+001	0	0	0	0	0	0	0	0	0	0	0	65.6767	82.622	1	1	1	1	30	18.996	78.227
DATA	718	5	62	0	0	A_16_P35566263	chr2:7870507-7870566	12423.5	370.324	1.904911018e-001	8.604364380e-002	2.683639222e-002	3.504855e+002	5.434519e+002	5.917391e+001	6.399701e+001	85	143	18	79	7.454353e+000	1.924232e+001	0	0	0	0	0	0	0	0	0	0	0	37.8706	65.2653	1	1	1	1	27.0811	18.859	78.7146
DATA	719	5	63	0	0	A_14_P109445	chr5:11985141-11985200	12444.8	370.509	1.436099838e-001	6.460268604e-002	2.621766253e-002	1.410520e+003	1.963312e+003	1.488513e+002	1.992014e+002	200	323	18	79	7.421402e+000	1.943806e+001	0	0	0	0	0	0	0	0	0	0	0	152.817	236.501	1	1	1	1	24.8756	18.7247	79.0721
DATA	720	5	64	0	0	A_14_P108873	chr15:85682172-85682231	12466	370.537	3.352951174e-002	7.016131235e-002	6.327272601e-001	7.187599e+002	7.764498e+002	8.611254e+001	8.460095e+001	124	179	17	79	6.854353e+000	1.936487e+001	0	0	0	0	0	0	0	0	0	0	0	78.0755	93.8088	1	1	1	1	25.3321	18.0189	79.1279
DATA	721	5	65	0	0	A_14_P115212	chr18:57121007-57121066	12487.5	370.214	3.302023683e-001	7.490953293e-002	1.043221695e-005	5.523798e+002	1.181517e+003	7.272404e+001	1.228083e+002	105.5	230.5	17	79	6.895169e+000	1.947228e+001	0	0	0	0	0	0	0	0	0	0	0	60.1585	143.163	1	1	1	1	21.9382	18.095	78.9674
DATA	722	5	66	0	0	A_14_P113630	chr2:209673966-209674025	12507.9	369.952	-1.440301600e-001	6.790708198e-002	3.392274229e-002	1.143132e+003	8.204765e+002	1.236697e+002	8.858789e+001	172	180.5	17	78	6.762077e+000	1.926883e+001	0	0	0	0	0	0	0	0	0	0	0	124.8	99.6851	1	1	1	1	27.0811	18.0135	78.5601
DATA	723	5	67	0	0	A_14_P202351	chr3:133492907-133492966	12529.6	369.538	1.840370507e-002	6.297019156e-002	7.700873919e-001	1.777737e+003	1.854689e+003	1.838992e+002	1.884370e+002	232	299	18	78	6.849326e+000	1.912441e+001	0	0	0	0	0	0	0	0	0	0	0	194.574	225.967	1	1	1	1	24.4106	18.2437	78.4208
DATA	724	5	68	0	0	A_16_P18932068	chr10:56457621-56457680	12550.4	369.5	3.685861903e-001	7.470941303e-002	8.072862032e-007	6.131827e+002	1.432769e+003	7.723175e+001	1.470790e+002	114	250	17	77	6.963772e+000	1.886066e+001	0	0	0	0	0	0	0	0	0	0	0	67.2744	175.022	1	1	1	1	24.4106	18.1469	77.7931
DATA	725	5	69	0	0	A_14_P201142	chr3:40529849-40529908	12571.1	370.193	-2.324047342e-001	6.688105872e-002	5.110511163e-004	2.037410e+003	1.193091e+003	2.090568e+002	1.238261e+002	267	231	17.5	77	6.938375e+000	1.922444e+001	0	0	0	0	0	0	0	0	0	0	0	224.063	146.124	1	1	1	1	25.5572	18.0111	77.8824
DATA	726	5	70	0	0	A_16_P21590652	chrX:129983767-129983826	12592.8	370.125	-8.664690209e-002	6.701759365e-002	1.960464006e-001	1.070175e+003	8.766131e+002	1.167757e+002	9.368594e+001	167	178	18	77	6.791928e+000	1.871234e+001	0	0	0	0	0	0	0	0	0	0	0	117.976	107.642	1	1	1	1	25.3321	18.1071	77.273
DATA	727	5	71	0	0	A_14_P122414	chr10:81839279-81839338	12613.8	369.877	-2.185110727e-001	6.517942491e-002	8.009833295e-004	3.591337e+003	2.171426e+003	3.621477e+002	2.196320e+002	434	342	17	77	6.673010e+000	1.884676e+001	0	0	0	0	0	0	0	0	0	0	0	396.805	267.281	1	1	1	1	25.5572	18.1289	77.4486
DATA	728	5	72	66	-1	(-)3xSLv1	NegativeControl	12635.3	369.609	0.000000000e+000	6.337399591e-001	1.000000000e+000	4.620871e+001	3.267649e+001	4.652008e+001	3.291532e+001	40.5	85.5	18	78	6.396284e+000	1.885995e+001	0	0	0	0	0	0	0	0	0	0	0	-6.68996	1.41061	0	0	0	0	27.2919	18.267	78.3473
DATA	729	5	73	0	0	A_14_P119688	chr7:52793551-52793610	12656.5	369.5	3.251517805e-001	7.253705458e-002	7.375250957e-006	6.752938e+002	1.427725e+003	8.194471e+001	1.464963e+002	122	260	18	78	6.374654e+000	1.847799e+001	0	0	0	0	0	0	0	0	0	0	0	74.9451	176.561	1	1	1	1	24.4106	18.2137	78.0847
DATA	730	5	74	0	0	A_16_P19784491	chr13:40092710-40092769	12677.2	369.551	1.143437014e-001	7.875821614e-002	1.465483184e-001	4.469712e+002	5.815984e+002	6.437080e+001	6.674659e+001	97	158.5	18	77	7.069804e+000	1.839138e+001	0	0	0	0	0	0	0	0	0	0	0	49.7089	72.0796	1	1	1	1	23.696	18.8142	78.3196
DATA	731	5	75	0	0	A_14_P202158	chr8:133078157-133078216	12698.7	369.302	-2.171763295e-001	6.768843496e-002	1.334431137e-003	1.532812e+003	9.296350e+002	1.600999e+002	9.854032e+001	220.5	196.5	18	78	6.837651e+000	1.828287e+001	0	0	0	0	0	0	0	0	0	0	0	170.824	115.459	1	1	1	1	24.8756	18.3664	78.5745
DATA	732	5	76	0	0	A_14_P133551	chr1:78183673-78183732	12719.9	369.525	-3.649384909e-001	7.367286175e-002	7.289050979e-007	1.563801e+003	6.749056e+002	1.630430e+002	7.495719e+001	214	169	18	78	6.846362e+000	1.814267e+001	0	0	0	0	0	0	0	0	0	0	0	174.628	83.9941	1	1	1	1	26.0017	18.1471	78.5913
DATA	733	5	77	0	0	A_14_P122778	chr19:18024285-18024344	12741	369.293	7.423777165e-002	6.333028497e-002	2.411040324e-001	1.618289e+003	1.919967e+003	1.682519e+002	1.947364e+002	230	322.5	18	79	6.968755e+000	1.846099e+001	0	0	0	0	0	0	0	0	0	0	0	181.059	239.403	1	1	1	1	25.7804	18.2546	79.981
DATA	734	5	78	0	0	A_16_P03412400	chr19:823554-823605	12762.4	369.375	2.577446827e-001	6.869559765e-002	1.754416856e-004	9.050264e+002	1.638347e+003	1.015030e+002	1.670251e+002	146	296	18	79	6.819226e+000	1.903643e+001	0	0	0	0	0	0	0	0	0	0	0	101.449	204.67	1	1	1	1	24.8756	18.1659	79.8539
DATA	735	5	79	0	0	A_14_P139217	chrX:62875495-62875549	12783.5	369.455	-2.532808589e-001	6.903312889e-002	2.435244055e-004	1.506433e+003	8.407538e+002	1.574736e+002	9.011406e+001	214.5	191.5	18	78	7.028786e+000	1.938719e+001	0	0	0	0	0	0	0	0	0	0	0	169.167	105.216	1	1	1	1	24.4106	18.3916	79.4177
DATA	736	5	80	0	0	A_16_P02714432	chr12:120594053-120594112	12804.4	369.468	-8.176079223e-002	7.014854407e-002	2.438013087e-001	8.083617e+002	6.696455e+002	9.290771e+001	7.438194e+001	140	165	17	79	7.219643e+000	1.965607e+001	0	0	0	0	0	0	0	0	0	0	0	90.9317	83.9407	1	1	1	1	26.6546	18.3921	80.5066
DATA	737	5	81	0	1	SRN_12295	SRN_12295	12825.6	369.483	-1.052182576e+000	1.461725965e-001	6.100345266e-013	7.259381e+002	6.437496e+001	8.579182e+001	3.296308e+001	124	90	17	80	7.041521e+000	1.968153e+001	0	0	0	0	0	0	0	0	0	0	0	81.7962	8.08219	1	1	1	0	26.0017	18.1385	80.7694
DATA	738	5	82	0	0	A_14_P109945	chr1:20984262-20984321	12846.8	369.491	-3.316706995e-001	6.976569449e-002	1.993661419e-006	2.639184e+003	1.229699e+003	2.678370e+002	1.271363e+002	351	235.5	18	80	7.388422e+000	2.027106e+001	0	0	0	0	0	0	0	0	0	0	0	297.849	154.616	1	1	1	1	25.7804	18.4577	81.2814
DATA	739	5	83	0	0	A_16_P19164487	chr11:16873547-16873606	12867.7	369.846	-3.151757508e-001	7.590350521e-002	3.291195503e-005	1.002413e+003	4.851444e+002	1.101169e+002	5.824767e+001	156.5	144.5	18	81	7.151794e+000	2.041362e+001	0	0	0	0	0	0	0	0	0	0	0	113.3	61.0843	1	1	1	1	24.1747	18.8514	81.3417
DATA	740	5	84	0	1	SRN_30983	SRN_30983	12889.3	369.636	-2.097564799e-002	6.628328249e-002	7.516574990e-001	9.979544e+002	9.509004e+002	1.096834e+002	1.003921e+002	161	200.5	18	79	6.961862e+000	2.006438e+001	0	0	0	0	0	0	0	0	0	0	0	112.962	119.882	1	1	1	1	24.8756	18.5898	80.5044
DATA	741	5	85	0	0	A_16_P16684587	chr4:55179152-55179211	12910.4	369.717	6.887426422e-002	8.085693572e-002	3.943228668e-001	4.273460e+002	5.007880e+002	6.238503e+001	5.951375e+001	96	150	18	79	6.562240e+000	1.993982e+001	0	0	0	0	0	0	0	0	0	0	0	48.4393	63.2105	1	1	1	1	24.6442	18.4385	80.5228
DATA	742	5	86	0	0	A_14_P116200	chr13:39587254-39587313	12931.5	369.4	-1.407091127e-001	6.368626932e-002	2.714609739e-002	2.596794e+003	1.878142e+003	2.636166e+002	1.905413e+002	337	320	18	80	6.906557e+000	1.984305e+001	0	0	0	0	0	0	0	0	0	0	0	294.721	237.313	1	1	1	1	24.4106	18.8252	80.7469
DATA	743	5	87	0	0	A_16_P18427080	chr8:106118824-106118883	12952.2	369.786	-6.249886395e-001	8.754169125e-002	9.378991483e-013	1.899417e+003	4.504345e+002	1.952773e+002	5.530529e+001	261.5	138	18	80	7.013622e+000	1.955526e+001	0	0	0	0	0	0	0	0	0	0	0	215.834	56.9717	1	1	1	1	25.1049	19.0362	80.9446
DATA	744	5	88	0	0	A_16_P15637375	chr2:45686809-45686868	12973.8	369.154	1.665185293e-001	6.953610649e-002	1.663369644e-002	6.856235e+002	1.006014e+003	8.216731e+001	1.055872e+002	127	222	18	81	6.998643e+000	1.953840e+001	0	0	0	0	0	0	0	0	0	0	0	77.998	127.351	1	1	1	1	27.501	18.9563	81.819
DATA	745	5	89	0	0	A_14_P116556	chr2:182392073-182392132	12995.1	369.397	-9.334604453e-002	8.474592979e-002	2.706873068e-001	4.631190e+002	3.735481e+002	6.473792e+001	4.921091e+001	98	130.5	18	81	6.553027e+000	1.909963e+001	0	0	0	0	0	0	0	0	0	0	0	52.7429	47.3259	1	1	1	1	25.7804	18.4458	81.7847
DATA	746	5	90	0	0	A_14_P124918	chr22:30074260-30074318	13016.2	369.19	-2.375206052e-001	7.547804198e-002	1.650206921e-003	8.191310e+002	4.740594e+002	9.355182e+001	5.720387e+001	140	140	18	82	6.790482e+000	1.876327e+001	0	0	0	0	0	0	0	0	0	0	0	93.3795	60.1001	1	1	1	1	26.0017	18.3649	82.1634
DATA	747	5	91	0	0	A_14_P118634	chr20:43520556-43520615	13037.7	368.702	-4.302668013e-002	6.291167164e-002	4.940243836e-001	1.934832e+003	1.752333e+003	1.986812e+002	1.781306e+002	256	303	18	82	6.831914e+000	1.936826e+001	0	0	0	0	0	0	0	0	0	0	0	220.769	222.28	1	1	1	1	24.8756	18.4762	82.0404
DATA	748	5	92	0	0	A_14_P201233	chr1:90513418-90513477	13058.4	368.804	2.667477766e-001	7.090218574e-002	1.684293278e-004	6.770716e+002	1.251360e+003	8.135938e+001	1.291582e+002	126	247	18	81	7.162559e+000	1.960606e+001	0	0	0	0	0	0	0	0	0	0	0	77.3194	158.81	1	1	1	1	25.1049	18.7367	81.7911
DATA	749	5	93	0	0	A_14_P200556	chr19:52272356-52272406	13079	368.891	-2.470561102e-002	6.812728642e-002	7.168745728e-001	8.399578e+002	7.935090e+002	9.532742e+001	8.554871e+001	139.5	183	18	81	7.148493e+000	1.952561e+001	0	0	0	0	0	0	0	0	0	0	0	95.9928	100.744	1	1	1	1	25.3321	18.6947	81.277
DATA	750	5	94	0	0	A_14_P131877	chr20:18413413-18413472	13100.6	368.68	4.459038648e-002	9.726527579e-002	6.466356697e-001	3.024368e+002	3.351391e+002	5.425741e+001	4.631000e+001	85.5	130	18	79	7.287519e+000	1.896781e+001	0	0	0	0	0	0	0	0	0	0	0	34.5875	42.5614	1	1	1	1	24.1747	18.6906	80.1018
DATA	751	5	95	0	0	A_14_P123846	chr15:90452628-90452687	13122	368.415	-4.558775922e-001	7.631547888e-002	2.320847207e-009	2.229408e+003	7.803905e+002	2.274408e+002	8.432772e+001	281	178	18	79	7.275117e+000	1.945157e+001	0	0	0	0	0	0	0	0	0	0	0	255.118	99.1242	1	1	1	1	25.3321	18.7483	80.2709
DATA	752	5	96	0	0	A_14_P139657	chr17:4442248-4442307	13142.9	368.574	-4.415901619e-001	1.028580994e-001	1.761180032e-005	5.311936e+002	1.921599e+002	6.961441e+001	3.728393e+001	109	109	18	78	7.183932e+000	1.943599e+001	0	0	0	0	0	0	0	0	0	0	0	60.8191	24.4107	1	1	1	1	25.3321	18.783	79.4292
DATA	753	5	97	0	0	A_14_P117287	chr17:29645615-29645674	13164	368.5	-1.707782565e-001	6.572626526e-002	9.367953045e-003	1.661187e+003	1.121089e+003	1.720989e+002	1.165729e+002	237	221	18	78	6.961279e+000	1.897672e+001	0	0	0	0	0	0	0	0	0	0	0	190.286	142.416	1	1	1	1	26.2212	18.2438	78.7428
DATA	754	5	98	0	0	A_16_P01818472	chr7:137495879-137495938	13185.3	368.5	-7.974572414e-003	6.293978886e-002	8.991765736e-001	1.760015e+003	1.727992e+003	1.816522e+002	1.757287e+002	248	299	17	78	6.897105e+000	1.910900e+001	0	0	0	0	0	0	0	0	0	0	0	201.686	219.492	1	1	1	1	24.4106	18.0108	78.0684
DATA	755	5	99	0	0	A_14_P123381	chr5:13830687-13830744	13206.4	368.389	-7.282646273e-002	6.227160013e-002	2.422033768e-001	3.322378e+003	2.809458e+003	3.352636e+002	2.827578e+002	409	417	17	77	6.894398e+000	1.863404e+001	0	0	0	0	0	0	0	0	0	0	0	380.843	356.793	1	1	1	1	24.4106	17.9877	77.2313
DATA	756	5	100	0	1	SRN_20703	SRN_20703	13227.8	368.478	1.710562878e-001	6.620491492e-002	9.773542648e-003	1.020508e+003	1.513118e+003	1.115038e+002	1.546519e+002	169	276	17	77	6.963113e+000	1.916109e+001	0	0	0	0	0	0	0	0	0	0	0	117.01	192.109	1	1	1	1	27.0811	18.0358	77.7915
DATA	757	5	101	0	0	A_14_P110771	chrX:11384867-11384926	13248.6	368.132	1.875972103e-001	6.885755793e-002	6.441367396e-003	7.368169e+002	1.134898e+003	8.629636e+001	1.179098e+002	134	219	17	77	6.943489e+000	1.917342e+001	0	0	0	0	0	0	0	0	0	0	0	84.4962	144.033	1	1	1	1	24.6442	18.0441	77.647
DATA	758	5	102	0	0	A_16_P37209144	chr5:65271952-65272011	13269.6	367.842	3.127576949e-001	7.954281402e-002	8.426255765e-005	3.925402e+002	8.065695e+002	5.965363e+001	8.677162e+001	89	190	17	77	6.863687e+000	1.920223e+001	0	0	0	0	0	0	0	0	0	0	0	45.0198	102.314	1	1	1	1	25.7804	17.99	77.4807
DATA	759	5	103	0	0	A_14_P139739	chr13:31775839-31775898	13291.5	368.158	2.091410010e-001	6.683973420e-002	1.754070127e-003	1.026569e+003	1.661610e+003	1.120532e+002	1.692169e+002	165.5	298.5	17	77	6.801853e+000	1.849677e+001	0	0	0	0	0	0	0	0	0	0	0	117.741	210.663	1	1	1	1	25.7804	17.9026	77.6396
DATA	760	5	104	0	0	A_14_P138838	chr3:145938580-145938639	13312.1	368.196	-8.429398956e-002	6.662828880e-002	2.058218157e-001	1.069185e+003	8.805594e+002	1.159705e+002	9.370166e+001	180	195	17	78	6.836803e+000	1.895189e+001	0	0	0	0	0	0	0	0	0	0	0	122.625	111.57	1	1	1	1	25.3321	17.9219	78.4559
DATA	761	5	105	0	0	A_14_P100725	chr1:112633589-112633648	13333.4	367.869	1.868721658e-001	6.574260907e-002	4.476379407e-003	1.193378e+003	1.835060e+003	1.275130e+002	1.862852e+002	189	310	17	77	6.621432e+000	1.904556e+001	0	0	0	0	0	0	0	0	0	0	0	136.855	232.332	1	1	1	1	26.0017	17.7166	78.1203
DATA	762	5	106	0	0	A_16_P18074722	chr7:113086408-113086467	13353.9	368.017	4.817904861e-002	6.284089166e-002	4.432699694e-001	1.807078e+003	2.019091e+003	1.862094e+002	2.044421e+002	251	333	17	77	6.722808e+000	1.885950e+001	0	0	0	0	0	0	0	0	0	0	0	207.201	255.435	1	1	1	1	26.4388	17.8789	78.1395
DATA	763	5	107	0	0	A_16_P17126300	chr5:56107595-56107654	13375.7	367.948	6.493250455e-001	1.043055951e-001	4.808875446e-010	1.746718e+002	7.790187e+002	4.821514e+001	8.426097e+001	69.5	176	18	78	6.762646e+000	1.923988e+001	0	0	0	0	0	0	0	0	0	0	0	20.0233	98.4623	1	1	0	1	26.0017	18.0893	78.8857
DATA	764	5	108	0	1	SRN_50541	SRN_50541	13396.7	367.875	-2.883392721e-001	6.685837144e-002	1.612818993e-005	2.335767e+004	1.202514e+004	2.336199e+003	1.202944e+003	2717.5	1593	18	77	6.784111e+000	1.935704e+001	0	0	0	0	0	0	0	0	0	0	0	2676.81	1518.41	1	1	1	1	25.3321	18.2146	77.8175
DATA	765	5	109	0	0	A_16_P20849548	chr18:44396913-44396972	13417.9	367.75	3.855849911e-001	7.493743293e-002	2.669148721e-007	6.113209e+002	1.485437e+003	7.589009e+001	1.519890e+002	115.5	260	18	78	6.694339e+000	1.939286e+001	0	0	0	0	0	0	0	0	0	0	0	70.0335	187.367	1	1	1	1	25.3321	18.3781	78.5144
DATA	766	5	110	0	0	A_16_P38970775	chr10:23521165-23521224	13439.3	367.87	-1.087378800e-002	6.609141590e-002	8.693167030e-001	9.976502e+002	9.729814e+002	1.094390e+002	1.024924e+002	164	198	18	77	6.663983e+000	1.902931e+001	0	0	0	0	0	0	0	0	0	0	0	114.245	122.588	1	1	1	1	24.8756	18.3736	77.886
DATA	767	5	111	0	0	A_16_P18070040	chr7:111149107-111149166	13460.5	367.648	-7.572896882e-003	7.195010532e-002	9.161758013e-001	6.473719e+002	6.361813e+002	7.884555e+001	7.132729e+001	113.5	168.5	18	78	6.857050e+000	1.879521e+001	0	0	0	0	0	0	0	0	0	0	0	74.0986	80.056	1	1	1	1	24.4106	18.549	78.4861
DATA	768	5	112	0	0	A_18_P26795797	chrX:1569377-1569421	13481.9	367.842	2.559265294e-001	6.638830669e-002	1.157324279e-004	1.888933e+003	3.405203e+003	1.941867e+002	3.420484e+002	267	483	17	78	6.837163e+000	1.879793e+001	0	0	0	0	0	0	0	0	0	0	0	216.097	427.959	1	1	1	1	25.1049	18.0686	78.5437
DATA	769	5	113	0	0	A_14_P104635	chr3:66396780-66396836	13502.7	367.877	1.212681142e-001	8.442506309e-002	1.508887136e-001	3.672293e+002	4.855181e+002	5.812623e+001	5.833537e+001	87	141	17	78	6.816902e+000	1.928736e+001	0	0	0	0	0	0	0	0	0	0	0	41.9881	60.9382	1	1	1	1	25.3321	18.0088	78.7471
DATA	770	5	114	0	0	A_16_P39937710	chr13:45982931-45982990	13523.9	367.842	1.667374516e-002	6.281561288e-002	7.906709071e-001	1.807058e+003	1.877785e+003	1.862450e+002	1.905505e+002	254	316	17	78	6.758021e+000	1.971688e+001	0	0	0	0	0	0	0	0	0	0	0	206.487	235.35	1	1	1	1	25.1049	17.8916	79.3717
DATA	771	5	115	0	0	A_14_P111725	chr12:114791887-114791946	13545.1	367.904	-3.004958278e-001	6.749355904e-002	8.498905140e-006	6.418800e+003	3.213350e+003	6.434634e+002	3.229675e+002	755	486.5	17	78	6.665128e+000	1.944911e+001	0	0	0	0	0	0	0	0	0	0	0	732.967	402.146	1	1	1	1	24.1747	18.051	79.2053
DATA	772	5	116	0	0	A_14_P131991	chr3:192988490-192988549	13566.5	367.827	4.516273729e-003	6.311073601e-002	9.429511979e-001	1.655957e+003	1.673268e+003	1.716397e+002	1.704505e+002	230	286	17	78	6.713796e+000	1.939369e+001	0	0	0	0	0	0	0	0	0	0	0	188.959	209.08	1	1	1	1	24.4106	18.1092	79.0034
DATA	773	5	117	0	0	A_14_P132348	chr9:95736939-95736987	13587.5	367.982	-1.062029049e-001	7.145220493e-002	1.371868719e-001	7.742932e+002	6.063209e+002	8.964690e+001	6.880912e+001	129	164	18	79	6.772918e+000	1.920947e+001	0	0	0	0	0	0	0	0	0	0	0	88.2879	75.6422	1	1	1	1	25.1049	18.2139	79.485
DATA	774	5	118	0	0	A_16_P15351883	chr1:176630819-176630878	13608.2	367.69	-2.362660648e-001	6.688113719e-002	4.114536113e-004	2.050238e+003	1.189976e+003	2.099505e+002	1.233789e+002	271	239	17	79	6.768015e+000	1.945865e+001	0	0	0	0	0	0	0	0	0	0	0	233.595	148.213	1	1	1	1	25.5572	18.1391	79.5515
DATA	775	5	119	0	0	A_14_P117440	chr11:10874344-10874403	13629.5	367.766	2.091979837e-001	7.291313403e-002	4.115896661e-003	5.494614e+002	8.894779e+002	7.118223e+001	9.474848e+001	108	191	18	78	6.801439e+000	1.857829e+001	0	0	0	0	0	0	0	0	0	0	0	62.5512	110.596	1	1	1	1	23.4529	18.1576	78.2306
DATA	776	5	120	0	0	A_14_P106580	chr16:1574104-1574157	13650.7	367.593	5.594948865e-003	9.914818141e-002	9.549991220e-001	3.097069e+002	3.137226e+002	5.486845e+001	4.531633e+001	80	118	18	78	6.823642e+000	1.851254e+001	0	0	0	0	0	0	0	0	0	0	0	35.227	38.9387	1	1	1	1	24.8756	18.3659	78.4343
DATA	777	5	121	0	1	SRN_30199	SRN_30199	13672.4	367.268	-1.877016136e-001	6.561449707e-002	4.227429585e-003	1.935675e+003	1.256408e+003	1.988052e+002	1.298421e+002	261.5	239	18	77	6.737935e+000	1.888588e+001	0	0	0	0	0	0	0	0	0	0	0	219.968	155.652	1	1	1	1	25.1049	18.4159	78.1402
DATA	778	5	122	0	0	A_14_P135514	chr12:123055434-123055493	13693.2	366.868	-1.041430874e-001	6.332983361e-002	1.000821751e-001	2.248456e+003	1.769055e+003	2.293783e+002	1.799247e+002	299	297.5	18	78	6.552486e+000	1.962855e+001	0	0	0	0	0	0	0	0	0	0	0	255.281	218.756	1	1	1	1	24.4106	18.256	78.5208
DATA	779	5	123	0	0	A_14_P108263	chr15:51806637-51806696	13714.4	367.159	-1.973168490e-001	1.029585107e-001	5.530534729e-002	3.757491e+002	2.385509e+002	5.894547e+001	4.062534e+001	92	111	18	78	7.173075e+000	1.931346e+001	0	0	0	0	0	0	0	0	0	0	0	42.6213	29.4437	1	1	1	1	26.6546	18.6968	78.4856
DATA	780	5	124	0	0	A_14_P108125	chr4:170506572-170506631	13735.8	367.421	-6.150541830e-003	6.259544402e-002	9.217269371e-001	2.034800e+003	2.006186e+003	2.084965e+002	2.033060e+002	259.5	327	17	78	6.961864e+000	1.943112e+001	0	0	0	0	0	0	0	0	0	0	0	230.584	247.144	1	1	1	1	25.7804	18.3134	78.6515
DATA	781	5	125	0	0	A_14_P105813	chr3:37665417-37665476	13756.9	366.981	1.308712385e-001	6.351824815e-002	3.936295809e-002	1.914010e+003	2.587114e+003	1.967361e+002	2.608091e+002	254	405	17	78	6.961305e+000	1.955379e+001	0	0	0	0	0	0	0	0	0	0	0	216.685	318.079	1	1	1	1	23.9365	17.8462	78.863
DATA	782	5	126	0	1	SRN_30303	SRN_30303	13778	367.321	2.857514600e-001	7.098318703e-002	5.682497481e-005	7.156585e+002	1.381838e+003	8.483197e+001	1.420874e+002	126	247	17	77	6.559216e+000	1.944052e+001	0	0	0	0	0	0	0	0	0	0	0	80.9402	169.565	1	1	1	1	25.7804	17.5714	78.3261
DATA	783	5	127	0	0	A_18_P14614982	chr4:17689813-17689872	13799.1	367.073	2.997219818e-001	6.948472120e-002	1.606939377e-005	9.751942e+002	1.944523e+003	1.076520e+002	1.972566e+002	155	316	17	77	6.608668e+000	1.886472e+001	0	0	0	0	0	0	0	0	0	0	0	110.184	238.132	1	1	1	1	25.3321	17.6526	77.7053
DATA	784	5	128	0	0	A_14_P120664	chr11:64701911-64701968	13820.3	366.877	-2.055179042e-001	6.446319881e-002	1.431896378e-003	5.570741e+003	3.470524e+003	5.589407e+002	3.486378e+002	678	497	17	77	6.834419e+000	1.883043e+001	0	0	0	0	0	0	0	0	0	0	0	628.786	424.145	1	1	1	1	25.7804	17.6286	77.6057
DATA	785	5	129	0	0	A_16_P15742167	chr2:90233964-90234023	13841.3	366.388	1.772276054e-001	6.556796919e-002	6.872498911e-003	1.221704e+003	1.837357e+003	1.304334e+002	1.867252e+002	183.5	298	17	78	6.643326e+000	1.866585e+001	0	0	0	0	0	0	0	0	0	0	0	137.76	224.089	1	1	1	1	23.9365	17.7948	78.1678
DATA	786	5	130	0	0	A_14_P133121	chr9:30552335-30552394	13862.4	366.54	-4.478867373e-001	8.361568220e-002	8.485323008e-008	1.006983e+003	3.590339e+002	1.105964e+002	4.900018e+001	158	126	17	78	6.820554e+000	1.836025e+001	0	0	0	0	0	0	0	0	0	0	0	113.435	43.7004	1	1	1	1	24.4106	18.1172	79.1145
DATA	787	5	131	0	0	A_18_P12103562	chr14:91851270-91851329	13883.7	366.607	1.532022557e-001	6.523592756e-002	1.885254874e-002	1.210304e+003	1.722252e+003	1.293985e+002	1.754368e+002	188.5	279	18	78	6.808030e+000	1.896018e+001	0	0	0	0	0	0	0	0	0	0	0	136.202	209.195	1	1	1	1	25.1049	18.2445	78.9459
DATA	788	5	132	0	0	A_14_P106454	chr15:92326618-92326677	13905	366.778	-3.524991480e-001	6.945971335e-002	3.877571205e-007	1.120987e+004	4.978532e+003	1.121923e+003	4.989779e+002	1308	678	17	78	6.806737e+000	1.923570e+001	0	0	0	0	0	0	0	0	0	0	0	1260.27	603.492	1	1	1	1	24.8756	18.1623	79.461
DATA	789	5	133	0	0	A_14_P126013	chr19:45150226-45150285	13925.9	366.755	-4.722321793e-001	7.758762863e-002	1.154513752e-009	2.109580e+003	7.111544e+002	2.158867e+002	7.863252e+001	273	170	17	78	6.821636e+000	1.898719e+001	0	0	0	0	0	0	0	0	0	0	0	236.942	86.031	1	1	1	1	23.696	18.0993	79.5714
DATA	790	5	134	0	0	A_14_P120847	chr15:22925956-22926015	13947.2	366.449	-9.371704928e-002	7.744483832e-002	2.262353209e-001	5.922448e+002	4.772921e+002	7.493541e+001	5.838170e+001	113	142	17	79	6.915300e+000	1.925566e+001	0	0	0	0	0	0	0	0	0	0	0	66.4561	57.6202	1	1	1	1	23.696	18.1933	79.9405
DATA	791	5	135	0	0	A_14_P126678	chr5:74633995-74634054	13968.1	366.86	-7.099171455e-001	1.014614717e-001	2.616626313e-012	1.066231e+003	2.079382e+002	1.161039e+002	3.958752e+001	166	104	17	80	6.818481e+000	1.949916e+001	0	0	0	0	0	0	0	0	0	0	0	119.533	25.0537	1	1	1	1	22.1978	18.1667	80.5082
DATA	792	5	136	0	0	A_14_P135025	chr4:151549845-151549904	13989.8	366.545	7.797841328e-002	8.573618501e-002	3.630779347e-001	3.808340e+002	4.557369e+002	5.971449e+001	5.671389e+001	86	138	17	81	6.734949e+000	1.981688e+001	0	0	0	0	0	0	0	0	0	0	0	42.6558	54.7964	1	1	1	1	25.3321	17.9385	81.8824
DATA	793	5	137	0	0	A_16_P16410032	chr3:132628311-132628370	14009.8	366.229	2.113312013e-002	8.087814944e-002	7.938644113e-001	4.603565e+002	4.833118e+002	6.510137e+001	5.898939e+001	97.5	145	17	81	6.905050e+000	1.949401e+001	0	0	0	0	0	0	0	0	0	0	0	51.521	58.0016	1	1	1	1	23.4529	18.1007	81.8662
DATA	794	5	138	0	-1	NC2_00025283	NC2_00025283	14032	366.5	0.000000000e+000	6.307847827e-001	1.000000000e+000	4.576282e+001	3.366351e+001	4.611956e+001	3.388910e+001	49	80	17	81	7.080686e+000	1.875018e+001	0	0	0	0	0	0	0	0	0	0	0	2.36151	-2.44862	0	0	0	0	26.2212	18.1829	81.8453
DATA	795	5	139	1028	1	SM_06	SM_06	14052	366	-1.905738819e-001	5.898218544e-001	7.466163768e-001	5.230448e+001	3.372601e+001	4.640053e+001	3.395929e+001	51	80.5	18	81	6.997430e+000	1.890494e+001	0	0	0	0	0	0	1	0	0	0	0	5.84438	0.8402	1	0	0	0	17.2609	18.4021	81.5894
DATA	796	5	140	0	0	A_14_P126561	chr13:94197542-94197598	14074.1	366.81	-9.264937354e-002	6.229744234e-002	1.369593883e-001	4.534286e+003	3.663190e+003	4.557701e+002	3.678950e+002	522	517	17.5	80	6.825990e+000	1.934638e+001	0	0	0	0	0	0	0	0	0	0	0	506.264	437.092	1	1	1	1	25.5572	18.3143	80.8673
DATA	797	5	141	0	0	A_14_P123483	chr1:116528079-116528138	14095.8	366.065	3.535173074e-001	7.155870385e-002	7.802570916e-007	9.315133e+002	2.102357e+003	1.039662e+002	2.129803e+002	143	317	17	79	6.917097e+000	1.930777e+001	0	0	0	0	0	0	0	0	0	0	0	103.935	250.368	1	1	1	1	27.0811	18.1517	80.4458
DATA	798	5	142	0	0	A_16_P01697016	chr7:39290651-39290710	14116.9	366.368	2.749728152e-001	6.829266717e-002	5.664005920e-005	1.110726e+003	2.092086e+003	1.202976e+002	2.119762e+002	176	329	18	79	6.787215e+000	1.979923e+001	0	0	0	0	0	0	0	0	0	0	0	123.855	248.71	1	1	1	1	25.7804	18.3462	80.4016
DATA	799	5	143	0	0	A_14_P107478	chr9:112686070-112686129	14138	366.133	1.609880784e-001	7.796992702e-002	3.894705441e-002	4.511560e+002	6.536042e+002	6.459194e+001	7.376768e+001	98	154	18	80	6.711597e+000	1.975823e+001	0	0	0	0	0	0	0	0	0	0	0	50.2806	77.5668	1	1	1	1	26.8687	18.2368	80.6583
DATA	800	5	144	0	0	A_16_P35563512	chr2:6872681-6872740	14158.9	366.298	2.731210806e-001	6.959288523e-002	8.689033661e-005	8.492730e+002	1.592826e+003	9.670238e+001	1.629246e+002	137.5	264	18	79	6.553257e+000	1.955153e+001	0	0	0	0	0	0	0	0	0	0	0	94.6058	188.724	1	1	1	1	25.5572	18.2398	80.3016
DATA	801	5	145	0	0	A_16_P03798223	chrY:6985224-6985283	14180	365.797	-3.223511200e-001	4.822088799e-001	5.038217824e-001	7.423291e+001	3.533828e+001	4.685585e+001	3.449325e+001	54.5	83.5	17	78	6.644201e+000	1.897369e+001	0	0	0	0	0	0	0	0	0	0	0	8.26605	4.18021	1	1	0	0	28.1191	18.0849	79.3501
DATA	802	5	146	0	1	SRN_30421	SRN_30421	14201.7	366.7	2.631326295e-001	1.059342739e-001	1.299437223e-002	2.197001e+002	4.026825e+002	5.122979e+001	5.293670e+001	69	131	17	78	6.742661e+000	1.898582e+001	0	0	0	0	0	0	0	0	0	0	0	24.456	47.5639	1	1	0	1	23.9365	18.1192	78.9659
DATA	803	5	147	0	0	A_16_P02872668	chr14:22107419-22107478	14222.8	366.293	-1.631887845e-001	7.705615075e-002	3.419281057e-002	6.816980e+002	4.681696e+002	8.240058e+001	5.810360e+001	119	141	17	78	6.736063e+000	1.900768e+001	0	0	0	0	0	0	0	0	0	0	0	75.8671	55.2187	1	1	1	1	25.5572	18.1382	78.0426
DATA	804	5	148	0	0	A_14_P102528	chr3:158540438-158540497	14243.8	365.981	4.584823858e-002	6.170810227e-002	4.574903317e-001	5.580122e+003	6.201431e+003	5.599293e+002	6.210997e+002	662	794.5	18	77.5	6.948738e+000	1.934691e+001	0	0	0	0	0	0	0	0	0	0	0	620.943	730.445	1	1	1	1	24.4106	18.3553	77.894
DATA	805	5	149	0	0	A_14_P114051	chr16:24012401-24012460	14264.6	366.073	5.373754760e-002	6.422916711e-002	4.027874510e-001	1.298517e+003	1.469553e+003	1.378582e+002	1.509509e+002	189.5	247	18	77	6.803649e+000	1.913889e+001	0	0	0	0	0	0	0	0	0	0	0	144.491	172.884	1	1	1	1	24.8756	18.4404	77.2157
DATA	806	5	150	0	0	A_16_P19373370	chr11:112375234-112375293	14285.8	365.981	-5.582663265e-002	6.907364171e-002	4.189644972e-001	8.569820e+002	7.536073e+002	9.740249e+001	8.289924e+001	142	168	18	77	6.707615e+000	1.970701e+001	0	0	0	0	0	0	0	0	0	0	0	95.3674	88.5549	1	1	1	1	24.1747	18.3217	78.2415
DATA	807	5	151	0	0	A_16_P18834919	chr10:11435658-11435717	14306.9	365.471	1.038428483e-001	6.533164515e-002	1.119537788e-001	1.102188e+003	1.399905e+003	1.195424e+002	1.441977e+002	163	254	17	77	6.370049e+000	2.021325e+001	0	0	0	0	0	0	0	0	0	0	0	122.679	164.323	1	1	1	1	24.4106	18.1438	78.199
DATA	808	5	152	0	0	A_14_P113982	chr12:58186836-58186894	14328.1	365.558	1.260218111e-001	7.909731522e-002	1.111040834e-001	4.460138e+002	5.961700e+002	6.426645e+001	6.893462e+001	91.5	150	17	76	6.672117e+000	1.973806e+001	0	0	0	0	0	0	0	0	0	0	0	49.6588	69.9157	1	1	1	1	24.6442	18.219	76.9641
DATA	809	5	153	0	0	A_14_P112144	chr2:172952326-172952384	14349.5	365.5	-9.629547246e-002	6.328439561e-002	1.281016810e-001	2.244664e+003	1.798274e+003	2.291815e+002	1.831328e+002	290	301	17	76	6.788088e+000	1.919305e+001	0	0	0	0	0	0	0	0	0	0	0	250.03	210.721	1	1	1	1	24.4106	18.1343	77.0102
DATA	810	5	154	0	0	A_16_P16755557	chr4:86638814-86638873	14370.8	365.528	2.280324220e-002	6.823816965e-002	7.382502521e-001	8.238677e+002	8.682818e+002	9.446766e+001	9.349049e+001	132	184	17	76	6.950296e+000	1.873159e+001	0	0	0	0	0	0	0	0	0	0	0	91.8218	101.677	1	1	1	1	24.8756	18.1825	76.784
DATA	811	5	155	0	0	A_18_P24671437	chr5:165064532-165064591	14391.6	365.566	-7.921165575e-002	6.690128852e-002	2.364099421e-001	1.075327e+003	8.960430e+002	1.170336e+002	9.608077e+001	171	191	17	76	6.880752e+000	1.920967e+001	0	0	0	0	0	0	0	0	0	0	0	119.931	104.874	1	1	1	1	24.4106	18.1172	77.3576
DATA	812	5	156	0	0	A_16_P20298110	chr15:71751215-71751274	14413.1	365.607	5.806856452e-001	8.484484720e-002	7.696431849e-012	5.003012e+002	1.905098e+003	6.806548e+001	1.936427e+002	105.5	300	17	76	6.912355e+000	1.887864e+001	0	0	0	0	0	0	0	0	0	0	0	55.8468	222.888	1	1	1	1	25.7804	18.1999	77.5618
DATA	813	5	157	0	1	SRN_50546	SRN_50546	14434.4	365.385	1.295267723e-001	6.254746276e-002	3.837227431e-002	1.632436e+005	2.199697e+005	1.632442e+004	2.199700e+004	18582.5	26135	17	78	6.772038e+000	1.859440e+001	0	0	0	0	0	0	0	0	0	0	0	18240.9	25729	1	1	1	1	26.6546	18.0202	78.3833
DATA	814	5	158	0	0	A_14_P117523	chr16:68723501-68723560	14455.5	365.216	2.844165090e-001	7.588221519e-002	1.781569573e-004	4.900877e+002	9.433879e+002	6.724893e+001	1.005194e+002	96	192	17	79	6.797258e+000	1.923970e+001	0	0	0	0	0	0	0	0	0	0	0	54.827	110.335	1	1	1	1	23.9365	17.8591	79.8691
DATA	815	5	159	0	0	A_14_P135381	chr9:131847544-131847597	14476.6	365.583	2.262008891e-001	7.417409353e-002	2.291507117e-003	5.284205e+002	8.895708e+002	7.005180e+001	9.548504e+001	103	185	17	79	6.385908e+000	1.923334e+001	0	0	0	0	0	0	0	0	0	0	0	59.1934	104.054	1	1	1	1	25.7804	17.5185	79.3261
DATA	816	5	160	0	0	A_14_P120155	chr2:113540293-113540351	14497.4	365.423	2.053240145e-001	9.171238170e-002	2.517011199e-002	2.985864e+002	4.790645e+002	5.477429e+001	5.914782e+001	79	135	17	78	6.790947e+000	1.955742e+001	0	0	0	0	0	0	0	0	0	0	0	33.4973	56.0503	1	1	1	1	24.4106	17.9601	79.0007
DATA	817	5	161	0	0	A_14_P123343	chr5:157167181-157167240	14518.6	365.027	3.034484214e-001	7.142368656e-002	2.151409067e-005	7.301724e+002	1.468500e+003	8.621499e+001	1.508886e+002	132.5	260.5	17	78	6.789277e+000	1.900756e+001	0	0	0	0	0	0	0	0	0	0	0	82.0551	171.884	1	1	1	1	29.1201	17.951	78.9603
DATA	818	5	162	0	0	A_16_P01816849	chr7:136470800-136470859	14539.8	365.471	-2.664260958e-001	7.006731412e-002	1.432834385e-004	1.430574e+003	7.746123e+002	1.501968e+002	8.485903e+001	205	163	17	78	6.845167e+000	1.980772e+001	0	0	0	0	0	0	0	0	0	0	0	161.066	90.7282	1	1	1	1	23.9365	17.7828	79.1948
DATA	819	5	163	0	0	A_16_P38877582	chr9:129136380-129136439	14560.9	365.328	-7.548489179e-002	6.428143183e-002	2.402798406e-001	1.534029e+003	1.289285e+003	1.600544e+002	1.334968e+002	213	231	17	78	6.832917e+000	1.977726e+001	0	0	0	0	0	0	0	0	0	0	0	173.073	151.134	1	1	1	1	26.0017	17.6655	79.1794
DATA	820	5	164	66	1	DarkCorner	DarkCorner	14582.2	365	0.000000000e+000	6.280645834e-001	1.000000000e+000	4.525134e+001	3.435897e+001	4.555625e+001	3.459675e+001	45	85	17	78	6.862268e+000	1.950760e+001	0	0	0	0	0	0	0	0	0	0	0	-1.38368	0.847504	0	0	0	0	28.1191	17.8384	79.2875
DATA	821	6	1	0	0	A_18_P10687256	chr10:30961768-30961827	11143.4	379.836	2.712176807e-001	6.770705769e-002	6.182048945e-005	1.397388e+003	2.609364e+003	1.483751e+002	2.636793e+002	188	363	17	78	6.815251e+000	1.963125e+001	0	0	0	0	0	0	0	0	0	0	0	144.317	279.196	1	1	1	1	25.1049	18.0069	79.0734
DATA	822	6	2	0	0	A_14_P133587	chr9:139901669-139901726	11164.6	379.389	-4.322849080e-001	7.313882064e-002	3.411300675e-009	1.937820e+004	7.161906e+003	1.938469e+003	7.172005e+002	2049	855	17	79	6.825309e+000	1.930787e+001	0	0	0	0	0	0	0	0	0	0	0	1991.6	764.042	1	1	1	1	24.4106	18.1498	79.9136
DATA	823	6	3	0	0	A_16_P15351436	chr1:176459441-176459500	11185.6	379.684	3.150701381e-001	8.003129128e-002	8.256269114e-005	4.400166e+002	9.089484e+002	6.686708e+001	9.857434e+001	91	169.5	18	79	7.066111e+000	2.002659e+001	0	0	0	0	0	0	0	0	0	0	0	45.0216	96.7162	1	1	1	1	25.1049	19.251	80.553
DATA	824	6	4	0	0	A_14_P128899	chr10:49609715-49609774	11207.1	379.745	9.821053739e-002	7.129158235e-002	1.683300759e-001	6.996240e+002	8.771528e+002	8.632142e+001	9.568629e+001	118	174	18	79	7.142720e+000	1.979753e+001	0	0	0	0	0	0	0	0	0	0	0	71.2812	93.1135	1	1	1	1	25.1049	18.9791	79.5045
DATA	825	6	5	0	0	A_14_P123023	chr14:62050287-62050346	11228.3	379.627	4.511485469e-001	8.326284502e-002	6.014628032e-008	4.131121e+002	1.167391e+003	6.544470e+001	1.228651e+002	89	199.5	18	79	7.315656e+000	1.944598e+001	0	0	0	0	0	0	0	0	0	0	0	41.9283	123.674	1	1	1	1	25.7804	18.854	79.4255
DATA	826	6	6	0	0	A_14_P133801	chr1:169357484-169357543	11249.3	379.636	-1.182079284e-001	7.055176234e-002	9.384048749e-002	9.588149e+002	7.303429e+002	1.085717e+002	8.250361e+001	147	160	18	77	7.034689e+000	1.934495e+001	0	0	0	0	0	0	0	0	0	0	0	96.9726	77.2405	1	1	1	1	24.8756	18.3722	78.5864
DATA	827	6	7	0	0	A_14_P108420	chr10:62092603-62092662	11270.4	379.836	4.866354201e-002	6.396440801e-002	4.467819526e-001	1.516416e+003	1.696219e+003	1.600202e+002	1.739214e+002	194.5	262.5	18	77	7.106205e+000	1.929367e+001	0	0	0	0	0	0	0	0	0	0	0	152.875	179.135	1	1	1	1	25.3321	18.6088	78.7535
DATA	828	6	8	0	0	A_14_P107923	chr15:73614452-73614505	11291.2	379.279	6.179205631e-003	6.650699460e-002	9.259745743e-001	1.083385e+003	1.098910e+003	1.198484e+002	1.164325e+002	150.5	199.5	18	78	6.921147e+000	1.905288e+001	0	0	0	0	0	0	0	0	0	0	0	108.905	115.919	1	1	1	1	26.6546	18.7845	78.6077
DATA	829	6	9	0	0	A_14_P137041	chr4:62936981-62937040	11313	379.048	2.098899040e-001	6.845421177e-002	2.168448519e-003	9.284883e+002	1.505450e+003	1.061212e+002	1.553933e+002	140	239	18	78	7.107086e+000	1.906483e+001	0	0	0	0	0	0	0	0	0	0	0	93.0795	158.653	1	1	1	1	26.8687	18.9829	78.5524
DATA	830	6	10	0	0	A_14_P107342	chr1:196518386-196518445	11334	379.197	5.643643644e-002	7.760109259e-002	4.670646013e-001	5.548714e+002	6.318716e+002	7.571018e+001	7.401221e+001	104	148	18	78	7.181144e+000	1.921558e+001	0	0	0	0	0	0	0	0	0	0	0	55.4948	66.5478	1	1	1	1	27.0811	19.1792	78.4897
DATA	831	6	11	0	0	A_14_P131494	chr9:117879236-117879295	11354.1	378.6	1.359169638e-001	1.226741892e-001	2.678830774e-001	2.227432e+002	3.045941e+002	5.621465e+001	4.793289e+001	68	114	18	79	7.295395e+000	1.927072e+001	0	0	0	0	0	0	0	0	0	0	0	22.2325	32.0661	1	1	0	1	24.1747	19.2888	78.5129
DATA	832	6	12	0	0	A_14_P123000	chr21:46357449-46357502	11376.3	379.079	1.778645415e-001	7.317730271e-002	1.507396411e-002	6.242574e+002	9.402173e+002	8.106248e+001	1.016217e+002	105	187	18	79	7.132702e+000	1.959101e+001	0	0	0	0	0	0	0	0	0	0	0	62.1894	98.9656	1	1	1	1	27.0811	19.229	78.546
DATA	833	6	13	0	0	A_14_P109233	chr22:24574559-24574618	11397.6	378.547	5.938592128e-001	1.127847436e-001	1.398680835e-007	1.698335e+002	6.666263e+002	5.450921e+001	7.701092e+001	65	159.5	18	79	7.165763e+000	1.997312e+001	0	0	0	0	0	0	0	0	0	0	0	16.8917	70.1707	1	1	0	1	24.4106	18.8212	79.1
DATA	834	6	14	0	0	A_14_P110701	chr6:55751122-55751181	11418.8	378.66	2.002392027e-002	7.550896321e-002	7.908661758e-001	6.248509e+002	6.543353e+002	8.120560e+001	7.594380e+001	105	151	18	78	7.060840e+000	1.963048e+001	0	0	0	0	0	0	0	0	0	0	0	62.0653	68.8968	1	1	1	1	24.8756	18.667	78.8483
DATA	835	6	15	0	0	A_18_P16145884	chr7:80878634-80878693	11439.9	378.741	1.968510098e-001	6.622762550e-002	2.955393407e-003	1.302678e+003	2.049689e+003	1.402339e+002	2.085586e+002	164.5	298	18	77	6.996731e+000	1.930260e+001	0	0	0	0	0	0	0	0	0	0	0	129.251	215.925	1	1	1	1	25.5572	18.4756	78.1276
DATA	836	6	16	0	0	A_16_P21384352	chrX:12333112-12333171	11460.9	378.579	-1.184499850e-001	7.360751495e-002	1.075703285e-001	8.207824e+002	6.248533e+002	9.714637e+001	7.339494e+001	125	147.5	18	78	6.647563e+000	1.914745e+001	0	0	0	0	0	0	0	0	0	0	0	81.3664	65.8705	1	1	1	1	25.7804	18.6043	78.6772
DATA	837	6	17	0	0	A_14_P130104	chr1:47173401-47173460	11481.6	378.833	1.312192733e-001	6.695622550e-002	5.002184955e-002	1.010202e+003	1.366556e+003	1.136182e+002	1.419666e+002	142	221	18	78	6.582344e+000	1.912006e+001	0	0	0	0	0	0	0	0	0	0	0	100.081	144.187	1	1	1	1	24.8756	18.3791	78.6488
DATA	838	6	18	0	0	A_14_P201369	chr6:72003258-72003317	11503.2	378.672	-9.731214159e-002	6.925282156e-002	1.599700728e-001	1.020039e+003	8.152759e+002	1.145046e+002	9.012934e+001	148.5	174.5	18	78	6.706734e+000	1.831285e+001	0	0	0	0	0	0	0	0	0	0	0	101.009	86.1145	1	1	1	1	26.2212	18.1686	78.405
DATA	839	6	19	0	0	A_16_P01198581	chr5:25281032-25281091	11524	378.707	2.308961020e-001	7.039576632e-002	1.038175998e-003	7.832184e+002	1.332843e+003	9.403242e+001	1.386996e+002	128	219	18	78	7.212070e+000	1.781610e+001	0	0	0	0	0	0	0	0	0	0	0	77.5392	140.958	1	1	1	1	25.7804	18.6109	78.6277
DATA	840	6	20	0	0	A_14_P127002	chr18:23380213-23380272	11545.5	378.483	1.518856830e-001	1.016366322e-001	1.350713682e-001	2.938595e+002	4.168938e+002	5.976302e+001	5.662733e+001	78	125	18	78	6.928844e+000	1.811700e+001	0	0	0	0	0	0	0	0	0	0	0	29.0907	44.1532	1	1	1	1	25.3321	18.6197	78.8172
DATA	841	6	21	0	0	A_14_P138106	chr17:16892401-16892460	11566	378.667	-3.006842330e-001	7.118539292e-002	2.400469571e-005	1.675610e+003	8.384721e+002	1.754536e+002	9.216537e+001	204	171.5	18	78	6.557334e+000	1.907167e+001	0	0	0	0	0	0	0	0	0	0	0	165.902	88.9404	1	1	1	1	26.2212	18.1604	79.0904
DATA	842	6	22	0	0	A_16_P00422430	chr2:86592838-86592897	11587	378.7	1.843184821e-001	6.410868689e-002	4.039075981e-003	3.059622e+003	4.677203e+003	3.103521e+002	4.692775e+002	332	567.5	18	77	6.592172e+000	1.879800e+001	0	0	0	0	0	0	0	0	0	0	0	303.029	496.994	1	1	1	1	26.2212	18.4697	78.3415
DATA	843	6	23	0	0	A_16_P35944905	chr2:166711889-166711948	11608.7	378.508	1.223266382e-001	7.073569940e-002	8.374685851e-002	7.287178e+002	9.657973e+002	8.951624e+001	1.038317e+002	120	182.5	18	77	7.155379e+000	1.906402e+001	0	0	0	0	0	0	0	0	0	0	0	72.2093	102.823	1	1	1	1	25.7804	18.9765	78.9334
DATA	844	6	24	0	0	A_14_P117145	chr1:231837316-231837375	11629.2	378.867	1.607385038e-001	9.032737212e-002	7.515609093e-002	3.578245e+002	5.180940e+002	6.308478e+001	6.427909e+001	82	143	18	78	6.569004e+000	1.889261e+001	0	0	0	0	0	0	0	0	0	0	0	35.4805	55.269	1	1	1	1	22.4545	18.5823	79.0926
DATA	845	6	25	0	1	SRN_30329	SRN_30329	11651.6	378.167	-4.129643302e-001	7.979900312e-002	2.278423224e-007	1.269668e+003	4.905982e+002	1.371691e+002	6.203171e+001	173	135	18	79	6.664327e+000	1.855676e+001	0	0	0	0	0	0	0	0	0	0	0	126.001	52.4541	1	1	1	1	24.8756	18.5315	78.8881
DATA	846	6	26	0	0	A_14_P104668	chr8:22087590-22087642	11672.5	378.377	1.030160706e-001	6.363526527e-002	1.054791355e-001	1.798879e+003	2.280437e+003	1.872143e+002	2.311676e+002	233	325	18	78	6.583850e+000	1.869576e+001	0	0	0	0	0	0	0	0	0	0	0	178.694	244.379	1	1	1	1	26.2212	18.4273	78.6646
DATA	847	6	27	0	0	A_14_P125828	chr1:153431594-153431653	11693.7	378.393	-1.001246933e-001	6.296577962e-002	1.118022221e-001	2.988162e+003	2.372900e+003	3.032731e+002	2.402792e+002	347	327.5	18	78	6.799701e+000	1.847430e+001	0	0	0	0	0	0	0	0	0	0	0	297.169	254.908	1	1	1	1	25.1049	18.4899	78.4909
DATA	848	6	28	0	0	A_14_P135731	chr6:53853420-53853479	11715	378.246	9.560419984e-002	6.789330267e-002	1.590855895e-001	9.008035e+002	1.122624e+003	1.038806e+002	1.184194e+002	136.5	199	18	78	6.991031e+000	1.913062e+001	0	0	0	0	0	0	0	0	0	0	0	89.6964	120.903	1	1	1	1	27.501	18.2991	78.5474
DATA	849	6	29	0	0	A_14_P129489	chr16:28543104-28543163	11735.4	378.291	5.194150360e-002	9.440399107e-002	5.821790986e-001	3.651728e+002	4.115665e+002	6.326945e+001	5.574005e+001	82	129	18	79	7.102471e+000	1.937655e+001	0	0	0	0	0	0	0	0	0	0	0	36.4106	44.4377	1	1	1	1	24.8756	18.7701	79.1824
DATA	850	6	30	0	0	A_16_P02776734	chr13:51321955-51322014	11756.8	378.429	2.725018253e-001	7.139768652e-002	1.352616868e-004	7.502378e+002	1.405079e+003	9.104857e+001	1.454225e+002	123	238	18	80	6.893769e+000	1.909875e+001	0	0	0	0	0	0	0	0	0	0	0	74.9204	152.133	1	1	1	1	26.6546	18.3032	80.2339
DATA	851	6	31	0	0	A_16_P01085278	chr4:136587298-136587357	11778.1	378.576	1.686316900e-001	7.710999250e-002	2.874996531e-002	5.139984e+002	7.578679e+002	7.276307e+001	8.450370e+001	99	157	17	79	6.677093e+000	1.989185e+001	0	0	0	0	0	0	0	0	0	0	0	51.4136	82.2913	1	1	1	1	26.0017	17.996	80.8532
DATA	852	6	32	0	0	A_16_P41646318	chrX:36978080-36978139	11798.8	378.533	-1.105692407e-001	6.640658024e-002	9.590590202e-002	1.349744e+003	1.046363e+003	1.444352e+002	1.110765e+002	179.5	195.5	17	80	6.617343e+000	1.947901e+001	0	0	0	0	0	0	0	0	0	0	0	135.242	113.943	1	1	1	1	25.7804	18.2945	81.2466
DATA	853	6	33	0	0	A_16_P02368291	chr10:128980532-128980591	11820.2	377.864	-5.417333728e-003	6.485447442e-002	9.334296402e-001	1.329726e+003	1.313242e+003	1.425323e+002	1.364810e+002	177.5	220	17	81	6.012620e+000	1.946856e+001	0	0	0	0	0	0	0	0	0	0	0	133.482	143.431	1	1	1	1	26.4388	17.74	81.8475
DATA	854	6	34	0	0	A_14_P120203	chr10:91451180-91451239	11841.9	377.842	1.559290023e-001	6.407216835e-002	1.494758785e-002	2.000257e+003	2.864275e+003	2.064788e+002	2.888132e+002	255	388	17	80	6.909821e+000	1.936158e+001	0	0	0	0	0	0	0	0	0	0	0	201.193	313.818	1	1	1	1	25.1049	18.3212	80.9848
DATA	855	6	35	0	0	A_14_P121122	chr10:11245206-11245265	11863	377.687	1.772263175e-001	7.055901073e-002	1.201354942e-002	7.217382e+002	1.085440e+003	8.843986e+001	1.146542e+002	116.5	198	17	80	6.861465e+000	1.909896e+001	0	0	0	0	0	0	0	0	0	0	0	72.7433	119.297	1	1	1	1	26.6546	18.124	80.474
DATA	856	6	36	0	0	A_16_P15322374	chr1:163743695-163743754	11884.2	377.673	-2.707581165e-001	6.931972839e-002	9.386306763e-005	1.791927e+003	9.606432e+002	1.863100e+002	1.028758e+002	230	195.5	17	80	6.891063e+000	1.937975e+001	0	0	0	0	0	0	0	0	0	0	0	180.993	105.919	1	1	1	1	25.1049	18.1213	81.358
DATA	857	6	37	0	0	A_14_P201816	chr8:131308474-131308531	11905.5	377.538	-4.132180188e-001	1.179278434e-001	4.583420461e-004	4.528167e+002	1.748656e+002	6.811968e+001	4.064520e+001	93	101.5	18	81	6.744594e+000	1.919900e+001	0	0	0	0	0	0	0	0	0	0	0	45.8385	19.3436	1	1	1	0	20.591	18.1988	82.0727
DATA	858	6	38	0	0	A_14_P135000	chr11:95711795-95711854	11926.2	377.459	7.553419354e-002	6.816220314e-002	2.677954733e-001	8.655937e+002	1.030026e+003	1.003533e+002	1.093028e+002	138	196	18	81	6.474279e+000	1.978442e+001	0	0	0	0	0	0	0	0	0	0	0	87.8207	114.311	1	1	1	1	25.7804	18.2232	81.9362
DATA	859	6	39	0	0	A_16_P18328789	chr8:64028340-64028399	11947.4	377.73	-9.915331241e-002	6.549759901e-002	1.300647826e-001	1.452249e+003	1.155814e+003	1.538061e+002	1.211926e+002	198	206	17	81	6.506725e+000	1.949072e+001	0	0	0	0	0	0	0	0	0	0	0	147.692	128.703	1	1	1	1	26.2212	17.9613	81.2999
DATA	860	6	40	0	0	A_14_P109613	chr16:88900248-88900307	11968.2	377.621	7.614450744e-002	1.423908421e-001	5.928178638e-001	1.899929e+002	2.264028e+002	5.398922e+001	4.148480e+001	64.5	104	17	79	6.751705e+000	1.936282e+001	0	0	0	0	0	0	0	0	0	0	0	19.368	25.2944	1	1	0	1	25.7804	18.2539	79.457
DATA	861	6	41	0	0	A_14_P202444	chr1:31657920-31657976	11989.4	377.611	-1.709339607e-001	6.406868040e-002	7.630878559e-003	3.461996e+003	2.335569e+003	3.498504e+002	2.363463e+002	387	327	17	79	6.916575e+000	1.969116e+001	0	0	0	0	0	0	0	0	0	0	0	353.8	261.835	1	1	1	1	24.4106	17.8765	79.9458
DATA	862	6	42	0	0	A_14_P129316	chr4:128776459-128776518	12010.4	377.611	3.239169566e-001	7.693233521e-002	2.549035005e-005	5.081422e+002	1.071278e+003	7.148737e+001	1.130406e+002	97.5	193	17	78	6.738528e+000	2.003002e+001	0	0	0	0	0	0	0	0	0	0	0	52.0609	120.51	1	1	1	1	24.4106	17.843	79.191
DATA	863	6	43	0	0	A_16_P19307708	chr11:83645252-83645311	12032.3	377.492	1.587332643e-001	8.413441264e-002	5.920568397e-002	3.989426e+002	5.749681e+002	6.408163e+001	6.781160e+001	88.5	148	17	78	6.796784e+000	2.000740e+001	0	0	0	0	0	0	0	0	0	0	0	40.9822	64.9111	1	1	1	1	25.7804	17.973	78.996
DATA	864	6	44	0	0	A_14_P123038	chr13:105833992-105834051	12052.7	377.382	-4.602194812e-001	7.543816853e-002	1.056588629e-009	3.734023e+003	1.294069e+003	3.767380e+002	1.342760e+002	413	231	18	78	6.799240e+000	1.935644e+001	0	0	0	0	0	0	0	0	0	0	0	384.559	146.585	1	1	1	1	24.8756	18.3877	78.9702
DATA	865	6	45	0	0	A_16_P02444256	chr11:47493957-47494016	12074.5	376.859	1.002844948e-002	8.249083296e-002	9.032392002e-001	4.783098e+002	4.894831e+002	6.911161e+001	6.058640e+001	94.5	133.5	18	78	6.943115e+000	1.929456e+001	0	0	0	0	0	0	0	0	0	0	0	49.3943	55.6438	1	1	1	1	26.6546	18.4341	79.0546
DATA	866	6	46	0	0	A_16_P00566891	chr2:198807217-198807276	12095.5	377	4.888941604e-002	6.684687873e-002	4.645567102e-001	9.649929e+002	1.079975e+003	1.085695e+002	1.137072e+002	141	208	18	77	7.006777e+000	1.839210e+001	0	0	0	0	0	0	0	0	0	0	0	99.9225	123.201	1	1	1	1	26.2212	18.4635	77.8881
DATA	867	6	47	0	0	A_14_P131989	chr17:27041316-27041374	12116.9	376.969	1.049867506e-001	6.270109032e-002	9.405188282e-002	2.853964e+003	3.634421e+003	2.896768e+002	3.651672e+002	331	489	18	78	6.899675e+000	1.890956e+001	0	0	0	0	0	0	0	0	0	0	0	296.34	416.081	1	1	1	1	27.501	18.5473	78.7837
DATA	868	6	48	0	0	A_14_P109608	chr10:85913032-85913091	12138	377.203	-1.726925790e-001	9.155872029e-002	5.927605641e-002	4.845184e+002	3.255500e+002	6.925012e+001	4.804107e+001	97	120	18	77	6.382702e+000	1.880883e+001	0	0	0	0	0	0	0	0	0	0	0	50.4488	37.4012	1	1	1	1	28.1191	18.3673	78.1363
DATA	869	6	49	0	0	A_14_P133915	chr18:71952223-71952282	12158.8	376.869	-1.543195163e-001	6.768156282e-002	2.260282108e-002	1.266598e+003	8.878082e+002	1.359317e+002	9.550734e+001	176	181	18	76	6.345721e+000	1.907242e+001	0	0	0	0	0	0	0	0	0	0	0	132.239	102.346	1	1	1	1	26.8687	18.4558	78.0099
DATA	870	6	50	0	0	A_14_P134105	chr7:87329804-87329863	12180.1	376.915	-5.071693844e-002	7.327546174e-002	4.888488981e-001	7.005515e+002	6.233373e+002	8.560867e+001	7.152937e+001	124	159	18	78	6.587263e+000	1.888094e+001	0	0	0	0	0	0	0	0	0	0	0	73.3462	72.1103	1	1	1	1	26.2212	18.3307	78.5408
DATA	871	6	51	0	0	A_16_P15780329	chr2:110895981-110896040	12201.3	376.656	-2.002448314e-001	8.374778791e-002	1.680043609e-002	6.058011e+002	3.820192e+002	7.795862e+001	5.178650e+001	114	126	17	77	6.874610e+000	1.918786e+001	0	0	0	0	0	0	0	0	0	0	0	63.6039	44.347	1	1	1	1	26.6546	18.2283	77.8767
DATA	872	6	52	0	0	A_14_P109158	chr11:116728540-116728594	12222.2	377.037	-3.013701206e-001	7.325914109e-002	3.892754346e-005	1.252553e+003	6.257863e+002	1.344733e+002	7.162507e+001	183.5	156.5	18	77	6.874393e+000	1.946264e+001	0	0	0	0	0	0	0	0	0	0	0	131.876	72.8955	1	1	1	1	25.1049	18.1523	77.7787
DATA	873	6	53	0	0	A_14_P136435	chr3:100428290-100428336	12243.9	376.475	-3.000339492e-001	6.867792988e-002	1.249826808e-005	2.607912e+003	1.306950e+003	2.653160e+002	1.352289e+002	323	238.5	18	77	6.912054e+000	1.888988e+001	0	0	0	0	0	0	0	0	0	0	0	275.361	152.772	1	1	1	1	26.0017	18.1367	77.5908
DATA	874	6	54	0	0	A_16_P18202452	chr8:5721369-5721428	12264.8	376.509	3.399475621e-001	6.945744543e-002	9.864189971e-007	1.872694e+003	4.096512e+003	1.934869e+002	4.111104e+002	239	575	17	78	6.542278e+000	1.849114e+001	0	0	0	0	0	0	0	0	0	0	0	198.281	480.458	1	1	1	1	25.7804	17.6444	78.462
DATA	875	6	55	0	0	A_14_P121575	chrX:120841367-120841426	12286.2	376.821	2.082199148e-001	6.818790232e-002	2.260985707e-003	8.876056e+002	1.433639e+003	1.011548e+002	1.474537e+002	137	251	18	78	6.964003e+000	1.827284e+001	0	0	0	0	0	0	0	0	0	0	0	94.2486	168.723	1	1	1	1	25.1049	18.287	78.7891
DATA	876	6	56	0	0	A_16_P18482472	chr8:128955481-128955540	12307.2	376.632	-3.952254843e-001	7.170016574e-002	3.543806502e-008	5.220598e+003	2.101332e+003	5.242970e+002	2.129262e+002	587	331	17	78	7.033457e+000	1.909067e+001	0	0	0	0	0	0	0	0	0	0	0	555.87	248.117	1	1	1	1	25.7804	18.3878	77.7724
DATA	877	6	57	0	0	A_14_P134067	chr2:214619035-214619094	12328.4	376.364	1.878474910e-002	6.748127932e-002	7.807285127e-001	9.012884e+002	9.411276e+002	1.022310e+002	1.001553e+002	141	185.5	18	77	7.007322e+000	1.837036e+001	0	0	0	0	0	0	0	0	0	0	0	96.2323	111.489	1	1	1	1	24.8756	18.3614	77.4148
DATA	878	6	58	0	0	A_16_P19858217	chr13:71028436-71028495	12349.7	376.431	1.022584513e-001	6.549605711e-002	1.184549610e-001	1.095529e+003	1.386380e+003	1.196530e+002	1.427820e+002	159.5	238	18	77	6.945127e+000	1.875274e+001	0	0	0	0	0	0	0	0	0	0	0	117.299	164.776	1	1	1	1	25.7804	18.3276	77.9224
DATA	879	6	59	0	0	A_14_P113746	chr1:197522122-197522181	12371.1	376.544	5.045640347e-002	6.386834411e-002	4.295240048e-001	1.425394e+003	1.601000e+003	1.503982e+002	1.636785e+002	198	265	18	77	6.696002e+000	1.891289e+001	0	0	0	0	0	0	0	0	0	0	0	153.043	190.903	1	1	1	1	25.7804	18.2129	78.3764
DATA	880	6	60	0	0	A_14_P121191	chr16:3165058-3165111	12392.5	376.163	-6.534686420e-002	1.179072229e-001	5.794264197e-001	2.731184e+002	2.349655e+002	5.509587e+001	4.127277e+001	78	112	18	77	7.241139e+000	1.875294e+001	0	0	0	0	0	0	0	0	0	0	0	29.4046	28.1058	1	1	1	1	23.696	18.7368	78.2427
DATA	881	6	61	0	1	SRN_50476	SRN_50476	12413	376.5	1.599340950e-001	6.313292304e-002	1.129969477e-002	7.129366e+004	1.030351e+005	7.129526e+003	1.030356e+004	7689.5	12323	18	79	7.371500e+000	1.893208e+001	0	0	0	0	0	0	0	0	0	0	0	7695.82	12362.1	1	1	1	1	26.2212	18.7816	79.087
DATA	882	6	62	0	0	A_16_P02546865	chr11:129570431-129570490	12434.5	376.5	1.571582509e-001	6.618703297e-002	1.757479027e-002	1.048144e+003	1.505148e+003	1.151147e+002	1.542468e+002	160	259	18	80	7.504490e+000	1.880730e+001	0	0	0	0	0	0	0	0	0	0	0	113.449	181.146	1	1	1	1	24.4106	19.0879	79.5005
DATA	883	6	63	0	0	A_14_P139162	chr13:89513072-89513131	12455.3	376.547	3.690986981e-001	7.432440573e-002	6.833042509e-007	6.498350e+002	1.520204e+003	8.047679e+001	1.556949e+002	118	253	18	81	6.956042e+000	1.959730e+001	0	0	0	0	0	0	0	0	0	0	0	70.5188	183.496	1	1	1	1	24.6442	18.2781	79.8774
DATA	884	6	64	0	0	A_16_P02777239	chr13:51672708-51672767	12476.6	376.183	8.276803559e-002	6.449901039e-002	1.994062438e-001	1.257591e+003	1.521625e+003	1.343777e+002	1.558125e+002	183	262	17	79	6.875249e+000	1.968484e+001	0	0	0	0	0	0	0	0	0	0	0	136.826	184.202	1	1	1	1	25.7804	18.0903	79.3262
DATA	885	6	65	0	0	A_18_P17243403	chrX:99661210-99661269	12497.4	376.254	9.599545148e-002	8.605579446e-002	2.646351651e-001	3.765478e+002	4.696946e+002	6.040401e+001	5.765376e+001	90	143	17	79	6.878590e+000	1.966429e+001	0	0	0	0	0	0	0	0	0	0	0	41.0714	57.0196	1	1	1	1	27.7085	18.1598	78.999
DATA	886	6	66	0	0	A_14_P121867	chr10:54531400-54531459	12518.8	376.115	-8.532613080e-002	6.738595320e-002	2.054306728e-001	1.037628e+003	8.525413e+002	1.139570e+002	9.154141e+001	160	186	17	78	6.824900e+000	1.925995e+001	0	0	0	0	0	0	0	0	0	0	0	113.465	103.787	1	1	1	1	26.8687	18.0132	78.5961
DATA	887	6	67	0	0	A_14_P102613	chr4:14516573-14516632	12539.9	376.081	1.247469263e-001	6.321279033e-002	4.844494885e-002	2.228052e+003	2.969424e+003	2.277076e+002	2.987982e+002	291.5	444.5	17	78	6.799906e+000	1.944858e+001	0	0	0	0	0	0	0	0	0	0	0	244.237	362.472	1	1	1	1	27.0811	17.9879	79.1648
DATA	888	6	68	0	0	A_14_P121533	chr18:2550022-2550081	12561.5	375.815	1.216216292e-001	6.310109663e-002	5.392865463e-002	2.328131e+003	3.080556e+003	2.374862e+002	3.098353e+002	296.5	456.5	18	77	6.958085e+000	1.877231e+001	0	0	0	0	0	0	0	0	0	0	0	255.837	377.047	1	1	1	1	27.0811	18.0839	77.7203
DATA	889	6	69	0	0	A_14_P123933	chr3:12146369-12146428	12582.2	376.107	1.066168842e-001	6.389167718e-002	9.517424468e-002	1.496516e+003	1.912926e+003	1.567901e+002	1.941313e+002	214	316	17	77	6.868623e+000	1.951488e+001	0	0	0	0	0	0	0	0	0	0	0	164.835	234.729	1	1	1	1	25.3321	17.9246	77.9857
DATA	890	6	70	0	0	A_14_P126998	chr14:81389537-81389596	12603.2	375.794	6.025912112e-002	6.290131898e-002	3.380655114e-001	1.864086e+003	2.141534e+003	1.921606e+002	2.166805e+002	252	340	18	77	6.678123e+000	1.949342e+001	0	0	0	0	0	0	0	0	0	0	0	205.792	263.425	1	1	1	1	27.0811	18.3052	77.9401
DATA	891	6	71	0	1	SRN_20617	SRN_20617	12623.6	375.538	-9.862165774e-001	1.216952298e-001	5.318672880e-016	1.233061e+003	1.272822e+002	1.318047e+002	3.529518e+001	179	96.5	17	78	6.592228e+000	1.892572e+001	0	0	0	0	0	0	0	0	0	0	0	136.424	15.6928	1	1	1	0	27.0811	18.1379	78.545
DATA	892	6	72	0	0	A_16_P38293839	chr8:6502461-6502520	12645.5	375.731	3.259742750e-001	7.063782762e-002	3.936127683e-006	9.169862e+002	1.942393e+003	1.027951e+002	1.969959e+002	146	320	18	78	6.351448e+000	1.886135e+001	0	0	0	0	0	0	0	0	0	0	0	101.687	240.062	1	1	1	1	24.4106	18.393	78.597
DATA	893	6	73	0	0	A_14_P125401	chr14:61265545-61265604	12666.9	375.661	1.487367686e-001	6.521427078e-002	2.256385976e-002	1.201359e+003	1.692036e+003	1.287691e+002	1.723470e+002	176	296	18	78	6.446176e+000	1.852905e+001	0	0	0	0	0	0	0	0	0	0	0	133.511	209.595	1	1	1	1	25.3321	18.3941	78.5287
DATA	894	6	74	0	0	A_14_P138948	chr3:11765281-11765340	12687.9	375.475	-3.250645570e-001	7.088153148e-002	4.517620375e-006	1.825290e+003	8.635097e+002	1.882998e+002	9.233387e+001	239	182	18	78	7.016532e+000	1.827055e+001	0	0	0	0	0	0	0	0	0	0	0	203.27	107.192	1	1	1	1	26.0017	18.7748	78.5654
DATA	895	6	75	0	0	A_14_P136395	chr3:102218968-102219027	12709.7	375.5	-2.638586103e-002	6.295759144e-002	6.751391684e-001	1.857250e+003	1.747771e+003	1.913762e+002	1.777964e+002	256	299	18	77	6.746772e+000	1.760280e+001	0	0	0	0	0	0	0	0	0	0	0	207.26	217.424	1	1	1	1	24.4106	18.1246	77.92
DATA	896	6	76	0	0	A_14_P138306	chr3:181762961-181763020	12730.3	375.647	4.289084723e-001	7.600422064e-002	1.668996953e-008	6.718958e+002	1.803891e+003	8.146983e+001	1.833047e+002	127	298	18	78	6.925073e+000	1.822660e+001	0	0	0	0	0	0	0	0	0	0	0	75.1248	224.843	1	1	1	1	24.4106	18.1982	79.4166
DATA	897	6	77	0	0	A_14_P105364	chr16:88590554-88590613	12751.7	375.5	-2.634564675e-001	6.884264392e-002	1.297476557e-004	1.659091e+003	9.045110e+002	1.721646e+002	9.611319e+001	237	201	18	80	6.745268e+000	1.888306e+001	0	0	0	0	0	0	0	0	0	0	0	185.857	112.955	1	1	1	1	24.4106	18.1799	80.2419
DATA	898	6	78	0	0	A_14_P102201	chr5:125774098-125774157	12772.8	375.278	2.082068489e-001	6.535717554e-002	1.444157453e-003	1.624028e+003	2.623012e+003	1.687655e+002	2.643000e+002	227	416	18	79	6.949665e+000	1.943832e+001	0	0	0	0	0	0	0	0	0	0	0	182.261	328.146	1	1	1	1	24.6442	18.481	80.0269
DATA	899	6	79	0	0	A_14_P118240	chr11:18487158-18487217	12794.1	375.271	1.972637693e-001	6.546695371e-002	2.585248169e-003	1.401348e+003	2.207038e+003	1.474363e+002	2.230675e+002	208	361	18	79	7.275210e+000	1.971093e+001	0	0	0	0	0	0	0	0	0	0	0	157.548	276.581	1	1	1	1	26.0017	18.4539	80.7621
DATA	900	6	80	0	1	SRN_20167	SRN_20167	12815	375.39	-1.590918899e+000	1.788941030e-001	5.943999662e-019	1.252280e+003	3.212051e+001	1.333217e+002	3.240467e+001	186	86	17	80	7.333825e+000	1.947794e+001	0	0	0	0	0	0	0	0	0	0	0	141.026	2.65117	1	0	1	0	26.0017	18.459	80.8176
DATA	901	6	81	0	0	A_14_P130607	chr11:35006200-35006259	12835.7	375.382	1.878018910e-001	6.440564682e-002	3.546382655e-003	2.152164e+003	3.316479e+003	2.200094e+002	3.332159e+002	281	512	18	81	7.322699e+000	2.013349e+001	0	0	0	0	0	0	0	0	0	0	0	242.752	416.903	1	1	1	1	24.8756	18.4469	81.3569
DATA	902	6	82	0	0	A_14_P107849	chr15:96313856-96313915	12857	375.351	9.293821881e-002	9.021708787e-002	3.029339497e-001	3.319094e+002	4.111097e+002	5.640155e+001	5.224577e+001	86	137	18	81	7.213671e+000	1.991244e+001	0	0	0	0	0	0	0	0	0	0	0	37.4961	51.7535	1	1	1	1	25.7804	18.8721	81.4159
DATA	903	6	83	0	0	A_14_P139958	chr9:37423984-37424041	12878.5	376.213	-2.721184158e-003	1.405178682e-001	9.845496152e-001	1.922230e+002	1.910223e+002	4.942250e+001	3.743572e+001	67	107	18	79	7.126651e+000	2.047938e+001	0	0	0	0	0	0	0	0	0	0	0	21.7491	24.0817	1	1	0	1	22.9591	18.5445	80.5518
DATA	904	6	84	0	0	A_14_P124408	chr1:11097910-11097969	12899.5	375.604	-3.988409809e-001	7.367983427e-002	6.192094256e-008	2.066478e+003	8.248780e+002	2.115910e+002	8.853453e+001	289	191	18	79	6.912820e+000	1.961363e+001	0	0	0	0	0	0	0	0	0	0	0	234.132	104.112	1	1	1	1	24.4106	18.8242	79.9657
DATA	905	6	85	0	1	SRN_30439	SRN_30439	12920.8	375.529	-3.026145480e-001	8.427663957e-002	3.297547415e-004	6.624589e+002	3.300231e+002	8.031462e+001	4.605359e+001	120.5	129	18	79	6.870488e+000	1.937777e+001	0	0	0	0	0	0	0	0	0	0	0	75.1569	41.701	1	1	1	1	23.9365	18.7942	80.1648
DATA	906	6	86	0	0	A_14_P139159	chr7:70973354-70973413	12941.9	375.627	1.001511297e-001	6.716108927e-002	1.359069964e-001	8.383676e+002	1.055810e+003	9.531709e+001	1.103493e+002	142	211.5	18	80	6.923660e+000	1.984165e+001	0	0	0	0	0	0	0	0	0	0	0	95.2335	133.549	1	1	1	1	24.1747	18.7888	81.1685
DATA	907	6	87	0	0	A_14_P109195	chr1:107066388-107066447	12963.4	375.527	1.950221049e-001	6.820483353e-002	4.244980672e-003	8.053232e+002	1.261805e+003	9.239736e+001	1.301891e+002	141	236	18	81	6.565508e+000	1.953152e+001	0	0	0	0	0	0	0	0	0	0	0	91.5897	159.756	1	1	1	1	24.4106	18.5891	81.9232
DATA	908	6	88	0	0	A_16_P00432097	chr2:102116853-102116912	12984	375.607	-1.228523022e-001	6.704460991e-002	6.689237162e-002	1.131441e+003	8.526676e+002	1.218565e+002	9.108470e+001	177.5	186.5	18	82	6.679190e+000	1.902153e+001	0	0	0	0	0	0	0	0	0	0	0	128.818	108.044	1	1	1	1	25.3321	18.4447	81.9328
DATA	909	6	89	0	0	A_14_P115688	chr16:14464480-14464539	13005.5	375.308	-1.004063628e+000	1.158909015e-001	4.560160223e-018	2.071072e+003	2.051784e+002	2.119825e+002	3.801967e+001	265	107	17	81	6.609875e+000	1.858849e+001	0	0	0	0	0	0	0	0	0	0	0	236.042	26.0177	1	1	1	1	24.4106	18.0584	81.4266
DATA	910	6	90	0	0	A_14_P137806	chr11:113955796-113955855	13026.8	375.429	-1.645309311e-001	6.916879963e-002	1.737441536e-002	1.029738e+003	7.050109e+002	1.124404e+002	7.741821e+001	164.5	172.5	17	82	6.841450e+000	1.887786e+001	0	0	0	0	0	0	0	0	0	0	0	117.473	89.4574	1	1	1	1	25.3321	18.1612	81.9394
DATA	911	6	91	0	0	A_16_P38441356	chr8:72388353-72388412	13047.5	374.714	-5.249245464e-001	7.888834492e-002	2.851958222e-011	3.728190e+003	1.113201e+003	3.755394e+002	1.158205e+002	475	215.5	18	82	7.161497e+000	1.882499e+001	0	0	0	0	0	0	0	0	0	0	0	425.667	141.318	1	1	1	1	25.3321	18.7267	81.8711
DATA	912	6	92	0	0	A_14_P115074	chr12:118460016-118460075	13068.7	374.962	3.890529213e-001	7.200077220e-002	6.536941799e-008	1.250489e+003	3.062900e+003	1.329277e+002	3.079527e+002	179	448	17	81	7.013407e+000	1.899737e+001	0	0	0	0	0	0	0	0	0	0	0	142.891	389.008	1	1	1	1	24.4106	18.4385	81.7589
DATA	913	6	93	0	0	A_14_P124193	chr3:10351378-10351437	13090.1	374.964	-1.189135108e-001	8.718670562e-002	1.726006355e-001	4.500669e+002	3.422658e+002	6.368019e+001	4.681896e+001	100	126	17	80	7.363377e+000	1.923563e+001	0	0	0	0	0	0	0	0	0	0	0	51.4661	43.4851	1	1	1	1	24.6442	18.5536	81.039
DATA	914	6	94	0	0	A_18_P15638920	chr6:49302531-49302590	13111.6	374.717	1.155563612e-001	7.071054124e-002	1.022133225e-001	6.262606e+002	8.171681e+002	7.712943e+001	8.773670e+001	120	186.5	18	79	7.345246e+000	1.928492e+001	0	0	0	0	0	0	0	0	0	0	0	71.6608	103.845	1	1	1	1	24.6442	18.834	80.3528
DATA	915	6	95	0	0	A_14_P111736	chr8:60043564-60043623	13132.5	374.414	-4.308123056e-001	7.805029514e-002	3.396261528e-008	1.372032e+003	5.088058e+002	1.443932e+002	6.007230e+001	200.5	149.5	18	79	7.388406e+000	1.972528e+001	0	0	0	0	0	0	0	0	0	0	0	157.084	64.6666	1	1	1	1	25.3321	18.8921	79.9184
DATA	916	6	96	0	0	A_14_P101659	chr4:23515063-23515122	13153.4	374.611	-7.507105588e-002	6.285344495e-002	2.323283732e-001	2.276037e+003	1.914733e+003	2.320045e+002	1.941179e+002	311	331	18	78	6.952464e+000	1.918069e+001	0	0	0	0	0	0	0	0	0	0	0	260.715	243.37	1	1	1	1	24.4106	18.3483	79.1393
DATA	917	6	97	0	0	A_14_P115682	chr19:14572768-14572827	13174.8	374.383	-1.515591979e-001	7.550214647e-002	4.471244995e-002	6.807594e+002	4.802136e+002	8.157988e+001	5.767051e+001	127	146	18	78	6.981242e+000	1.913983e+001	0	0	0	0	0	0	0	0	0	0	0	78.0122	61.033	1	1	1	1	25.7804	18.2114	78.5615
DATA	918	6	98	0	0	A_14_P128782	chr16:12739839-12739898	13195.6	374.529	2.742568421e-001	7.133972682e-002	1.208588276e-004	6.548228e+002	1.231347e+003	7.941947e+001	1.272095e+002	122	235.5	17	78	6.861409e+000	1.928488e+001	0	0	0	0	0	0	0	0	0	0	0	75.0663	156.48	1	1	1	1	24.4106	17.8553	78.021
DATA	919	6	99	0	0	A_14_P135111	chr17:30475953-30476012	13217.2	374.478	6.133064947e-001	9.144500134e-002	1.988915418e-011	2.912779e+002	1.195677e+003	5.354256e+001	1.237620e+002	76	226	17	77	7.007865e+000	1.909853e+001	0	0	0	0	0	0	0	0	0	0	0	33.4004	151.91	1	1	1	1	27.0811	17.8138	77.6984
DATA	920	6	100	0	0	A_16_P01858979	chr8:8982291-8982350	13237.8	374.607	2.150132660e-001	6.546335617e-002	1.021697404e-003	1.641545e+003	2.693183e+003	1.701888e+002	2.712076e+002	235.5	421.5	17	77	6.815522e+000	1.916831e+001	0	0	0	0	0	0	0	0	0	0	0	188.272	342.063	1	1	1	1	25.1049	17.9167	77.5093
DATA	921	6	101	0	0	A_16_P18196956	chr8:3710810-3710869	13259.3	374.344	1.258503800e-002	6.855263439e-002	8.543412904e-001	7.754746e+002	7.982752e+002	8.961380e+001	8.599156e+001	135	177	17	77	6.892435e+000	1.868221e+001	0	0	0	0	0	0	0	0	0	0	0	88.9524	101.344	1	1	1	1	26.2212	17.9798	77.6754
DATA	922	6	102	0	0	A_16_P39656744	chr12:45408646-45408705	13280.6	374.222	-5.477835704e-001	8.253001611e-002	3.192948071e-011	1.882653e+003	5.333187e+002	1.935474e+002	6.218899e+001	258	148	17	77	6.787780e+000	1.889942e+001	0	0	0	0	0	0	0	0	0	0	0	215.967	67.6715	1	1	1	1	26.4388	17.8579	77.5085
DATA	923	6	103	0	0	A_16_P18384356	chr8:87954412-87954471	13301.8	374.016	-6.352404009e-001	9.058240756e-002	2.335198018e-012	1.438910e+003	3.332678e+002	1.507363e+002	4.620734e+001	209	123	17	77	6.774944e+000	1.868174e+001	0	0	0	0	0	0	0	0	0	0	0	165.062	42.2615	1	1	1	1	27.2919	17.9587	77.885
DATA	924	6	104	0	0	A_18_P11734158	chr13:51422995-51423054	13322.8	374.123	5.302344595e-001	8.337765105e-002	2.025018259e-010	4.316271e+002	1.463333e+003	6.229044e+001	1.497974e+002	98	264	17	77	6.678753e+000	1.879803e+001	0	0	0	0	0	0	0	0	0	0	0	49.51	185.44	1	1	1	1	27.501	17.808	77.708
DATA	925	6	105	0	0	A_14_P136631	chr20:61758593-61758652	13344.3	373.809	3.754639211e-002	7.385686238e-002	6.111959867e-001	5.613214e+002	6.120092e+002	7.189222e+001	6.908717e+001	109.5	173	17	77	6.370701e+000	1.932385e+001	0	0	0	0	0	0	0	0	0	0	0	64.3772	77.4937	1	1	1	1	27.7085	17.4733	78.6996
DATA	926	6	106	0	0	A_14_P128178	chr12:71032473-71032532	13365.4	373.787	-1.345504252e-002	6.811134807e-002	8.434012280e-001	8.276952e+002	8.024452e+002	9.417684e+001	8.642003e+001	147	183	17	78	6.674792e+000	1.917332e+001	0	0	0	0	0	0	0	0	0	0	0	94.9082	101.52	1	1	1	1	26.2212	17.9279	78.4961
DATA	927	6	107	0	0	A_16_P00236389	chr1:203954724-203954783	13386.5	374	3.800330445e-002	8.159646580e-002	6.413966475e-001	4.281722e+002	4.673280e+002	6.207123e+001	5.670167e+001	99	141	18	78	6.819205e+000	1.928054e+001	0	0	0	0	0	0	0	0	0	0	0	49.084	59.0693	1	1	1	1	30	18.2887	78.6444
DATA	928	6	108	0	0	A_14_P122752	chr21:41711303-41711362	13407	373.724	3.143934584e-001	7.370760243e-002	1.995316275e-005	5.666954e+002	1.168808e+003	7.233435e+001	1.212202e+002	111	233	18	77	6.600300e+000	1.969386e+001	0	0	0	0	0	0	0	0	0	0	0	64.9429	147.586	1	1	1	1	26.0017	18.2419	78.2919
DATA	929	6	109	0	0	A_14_P120343	chr6:30038261-30038319	13428.6	373.78	7.841433503e-003	6.375312505e-002	9.021095931e-001	1.393447e+003	1.418835e+003	1.464218e+002	1.454869e+002	203	255	18	78	6.448937e+000	1.976416e+001	0	0	0	0	0	0	0	0	0	0	0	159.626	178.958	1	1	1	1	25.7804	18.3202	78.6176
DATA	930	6	110	0	0	A_14_P108190	chr6:45233425-45233484	13449.5	373.5	-5.344988863e-001	8.112331302e-002	4.436311584e-011	2.104836e+003	6.147796e+002	2.152383e+002	6.940811e+001	286.5	163	18	77	6.798918e+000	1.864146e+001	0	0	0	0	0	0	0	0	0	0	0	241.013	77.4511	1	1	1	1	24.4106	18.4559	77.6523
DATA	931	6	111	0	0	A_14_P136983	chr11:62475483-62475540	13471.5	373.444	2.845535610e-001	9.021991885e-002	1.610494678e-003	2.802956e+002	5.397217e+002	5.302758e+001	6.287798e+001	79	148	17	77	6.907104e+000	1.882072e+001	0	0	0	0	0	0	0	0	0	0	0	32.0785	67.907	1	1	1	1	24.4106	18.2768	78.0743
DATA	932	6	112	0	0	A_16_P35564679	chr2:7304200-7304259	13491.9	373.741	3.527938661e-001	7.259244699e-002	1.174300823e-006	7.326125e+002	1.650700e+003	8.599761e+001	1.682003e+002	135.5	271.5	18	78	6.986916e+000	1.938015e+001	0	0	0	0	0	0	0	0	0	0	0	83.8003	207.432	1	1	1	1	24.4106	18.3067	79.0128
DATA	933	6	113	0	0	A_14_P130222	chr15:41476350-41476409	13513.8	373.537	2.471343866e-001	7.246203747e-002	6.483532427e-004	5.748153e+002	1.015460e+003	7.304137e+001	1.065732e+002	112	212	17	79	6.784486e+000	1.979790e+001	0	0	0	0	0	0	0	0	0	0	0	65.7095	127.421	1	1	1	1	25.1049	18.0829	78.9171
DATA	934	6	114	0	0	A_16_P17517929	chr6:40001847-40001906	13534.2	373.569	1.792958929e-001	6.862422245e-002	8.982479577e-003	7.531829e+002	1.138142e+003	8.778553e+001	1.183336e+002	129	227	17	79	6.675451e+000	1.996554e+001	0	0	0	0	0	0	0	0	0	0	0	86.0456	142.616	1	1	1	1	25.7804	17.9707	80.0137
DATA	935	6	115	0	0	A_16_P18453971	A_16_P18453971	13555.4	373.446	-3.497445958e-001	7.583625724e-002	3.991224129e-006	1.138404e+003	5.088055e+002	1.224578e+002	6.034244e+001	179	147	18	77	6.755682e+000	1.982993e+001	0	0	0	0	0	0	0	0	0	0	0	129.964	63.6592	1	1	1	1	24.8756	18.2046	79.3417
DATA	936	6	116	0	0	A_14_P106874	chr7:115994602-115994661	13576.4	373.37	-3.184902127e-001	7.217626318e-002	1.021023779e-005	1.406663e+003	6.756161e+002	1.477372e+002	7.496835e+001	210	156	18	79	6.694225e+000	1.935649e+001	0	0	0	0	0	0	0	0	0	0	0	160.472	84.3974	1	1	1	1	23.696	18.1969	79.7371
DATA	937	6	117	0	0	A_18_P10895419	chr10:112514627-112514686	13597.8	373.702	-5.676737762e-002	6.191856198e-002	3.592437319e-001	4.372824e+003	3.837025e+003	4.396115e+002	3.850801e+002	520.5	576.5	18	80	6.748056e+000	1.992343e+001	0	0	0	0	0	0	0	0	0	0	0	498.463	478.545	1	1	1	1	25.3321	18.2199	80.3204
DATA	938	6	118	0	0	A_14_P112904	chr1:63744045-63744104	13619.1	373.897	8.907211543e-002	6.684474629e-002	1.826886275e-001	8.692452e+002	1.067123e+003	9.798803e+001	1.115803e+002	149.5	210	18	79	6.822377e+000	1.878597e+001	0	0	0	0	0	0	0	0	0	0	0	99.0053	132.866	1	1	1	1	25.5572	18.2667	79.6154
DATA	939	6	119	0	0	A_14_P128493	chr9:96714297-96714356	13639.8	373.431	-3.334206389e-001	8.685363390e-002	1.235970411e-004	6.516593e+002	3.024127e+002	7.934607e+001	4.450697e+001	122.5	123.5	18	78	6.805064e+000	1.842270e+001	0	0	0	0	0	0	0	0	0	0	0	74.1608	37.588	1	1	1	1	24.1747	18.3823	78.3974
DATA	940	6	120	0	0	A_14_P200750	chrX:64719091-64719150	13661.4	373.611	2.052956947e-001	6.537128308e-002	1.686845423e-003	1.554338e+003	2.493683e+003	1.619029e+002	2.515050e+002	225	386	18	77	6.825387e+000	1.864887e+001	0	0	0	0	0	0	0	0	0	0	0	176.73	309.39	1	1	1	1	24.4106	18.7839	78.2436
DATA	941	6	121	0	0	A_14_P138666	chr3:197276849-197276908	13682.4	373.333	1.817583360e-001	7.065537397e-002	1.009777422e-002	6.368512e+002	9.678238e+002	7.818180e+001	1.021810e+002	119	206	18	78	6.776039e+000	1.957789e+001	0	0	0	0	0	0	0	0	0	0	0	72.345	119.857	1	1	1	1	25.1049	18.3102	78.6787
DATA	942	6	122	0	0	A_16_P00707109	chr3:53975639-53975698	13703.8	373.259	1.780072114e-001	6.461854114e-002	5.873898042e-003	1.670634e+003	2.517031e+003	1.731204e+002	2.538358e+002	230	369	18	78	7.092559e+000	1.993349e+001	0	0	0	0	0	0	0	0	0	0	0	189.602	311.127	1	1	1	1	24.6442	18.6996	79.0519
DATA	943	6	123	0	0	A_14_P118068	chr21:40188918-40188977	13725.1	373.824	2.327942407e-001	7.042911732e-002	9.485133717e-004	6.791123e+002	1.160742e+003	8.170905e+001	1.206460e+002	123	227	18	78	6.989080e+000	1.940224e+001	0	0	0	0	0	0	0	0	0	0	0	76.9993	143.21	1	1	1	1	23.9365	18.4127	78.9039
DATA	944	6	124	0	0	A_14_P130803	chr5:84984575-84984634	13746.3	372.944	-3.840154905e-001	7.370560493e-002	1.887124013e-007	1.788751e+003	7.388129e+002	1.845665e+002	8.090132e+001	247	173	18	78	6.970089e+000	1.944750e+001	0	0	0	0	0	0	0	0	0	0	0	202.614	90.9703	1	1	1	1	24.8756	18.286	79.3128
DATA	945	6	125	0	0	A_14_P131665	chr17:77082786-77082845	13767.4	372.946	-1.811070485e-001	6.426516876e-002	4.830553759e-003	3.259857e+003	2.148283e+003	3.291493e+002	2.173523e+002	418	357	17	78	6.963883e+000	1.988682e+001	0	0	0	0	0	0	0	0	0	0	0	368.884	264.003	1	1	1	1	25.5572	17.9117	78.8909
DATA	946	6	126	0	0	A_14_P103659	chr12:70761703-70761762	13788.4	372.625	-2.225729551e-001	6.662343741e-002	8.354922834e-004	1.967040e+003	1.178257e+003	2.019137e+002	1.223851e+002	262.5	225	17	78	6.609907e+000	1.943508e+001	0	0	0	0	0	0	0	0	0	0	0	222.368	144.506	1	1	1	1	24.8756	17.5916	78.7307
DATA	947	6	127	0	0	A_14_P115404	chr9:19597233-19597292	13809.8	372.596	8.241468009e-002	6.528556857e-002	2.068149285e-001	1.068466e+003	1.291741e+003	1.161771e+002	1.333627e+002	171	245	17	76	6.716463e+000	1.908444e+001	0	0	0	0	0	0	0	0	0	0	0	120.664	158.103	1	1	1	1	24.6442	17.6706	77.7788
DATA	948	6	128	0	0	A_14_P134449	chr1:218458692-218458746	13830.6	372.879	-1.205546841e-001	6.287128208e-002	5.517644825e-002	3.645481e+003	2.761850e+003	3.673967e+002	2.781765e+002	459.5	414.5	17	77	7.021501e+000	1.878472e+001	0	0	0	0	0	0	0	0	0	0	0	411.284	337.374	1	1	1	1	25.7804	18.3156	78.2986
DATA	949	6	129	0	0	A_14_P201573	chr7:19780689-19780748	13851.7	373.246	2.226943051e-002	6.462628796e-002	7.304042781e-001	1.196425e+003	1.259374e+003	1.280764e+002	1.302638e+002	179	226	17	78	6.673057e+000	1.882556e+001	0	0	0	0	0	0	0	0	0	0	0	134.845	153.532	1	1	1	1	25.3321	17.8197	78.7948
DATA	950	6	130	0	0	A_14_P107900	chr8:27667902-27667961	13872.9	373.137	1.485340996e-001	6.730920288e-002	2.733202904e-002	8.607399e+002	1.211730e+003	9.747915e+001	1.256817e+002	144	231	18	78	6.937215e+000	1.902409e+001	0	0	0	0	0	0	0	0	0	0	0	96.9139	147.42	1	1	1	1	23.4529	18.2434	79.1922
DATA	951	6	131	0	0	A_14_P110611	chr8:11702093-11702150	13894.5	372.547	2.684152070e-001	7.325612332e-002	2.482436138e-004	5.651267e+002	1.048482e+003	7.274200e+001	1.100496e+002	106	216	18	77	6.776599e+000	1.890362e+001	0	0	0	0	0	0	0	0	0	0	0	63.565	127.287	1	1	1	1	24.4106	18.1787	78.7011
DATA	952	6	132	0	0	A_14_P104840	chr2:220697197-220697256	13915	372.417	5.794377665e-002	6.348446122e-002	3.613878436e-001	1.519722e+003	1.736632e+003	1.587364e+002	1.768647e+002	220	278	17	78	6.811203e+000	1.987934e+001	0	0	0	0	0	0	0	0	0	0	0	170.775	210.409	1	1	1	1	22.9591	18.1398	79.7223
DATA	953	6	133	0	0	A_14_P137913	chr12:66247288-66247347	13936.6	372.736	2.478054712e-001	6.647028506e-002	1.929564444e-004	1.589894e+003	2.813026e+003	1.654796e+002	2.832984e+002	224	419	17	78	6.813378e+000	1.908256e+001	0	0	0	0	0	0	0	0	0	0	0	178.484	340.125	1	1	1	1	24.8756	18.2807	79.4975
DATA	954	6	134	0	0	A_14_P119492	chr13:73284847-73284906	13957.7	372.642	2.675560254e-002	6.813688619e-002	6.945600715e-001	8.153157e+002	8.671244e+002	9.357990e+001	9.300788e+001	137	184	17	78	6.776741e+000	1.934772e+001	0	0	0	0	0	0	0	0	0	0	0	91.4431	104.632	1	1	1	1	24.8756	18.1602	79.4545
DATA	955	6	135	0	0	A_18_P26461684	chr9:22519885-22519944	13978.9	372.559	7.792066394e-002	8.733315112e-002	3.722733093e-001	3.664619e+002	4.384797e+002	5.879302e+001	5.530512e+001	92	133.5	17	80	6.827707e+000	1.927457e+001	0	0	0	0	0	0	0	0	0	0	0	41.0635	52.8024	1	1	1	1	25.7804	18.0529	81.1158
DATA	956	6	136	0	0	A_16_P35945513	chr2:166911282-166911341	14000.4	372.6	-3.266022494e-002	6.614061762e-002	6.214475623e-001	1.056323e+003	9.797980e+002	1.152200e+002	1.036371e+002	160	205	17	80	6.776445e+000	1.994995e+001	0	0	0	0	0	0	0	0	0	0	0	118.259	117.751	1	1	1	1	24.8756	18.2505	81.506
DATA	957	6	137	0	0	A_16_P15020264	chr1:8255222-8255281	14021.5	372.347	3.298708095e-001	7.826427819e-002	2.499638272e-005	4.366388e+002	9.332396e+002	6.346317e+001	9.926981e+001	93	190	17	80	6.932321e+000	1.901219e+001	0	0	0	0	0	0	0	0	0	0	0	48.842	111.934	1	1	1	1	24.1747	18.0039	81.1632
DATA	958	6	138	0	0	A_14_P138269	chr7:111044035-111044094	14042.3	372.519	-4.765817517e-002	6.163347647e-002	4.393735876e-001	9.566816e+003	8.572535e+003	9.577913e+002	8.579236e+002	1070	1112	18	80	7.200322e+000	1.883805e+001	0	0	0	0	0	0	0	0	0	0	0	1069.29	1026.26	1	1	1	1	24.4106	18.5891	81.3544
DATA	959	6	139	0	0	A_16_P19971650	chr14:20660354-20660413	14063.7	372.5	9.540208072e-002	7.476223048e-002	2.019296393e-001	5.331064e+002	6.640732e+002	7.049592e+001	7.459084e+001	105	160	18	81	7.063144e+000	1.921935e+001	0	0	0	0	0	0	0	0	0	0	0	59.5401	79.3478	1	1	1	1	23.9365	18.5531	81.0772
DATA	960	6	140	0	0	A_16_P21243214	chr21:36289849-36289908	14084.2	372.508	1.309233394e-001	6.594001560e-002	4.708981160e-002	1.025650e+003	1.386508e+003	1.124728e+002	1.427657e+002	162	233	17	79	6.847090e+000	1.976702e+001	0	0	0	0	0	0	0	0	0	0	0	114.471	165.372	1	1	1	1	25.7804	18.3014	80.637
DATA	961	6	141	0	0	A_14_P102619	chr20:23421007-23421066	14106	371.833	-3.431639372e-001	7.308623912e-002	2.661779741e-006	1.494970e+003	6.783730e+002	1.564696e+002	7.592330e+001	204	171	18	80	6.805275e+000	1.974591e+001	0	0	0	0	0	0	0	0	0	0	0	166.742	80.7565	1	1	1	1	24.8756	18.3327	80.9674
DATA	962	6	142	0	0	A_14_P101730	chr15:81429054-81429113	14126.7	372.222	-1.900545953e-001	8.547249254e-002	2.617697218e-002	5.420454e+002	3.499299e+002	7.123189e+001	4.889643e+001	109	125	18	79	6.687476e+000	1.954345e+001	0	0	0	0	0	0	0	0	0	0	0	60.4221	41.5874	1	1	1	1	27.0811	18.3927	80.1877
DATA	963	6	143	0	0	A_14_P128004	chr10:110729064-110729123	14149.2	372	-7.308256469e-002	9.177938854e-002	4.258663120e-001	3.998985e+002	3.379615e+002	6.113397e+001	4.809105e+001	89	121.5	18	79.5	6.671754e+000	1.931034e+001	0	0	0	0	0	0	0	0	0	0	0	44.5527	40.0926	1	1	1	1	26.0017	18.2326	80.7267
DATA	964	6	144	0	0	A_16_P00247158	chr1:211657153-211657212	14169.6	372.483	1.614959669e-001	7.415144913e-002	2.941194573e-002	5.314246e+002	7.707927e+002	7.045670e+001	8.435250e+001	104	174.5	18	78	6.485044e+000	1.900700e+001	0	0	0	0	0	0	0	0	0	0	0	59.1804	91.301	1	1	1	1	25.3321	18.2154	79.5147
DATA	965	6	145	0	0	A_14_P200311	chr11:66358614-66358669	14191	372.421	-1.852237862e-001	9.358178462e-002	4.778540875e-002	4.483752e+002	2.926967e+002	6.443598e+001	4.510573e+001	97	115.5	17	79	6.650169e+000	1.896374e+001	0	0	0	0	0	0	0	0	0	0	0	49.9136	34.6159	1	1	1	1	25.5572	18.1548	79.2128
DATA	966	6	146	0	0	A_16_P02666597	chr12:85581679-85581738	14211.8	371.881	3.727374522e-002	6.606422192e-002	5.726148253e-001	9.951398e+002	1.084321e+003	1.097532e+002	1.137491e+002	157	215	17	78	6.711179e+000	1.909818e+001	0	0	0	0	0	0	0	0	0	0	0	110.751	128.046	1	1	1	1	26.6546	18.1564	78.5376
DATA	967	6	147	0	0	A_14_P106836	chr1:85097299-85097344	14233.2	371.672	8.322559029e-002	6.323502769e-002	1.881300328e-001	1.750098e+003	2.119766e+003	1.810302e+002	2.147528e+002	237	320	17	77	6.919992e+000	1.953158e+001	0	0	0	0	0	0	0	0	0	0	0	194.736	249.968	1	1	1	1	26.4388	18.1512	77.7727
DATA	968	6	148	0	0	A_14_P134892	chr14:89123734-89123793	14254	371.772	3.765894604e-001	7.187859189e-002	1.612359950e-007	1.103181e+003	2.625646e+003	1.196410e+002	2.648166e+002	161	392	18	77	6.906714e+000	1.939823e+001	0	0	0	0	0	0	0	0	0	0	0	122.741	309.232	1	1	1	1	25.7804	18.3723	77.8782
DATA	969	6	149	0	0	A_14_P139381	chr14:46365556-46365615	14274.9	371.875	4.706512837e-001	7.910313154e-002	2.683983608e-009	5.588167e+002	1.651660e+003	7.257138e+001	1.687313e+002	107	269.5	18	77	6.833120e+000	1.948210e+001	0	0	0	0	0	0	0	0	0	0	0	62.1754	194.295	1	1	1	1	25.3321	18.2753	78.0051
DATA	970	6	150	0	0	A_16_P00196223	chr1:175535442-175535501	14296.4	371.66	1.237222901e-001	6.441102772e-002	5.475380736e-002	1.374350e+003	1.827341e+003	1.450230e+002	1.859701e+002	201	288.5	18	77	6.385469e+000	2.027786e+001	0	0	0	0	0	0	0	0	0	0	0	152.934	214.72	1	1	1	1	24.4106	18.364	78.2781
DATA	971	6	151	0	0	A_14_P134830	chr19:45896043-45896102	14317.4	371.382	3.211936249e-001	8.697395908e-002	2.216361095e-004	3.131699e+002	6.561054e+002	5.588372e+001	7.416355e+001	80	154	18	76.5	6.413357e+000	2.008745e+001	0	0	0	0	0	0	0	0	0	0	0	34.8572	77.0188	1	1	1	1	24.8756	18.2732	77.8075
DATA	972	6	152	0	0	A_14_P102403	chr15:33500963-33501022	14338.6	371.661	2.308916943e-001	7.379045423e-002	1.753912780e-003	5.426459e+002	9.234390e+002	7.131172e+001	9.861477e+001	105	198	17	76	6.676121e+000	1.970753e+001	0	0	0	0	0	0	0	0	0	0	0	60.4203	108.31	1	1	1	1	25.1049	18.1079	76.9123
DATA	973	6	153	0	0	A_16_P00011128	chr1:8971760-8971819	14360.2	371.692	3.768206822e-001	9.378460287e-002	5.870973823e-005	2.546178e+002	6.063306e+002	5.279080e+001	6.982565e+001	73	156	17	75	6.830701e+000	1.897458e+001	0	0	0	0	0	0	0	0	0	0	0	28.3644	71.064	1	1	1	1	24.4106	18.1446	76.4508
DATA	974	6	154	0	0	A_14_P109421	chr14:55764254-55764313	14381	371.627	1.610236471e-001	6.914906846e-002	1.987786777e-002	7.358749e+002	1.066173e+003	8.689663e+001	1.121068e+002	128	211.5	17	76	6.854327e+000	1.885976e+001	0	0	0	0	0	0	0	0	0	0	0	82.0274	124.885	1	1	1	1	24.4106	18.131	77.1179
DATA	975	6	155	0	0	A_14_P114592	chr2:159028726-159028785	14402.4	371.132	-1.083067739e-002	8.094785047e-002	8.935621438e-001	4.816440e+002	4.697811e+002	6.672571e+001	5.838521e+001	103	141	17	76	6.915350e+000	1.930561e+001	0	0	0	0	0	0	0	0	0	0	0	53.7312	54.9995	1	1	1	1	24.6442	18.103	78.0671
DATA	976	6	156	0	0	A_16_P40143769	chr14:33519847-33519906	14423.4	371.414	2.931555897e-001	8.111334287e-002	3.013374158e-004	3.841073e+002	7.544113e+002	6.003363e+001	8.302966e+001	87	169	17	77	6.799650e+000	1.812175e+001	0	0	0	0	0	0	0	0	0	0	0	42.889	88.2979	1	1	1	1	30	17.9349	78.3193
DATA	977	6	157	0	0	A_14_P130546	chr14:30780774-30780833	14444.5	371.324	2.745050493e-001	6.737327188e-002	4.613492409e-005	1.537332e+003	2.892495e+003	1.604928e+002	2.913215e+002	213	421	17	79	6.866064e+000	1.830118e+001	0	0	0	0	0	0	0	0	0	0	0	171.842	338.489	1	1	1	1	27.0811	17.996	79.0149
DATA	978	6	158	0	0	A_14_P202401	chr3:112080885-112080944	14465.4	371.298	-6.528060917e-001	1.124438988e-001	6.412980854e-009	6.680286e+002	1.485898e+002	8.112631e+001	3.773222e+001	115	102	17	79	6.315653e+000	1.967587e+001	0	0	0	0	0	0	0	0	0	0	0	74.7636	17.3886	1	1	1	0	25.3321	17.1778	79.4838
DATA	979	6	159	0	0	A_18_P17047259	chrX:4490526-4490585	14487.5	371.263	1.469826192e-001	6.564650397e-002	2.515581766e-002	1.112095e+003	1.560000e+003	1.203336e+002	1.598076e+002	172	255	17	79	6.392085e+000	1.923929e+001	0	0	0	0	0	0	0	0	0	0	0	124.646	182.592	1	1	1	1	25.3321	17.4199	79.6657
DATA	980	6	160	0	1	SRN_50796	SRN_50796	14508.7	371.755	5.593741963e-002	6.163276196e-002	3.640936719e-001	4.390416e+004	4.993937e+004	4.390656e+003	4.994057e+003	4924	5883	18	78	6.722844e+000	1.939018e+001	0	0	0	0	0	0	0	0	0	0	0	4928.65	5847.6	1	1	1	1	23.696	18.1041	78.543
DATA	981	6	161	0	0	A_14_P139218	chr9:107809963-107810022	14529.7	371.582	3.781091721e-001	8.061379707e-002	2.727009224e-006	4.003726e+002	9.562545e+002	6.083954e+001	1.017077e+002	90.5	188	18	79	6.746113e+000	1.966801e+001	0	0	0	0	0	0	0	0	0	0	0	45.0255	112.031	1	1	1	1	25.1049	18.002	79.7372
DATA	982	6	162	0	0	A_14_P100681	chr15:55664930-55664989	14550.6	371.06	3.555736912e-001	1.056999063e-001	7.682362957e-004	2.020308e+002	4.581327e+002	4.998394e+001	5.742329e+001	68	134	17	79	6.856235e+000	2.015141e+001	0	0	0	0	0	0	0	0	0	0	0	22.7649	53.7098	1	1	0	1	23.9365	17.8139	79.5639
DATA	983	6	163	0	0	A_14_P103743	chr11:82584281-82584340	14571.5	371.019	3.364034952e-001	6.964914515e-002	1.365515199e-006	1.443053e+003	3.131020e+003	1.513449e+002	3.150067e+002	192.5	447.5	17	79	6.855370e+000	1.989907e+001	0	0	0	0	0	0	0	0	0	0	0	162.954	367.41	1	1	1	1	25.3321	17.8026	79.9242
DATA	984	6	164	66	1	DarkCorner	DarkCorner	14592.6	371	0.000000000e+000	6.280603269e-001	1.000000000e+000	4.520786e+001	3.431869e+001	4.551603e+001	3.454866e+001	43	80	17	79	6.830011e+000	1.933814e+001	0	0	0	0	0	0	0	0	0	0	0	0.642463	-3.79419	0	0	0	0	29.1201	17.867	79.3733
DATA	985	7	1	0	0	A_14_P130479	chr1:212629027-212629086	11133	385.746	-3.958211847e-001	7.485519601e-002	1.237792400e-007	1.823619e+003	7.330149e+002	1.890266e+002	8.250579e+001	240	163	17	78	6.599309e+000	1.949542e+001	0	0	0	0	0	0	0	0	0	0	0	188.831	78.5632	1	1	1	1	26.0017	17.5681	79.1991
DATA	986	7	2	0	0	A_14_P122524	chr1:153944813-153944872	11153.6	386.75	-1.652912189e-001	6.987245401e-002	1.800022375e-002	1.103965e+003	7.545084e+002	1.211887e+002	8.447199e+001	160.5	165.5	17	79	6.432046e+000	1.955187e+001	0	0	0	0	0	0	0	0	0	0	0	113.76	80.6257	1	1	1	1	19.1492	17.5282	79.7936
DATA	987	7	3	0	0	A_14_P102506	chr3:132402931-132402990	11175.1	385.633	-1.001262406e-001	7.007525508e-002	1.530505860e-001	9.439286e+002	7.495712e+002	1.069263e+002	8.408020e+001	142	164	18	80	7.163911e+000	1.934368e+001	0	0	0	0	0	0	0	0	0	0	0	96.807	79.8709	1	1	1	1	26.0017	18.8988	80.9003
DATA	988	7	4	0	0	A_14_P114627	chr1:169256516-169256575	11195.8	385.621	-5.534288671e-001	8.593080716e-002	1.191581601e-010	1.521433e+003	4.254259e+002	1.602883e+002	5.716473e+001	197.5	136.5	18	79.5	7.139243e+000	1.988184e+001	0	0	0	0	0	0	0	0	0	0	0	155.373	45.2221	1	1	1	1	25.7804	18.9105	80.6173
DATA	989	7	5	0	0	A_16_P16698512	chr4:61512658-61512717	11217	385.632	7.239086871e-002	6.437577906e-002	2.607989671e-001	1.398175e+003	1.651781e+003	1.487085e+002	1.695525e+002	194	254	18	80	7.225255e+000	2.018852e+001	0	0	0	0	0	0	0	0	0	0	0	142.213	175.203	1	1	1	1	25.5572	18.7214	80.7771
DATA	990	7	6	0	0	A_14_P121761	chr1:193070295-193070354	11238.4	386.074	3.799191265e-001	8.476702152e-002	7.397399513e-006	3.686824e+002	8.842429e+002	6.279806e+001	9.637719e+001	78.5	180	18	79	6.965209e+000	1.960100e+001	0	0	0	0	0	0	0	0	0	0	0	37.3615	93.6164	1	1	1	1	24.6442	18.4231	80.2885
DATA	991	7	7	0	0	A_14_P137795	chr5:129098482-129098541	11259.6	385.962	2.402157494e-001	6.662659422e-002	3.116684048e-004	1.528359e+003	2.657303e+003	1.611233e+002	2.684901e+002	198	360	18	77.5	7.263207e+000	1.965442e+001	0	0	0	0	0	0	0	0	0	0	0	154.357	280.889	1	1	1	1	24.4106	18.6693	79.0079
DATA	992	7	8	0	0	A_14_P100394	chr21:48067866-48067924	11280.5	385.647	-1.298111698e-001	8.168828027e-002	1.120369268e-001	6.120482e+002	4.539149e+002	7.977386e+001	5.948583e+001	105	126	18	77	6.566504e+000	1.976143e+001	0	0	0	0	0	0	0	0	0	0	0	61.6254	47.9189	1	1	1	1	24.4106	18.3909	78.8681
DATA	993	7	9	0	0	A_16_P39802028	chr12:105455352-105455411	11302.7	385.328	-1.418511714e-001	1.394241101e-001	3.089594936e-001	2.622946e+002	1.892074e+002	5.762927e+001	4.288789e+001	71.5	101.5	18	78	7.002886e+000	1.925747e+001	0	0	0	0	0	0	0	0	0	0	0	26.3328	19.9527	1	1	1	0	26.2212	18.7841	78.8111
DATA	994	7	10	0	0	A_16_P00741979	chr3:77401479-77401538	11323.2	385.721	4.208896555e-001	7.738790592e-002	5.367053812e-008	6.132469e+002	1.616311e+003	8.004128e+001	1.661570e+002	113	244	18	79	7.224225e+000	1.979714e+001	0	0	0	0	0	0	0	0	0	0	0	61.418	170.323	1	1	1	1	26.2212	19.1966	79.2465
DATA	995	7	11	0	0	A_18_P17317862	chrX:133943572-133943631	11344.6	385.463	2.088841406e-001	7.488888105e-002	5.282954776e-003	5.674293e+002	9.179012e+002	7.666542e+001	9.955159e+001	101	181	18	78.5	7.155637e+000	1.973474e+001	0	0	0	0	0	0	0	0	0	0	0	56.7015	96.6751	1	1	1	1	24.4106	19.1609	78.1861
DATA	996	7	12	0	0	A_14_P132134	chr12:53646933-53646986	11365.7	385.5	-9.056071185e-003	6.450463111e-002	8.883486002e-001	1.436043e+003	1.406408e+003	1.526120e+002	1.458278e+002	191	229	18	79	7.107851e+000	1.940658e+001	0	0	0	0	0	0	0	0	0	0	0	143.219	148.086	1	1	1	1	24.8756	19.1024	78.9312
DATA	997	7	13	0	0	A_14_P133628	chr1:149900781-149900840	11387	385.373	-3.779348681e-001	9.649214484e-002	8.975359085e-005	6.370012e+002	2.668120e+002	8.206762e+001	4.688183e+001	112	108	18	79	7.192092e+000	2.011757e+001	0	0	0	0	0	0	0	0	0	0	0	63.4206	28.0924	1	1	1	1	26.0017	19.0225	79.1284
DATA	998	7	14	0	0	A_14_P124828	chr14:40116705-40116764	11408	385.423	3.362844664e-001	8.088479290e-002	3.216458886e-005	4.351566e+002	9.439087e+002	6.766627e+001	1.019564e+002	86	179	18	78	7.234811e+000	2.073841e+001	0	0	0	0	0	0	0	0	0	0	0	43.2624	99.402	1	1	1	1	24.6442	18.7256	79.1494
DATA	999	7	15	0	0	A_14_P115286	chr1:70257745-70257804	11429.2	385.255	-3.210468548e-001	7.074526097e-002	5.677176529e-006	2.066555e+003	9.867339e+002	2.130684e+002	1.059280e+002	255	184.5	18	79	6.907654e+000	2.102180e+001	0	0	0	0	0	0	0	0	0	0	0	205.202	103.953	1	1	1	1	24.6442	18.3502	79.8974
DATA	1000	7	16	0	0	A_14_P118545	chr20:62228876-62228935	11450.3	385	4.067307700e-002	6.259438976e-002	5.158292371e-001	2.330799e+003	2.559635e+003	2.387954e+002	2.588433e+002	277	354.5	18	79	6.781993e+000	1.934196e+001	0	0	0	0	0	0	0	0	0	0	0	231.213	269.818	1	1	1	1	24.8756	18.5705	79.6256
DATA	1001	7	17	0	0	A_14_P125617	chrX:125064844-125064903	11471.3	385.467	1.955134404e-001	6.914162696e-002	4.688019861e-003	8.469417e+002	1.328517e+003	9.936831e+001	1.383100e+002	132	217	18	79	7.008090e+000	1.933720e+001	0	0	0	0	0	0	0	0	0	0	0	83.9538	140.159	1	1	1	1	25.7804	18.5516	79.1784
DATA	1002	7	18	0	0	A_14_P200986	chr7:96314795-96314854	11492.1	385.081	1.446460675e-001	7.416738819e-002	5.114452481e-002	6.003126e+002	8.375746e+002	7.942101e+001	9.215509e+001	105.5	169	18	78	6.721083e+000	1.885555e+001	0	0	0	0	0	0	1	0	0	0	0	59.4736	88.4489	1	1	1	1	27.0811	18.2619	79.1968
DATA	1003	7	19	0	0	A_16_P19591862	chr12:73085988-73086047	11513.2	385.115	-2.463910596e-001	6.863590281e-002	3.308967038e-004	1.771847e+003	1.004697e+003	1.846624e+002	1.075544e+002	223	193	18	78	6.937786e+000	1.765404e+001	0	0	0	0	0	0	0	0	0	0	0	175.48	106.222	1	1	1	1	23.696	18.2073	78.4272
DATA	1004	7	20	0	0	A_14_P105032	chr2:207395594-207395653	11534.7	384.93	-2.990542139e-001	8.803388434e-002	6.812017246e-004	6.833284e+002	3.432221e+002	8.588337e+001	5.145654e+001	112	115.5	18	79	7.052454e+000	1.819213e+001	0	0	0	0	0	0	0	0	0	0	0	67.6652	36.3369	1	1	1	1	25.1049	18.6724	79.442
DATA	1005	7	21	0	0	A_14_P117386	chr1:91447869-91447928	11555.3	384.962	-7.235310733e-001	9.992233940e-002	4.456049452e-013	1.381073e+003	2.610270e+002	1.475802e+002	4.633319e+001	182	108	18	78	6.473737e+000	1.772209e+001	0	0	0	0	0	0	0	0	0	0	0	136.765	27.6759	1	1	1	1	24.4106	18.2658	78.0299
DATA	1006	7	22	0	0	A_14_P101683	chr21:19183854-19183913	11577.3	384.5	2.544439783e-001	7.258971648e-002	4.562052585e-004	6.668688e+002	1.198076e+003	8.457068e+001	1.257547e+002	116	201	18	77	6.691252e+000	1.929455e+001	0	0	0	0	0	0	0	0	0	0	0	66.0538	127.247	1	1	1	1	27.0811	18.2452	78.4038
DATA	1007	7	23	0	0	A_14_P135385	chr6:39507749-39507808	11598.2	384.362	3.066300914e-002	6.790159682e-002	6.515715168e-001	9.378183e+002	1.006426e+003	1.072282e+002	1.076292e+002	140	189	18	76	6.540234e+000	1.920430e+001	0	0	0	0	0	0	0	0	0	0	0	92.9294	107.085	1	1	1	1	25.7804	18.3066	78.5824
DATA	1008	7	24	0	0	A_16_P16103405	chr3:527296-527355	11619.1	384.565	7.510641234e-002	7.518412375e-002	3.178109761e-001	5.984657e+002	7.114521e+002	7.925464e+001	8.069115e+001	107	157	18	77	7.070613e+000	1.890555e+001	0	0	0	0	0	0	0	0	0	0	0	59.3374	75.848	1	1	1	1	26.2212	18.7903	78.5556
DATA	1009	7	25	0	0	A_16_P18327405	chr8:63427076-63427135	11640.8	384.161	-6.410912502e-002	6.692667693e-002	3.381127328e-001	1.158717e+003	9.996966e+002	1.269720e+002	1.069446e+002	162	182	18	78	7.027321e+000	1.910813e+001	0	0	0	0	0	0	0	0	0	0	0	114.972	106.807	1	1	1	1	25.1049	18.4917	78.9849
DATA	1010	7	26	0	0	A_14_P139810	chr6:117245810-117245869	11661.9	384.579	1.155848088e-001	6.902613932e-002	9.403085328e-002	8.204791e+002	1.070662e+003	9.706967e+001	1.135775e+002	129	188	18	76	6.525314e+000	1.784656e+001	0	0	0	0	0	0	0	0	0	0	0	81.4861	114.648	1	1	1	1	25.7804	18.3133	77.0649
DATA	1011	7	27	0	0	A_16_P39066666	chr10:67454101-67454160	11683.5	384.455	1.450232816e-002	7.367756102e-002	8.439566030e-001	6.735325e+002	6.964034e+002	8.497847e+001	7.924347e+001	111.5	152	18	77	6.374919e+000	1.857181e+001	0	0	0	0	0	0	0	0	0	0	0	66.9641	74.7526	1	1	1	1	24.4106	17.9595	78.3841
DATA	1012	7	28	0	0	A_14_P123165	chr4:154335300-154335359	11704.3	384.224	2.559794399e-001	6.899188454e-002	2.070274069e-004	9.736434e+002	1.755413e+003	1.102652e+002	1.795482e+002	135.5	271.5	18	76	6.472631e+000	1.818715e+001	0	0	0	0	0	0	0	0	0	0	0	96.9151	188.887	1	1	1	1	25.3321	17.8053	77.8474
DATA	1013	7	29	0	0	A_14_P125263	chr6:148056029-148056088	11725	384.7	5.284454833e-001	8.073085808e-002	5.919032983e-011	7.239974e+002	2.444457e+003	8.895642e+001	2.473242e+002	117	345	18	78	7.004220e+000	1.827650e+001	0	0	0	0	0	0	0	0	0	0	0	72.1611	263.706	1	1	1	1	26.2212	18.6981	78.5735
DATA	1014	7	30	0	0	A_14_P133487	chr3:37821468-37821527	11746.1	384.845	-1.556306918e-001	6.705222613e-002	2.028485062e-002	1.443656e+003	1.008865e+003	1.533139e+002	1.076381e+002	190	197	18	79	7.524500e+000	1.871387e+001	0	0	0	0	0	0	0	0	0	0	0	144.101	109.13	1	1	1	1	26.0017	18.845	78.7113
DATA	1015	7	31	0	0	A_14_P138995	chr6:169653664-169653723	11767.5	384.431	7.718622658e-002	6.418710787e-002	2.291624515e-001	1.463738e+003	1.748435e+003	1.551793e+002	1.788024e+002	183	271	17	79	6.977025e+000	1.906461e+001	0	0	0	0	0	0	0	0	0	0	0	146.335	189.66	1	1	1	1	25.3321	18.2387	79.6942
DATA	1016	7	32	0	0	A_16_P18145767	chr7:142328008-142328067	11788.4	384.545	5.028929247e-002	6.205291041e-002	4.176953756e-001	3.440410e+003	3.862775e+003	3.478658e+002	3.880752e+002	387	472.5	17	79	6.877642e+000	1.921338e+001	0	0	0	0	0	0	0	0	0	0	0	344.531	420.211	1	1	1	1	24.4106	18.5072	79.7118
DATA	1017	7	33	0	0	A_14_P129083	chr3:28025781-28025840	11809.9	384.237	2.616543159e-001	6.625818323e-002	7.847463908e-005	2.980451e+003	5.444229e+003	3.024363e+002	5.456923e+002	341	653	17	80	6.733793e+000	1.987325e+001	0	0	0	0	0	0	0	0	0	0	0	299.011	594.017	1	1	1	1	26.6546	18.4462	80.9374
DATA	1018	7	34	0	0	A_16_P01799905	chr7:124607233-124607292	11831.1	384.062	-1.896735877e-001	7.172796908e-002	8.184886968e-003	1.035532e+003	6.690985e+002	1.155424e+002	7.650032e+001	151	153	18	79	6.432844e+000	1.890706e+001	0	0	0	0	0	0	0	0	0	0	0	104.087	73.2278	1	1	1	1	27.501	18.2871	79.7896
DATA	1019	7	35	0	0	A_14_P121399	chr9:87549058-87549116	11851.7	384.07	-5.340090402e-002	8.049443415e-002	5.070672762e-001	5.623563e+002	4.972911e+002	7.601977e+001	6.196814e+001	105	135	18	80	7.015173e+000	1.917528e+001	0	0	0	0	0	0	0	0	0	0	0	56.6359	54.5898	1	1	1	1	25.5572	18.4013	80.8701
DATA	1020	7	36	0	0	A_14_P131954	chr9:137701489-137701548	11873.5	383.898	-7.020499466e-002	6.297882925e-002	2.649620334e-001	2.393803e+003	2.036496e+003	2.447617e+002	2.069573e+002	287	313	17	81	6.900730e+000	1.899902e+001	0	0	0	0	0	0	0	0	0	0	0	241.602	224.284	1	1	1	1	25.7804	18.102	81.5871
DATA	1021	7	37	0	0	A_14_P114521	chr2:233613670-233613729	11894.4	384.14	2.545039207e-001	8.450049226e-002	2.596495919e-003	3.772723e+002	6.778894e+002	6.338313e+001	7.710264e+001	83	150	17	81	6.936983e+000	1.908291e+001	0	0	0	0	0	0	0	0	0	0	0	38.1601	74.8983	1	1	1	1	23.9365	17.8718	81.7175
DATA	1022	7	38	0	0	A_14_P112319	chrX:21670446-21670505	11915.7	383.778	-5.490424279e-001	1.062608381e-001	2.379689527e-007	6.798723e+002	1.920370e+002	8.488059e+001	4.134561e+001	113	103	18	82	6.561973e+000	1.980707e+001	0	0	0	0	0	0	0	0	0	0	0	68.9219	21.2872	1	1	1	1	26.2212	18.0153	82.7554
DATA	1023	7	39	0	0	A_14_P112680	chr1:62175025-62175081	11937	384.213	-6.955667245e-002	7.045632427e-002	3.235293852e-001	8.651582e+002	7.371212e+002	1.002757e+002	8.225015e+001	129.5	160	17	82	6.449593e+000	2.005175e+001	0	0	0	0	0	0	0	0	0	0	0	87.9134	81.9872	1	1	1	1	22.7082	18.066	82.2721
DATA	1024	7	40	0	0	A_14_P122694	chr13:95090854-95090907	11957.6	384.187	1.007111588e-001	6.637002288e-002	1.291608474e-001	1.026765e+003	1.294739e+003	1.144582e+002	1.344855e+002	147	218	17	80	6.712709e+000	2.003728e+001	0	0	0	0	0	0	0	0	0	0	0	104.58	144.485	1	1	1	1	23.2073	18.0098	81.2288
DATA	1025	7	41	0	1	SRN_20721	SRN_20721	11979.1	383.569	-7.103180891e-001	9.297285908e-002	2.171229445e-014	2.304628e+003	4.490377e+002	2.359211e+002	5.770801e+001	280	132	17	80	6.334020e+000	1.966642e+001	0	0	0	0	0	0	0	0	0	0	0	235.313	50.2809	1	1	1	1	25.7804	17.3864	79.9042
DATA	1026	7	42	0	0	A_16_P18041282	chr7:98708711-98708770	12000.2	383.96	5.523386145e-002	7.882230019e-002	4.834659011e-001	5.133574e+002	5.829801e+002	7.188995e+001	6.858175e+001	100	144	17	78	7.030942e+000	1.994814e+001	0	0	0	0	0	0	0	0	0	0	0	52.549	65.5055	1	1	1	1	23.696	18.1093	79.3079
DATA	1027	7	43	0	0	A_14_P105670	chr12:51375051-51375110	12021.8	383.574	1.633315261e-001	1.012134813e-001	1.065853762e-001	2.795196e+002	4.071401e+002	5.745410e+001	5.434431e+001	75	126	17	78	6.355040e+000	2.021483e+001	0	0	0	0	0	0	0	0	0	0	0	28.6871	45.9084	1	1	1	1	25.1049	17.4464	79.0237
DATA	1028	7	44	0	0	A_14_P117436	chr2:232904052-232904111	12042.4	383.208	3.105302215e-002	7.566348394e-002	6.815054862e-001	5.851773e+002	6.285509e+002	7.701500e+001	7.237237e+001	102	154.5	17	77	6.611809e+000	1.930406e+001	0	0	0	0	0	0	0	0	0	0	0	60.2084	71.1128	1	1	1	1	23.696	17.7674	78.3039
DATA	1029	7	45	0	0	A_14_P119459	chr12:14849143-14849201	12063.8	383.421	3.379151940e-003	6.221969434e-002	9.566881781e-001	2.670602e+003	2.691462e+003	2.716885e+002	2.715098e+002	319.5	382	17	78	6.708621e+000	1.878898e+001	0	0	0	0	0	0	0	0	0	0	0	275.519	305.592	1	1	1	1	25.7804	18.1351	78.3259
DATA	1030	7	46	0	0	A_14_P109301	chr8:98078238-98078291	12084.8	383.54	-1.408659706e-001	6.499962071e-002	3.022101827e-002	1.837385e+003	1.328417e+003	1.903681e+002	1.375350e+002	232	237	18	78	6.802077e+000	1.915027e+001	0	0	0	0	0	0	0	0	0	0	0	190.067	151.358	1	1	1	1	23.696	18.2184	78.9628
DATA	1031	7	47	0	0	A_14_P102831	chr16:56473623-56473674	12106.3	383.365	-2.799644567e-001	6.918041233e-002	5.190601912e-005	1.901389e+003	9.979449e+002	1.965181e+002	1.059195e+002	244	193	18	79	6.862264e+000	1.889757e+001	0	0	0	0	0	0	0	0	0	0	0	197.229	114.109	1	1	1	1	26.2212	18.3116	79.4111
DATA	1032	7	48	0	0	A_14_P114077	chrX:92699348-92699407	12127	383.107	-9.346634960e-002	6.611996684e-002	1.574830966e-001	1.280115e+003	1.032245e+003	1.372602e+002	1.091179e+002	183	204	18	79	6.809907e+000	1.852579e+001	0	0	0	0	0	0	0	0	0	0	0	133.14	118.434	1	1	1	1	25.3321	18.7306	79.0161
DATA	1033	7	49	0	0	A_14_P136583	chr12:53344326-53344385	12147.7	383.15	-1.193299729e-002	6.209554425e-002	8.476078266e-001	2.942902e+003	2.863141e+003	2.984071e+002	2.884763e+002	347	410	18	77	6.276000e+000	1.927937e+001	0	0	0	0	0	0	0	0	0	0	0	306.914	329.635	1	1	1	1	26.6546	18.3495	78.6084
DATA	1034	7	50	0	0	A_14_P128794	chr1:43776590-43776649	12169.3	383.62	-1.220171194e-001	6.821496559e-002	7.366073776e-002	1.095450e+003	8.271331e+002	1.201093e+002	8.986304e+001	162	179	17	77	6.369267e+000	1.972845e+001	0	0	0	0	0	0	0	0	0	0	0	114.573	95.5731	1	1	1	1	24.1747	18.1733	78.485
DATA	1035	7	51	0	0	A_14_P108069	chr4:140625364-140625423	12190.6	383.045	-1.191574616e-002	1.174277663e-001	9.191750004e-001	2.653514e+002	2.581699e+002	5.582844e+001	4.349610e+001	72	119	17	77	6.675402e+000	1.910720e+001	0	0	0	0	0	0	0	0	0	0	0	27.8301	29.9339	1	1	1	1	27.501	18.2423	77.6574
DATA	1036	7	52	0	0	A_14_P129471	chr5:141059389-141059437	12211.7	382.964	-4.871198135e-001	7.810797162e-002	4.474895033e-010	2.400475e+003	7.819471e+002	2.449939e+002	8.562340e+001	312	170	18	77	6.848718e+000	1.910608e+001	0	0	0	0	0	0	0	0	0	0	0	252.468	90.978	1	1	1	1	25.1049	18.3809	77.6755
DATA	1037	7	53	0	0	A_16_P01321008	chr5:118507580-118507639	12233.2	382.483	-1.578636671e-001	6.514234130e-002	1.537746805e-002	1.913689e+003	1.330478e+003	1.975038e+002	1.375147e+002	244	233	17	76	6.796591e+000	1.913070e+001	0	0	0	0	0	0	0	0	0	0	0	201.841	155.335	1	1	1	1	25.7804	17.8702	77.4807
DATA	1038	7	54	0	0	A_14_P134950	chr17:41925051-41925110	12254.4	382.973	5.198162829e-002	1.633333754e-001	7.502916791e-001	1.615301e+002	1.820687e+002	5.131329e+001	3.913683e+001	64.5	103.5	18	78	6.886211e+000	1.886060e+001	0	0	0	0	0	0	0	0	0	0	0	17.0856	21.3306	1	1	0	1	29.1201	18.0213	78.6705
DATA	1039	7	55	0	0	A_14_P137286	chr16:50259060-50259119	12275.5	382.18	3.466978070e-003	6.519372916e-002	9.575887895e-001	1.179194e+003	1.188646e+003	1.275308e+002	1.237783e+002	167.5	221	17	79	6.732171e+000	1.890571e+001	0	0	0	0	0	0	0	0	0	0	0	125.071	139.72	1	1	1	1	23.9365	17.5767	79.1287
DATA	1040	7	56	0	0	A_14_P105617	chr13:36877385-36877444	12296.6	382.383	4.770699369e-002	1.106699723e-001	6.664142624e-001	2.654696e+002	2.962933e+002	5.523280e+001	4.541149e+001	74.5	116	17	78	7.028901e+000	1.859054e+001	0	0	0	0	0	0	0	0	0	0	0	28.2361	34.945	1	1	1	1	23.4529	18.2472	77.6022
DATA	1041	7	57	0	0	A_14_P129847	chr5:134442297-134442356	12317.4	382.554	9.877179199e-002	7.051137893e-002	1.612762141e-001	6.852065e+002	8.601877e+002	8.383414e+001	9.260575e+001	119	182	18	77	7.135614e+000	1.843734e+001	0	0	0	0	0	0	0	0	0	0	0	73.0806	101.783	1	1	1	1	25.1049	18.4337	76.6003
DATA	1042	7	58	0	0	A_16_P02046045	chr9:1079463-1079522	12339.2	382.729	-9.281754280e-002	6.294921688e-002	1.403516300e-001	2.616578e+003	2.113081e+003	2.660535e+002	2.140554e+002	329	333	17	77	6.880417e+000	1.895554e+001	0	0	0	0	0	0	0	0	0	0	0	279.875	250.885	1	1	1	1	25.7804	17.9704	77.6234
DATA	1043	7	59	0	0	A_14_P139528	chr3:131404737-131404796	12360.1	382.655	2.167680035e-001	8.487265222e-002	1.064815424e-002	3.577885e+002	5.893786e+002	5.989377e+001	6.807998e+001	85	150	17	78	6.790529e+000	1.902156e+001	0	0	0	0	0	0	0	0	0	0	0	38.3739	70.1996	1	1	1	1	25.7804	17.8502	78.671
DATA	1044	7	60	1028	1	SM_09	SM_09	12381.4	382.586	4.235016972e-004	5.376086232e-001	9.993714658e-001	4.758047e+001	4.762689e+001	4.791673e+001	3.430025e+001	49	91	17	77	6.466083e+000	1.885054e+001	0	0	0	0	0	0	0	0	0	0	0	1.31707	5.69086	0	1	0	0	27.501	17.5274	78.579
DATA	1045	7	61	0	0	A_16_P41685915	chrX:57926505-57926564	12402.6	382.586	3.398965443e-002	7.628118250e-002	6.558979598e-001	5.416935e+002	5.857918e+002	7.222480e+001	6.766192e+001	105	148.5	17	79	7.065587e+000	1.881486e+001	0	0	0	0	0	0	0	0	0	0	0	58.416	70.2151	1	1	1	1	27.501	18.3781	79.3203
DATA	1046	7	62	0	0	A_14_P136844	chr16:89849284-89849338	12423.7	382.5	-1.406827200e-001	1.188537477e-001	2.365467185e-001	2.941147e+002	2.127326e+002	5.599111e+001	3.990209e+001	78	112	18	79	7.550905e+000	1.852312e+001	0	0	0	0	0	0	0	0	0	0	0	31.8019	25.5769	1	1	1	1	27.0811	18.9258	79.6321
DATA	1047	7	63	0	0	A_14_P126892	chr21:34561055-34561114	12444.9	382.554	1.068191150e-001	6.581231962e-002	1.045708314e-001	1.035675e+003	1.324472e+003	1.139483e+002	1.366566e+002	156.5	237.5	17	81	7.077710e+000	1.945052e+001	0	0	0	0	0	0	0	0	0	0	0	112.282	159.723	1	1	1	1	25.7804	18.176	80.768
DATA	1048	7	64	0	0	A_18_P16933677	chr9:100043492-100043551	12465.7	382.611	8.598218329e-002	6.603404350e-002	1.928860650e-001	9.938248e+002	1.211412e+003	1.101056e+002	1.257035e+002	156	229.5	17	81	7.528203e+000	1.989813e+001	0	0	0	0	0	0	0	0	0	0	0	108.023	146.516	1	1	1	1	24.8756	18.2808	80.5958
DATA	1049	7	65	0	0	A_14_P113133	chr1:203052336-203052392	12487.2	382.5	1.111698395e-001	6.294000709e-002	7.734843721e-002	2.377833e+003	3.071505e+003	2.424369e+002	3.089677e+002	309	452	17	79	7.020264e+000	1.950057e+001	0	0	0	0	0	0	0	0	0	0	0	259.128	372.572	1	1	1	1	26.6546	18.1971	78.6189
DATA	1050	7	66	0	0	A_14_P110861	chr18:65180036-65180095	12508.4	382.414	3.837136181e-001	7.215315818e-002	1.048891221e-007	1.110896e+003	2.687738e+003	1.206827e+002	2.708370e+002	168	392.5	18	79	7.031862e+000	1.959737e+001	0	0	0	0	0	0	0	0	0	0	0	121.369	326.945	1	1	1	1	27.501	18.3189	79.8766
DATA	1051	7	67	0	0	A_14_P130741	chrX:73473460-73473519	12529.4	382.25	-1.566424311e-001	7.823654153e-002	4.526702559e-002	6.437246e+002	4.488050e+002	7.972665e+001	5.587083e+001	116	138	17	78	6.871374e+000	1.904166e+001	0	0	0	0	0	0	0	0	0	0	0	70.5021	54.7423	1	1	1	1	25.1049	18.0323	79.2068
DATA	1052	7	68	0	0	A_14_P104740	chr19:16108722-16108781	12550.4	381.864	-8.088146891e-002	6.333268999e-002	2.015709041e-001	2.015383e+003	1.672924e+003	2.069289e+002	1.705527e+002	260	298	17	78	6.778484e+000	1.965520e+001	0	0	0	0	0	0	0	0	0	0	0	221.262	204.591	1	1	1	1	25.7804	17.9231	79.2446
DATA	1053	7	69	0	0	A_14_P201478	chr4:140639077-140639136	12570.6	382	-4.079133238e-001	7.609611658e-002	8.299137852e-008	1.542290e+003	6.029104e+002	1.611782e+002	6.878222e+001	220	159	18	77	7.072437e+000	1.967196e+001	0	0	0	0	0	0	0	0	0	0	0	169.71	73.9173	1	1	1	1	25.3321	18.3323	78.6946
DATA	1054	7	70	0	0	A_14_P102690	chr21:45287659-45287718	12592.7	382.537	-4.584592140e-002	7.105013016e-002	5.187576667e-001	7.378101e+002	6.638939e+002	8.731899e+001	7.414596e+001	124	158	18	76	6.874882e+000	2.054361e+001	0	0	0	0	0	0	0	0	0	0	0	81.389	81.6143	1	1	1	1	25.1049	18.1287	78.1596
DATA	1055	7	71	0	0	A_14_P109754	chr5:83172699-83172758	12613.7	382.333	-2.812568746e-001	7.206929072e-002	9.516893501e-005	1.221339e+003	6.391156e+002	1.307205e+002	7.189938e+001	180	160	17	77	6.746719e+000	1.923440e+001	0	0	0	0	0	0	0	0	0	0	0	135.032	78.7578	1	1	1	1	23.9365	18.1874	77.3199
DATA	1056	7	72	0	0	A_14_P132064	chr19:10070230-10070289	12635.1	382.345	7.429009472e-001	9.501137566e-002	5.321345662e-015	4.033141e+002	2.231230e+003	6.154644e+001	2.255294e+002	85	360.5	18	78	6.437176e+000	1.899529e+001	0	0	0	0	0	0	0	0	0	0	0	44.6918	275.615	1	1	1	1	25.3321	18.2693	78.4581
DATA	1057	7	73	0	0	A_16_P01766547	chr7:100980697-100980756	12656.9	382.25	4.187050516e-001	7.662828438e-002	4.652460592e-008	5.860547e+002	1.536891e+003	7.474164e+001	1.571462e+002	114	269.5	18	78	6.322501e+000	1.853879e+001	0	0	0	0	0	0	0	0	0	0	0	65.0866	190.292	1	1	1	1	25.3321	18.2698	78.9144
DATA	1058	7	74	0	0	A_14_P126053	chr3:125897691-125897750	12677.1	382.404	1.368447653e-001	7.168463835e-002	5.626425691e-002	6.019866e+002	8.249575e+002	7.593989e+001	8.874446e+001	113	185	18	77	7.063898e+000	1.890249e+001	0	0	0	0	0	0	0	0	0	0	0	66.992	102.36	1	1	1	1	25.7804	18.6159	78.4669
DATA	1059	7	75	0	0	A_14_P115244	chr18:35493375-35493434	12698.6	381.954	1.540036836e-002	7.200591071e-002	8.306434077e-001	6.425512e+002	6.657453e+002	7.913842e+001	7.414647e+001	119	161.5	18	77	6.650882e+000	1.826338e+001	0	0	0	0	0	0	0	0	0	0	0	71.6538	82.7792	1	1	1	1	27.0811	17.9674	78.9119
DATA	1060	7	76	0	0	A_16_P00912999	chr4:6082813-6082872	12719.9	381.729	9.879459752e-002	6.362858863e-002	1.205005230e-001	1.563627e+003	1.963033e+003	1.630182e+002	1.989880e+002	221	319	18	77	6.779002e+000	1.765170e+001	0	0	0	0	0	0	0	0	0	0	0	174.716	244.58	1	1	1	1	26.0017	18.3202	78.4401
DATA	1061	7	77	0	0	A_16_P38056960	chr7:70115602-70115661	12740.8	381.544	-2.481409363e-002	7.366075567e-002	7.362149543e-001	6.200714e+002	5.856358e+002	7.721725e+001	6.698426e+001	119	157	18	80	6.729804e+000	1.867412e+001	0	0	0	0	0	0	0	0	0	0	0	69.4166	73.1047	1	1	1	1	25.7804	18.0531	80.3087
DATA	1062	7	78	0	0	A_18_P13244028	chr2:65200582-65200641	12762.2	381.482	-2.079196827e-001	7.096799500e-002	3.392163367e-003	1.022757e+003	6.336547e+002	1.121161e+002	7.119311e+001	164	166	17	81	6.618111e+000	1.963569e+001	0	0	0	0	0	0	0	0	0	0	0	114.712	79.246	1	1	1	1	25.7804	18.1234	81.3831
DATA	1063	7	79	0	0	A_14_P138433	chr19:47764135-47764186	12783.4	381.476	-1.811652328e-001	7.094839743e-002	1.066527491e-002	9.489271e+002	6.252700e+002	1.053885e+002	7.042153e+001	153.5	158.5	18	79	7.247554e+000	2.015052e+001	0	0	0	0	0	0	0	0	0	0	0	106.623	78.3355	1	1	1	1	26.6546	18.5637	80.8471
DATA	1064	7	80	0	0	A_14_P121747	chr7:44686742-44686801	12804.6	381.492	2.329247390e-002	8.560330302e-002	7.855467899e-001	3.975860e+002	4.194919e+002	6.062688e+001	5.296997e+001	92	140	17	79	7.510422e+000	1.953190e+001	0	0	0	0	0	0	0	0	0	0	0	44.7505	52.6425	1	1	1	1	25.5572	18.5081	80.6429
DATA	1065	7	81	0	0	A_16_P02770448	chr13:46706237-46706296	12825.5	381.667	-5.027587108e-001	7.855878488e-002	1.556039641e-010	2.514826e+003	7.902222e+002	2.556002e+002	8.536576e+001	330	172	18	80	7.955016e+000	2.031559e+001	0	0	0	0	0	0	0	0	0	0	0	283.525	99.3217	1	1	1	1	24.6442	19.0659	81.2154
DATA	1066	7	82	0	0	A_14_P103511	chr8:142205751-142205810	12846.8	381.525	-4.573614106e-001	8.524023390e-002	8.069938602e-008	9.428918e+002	3.289277e+002	1.047465e+002	4.606174e+001	153.5	119	18	80	7.448516e+000	1.934516e+001	0	0	0	0	0	0	0	0	0	0	0	106.471	41.403	1	1	1	1	25.7804	18.6013	80.7326
DATA	1067	7	83	0	0	A_14_P104378	chr3:134204653-134204702	12867.9	381.722	-5.830109909e-001	8.260333694e-002	1.689655161e-012	3.366945e+003	8.794781e+002	3.397620e+002	9.365722e+001	428	184.5	18	79	7.479713e+000	1.973800e+001	0	0	0	0	0	0	0	0	0	0	0	380.772	110.857	1	1	1	1	24.8756	18.5714	79.8344
DATA	1068	7	84	0	0	A_14_P134048	chr17:60023741-60023800	12888.9	381.525	3.363966463e-001	6.921531778e-002	1.172983887e-006	1.915244e+003	4.155477e+003	1.968522e+002	4.167903e+002	273.5	614.5	18	79	7.194850e+000	1.973246e+001	0	0	0	0	0	0	0	0	0	0	0	216.906	524.448	1	1	1	1	26.0017	18.7271	79.7429
DATA	1069	7	85	0	0	A_14_P109239	chr17:6013291-6013349	12910.1	381.712	1.327507689e-001	6.874937899e-002	5.349074637e-002	7.270538e+002	9.870004e+002	8.572973e+001	1.037954e+002	126	208	18	78	7.154087e+000	2.008408e+001	0	0	0	0	0	0	0	0	0	0	0	82.4534	124.715	1	1	1	1	26.0017	18.8576	79.8165
DATA	1070	7	86	0	0	A_16_P00930657	chr4:19370059-19370118	12931.2	381.597	5.251389503e-001	8.280623590e-002	2.271251541e-010	4.518340e+002	1.513972e+003	6.402930e+001	1.547601e+002	98	271	18	77	7.338369e+000	1.862661e+001	0	0	0	0	0	0	0	0	0	0	0	51.3074	191.508	1	1	1	1	26.0017	18.8035	79.351
DATA	1071	7	87	0	1	SRN_20373	SRN_20373	12952.4	381.862	-7.689834989e-001	9.952766830e-002	1.106924184e-014	1.573554e+003	2.678541e+002	1.637495e+002	4.177254e+001	224	115	18	80	7.022331e+000	1.970128e+001	0	0	0	0	0	0	0	0	0	0	0	178.902	33.9161	1	1	1	1	25.3321	18.7333	80.9659
DATA	1072	7	88	0	0	A_16_P17392721	chr5:168729607-168729665	12973.7	381.614	-1.991850701e-001	7.003827235e-002	4.455858650e-003	1.060244e+003	6.702255e+002	1.152809e+002	7.428134e+001	165.5	167.5	18	82	6.756948e+000	1.881013e+001	0	0	0	0	0	0	0	0	0	0	0	120.68	84.939	1	1	1	1	25.1049	18.6942	82.2446
DATA	1073	7	89	0	0	A_14_P125869	chr2:28999809-28999867	12994.9	381.536	2.120081378e-001	8.084824297e-002	8.733917009e-003	3.818003e+002	6.220774e+002	5.917665e+001	6.995641e+001	92	162	17	82	6.808011e+000	1.847334e+001	0	0	0	0	0	0	0	0	0	0	0	43.5035	78.8987	1	1	1	1	25.7804	18.2048	82.0048
DATA	1074	7	90	0	1	SRN_20044	SRN_20044	13016.2	381.286	-3.403217808e-001	7.043467823e-002	1.353475532e-006	2.348870e+003	1.072845e+003	2.391904e+002	1.119495e+002	296	218	17	82	6.744850e+000	1.862057e+001	0	0	0	0	0	0	0	0	0	0	0	267.9	136.161	1	1	1	1	27.0811	18.0618	82.1426
DATA	1075	7	91	0	0	A_16_P38360542	chr8:32859696-32859755	13037.1	380.568	1.087887300e-001	6.786970297e-002	1.089554915e-001	7.793603e+002	1.001214e+003	9.005903e+001	1.050998e+002	135	214	17	82	7.054044e+000	1.862405e+001	0	0	0	0	0	0	0	0	0	0	0	88.9674	127.136	1	1	1	1	22.4545	18.1872	82.0446
DATA	1076	7	92	0	0	A_14_P127813	chr1:92420533-92420592	13058.5	380.803	-2.478185233e-001	7.438085296e-002	8.630125978e-004	8.919210e+002	5.040898e+002	9.994178e+001	5.967977e+001	139	143	18	81	6.877873e+000	1.857465e+001	0	0	0	0	0	0	0	0	0	0	0	101.904	64.0433	1	1	1	1	25.7804	18.4273	81.7601
DATA	1077	7	93	0	0	A_16_P36569206	chr3:180261965-180262024	13079.6	381.036	1.060921928e-001	6.272786135e-002	9.077782674e-002	2.554582e+003	3.261460e+003	2.594011e+002	3.277057e+002	343	476.5	17	81	7.127643e+000	1.973089e+001	0	0	0	0	0	0	0	0	0	0	0	292.089	414.531	1	1	1	1	25.3321	17.9324	81.5267
DATA	1078	7	94	0	0	A_14_P118869	chr15:93665770-93665829	13100.6	381.051	2.930615464e-001	7.836857817e-002	1.843656047e-004	4.131751e+002	8.113266e+002	6.110974e+001	8.718762e+001	91	183.5	18	80	7.497720e+000	1.999241e+001	0	0	0	0	0	0	0	0	0	0	0	47.2743	103.15	1	1	1	1	26.0017	18.6254	81.7712
DATA	1079	7	95	0	0	A_14_P132543	chr8:133584392-133584451	13121.7	380.836	-2.078781682e-001	6.755780928e-002	2.090663365e-003	1.452436e+003	8.999507e+002	1.520544e+002	9.548782e+001	210.5	203	18	79	7.670209e+000	1.935942e+001	0	0	0	0	0	0	0	0	0	0	0	166.283	114.437	1	1	1	1	24.8756	19.1058	79.885
DATA	1080	7	96	0	0	A_14_P128070	chr6:90097171-90097224	13143.1	380.83	6.093834041e-002	7.490511752e-002	4.159082850e-001	5.247309e+002	6.037747e+002	6.910927e+001	6.829382e+001	104	158	18	77	7.399174e+000	1.903676e+001	0	0	0	0	0	0	0	0	0	0	0	60.1063	76.7834	1	1	1	1	24.4106	18.7287	78.4369
DATA	1081	7	97	0	0	A_14_P124618	chr1:78401620-78401679	13164	380.556	-2.169490655e-001	6.827688849e-002	1.485562966e-003	1.365465e+003	8.285747e+002	1.437562e+002	8.879195e+001	208	188	18	78	7.344443e+000	1.859736e+001	0	0	0	0	0	0	0	0	0	0	0	156.479	105.369	1	1	1	1	25.3321	18.7988	79.0975
DATA	1082	7	98	0	0	A_16_P35872087	chr2:137951387-137951446	13185.2	380.783	4.021668226e-001	7.315519716e-002	3.853289668e-008	9.793395e+002	2.472294e+003	1.077513e+002	2.492813e+002	157	390	17	79	7.019803e+000	1.868586e+001	0	0	0	0	0	0	0	0	0	0	0	112.274	314.378	1	1	1	1	26.2212	18.0971	78.6433
DATA	1083	7	99	0	0	A_18_P15975171	chr7:8660565-8660624	13206.4	380.471	4.025606007e-001	7.453413421e-002	6.626179196e-008	7.078653e+002	1.788592e+003	8.383802e+001	1.816861e+002	129	308.5	17	79	6.636255e+000	1.929345e+001	0	0	0	0	0	0	0	0	0	0	0	81.1759	227.389	1	1	1	1	24.4106	17.6286	78.3857
DATA	1084	7	100	0	1	SRN_50132	SRN_50132	13227.9	380.473	2.555577450e-001	6.572114031e-002	1.008587730e-004	1.825353e+004	3.287795e+004	1.825906e+003	3.287950e+003	2149	4267	17	77	6.935931e+000	1.900949e+001	0	0	0	0	0	0	0	0	0	0	0	2093.77	4178.68	1	1	1	1	25.3321	17.9027	78.1882
DATA	1085	7	101	0	0	A_16_P03293496	chr17:75043235-75043294	13248.4	380.389	-3.662454262e-002	6.429693357e-002	5.689383798e-001	1.332711e+003	1.224930e+003	1.406330e+002	1.265903e+002	206.5	241.5	17	77	7.194526e+000	1.924250e+001	0	0	0	0	0	0	0	0	0	0	0	152.892	155.627	1	1	1	1	24.4106	17.885	78.252
DATA	1086	7	102	0	0	A_14_P106519	chr21:48018850-48018909	13269.5	380.5	3.109830006e-001	7.313856336e-002	2.118979463e-005	5.914329e+002	1.210287e+003	7.425631e+001	1.251776e+002	117	234	17	76	6.943969e+000	1.835986e+001	0	0	0	0	0	0	0	0	0	0	0	67.8576	153.698	1	1	1	1	24.4106	17.8832	76.8384
DATA	1087	7	103	0	0	A_14_P133618	chr4:185638260-185638319	13291.4	380.424	-2.104660265e-001	9.115501677e-002	2.095022064e-002	4.679544e+002	2.882289e+002	6.485202e+001	4.305152e+001	102	117	18	77	6.749771e+000	1.891113e+001	0	0	0	0	0	0	0	0	0	0	0	53.6917	36.5818	1	1	1	1	25.5572	17.8684	77.5759
DATA	1088	7	104	0	0	A_16_P17903954	chr7:34360422-34360481	13312.2	380.31	1.912365759e-002	6.280782898e-002	7.607630788e-001	1.798855e+003	1.879836e+003	1.854048e+002	1.906877e+002	259	317	17	76	6.517156e+000	1.850312e+001	0	0	0	0	0	0	0	0	0	0	0	206.386	238.434	1	1	1	1	25.3321	17.4581	76.7615
DATA	1089	7	105	0	0	A_14_P101978	chr1:201700840-201700894	13333	380.368	-1.504227103e-001	6.508800189e-002	2.082917255e-002	1.707663e+003	1.207756e+003	1.765721e+002	1.249488e+002	247.5	229.5	17	77	6.371994e+000	1.876331e+001	0	0	0	0	0	0	0	0	0	0	0	195.903	153.08	1	1	1	1	25.5572	17.4076	78.2229
DATA	1090	7	106	0	0	A_14_P134932	chr10:74095139-74095184	13354.3	380.167	1.423501964e-001	6.568290554e-002	3.021704563e-002	1.048544e+003	1.455248e+003	1.140691e+002	1.490121e+002	167	261	17	78	6.513442e+000	1.925602e+001	0	0	0	0	0	0	0	0	0	0	0	120.267	184.296	1	1	1	1	24.4106	17.3542	79.0417
DATA	1091	7	107	0	0	A_16_P38427797	chr8:66747137-66747196	13375.4	380.158	2.073190004e-002	6.238346091e-002	7.396400355e-001	2.174331e+003	2.280645e+003	2.220257e+002	2.303093e+002	292.5	377.5	17	78	6.591284e+000	1.861544e+001	0	0	0	0	0	0	0	0	0	0	0	249.335	288.568	1	1	1	1	25.7804	17.625	78.4615
DATA	1092	7	108	0	0	A_14_P105500	chr11:113074982-113075041	13396.7	379.886	-2.035657009e-001	9.908747822e-002	3.993661081e-002	3.979711e+002	2.490496e+002	6.002763e+001	4.063652e+001	94	120	18	78	6.611407e+000	1.989331e+001	0	0	0	0	0	0	0	0	0	0	0	45.622	31.4802	1	1	1	1	21.9382	18.1547	79.0398
DATA	1093	7	109	0	0	A_14_P114201	chr4:71230201-71230260	13418.2	379.889	-3.970488872e-001	7.326612771e-002	5.984306854e-008	2.223253e+003	8.911280e+002	2.268249e+002	9.473313e+001	304	190	18	81	6.267766e+000	2.058365e+001	0	0	0	0	0	0	0	0	0	0	0	254.773	112.519	1	1	1	1	27.2919	18.4197	79.9
DATA	1094	7	110	0	0	A_16_P03133116	chr16:28012283-28012342	13438.5	380	2.945313131e-001	6.850862067e-002	1.714264442e-005	1.202005e+003	2.368306e+003	1.283384e+002	2.390067e+002	187.5	362.5	18	76	6.678915e+000	1.979636e+001	0	0	0	0	0	0	0	0	0	0	0	137.689	298.715	1	1	1	1	25.3321	18.2753	77.8243
DATA	1095	7	111	0	0	A_14_P116475	chr4:84222198-84222257	13459.9	380.222	6.136065699e-002	8.216896723e-002	4.552072802e-001	4.121054e+002	4.746450e+002	6.101484e+001	5.736618e+001	96	141	18	76	6.763507e+000	1.852078e+001	0	0	0	0	0	0	0	0	0	0	0	47.184	59.7952	1	1	1	1	22.4545	18.2902	77.3927
DATA	1096	7	112	0	0	A_14_P138995	chr6:169653664-169653723	13481.4	380.22	1.695907165e-001	6.482797527e-002	8.896360240e-003	1.424916e+003	2.105620e+003	1.494340e+002	2.130189e+002	192.5	346	18	77	7.181354e+000	1.854494e+001	0	0	0	0	0	0	0	0	0	0	0	163.058	264.919	1	1	1	1	25.7804	18.6906	77.8341
DATA	1097	7	113	0	-1	NC2_00025489	NC2_00025489	13503	379.797	0.000000000e+000	6.341422418e-001	1.000000000e+000	4.474418e+001	3.209044e+001	4.523302e+001	3.230548e+001	49.5	83	18	78	7.113185e+000	1.925761e+001	0	0	0	0	0	0	0	0	0	0	0	4.70327	-0.951095	0	0	0	0	28.1191	18.3084	78.6854
DATA	1098	7	114	0	0	A_16_P20032564	chr14:47605306-47605365	13524	379.607	2.831739038e-001	6.854588662e-002	3.609400089e-005	1.069485e+003	2.052810e+003	1.160588e+002	2.078146e+002	162	338.5	17	79	6.686446e+000	2.002576e+001	0	0	0	0	0	0	0	0	0	0	0	122.235	257.544	1	1	1	1	25.5572	18.0167	80.1218
DATA	1099	7	115	0	0	A_14_P104714	chr8:62201904-62201963	13545.1	379.68	-3.095632242e-001	7.076000389e-002	1.215252872e-005	1.622326e+003	7.953802e+002	1.683859e+002	8.588361e+001	220	177	17	78	6.654954e+000	1.994635e+001	0	0	0	0	0	0	0	0	0	0	0	185.296	99.6411	1	1	1	1	24.1747	17.9675	80.2705
DATA	1100	7	116	0	0	A_16_P15533888	chr2:3950749-3950808	13566.4	379.554	6.608165611e-002	6.345624089e-002	2.977021765e-001	1.513700e+003	1.762469e+003	1.579565e+002	1.792093e+002	218	310	18	78	6.710882e+000	1.983700e+001	0	0	0	0	0	0	0	0	0	0	0	172.763	220.447	1	1	1	1	24.4106	18.1629	79.4901
DATA	1101	7	117	0	0	A_14_P122630	chr2:219093458-219093517	13587	379.479	5.696242052e-002	6.539969227e-002	3.837600945e-001	1.034664e+003	1.179673e+003	1.128968e+002	1.223625e+002	166	207.5	17	79	6.602025e+000	2.002236e+001	0	0	0	0	0	0	0	0	0	0	0	118.001	147.321	1	1	1	1	23.2073	17.7417	79.4955
DATA	1102	7	118	0	0	A_16_P01829228	chr7:145971019-145971078	13608.2	379.61	1.215250199e-001	6.502752531e-002	6.164725403e-002	1.148655e+003	1.519548e+003	1.234413e+002	1.554029e+002	184	270	17	79	6.808885e+000	1.964541e+001	0	0	0	0	0	0	0	0	0	0	0	130.897	189.454	1	1	1	1	25.7804	18.1186	80.0406
DATA	1103	7	119	0	1	SRN_30524	SRN_30524	13629.7	379.608	-1.601563882e-001	6.338713724e-002	1.151599303e-002	5.147570e+003	3.559966e+003	5.167416e+002	3.574871e+002	646.5	540.5	17	79	6.811770e+000	1.883440e+001	0	0	0	0	0	0	0	0	0	0	0	586.101	443.08	1	1	1	1	24.4106	18.0411	79.2749
DATA	1104	7	120	0	0	A_14_P110983	chr1:151821756-151821815	13651.3	379.64	-2.771995648e-001	1.038046421e-001	7.576169342e-003	4.113791e+002	2.172915e+002	6.118110e+001	3.923556e+001	96	108.5	17	78	6.520437e+000	1.899631e+001	0	0	0	0	0	0	0	0	0	0	0	46.7979	26.9961	1	1	1	1	23.9365	18.0479	79.4089
DATA	1105	7	121	0	0	A_14_P120096	chr12:95881153-95881212	13672.6	379.508	2.617348339e-001	7.161964315e-002	2.576717684e-004	6.318580e+002	1.154395e+003	7.776230e+001	1.199894e+002	118	225	17	79	6.769249e+000	1.982177e+001	0	0	0	0	0	0	0	0	0	0	0	71.814	143.159	1	1	1	1	25.3321	18.2823	80.1132
DATA	1106	7	122	0	0	A_14_P122293	chr14:100735192-100735251	13693.7	379.189	1.954277010e-001	8.686142902e-002	2.445662801e-002	3.275551e+002	5.137029e+002	5.595789e+001	6.094340e+001	83	152	18	78.5	7.151085e+000	2.033933e+001	0	0	0	0	0	0	0	0	0	0	0	37.1937	63.5865	1	1	1	1	24.4106	18.5438	79.5921
DATA	1107	7	123	0	0	A_14_P201307	chr15:55964635-55964688	13714.7	379.361	-1.949872407e-001	6.933406280e-002	4.919068358e-003	1.127936e+003	7.199413e+002	1.215920e+002	7.913488e+001	169	172	17	79	6.924506e+000	1.992913e+001	0	0	0	0	0	0	0	0	0	0	0	127.956	88.9502	1	1	1	1	26.2212	18.0848	79.9246
DATA	1108	7	124	0	0	A_16_P20231485	chr15:44214776-44214835	13735.3	379.561	3.236184105e-001	7.062178260e-002	4.596336161e-006	8.928992e+002	1.881139e+003	1.001939e+002	1.909712e+002	143.5	318	17.5	78.5	6.969938e+000	1.884307e+001	0	0	0	0	0	0	0	0	0	0	0	101.197	231.989	1	1	1	1	25.3321	18.283	80.3103
DATA	1109	7	125	0	0	A_14_P102892	chr7:129585420-129585479	13756.4	378.887	-8.618995719e-002	1.109738803e-001	4.373541700e-001	2.921674e+002	2.395751e+002	5.407268e+001	4.076130e+001	74	112	17	78	6.958194e+000	1.954359e+001	0	0	0	0	0	0	0	0	0	0	0	33.0801	29.4862	1	1	1	1	26.4388	17.9379	80.0833
DATA	1110	7	126	0	0	A_16_P17618996	chr6:87615740-87615799	13778.2	378.965	1.281922709e-001	7.112943928e-002	7.150774799e-002	6.194862e+002	8.321928e+002	7.689047e+001	8.953990e+001	111.5	189.5	16	78	6.239520e+000	1.934505e+001	0	0	0	0	0	0	0	0	0	0	0	70.068	102.216	1	1	1	1	25.5572	17.0498	79.3387
DATA	1111	7	127	0	0	A_16_P19319348	chr11:88758551-88758610	13798.9	378.944	2.084427218e-001	6.794707117e-002	2.156972049e-003	8.687327e+002	1.403876e+003	9.811002e+001	1.442391e+002	141	255	16	78.5	6.584863e+000	1.941904e+001	0	0	0	0	0	0	0	0	0	0	0	98.1624	172.098	1	1	1	1	24.8756	17.4122	79.2649
DATA	1112	7	128	0	0	A_16_P21219751	chr21:26960945-26961004	13820.2	378.875	1.679762996e-001	6.479613634e-002	9.531402462e-003	1.452895e+003	2.138999e+003	1.522889e+002	2.164576e+002	217	347	17	78	7.201318e+000	1.855544e+001	0	0	0	0	0	0	0	0	0	0	0	164.002	261.682	1	1	1	1	25.3321	18.2209	78.135
DATA	1113	7	129	0	0	A_14_P114170	chr20:25287497-25287554	13841.1	378.424	-5.376147557e-002	6.260887193e-002	3.905127749e-001	2.347040e+003	2.073762e+003	2.391088e+002	2.100241e+002	310.5	339	17	77	7.174778e+000	1.839707e+001	0	0	0	0	0	0	0	0	0	0	0	264.666	253.183	1	1	1	1	25.7804	18.2262	78.6259
DATA	1114	7	130	0	0	A_14_P127512	chrX:148250026-148250085	13862.6	378.87	1.498468994e-001	6.321966262e-002	1.777568310e-002	3.375672e+003	4.766583e+003	3.406508e+002	4.778210e+002	404	628	17	77	6.581220e+000	1.882059e+001	0	0	0	0	0	0	0	0	0	0	0	380.271	580.764	1	1	1	1	25.1049	17.7808	78
DATA	1115	7	131	0	0	A_14_P132891	chr14:69673529-69673588	13883.9	378.545	2.201941342e-001	6.669599822e-002	9.618323259e-004	1.147549e+003	1.905309e+003	1.235487e+002	1.934331e+002	167	299.5	18	78	6.851472e+000	1.856001e+001	0	0	0	0	0	0	0	0	0	0	0	129.14	231.66	1	1	1	1	25.5572	18.2664	79.4277
DATA	1116	7	132	0	0	A_18_P14264151	chr3:82540102-82540161	13904.5	378.83	1.399555550e-001	6.782149818e-002	3.905689559e-002	8.102632e+002	1.118360e+003	9.308565e+001	1.167306e+002	137	228.5	18	78	6.565076e+000	1.861689e+001	0	0	0	0	0	0	0	0	0	0	0	91.0953	135.71	1	1	1	1	24.4106	18.0272	79.0672
DATA	1117	7	133	0	0	A_16_P02761878	chr13:40860857-40860916	13926	379.17	-2.250853707e-001	7.998614038e-002	4.892090855e-003	6.736872e+002	4.012111e+002	8.150095e+001	5.227848e+001	121	131	17	77	6.377302e+000	1.896284e+001	0	0	0	0	0	0	0	0	0	0	0	75.6651	48.5863	1	1	1	1	26.4388	17.5812	78.2831
DATA	1118	7	134	0	0	A_14_P127927	chr5:70834859-70834918	13947.1	378.56	2.795738109e-001	8.230324862e-002	6.816020290e-004	3.632550e+002	6.914892e+002	5.854430e+001	7.687387e+001	88	165	17	78	6.672880e+000	1.922447e+001	0	0	0	0	0	0	0	0	0	0	0	40.7599	83.5647	1	1	1	1	23.9365	17.7855	79.3349
DATA	1119	7	135	0	0	A_16_P15326798	chr1:165504256-165504315	13968.5	378.69	-5.076979626e-001	8.099906282e-002	3.658354844e-010	1.694695e+003	5.264943e+002	1.755899e+002	6.248650e+001	224	139.5	17	79	6.745614e+000	1.853082e+001	0	0	0	0	0	0	0	0	0	0	0	189.978	63.4967	1	1	1	1	25.3321	18.0621	79.1242
DATA	1120	7	136	0	0	A_16_P01056612	chr4:114876387-114876446	13989.6	378.611	2.826083491e-001	7.542529521e-002	1.790588561e-004	4.975057e+002	9.536882e+002	6.775558e+001	1.011551e+002	101	203	17	80	6.743308e+000	1.932738e+001	0	0	0	0	0	0	0	0	0	0	0	55.7207	114.787	1	1	1	1	24.4106	17.973	80.256
DATA	1121	7	137	0	0	A_14_P201638	chr5:148201371-148201430	14010.8	378.579	2.888132283e-001	7.698275600e-002	1.756666593e-004	4.576205e+002	8.898538e+002	6.491193e+001	9.518434e+001	102	195	18	79	6.720904e+000	1.889017e+001	0	0	0	0	0	0	0	0	0	0	0	51.2089	106.892	1	1	1	1	25.5572	18.0172	80.6714
DATA	1122	7	138	0	0	A_14_P201073	chr6:105308411-105308470	14032	378.5	-1.074608871e+000	2.049332334e-001	1.573860531e-007	3.993260e+002	3.362937e+001	6.097169e+001	3.385472e+001	91	79	17	79	6.947079e+000	1.875539e+001	0	0	0	0	0	0	0	0	0	0	0	44.6483	-2.6627	1	0	1	0	26.2212	18.0062	80.0508
DATA	1123	7	139	0	0	A_16_P01468291	chr6:43424544-43424603	14053	378.5	-1.608283130e-001	1.100132746e-001	1.437688529e-001	3.302188e+002	2.280203e+002	5.671599e+001	4.087091e+001	82.5	111	17	81	7.158957e+000	1.881210e+001	0	0	0	0	0	0	0	0	0	0	0	36.8926	27.2851	1	1	1	1	26.2212	18.2769	80.7511
DATA	1124	7	140	0	0	A_16_P16532205	chr3:184799629-184799688	14074.5	378.396	-2.044844328e-001	7.042081812e-002	3.687227262e-003	1.078244e+003	6.733370e+002	1.172840e+002	7.542362e+001	164	164	17	79	6.692353e+000	1.987532e+001	0	0	0	0	0	0	0	0	0	0	0	120.373	80.4187	1	1	1	1	24.4106	18.131	80.3452
DATA	1125	7	141	0	0	A_14_P100192	chr13:24334216-24334267	14095.6	378.509	2.571341692e-001	7.497509790e-002	6.044842924e-004	5.072943e+002	9.170524e+002	6.859913e+001	9.782098e+001	102	183	18	79	6.855925e+000	2.006552e+001	0	0	0	0	0	0	0	0	0	0	0	56.5946	109.328	1	1	1	1	25.3321	18.5668	80.408
DATA	1126	7	142	0	0	A_16_P21464716	chrX:48372386-48372445	14116.3	378.882	2.719741666e-001	9.669898161e-002	4.914493403e-003	2.547556e+002	4.765385e+002	5.276349e+001	5.859968e+001	72	142	18	81	6.759680e+000	1.982018e+001	0	0	0	0	0	0	0	0	0	0	0	28.4035	56.715	1	1	1	1	24.1747	18.5186	81.177
DATA	1127	7	143	0	1	SRN_30812	SRN_30812	14137.9	378.475	1.684186218e-001	6.372827546e-002	8.223297312e-003	2.825096e+003	4.163436e+003	2.862675e+002	4.177430e+002	367	592	18	79	6.501979e+000	1.927379e+001	0	0	0	0	0	0	0	0	0	0	0	314.8	494.622	1	1	1	1	26.0017	18.3531	80.5672
DATA	1128	7	144	0	0	A_14_P133199	chr1:58938411-58938470	14158.8	378.574	-5.332992576e-001	7.976167580e-002	2.291038856e-011	3.182507e+003	9.321164e+002	3.215945e+002	9.929457e+001	385.5	196.5	18	80	6.633158e+000	1.941245e+001	0	0	0	0	0	0	0	0	0	0	0	354.455	110.557	1	1	1	1	26.0017	18.3105	80.9267
DATA	1129	7	145	0	0	A_16_P01066752	chr4:122639200-122639259	14179.8	378.362	4.656954169e-001	9.559197159e-002	1.106420313e-006	2.345428e+002	6.853580e+002	5.187792e+001	7.662821e+001	69.5	169.5	18	79	6.467463e+000	1.918553e+001	0	0	0	0	0	0	0	0	0	0	0	26.1119	81.1606	1	1	1	1	25.7804	18.1984	79.7669
DATA	1130	7	146	0	0	A_14_P123740	chr12:120648310-120648369	14201.5	378.5	-2.286266733e-001	7.027000287e-002	1.139743461e-003	1.192356e+003	7.043347e+002	1.279054e+002	7.835303e+001	181	157	17	78	6.429998e+000	1.883946e+001	0	0	0	0	0	0	0	0	0	0	0	132.701	83.2804	1	1	1	1	24.4106	18.0529	78.2231
DATA	1131	7	147	0	0	A_14_P123294	chr3:78605584-78605643	14222.7	378.4	4.717019566e-002	6.346836391e-002	4.573557656e-001	1.538569e+003	1.715091e+003	1.606724e+002	1.749202e+002	220	284	18	77	7.058108e+000	1.980654e+001	0	0	0	0	0	0	0	0	0	0	0	171.191	202.501	1	1	1	1	26.0017	18.4122	77.5797
DATA	1132	7	148	0	0	A_16_P02188800	chr9:135600047-135600104	14243.2	377.722	-1.903701025e-001	7.462953719e-002	1.074549932e-002	8.005349e+002	5.164284e+002	9.248137e+001	6.206360e+001	139	141.5	17	78	6.328361e+000	1.973559e+001	0	0	0	0	0	0	0	0	0	0	0	89.0613	60.8925	1	1	1	1	24.6442	17.6598	78.1323
DATA	1133	7	149	0	0	A_14_P120328	chr4:44350757-44350816	14264.8	377.885	6.637680722e-002	6.227460745e-002	2.864811703e-001	2.789929e+003	3.250648e+003	2.828100e+002	3.268868e+002	352	462.5	18	76	7.001260e+000	1.932490e+001	0	0	0	0	0	0	0	0	0	0	0	310.37	382.808	1	1	1	1	26.8687	18.3609	77.4261
DATA	1134	7	150	0	0	A_16_P00369434	chr2:49208081-49208140	14285.8	377.885	-1.990931034e-001	7.167168367e-002	5.472006576e-003	9.725059e+002	6.148924e+002	1.077120e+002	7.050876e+001	154	151	17	76	6.696499e+000	1.961579e+001	0	0	0	0	0	0	0	0	0	0	0	108.195	72.3302	1	1	1	1	26.8687	18.2653	77.4461
DATA	1135	7	151	0	0	A_16_P19899355	chr13:88107653-88107712	14306.7	377.182	8.656348285e-002	6.317630023e-002	1.706278742e-001	1.811820e+003	2.211457e+003	1.870035e+002	2.238270e+002	249	341	17	78	5.943562e+000	2.035808e+001	0	0	0	0	0	0	0	0	0	0	0	201.609	259.854	1	1	1	1	24.6442	17.7441	78.5808
DATA	1136	7	152	0	0	A_14_P110556	chr6:46563801-46563860	14328.2	377.672	-2.753328506e-001	7.058824840e-002	9.597519640e-005	1.411262e+003	7.486428e+002	1.485219e+002	8.246151e+001	195	170.5	17	76	6.076352e+000	1.957861e+001	0	0	0	0	0	0	0	0	0	0	0	157.082	87.8907	1	1	1	1	25.7804	17.9388	77.1852
DATA	1137	7	153	0	0	A_14_P123937	chr16:29838538-29838597	14349.4	377.509	3.444021514e-001	7.893418515e-002	1.281995469e-005	4.297574e+002	9.497855e+002	6.314477e+001	1.010846e+002	97	193	17	75	6.497087e+000	1.952983e+001	0	0	0	0	0	0	0	0	0	0	0	47.855	111.415	1	1	1	1	24.4106	17.6954	76.2041
DATA	1138	7	154	0	0	A_14_P100874	chr11:36472131-36472190	14370.6	377.393	-1.278020827e-001	6.616772610e-002	5.342288419e-002	1.336190e+003	9.955572e+002	1.413931e+002	1.054045e+002	194	191	17	75	6.863386e+000	1.875278e+001	0	0	0	0	0	0	0	0	0	0	0	148.872	116.706	1	1	1	1	24.8756	18.2343	76.8469
DATA	1139	7	155	0	0	A_14_P104198	chr2:233416378-233416437	14391.6	377.517	1.543947635e-001	7.217688899e-002	3.242624382e-002	5.935091e+002	8.468805e+002	7.521683e+001	9.149899e+001	110	181	17	75.5	6.826757e+000	1.893418e+001	0	0	0	0	0	0	0	0	0	0	0	66.1714	99.2264	1	1	1	1	25.5572	18.0732	77.4907
DATA	1140	7	156	0	0	A_16_P21464716	chrX:48372386-48372445	14413.2	377.81	1.122028311e-001	8.767877472e-002	2.006494532e-001	3.559299e+002	4.608582e+002	5.829483e+001	5.766077e+001	84.5	140	17	77	6.683882e+000	1.837630e+001	0	0	0	0	0	0	0	0	0	0	0	39.7169	53.978	1	1	1	1	26.4388	18.0099	77.6403
DATA	1141	7	157	0	0	A_14_P115716	chr16:62643246-62643305	14434.4	377.088	2.313896559e-001	6.707036137e-002	5.606822354e-004	1.136253e+003	1.935820e+003	1.226287e+002	1.966610e+002	165	311	17	79	6.973580e+000	1.859387e+001	0	0	0	0	0	0	0	0	0	0	0	126.92	226.667	1	1	1	1	25.3321	17.9711	79
DATA	1142	7	158	0	0	A_14_P135339	chrX:22050894-22050953	14455.6	377.389	8.646102667e-002	6.372772642e-002	1.748684862e-001	1.503013e+003	1.834104e+003	1.572028e+002	1.866575e+002	217	300.5	17	79	6.948648e+000	1.838832e+001	0	0	0	0	0	0	0	0	0	0	0	168.079	214.749	1	1	1	1	24.4106	17.7492	78.7077
DATA	1143	7	159	0	0	A_14_P104194	chr2:240957863-240957922	14476.6	377.446	3.745100223e-001	7.342511250e-002	3.386297636e-007	7.499051e+002	1.776300e+003	8.797868e+001	1.809802e+002	127	291	17	78	6.487478e+000	1.947167e+001	0	0	0	0	0	0	0	0	0	0	0	83.9702	208.003	1	1	1	1	24.4106	17.3386	78.9777
DATA	1144	7	160	0	-1	NC1_00000031	NC1_00000031	14497.5	377.324	-3.084516226e-001	5.021365793e-001	5.390314158e-001	7.002960e+001	3.442152e+001	4.646976e+001	3.465218e+001	53	87	17	79	6.281063e+000	1.947241e+001	0	0	0	0	0	0	0	0	0	0	0	7.85318	-0.89413	1	0	0	0	27.0811	17.2141	79.3937
DATA	1145	7	161	0	0	A_14_P100462	chr11:133941206-133941265	14518.6	377.414	3.303673247e-002	6.505259728e-002	6.115610121e-001	1.131788e+003	1.221242e+003	1.221180e+002	1.269409e+002	175.5	227.5	17	79	6.450033e+000	1.954866e+001	0	0	0	0	0	0	0	0	0	0	0	127.131	143.109	1	1	1	1	30	17.6309	79.4856
DATA	1146	7	162	0	0	A_14_P107104	chr15:69019738-69019796	14539.5	377.397	6.396884375e-002	6.621611210e-002	3.340133624e-001	9.620634e+002	1.114737e+003	1.065425e+002	1.167242e+002	148.5	210	17	80	6.399475e+000	1.909473e+001	0	0	0	0	0	0	0	0	0	0	0	108.266	130.712	1	1	1	1	25.3321	17.3674	80.7333
DATA	1147	7	163	0	0	A_14_P104713	chr5:77475271-77475330	14560.9	377.397	-8.681382798e-002	6.517290550e-002	1.828424627e-001	1.351832e+003	1.106901e+003	1.426934e+002	1.159672e+002	202	205	17	79	6.815004e+000	1.999574e+001	0	0	0	0	0	0	0	0	0	0	0	152.446	129.904	1	1	1	1	25.7804	17.6434	79.5915
DATA	1148	7	164	0	0	A_14_P133793	chr6:83878613-83878672	14582.2	377.537	2.434681244e-001	6.767104912e-002	3.208979226e-004	1.049288e+003	1.838074e+003	1.144005e+002	1.870259e+002	166	293	17	79	6.791628e+000	1.953660e+001	0	0	0	0	0	0	0	0	0	0	0	118.598	215.944	1	1	1	1	25.1049	17.831	79.7048
DATA	1149	8	1	0	0	A_14_P101907	chr14:58023813-58023872	11143.5	391.855	1.463016867e-001	9.323902746e-002	1.166238443e-001	3.322768e+002	4.653736e+002	5.992561e+001	6.003282e+001	84	129	17	78	6.534693e+000	1.950941e+001	0	0	0	0	0	0	0	0	0	0	0	34.3248	49.8065	1	1	1	1	25.3321	17.427	79.464
DATA	1150	8	2	0	0	A_14_P108764	chr11:33902330-33902379	11164.7	391.667	-3.652582376e-001	1.093594010e-001	8.378435210e-004	4.805925e+002	2.072616e+002	6.943275e+001	4.331559e+001	94	101	17	80	6.839764e+000	1.869841e+001	0	0	0	0	0	0	0	0	0	0	0	49.4061	22.1172	1	1	1	1	25.1049	17.7062	80.4192
DATA	1151	8	3	0	0	A_14_P118817	chr13:31835180-31835239	11186	391.904	-3.118837222e-001	6.880786826e-002	5.824131726e-006	3.164330e+003	1.543114e+003	3.204119e+002	1.589536e+002	364	247	18	82	6.913044e+000	1.968184e+001	0	0	0	0	0	0	0	0	0	0	0	323.839	164.24	1	1	1	1	23.9365	18.2741	82.0496
DATA	1152	8	4	0	0	A_14_P117170	chr5:38562280-38562339	11207.2	391.685	2.296801982e-001	7.217586685e-002	1.461457799e-003	6.616080e+002	1.122744e+003	8.326100e+001	1.186022e+002	116	199	17	80	6.887708e+000	2.029471e+001	0	0	0	0	0	0	0	0	0	0	0	67.4278	119.224	1	1	1	1	24.8756	17.9227	80.9147
DATA	1153	8	5	0	0	A_14_P138505	chr20:36965726-36965785	11228.4	391.789	-3.971803305e-001	7.234593096e-002	4.018969538e-008	3.606725e+003	1.445216e+003	3.642243e+002	1.495099e+002	414.5	229	18	84	7.073182e+000	2.088745e+001	0	0	0	0	0	0	0	0	0	0	0	366.179	153.164	1	1	1	1	25.1049	18.3832	82.8424
DATA	1154	8	6	0	0	A_14_P100185	chr8:55052672-55052731	11249.3	391.5	9.376338608e-002	7.822552844e-002	2.306722423e-001	5.202249e+002	6.455866e+002	7.279473e+001	7.509656e+001	104.5	156	18	80	7.189802e+000	2.042050e+001	0	0	0	0	0	0	0	0	0	0	0	52.633	68.3038	1	1	1	1	27.0811	18.7979	81.3911
DATA	1155	8	7	0	0	A_14_P116139	chr12:22779215-22779274	11270.5	391.621	-2.608055916e-001	1.135693546e-001	2.165054207e-002	3.991475e+002	2.189414e+002	6.482775e+001	4.421755e+001	86	110	19	79	6.957033e+000	1.979930e+001	0	0	0	0	0	0	0	0	0	0	0	40.2536	23.1315	1	1	1	1	25.3321	18.7358	80.2668
DATA	1156	8	8	0	0	A_14_P131466	chr13:76287311-76287370	11291.2	391.96	2.309910286e-001	7.448423417e-002	1.927334986e-003	5.779194e+002	9.836901e+002	7.722867e+001	1.056200e+002	102.5	182	18	80	6.995564e+000	1.926465e+001	0	0	0	0	0	0	0	0	0	0	0	58.1168	103.813	1	1	1	1	23.696	18.8403	80.6078
DATA	1157	8	9	0	0	A_14_P128856	chr6:125657840-125657899	11312.7	391.586	1.523643709e-001	6.704282745e-002	2.304773770e-002	1.012018e+003	1.437318e+003	1.134912e+002	1.487973e+002	148	230	17	80	6.853929e+000	1.959725e+001	0	0	0	0	0	0	0	0	0	0	0	101.499	151.549	1	1	1	1	25.3321	18.4098	79.933
DATA	1158	8	10	0	0	A_16_P17270463	chr5:117002530-117002589	11333.9	391.632	2.297999253e-001	7.386848082e-002	1.864969814e-003	6.009005e+002	1.020006e+003	7.913098e+001	1.090310e+002	99	190	18	80	7.105497e+000	1.996975e+001	0	0	0	0	0	0	0	0	0	0	0	60.1246	107.481	1	1	1	1	25.7804	18.7032	79.9278
DATA	1159	8	11	0	0	A_16_P18738075	chr9:113948226-113948285	11354.9	390.952	5.846121698e-002	8.796651125e-002	5.063160168e-001	4.163740e+002	4.763705e+002	6.630013e+001	6.127117e+001	91	135	18	81	6.939148e+000	2.030524e+001	0	0	0	0	0	0	0	0	0	0	0	41.5741	50.1761	1	1	1	1	27.0811	18.788	80.2487
DATA	1160	8	12	0	0	A_14_P136943	chr9:130317389-130317448	11376.4	391.382	1.038175332e-001	7.603549827e-002	1.721329013e-001	5.658027e+002	7.185922e+002	7.663652e+001	8.154135e+001	108	161	18	81	7.083176e+000	2.072644e+001	0	0	0	0	0	0	0	0	0	0	0	56.3906	75.6797	1	1	1	1	24.8756	18.7813	80.2898
DATA	1161	8	13	0	0	A_14_P138339	chr17:36914348-36914397	11397.3	391	2.651764065e-001	6.908447296e-002	1.238199041e-004	1.001587e+003	1.844443e+003	1.127473e+002	1.884270e+002	147.5	285.5	18	81	7.188895e+000	2.081153e+001	0	0	0	0	0	0	0	0	0	0	0	99.6671	194.263	1	1	1	1	27.2919	18.8528	81.1583
DATA	1162	8	14	0	0	A_14_P103650	chr2:97059704-97059763	11418.4	391.518	2.218754542e-001	8.363121994e-002	7.977469952e-003	4.053815e+002	6.756774e+002	6.580670e+001	7.777837e+001	82	151.5	18	81	7.039182e+000	2.094993e+001	0	0	0	0	0	0	0	0	0	0	0	40.2867	71.1881	1	1	1	1	25.1049	18.4024	81.5762
DATA	1163	8	15	0	0	A_16_P16791588	chr4:102148200-102148259	11439.8	390.661	-3.639747353e-001	9.968418292e-002	2.609378688e-004	5.830836e+002	2.522064e+002	7.805873e+001	4.602972e+001	109	110	18	81	6.951937e+000	2.100631e+001	0	0	0	0	0	0	0	0	0	0	0	57.8808	26.5847	1	1	1	1	25.7804	18.4225	81.4507
DATA	1164	8	16	0	0	A_14_P110815	chr7:44721480-44721539	11461	390.797	6.192847380e-001	1.116641912e-001	2.923516414e-008	1.716460e+002	7.143621e+002	5.470426e+001	8.113957e+001	65	156	17	80	7.048529e+000	1.908402e+001	0	0	0	0	0	0	0	0	0	0	0	17.0241	75.3547	1	1	0	1	28.1191	18.4033	80.2514
DATA	1165	8	17	0	0	A_14_P104394	chr10:133996915-133996974	11481.7	391.119	-8.888834487e-002	6.551024865e-002	1.748251857e-001	1.457899e+003	1.188062e+003	1.547771e+002	1.248708e+002	187	209	17.5	79	6.557404e+000	2.013673e+001	0	0	0	0	0	0	0	0	0	0	0	144.507	125.437	1	1	1	1	26.0017	17.9422	80.0462
DATA	1166	8	18	66	-1	(-)3xSLv1	NegativeControl	11504.1	390.444	0.000000000e+000	6.305357545e-001	1.000000000e+000	5.165077e+001	3.814327e+001	5.199881e+001	3.848207e+001	40	86	18	78	6.573048e+000	1.853212e+001	0	0	0	0	0	0	0	0	0	0	0	-4.92208	2.6733	0	0	0	0	30	17.5969	79.2455
DATA	1167	8	19	0	0	A_14_P201336	chr1:55512509-55512568	11524.2	390.897	7.306111417e-002	6.587356078e-002	2.673821525e-001	1.127263e+003	1.333787e+003	1.241457e+002	1.387829e+002	151.5	231	18	78.5	6.935020e+000	1.755113e+001	0	0	0	0	0	0	0	0	0	0	0	111.659	141.157	1	1	1	1	25.5572	18.293	79.2285
DATA	1168	8	20	0	0	A_14_P116327	chr1:7469804-7469863	11545.5	391.34	-1.695075800e-001	8.547904511e-002	4.736398295e-002	5.902351e+002	3.995006e+002	7.866880e+001	5.533941e+001	110	124	18	78	6.534189e+000	1.759262e+001	0	0	0	0	0	0	0	0	0	0	0	58.4638	42.3429	1	1	1	1	23.4529	18.4852	78.3373
DATA	1169	8	21	0	0	A_14_P136942	chrX:151128402-151128461	11566.6	390.614	-1.747321940e-001	8.885379456e-002	4.923930861e-002	5.474656e+002	3.661210e+002	7.550851e+001	5.293687e+001	103	118	19	79	6.390945e+000	1.866824e+001	0	0	0	0	0	0	0	0	0	0	0	54.234	38.8657	1	1	1	1	25.1049	18.6523	79.6121
DATA	1170	8	22	0	1	SRN_50798	SRN_50798	11587.3	390.714	-6.706106887e-002	6.179717155e-002	2.778418417e-001	9.981330e+003	8.553175e+003	9.994859e+002	8.561687e+002	1015	1009	18	76	6.744904e+000	1.963796e+001	0	0	0	0	0	0	0	0	0	0	0	989.115	909.544	1	1	1	1	24.8756	18.551	78.3003
DATA	1171	8	23	0	-1	NC2_00115548	NC2_00115548	11608.9	390.621	-3.580794050e-001	4.809628057e-001	4.565707806e-001	8.630422e+001	3.784013e+001	5.267134e+001	3.825151e+001	56	85.5	18	76	7.003680e+000	1.959882e+001	0	0	0	0	0	0	0	0	0	0	0	8.55683	3.69829	1	0	0	0	25.7804	18.4853	78.3137
DATA	1172	8	24	1028	1	SM_09	SM_09	11630.2	390.5	0.000000000e+000	6.308060136e-001	1.000000000e+000	5.157696e+001	3.776221e+001	5.193487e+001	3.801526e+001	48	77	18	77	7.052206e+000	1.845663e+001	0	0	0	0	0	0	0	0	0	0	0	1.02968	-4.57344	0	0	0	0	26.6546	18.2297	79.0672
DATA	1173	8	25	0	0	A_14_P102208	chr20:54993913-54993972	11651.6	390.4	-2.193540106e-001	6.596591638e-002	8.833521441e-004	2.669996e+003	1.611227e+003	2.719934e+002	1.655273e+002	306	253	17	76	6.671725e+000	1.859424e+001	0	0	0	0	0	0	0	0	0	0	0	265.125	172.408	1	1	1	1	25.7804	17.6083	77.7944
DATA	1174	8	26	0	0	A_14_P100578	chr8:55501294-55501353	11672.7	390.5	-1.876225736e-001	7.583095074e-002	1.335268493e-002	8.363571e+002	5.429617e+002	9.839326e+001	6.618306e+001	129	136	18	76	6.606505e+000	1.699508e+001	0	0	0	0	0	0	0	0	0	0	0	83.1305	58.2337	1	1	1	1	25.3321	17.9716	77.0881
DATA	1175	8	27	0	0	A_14_P114722	chr3:149368292-149368351	11693.5	390.5	1.114429004e-001	6.374981635e-002	8.044168430e-002	1.779106e+003	2.299560e+003	1.852903e+002	2.330344e+002	214	342	17	75	6.391500e+000	1.685564e+001	0	0	0	0	0	0	0	0	0	0	0	177.033	247.226	1	1	1	1	26.2212	17.4577	77.1983
DATA	1176	8	28	0	0	A_18_P15117935	chr5:21451717-21451776	11714.6	390.467	-1.290745276e-001	7.040138366e-002	6.674176463e-002	9.932926e+002	7.379088e+002	1.119814e+002	8.284396e+001	151	159	17	76	7.242188e+000	1.802032e+001	0	0	0	0	0	0	0	0	0	0	0	98.9645	79.5346	1	1	1	1	25.5572	17.9945	77.5328
DATA	1177	8	29	0	0	A_14_P110444	chr16:75604673-75604732	11735.7	390.475	3.563934702e-001	7.510069933e-002	2.079494790e-006	6.315463e+002	1.434824e+003	8.157570e+001	1.483164e+002	107.5	239	18	77	7.418216e+000	1.845435e+001	0	0	0	0	0	0	0	0	0	0	0	63.0106	155.061	1	1	1	1	25.7804	18.2408	78.6686
DATA	1178	8	30	0	0	A_14_P109298	chr2:97541615-97541671	11757.2	390.361	1.723239320e-002	6.322198245e-002	7.851840499e-001	1.819512e+003	1.893160e+003	1.891141e+002	1.929852e+002	224	280	17	80	7.522506e+000	1.886279e+001	0	0	0	0	0	0	0	0	0	0	0	181.816	205.163	1	1	1	1	26.4388	18.6192	80.2219
DATA	1179	8	31	0	0	A_14_P103022	chr1:14112991-14113050	11778.8	390.4	3.399795884e-002	7.228816033e-002	6.381324263e-001	6.987393e+002	7.556368e+002	8.678326e+001	8.428786e+001	118.5	172	17	80	7.062929e+000	1.871351e+001	0	0	0	0	0	0	0	0	0	0	0	69.9395	82.1274	1	1	1	1	23.696	18.7726	80.7671
DATA	1180	8	32	0	0	A_14_P101262	chr5:43479974-43480033	11799	390.481	1.210485571e-001	7.024690178e-002	8.485471097e-002	7.409304e+002	9.790975e+002	9.016552e+001	1.047524e+002	120	194.5	17	81	6.550207e+000	1.918783e+001	0	0	0	0	0	0	0	0	0	0	0	74.2878	106.715	1	1	1	1	25.3321	18.1386	81.1205
DATA	1181	8	33	0	0	A_16_P03524252	chr20:44350693-44350752	11820.1	389.909	-2.397328022e-001	9.259518049e-002	9.624337212e-003	5.443308e+002	3.134224e+002	7.478898e+001	4.858900e+001	104	117	17	80	6.618398e+000	1.885659e+001	0	0	0	0	0	0	0	0	0	0	0	54.6758	34.2621	1	1	1	1	27.7085	18.2161	80.0332
DATA	1182	8	34	0	0	A_16_P03254173	chr17:46722902-46722961	11841.8	389.877	2.228404533e-001	6.653457761e-002	8.103275779e-004	1.355912e+003	2.265020e+003	1.449306e+002	2.295061e+002	183.5	326.5	18	80	6.773892e+000	1.939545e+001	0	0	0	0	0	0	0	0	0	0	0	136.469	248.385	1	1	1	1	25.5572	18.3014	81.0522
DATA	1183	8	35	0	0	A_14_P126195	chr16:81892733-81892792	11862.8	389.927	2.949313574e-001	8.571825803e-002	5.801977507e-004	3.582776e+002	7.065633e+002	6.239282e+001	7.970975e+001	85	165	17	81	6.219591e+000	1.811493e+001	0	0	0	0	0	0	0	0	0	0	0	36.1334	77.7259	1	1	1	1	25.1049	17.2814	81.9072
DATA	1184	8	36	0	0	A_14_P105169	chr5:34847437-34847496	11883.5	389.741	-7.054103141e-002	1.644049389e-001	6.678731502e-001	1.941143e+002	1.650123e+002	5.454540e+001	4.031296e+001	67	105.5	17	83	6.202847e+000	1.898660e+001	0	0	0	0	0	0	0	0	0	0	0	19.6178	18.2091	1	1	0	0	25.7804	17.2906	83.4274
DATA	1185	8	37	0	0	A_18_P14375740	chr3:124679284-124679343	11904.9	390.431	1.536659328e-001	6.530097255e-002	1.861285966e-002	1.321350e+003	1.882278e+003	1.415845e+002	1.917640e+002	173	283	18	81	6.936364e+000	1.915913e+001	0	0	0	0	0	0	0	0	0	0	0	133.846	208.41	1	1	1	1	25.7804	18.1721	81.7181
DATA	1186	8	38	0	0	A_16_P03378832	chr18:56305873-56305932	11926.2	389.607	2.257776360e-001	6.760351592e-002	8.385922587e-004	1.073449e+003	1.805341e+003	1.187340e+002	1.841943e+002	154.5	277	17	81	6.520234e+000	1.969822e+001	0	0	0	0	0	0	0	0	0	0	0	108.982	200.547	1	1	1	1	25.1049	17.8874	82.0879
DATA	1187	8	39	0	0	A_14_P101298	chr5:122986985-122987044	11947.3	390.204	5.398322056e-001	8.367074764e-002	1.104833951e-010	4.936235e+002	1.710913e+003	7.070476e+001	1.749234e+002	94.5	267.5	17	79	6.067703e+000	1.992866e+001	0	0	0	0	0	0	0	0	0	0	0	50.2352	190.704	1	1	1	1	23.2073	17.3631	80.5238
DATA	1188	8	40	0	0	A_14_P104998	chr2:62147937-62147996	11968.1	389.698	1.493658272e-001	7.314168528e-002	4.113727880e-002	6.067043e+002	8.557421e+002	7.893923e+001	9.295271e+001	107.5	176.5	17	80	6.290889e+000	2.025588e+001	0	0	0	0	0	0	0	0	0	0	0	61.8885	95.6979	1	1	1	1	24.6442	17.2321	80.7307
DATA	1189	8	41	0	0	A_14_P107917	chr8:105352043-105352093	11989.6	389.615	-4.139470550e-001	9.904528084e-002	2.923154251e-005	6.161397e+002	2.375375e+002	7.958579e+001	4.327058e+001	109	104	17	78	6.762923e+000	1.988042e+001	0	0	0	0	0	0	0	0	0	0	0	63.0104	26.6567	1	1	1	1	24.4106	18.0497	78.5193
DATA	1190	8	42	0	0	A_14_P127889	chr1:228602911-228602964	12010.9	389.741	-3.198067880e-001	7.036398456e-002	5.492606885e-006	2.114520e+003	1.012523e+003	2.173399e+002	1.074759e+002	265	197	17	77	7.170326e+000	2.086414e+001	0	0	0	0	0	0	0	0	0	0	0	216.799	114.023	1	1	1	1	25.5572	18.1737	78.507
DATA	1191	8	43	0	0	A_14_P111278	chr8:11291457-11291512	12031.9	389.717	4.307477106e-001	7.442649641e-002	7.141676982e-009	1.090338e+003	2.939740e+003	1.200002e+002	2.961601e+002	156.5	418.5	17	77.5	6.480185e+000	2.027430e+001	0	0	0	0	0	0	0	0	0	0	0	112.079	332.199	1	1	1	1	24.4106	17.486	79.0168
DATA	1192	8	44	0	0	A_16_P19308275	chr11:83867590-83867649	12052.7	389.735	-2.928994153e-001	7.283565179e-002	5.785959064e-005	1.286112e+003	6.552085e+002	1.379838e+002	7.466057e+001	181.5	157.5	17	77	6.583896e+000	1.976703e+001	0	0	0	0	0	0	0	0	0	0	0	132.547	74.2957	1	1	1	1	23.696	17.8462	78.886
DATA	1193	8	45	0	0	A_14_P106102	chr2:137175541-137175600	12074.4	389.339	7.897583497e-002	7.157278643e-002	2.698388100e-001	6.736337e+002	8.079782e+002	8.380312e+001	8.831995e+001	118	179	18	77	6.875983e+000	1.958256e+001	0	0	0	0	0	0	0	0	0	0	0	69.6136	91.9455	1	1	1	1	24.8756	18.2722	77.8682
DATA	1194	8	46	0	0	A_16_P21633637	chrX:151557666-151557725	12095.7	389.4	-3.214785475e-001	6.859647477e-002	2.778936998e-006	4.576123e+003	2.182826e+003	4.603049e+002	2.211571e+002	500	344.5	18	77.5	6.727003e+000	1.864743e+001	0	0	0	0	0	0	0	0	0	0	0	474.19	249.28	1	1	1	1	24.8756	18.1977	77.7062
DATA	1195	8	47	0	0	A_14_P131882	chr17:65989022-65989072	12116.8	389.281	1.124473663e-002	6.213771720e-002	8.563952424e-001	2.787516e+003	2.860633e+003	2.831266e+002	2.882474e+002	323	410	18	80	6.654379e+000	1.777394e+001	0	0	0	0	0	0	0	0	0	0	0	289.638	327.832	1	1	1	1	25.3321	18.2673	80.1441
DATA	1196	8	48	0	0	A_14_P127949	chr6:126252422-126252474	12138.4	389.217	-2.422668898e-001	7.397004488e-002	1.055861872e-003	9.900022e+002	5.667210e+002	1.106590e+002	6.676145e+001	148.5	149	18	79	6.593074e+000	1.820681e+001	0	0	0	0	0	0	0	0	0	0	0	103.157	65.1804	1	1	1	1	25.3321	18.4226	78.9137
DATA	1197	8	49	0	0	A_14_P139460	chr14:21548659-21548718	12159.1	389.482	1.544199531e-001	6.917950263e-002	2.560416343e-002	7.674052e+002	1.095077e+003	9.121514e+001	1.150164e+002	124	208	17	79	5.790374e+000	1.904682e+001	0	0	0	0	0	0	0	0	0	0	0	80.1807	126.382	1	1	1	1	25.5572	17.5612	78.591
DATA	1198	8	50	0	0	A_16_P18931106	chr10:56073480-56073539	12180.2	389.2	-2.718453676e-001	7.626638383e-002	3.646626658e-004	9.342494e+002	4.995943e+002	1.055738e+002	6.102626e+001	140	137	17	77	6.395152e+000	1.843876e+001	0	0	0	0	0	0	0	0	0	0	0	97.8848	57.8586	1	1	1	1	26.4388	18.0737	78.0595
DATA	1199	8	51	0	0	A_18_P14166257	chr3:50502719-50502778	12201.4	388.862	-1.161139033e-001	7.161762296e-002	1.049525685e-001	8.446162e+002	6.464657e+002	9.766242e+001	7.347783e+001	132	159	17	76	6.629063e+000	1.819263e+001	0	0	0	0	0	0	0	0	0	0	0	88.7404	75.1268	1	1	1	1	25.7804	17.8635	76.916
DATA	1200	8	52	0	1	SRN_30237	SRN_30237	12222.2	389.349	2.177926617e-001	8.645394363e-002	1.176299848e-002	3.491369e+002	5.764855e+002	6.008133e+001	6.734090e+001	85.5	146.5	17	78	6.391338e+000	1.902050e+001	0	0	0	0	0	0	0	0	0	0	0	36.7849	67.2253	1	1	1	1	27.2919	17.7114	78.1137
DATA	1201	8	53	0	0	A_14_P113923	chr2:183698733-183698792	12244	388.868	-1.179270194e-001	7.012377171e-002	9.262739287e-002	9.249708e+002	7.050193e+002	1.045602e+002	7.857180e+001	152	167	18	79	7.192435e+000	1.909434e+001	0	0	0	0	0	0	0	0	0	0	0	97.7344	82.5017	1	1	1	1	24.1747	18.0303	78.2782
DATA	1202	8	54	0	0	A_14_P128267	chr21:38076648-38076707	12265	388.833	4.837729309e-003	6.535440651e-002	9.409920832e-001	1.153627e+003	1.166549e+003	1.251897e+002	1.216687e+002	170	218	17	81	6.847290e+000	1.898728e+001	0	0	0	0	0	0	0	0	0	0	0	122.235	136.972	1	1	1	1	26.8687	17.4451	79.896
DATA	1203	8	55	0	0	A_14_P138796	chr8:125325797-125325856	12286.3	388.864	-4.495866859e-001	7.823552779e-002	9.106678441e-009	1.630395e+003	5.790368e+002	1.700954e+002	6.737677e+001	215.5	150	17	81	6.971232e+000	1.985487e+001	0	0	0	0	0	0	0	0	0	0	0	173.242	68.2204	1	1	1	1	25.7804	18.0783	80.1295
DATA	1204	8	56	0	0	A_16_P21631800	chrX:150589900-150589959	12307.1	388.885	-3.158143785e-001	6.997999660e-002	6.394005775e-006	2.130123e+003	1.029415e+003	2.184306e+002	1.085172e+002	277	203	18	78	6.709871e+000	1.835510e+001	0	0	0	0	0	0	0	0	0	0	0	226.964	121.681	1	1	1	1	26.6546	18.5785	77.7631
DATA	1205	8	57	0	0	A_14_P106885	chr14:21526410-21526454	12328.6	388.383	-3.015050551e-001	6.883400179e-002	1.185833916e-005	2.488910e+003	1.243095e+003	2.535181e+002	1.289345e+002	317	242	18	77	7.011264e+000	1.834081e+001	0	0	0	0	0	0	0	0	0	0	0	265.935	147.425	1	1	1	1	25.7804	18.0382	77.3088
DATA	1206	8	58	0	0	A_14_P121523	chr19:52540459-52540518	12349.6	388.583	9.002700068e-002	7.055454531e-002	2.019585256e-001	6.829784e+002	8.402992e+002	8.352521e+001	9.069016e+001	118	183	17	77.5	6.865405e+000	1.832629e+001	0	0	0	0	0	0	0	0	0	0	0	73.1765	99.98	1	1	1	1	25.7804	17.6784	78.6491
DATA	1207	8	59	0	1	SRN_30723	SRN_30723	12370.6	388.611	2.417247385e-001	7.046058103e-002	6.021638344e-004	7.191093e+002	1.254642e+003	8.643219e+001	1.299906e+002	123	237.5	16.5	80	7.010147e+000	1.926791e+001	0	0	0	0	0	0	0	0	0	0	0	77.2572	149.754	1	1	1	1	24.4106	17.358	80.4659
DATA	1208	8	60	0	0	A_14_P119665	chrX:22518844-22518903	12391.9	388.745	-6.241112313e-002	6.771145084e-002	3.566736890e-001	9.784495e+002	8.474758e+002	1.089054e+002	9.127492e+001	158	179	16	78.5	6.385289e+000	1.885789e+001	0	0	0	0	0	0	0	0	0	0	0	105.408	101.478	1	1	1	1	25.1049	17.1971	79.6086
DATA	1209	8	61	0	0	A_16_P16185689	chr3:35154088-35154147	12413.2	388.839	3.345984832e-001	7.317870722e-002	4.822900831e-006	6.636654e+002	1.433995e+003	8.172441e+001	1.473268e+002	115	248	18	79	7.135195e+000	1.888071e+001	0	0	0	0	0	0	0	0	0	0	0	71.6911	172.247	1	1	1	1	25.1049	18.7268	80.6535
DATA	1210	8	62	0	1	SRN_20315	SRN_20315	12434.4	388.491	-2.026493397e-001	6.724510515e-002	2.581743739e-003	1.570720e+003	9.850299e+002	1.641157e+002	1.041045e+002	218	196	17	80	6.889636e+000	1.881053e+001	0	0	0	0	0	0	0	0	0	0	0	170.123	118.677	1	1	1	1	25.1049	18.0904	80.7397
DATA	1211	8	63	0	0	A_16_P02541259	chr11:125957215-125957273	12455.5	388.544	1.953682079e-003	6.431620907e-002	9.757670251e-001	1.319618e+003	1.325568e+003	1.402301e+002	1.367460e+002	182.5	236.5	17	81	7.643685e+000	1.998526e+001	0	0	0	0	0	0	0	0	0	0	0	143.301	160.181	1	1	1	1	24.8756	18.2182	81.442
DATA	1212	8	64	0	0	A_14_P136151	chr1:232981531-232981590	12477	388.585	-3.708518107e-001	7.193209112e-002	2.528440531e-007	2.378180e+003	1.012495e+003	2.424791e+002	1.066440e+002	304.5	210.5	17	80.5	6.877045e+000	1.924858e+001	0	0	0	0	0	0	0	0	0	0	0	258.935	122.714	1	1	1	1	25.3321	17.7965	79.8401
DATA	1213	8	65	0	1	SRN_20560	SRN_20560	12498	388.368	1.967791649e-001	6.399850621e-002	2.106817338e-003	4.102480e+004	6.453951e+004	4.102752e+003	6.454037e+003	4357	7566	17	79	7.073160e+000	1.990910e+001	0	0	0	0	0	0	0	0	0	0	0	4478.05	7844.25	1	1	1	1	25.5572	18.265	80.0684
DATA	1214	8	66	0	0	A_16_P16940433	chr4:166218171-166218230	12519.1	388.056	-2.095098740e-001	7.920003266e-002	8.161233815e-003	6.834207e+002	4.218696e+002	8.298833e+001	5.374750e+001	126	134	18	80	7.126274e+000	1.951945e+001	0	0	0	0	0	0	0	0	0	0	0	74.7838	51.4159	1	1	1	1	24.6442	18.4419	81.6076
DATA	1215	8	67	0	0	A_14_P120355	chr1:171064464-171064523	12539.8	388.358	-1.420583001e-001	6.868883047e-002	3.862660578e-002	1.050371e+003	7.573285e+002	1.150585e+002	8.269561e+001	157.5	176.5	17	80	6.843537e+000	1.977198e+001	0	0	0	0	0	0	0	0	0	0	0	115.217	92.5492	1	1	1	1	24.6442	18.0177	80.7552
DATA	1216	8	68	0	0	A_14_P113724	chr3:65170174-65170233	12561.7	388.08	-2.011274694e-001	6.972856222e-002	3.921173322e-003	1.135224e+003	7.144207e+002	1.228091e+002	7.874709e+001	168	168	17	79	6.509702e+000	1.945959e+001	0	0	0	0	0	0	0	0	0	0	0	124.835	87.5426	1	1	1	1	23.9365	17.4183	80.9484
DATA	1217	8	69	0	0	A_14_P132221	chr4:14248638-14248697	12582.4	388.643	2.566856901e-001	6.810788821e-002	1.640276814e-004	1.026403e+003	1.853547e+003	1.127810e+002	1.882762e+002	157	299.5	17	77	6.441520e+000	2.097740e+001	0	0	0	0	0	0	0	0	0	0	0	113.132	227.708	1	1	1	1	24.8756	17.8941	79.6853
DATA	1218	8	70	0	0	A_14_P118858	chr7:121512486-121512540	12603.4	388.088	-1.709695546e-001	7.146430426e-002	1.673963815e-002	9.083135e+002	6.127259e+002	1.021028e+002	6.957443e+001	146	152	17	80	6.773167e+000	2.040587e+001	0	0	0	0	0	0	0	0	0	0	0	100.343	75.4558	1	1	1	1	25.7804	18.0354	79.8747
DATA	1219	8	71	0	0	A_16_P02608660	chr12:43469733-43469792	12624.5	388.286	-7.444154918e-001	9.371921667e-002	1.972852041e-015	3.137898e+003	5.652276e+002	3.172205e+002	6.538982e+001	391	149	18	77	6.731177e+000	1.989143e+001	0	0	0	0	0	0	0	0	0	0	0	347.437	69.7758	1	1	1	1	25.3321	18.6006	78.9348
DATA	1220	8	72	0	0	A_14_P133799	chr14:64066394-64066452	12645.7	388.294	-1.150010428e-001	8.339746322e-002	1.679097812e-001	5.069303e+002	3.889978e+002	6.873908e+001	5.088388e+001	104	130.5	17	79	6.736841e+000	1.968737e+001	0	0	0	0	0	0	0	0	0	0	0	56.2526	48.1329	1	1	1	1	23.9365	18.0992	80.3031
DATA	1221	8	73	0	0	A_16_P17001526	chr5:364170-364229	12667	388	-4.020198850e-003	6.381180708e-002	9.497658179e-001	1.429809e+003	1.416635e+003	1.502984e+002	1.453950e+002	210	252	18	78	7.211703e+000	1.903737e+001	0	0	0	0	0	0	0	0	0	0	0	159.003	175.681	1	1	1	1	28.1191	18.7086	79.3182
DATA	1222	8	74	0	0	A_16_P01412603	chr6:4008664-4008723	12688.1	388.15	-4.038423467e-001	7.235033258e-002	2.380938626e-008	3.938428e+003	1.554106e+003	3.965467e+002	1.588048e+002	478	272	19	78	6.990036e+000	1.969856e+001	0	0	0	0	0	0	0	0	0	0	0	438.89	193.148	1	1	1	1	26.6546	18.8879	79.7241
DATA	1223	8	75	0	0	A_14_P118934	chr20:22773013-22773072	12709.3	388.017	-9.566379471e-002	6.365577091e-002	1.328829285e-001	1.915901e+003	1.537125e+003	1.970667e+002	1.571295e+002	268.5	281	18	77	6.733478e+000	1.755901e+001	0	0	0	0	0	0	0	0	0	0	0	213.934	191.431	1	1	1	1	26.0017	18.1164	78.4654
DATA	1224	8	76	0	0	A_16_P17374075	chr5:161352025-161352084	12730.5	387.922	-1.072396229e-001	6.654537861e-002	1.070650802e-001	1.167429e+003	9.119918e+002	1.254954e+002	9.682575e+001	180	203.5	18	78	6.481311e+000	1.770961e+001	0	0	0	0	0	0	0	0	0	0	0	130.614	113.804	1	1	1	1	24.4106	18.1713	79.474
DATA	1225	8	77	0	0	A_14_P126755	chr19:13009150-13009209	12751.6	387.833	-1.018605198e-001	6.293556718e-002	1.055572721e-001	2.712613e+003	2.145494e+003	2.751271e+002	2.169918e+002	363.5	340	18	81	7.558836e+000	1.938833e+001	0	0	0	0	0	0	0	0	0	0	0	304.063	268.231	1	1	1	1	24.8756	18.718	82.0901
DATA	1226	8	78	0	0	A_18_P26391921	chr9:4516000-4516059	12772.6	387.509	-3.605007162e-002	6.763658007e-002	5.940358903e-001	9.034758e+002	8.315080e+002	1.013280e+002	8.924310e+001	141.5	189	18	83	7.065982e+000	1.963290e+001	0	0	0	0	0	0	0	0	0	0	0	101.454	104.138	1	1	1	1	25.1049	18.606	83.3015
DATA	1227	8	79	0	0	A_14_P118074	chr1:182553193-182553250	12794.2	387.509	2.484925888e-001	7.060900304e-002	4.327258280e-004	6.834170e+002	1.211095e+003	8.226613e+001	1.253560e+002	129	234.5	17	81	7.495964e+000	1.869200e+001	0	0	0	0	0	0	0	0	0	0	0	76.881	151.943	1	1	1	1	24.8756	18.5457	81.292
DATA	1228	8	80	0	1	SRN_31093	SRN_31093	12815.1	387.521	-1.927382418e-001	7.031954902e-002	6.127276737e-003	1.025047e+003	6.576662e+002	1.122380e+002	7.327025e+001	156	168	17	81	8.199720e+000	1.925014e+001	0	0	0	0	0	0	0	0	0	0	0	115.505	82.642	1	1	1	1	22.9591	18.5788	81.3697
DATA	1229	8	81	0	0	A_16_P20836777	chr18:39389606-39389665	12835.9	387.525	-6.648538747e-002	6.392240578e-002	2.982956747e-001	1.572895e+003	1.349629e+003	1.637788e+002	1.387629e+002	220	252	18	82	8.258822e+000	1.964545e+001	0	0	0	0	0	0	0	0	0	0	0	177.52	169.848	1	1	1	1	26.0017	19.36	82.0686
DATA	1230	8	82	0	0	A_14_P127610	chr3:29804444-29804503	12857	387.632	-1.986126589e-001	6.443276891e-002	2.052841876e-003	4.273288e+003	2.704889e+003	4.297523e+002	2.723994e+002	522.5	417.5	18	79	8.447331e+000	1.990275e+001	0	0	0	0	0	0	0	0	0	0	0	483.037	340.892	1	1	1	1	25.5572	19.3732	79.9796
DATA	1231	8	83	0	0	A_14_P131723	chr8:59043056-59043115	12878.3	387.571	-7.665772281e-002	6.237845385e-002	2.191042489e-001	3.158765e+003	2.647644e+003	3.191378e+002	2.667108e+002	412	426	17.5	78	7.371279e+000	1.966526e+001	0	0	0	0	0	0	0	0	0	0	0	357.583	334.122	1	1	1	1	25.1049	18.2123	78.9888
DATA	1232	8	84	0	0	A_14_P102265	chr12:120745306-120745365	12899.4	387.69	6.245232866e-001	8.473240570e-002	1.699427632e-013	1.109856e+003	4.675091e+003	1.199291e+002	4.686114e+002	169	681	18	77	7.879541e+000	1.882352e+001	0	0	0	0	0	0	0	0	0	0	0	125.815	590.708	1	1	1	1	25.3321	18.6348	78.2232
DATA	1233	8	85	0	0	A_14_P120019	chr3:9422487-9422546	12920.4	387.765	2.044085530e-001	6.691139567e-002	2.251251286e-003	1.001876e+003	1.604067e+003	1.099877e+002	1.635844e+002	160	274.5	18	77	7.576911e+000	1.879637e+001	0	0	0	0	0	0	0	0	0	0	0	113.725	202.908	1	1	1	1	24.1747	18.5279	79.1257
DATA	1234	8	86	0	0	A_18_P12594721	chr17:15497825-15497883	12941.5	387.5	2.035557310e-001	6.465934134e-002	1.643210401e-003	2.389669e+003	3.818506e+003	2.432279e+002	3.831936e+002	331	561	18	77	7.513099e+000	1.909521e+001	0	0	0	0	0	0	0	0	0	0	0	271.59	483.512	1	1	1	1	24.4106	19.1236	78.9185
DATA	1235	8	87	0	0	A_16_P16894772	chr4:147172384-147172443	12963.1	387.889	1.580139830e-001	6.615400247e-002	1.691372406e-002	1.003668e+003	1.444122e+003	1.101052e+002	1.479199e+002	163	259	18	81	7.272888e+000	1.893020e+001	0	0	0	0	0	0	0	0	0	0	0	114.207	183.041	1	1	1	1	24.6442	19.0957	81.6203
DATA	1236	8	88	0	0	A_16_P36624456	chr4:4564313-4564372	12984.3	387.691	1.448912155e-001	6.914120649e-002	3.611909368e-002	7.022069e+002	9.802939e+002	8.352341e+001	1.031189e+002	126	210	18	82	6.966361e+000	1.837998e+001	0	0	0	0	0	0	0	0	0	0	0	79.991	124.353	1	1	1	1	24.8756	18.8352	82.0503
DATA	1237	8	89	0	0	A_14_P124772	chr18:48510798-48510857	13005.4	387.483	5.217884846e-001	8.305149963e-002	3.327214431e-010	4.323334e+002	1.437498e+003	6.253163e+001	1.472627e+002	94.5	258	17	83	6.996238e+000	1.880172e+001	0	0	0	0	0	0	0	0	0	0	0	49.2986	182.481	1	1	1	1	25.5572	18.2567	82.2353
DATA	1238	8	90	0	0	A_16_P18071554	chr7:111741420-111741479	13026.2	386.5	-2.773004690e-001	8.395238927e-002	9.563311837e-004	6.333869e+002	3.344788e+002	7.777688e+001	4.625941e+001	120	121	17	83	7.034815e+000	1.868988e+001	0	0	0	0	0	0	0	0	0	0	0	72.2888	42.483	1	1	1	1	23.9365	18.0124	83.0871
DATA	1239	8	91	0	0	A_14_P106754	chr12:29813762-29813821	13047.4	387.392	6.057158087e-002	9.800082694e-002	5.365277862e-001	2.936246e+002	3.375701e+002	5.381365e+001	4.646978e+001	85	125	17	82	6.920135e+000	2.028033e+001	0	0	0	0	0	0	0	0	0	0	0	33.542	42.9022	1	1	1	1	24.4106	17.9651	82.7634
DATA	1240	8	92	0	0	A_16_P18381931	chr8:86951925-86951984	13068.8	387.585	-1.526013329e-001	6.645054710e-002	2.164932616e-002	1.342052e+003	9.444263e+002	1.415680e+002	9.969137e+001	193	202	18	82	6.948168e+000	2.019717e+001	0	0	0	0	0	0	0	0	0	0	0	153.433	120.084	1	1	1	1	24.8756	18.0389	82.1806
DATA	1241	8	93	0	0	A_14_P138801	chr8:49641438-49641497	13090.1	387.21	2.412287588e-001	6.651779001e-002	2.872554915e-004	1.391356e+003	2.424749e+003	1.462406e+002	2.445658e+002	206	374	18	79	7.529779e+000	1.927620e+001	0	0	0	0	0	0	0	0	0	0	0	159.181	308.403	1	1	1	1	27.2919	18.4886	80.0314
DATA	1242	8	94	0	1	SRN_12638	SRN_12638	13111.2	387.115	-5.881479428e-001	8.361298797e-002	2.004511055e-012	2.581486e+003	6.663798e+002	2.620415e+002	7.388145e+001	347	164	18	78	7.390514e+000	1.943343e+001	0	0	0	0	0	0	0	0	0	0	0	295.528	84.7766	1	1	1	1	26.8687	18.7522	79.7201
DATA	1243	8	95	0	0	A_16_P36287489	chr3:60472496-60472555	13132.5	386.811	1.808447224e-002	8.019434464e-002	8.215840447e-001	4.550369e+002	4.743851e+002	6.397941e+001	5.716656e+001	102	139	18	76	7.784880e+000	1.794020e+001	0	0	0	0	0	0	0	0	0	0	0	52.1216	60.3584	1	1	1	1	25.1049	19.0287	76.9511
DATA	1244	8	96	0	0	A_16_P02312378	chr10:90488905-90488964	13153.3	386.722	9.089333663e-002	7.629356044e-002	2.335110699e-001	4.837013e+002	5.963079e+002	6.603423e+001	6.762655e+001	104	153	18	77	7.630058e+000	1.778349e+001	0	0	0	0	0	0	0	0	0	0	0	55.4314	75.8744	1	1	1	1	24.8756	18.9335	77.4044
DATA	1245	8	97	0	0	A_16_P15323587	chr1:164330973-164331032	13174.4	386.62	-1.618439218e-001	6.466100592e-002	1.231593999e-002	2.078568e+003	1.431925e+003	2.126585e+002	1.467028e+002	278	265.5	18	78	6.915251e+000	1.775511e+001	0	0	0	0	0	0	0	0	0	0	0	238.299	182.189	1	1	1	1	24.4106	18.3371	78.3881
DATA	1246	8	98	0	0	A_16_P16014825	chr2:208183354-208183413	13195.6	386.717	1.160790121e-001	6.315160772e-002	6.604756231e-002	2.051434e+003	2.680011e+003	2.100038e+002	2.698935e+002	290	421.5	17	79	7.038962e+000	1.811739e+001	0	0	0	0	0	0	0	0	0	0	0	235.269	340.942	1	1	1	1	24.6442	18.0289	78.396
DATA	1247	8	99	0	0	A_14_P100703	chr20:39658046-39658100	13217.2	386.522	-1.129096545e-001	9.211133642e-002	2.202756724e-001	4.003552e+002	3.086995e+002	6.016272e+001	4.440015e+001	93	123	17	80	7.137739e+000	1.897910e+001	0	0	0	0	0	0	0	0	0	0	0	45.9272	39.2616	1	1	1	1	27.0811	18.2093	79.0262
DATA	1248	8	100	0	0	A_14_P110204	chr16:61858915-61858973	13238.3	386.5	1.816793877e-001	6.707378569e-002	6.755762861e-003	9.072302e+002	1.378469e+003	1.012255e+002	1.414951e+002	154	257.5	17	78	7.218970e+000	1.917988e+001	0	0	0	0	0	0	0	0	0	0	0	104.094	175.261	1	1	1	1	27.0811	17.6925	78.3352
DATA	1249	8	101	0	1	SRN_30852	SRN_30852	13259.4	386.264	-4.391907442e-002	6.192247298e-002	4.781637366e-001	3.705949e+003	3.349503e+003	3.733043e+002	3.364695e+002	468	496	17	80	7.068054e+000	1.881065e+001	0	0	0	0	0	0	0	0	0	0	0	425.264	425.675	1	1	1	1	24.8756	17.9391	78.8781
DATA	1250	8	102	0	0	A_16_P03593313	chr21:44333323-44333382	13280.4	386.102	2.204058831e-001	6.965435350e-002	1.554671039e-003	7.077656e+002	1.175697e+003	8.381276e+001	1.218346e+002	130	227	18	76	6.881139e+000	1.912543e+001	0	0	0	0	0	0	0	0	0	0	0	81.2213	149.337	1	1	1	1	23.9365	18.3423	78.0431
DATA	1251	8	103	0	0	A_16_P17056017	chr5:21931232-21931291	13301.6	386.679	-2.561397569e-001	7.466234867e-002	6.021556546e-004	8.948402e+002	4.961417e+002	1.001131e+002	5.902320e+001	147	146.5	18	76	6.958386e+000	2.034102e+001	0	0	0	0	0	0	0	0	0	0	0	102.69	62.9853	1	1	1	1	24.6442	18.1707	78.4336
DATA	1252	8	104	0	1	SRN_30535	SRN_30535	13322.9	386.475	3.779183816e-002	6.373157247e-002	5.531914886e-001	1.375438e+003	1.500489e+003	1.446855e+002	1.534220e+002	208	263	16	76	6.496901e+000	1.999120e+001	0	0	0	0	0	0	0	0	0	0	0	157.828	190.352	1	1	1	1	26.0017	17.1556	77.9667
DATA	1253	8	105	0	0	A_14_P100860	chr7:35920266-35920325	13344.2	386.478	-2.054515894e-001	1.109304475e-001	6.401493985e-002	3.323594e+002	2.070887e+002	5.586433e+001	3.813235e+001	87	109	16	78	6.461470e+000	1.817915e+001	0	0	0	0	0	0	0	0	0	0	0	38.1318	26.2509	1	1	1	1	27.0811	17.2616	79.5494
DATA	1254	8	106	0	0	A_14_P130211	chr11:10327991-10328036	13365.1	386.17	-5.835157075e-001	9.790197563e-002	2.519238565e-009	8.050866e+002	2.100520e+002	9.218850e+001	3.831745e+001	137	106	17	79	6.430986e+000	1.889303e+001	0	0	0	0	0	0	0	0	0	0	0	92.3479	26.6033	1	1	1	1	26.0017	17.282	80.032
DATA	1255	8	107	0	0	A_14_P127036	chr4:148834195-148834254	13385.7	385.806	2.332446060e-001	7.157638502e-002	1.119314478e-003	6.048903e+002	1.034954e+003	7.534665e+001	1.083525e+002	123.5	216.5	17	78	6.838945e+000	1.853889e+001	0	0	0	0	0	0	0	0	0	0	0	69.3651	130.954	1	1	1	1	27.0811	17.832	79.0693
DATA	1256	8	108	0	0	A_16_P37938801	chr7:16441305-16441364	13407	385.952	-2.215537353e-001	6.606432181e-002	7.976572634e-004	2.268978e+003	1.362312e+003	2.313053e+002	1.399642e+002	307	253	18	81	6.485006e+000	1.989356e+001	0	0	0	0	0	0	0	0	0	0	0	260.106	172.201	1	1	1	1	27.2919	18.2955	80.3984
DATA	1257	8	109	0	0	A_16_P02797320	chr13:66426959-66427018	13428.5	386.086	3.824087176e-001	7.472221769e-002	3.092220744e-007	6.196287e+002	1.494652e+003	7.655412e+001	1.528828e+002	117.5	274	17.5	79.5	6.546115e+000	2.145096e+001	0	0	0	0	0	0	0	0	0	0	0	71.0035	188.722	1	1	1	1	25.7804	18.1066	80.112
DATA	1258	8	110	0	0	A_16_P16928934	chr4:161314975-161315034	13450	385.471	-3.980950407e-001	8.281221702e-002	1.530574554e-006	8.759398e+002	3.502509e+002	9.846708e+001	4.756713e+001	147	124	17	75	6.613256e+000	2.006823e+001	0	0	0	0	0	0	0	0	0	0	0	100.327	44.1694	1	1	1	1	24.4106	17.7179	77.5103
DATA	1259	8	111	0	0	A_14_P137166	chr1:163811431-163811490	13471.2	385.797	1.448039640e-001	6.424914065e-002	2.420948454e-002	1.506239e+003	2.102315e+003	1.572025e+002	2.126868e+002	222	354	18	77	7.173917e+000	1.784892e+001	0	0	0	0	0	0	0	0	0	0	0	172.432	264.795	1	1	1	1	27.0811	18.6178	77.0812
DATA	1260	8	112	0	0	A_14_P117261	chr2:158858652-158858711	13491.9	386.031	-1.098161106e-001	6.246516179e-002	7.874107855e-002	5.046925e+003	3.919320e+003	5.066970e+002	3.932579e+002	619	582	19	79	7.058432e+000	1.968099e+001	0	0	0	0	0	0	0	0	0	0	0	577.45	493.028	1	1	1	1	27.501	18.9383	79.63
DATA	1261	8	113	0	0	A_16_P02190489	chr9:136797528-136797587	13513.4	386.108	-1.620853427e-001	6.574798313e-002	1.369169347e-002	1.584943e+003	1.091260e+003	1.647733e+002	1.138088e+002	224	229	18	79	7.066133e+000	1.875142e+001	0	0	0	0	0	0	0	0	0	0	0	181.231	137.083	1	1	1	1	27.0811	18.7595	79.393
DATA	1262	8	114	0	0	A_14_P116136	chr18:49644782-49644841	13534.1	385.724	2.542599006e-001	6.820902194e-002	1.932674599e-004	9.619901e+002	1.727550e+003	1.062389e+002	1.757591e+002	164	295	18	80	6.794956e+000	2.005667e+001	0	0	0	0	0	0	0	0	0	0	0	109.927	216.698	1	1	1	1	26.0017	18.8	81.4493
DATA	1263	8	115	0	0	A_16_P35350507	chr1:169134233-169134292	13555.5	385.426	1.050683547e-002	6.464244661e-002	8.708824321e-001	1.183588e+003	1.212571e+003	1.266656e+002	1.255131e+002	184	236	17	79	6.728111e+000	2.051704e+001	0	0	0	0	0	0	0	0	0	0	0	135.153	151.865	1	1	1	1	24.4106	17.9493	81.264
DATA	1264	8	116	0	0	A_14_P118470	chr15:81593793-81593852	13577.2	385.807	-2.765309191e-001	7.534830833e-002	2.425173782e-004	9.178176e+002	4.855405e+002	1.022857e+002	5.840439e+001	152	145	17	78	6.619723e+000	2.075112e+001	0	0	0	0	0	0	0	0	0	0	0	104.725	60.7139	1	1	1	1	25.5572	17.9504	79.4738
DATA	1265	8	117	0	1	PC_00000004	PC_00000004	13598.3	386.196	6.303562522e-002	6.332125402e-002	3.194983896e-001	1.571850e+003	1.817384e+003	1.635506e+002	1.846234e+002	228.5	307	17	78.5	6.146634e+000	2.098476e+001	0	0	0	0	0	0	0	0	0	0	0	179.211	226.891	1	1	1	1	22.7082	17.3029	80.1618
DATA	1266	8	118	0	0	A_14_P125730	chr8:120770325-120770384	13619.3	385.441	-5.711839206e-001	8.184975810e-002	2.984679861e-012	3.393408e+003	9.108611e+002	3.423408e+002	9.673314e+001	435	191	17	78	6.681728e+000	1.898778e+001	0	0	0	0	0	0	0	0	0	0	0	386.569	113.519	1	1	1	1	25.3321	18.0416	79.3075
DATA	1267	8	119	0	0	A_14_P134441	chr12:45458230-45458289	13640.1	385.679	6.199544027e-002	6.499209833e-002	3.401383389e-001	1.100311e+003	1.269145e+003	1.189763e+002	1.310400e+002	175	238.5	17	80	6.267522e+000	1.977511e+001	0	0	0	0	0	0	0	0	0	0	0	125.24	157.905	1	1	1	1	25.5572	17.4944	80.6073
DATA	1268	8	120	0	0	A_14_P133034	chr2:32514528-32514587	13661.5	385.912	-9.743472533e-002	6.869535996e-002	1.560857987e-001	9.194049e+002	7.346358e+002	1.024952e+002	8.040456e+001	153	172	17	79	6.003578e+000	1.971357e+001	0	0	0	0	0	0	0	0	0	0	0	104.554	91.2395	1	1	1	1	25.3321	17.1901	80.5848
DATA	1269	8	121	0	0	A_18_P10527395	chr1:223356789-223356848	13682.8	385.569	-1.203998456e-001	6.774369390e-002	7.552135283e-002	1.054145e+003	7.989150e+002	1.147531e+002	8.634026e+001	168	186	17	81	6.969505e+000	2.042648e+001	0	0	0	0	0	0	0	0	0	0	0	119.765	99.0378	1	1	1	1	25.7804	18.196	81.2159
DATA	1270	8	122	0	0	A_16_P19964231	chr13:113362778-113362837	13704.3	385.451	-1.150275376e-001	6.405476772e-002	7.253131698e-002	1.864562e+003	1.430702e+003	1.919008e+002	1.467827e+002	264	246	17	80	6.760927e+000	2.022435e+001	0	0	0	0	0	0	0	0	0	0	0	211.635	177.021	1	1	1	1	24.1747	17.9753	81.0769
DATA	1271	8	123	0	0	A_14_P109711	chr19:46268084-46268140	13725.6	385.389	-9.514977602e-002	6.261886494e-002	1.286350515e-001	3.165065e+003	2.542335e+003	3.197505e+002	2.563492e+002	399	398	17	78	7.206542e+000	1.931782e+001	0	0	0	0	0	0	0	0	0	0	0	358.897	313.959	1	1	1	1	24.4106	18.2264	80.2006
DATA	1272	8	124	0	0	A_14_P125540	chr8:97113866-97113925	13746.7	385.393	-4.668829217e-002	6.495614871e-002	4.722849130e-001	1.241853e+003	1.115275e+003	1.322502e+002	1.162875e+002	180	222.5	17	80	7.021014e+000	1.978803e+001	0	0	0	0	0	0	0	0	0	0	0	140.679	137.462	1	1	1	1	25.1049	18.2798	81.3006
DATA	1273	8	125	0	0	A_14_P112483	chr22:38829024-38829083	13767.4	385.368	1.441963484e-001	6.422624351e-002	2.475970352e-002	1.537369e+003	2.142765e+003	1.603346e+002	2.168017e+002	219.5	343.5	17	79	6.944497e+000	1.958555e+001	0	0	0	0	0	0	0	0	0	0	0	173.985	263.599	1	1	1	1	24.8756	17.5402	80.9914
DATA	1274	8	126	0	0	A_14_P136079	chr7:66671745-66671804	13788.6	385.133	5.535615660e-001	8.058678744e-002	6.459211222e-012	1.062725e+003	3.801741e+003	1.156297e+002	3.816088e+002	168.5	530	16	79	6.683685e+000	1.948378e+001	0	0	0	0	0	0	0	0	0	0	0	120.147	466.742	1	1	1	1	26.0017	17.5799	80.6657
DATA	1275	8	127	0	0	A_14_P135225	chr9:96353582-96353641	13809.6	384.964	2.460504607e-001	7.289458101e-002	7.370078315e-004	5.656033e+002	9.966953e+002	7.266137e+001	1.050304e+002	115	203	17	78	6.749517e+000	1.862631e+001	0	0	0	0	0	0	0	0	0	0	0	63.8797	122.119	1	1	1	1	25.3321	17.3929	79.511
DATA	1276	8	128	0	0	A_16_P16103405	chr3:527296-527355	13830.8	384.746	2.304215112e-003	6.960225436e-002	9.735904834e-001	7.467359e+002	7.507084e+002	8.752723e+001	8.208219e+001	129	176	17	77	6.644122e+000	1.838581e+001	0	0	0	0	0	0	0	0	0	0	0	84.2506	91.792	1	1	1	1	26.2212	17.621	79.0887
DATA	1277	8	129	0	0	A_14_P106387	chr1:48763881-48763940	13852.2	384.833	-1.779845857e-002	8.422896078e-002	8.326450387e-001	4.348933e+002	4.174306e+002	6.309132e+001	5.337487e+001	97	131	17	75	7.031140e+000	1.806085e+001	0	0	0	0	0	0	0	0	0	0	0	49.0161	50.936	1	1	1	1	26.6546	17.4943	77.0229
DATA	1278	8	130	0	0	A_14_P136122	chr16:89032058-89032117	13873.4	384.844	-2.541771571e-001	7.220985302e-002	4.315811628e-004	1.081437e+003	6.023157e+002	1.174245e+002	6.883864e+001	172.5	151.5	17	78	6.547552e+000	1.892192e+001	0	0	0	0	0	0	0	0	0	0	0	121.763	73.3465	1	1	1	1	27.2919	17.3556	79.2889
DATA	1279	8	131	0	0	A_14_P101939	chr17:52189051-52189110	13894.1	384.621	2.248736114e-001	7.644614916e-002	3.265266299e-003	4.627196e+002	7.765895e+002	6.510515e+001	8.453598e+001	97.5	170	17	78	6.644437e+000	1.919835e+001	0	0	0	0	0	0	0	0	0	0	0	52.048	94.3774	1	1	1	1	25.7804	17.5363	80.6006
DATA	1280	8	132	0	0	A_16_P15307249	chr1:157073644-157073703	13915.5	384.702	1.304919221e-001	6.842388728e-002	5.650625309e-002	7.627845e+002	1.030134e+003	8.899566e+001	1.083135e+002	135.5	212	17	79	6.279063e+000	1.896388e+001	0	0	0	0	0	0	0	0	0	0	0	85.7135	124.932	1	1	1	1	25.3321	17.4527	80.4642
DATA	1281	8	133	0	0	A_14_P102679	chr16:27452594-27452653	13936.6	385.016	2.462822560e-001	6.683707206e-002	2.288686746e-004	1.338168e+003	2.359352e+003	1.414668e+002	2.383065e+002	192	364	17	78	6.783708e+000	2.042560e+001	0	0	0	0	0	0	0	0	0	0	0	150.223	285.564	1	1	1	1	26.2212	17.9559	79.9353
DATA	1282	8	134	0	0	A_14_P202315	chr12:103353097-103353153	13957.6	384.468	1.573163344e-001	6.385003950e-002	1.374571283e-002	2.070897e+003	2.974917e+003	2.121228e+002	2.993835e+002	273	427.5	16	78	6.122558e+000	1.959971e+001	0	0	0	0	0	0	0	0	0	0	0	232.259	359.328	1	1	1	1	23.696	17.3333	80.1994
DATA	1283	8	135	0	0	A_14_P107908	chr7:36713539-36713598	13978.9	384.529	1.971169218e-001	6.925386555e-002	4.423121604e-003	7.394696e+002	1.164226e+003	8.707480e+001	1.211939e+002	130	222	18	80	6.512026e+000	1.953580e+001	0	0	0	0	0	0	0	0	0	0	0	82.8566	140.338	1	1	1	1	24.4106	18.051	79.6346
DATA	1284	8	136	0	0	A_16_P01728689	chr7:71200006-71200065	14000.3	384.691	3.011196181e-001	9.273202959e-002	1.165456999e-003	2.692903e+002	5.386917e+002	5.331870e+001	6.356234e+001	80	150	16	78	6.468453e+000	1.942259e+001	0	0	0	0	0	0	0	0	0	0	0	30.1462	64.8053	1	1	1	1	24.8756	17.1026	79.5897
DATA	1285	8	137	0	0	A_16_P41647032	chrX:37372045-37372104	14021	384.745	1.299897919e-001	6.557240463e-002	4.743609274e-002	1.082495e+003	1.460211e+003	1.176402e+002	1.498826e+002	176	247	18	78	6.594151e+000	1.877286e+001	0	0	0	0	0	0	0	0	0	0	0	121.08	175.33	1	1	1	1	25.1049	18.0113	79.3286
DATA	1286	8	138	0	0	A_14_P120111	chr7:80303325-80303384	14042.5	384.597	9.683416193e-002	6.354295200e-002	1.275295501e-001	1.620356e+003	2.025092e+003	1.684647e+002	2.053220e+002	224	326	18	79.5	6.949774e+000	1.880012e+001	0	0	0	0	0	0	0	0	0	0	0	181.091	242.677	1	1	1	1	25.3321	18.6935	79.3441
DATA	1287	8	139	0	0	A_14_P131445	chr15:86972012-86972071	14063.6	384.66	1.058140261e-001	7.477241168e-002	1.570251208e-001	5.287826e+002	6.746697e+002	7.017259e+001	7.552005e+001	102.5	166	18	80	6.879711e+000	1.985883e+001	0	0	0	0	0	0	0	0	0	0	0	59.0512	80.697	1	1	1	1	23.9365	18.6582	80.398
DATA	1288	8	140	0	0	A_16_P18017537	chr7:88477955-88478014	14084.8	384.685	3.831786517e-001	7.365141512e-002	1.965224324e-007	7.572155e+002	1.829777e+003	8.868425e+001	1.861090e+002	131	306	18	80	6.829566e+000	1.979564e+001	0	0	0	0	0	0	0	0	0	0	0	84.5004	218.456	1	1	1	1	24.8756	18.7519	80.9251
DATA	1289	8	141	0	0	A_14_P123299	chr6:43272015-43272067	14106.5	384.5	-1.513701158e-001	8.056214234e-002	6.025490192e-002	5.872875e+002	4.144581e+002	7.472016e+001	5.364517e+001	113.5	130	18	81	6.764984e+000	2.085480e+001	0	0	0	0	0	0	0	0	0	0	0	65.4931	49.3899	1	1	1	1	24.4106	18.6563	81.3514
DATA	1290	8	142	0	0	A_16_P36111539	chr2:232490101-232490160	14127.6	384.528	-7.476015844e-002	7.091879773e-002	2.918070990e-001	7.805823e+002	6.571410e+002	9.071753e+001	7.404335e+001	131	161	18	81	7.049102e+000	1.937679e+001	0	0	0	0	0	0	0	0	0	0	0	86.9971	78.1743	1	1	1	1	24.4106	18.5134	81.9059
DATA	1291	8	143	0	0	A_14_P113479	chr16:400651-400710	14148.6	384.564	-3.821440584e-001	8.451636539e-002	6.139159027e-006	8.108793e+002	3.363660e+002	9.334927e+001	4.795185e+001	138	120	18	81	6.555569e+000	1.928191e+001	0	0	0	0	0	0	0	0	0	0	0	90.3261	39.9479	1	1	1	1	24.4106	18.5634	82.6535
DATA	1292	8	144	0	0	A_14_P108696	chr11:66204328-66204387	14169.6	384.426	-7.409488130e-002	6.501934498e-002	2.544604569e-001	1.343534e+003	1.132801e+003	1.420972e+002	1.183391e+002	190.5	222.5	18	80	6.474422e+000	1.903895e+001	0	0	0	0	0	0	0	0	0	0	0	149.592	134.317	1	1	1	1	24.6442	18.3686	81.5528
DATA	1293	8	145	0	0	A_14_P116168	chr8:56832608-56832667	14190.7	384.475	2.345037786e-002	6.259229144e-002	7.079186924e-001	2.050456e+003	2.164217e+003	2.102049e+002	2.191203e+002	269	343.5	17	79	6.376966e+000	1.903003e+001	0	0	0	0	0	0	0	0	0	0	0	228.217	256.222	1	1	1	1	25.3321	17.9971	79.3966
DATA	1294	8	146	0	0	A_14_P107407	chr13:53508169-53508228	14212	383.984	7.037627370e-001	1.328971300e-001	1.186619447e-007	1.017509e+002	5.144002e+002	4.740411e+001	6.184641e+001	56	143	17	79	6.582325e+000	1.982249e+001	0	0	0	0	0	0	0	0	0	0	0	11.3217	60.8076	1	1	0	1	26.4388	18.0592	79.2451
DATA	1295	8	147	0	0	A_14_P108435	chr11:34651737-34651796	14232.7	384.478	-2.399262545e-001	7.049788949e-002	6.657441141e-004	1.217878e+003	7.009347e+002	1.302949e+002	7.807105e+001	176	168	18	77	6.716576e+000	1.891944e+001	0	0	0	0	0	0	0	0	0	0	0	135.483	82.7495	1	1	1	1	23.4529	18.2774	77.3902
DATA	1296	8	148	0	0	A_14_P120443	chr14:51116417-51116476	14254.2	384.542	4.264477302e-001	7.535615763e-002	1.521724201e-008	7.593459e+002	2.027157e+003	8.894394e+001	2.056179e+002	133.5	313	18	75	6.888545e+000	1.952697e+001	0	0	0	0	0	0	0	0	0	0	0	84.4648	239.008	1	1	1	1	23.4529	18.3482	77.2748
DATA	1297	8	149	0	1	SRN_30528	SRN_30528	14275.4	383.929	-2.431692164e-002	6.387021389e-002	7.034080778e-001	1.482932e+003	1.402182e+003	1.553570e+002	1.443924e+002	211	254	18	76	6.691427e+000	1.963316e+001	0	0	0	0	0	0	0	0	0	0	0	164.954	165.116	1	1	1	1	25.5572	18.5963	77.6697
DATA	1298	8	150	0	0	A_14_P128819	chr9:95502493-95502552	14296.7	383.549	-2.266234868e-002	6.422879977e-002	7.242100413e-001	1.378210e+003	1.308137e+003	1.453927e+002	1.352882e+002	192	229	17	77	6.565430e+000	2.016611e+001	0	0	0	0	0	0	0	0	0	0	0	153.323	153.869	1	1	1	1	24.4106	18.3333	77.8179
DATA	1299	8	151	0	0	A_14_P125100	chr16:70503055-70503101	14317.4	383.983	9.819643230e-002	6.808012880e-002	1.491992820e-001	7.993131e+002	1.002105e+003	9.237159e+001	1.059952e+002	136.5	201	18	78	6.207195e+000	2.035377e+001	0	0	0	0	0	0	0	0	0	0	0	88.9409	117.765	1	1	1	1	25.7804	18.1555	78.7195
DATA	1300	8	152	0	0	A_14_P136995	chr1:23356988-23357043	14338.6	384.167	-1.661511511e-001	7.019780283e-002	1.793779620e-002	9.926290e+002	6.770735e+002	1.095223e+002	7.602059e+001	154	165	17	76	6.840519e+000	2.010806e+001	0	0	0	0	0	0	0	0	0	0	0	110.489	79.5016	1	1	1	1	24.8756	18.1228	76.7695
DATA	1301	8	153	0	0	A_14_P127296	chr4:169432961-169433012	14359.7	383.704	-1.169551567e-001	8.307910703e-002	1.592031746e-001	5.210737e+002	3.980559e+002	6.967865e+001	5.273667e+001	103	132	16	77	6.443481e+000	2.003562e+001	0	0	0	0	0	0	0	0	0	0	0	58.0289	46.7038	1	1	1	1	24.8756	17.293	77.6056
DATA	1302	8	154	0	0	A_14_P200718	chr18:14102472-14102527	14381.3	383.255	1.264996100e-001	6.408016440e-002	4.837221730e-002	1.525609e+003	2.041469e+003	1.594115e+002	2.070607e+002	212	307	17	75	6.927038e+000	1.820192e+001	0	0	0	0	0	0	0	0	0	0	0	170.006	239.372	1	1	1	1	24.8756	18.1941	76.5121
DATA	1303	8	155	0	0	A_14_P116346	chr2:206196934-206196993	14402.5	383.327	5.249780473e-003	7.464951819e-002	9.439344184e-001	5.874126e+002	5.945564e+002	7.472958e+001	6.880581e+001	111.5	151	18	76	6.901736e+000	1.905783e+001	0	0	0	0	0	0	0	0	0	0	0	65.508	69.6837	1	1	1	1	23.9365	18.5223	77.081
DATA	1304	8	156	0	0	A_14_P134731	chr6:86215649-86215708	14423.4	383.06	-4.331771447e-001	8.515656094e-002	3.640935084e-007	9.084178e+002	3.350491e+002	1.018938e+002	4.819352e+001	148	121.5	18	77	6.881657e+000	1.846745e+001	0	0	0	0	0	0	0	0	0	0	0	101.398	39.2561	1	1	1	1	23.9365	18.186	77.8868
DATA	1305	8	157	0	0	A_14_P103265	chr12:60174751-60174810	14444.7	383.351	3.112377428e-001	7.415526064e-002	2.703433347e-005	5.662991e+002	1.159534e+003	7.302422e+001	1.210187e+002	107.5	221	17	78	7.085475e+000	1.880169e+001	0	0	0	0	0	0	0	0	0	0	0	63.2779	135.841	1	1	1	1	25.1049	17.7707	78.2293
DATA	1306	8	158	0	0	A_14_P104241	chr1:27685326-27685374	14466.2	383.547	-8.315651605e-003	6.249132853e-002	8.941389000e-001	2.196183e+003	2.154532e+003	2.243937e+002	2.182208e+002	297	342	17	78	6.636915e+000	1.938782e+001	0	0	0	0	0	0	0	0	0	0	0	245.705	252.416	1	1	1	1	25.1049	17.2877	79.176
DATA	1307	8	159	0	0	A_16_P18738772	chr9:114275121-114275180	14487.4	383.038	5.343501261e-002	6.871379709e-002	4.367777146e-001	7.722882e+002	8.734025e+002	8.988093e+001	9.395849e+001	132	187	17	79	6.694774e+000	1.904667e+001	0	0	0	0	0	0	0	0	0	0	0	86.5252	102.339	1	1	1	1	24.4106	17.3979	79.4589
DATA	1308	8	160	0	0	A_14_P128964	chr2:135213715-135213774	14508	383.5	-3.588124113e-001	1.271174611e-001	4.762349870e-003	3.451002e+002	1.510542e+002	5.743530e+001	3.777685e+001	85	99	17.5	77	6.942055e+000	1.940228e+001	0	0	0	0	0	0	0	0	0	0	0	38.723	17.7066	1	1	1	0	26.2212	17.9774	78.4774
DATA	1309	8	161	0	0	A_14_P106004	chr10:90045229-90045280	14529.3	383.259	-7.149839374e-002	6.213868727e-002	2.498861113e-001	3.972331e+003	3.369357e+003	3.998681e+002	3.387083e+002	480	475	18	80	6.621661e+000	2.023467e+001	0	0	0	0	0	0	0	0	0	0	0	446.524	395.168	1	1	1	1	24.8756	17.9653	80.5813
DATA	1310	8	162	0	0	A_14_P116805	chr10:62547954-62548013	14550.7	383.5	-4.318856230e-001	7.493170322e-002	8.227814276e-009	2.377209e+003	8.793905e+002	2.420813e+002	9.449362e+001	323	182	17	79	6.942706e+000	1.945027e+001	0	0	0	0	0	0	0	0	0	0	0	267.744	103.218	1	1	1	1	25.3321	17.6604	80.1651
DATA	1311	8	163	0	0	A_14_P109126	chr2:191991824-191991883	14571.8	383.528	-2.930134867e-001	8.921904910e-002	1.022711539e-003	5.803432e+002	2.955775e+002	7.383146e+001	4.546581e+001	106.5	118	17	79	6.392988e+000	1.969291e+001	0	0	0	0	0	0	0	0	0	0	0	65.5052	34.7264	1	1	1	1	24.8756	17.4211	80.232
DATA	1312	8	164	0	0	A_14_P133106	chr11:9606777-9606836	14592.7	383.755	3.065873925e-001	6.906857724e-002	9.042659333e-006	1.175281e+003	2.380833e+003	1.260408e+002	2.405709e+002	178.5	360.5	17	78	6.487998e+000	1.940760e+001	0	0	0	0	0	0	0	0	0	0	0	132.966	280.043	1	1	1	1	23.696	17.3368	79.3284
DATA	1313	9	1	1028	1	SM_05	SM_05	11132.5	397.255	0.000000000e+000	6.279844193e-001	1.000000000e+000	4.939942e+001	3.760528e+001	4.974632e+001	3.786336e+001	48	83.5	17	78	6.558597e+000	1.968935e+001	0	0	0	0	0	0	0	0	0	0	0	1.22407	0.727903	0	0	0	0	23.4529	17.3665	79.4241
DATA	1314	9	2	0	0	A_14_P104452	chr19:11628640-11628696	11153.9	398.123	3.415632599e-001	8.093167692e-002	2.438797657e-005	4.227094e+002	9.281222e+002	6.546079e+001	1.002803e+002	93	181	17	79	6.624168e+000	1.968994e+001	0	0	0	0	0	0	0	0	0	0	0	43.5679	99.2003	1	1	1	1	25.7804	17.3299	79.6541
DATA	1315	9	3	0	0	A_16_P19951141	chr13:108269687-108269746	11175.2	398	-1.324258297e-001	1.098775546e-001	2.281211832e-001	3.516521e+002	2.592313e+002	6.130595e+001	4.606577e+001	78	111	18	81	7.169316e+000	1.854695e+001	0	0	0	0	0	0	0	0	0	0	0	36.0746	27.6307	1	1	1	1	27.2919	18.1698	81.4377
DATA	1316	9	4	0	0	A_14_P108951	chr20:12511311-12511370	11196.5	397.585	-2.463359736e-002	6.547022724e-002	7.067262288e-001	1.252396e+003	1.183336e+003	1.350139e+002	1.243383e+002	175.5	200	18	80	6.937053e+000	2.012694e+001	0	0	0	0	0	0	0	0	0	0	0	127.922	125.82	1	1	1	1	24.4106	18.2759	81.4224
DATA	1317	9	5	0	0	A_16_P17541610	chr6:49624464-49624523	11217.2	397.727	2.333224610e-001	7.308534141e-002	1.410635918e-003	6.235940e+002	1.067147e+003	8.032668e+001	1.133634e+002	111	196	18	83	7.012199e+000	2.006703e+001	0	0	0	0	0	0	0	0	0	0	0	63.4477	113.231	1	1	1	1	25.1049	17.8477	82.0082
DATA	1318	9	6	0	0	A_16_P35353999	chr1:170624938-170624997	11238	397.868	-1.730096341e-001	7.694340014e-002	2.454233700e-002	7.691595e+002	5.164244e+002	9.218635e+001	6.430749e+001	124.5	132.5	17	82	6.384808e+000	1.872873e+001	0	0	0	0	0	0	0	1	0	0	0	77.9762	54.697	1	1	1	1	24.4106	17.2284	81.4267
DATA	1319	9	7	0	0	A_16_P00124386	chr1:94461710-94461769	11259.5	398.196	-3.646927672e-001	8.592560654e-002	2.192914511e-005	8.200953e+002	3.541372e+002	9.656847e+001	5.222297e+001	126	118	18	81	6.968545e+000	1.945054e+001	0	0	0	0	0	0	0	0	0	0	0	82.8574	37.4499	1	1	1	1	22.9591	18.5969	81.2558
DATA	1320	9	8	0	0	A_14_P110186	chr12:62102686-62102745	11281.1	397.773	7.415389211e-002	7.535509619e-002	3.250863102e-001	5.907691e+002	7.007638e+002	7.814295e+001	7.992286e+001	107	158	18	83	6.841247e+000	1.971923e+001	0	0	0	0	0	0	0	0	0	0	0	59.5011	74.0087	1	1	1	1	21.9382	18.6403	82.0949
DATA	1321	9	9	0	0	A_14_P111344	chr8:67563689-67563746	11302.1	397.603	-2.819261500e-001	6.796091439e-002	3.348695859e-005	2.810843e+003	1.468623e+003	2.857254e+002	1.518172e+002	330	238	18	81	6.867402e+000	1.986131e+001	0	0	0	0	0	0	0	0	0	0	0	282.325	154.949	1	1	1	1	25.7804	18.4403	82.0149
DATA	1322	9	10	0	0	A_16_P01969178	chr8:93662532-93662591	11323.5	397.339	-3.378438683e-001	7.393677783e-002	4.892122556e-006	1.477945e+003	6.789134e+002	1.564837e+002	7.804736e+001	190	149	18	80	6.758262e+000	2.055738e+001	0	0	0	0	0	0	0	0	0	0	0	148.074	71.5753	1	1	1	1	25.3321	18.5075	79.7388
DATA	1323	9	11	0	0	A_14_P201315	chrX:105854586-105854645	11344.5	397.569	-2.625873689e-001	7.427954669e-002	4.075846505e-004	1.089208e+003	5.950087e+002	1.204958e+002	7.087961e+001	155	152	18	81	6.614131e+000	2.056818e+001	0	0	0	0	0	0	0	0	0	0	0	108.889	62.6998	1	1	1	1	25.3321	18.5476	80.1825
DATA	1324	9	12	0	0	A_14_P130452	chrX:44634291-44634350	11365.9	397.524	1.408547649e-001	7.047332856e-002	4.564123830e-002	7.384828e+002	1.021398e+003	9.010859e+001	1.091644e+002	118	188.5	18	81	7.005496e+000	2.110145e+001	0	0	0	0	0	0	0	0	0	0	0	73.6812	107.604	1	1	1	1	26.2212	18.7292	80.275
DATA	1325	9	13	0	0	A_14_P201842	chrX:66943800-66943859	11386.6	397.321	1.663414108e-001	7.267948299e-002	2.209688496e-002	6.426968e+002	9.426437e+002	8.249499e+001	1.018340e+002	113	188	18	81	7.042593e+000	2.097738e+001	0	0	0	0	0	0	0	0	0	0	0	64.0182	99.3046	1	1	1	1	24.8756	18.5697	80.7012
DATA	1326	9	14	0	0	A_14_P137579	chr4:167921523-167921579	11408.1	397.603	4.038197880e-001	8.282473999e-002	1.084816375e-006	4.099953e+002	1.038960e+003	6.605736e+001	1.108066e+002	86	191	19	82.5	7.436854e+000	2.051643e+001	0	0	0	0	0	0	0	0	0	0	0	40.7798	109.476	1	1	1	1	25.7804	19.047	82.3504
DATA	1327	9	15	0	0	A_16_P00046414	chr1:37430557-37430616	11429.3	397.092	-3.828794726e-001	7.943011875e-002	1.433201451e-006	1.167953e+003	4.836663e+002	1.277901e+002	6.182128e+001	162	133	18	82	7.002412e+000	2.073184e+001	0	0	0	0	0	0	0	0	0	0	0	116.028	50.9845	1	1	1	1	27.501	18.3333	82.3991
DATA	1328	9	16	0	0	A_14_P132448	chr9:128678268-128678327	11450.5	397.136	-2.134330677e-001	6.453646059e-002	9.424356729e-004	1.016981e+004	6.221279e+003	1.018305e+003	6.233167e+002	1051	733	18	82.5	7.092533e+000	2.093802e+001	0	0	0	0	0	0	0	0	0	0	0	1009.32	656.217	1	1	1	1	25.7804	18.4395	83.2379
DATA	1329	9	17	0	0	A_14_P112923	chr17:47814320-47814379	11471.4	397.371	7.106719919e-002	6.587365122e-002	2.806585938e-001	1.127434e+003	1.327879e+003	1.241345e+002	1.382419e+002	150	224	18	80	6.962340e+000	1.999080e+001	0	0	0	0	0	0	0	0	0	0	0	111.813	140.18	1	1	1	1	26.6546	18.5668	82.1498
DATA	1330	9	18	0	0	A_18_P16896621	chr9:86139568-86139627	11492.6	397.262	-2.238890362e-004	6.310395865e-002	9.971691597e-001	1.937837e+003	1.936838e+003	2.006323e+002	1.974554e+002	232	284.5	18	81	7.138976e+000	1.925022e+001	0	0	0	0	0	0	0	0	0	0	0	192.081	204.674	1	1	1	1	27.501	18.3755	81.7551
DATA	1331	9	19	0	0	A_14_P129121	chr14:100152577-100152636	11513.3	397.792	3.553323734e-001	8.754088642e-002	4.927387596e-005	3.406548e+002	7.720526e+002	6.215508e+001	8.621088e+001	79.5	167	18	80	6.645725e+000	1.636736e+001	0	0	0	0	0	0	0	0	0	0	0	33.7562	81.6843	1	1	1	1	24.6442	18.2227	81.2105
DATA	1332	9	20	0	0	A_14_P101746	chr6:15580399-15580458	11534.6	397.258	-2.224454401e-001	6.571926995e-002	7.123465110e-004	3.103702e+003	1.859664e+003	3.146955e+002	1.898716e+002	344.5	280	19	78	6.653093e+000	1.875324e+001	0	0	0	0	0	0	0	0	0	0	0	307.506	197.022	1	1	1	1	26.6546	18.8118	79.1686
DATA	1333	9	21	0	0	A_14_P200939	chr7:195029-195085	11555.9	397.267	-6.544670024e-002	6.693668373e-002	3.282027430e-001	1.164406e+003	1.001516e+003	1.275213e+002	1.072077e+002	164	193	19	77	6.166017e+000	1.856659e+001	0	0	0	0	0	0	0	0	0	0	0	115.374	106.27	1	1	1	1	26.6546	18.9515	77.6035
DATA	1334	9	22	0	0	A_14_P136945	chr5:18909548-18909607	11577.9	396.871	-3.861627635e-001	7.810588589e-002	7.649918133e-007	1.289060e+003	5.297980e+002	1.389917e+002	6.530624e+001	173	137	19	78	6.363239e+000	2.040509e+001	0	0	0	0	0	0	0	0	0	0	0	127.756	56.3146	1	1	1	1	28.1191	18.8739	79.5315
DATA	1335	9	23	0	0	A_14_P137125	chr6:33677306-33677365	11597.9	396.961	-2.725236205e-001	8.470681123e-002	1.294223989e-003	7.144165e+002	3.814414e+002	8.833815e+001	5.392503e+001	116	123	18	78	6.668159e+000	2.067265e+001	0	0	0	0	0	0	0	0	0	0	0	70.8334	40.6163	1	1	1	1	23.696	18.7617	80.0255
DATA	1336	9	24	0	0	A_14_P126545	chr7:135071378-135071437	11619.1	396.615	-2.620038913e-001	7.378922752e-002	3.841985667e-004	1.123355e+003	6.144873e+002	1.237572e+002	7.227137e+001	155	146	18	78	6.832386e+000	2.127207e+001	0	0	0	0	0	0	0	0	0	0	0	111.443	65.5607	1	1	1	1	24.4106	18.3745	80.6502
DATA	1337	9	25	0	0	A_14_P138704	chr22:41677236-41677294	11640.8	396.579	-8.721628384e-002	6.282682173e-002	1.650757403e-001	2.917790e+003	2.386920e+003	2.963569e+002	2.416914e+002	335	342	17	78	6.754483e+000	2.132707e+001	0	0	0	0	0	0	0	0	0	0	0	289.688	255.223	1	1	1	1	25.7804	17.6063	80.3228
DATA	1338	9	26	0	0	A_14_P135715	chr17:73623373-73623420	11661.8	396.632	8.211434162e-002	6.436046159e-002	2.020082968e-001	1.429834e+003	1.727428e+003	1.520912e+002	1.768459e+002	186.5	270	18	76	6.683771e+000	1.888057e+001	0	0	0	0	0	0	0	0	0	0	0	142.088	185.122	1	1	1	1	25.7804	17.8127	77.8327
DATA	1339	9	27	0	0	A_14_P109471	chr17:30816980-30817038	11682.9	396.382	8.588584422e-002	8.165612756e-002	2.928917186e-001	4.729683e+002	5.763920e+002	7.013473e+001	6.891987e+001	95	146	17	77	6.622538e+000	1.847535e+001	0	0	0	0	0	0	0	0	0	0	0	47.0498	61.9155	1	1	1	1	25.3321	17.6813	79.2629
DATA	1340	9	28	0	1	SRN_20605	SRN_20605	11704.5	396.414	-6.954370135e-001	9.406004248e-002	1.429666740e-013	1.807624e+003	3.644777e+002	1.880168e+002	5.242927e+001	225	125	17	76	6.559975e+000	1.746014e+001	0	0	0	0	0	0	0	0	0	0	0	180.04	39.2521	1	1	1	1	25.3321	17.5906	77.6378
DATA	1341	9	29	0	0	A_14_P136768	chr6:110243469-110243528	11725.5	396.731	-3.342167729e-001	7.017086653e-002	1.908310597e-006	2.709568e+003	1.255114e+003	2.758363e+002	1.310194e+002	317	219	18	78	7.410055e+000	1.902323e+001	0	0	0	0	0	0	0	0	0	0	0	270.238	135.523	1	1	1	1	24.4106	18.8611	79.869
DATA	1342	9	30	0	0	A_14_P116447	chr3:10326945-10327000	11746.6	396.414	-1.396885309e-002	6.922132213e-002	8.400731913e-001	8.820729e+002	8.541530e+002	1.021806e+002	9.328011e+001	142.5	175	18	78.5	7.287657e+000	1.867570e+001	0	0	0	0	0	0	0	0	0	0	0	88.1009	92.4763	1	1	1	1	27.501	18.9837	79.9228
DATA	1343	9	31	0	0	A_14_P135066	chr21:36259789-36259848	11767.8	396.478	-2.041969762e-002	6.742641243e-002	7.620086010e-001	1.019135e+003	9.723263e+002	1.141852e+002	1.041715e+002	152	191	18	80	7.327386e+000	1.902995e+001	0	0	0	0	0	0	0	0	0	0	0	101.953	105.567	1	1	1	1	27.0811	19.2629	80.502
DATA	1344	9	32	0	0	A_14_P131213	chr12:68716833-68716892	11789	396.471	1.187708021e-001	7.315844963e-002	1.044882357e-001	6.270510e+002	8.242779e+002	8.108484e+001	9.046404e+001	111	177	19	81	7.369410e+000	1.849645e+001	0	0	0	0	0	0	0	0	0	0	0	62.8369	89.7544	1	1	1	1	24.4106	19.4857	80.9878
DATA	1345	9	33	0	0	A_14_P102886	chr12:117170809-117170868	11810	396.368	1.284375418e-001	6.331813948e-002	4.251455650e-002	2.372403e+003	3.188791e+003	2.427268e+002	3.210375e+002	281	416	18	82	6.418823e+000	1.814191e+001	0	0	0	0	0	0	0	0	0	0	0	238.166	348.248	1	1	1	1	25.5572	18.5223	81.5357
DATA	1346	9	34	0	1	SRN_30967	SRN_30967	11831.6	396.083	-2.861794272e-002	9.673558886e-002	7.673547522e-001	3.797972e+002	3.555771e+002	6.376214e+001	5.135212e+001	86.5	121.5	17	83	6.257781e+000	1.870238e+001	0	0	0	0	0	0	0	0	0	0	0	38.202	38.9532	1	1	1	1	26.2212	17.6009	82.7578
DATA	1347	9	35	0	0	A_14_P102557	chr18:70799747-70799806	11852.2	395.871	4.121890780e-002	6.596357385e-002	5.320539020e-001	1.098668e+003	1.208052e+003	1.211764e+002	1.263263e+002	161	213	17	84	6.013873e+000	1.804200e+001	0	0	0	0	0	0	0	0	0	0	0	110.724	132.741	1	1	1	1	27.0811	17.3611	83.7407
[truncated: 18,123,602 more chars]
