# Supplementary material for: Genomic comparison of early-passage conditionally reprogrammed breast cancer cells to their corresponding primary tumors
Source: PLoS One. 2017 Oct 19;12(10):e0186190. doi: 10.1371/journal.pone.0186190 (PMC5648156; doi:10.1371/journal.pone.0186190)
Supplement: S3 File — (ZIP) [file pone.0186190.s006.zip › Case 5-PBT-US12302349_252192433044_S01_CGH_1105_Oct12_2_2.txt]

TYPE	text	text	text	integer	text	float	float	text	integer	text	text	integer	integer	integer	integer	float	float	float	float	float	float	text	text	text	text	text	text	text	text	text	text	text	integer	integer	integer	text	integer	boolean
FEPARAMS	Protocol_Name	Protocol_date	Scan_ScannerName	Scan_NumChannels	Scan_Date	Scan_MicronsPerPixelX	Scan_MicronsPerPixelY	Scan_OriginalGUID	Scan_NumScanPass	Grid_Name	Grid_Date	Grid_NumSubGridRows	Grid_NumSubGridCols	Grid_NumRows	Grid_NumCols	Grid_RowSpacing	Grid_ColSpacing	Grid_OffsetX	Grid_OffsetY	Grid_NomSpotWidth	Grid_NomSpotHeight	Grid_GenomicBuild	FeatureExtractor_Barcode	FeatureExtractor_Sample	FeatureExtractor_ScanFileName	FeatureExtractor_ArrayName	FeatureExtractor_ScanFileGUID	FeatureExtractor_DesignFileName	FeatureExtractor_ExtractionTime	FeatureExtractor_UserName	FeatureExtractor_ComputerName	FeatureExtractor_Version	FeatureExtractor_IsXDRExtraction	FeatureExtractor_ColorMode	FeatureExtractor_QCReportType	DyeNorm_NormFilename	DyeNorm_NormNumProbes	Grid_IsGridFile
DATA	CGH_1105_Oct12 (Read Only)	12-Oct-2012 22:30	Agilent Technologies Scanner G2505C US12302349	2	06-09-2016 10:00:17	3	3	7304b642-7eff-4682-ad76-7fbc51e124d4	1	021924_D_F_20150623	23-Jun-2015 00:00	1	1	384	164	36.6617	31.745	0	18.3309	30	30	hg19:GRCh37:Feb2009	252192433044_2_2		Z:\Instruments_&_Services\Agilent Microarray\Luciane\6-9-16\\US12302349_252192433044_S01.tif	US12302349_252192433044_S01	d37ecbdd-f329-43d9-84a3-107784519a0a	021924_D_F_20150623.xml	09-Jun-2016 10:49:17	zoux	LCCIS-MJ01E5RG	11.5.1.1	0	1	4		0	0
*
TYPE	float	float	float	integer	integer	float	float	float	integer	integer	float	float	integer	float	float	float	integer	float	float	integer	integer	float	float	float	integer	float	float	integer	integer	integer	integer	integer	float	float	float	integer	integer	integer	integer	integer	float	float	float	integer	float	float	float	float	float	float	float	integer	integer	float	float	integer	integer	float	float	float	float	float	float	float	float	float	float	float	float	integer	float	float	float	float	integer	float	float	float	float	integer	float	float	float	float	integer	float	float	float	float	float	float	float	integer	float	float	float	integer	float	float	float	float	float	integer	integer	integer	integer	float	float	float	float	integer	float	float	float	float	float	float	float	float	float	float	float	float	float	float	float	float	float	float	float	float	float	float	float	integer	integer	integer	integer	float	float	integer	text	integer	integer	float	float	float	float	text	text	text	float	float	float	float	float	integer	integer	boolean	float	float	float	boolean	float	boolean	float	boolean	float	boolean	float	boolean	float	boolean	float	boolean	float	boolean	float	boolean	float	boolean	float	boolean	float	boolean
STATS	gDarkOffsetAverage	gDarkOffsetMedian	gDarkOffsetStdDev	gDarkOffsetNumPts	gSaturationValue	rDarkOffsetAverage	rDarkOffsetMedian	rDarkOffsetStdDev	rDarkOffsetNumPts	rSaturationValue	gAvgSig2BkgNegCtrl	rAvgSig2BkgNegCtrl	gNumSatFeat	gLocalBGInlierNetAve	gLocalBGInlierAve	gLocalBGInlierSDev	gLocalBGInlierNum	gGlobalBGInlierAve	gGlobalBGInlierSDev	gGlobalBGInlierNum	rNumSatFeat	rLocalBGInlierNetAve	rLocalBGInlierAve	rLocalBGInlierSDev	rLocalBGInlierNum	rGlobalBGInlierAve	rGlobalBGInlierSDev	rGlobalBGInlierNum	gNumFeatureNonUnifOL	gNumPopnOL	gNumNonUnifBGOL	gNumPopnBGOL	gOffsetUsed	gGlobalFeatInlierAve	gGlobalFeatInlierSDev	gGlobalFeatInlierNum	rNumFeatureNonUnifOL	rNumPopnOL	rNumNonUnifBGOL	rNumPopnBGOL	rOffsetUsed	rGlobalFeatInlierAve	rGlobalFeatInlierSDev	rGlobalFeatInlierNum	AllColorPrcntSat	AnyColorPrcntSat	AnyColorPrcntFeatNonUnifOL	AnyColorPrcntBGNonUnifOL	AnyColorPrcntFeatPopnOL	AnyColorPrcntBGPopnOL	TotalPrcntFeatOL	gNumNegBGSubFeat	gNonCtrlNumNegFeatBGSubSig	gLinearDyeNormFactor	gRMSLowessDNF	rNumNegBGSubFeat	rNonCtrlNumNegFeatBGSubSig	rLinearDyeNormFactor	rRMSLowessDNF	gSpatialDetrendRMSFit	gSpatialDetrendRMSFilteredMinusFit	gSpatialDetrendSurfaceArea	gSpatialDetrendVolume	gSpatialDetrendAveFit	rSpatialDetrendRMSFit	rSpatialDetrendRMSFilteredMinusFit	rSpatialDetrendSurfaceArea	rSpatialDetrendVolume	rSpatialDetrendAveFit	gNonCtrlNumSatFeat	gNonCtrl99PrcntNetSig	gNonCtrl50PrcntNetSig	gNonCtrl1PrcntNetSig	gNonCtrlMedPrcntCVBGSubSig	rNonCtrlNumSatFeat	rNonCtrl99PrcntNetSig	rNonCtrl50PrcntNetSig	rNonCtrl1PrcntNetSig	rNonCtrlMedPrcntCVBGSubSig	gNegCtrlNumInliers	gNegCtrlAveNetSig	gNegCtrlSDevNetSig	gNegCtrlAveBGSubSig	gNegCtrlSDevBGSubSig	rNegCtrlNumInliers	rNegCtrlAveNetSig	rNegCtrlSDevNetSig	rNegCtrlAveBGSubSig	rNegCtrlSDevBGSubSig	gAveNumPixOLLo	gAveNumPixOLHi	gPixCVofHighSignalFeat	gNumHighSignalFeat	rAveNumPixOLLo	rAveNumPixOLHi	rPixCVofHighSignalFeat	rNumHighSignalFeat	NonCtrlAbsAveLogRatio	NonCtrlSDevLogRatio	NonCtrlSNRLogRatio	AddErrorEstimateGreen	AddErrorEstimateRed	TotalNumFeatures	NonCtrlNumUpReg	NonCtrlNumDownReg	NumIsNorm	ROIHeight	ROIWidth	CentroidDiffX	CentroidDiffY	NumFoundFeat	MaxNonUnifEdges	MaxSpotNotFoundEdges	gMultDetrendRMSFit	rMultDetrendRMSFit	gMultDetrendSurfaceAverage	rMultDetrendSurfaceAverage	DerivativeOfLogRatioSD	gNonCtrl50PrcntBGSubSig	rNonCtrl50PrcntBGSubSig	gMedPrcntCVProcSignal	rMedPrcntCVProcSignal	geQCMedPrcntCVProcSignal	reQCMedPrcntCVProcSignal	gOutlierFlagger_Auto_FeatB_Term	rOutlierFlagger_Auto_FeatB_Term	gOutlierFlagger_Auto_FeatC_Term	rOutlierFlagger_Auto_FeatC_Term	gOutlierFlagger_Auto_BgndB_Term	rOutlierFlagger_Auto_BgndB_Term	gOutlierFlagger_Auto_BgndC_Term	rOutlierFlagger_Auto_BgndC_Term	OutlierFlagger_FeatChiSq	OutlierFlagger_BgndChiSq	GriddingStatus	IsGoodGrid	NumGeneNonUnifOL	TotalNumberOfReplicatedGenes	gPercentileIntensityProcessedSignal	rPercentileIntensityProcessedSignal	ExtractionStatus	QCMetricResults	gNonCtrlNumWellAboveBG	rNonCtrlNumWellAboveBG	UpRandomnessRatio	DownRandomnessRatio	UpRandomnessSDRatio	DownRandomnessSDRatio	UpRegQualityRatioResult	DownRegQualityRatioResult	ImageDepth	AFHold	gPMTVolts	rPMTVolts	GlassThickness	RestrictionControl	gDDN	rDDN	GridHasBeenOptimized	gNegCtrlSpread	rNegCtrlSpread	Metric_IsGoodGrid	Metric_IsGoodGrid_IsInRange	Metric_AnyColorPrcntFeatNonUnifOL	Metric_AnyColorPrcntFeatNonUnifOL_IsInRange	Metric_DerivativeLR_Spread	Metric_DerivativeLR_Spread_IsInRange	Metric_gRepro	Metric_gRepro_IsInRange	Metric_g_BGNoise	Metric_g_BGNoise_IsInRange	Metric_g_Signal2Noise	Metric_g_Signal2Noise_IsInRange	Metric_g_SignalIntensity	Metric_g_SignalIntensity_IsInRange	Metric_rRepro	Metric_rRepro_IsInRange	Metric_r_BGNoise	Metric_r_BGNoise_IsInRange	Metric_r_Signal2Noise	Metric_r_Signal2Noise_IsInRange	Metric_r_SignalIntensity	Metric_r_SignalIntensity_IsInRange	Metric_RestrictionControl	Metric_RestrictionControl_IsInRange
DATA	5.03606	5.03606	1.59393	0	65529	5.3443	5.3443	1.51222	0	65529	2.31645	1.24251	3	19.1198	24.1559	1.14717	62589	24.1559	1.14717	62589	60	80.0187	85.363	2.32172	62048	85.363	2.32172	62048	7	68	0	387	5.03606	231.934	1335.09	62901	4	94	1	928	5.3443	551.679	2897.23	62878	0.00476372	0.0952744	0.0127033	0.00158791	0.250889	1.92454	0.0135416	516	42	12.4819	0	543	28	4.95819	0	1.40831	3.66089	1.00012	2.92358	48.9463	1.52357	5.68685	1.00177	5.00703	104.37	3	371.429	122.25	63.0889	10.4162	3	1034.54	307.338	130.214	10.345	727	44.0527	4.15974	0.156212	3.87064	725	99.1553	6.08601	0.140382	5.83564	0.13583	0.703411	0.0443734	348	0.134702	0.670033	0.0432328	247	0.19183	0.06552	3.7654	48.3128	28.9342	62976	15564	12562	11399	3.86987	6.34775	0.641852	0.910372	62742	0.00520833	0.00304878	0.0450696	0.0561107	83.208	216.01	0.745578	78.3318	208.335	9.38951	8.79051	0	0	231.585	500.556	147.669	428.852	70.0723	251.222	66.1599	379.573	2.32009	1.29913	0	1	6	55077	1362.22	1642.27	1	ExtractionEvaluate	58474	58591	0.791867	0.801071	0.149181	0.166763	Random	Random	16 Bit	0	403	437	998.963	-1	0	-9	0	12.2202	18.8366	1	1	0.0127033	1	0.745578	0	0.104162	1	3.87064	1	20.2374	0	78.3318	1	0.10345	1	5.83564	1	35.7005	1	208.335	1	-1	0
*
TYPE	integer	integer	integer	integer	integer	text	text	float	float	float	float	float	float	float	float	float	float	float	float	float	float	float	boolean	boolean	boolean	boolean	boolean	boolean	boolean	boolean	boolean	boolean	boolean	float	float	boolean	boolean	boolean	boolean	float	float	float
FEATURES	FeatureNum	Row	Col	SubTypeMask	ControlType	ProbeName	SystematicName	PositionX	PositionY	LogRatio	LogRatioError	PValueLogRatio	gProcessedSignal	rProcessedSignal	gProcessedSigError	rProcessedSigError	gMedianSignal	rMedianSignal	gBGMedianSignal	rBGMedianSignal	gBGPixSDev	rBGPixSDev	gIsSaturated	rIsSaturated	gIsFeatNonUnifOL	rIsFeatNonUnifOL	gIsBGNonUnifOL	rIsBGNonUnifOL	gIsFeatPopnOL	rIsFeatPopnOL	gIsBGPopnOL	rIsBGPopnOL	IsManualFlag	gBGSubSignal	rBGSubSignal	gIsPosAndSignif	rIsPosAndSignif	gIsWellAboveBG	rIsWellAboveBG	SpotExtentX	gBGMeanSignal	rBGMeanSignal
DATA	1	1	1	0	1	HsCGHBrightCorner	HsCGHBrightCorner	5954.97	4490.86	-7.686093613e-003	6.501609070e-002	9.058946672e-001	1.195700e+003	1.174725e+003	1.291758e+002	1.216315e+002	142.5	317	21	81	8.239199e+000	1.927066e+001	0	0	0	0	0	0	0	0	0	0	0	94.6806	217.39	1	1	1	1	27.9146	22.1163	81.5211
DATA	2	1	2	66	1	DarkCorner	DarkCorner	5976.07	4491.37	0.000000000e+000	6.435896837e-001	1.000000000e+000	4.879169e+001	3.138554e+001	4.918904e+001	3.159644e+001	47	100	22	81	8.172349e+000	1.940189e+001	0	0	0	0	0	0	0	0	0	0	0	2.05949	-3.86699	0	0	0	0	26.0017	22.2679	81.6309
DATA	3	1	3	66	1	DarkCorner	DarkCorner	5997.4	4491.41	0.000000000e+000	6.435599051e-001	1.000000000e+000	4.901334e+001	3.143983e+001	4.934728e+001	3.169540e+001	46	106.5	22	82	7.916889e+000	1.998527e+001	0	0	0	0	0	0	0	0	0	0	0	0.528099	3.08879	0	0	0	0	27.501	22.367	82.254
DATA	4	1	4	0	0	A_14_P128532	chr19:8068628-8068687	6018.39	4491.27	2.171555946e-001	6.612117890e-002	1.022700167e-003	1.372275e+003	2.262542e+003	1.458978e+002	2.284637e+002	161	538	22	82	7.912882e+000	2.028283e+001	0	0	0	0	0	0	0	0	0	0	0	107.206	416.547	1	1	1	1	25.3321	22.4059	82.3553
DATA	5	1	5	0	0	A_14_P105322	chr9:71601402-71601461	6039.81	4491.25	2.635960862e-001	7.131209834e-002	2.187019285e-004	6.885225e+002	1.263322e+003	8.493758e+001	1.302576e+002	99	334	22	81	7.897754e+000	2.020448e+001	0	0	0	0	0	0	0	0	0	0	0	53.5824	232.297	1	1	1	1	25.3321	22.4993	82.311
DATA	6	1	6	0	0	A_14_P128090	chr5:15032877-15032936	6061	4491.02	-7.008185387e-002	7.481146252e-002	3.488719327e-001	6.588006e+002	5.606246e+002	8.265093e+001	6.443760e+001	96.5	207.5	22	81	7.838972e+000	1.989837e+001	0	0	0	0	0	0	0	0	0	0	0	51.0917	102.984	1	1	1	1	24.8756	22.4314	82.279
DATA	7	1	7	0	0	A_16_P02073591	chr9:19993767-19993826	6081.9	4491.4	8.290640575e-002	6.465297843e-002	1.997271742e-001	1.248684e+003	1.511328e+003	1.345316e+002	1.544404e+002	142	392	22	82	7.899588e+000	1.993897e+001	0	0	0	0	0	0	0	0	0	0	0	96.5357	277.417	1	1	1	1	25.7804	22.3481	82.3152
DATA	8	1	8	0	0	A_14_P135539	chr19:48047281-48047336	6103.21	4491.46	1.531900042e-001	6.399406682e-002	1.667412142e-002	1.908773e+003	2.716091e+003	1.973708e+002	2.734654e+002	193.5	613.5	22	81	8.084977e+000	1.982037e+001	0	0	0	0	0	0	0	0	0	0	0	147.144	498.289	1	1	1	1	26.2212	22.4254	81.928
DATA	9	1	9	0	0	A_14_P118924	chr6:111126175-111126234	6124.14	4491.32	-3.290183154e-001	7.029271001e-002	2.859123697e-006	2.280214e+003	1.068950e+003	2.335113e+002	1.115304e+002	218	295	22	82	8.099284e+000	1.982044e+001	0	0	0	0	0	0	0	0	0	0	0	175.336	196.042	1	1	1	1	25.5572	22.3187	82.4013
DATA	10	1	10	0	0	A_16_P17264851	chr5:114739019-114739078	6145.46	4491.6	2.934324529e-002	7.266883217e-002	6.863641394e-001	6.462526e+002	6.914257e+002	8.198687e+001	7.611464e+001	91	227	22	82	8.042429e+000	1.983369e+001	0	0	0	0	0	0	0	0	0	0	0	49.5798	126.79	1	1	1	1	24.4106	22.268	82.1793
DATA	11	1	11	0	0	A_14_P129144	chr6:10181231-10181290	6166.22	4491.19	4.408533950e-002	6.316326752e-002	4.852031488e-001	1.737732e+003	1.923393e+003	1.809761e+002	1.949540e+002	182	438.5	22	81	8.123878e+000	1.951504e+001	0	0	0	0	0	0	0	0	0	0	0	133.06	352.719	1	1	1	1	25.5572	22.157	81.6332
DATA	12	1	12	0	0	A_16_P38515598	chr8:103769626-103769685	6187.92	4491.02	-8.089763799e-002	6.504395959e-002	2.135960435e-001	1.416350e+003	1.175636e+003	1.504149e+002	1.217922e+002	151	302	21	80	8.114508e+000	1.966886e+001	0	0	0	0	0	0	0	0	0	0	0	108.263	215.648	1	1	1	1	25.7804	22.2202	81.3294
DATA	13	1	13	0	0	A_14_P126756	chr19:48941148-48941207	6208.9	4491.27	-2.539263987e-002	6.925391404e-002	7.138726496e-001	8.385907e+002	7.909653e+002	9.799955e+001	8.524958e+001	109	247	21	80	8.114248e+000	1.951644e+001	0	0	0	0	0	0	0	0	0	0	0	64.0079	145.151	1	1	1	1	24.1747	22.2799	80.796
DATA	14	1	14	0	0	A_16_P03384707	chr18:60215400-60215459	6230.38	4491.34	-7.735413375e-002	7.752702601e-002	3.183909451e-001	6.070759e+002	5.080294e+002	7.914037e+001	5.992421e+001	93	199	21	80	7.946143e+000	1.937301e+001	0	0	0	0	0	0	0	0	0	0	0	46.2809	93.2873	1	1	1	1	26.0017	22.2895	80.8094
DATA	15	1	15	0	0	A_14_P123652	chr10:107217757-107217816	6251.13	4491.35	3.244481884e-001	7.095039539e-002	4.810480558e-006	8.982278e+002	1.895984e+003	1.032022e+002	1.922394e+002	115	442.5	22	80	8.214507e+000	1.956103e+001	0	0	0	0	0	0	0	0	0	0	0	68.4138	348.418	1	1	1	1	24.1747	22.3537	81.1546
DATA	16	1	16	0	0	A_14_P111489	chr18:13105047-13105103	6272.54	4491.71	-5.345162042e-002	7.584984208e-002	4.809950105e-001	6.253768e+002	5.529554e+002	8.060578e+001	6.375022e+001	91	203	22	80	8.296276e+000	1.920827e+001	0	0	0	0	0	0	0	0	0	0	0	47.5973	101.712	1	1	1	1	25.7804	22.4417	80.6631
DATA	17	1	17	0	0	A_14_P126461	chr7:44178443-44178494	6293.43	4491.15	7.168741165e-002	6.270303217e-002	2.529204515e-001	2.217332e+003	2.615280e+003	2.274957e+002	2.634411e+002	211	599	22	79	8.243947e+000	1.933829e+001	0	0	0	0	0	0	0	0	0	0	0	168.685	481.571	1	1	1	1	24.6442	22.2713	80.3108
DATA	18	1	18	0	0	A_14_P201543	chrX:49611764-49611823	6314.44	4491.61	1.423287795e-001	6.711373081e-002	3.394618700e-002	9.270024e+002	1.286500e+003	1.057518e+002	1.324865e+002	115.5	345.5	21	79	8.193297e+000	1.913488e+001	0	0	0	0	0	0	0	0	0	0	0	70.5024	237.188	1	1	1	1	26.6546	22.1659	79.8253
DATA	19	1	19	0	0	A_14_P103232	chr2:229542588-229542647	6336	4491.64	-2.537246466e-001	8.678120850e-002	3.458668345e-003	6.053989e+002	3.375336e+002	7.909149e+001	4.624224e+001	91	166	21	78	7.881365e+000	1.903489e+001	0	0	0	0	0	0	0	0	0	0	0	46.0407	62.3175	1	1	1	1	25.3321	21.8027	79.3694
DATA	20	1	20	0	0	A_14_P116743	chr10:119168883-119168942	6356.87	4491.5	3.158877044e-004	6.756680322e-002	9.962697509e-001	9.231330e+002	9.238047e+002	1.054103e+002	9.762296e+001	116	278	21	78	8.062218e+000	1.889179e+001	0	0	0	0	0	0	0	0	0	1	0	70.2154	170.812	1	1	1	1	25.7804	21.9809	78.9583
DATA	21	1	21	0	0	A_14_P124410	chr1:152957573-152957632	6378.13	4491.87	-5.860223786e-002	6.956135626e-002	3.995339185e-001	8.622907e+002	7.534449e+002	1.001165e+002	8.166749e+001	113.5	245	21	78	7.792655e+000	1.883163e+001	0	0	0	0	0	0	0	0	0	1	0	65.6094	139.544	1	1	1	1	27.2919	21.6948	78.9401
DATA	22	1	22	0	0	A_14_P101349	chrX:76715175-76715234	6399.16	4491.63	8.605574402e-002	6.397340492e-002	1.785671303e-001	1.459865e+003	1.779789e+003	1.545870e+002	1.807369e+002	153.5	437	21	79	7.816960e+000	1.890775e+001	0	0	0	0	0	0	0	0	0	0	0	111.137	330.205	1	1	1	1	26.4388	21.6897	79.2158
DATA	23	1	23	0	0	A_14_P121110	chr6:27092923-27092982	6420.39	4491.76	-2.401037142e-002	6.342994913e-002	7.050341863e-001	1.698782e+003	1.607412e+003	1.773133e+002	1.637784e+002	175.5	393	21	78	8.103115e+000	1.904959e+001	0	0	0	0	0	0	0	0	0	0	0	129.417	298.787	1	1	1	1	25.7804	22.088	79.2871
DATA	24	1	24	0	0	A_14_P128199	chr3:180816220-180816279	6441.24	4491.94	7.802449574e-002	6.677701856e-002	2.426320204e-001	9.376561e+002	1.122194e+003	1.066254e+002	1.165116e+002	116.5	314.5	22	79	8.115029e+000	1.923262e+001	0	0	0	0	0	0	0	0	0	0	0	71.4941	209.004	1	1	1	1	27.0811	22.0984	79.8861
DATA	25	1	25	0	0	A_14_P114730	chr17:26938778-26938837	6462.86	4491.5	-5.131432895e-001	8.577955359e-002	2.202565339e-009	1.194685e+003	3.665304e+002	1.297848e+002	4.817746e+001	139	175.5	22	79	8.080091e+000	1.915641e+001	0	0	0	0	0	0	0	0	0	0	0	91.1909	68.4089	1	1	1	1	25.7804	22.2034	79.544
DATA	26	1	26	0	0	A_14_P112459	chr1:28905091-28905150	6483.97	4491.72	4.891170277e-002	7.024972308e-002	4.862693125e-001	7.219761e+002	8.080432e+002	8.819175e+001	8.661810e+001	105	261	22	79	8.091087e+000	1.920071e+001	0	0	0	0	0	0	0	0	0	0	0	55.1743	151.142	1	1	1	1	27.501	22.2297	79.5355
DATA	27	1	27	0	0	A_14_P102268	chr18:27828604-27828663	6505.39	4492.6	-1.110248372e-001	7.146112838e-002	1.202704346e-001	8.328943e+002	6.450079e+002	9.744555e+001	7.161820e+001	111	218	22	78	8.165696e+000	1.912924e+001	0	0	0	0	0	0	0	0	0	0	0	63.7351	120.93	1	1	1	1	26.2212	22.191	79.2399
DATA	28	1	28	0	0	A_14_P115379	chr1:173383016-173383075	6526.32	4491.88	-6.803781556e-003	6.738544739e-002	9.195757719e-001	9.363188e+002	9.217644e+002	1.063848e+002	9.726698e+001	117	280	22	78	8.052760e+000	1.914488e+001	0	0	0	0	0	0	0	0	0	1	0	71.7576	173.216	1	1	1	1	27.2919	22.0692	78.7497
DATA	29	1	29	0	0	A_16_P15712572	chr2:77156736-77156795	6547.23	4492.06	1.662135848e-001	6.833692457e-002	1.500467811e-002	8.167789e+002	1.197617e+003	9.598939e+001	1.237037e+002	109	331	22	78	8.131483e+000	1.952324e+001	0	0	0	0	0	0	0	0	0	0	0	62.6961	225.597	1	1	1	1	27.2919	22.2522	79.2317
DATA	30	1	30	0	0	A_16_P20919612	chr18:72280538-72280597	6568.35	4492.11	4.014855878e-001	7.418661288e-002	6.238272289e-008	8.031843e+002	2.024421e+003	9.478871e+001	2.047870e+002	105	487	22	78	8.141499e+000	1.962123e+001	0	0	0	0	0	0	0	0	0	1	0	61.76	382.3	1	1	1	1	26.8687	22.2033	79.0231
DATA	31	1	31	0	0	A_14_P137001	chr19:54754462-54754515	6589.96	4491.46	1.303802473e-001	6.848324115e-002	5.693270021e-002	7.878925e+002	1.063769e+003	9.344399e+001	1.107520e+002	112	299	22	78	8.180302e+000	1.938307e+001	0	0	0	0	0	0	0	0	0	1	0	60.7018	201.41	1	1	1	1	25.3321	22.2567	78.9542
DATA	32	1	32	0	0	A_14_P112154	chr4:22176592-22176651	6611.07	4491.68	2.631959288e-001	8.907395514e-002	3.128694361e-003	3.104159e+002	5.690363e+002	5.897217e+001	6.467598e+001	70	211	22	78	8.165560e+000	1.929415e+001	0	0	0	0	0	0	0	0	0	1	0	23.9625	108.024	1	1	1	1	26.2212	22.4305	79.0775
DATA	33	1	33	0	0	A_14_P120160	chr7:50238182-50238241	6631.95	4491.92	4.144696411e-001	7.609478966e-002	5.129717517e-008	6.356700e+002	1.650826e+003	8.089891e+001	1.679053e+002	97	420	21	78	8.165879e+000	1.884771e+001	0	0	0	0	0	0	0	0	0	1	0	49.1709	314.227	1	1	1	1	26.4388	22.2103	78.9329
DATA	34	1	34	0	0	A_16_P18142144	chr7:140982399-140982458	6653.41	4491.85	3.369284315e-001	8.450525900e-002	6.689413175e-005	3.422174e+002	7.434136e+002	6.053023e+001	8.038247e+001	71	240	21	78	8.172196e+000	1.892741e+001	0	0	0	0	0	0	0	0	0	0	0	26.5303	141.9	1	1	1	1	24.8756	22.1532	79.2676
DATA	35	1	35	0	0	A_14_P124949	chr19:55098935-55098992	6674.1	4492.07	-9.493924596e-002	6.540564231e-002	1.466281114e-001	1.361000e+003	1.093752e+003	1.449310e+002	1.135453e+002	150.5	317.5	21	78	8.092436e+000	1.890029e+001	0	0	0	0	0	0	0	0	0	0	0	105.745	209.345	1	1	1	1	26.8687	22.1913	79.2513
DATA	36	1	36	0	0	A_14_P104256	chr7:32258210-32258269	6695.21	4492.06	5.318752986e-002	6.927106823e-002	4.425956955e-001	7.511460e+002	8.490082e+002	9.006831e+001	9.018034e+001	108	262	21	79	8.105488e+000	1.934840e+001	0	0	0	0	0	0	0	0	0	0	0	58.4992	162.961	1	1	1	1	27.2919	22.3136	79.5739
DATA	37	1	37	0	0	A_14_P112455	chr1:186863228-186863287	6716.57	4492.13	1.816318999e-001	6.642189095e-002	6.247155251e-003	1.065070e+003	1.618117e+003	1.174807e+002	1.646269e+002	122.5	435	21	79	8.065098e+000	1.953249e+001	0	0	0	0	0	0	0	0	0	0	0	83.1519	311.489	1	1	1	1	25.7804	22.1705	79.9351
DATA	38	1	38	0	0	A_14_P101507	chr1:38261301-38261360	6737.88	4491.65	-5.147336437e-001	1.263632861e-001	4.632319146e-005	4.305692e+002	1.316162e+002	6.556906e+001	3.296818e+001	77	131	21	79	8.073431e+000	1.956991e+001	0	0	0	0	0	0	0	0	0	0	0	33.7016	25.4099	1	1	1	0	23.9365	22.1358	79.9218
DATA	39	1	39	0	0	A_14_P138414	chr1:159374865-159374924	6758.92	4492.51	-5.149006802e-002	6.784179315e-002	4.478689006e-001	9.364512e+002	8.317544e+002	1.058420e+002	8.846711e+001	119	263	22	79	8.070159e+000	1.933822e+001	0	0	0	0	0	0	0	0	0	0	0	73.4829	161.055	1	1	1	1	25.3321	22.1535	80.2369
DATA	40	1	40	0	0	A_14_P123554	chr2:190620041-190620100	6780.2	4492.23	-4.398322330e-002	6.459047098e-002	4.958997785e-001	1.344110e+003	1.214652e+003	1.431309e+002	1.251268e+002	148	344	22	80	8.151017e+000	1.929516e+001	0	0	0	0	0	0	0	0	0	0	0	105.754	235.893	1	1	1	1	26.2212	22.153	80.4781
DATA	41	1	41	0	0	A_14_P200870	chr8:81422563-81422622	6801.39	4492.2	-5.148677200e-001	9.267791642e-002	2.768942311e-008	8.393718e+002	2.564996e+002	9.722399e+001	3.943959e+001	112.5	153.5	22	80	8.157616e+000	1.912305e+001	0	0	0	0	0	0	0	0	0	0	0	66.2207	49.9624	1	1	1	1	25.3321	22.2063	80.6535
DATA	42	1	42	0	0	A_16_P19643948	chr12:95241679-95241738	6822.24	4492.36	3.461501213e-001	6.987783694e-002	7.283537324e-007	1.581229e+003	3.508689e+003	1.655202e+002	3.521381e+002	168	825.5	22	80	8.153235e+000	1.919515e+001	0	0	0	0	0	0	0	0	0	0	0	125.086	685.462	1	1	1	1	25.7804	22.2811	80.8391
DATA	43	1	43	0	0	A_16_P03786541	chrX:144853176-144853235	6843.86	4492.29	2.916467420e-001	6.832399370e-002	1.967172843e-005	1.283923e+003	2.512960e+003	1.373499e+002	2.530544e+002	135	589	22	80	8.060077e+000	1.918588e+001	0	0	0	0	0	0	0	0	0	0	0	101.858	492.439	1	1	1	1	25.7804	22.1696	80.8739
DATA	44	1	44	0	0	A_14_P130084	chr17:39923458-39923517	6865.04	4492.04	1.245553131e-001	6.795806005e-002	6.682840961e-002	7.983517e+002	1.063530e+003	9.349077e+001	1.104196e+002	108	318.5	22	80	8.065490e+000	1.932826e+001	0	0	0	0	0	0	0	0	0	0	0	63.5169	209.033	1	1	1	1	24.8756	22.2799	81.0834
DATA	45	1	45	0	0	A_14_P137136	chr14:89061396-89061455	6886.19	4492.28	-1.542747250e-002	6.472645059e-002	8.116105667e-001	1.232749e+003	1.189727e+003	1.324768e+002	1.225999e+002	145	343	22	80	8.028350e+000	1.927714e+001	0	0	0	0	0	0	0	0	0	0	0	98.3577	234.542	1	1	1	1	24.6442	22.1517	80.6285
DATA	46	1	46	0	0	A_16_P21506960	chrX:83350079-83350138	6907.13	4492.56	-1.106501354e-001	6.440723978e-002	8.580089005e-002	1.684280e+003	1.305462e+003	1.752371e+002	1.338407e+002	183	364.5	22	79	8.160867e+000	1.948962e+001	0	0	0	0	0	0	0	0	0	0	0	134.767	258.128	1	1	1	1	25.7804	22.1918	80.3997
DATA	47	1	47	0	0	A_16_P02052945	chr9:5988479-5988538	6928.61	4492.56	-2.324914822e-001	6.851607388e-002	6.907109141e-004	1.460840e+003	8.552855e+002	1.538400e+002	9.044828e+001	160.5	266	21	80	8.145211e+000	1.955027e+001	0	0	0	0	0	0	0	0	0	0	0	117.236	169.629	1	1	1	1	25.1049	22.0938	80.378
DATA	48	1	48	0	0	A_16_P18182607	chr7:157560846-157560905	6949.5	4492.5	1.853916604e-001	6.495642700e-002	4.315994213e-003	1.549783e+003	2.374994e+003	1.622683e+002	2.393045e+002	174.5	567	21	80	8.165379e+000	1.965503e+001	0	0	0	0	0	0	0	0	0	0	0	124.736	472.421	1	1	1	1	24.4106	22.1188	80.6115
DATA	49	1	49	0	0	A_14_P126518	chr19:11457936-11457995	6970.74	4492.37	-1.847602906e-001	6.693033844e-002	5.771535438e-003	1.457054e+003	9.521720e+002	1.533919e+002	9.960875e+001	165	305	21	80	8.093658e+000	1.956892e+001	0	0	0	0	0	0	0	0	0	0	0	117.622	189.964	1	1	1	1	25.1049	22.1293	80.6024
DATA	50	1	50	0	0	A_14_P139103	chr8:22421514-22421564	6992.07	4492.43	-2.302698223e-001	7.275415680e-002	1.550615862e-003	9.544324e+002	5.616624e+002	1.067462e+002	6.328632e+001	123	217	21	80	8.174140e+000	1.945641e+001	0	0	0	0	0	0	0	0	0	0	0	77.2773	112.389	1	1	1	1	25.7804	22.0881	80.725
DATA	51	1	51	0	0	A_14_P130386	chr13:114169616-114169675	7013.03	4492.8	-7.229923616e-003	6.929496664e-002	9.169031225e-001	7.622083e+002	7.496245e+002	8.989825e+001	8.040478e+001	109.5	257	22	80	8.149857e+000	1.971465e+001	0	0	0	0	0	0	0	0	0	0	0	61.8934	150.439	1	1	1	1	26.8687	22.2405	81.0988
DATA	52	1	52	0	0	A_18_P24996351	chr6:80796771-80796830	7034.25	4492.83	-2.375812061e-001	7.197626628e-002	9.640028836e-004	1.025722e+003	5.935378e+002	1.130472e+002	6.605699e+001	134	216	21	81	8.233259e+000	1.980367e+001	0	0	0	0	0	0	0	0	0	0	0	83.5392	119.461	1	1	1	1	27.0811	22.1091	81.5646
DATA	53	1	53	0	0	A_14_P118338	chr1:52632041-52632100	7055.68	4492.95	3.075465889e-001	7.035426384e-002	1.234527102e-005	8.440262e+002	1.713573e+003	9.679340e+001	1.737788e+002	117	446.5	21	81	8.220756e+000	1.950432e+001	0	0	0	0	0	0	0	0	0	0	0	68.9469	345.898	1	1	1	1	26.2212	22.0628	81.3057
DATA	54	1	54	0	0	A_14_P136415	chrX:48385313-48385372	7076.73	4493.2	-1.371020017e-001	7.037295770e-002	5.138864060e-002	8.762170e+002	6.390130e+002	9.954736e+001	7.010290e+001	118	234	22	81	8.157198e+000	1.967032e+001	0	0	0	0	0	0	0	0	0	0	0	71.7853	129.356	1	1	1	1	24.8756	22.2821	81.6221
DATA	55	1	55	0	0	A_14_P132538	chr14:102774031-102774090	7097.58	4493.38	4.094467027e-001	7.834754890e-002	1.731875333e-007	4.660923e+002	1.196516e+003	6.627003e+001	1.230567e+002	84	346	21	81	8.016319e+000	1.965615e+001	0	0	0	0	0	0	0	0	0	0	0	38.2954	242.885	1	1	1	1	25.7804	22.1439	81.7918
DATA	56	1	56	0	0	A_14_P136494	chr17:77073408-77073467	7118.62	4493.06	8.487788618e-002	7.102370951e-002	2.320619844e-001	6.215651e+002	7.557262e+002	7.790863e+001	8.082798e+001	94	267	21	81	8.110675e+000	1.961777e+001	0	0	0	0	0	0	0	0	0	0	0	51.2194	153.827	1	1	1	1	27.0811	22.1897	81.9202
DATA	57	1	57	0	0	A_16_P36610291	chr3:196753835-196753894	7139.83	4493.1	2.981130844e-001	7.626955765e-002	9.280284825e-005	4.597138e+002	9.132731e+002	6.562715e+001	9.569818e+001	86	294.5	22	81	8.183795e+000	1.942899e+001	0	0	0	0	0	0	0	0	0	0	0	37.9923	186.404	1	1	1	1	26.6546	22.4673	81.5322
DATA	58	1	58	0	0	A_14_P126232	chr19:10370663-10370722	7161.63	4493.2	-3.259597562e-001	8.604835994e-002	1.518040070e-004	6.452046e+002	3.046055e+002	7.964630e+001	4.172292e+001	102	170.5	22	81	8.155506e+000	1.943887e+001	0	0	0	0	0	0	0	0	0	0	0	53.4795	62.3436	1	1	1	1	27.2919	22.387	81.719
DATA	59	1	59	0	0	A_14_P124775	chr10:79551837-79551896	7182.37	4493.02	-5.814252040e-002	6.543632433e-002	3.742525800e-001	1.153823e+003	1.009245e+003	1.244247e+002	1.048549e+002	141.5	326.5	21	81	8.163278e+000	1.938459e+001	0	0	0	0	0	0	0	0	0	0	0	95.9063	207.093	1	1	1	1	26.6546	22.1913	81.7135
DATA	60	1	60	0	0	A_14_P130314	chr15:50311064-50311123	7203.52	4492.95	-4.548395372e-001	7.799563079e-002	5.489748049e-009	1.598450e+003	5.608664e+002	1.664532e+002	6.285181e+001	183	224	21	81	8.218088e+000	1.934301e+001	0	0	0	0	0	0	0	0	0	0	0	133.239	115.384	1	1	1	1	25.5572	22.2993	81.6203
DATA	61	1	61	0	0	A_16_P00736723	chr3:73547624-73547683	7224.44	4492.95	-1.277219509e-001	6.507834606e-002	4.969411368e-002	1.504606e+003	1.121245e+003	1.574256e+002	1.156397e+002	171.5	338	22	81	8.279946e+000	1.940485e+001	0	0	0	0	0	0	0	0	0	0	0	125.761	231.246	1	1	1	1	25.3321	22.4362	81.512
DATA	62	1	62	0	0	A_18_P15712741	chr6:80272323-80272382	7245.45	4492.54	-1.765970597e-001	6.558933469e-002	7.092574280e-003	1.742909e+003	1.160587e+003	1.803052e+002	1.194419e+002	192	353	22	81	8.015543e+000	1.955581e+001	0	0	0	0	0	0	0	0	0	0	0	146.082	239.943	1	1	1	1	24.4106	22.4949	81.5644
DATA	63	1	63	0	0	A_14_P110318	chr16:69173776-69173835	7266.83	4493	-1.084486476e-001	7.905127473e-002	1.701016636e-001	5.431906e+002	4.231590e+002	7.121667e+001	5.082770e+001	90	190.5	22	81	7.919972e+000	1.956851e+001	0	0	0	0	0	0	0	0	0	0	0	45.6497	87.701	1	1	1	1	28.1191	22.4688	81.5055
DATA	64	1	64	0	0	A_14_P105545	chr19:56416358-56416408	7288.17	4493	-4.431620188e-001	7.644040012e-002	6.731708423e-009	1.824965e+003	6.577980e+002	1.881885e+002	7.152653e+001	194	249.5	22	80	7.881800e+000	1.968216e+001	0	0	0	0	0	0	0	0	0	0	0	153.781	136.655	1	1	1	1	28.1191	22.4185	81.1871
DATA	65	1	65	0	0	A_14_P200974	chr20:61044718-61044777	7309.38	4492.43	-2.708405125e-001	8.958943651e-002	2.501747424e-003	5.195518e+002	2.784764e+002	6.926805e+001	3.950934e+001	83.5	167	22	81	7.831059e+000	1.974189e+001	0	0	0	0	0	0	0	0	0	0	0	43.8969	57.9835	1	1	1	1	26.0017	22.3175	81.4317
DATA	66	1	66	0	0	A_14_P138747	chr11:33777376-33777433	7330.28	4493.4	-8.692789802e-001	1.310322216e-001	3.265202087e-011	6.490792e+002	8.770386e+001	7.938285e+001	2.930669e+001	100	124	22	80	7.757279e+000	1.949229e+001	0	0	0	0	0	0	0	0	0	0	0	54.9734	18.3027	1	1	1	0	27.7085	22.3027	81.2644
DATA	67	1	67	0	0	A_14_P100193	chr11:105850435-105850492	7351.47	4493.12	6.255712330e-003	6.396446237e-002	9.220912575e-001	1.290509e+003	1.309232e+003	1.368656e+002	1.338637e+002	159	389	22	80	7.888618e+000	1.950864e+001	0	0	0	0	0	0	0	0	0	0	0	109.576	273.808	1	1	1	1	26.6546	22.2738	81.0866
DATA	68	1	68	0	0	A_14_P134886	chr1:214170635-214170692	7372.17	4493.07	-6.870119480e-002	6.949856003e-002	3.228946884e-001	7.845844e+002	6.697898e+002	9.068558e+001	7.253698e+001	115	246	22	80	8.161094e+000	1.938396e+001	0	0	0	0	0	0	0	0	0	0	0	66.7777	140.364	1	1	1	1	26.8687	22.3677	81.1762
DATA	69	1	69	0	0	A_16_P15008404	chr1:3354713-3354772	7393.8	4493.2	6.024535256e-001	8.714257400e-002	4.730946000e-012	3.914852e+002	1.567360e+003	5.992308e+001	1.591804e+002	83	408.5	22	80	8.216613e+000	1.923706e+001	0	0	0	0	0	0	0	0	0	0	0	33.4008	329.145	1	1	1	1	26.2212	22.3814	81.0477
DATA	70	1	70	0	0	A_14_P122196	chr1:198405793-198405852	7415.06	4493.03	-3.230675878e-001	7.177698367e-002	6.763723504e-006	1.453986e+003	6.910234e+002	1.522803e+002	7.446036e+001	166	252	21	80	8.244820e+000	1.948744e+001	0	0	0	0	0	0	0	0	0	0	0	124.343	145.398	1	1	1	1	27.501	22.2936	81.0671
DATA	71	1	71	0	0	A_16_P36362266	chr3:90254003-90254062	7436.39	4492.83	2.326938964e-001	6.776910341e-002	5.955607372e-004	9.065326e+002	1.549092e+003	1.012776e+002	1.573633e+002	121	438	22	79	8.102140e+000	1.921107e+001	0	0	0	0	0	0	0	0	0	0	0	77.7037	326.557	1	1	1	1	27.0811	22.362	80.3137
DATA	72	1	72	0	0	A_14_P110687	chr1:200613435-200613492	7457.51	4493.15	1.486260990e-001	6.659419543e-002	2.562701629e-002	8.803065e+002	1.239538e+003	9.889293e+001	1.269965e+002	120.5	367.5	22	79	8.056700e+000	1.910777e+001	0	0	0	0	0	0	0	0	0	0	0	75.6177	261.776	1	1	1	1	25.7804	22.296	79.5563
DATA	73	1	73	0	0	A_16_P01619268	chr6:154491524-154491583	7478.37	4492.89	1.977206611e-002	6.528682367e-002	7.620047427e-001	1.014829e+003	1.062099e+003	1.109983e+002	1.097339e+002	132.5	327.5	22	79	8.125526e+000	1.887584e+001	0	0	0	0	0	0	0	0	0	0	0	87.358	224.681	1	1	1	1	27.0811	22.1887	79.3679
DATA	74	1	74	0	0	A_16_P03340613	chr18:31266730-31266789	7499.39	4493.07	-4.973873229e-002	6.621738430e-002	4.525665349e-001	9.947350e+002	8.870920e+002	1.091269e+002	9.288597e+001	129.5	301	21	79	8.136282e+000	1.867597e+001	0	0	0	0	0	0	0	0	0	0	0	85.8009	187.968	1	1	1	1	25.7804	22.2282	79.2653
DATA	75	1	75	0	0	A_14_P103890	chr8:10512999-10513046	7520.59	4492.88	1.788506967e-002	6.610156726e-002	7.867221372e-001	9.169010e+002	9.554490e+002	1.020428e+002	9.942308e+001	129	312	21	78	8.161541e+000	1.855325e+001	0	0	0	0	0	0	0	0	0	1	0	79.246	202.768	1	1	1	1	25.7804	22.1204	78.6362
DATA	76	1	76	0	0	A_16_P36094905	chr2:225837040-225837099	7541.93	4492.74	-2.530584583e-002	6.286731927e-002	6.872956085e-001	1.774184e+003	1.673759e+003	1.829623e+002	1.696130e+002	202	458	21	78	8.171557e+000	1.900058e+001	0	0	0	0	0	0	0	0	0	1	0	153.637	355.74	1	1	1	1	26.0017	21.9615	78.805
DATA	77	1	77	0	0	A_14_P114765	chr2:112663913-112663972	7562.96	4493.23	-5.413582814e-001	9.517339464e-002	1.284408774e-008	7.509375e+002	2.158965e+002	8.734968e+001	3.489759e+001	107	154.5	21	78	7.851782e+000	1.925871e+001	0	0	0	0	0	0	0	0	0	0	0	65.1421	45.9518	1	1	1	1	25.3321	21.7352	79.115
DATA	78	1	78	0	0	A_14_P101864	chr8:59342642-59342701	7584.02	4493.29	1.690875503e-001	7.804412968e-002	3.026816025e-002	4.072350e+002	6.010805e+002	6.035235e+001	6.605096e+001	85	233	21	79	8.169391e+000	1.929762e+001	0	0	0	0	0	0	0	0	0	0	0	35.388	128.104	1	1	1	1	25.7804	21.9318	79.5547
DATA	79	1	79	0	0	A_14_P136182	chr1:180399333-180399392	7605.65	4493.27	1.222748570e-002	6.286479364e-002	8.457808670e-001	1.673109e+003	1.720884e+003	1.731189e+002	1.742478e+002	193	476	21	78	8.121550e+000	1.979527e+001	0	0	0	0	0	0	0	0	0	0	0	145.639	367.223	1	1	1	1	24.6442	21.973	79.58
DATA	80	1	80	0	0	A_14_P125668	chr18:11075418-11075477	7626.61	4493.35	9.802226970e-002	6.700953616e-002	1.435191773e-001	7.989592e+002	1.001260e+003	9.140243e+001	1.037852e+002	117	321	21	78	7.860779e+000	1.986730e+001	0	0	0	0	0	0	0	0	0	0	0	69.656	213.905	1	1	1	1	24.8756	21.6469	79.5216
DATA	81	1	81	0	0	A_14_P133627	chr1:162703368-162703427	7647.85	4493.5	-5.074895845e-003	6.540307166e-002	9.381508949e-001	1.011779e+003	1.000025e+003	1.104633e+002	1.036583e+002	133	309	21	78	8.026653e+000	1.957968e+001	0	0	0	0	0	0	0	0	0	0	0	88.3424	213.872	1	1	1	1	26.6546	21.9785	79.1977
DATA	82	1	82	0	0	A_16_P38010306	chr7:44501992-44502051	7669	4493.5	-1.557772746e-001	6.419839225e-002	1.524533029e-002	2.218186e+003	1.549604e+003	2.261925e+002	1.573398e+002	235.5	419.5	21	79	7.743347e+000	1.959247e+001	0	0	0	0	0	0	0	0	0	0	0	193.955	331.733	1	1	1	1	26.2212	21.7891	79.7041
DATA	83	1	83	0	0	A_14_P127281	chr1:103746487-103746546	7690	4493.32	-3.063552111e-001	8.021068379e-002	1.337866472e-004	7.257498e+002	3.584526e+002	8.497858e+001	4.501853e+001	108	190	22	79	8.096243e+000	1.943519e+001	0	0	0	0	0	0	0	0	0	0	0	63.545	76.8034	1	1	1	1	22.9591	22.1743	79.8004
DATA	84	1	84	0	0	A_14_P104891	chr16:20363995-20364048	7711.93	4493.67	-8.010418659e-002	7.387849347e-002	2.782453912e-001	6.104971e+002	5.076676e+002	7.534183e+001	5.760022e+001	99	214	22	78	8.190433e+000	1.899156e+001	0	0	0	0	0	0	0	0	0	1	0	53.521	108.868	1	1	1	1	25.3321	22.3433	78.8227
DATA	85	1	85	0	0	A_14_P101880	chr4:89317977-89318030	7732.71	4493.48	-1.033663538e-001	6.652057163e-002	1.202081581e-001	1.064980e+003	8.394122e+002	1.152673e+002	8.823618e+001	140.5	292	21	78	8.137171e+000	1.885031e+001	0	0	0	0	0	0	0	0	0	1	0	93.4749	180.134	1	1	1	1	25.3321	22.1378	78.7589
DATA	86	1	86	0	0	A_16_P17656789	chr6:103405041-103405100	7753.58	4493.72	-1.328074184e-001	6.586604904e-002	4.376590331e-002	1.274685e+003	9.388484e+002	1.348662e+002	9.773905e+001	153.5	304	21	78	8.095677e+000	1.902762e+001	0	0	0	0	0	0	0	0	0	1	0	111.998	201.6	1	1	1	1	26.0017	21.9056	78.8373
DATA	87	1	87	0	0	A_16_P21631988	chrX:150707741-150707800	7774.47	4493.68	-2.840660351e-002	9.836273878e-002	7.727387538e-001	3.021670e+002	2.830352e+002	5.338382e+001	3.922828e+001	73.5	167.5	21	78	8.151608e+000	1.924641e+001	0	0	0	0	0	0	0	0	0	1	0	26.576	60.8091	1	1	1	1	24.4106	22.0006	78.7952
DATA	88	1	88	0	0	A_18_P12967894	chr18:77605639-77605698	7795.73	4493.46	-6.967269943e-002	9.190229375e-002	4.483808948e-001	3.568439e+002	3.039524e+002	5.662548e+001	4.075512e+001	77.5	176	21	78	7.967887e+000	1.934880e+001	0	0	0	0	0	0	0	0	0	0	0	31.415	65.3323	1	1	1	1	24.4106	21.9638	79.1373
DATA	89	1	89	0	0	A_14_P126900	chr2:116499272-116499331	7817.09	4493.32	2.141205103e-001	7.451510257e-002	4.059275617e-003	4.641369e+002	7.599178e+002	6.390582e+001	8.069277e+001	92	254	21	78	7.790196e+000	1.923324e+001	0	0	0	0	0	0	0	0	0	0	0	40.896	163.398	1	1	1	1	25.3321	21.7427	79.2277
DATA	90	1	90	0	0	A_14_P102780	chr18:9732860-9732919	7838.38	4493.65	3.246740421e-001	7.269230205e-002	7.954096814e-006	6.009781e+002	1.269208e+003	7.442277e+001	1.297883e+002	99	374.5	21	78	8.146313e+000	1.907224e+001	0	0	0	0	0	0	0	0	0	0	0	52.9907	272.987	1	1	1	1	24.8756	22.0458	79.4882
DATA	91	1	91	0	0	A_14_P110348	chr14:74815180-74815229	7858.87	4493.7	-3.391692602e-001	1.029523293e-001	9.862144249e-004	4.215176e+002	1.930396e+002	6.083843e+001	3.329411e+001	84	143	21	79	8.195658e+000	1.926341e+001	0	0	0	0	0	0	0	0	0	0	0	37.1907	41.5278	1	1	1	1	24.4106	22.2125	79.7944
DATA	92	1	92	0	0	A_14_P119358	chr22:41175104-41175162	7880.88	4493.59	-3.136237648e-001	8.077567748e-002	1.033238138e-004	7.158837e+002	3.477112e+002	8.394673e+001	4.409911e+001	106	185	22	79	8.196763e+000	1.932564e+001	0	0	0	0	0	0	0	0	0	0	0	63.2019	74.8094	1	1	1	1	25.7804	22.3845	80.0722
DATA	93	1	93	0	0	A_14_P118111	chr16:12571576-12571633	7901.11	4493.58	-3.166638364e-002	6.847366530e-002	6.437509324e-001	7.701595e+002	7.160021e+002	8.861033e+001	7.656543e+001	116.5	252.5	22	80	8.047478e+000	1.947966e+001	0	0	0	0	0	0	0	0	0	0	0	68.026	154.049	1	1	1	1	24.6442	22.4328	80.3826
DATA	94	1	94	0	0	A_14_P118420	chr19:14528090-14528149	7922.37	4493.7	3.055399305e-001	6.795675310e-002	6.921323996e-006	1.925208e+003	3.890609e+003	1.974413e+002	3.900053e+002	214	955	22	80	7.892347e+000	1.953412e+001	0	0	0	0	0	0	0	0	0	0	0	170.115	837.022	1	1	1	1	25.1049	22.3494	80.9616
DATA	95	1	95	0	0	A_14_P133144	chr17:40264705-40264750	7943.78	4493.86	-6.088170043e-001	1.042118017e-001	5.154317130e-009	6.625445e+002	1.630790e+002	7.941851e+001	3.165319e+001	102	141.5	22	80	7.920866e+000	1.977272e+001	0	0	0	0	0	0	0	0	0	0	0	58.5616	35.0796	1	1	1	1	25.7804	22.4393	80.8468
DATA	96	1	96	0	0	A_14_P123263	chr6:116513243-116513302	7964.67	4494.05	2.525253114e-001	6.653066976e-002	1.472734126e-004	1.499900e+003	2.682796e+003	1.562493e+002	2.696484e+002	174	638	22	80	7.941509e+000	1.929023e+001	0	0	0	0	0	0	0	0	0	0	0	132.602	576.961	1	1	1	1	26.4388	22.413	80.6444
DATA	97	1	97	0	0	A_14_P123703	chr10:71146129-71146188	7986.33	4493.62	4.199567391e-001	7.320969042e-002	9.673606206e-009	1.298229e+003	3.414350e+003	1.370034e+002	3.425123e+002	164	830	22	79	8.146927e+000	1.934756e+001	0	0	0	0	0	0	0	0	0	0	0	114.8	734.032	1	1	1	1	24.8756	22.321	80.4548
DATA	98	1	98	0	0	A_14_P132537	chr6:100932320-100932379	8007.25	4494	3.619619524e-001	8.367599058e-002	1.520093306e-005	3.104430e+002	7.144039e+002	5.366237e+001	7.642718e+001	72	255	21	80	8.172703e+000	1.930972e+001	0	0	0	0	0	0	0	0	0	0	0	27.4522	153.527	1	1	1	1	27.2919	22.3266	80.8929
DATA	99	1	99	0	0	A_14_P132559	chr13:99053785-99053840	8028.21	4494.23	2.802249148e-001	7.083607801e-002	7.622690895e-005	6.565537e+002	1.251685e+003	7.890938e+001	1.280829e+002	106	376	21	80	8.186663e+000	1.950087e+001	0	0	0	0	0	0	0	0	0	0	0	58.0561	268.864	1	1	1	1	27.0811	22.2655	81.1649
DATA	100	1	100	0	0	A_16_P00403341	chr2:72620563-72620622	8049.49	4494.4	1.590780473e-002	6.342561494e-002	8.019606898e-001	1.393923e+003	1.445928e+003	1.461052e+002	1.471257e+002	168	398	21	80	8.239199e+000	1.957139e+001	0	0	0	0	0	0	0	0	0	0	0	123.244	310.413	1	1	1	1	25.3321	22.2542	81.3824
DATA	101	1	101	0	0	A_14_P200255	chr9:100618167-100618226	8070.94	4494.03	1.507822079e-001	6.383270052e-002	1.816944455e-002	1.763793e+003	2.495916e+003	1.817321e+002	2.510694e+002	205	629	21	80	8.211816e+000	1.970061e+001	0	0	0	0	0	0	0	0	0	0	0	155.93	535.463	1	1	1	1	27.501	22.2947	81.2833
DATA	102	1	102	0	0	A_16_P41867000	chrY:9072086-9072145	8092.69	4494.08	-4.112270729e-001	4.569862123e-001	3.681907323e-001	7.677315e+001	2.978395e+001	4.446153e+001	2.738398e+001	53	110	21	80	8.241449e+000	1.944562e+001	0	0	0	0	0	0	0	0	0	0	0	6.78548	6.38496	1	1	0	0	24.1747	22.3792	80.8197
DATA	103	1	103	0	0	A_14_P114744	chr6:126540735-126540794	8113.2	4494.19	-1.001149053e-001	6.836652057e-002	1.430887982e-001	8.770094e+002	6.964490e+002	9.803367e+001	7.478352e+001	123	248	21	81	8.212717e+000	1.962263e+001	0	0	0	0	0	0	0	0	0	0	0	77.4877	149.186	1	1	1	1	26.2212	22.4551	81.3601
DATA	104	1	104	0	0	A_16_P02019913	chr8:128828456-128828515	8134.43	4494	4.188294223e-001	7.291559962e-002	9.244916820e-009	1.597242e+003	4.189866e+003	1.656271e+002	4.198729e+002	188.5	990	22	81	8.288653e+000	1.904046e+001	0	0	0	0	0	0	0	0	0	0	0	141.072	896.71	1	1	1	1	26.4388	22.5404	81.1341
DATA	105	1	105	0	0	A_14_P201637	chr2:44418154-44418213	8155.93	4493.79	-3.091891126e-001	7.256622875e-002	2.037099543e-005	1.190962e+003	5.843982e+002	1.269099e+002	6.449929e+001	147	234	22	81	8.268439e+000	1.925914e+001	0	0	0	0	0	0	0	0	0	0	0	105.143	124.95	1	1	1	1	25.7804	22.4056	81.3774
DATA	106	1	106	0	0	A_14_P100037	chr19:5825458-5825503	8176.44	4493.87	-3.434368137e-001	7.067762342e-002	1.178601331e-006	2.122141e+003	9.623596e+002	2.167004e+002	1.000389e+002	233.5	312	22	80	8.296735e+000	1.956019e+001	0	0	0	0	0	0	0	0	0	0	0	187.251	205.557	1	1	1	1	25.1049	22.5282	81.6135
DATA	107	1	107	0	0	A_14_P104973	chr13:90223460-90223519	8197.94	4494.43	1.572697465e-002	7.135923678e-002	8.255662055e-001	6.076209e+002	6.300277e+002	7.496035e+001	6.868332e+001	101	236	22	81	8.324123e+000	1.981914e+001	0	0	0	0	0	0	0	0	0	0	0	53.5762	134.426	1	1	1	1	26.4388	22.826	81.736
DATA	108	1	108	0	0	A_16_P03115093	chr16:11173868-11173927	8218.8	4493.92	2.528614345e-001	6.755357701e-002	1.817462754e-004	1.034090e+003	1.851057e+003	1.123505e+002	1.871201e+002	138	474	22	81	8.345009e+000	1.990571e+001	0	0	0	0	0	0	0	0	0	0	0	91.1276	394.487	1	1	1	1	26.6546	23.0596	81.7566
DATA	109	1	109	0	0	A_14_P127622	chr10:74804840-74804899	8240.18	4494.18	-6.584838013e-002	6.294135283e-002	2.954750352e-001	1.958826e+003	1.683246e+003	2.007543e+002	1.705427e+002	224	456	23	81	8.366732e+000	1.964310e+001	0	0	0	0	0	0	0	0	0	0	0	172.482	358.282	1	1	1	1	27.0811	23.2165	82.082
DATA	110	1	110	0	0	A_14_P133313	chr4:85417374-85417433	8261.13	4494.23	2.662818700e-001	7.073796425e-002	1.669883980e-004	6.457391e+002	1.192172e+003	7.813565e+001	1.223370e+002	101.5	359.5	22	81	8.357670e+000	1.951268e+001	0	0	0	0	0	0	0	0	0	0	0	56.814	253.431	1	1	1	1	26.8687	22.9541	82.0578
DATA	111	1	111	0	0	A_14_P110661	chr12:103138394-103138453	8282.49	4494.4	1.815331854e-001	6.603955997e-002	5.980380294e-003	1.024970e+003	1.556841e+003	1.115550e+002	1.580924e+002	133	442	22	81	8.503500e+000	1.948851e+001	0	0	0	0	0	0	0	0	0	0	0	90.0985	330.5	1	1	1	1	24.4106	22.7348	82.2472
DATA	112	1	112	0	0	A_18_P16311616	chr7:144134110-144134169	8303.67	4494.2	7.789932160e-002	6.255380312e-002	2.130152100e-001	2.169904e+003	2.596210e+003	2.214207e+002	2.610764e+002	239	627	22	81	8.169786e+000	1.952782e+001	0	0	0	0	0	0	0	0	0	0	0	190.574	550.357	1	1	1	1	26.6546	22.4258	81.7189
DATA	113	1	113	0	0	A_16_P15543755	chr2:7450678-7450737	8324.72	4494.06	-9.195124137e-002	6.613191503e-002	1.644009235e-001	1.088151e+003	8.805175e+002	1.174168e+002	9.226688e+001	138	294	21	81	8.152905e+000	1.955975e+001	0	0	0	0	0	0	0	0	0	0	0	95.4779	186.381	1	1	1	1	27.2919	22.2208	81.3682
DATA	114	1	114	0	0	A_14_P109164	chr3:122578912-122578971	8345.75	4494.54	-3.147176497e-001	8.811227249e-002	3.545632394e-004	5.654650e+002	2.739606e+002	7.174829e+001	3.889599e+001	101	163.5	21	80	7.951016e+000	1.943940e+001	0	0	0	0	0	0	0	0	0	0	0	49.5606	57.9026	1	1	1	1	25.3321	22.1187	80.5898
DATA	115	1	115	0	0	A_16_P19580587	chr12:68352437-68352496	8367.03	4494.37	1.792769169e-001	6.459246876e-002	5.511553299e-003	1.594243e+003	2.408970e+003	1.654404e+002	2.424792e+002	185.5	607.5	21	80	7.744540e+000	1.955886e+001	0	0	0	0	0	0	0	0	0	0	0	139.582	508.327	1	1	1	1	25.5572	21.9768	80.6181
DATA	116	1	116	0	0	A_16_P19623555	chr12:86560507-86560566	8388.27	4494.53	-3.376888837e-001	7.151543979e-002	2.336494979e-006	1.659765e+003	7.627070e+002	1.717765e+002	8.114515e+001	189.5	262	21	80	7.701714e+000	1.941100e+001	0	0	0	0	0	0	0	0	0	0	0	145.15	160.679	1	1	1	1	25.7804	21.8955	80.5745
DATA	117	1	117	0	0	A_14_P136320	chr15:94086657-94086716	8409.38	4494.26	-6.016060635e-002	6.787937691e-002	3.754629182e-001	8.568443e+002	7.460042e+002	9.646313e+001	7.959364e+001	126	258	21	80	7.623592e+000	1.945014e+001	0	0	0	0	0	0	0	0	0	0	0	74.8496	156.894	1	1	1	1	25.3321	21.7582	80.4242
DATA	118	1	118	0	0	A_16_P00654199	chr3:15410270-15410329	8430.63	4494.17	3.792010976e-001	7.088327758e-002	8.812194072e-008	2.120824e+003	5.078152e+003	2.166725e+002	5.085754e+002	236	1146	21	80	7.695501e+000	1.934628e+001	0	0	0	0	0	0	0	0	0	0	0	185.043	1066.13	1	1	1	1	24.8756	21.8243	80.4116
DATA	119	1	119	0	0	A_14_P122242	chr7:150817735-150817785	8451.93	4494.51	-3.522317565e-001	7.001593665e-002	4.885982384e-007	3.513672e+003	1.561455e+003	3.541640e+002	1.586089e+002	355	444	22	80	7.730777e+000	1.955183e+001	0	0	0	0	0	0	0	0	0	0	0	306.165	327.24	1	1	1	1	25.3321	21.8902	80.3213
DATA	120	1	120	0	0	A_14_P108576	chr11:33127415-33127474	8473	4494.35	-3.090141775e-001	7.354059881e-002	2.646214777e-005	1.101931e+003	5.409289e+002	1.188303e+002	6.086228e+001	145	225	22	79	8.076186e+000	1.972291e+001	0	0	0	0	0	0	0	0	0	0	0	95.8978	113.159	1	1	1	1	25.3321	22.2948	80.1423
DATA	121	1	121	0	0	A_14_P201620	chr15:102182355-102182413	8494.13	4494.48	-2.982199131e-001	7.556927457e-002	7.936427943e-005	9.135088e+002	4.597194e+002	1.016288e+002	5.380025e+001	126	196	21	79	8.193116e+000	1.989365e+001	0	0	0	0	0	0	0	0	0	0	0	79.3939	95.9936	1	1	1	1	25.1049	22.263	79.9017
DATA	122	1	122	0	0	A_14_P116937	chr8:53024720-53024779	8515.12	4494.31	6.449113840e-002	6.470413762e-002	3.189062151e-001	1.088539e+003	1.262801e+003	1.176338e+002	1.293470e+002	143	362	22	79	8.195725e+000	1.989146e+001	0	0	0	0	0	0	0	0	0	0	0	94.484	263.19	1	1	1	1	26.0017	22.3345	79.6127
DATA	123	1	123	0	0	A_14_P123600	chr1:153615636-153615695	8536.49	4494.95	-2.680703001e-001	7.225354354e-002	2.071498927e-004	1.054589e+003	5.688697e+002	1.145256e+002	6.342791e+001	145.5	215	22	79	8.244350e+000	1.929280e+001	0	0	0	0	0	0	0	0	0	0	0	91.3994	118.337	1	1	1	1	26.2212	22.4092	79.5779
DATA	124	1	124	0	0	A_14_P122432	chr5:70952652-70952711	8557.92	4494.7	-4.875316435e-001	8.601892866e-002	1.447058577e-008	9.477366e+002	3.084296e+002	1.047949e+002	4.172980e+001	134	171	22	78	8.277749e+000	1.899145e+001	0	0	0	0	0	0	0	0	0	0	0	82.0282	64.0334	1	1	1	1	26.6546	22.466	79.2555
DATA	125	1	125	0	0	A_14_P138552	chr17:40490782-40490841	8578.7	4494.65	-1.613896820e-001	7.462175747e-002	3.055888581e-002	6.922772e+002	4.774087e+002	8.244901e+001	5.542865e+001	106	213	22	79	8.364300e+000	1.893998e+001	0	0	0	0	0	0	0	0	0	0	0	59.8365	98.9242	1	1	1	1	26.2212	22.5583	79.5256
DATA	126	1	126	0	0	A_14_P128658	chr19:33976629-33976688	8600.11	4494.25	1.527357319e-001	6.795982256e-002	2.461181695e-002	7.521390e+002	1.069138e+003	8.756635e+001	1.105754e+002	116	322	22	79	8.338811e+000	1.909766e+001	0	0	0	0	0	0	0	0	0	0	0	64.9236	221.089	1	1	1	1	25.1049	22.5339	79.2387
DATA	127	1	127	0	0	A_14_P129194	chr21:47931308-47931362	8621.04	4494.37	2.142924843e-001	6.697039628e-002	1.375186312e-003	9.824813e+002	1.609225e+003	1.080238e+002	1.633878e+002	137.5	429.5	22	79	8.290395e+000	1.927300e+001	0	0	0	0	0	0	0	0	0	0	0	84.6863	332.119	1	1	1	1	24.6442	22.5622	79.2353
DATA	128	1	128	0	0	A_18_P14264841	chr3:84854143-84854202	8642.18	4494.45	-3.928948386e-001	7.619448769e-002	2.516443946e-007	1.292279e+003	5.229516e+002	1.368287e+002	5.947689e+001	155.5	215.5	22	78	8.156801e+000	1.922859e+001	0	0	0	0	0	0	0	0	0	1	0	111.23	107.713	1	1	1	1	25.3321	22.6006	78.8857
DATA	129	1	129	0	0	A_14_P124257	chr22:50634317-50634371	8663.3	4494.27	-8.375805476e-002	6.834874923e-002	2.204052792e-001	8.766283e+002	7.228654e+002	9.855224e+001	7.766154e+001	121.5	253.5	22	78	8.126276e+000	1.942767e+001	0	0	0	0	0	0	0	0	0	1	0	75.3509	148.589	1	1	1	1	24.8756	22.4816	78.8606
DATA	130	1	130	0	0	A_14_P102851	chr14:24798823-24798882	8684.85	4494.44	-2.486481620e-001	7.124571133e-002	4.830045641e-004	1.084277e+003	6.116346e+002	1.174321e+002	6.745555e+001	137	226	22	78	7.928640e+000	1.929632e+001	0	0	0	0	0	0	0	0	0	1	0	93.0629	125.467	1	1	1	1	25.7804	22.2457	78.7047
DATA	131	1	131	0	0	A_14_P112651	chr13:70872350-70872409	8705.63	4495.19	5.076871966e-001	8.110648906e-002	3.861792852e-010	4.867605e+002	1.566760e+003	6.640263e+001	1.592476e+002	87	433	22	78	8.075115e+000	1.961981e+001	0	0	0	0	0	0	0	0	0	1	0	41.7146	320.771	1	1	1	1	25.7804	22.2436	78.602
DATA	132	1	132	0	0	A_14_P109233	chr22:24574559-24574618	8727.47	4494.95	1.183756037e-001	8.807021226e-002	1.789144811e-001	3.249674e+002	4.267912e+002	5.569189e+001	5.135520e+001	69	195	22	78	7.911948e+000	1.950274e+001	0	0	0	0	0	0	0	0	0	1	0	27.811	87.1964	1	1	1	1	26.2212	22.1573	78.7084
DATA	133	1	133	0	0	A_14_P136782	chr3:121605050-121605109	8748.64	4494.75	-1.605126289e-001	6.335005680e-002	1.128521411e-002	5.457813e+003	3.771430e+003	5.476569e+002	3.782274e+002	511	877	22	78	8.195239e+000	1.943810e+001	0	0	0	0	0	0	0	0	0	1	0	466.473	768.975	1	1	1	1	25.1049	22.2904	79.0814
DATA	134	1	134	0	0	A_14_P103011	chr1:23885141-23885198	8769.36	4494.93	4.811886869e-002	6.357750704e-002	4.491375472e-001	1.392012e+003	1.555113e+003	1.464015e+002	1.581332e+002	158.5	420.5	22	78	8.157777e+000	1.942078e+001	0	0	0	0	0	0	0	0	0	1	0	118.814	316.464	1	1	1	1	25.5572	22.363	78.9853
DATA	135	1	135	0	0	A_14_P116787	chr16:82201853-82201912	8790.2	4494.48	-1.301925225e-001	7.630513278e-002	8.796914600e-002	6.181334e+002	4.580255e+002	7.669530e+001	5.406910e+001	96	199	22	78	8.155670e+000	1.941296e+001	0	0	0	0	0	0	0	0	0	0	0	52.6982	93.024	1	1	1	1	25.1049	22.3173	79.486
DATA	136	1	136	0	0	A_14_P132623	chr10:96361629-96361688	8811.15	4494.49	-4.162868851e-001	1.123157035e-001	2.102264686e-004	4.227413e+002	1.621018e+002	6.207691e+001	3.303889e+001	84	131.5	22	79	8.130104e+000	1.941689e+001	0	0	0	0	0	0	0	0	0	0	0	35.9953	32.8588	1	1	1	1	25.7804	22.3728	79.8415
DATA	137	1	137	0	0	A_14_P139336	chr16:2767953-2768009	8832.95	4494.55	-1.066283025e-002	6.179354406e-002	8.630006504e-001	3.521489e+003	3.436082e+003	3.550782e+002	3.448169e+002	356	776	22	79	8.050883e+000	1.907355e+001	0	0	0	0	0	0	0	0	0	0	0	299.465	695.128	1	1	1	1	25.7804	22.3127	79.9073
DATA	138	1	138	0	0	A_14_P106476	chr22:31635829-31635888	8854.04	4494.13	-5.683268239e-001	8.782588684e-002	9.731601396e-011	1.209761e+003	3.268682e+002	1.292723e+002	4.363163e+001	150.5	171.5	22	79	8.131845e+000	1.942484e+001	0	0	0	0	0	0	0	0	0	0	0	102.767	65.9997	1	1	1	1	24.8756	22.2351	80.1666
DATA	139	1	139	0	0	A_16_P19929823	chr13:100358898-100358957	8874.97	4494.8	-7.862853088e-002	6.634778660e-002	2.359793040e-001	1.066867e+003	8.901884e+002	1.160319e+002	9.360913e+001	138.5	269	22	79	8.156375e+000	1.941343e+001	0	0	0	0	0	0	0	0	0	0	0	90.5152	179.418	1	1	1	1	26.4388	22.3174	80.1305
DATA	140	1	140	0	0	A_14_P135596	chr5:122165586-122165645	8896.51	4494.57	-1.658628151e-001	1.041624083e-001	1.113065098e-001	3.415969e+002	2.331584e+002	5.703061e+001	3.721670e+001	77	148.5	22	80	8.100662e+000	1.938612e+001	0	0	0	0	0	0	0	0	0	0	0	28.9521	46.9055	1	1	1	1	24.4106	22.2265	80.0794
DATA	141	1	141	0	0	A_14_P134966	chr5:63496727-63496786	8917.45	4494.91	1.351635704e-001	7.039800591e-002	5.485896773e-002	6.244939e+002	8.524949e+002	7.739475e+001	9.006587e+001	99	265	22	79	8.094986e+000	1.921490e+001	0	0	0	0	0	0	0	0	0	0	0	52.8732	171.202	1	1	1	1	26.8687	22.3098	79.9964
DATA	142	1	142	0	0	A_14_P122473	chr4:140375952-140376011	8938.33	4495.22	-1.408311454e-001	6.775903374e-002	3.767148272e-002	1.078738e+003	7.799822e+002	1.171788e+002	8.325239e+001	135	250	22	79.5	8.063777e+000	1.906850e+001	0	0	0	0	0	0	0	0	0	0	0	91.2427	156.376	1	1	1	1	27.0811	22.268	80.2674
DATA	143	1	143	0	0	A_14_P115397	chr15:68379002-68379061	8959.91	4494.71	-9.120898817e-002	6.482574101e-002	1.594311854e-001	1.376217e+003	1.115521e+003	1.450413e+002	1.152999e+002	162	324	22	79	8.037465e+000	1.925126e+001	0	0	0	0	0	0	0	0	0	0	0	116.317	223.26	1	1	1	1	26.2212	22.286	80.0282
DATA	144	1	144	0	0	A_16_P19909810	chr13:92494334-92494393	8981.02	4495.13	-3.922288553e-001	8.576048589e-002	4.795562742e-006	7.489592e+002	3.035494e+002	8.780787e+001	4.212233e+001	115	167	21	79	7.976793e+000	1.945962e+001	0	0	0	0	0	0	0	0	0	0	0	63.2479	60.6564	1	1	1	1	26.8687	22.1682	80.0458
DATA	145	1	145	0	0	A_14_P132544	chr5:126890565-126890624	9001.84	4495.34	2.790285262e-001	7.063072629e-002	7.797959935e-005	7.085695e+002	1.347135e+003	8.440676e+001	1.378519e+002	105	361	21	80	7.987044e+000	1.934653e+001	0	0	0	0	0	0	0	0	0	0	0	59.7948	268.785	1	1	1	1	24.1747	22.1859	80.3316
DATA	146	1	146	0	0	A_14_P136218	chr1:185576415-185576474	9023.5	4494.85	-4.167781924e-001	7.642295367e-002	4.936753593e-008	1.491656e+003	5.713344e+002	1.560646e+002	6.420512e+001	163.5	211	22	80	8.106289e+000	1.949360e+001	0	0	0	0	0	0	0	0	0	0	0	125.818	113.82	1	1	1	1	25.7804	22.3217	80.4685
DATA	147	1	147	0	0	A_16_P17986178	chr7:75885084-75885143	9044.5	4495.2	4.958979879e-002	6.448278360e-002	4.418699494e-001	1.168685e+003	1.310048e+003	1.255641e+002	1.342485e+002	138	355.5	22	80	8.060384e+000	1.949272e+001	0	0	0	0	0	0	0	0	0	0	0	98.5223	260.63	1	1	1	1	25.7804	22.2611	80.5516
DATA	148	1	148	0	0	A_14_P124456	chr5:149488198-149488255	9065.53	4495.18	7.695540994e-002	6.856799253e-002	2.617252924e-001	7.295354e+002	8.709672e+002	8.620793e+001	9.191563e+001	110	261	22	80	8.091382e+000	1.937174e+001	0	0	0	0	0	0	0	0	0	0	0	61.4794	173.051	1	1	1	1	25.7804	22.2684	80.5952
DATA	149	1	149	0	0	A_14_P126370	chrX:78426665-78426724	9086	4495.52	-5.210158761e-002	6.476471817e-002	4.211227829e-001	1.257597e+003	1.115424e+003	1.338896e+002	1.153532e+002	151.5	319.5	22	80	8.156076e+000	1.946597e+001	0	0	0	0	0	0	0	0	0	0	0	105.947	221.365	1	1	1	1	26.2212	22.405	80.5246
DATA	150	1	150	0	0	A_16_P18096605	chr7:121873770-121873829	9107.82	4495.33	1.252990838e-001	6.365163417e-002	4.900900963e-002	1.678560e+003	2.239938e+003	1.740314e+002	2.259201e+002	184	525	22	79	8.156951e+000	1.939790e+001	0	0	0	0	0	0	0	0	0	0	0	141.399	444.013	1	1	1	1	26.0017	22.367	80.2595
DATA	151	1	151	0	0	A_14_P110602	chr6:27860929-27860978	9129.33	4495.6	-5.220855376e-001	8.715552093e-002	2.094865180e-009	1.044650e+003	3.139679e+002	1.141247e+002	4.306052e+001	130	165	22	80	8.088110e+000	1.935896e+001	0	0	0	0	0	0	0	0	0	0	0	87.9949	62.1729	1	1	1	1	24.8756	22.3116	80.5514
DATA	152	1	152	0	0	A_14_P135118	chr12:66441586-66441645	9150.34	4495.78	-3.381168206e-001	8.273357178e-002	4.373351394e-005	7.422210e+002	3.407347e+002	8.729243e+001	4.506672e+001	111	175	22	80	8.183892e+000	1.946318e+001	0	0	0	0	0	0	0	0	0	0	0	62.5268	67.4129	1	1	1	1	25.3321	22.3624	80.4453
DATA	153	1	153	0	0	A_14_P103944	chr19:3524057-3524112	9171.55	4495.84	-7.230392743e-002	6.266657858e-002	2.485872291e-001	2.440113e+003	2.065885e+003	2.482970e+002	2.086868e+002	257	508	21	79	8.155972e+000	1.942995e+001	0	0	0	0	0	0	0	0	0	0	0	205.62	408.4	1	1	1	1	25.3321	22.2115	80.1745
DATA	154	1	154	0	0	A_14_P202452	chrX:40587990-40588049	9192.66	4495.52	-1.997285764e-001	7.032043652e-002	4.507626730e-003	1.020756e+003	6.444561e+002	1.119246e+002	7.089328e+001	128	235	22	79	8.157089e+000	1.920809e+001	0	0	0	0	0	0	0	0	0	0	0	86.0599	127.312	1	1	1	1	25.3321	22.213	80.3275
DATA	155	1	155	0	0	A_14_P202365	chr1:168761660-168761719	9213.69	4495.31	2.007803911e-001	6.524656534e-002	2.089157204e-003	1.531340e+003	2.431375e+003	1.598593e+002	2.449275e+002	173	581	21	80	8.117916e+000	1.923978e+001	0	0	0	0	0	0	0	0	0	0	0	129.191	480.044	1	1	1	1	25.3321	22.11	80.475
DATA	156	1	156	0	0	A_14_P134843	chr9:73001534-73001593	9235.2	4495.5	1.489133714e-001	6.621982673e-002	2.452692718e-002	9.602856e+002	1.353050e+003	1.064111e+002	1.384983e+002	125	358	21	81	8.107090e+000	1.933506e+001	0	0	0	0	0	0	0	0	0	0	0	81.0742	267.031	1	1	1	1	25.7804	21.9947	80.811
DATA	157	1	157	0	0	A_14_P126083	chr20:62664413-62664464	9255.72	4495.43	5.564623177e-002	6.453995356e-002	3.885784615e-001	1.157966e+003	1.316261e+003	1.245262e+002	1.349083e+002	145	367	21	81	8.026078e+000	1.950538e+001	0	0	0	0	0	0	0	0	0	0	0	97.8551	259.698	1	1	1	1	25.3321	22.2377	80.9975
DATA	158	1	158	0	0	A_14_P121009	chr13:20356966-20357024	9276.96	4495.11	-4.607949815e-001	7.767886527e-002	2.991738649e-009	1.764708e+003	6.107704e+002	1.823042e+002	6.786401e+001	194	224	21	81	8.055724e+000	1.948096e+001	0	0	0	0	0	0	0	0	0	0	0	149.308	120.485	1	1	1	1	25.3321	22.173	81.5489
DATA	159	1	159	0	0	A_16_P19459065	chr12:12172284-12172343	9298.82	4495.42	-4.896018170e-002	6.218080328e-002	4.310569967e-001	2.900989e+003	2.591707e+003	2.936747e+002	2.608534e+002	286	602	21	81	8.184712e+000	1.939669e+001	0	0	0	0	0	0	0	0	0	0	0	245.764	511.277	1	1	1	1	25.7804	22.3225	81.5102
DATA	160	1	160	0	0	A_14_P118221	chr12:106639219-106639278	9319.44	4495.66	3.298799888e-001	7.270728321e-002	5.703390632e-006	6.426388e+002	1.373558e+003	7.881212e+001	1.405039e+002	96	377	21	80	8.142398e+000	1.963955e+001	0	0	0	0	0	0	0	0	0	0	0	54.5206	271.018	1	1	1	1	26.2212	22.2331	81.0228
DATA	161	1	161	0	0	A_14_P117290	chr5:172339020-172339079	9340.92	4495.29	2.216242703e-001	6.862368169e-002	1.239810324e-003	7.875767e+002	1.311949e+003	9.097605e+001	1.344853e+002	110	349	22	80	8.096320e+000	1.929468e+001	0	0	0	0	0	0	0	0	0	0	0	66.9398	258.944	1	1	1	1	24.1747	22.1914	80.3567
DATA	162	1	162	66	1	DarkCorner	DarkCorner	9361.76	4496.42	0.000000000e+000	6.418244677e-001	1.000000000e+000	4.516082e+001	2.935177e+001	4.546429e+001	2.954901e+001	45.5	102.5	22	79	8.104656e+000	1.916993e+001	0	0	0	0	0	0	0	0	0	0	0	-0.779705	-5.33625	0	0	0	0	19.1492	22.3685	80.1311
DATA	163	1	163	0	1	HsCGHBrightCorner	HsCGHBrightCorner	9383.25	4495.69	3.200803925e-004	6.474091598e-002	9.960552587e-001	1.147671e+003	1.148517e+003	1.234047e+002	1.185873e+002	147	342	22	79	8.097477e+000	1.917672e+001	0	0	0	0	0	0	0	0	0	0	0	97.9394	226.967	1	1	1	1	24.8756	22.1001	80.0182
DATA	164	1	164	0	1	HsCGHBrightCorner	HsCGHBrightCorner	9404.22	4495.44	-6.097073632e-002	6.566730122e-002	3.531589540e-001	1.114527e+003	9.685452e+002	1.202870e+002	1.012489e+002	149	293	21	80	8.057996e+000	1.897472e+001	0	0	0	0	0	0	0	0	0	0	0	95.3428	191.565	1	1	1	1	25.1049	21.9992	80.5094
DATA	165	2	1	0	1	HsCGHBrightCorner	HsCGHBrightCorner	5965.67	4496.87	-7.061143849e-002	6.516244217e-002	2.785325541e-001	1.319346e+003	1.121366e+003	1.407452e+002	1.164945e+002	153	304	22	81	8.214296e+000	1.947509e+001	0	0	0	0	0	0	0	0	0	0	0	104.187	207.314	1	1	1	1	25.3321	22.2912	81.4136
DATA	166	2	2	66	1	DarkCorner	DarkCorner	5986.95	4497.24	-3.947696437e-001	5.007458605e-001	4.304842495e-001	7.795865e+001	3.141193e+001	4.985949e+001	3.162301e+001	53	101	22	81	8.031936e+000	1.983464e+001	0	0	0	0	0	0	0	0	0	0	0	6.12736	-1.78046	1	0	0	0	21.1402	22.3956	81.9832
DATA	167	2	3	0	0	A_16_P17993421	chr7:78854486-78854544	6008.09	4497.1	-1.497485507e-001	6.546990088e-002	2.217898826e-002	1.667693e+003	1.181320e+003	1.739487e+002	1.223043e+002	173	313	22	82	7.889126e+000	2.018118e+001	0	0	0	0	0	0	0	0	0	0	0	130.513	217.655	1	1	1	1	28.1191	22.4428	82.401
DATA	168	2	4	0	0	A_16_P18208585	chr8:8223659-8223718	6029.12	4496.97	4.417215312e-001	7.600670223e-002	6.187378246e-009	7.742305e+002	2.140877e+003	9.197750e+001	2.164241e+002	107	481	22	82	7.945105e+000	2.017762e+001	0	0	0	0	0	0	0	0	0	0	0	60.3528	393.928	1	1	1	1	27.501	22.5396	82.4795
DATA	169	2	5	0	0	A_16_P20013728	chr14:38428459-38428518	6050.1	4497.15	-1.667267422e-001	7.487947254e-002	2.597391905e-002	7.718949e+002	5.258131e+002	9.187839e+001	6.142321e+001	103	198.5	22	81	7.818242e+000	2.009982e+001	0	0	0	0	0	0	0	0	0	0	0	59.9536	96.6465	1	1	1	1	27.0811	22.5504	82.149
DATA	170	2	6	0	0	A_14_P132685	chr4:39977394-39977453	6071.63	4497.06	-1.068206129e-001	7.433045486e-002	1.506883767e-001	7.128702e+002	5.574294e+002	8.707505e+001	6.416440e+001	100.5	196	22	81	7.783671e+000	2.005397e+001	0	0	0	0	0	0	0	0	0	0	0	55.1828	102.367	1	1	1	1	26.8687	22.5281	82.3277
DATA	171	2	7	0	0	A_14_P132583	chr7:40041485-40041544	6092.57	4497.03	5.800300563e-002	6.950467263e-002	4.039882964e-001	7.508657e+002	8.581541e+002	9.029451e+001	9.151701e+001	102	255	22	81	7.854316e+000	1.988653e+001	0	0	0	0	0	0	0	0	0	0	0	57.9518	157.493	1	1	1	1	26.2212	22.4412	82.1399
DATA	172	2	8	0	0	A_14_P126258	chr6:27808662-27808721	6113.78	4497.17	3.166066211e-001	6.885625471e-002	4.264006836e-006	1.544190e+003	3.201159e+003	1.624007e+002	3.216926e+002	164	689	22	82	8.126942e+000	1.983116e+001	0	0	0	0	0	0	0	0	0	0	0	118.858	587.243	1	1	1	1	26.6546	22.4198	82.0634
DATA	173	2	9	0	0	A_14_P120594	chr19:19635164-19635223	6134.9	4497.23	4.121371319e-001	8.063925758e-002	3.206708227e-007	4.299710e+002	1.110648e+003	6.625470e+001	1.155325e+002	80	307	22	82	8.017692e+000	1.971304e+001	0	0	0	0	0	0	0	0	0	0	0	33.016	203.7	1	1	1	1	26.6546	22.3516	82.1386
DATA	174	2	10	0	0	A_14_P107107	chr18:67957981-67958040	6156.1	4497.34	2.804245774e-001	6.838633823e-002	4.120917933e-005	1.175346e+003	2.241766e+003	1.279302e+002	2.264234e+002	137	526	22	81	8.091186e+000	1.962576e+001	0	0	0	0	0	0	0	0	0	0	0	90.0593	411.147	1	1	1	1	26.2212	22.3632	81.9351
DATA	175	2	11	0	1	SRN_30282	SRN_30282	6177.74	4497.06	-4.283537419e-001	1.205103997e-001	3.787041664e-004	4.255746e+002	1.587165e+002	6.612451e+001	3.555263e+001	75	132	21	81	8.027854e+000	1.927243e+001	0	0	0	0	0	0	0	0	0	0	0	32.5482	29.1141	1	1	1	0	23.2073	22.113	81.6623
DATA	176	2	12	0	0	A_14_P102561	chr18:55250393-55250452	6198.02	4497.32	1.595936929e-001	6.603362894e-002	1.565525939e-002	1.109464e+003	1.602164e+003	1.219762e+002	1.633422e+002	129	399	21	80	8.116569e+000	1.964820e+001	0	0	0	0	0	0	0	0	0	0	0	84.7239	293.994	1	1	1	1	25.7804	22.3063	81.0681
DATA	177	2	13	0	0	A_14_P101526	chr1:156847074-156847133	6219.56	4497.42	3.634105689e-001	1.154171915e-001	1.640156767e-003	1.809720e+002	4.178516e+002	5.388434e+001	5.250025e+001	57	178	22	80	8.135068e+000	1.945387e+001	0	0	0	0	0	0	0	0	0	0	0	13.8013	76.7167	1	1	0	1	24.4106	22.4361	80.814
DATA	178	2	14	0	0	A_16_P03488216	chr20:14078008-14078067	6240.57	4497.23	-4.203331356e-001	8.996023538e-002	2.976532206e-006	7.628200e+002	2.897937e+002	9.165362e+001	4.299632e+001	100.5	160	22	80	7.996258e+000	1.946211e+001	0	0	0	0	0	0	0	0	0	0	0	58.113	53.2424	1	1	1	1	25.3321	22.2868	80.91
DATA	179	2	15	0	0	A_14_P129302	chr5:121791982-121792041	6261.76	4497.73	3.116631431e-001	7.177987933e-002	1.412371463e-005	7.477654e+002	1.532599e+003	9.042872e+001	1.565110e+002	101	363	22	80	8.082364e+000	1.925546e+001	0	0	0	0	0	0	0	0	0	0	0	56.9178	281.826	1	1	1	1	25.7804	22.4309	81.0076
DATA	180	2	16	0	0	A_14_P104414	chr1:84679890-84679948	6282.79	4497.32	8.386263973e-002	6.695262228e-002	2.103633640e-001	9.245004e+002	1.121424e+003	1.055264e+002	1.165375e+002	116	311.5	22	80	8.263007e+000	1.925717e+001	0	0	0	0	0	0	0	0	0	0	0	70.3298	206.423	1	1	1	1	25.1049	22.4589	80.5193
DATA	181	2	17	0	0	A_14_P106475	chr12:32261275-32261334	6304.26	4497.44	4.799951524e-001	7.910944254e-002	1.299308292e-009	6.108891e+002	1.844835e+003	7.951507e+001	1.871813e+002	93	450	22	79	8.222886e+000	1.928366e+001	0	0	0	0	0	0	0	0	0	0	0	46.4546	339.988	1	1	1	1	26.0017	22.2543	80.262
DATA	182	2	18	0	0	A_14_P101755	chr7:10975798-10975857	6325.33	4497.74	-3.209779208e-001	9.738579184e-002	9.809226576e-004	5.287792e+002	2.525204e+002	7.340117e+001	4.046852e+001	84	145	22	78	8.074733e+000	1.912061e+001	0	0	0	0	0	0	0	0	0	0	0	40.2039	46.599	1	1	1	1	25.1049	22.1105	79.5419
DATA	183	2	19	0	0	A_14_P121492	chr16:48059634-48059693	6346.68	4497.7	-2.100861744e-001	7.808299006e-002	7.133437995e-003	7.419349e+002	4.573826e+002	8.997812e+001	5.557964e+001	104	194	22	78	8.047046e+000	1.890558e+001	0	0	0	0	0	0	0	0	0	0	0	56.4134	84.5272	1	1	1	1	26.0017	22.2184	79.1966
DATA	184	2	20	0	0	A_14_P104614	chr21:48022922-48022981	6367.66	4497.89	-3.189577588e-001	1.054291002e-001	2.483624454e-003	4.556049e+002	2.185902e+002	6.830746e+001	3.836385e+001	82	148.5	21	78	8.024169e+000	1.883616e+001	0	0	0	0	0	0	0	0	0	1	0	34.6504	40.4606	1	1	1	1	26.2212	22.0347	78.9837
DATA	185	2	21	0	0	A_14_P138151	chr11:46095612-46095671	6388.46	4497.92	5.618535809e-003	6.650142524e-002	9.326688810e-001	1.012487e+003	1.025671e+003	1.133104e+002	1.072877e+002	121.5	288	21	78	8.041099e+000	1.885998e+001	0	0	0	0	0	0	0	0	0	1	0	77.0362	190.169	1	1	1	1	26.4388	21.9768	78.9396
DATA	186	2	22	0	0	A_14_P121453	chr12:53455167-53455216	6410	4497.69	-1.941227501e-001	7.027168927e-002	5.736753987e-003	1.103182e+003	7.055444e+002	1.214691e+002	7.723284e+001	130	230.5	21	79	7.930674e+000	1.883502e+001	0	0	0	0	0	0	0	0	0	0	0	83.9904	131.056	1	1	1	1	26.0017	22.0393	79.4104
DATA	187	2	23	0	0	A_16_P01575674	chr6:124947686-124947745	6431.23	4497.7	-1.475034575e-002	6.546995995e-002	8.217463301e-001	1.165035e+003	1.126130e+003	1.270968e+002	1.168968e+002	134.5	311.5	22	79	8.141159e+000	1.914418e+001	0	0	0	0	0	0	0	0	0	0	0	88.7702	209.588	1	1	1	1	26.4388	22.1817	79.5175
DATA	188	2	24	0	0	A_16_P19157688	chr11:14034589-14034648	6452.42	4498.02	-2.828095661e-001	7.524788299e-002	1.710222187e-004	1.008414e+003	5.258105e+002	1.128921e+002	6.118728e+001	125	204	22	79	8.097598e+000	1.916103e+001	0	0	0	0	0	0	0	0	0	0	0	76.9094	98.0619	1	1	1	1	26.4388	22.2674	79.9538
DATA	189	2	25	0	0	A_16_P21213297	chr21:24273103-24273162	6473.61	4497.93	4.575737637e-002	7.106026925e-002	5.196250510e-001	6.907721e+002	7.675243e+002	8.568256e+001	8.286055e+001	98	247	22	79	8.135746e+000	1.903125e+001	0	0	0	0	0	0	0	0	0	0	0	52.7429	143.447	1	1	1	1	25.7804	22.42	79.5427
DATA	190	2	26	0	0	A_16_P17096957	chr5:39739415-39739474	6494.17	4498.06	2.739623884e-001	6.839367133e-002	6.184227774e-005	1.112000e+003	2.089619e+003	1.221842e+002	2.112718e+002	132.5	467.5	22	79	8.153574e+000	1.907988e+001	0	0	0	0	0	0	0	0	0	0	0	85.0094	391.392	1	1	1	1	24.4106	22.2849	79.5399
DATA	191	2	27	0	0	A_14_P202124	chr4:187630364-187630423	6515.33	4498.11	-1.314595096e-001	7.677077213e-002	8.682961957e-002	6.718012e+002	4.963423e+002	8.408030e+001	5.856418e+001	99	202	22	78	8.111215e+000	1.920365e+001	0	0	0	0	0	0	0	0	0	0	0	51.4298	93.1825	1	1	1	1	26.4388	22.2275	79.2511
DATA	192	2	28	0	0	A_18_P16690136	chr8:136427573-136427632	6537.15	4498.07	1.972835997e-001	7.147478604e-002	5.776871635e-003	6.391171e+002	1.006616e+003	8.144241e+001	1.053290e+002	93	297	22	79	8.102450e+000	1.942711e+001	0	0	0	0	0	0	0	0	0	0	0	49.006	189.449	1	1	1	1	24.6442	22.2726	79.4196
DATA	193	2	29	0	0	A_14_P107469	chr7:94228985-94229044	6557.81	4498.06	-2.503726522e-001	7.004976541e-002	3.512853702e-004	1.367431e+003	7.683032e+002	1.457343e+002	8.282328e+001	150	249	22	78	8.141650e+000	1.968365e+001	0	0	0	0	0	0	0	0	0	0	0	105.024	144.948	1	1	1	1	24.8756	22.2017	79.153
DATA	194	2	30	0	0	A_16_P18153238	chr7:145612111-145612170	6579	4498.17	-2.180284956e-003	6.915213087e-002	9.748478100e-001	8.085758e+002	8.045267e+002	9.522941e+001	8.616583e+001	101	262	22	78	8.152682e+000	1.954180e+001	0	0	0	0	0	0	0	0	0	0	0	62.2133	152.17	1	1	1	1	27.2919	22.3032	79.2114
DATA	195	2	31	0	0	A_14_P119429	chr5:145894932-145894991	6600.16	4497.85	-1.743356904e-001	1.121430995e-001	1.200455761e-001	3.358049e+002	2.247767e+002	6.040344e+001	3.810815e+001	72.5	151.5	22	78	8.180008e+000	1.935016e+001	0	0	0	0	0	0	0	0	0	0	0	25.8875	42.6253	1	1	1	1	27.0811	22.4767	79.2305
DATA	196	2	32	0	0	A_14_P101494	chr8:42623074-42623133	6621.74	4497.57	-5.134998125e-001	8.143844106e-002	2.874991812e-010	1.728593e+003	5.298987e+002	1.799744e+002	6.123553e+001	177	201	22	78	8.180200e+000	1.917251e+001	0	0	0	0	0	0	0	0	0	0	0	133.536	100.76	1	1	1	1	25.7804	22.4344	79.2772
DATA	197	2	33	0	0	A_14_P105851	chr5:176409575-176409634	6642.15	4497.84	-1.029319961e-001	9.006517345e-002	2.530962147e-001	4.386103e+002	3.460564e+002	6.651335e+001	4.620011e+001	79	174	22	78	8.216879e+000	1.893178e+001	0	0	0	0	0	0	0	0	0	0	0	33.9524	65.9764	1	1	1	1	27.0811	22.2779	79.3264
DATA	198	2	34	0	0	A_18_P11352039	chr12:15550885-15550944	6664.07	4497.67	4.361390169e-001	7.440336303e-002	4.578250354e-009	1.154511e+003	3.151644e+003	1.257683e+002	3.166388e+002	137.5	702	21	78	8.182714e+000	1.879457e+001	0	0	0	0	0	0	0	0	0	0	0	89.5766	602.593	1	1	1	1	26.0017	22.2519	79.1736
DATA	199	2	35	0	0	A_14_P106407	chr11:13331507-13331564	6684.93	4497.72	-3.499715623e-001	6.967306237e-002	5.085620897e-007	4.977201e+003	2.223380e+003	5.002027e+002	2.244116e+002	424.5	542	22	79	8.076880e+000	1.922370e+001	0	0	0	0	0	0	0	0	0	0	0	387.054	426.294	1	1	1	1	26.2212	22.3157	79.5409
DATA	200	2	36	0	0	A_14_P138759	chr18:37493451-37493510	6705.76	4498	4.200817062e-003	6.613227078e-002	9.493512872e-001	1.025921e+003	1.035893e+003	1.139778e+002	1.079439e+002	127	307	21	79	7.873868e+000	1.945655e+001	0	0	0	0	0	0	0	0	0	0	0	79.9683	199.177	1	1	1	1	26.0017	22.3087	80.0601
DATA	201	2	37	0	0	A_14_P101419	chr8:120628587-120628646	6727.29	4497.95	1.220572921e-002	7.651085139e-002	8.732518075e-001	5.449417e+002	5.604744e+002	7.364114e+001	6.369505e+001	88	210	22	79	7.900370e+000	1.974375e+001	0	0	0	0	0	0	0	0	0	0	0	42.5841	108.083	1	1	1	1	26.0017	22.2931	80.0223
DATA	202	2	38	0	0	A_14_P135475	chr15:42359233-42359292	6748.35	4497.97	-2.283661041e-001	7.177056254e-002	1.463168909e-003	1.052776e+003	6.222572e+002	1.162944e+002	6.915540e+001	125	230	21	80	7.890869e+000	1.935788e+001	0	0	0	0	0	0	0	0	0	0	0	82.477	120.347	1	1	1	1	26.4388	22.1326	80.6594
DATA	203	2	39	0	0	A_16_P00073017	chr1:58043100-58043159	6769.37	4498.36	4.638292600e-001	7.604279972e-002	1.063464776e-009	9.969068e+002	2.900573e+003	1.112059e+002	2.916133e+002	125	659.5	22	80	8.126403e+000	1.917606e+001	0	0	0	0	0	0	0	0	0	0	0	78.3008	562.638	1	1	1	1	25.5572	22.2235	80.168
DATA	204	2	40	0	0	A_16_P19901122	chr13:88789851-88789910	6790.63	4498.43	1.376003462e-001	7.144888666e-002	5.412220914e-002	6.200851e+002	8.512392e+002	7.912410e+001	9.025392e+001	95.5	269	22	80	7.966903e+000	1.918520e+001	0	0	0	0	0	0	0	0	0	0	0	48.8342	165.613	1	1	1	1	25.5572	22.1566	80.5734
DATA	205	2	41	1028	1	SM_05	SM_05	6812	4498.2	0.000000000e+000	6.497656717e-001	1.000000000e+000	4.868583e+001	2.970533e+001	4.908539e+001	2.990494e+001	47	107	22	80	7.985531e+000	1.912611e+001	0	0	0	0	0	0	0	0	0	0	0	2.1047	-1.93276	0	0	0	0	28.1191	22.2708	80.5963
DATA	206	2	42	0	0	A_16_P16121172	chr3:7778946-7779005	6832.79	4498.25	-2.429797961e-001	7.476409282e-002	1.154240361e-003	8.923166e+002	5.099636e+002	1.017426e+002	5.907352e+001	113	211	22	80	8.116001e+000	1.926129e+001	0	0	0	0	0	0	0	0	0	0	0	70.6593	99.8076	1	1	1	1	27.0811	22.2392	81.0107
DATA	207	2	43	0	0	A_14_P135178	chr8:145742205-145742254	6854.21	4497.79	-3.632556745e-001	7.228521576e-002	5.026179043e-007	1.967738e+003	8.525336e+002	2.027202e+002	9.028758e+001	210	276	22	80	8.128003e+000	1.945408e+001	0	0	0	0	0	0	0	0	0	0	0	156.266	167.357	1	1	1	1	27.0811	22.3976	81.0624
DATA	208	2	44	0	0	A_14_P124858	chr4:163164462-163164521	6875.71	4498.22	4.838129168e-002	6.448541281e-002	4.530937825e-001	1.220536e+003	1.364369e+003	1.313739e+002	1.396185e+002	136	379	22	80	7.846781e+000	1.932969e+001	0	0	0	0	0	0	0	0	0	0	0	97.2056	268.659	1	1	1	1	27.0811	22.2059	80.9336
DATA	209	2	45	0	0	A_14_P116151	chr7:110602839-110602898	6896.47	4498.39	-3.372075146e-001	8.909164012e-002	1.537387109e-004	6.254690e+002	2.877387e+002	7.912585e+001	4.124379e+001	100	161	22	80	8.096929e+000	1.926508e+001	0	0	0	0	0	0	0	0	0	0	0	49.9536	56.8265	1	1	1	1	26.6546	22.366	80.7973
DATA	210	2	46	0	0	A_16_P19963753	chr13:113172605-113172664	6917.18	4498.25	-1.214180772e-002	6.747683506e-002	8.571993695e-001	8.926844e+002	8.680728e+002	1.015101e+002	9.167073e+001	120	281.5	22	80	8.237925e+000	1.967233e+001	0	0	0	0	0	0	0	0	0	0	0	71.4983	171.941	1	1	1	1	25.3321	22.2618	80.5749
DATA	211	2	47	0	0	A_16_P19427171	chr11:133531291-133531350	6938.97	4498.42	-1.574482623e-004	6.634799503e-002	9.981065680e-001	9.766792e+002	9.763252e+002	1.089060e+002	1.019548e+002	124	304	22	79	8.188539e+000	1.955401e+001	0	0	0	0	0	0	0	0	0	0	0	78.4605	193.981	1	1	1	1	26.2212	22.2632	80.4868
DATA	212	2	48	0	0	A_16_P18175100	chr7:154690552-154690611	6960.22	4498.44	4.515972022e-001	7.657598922e-002	3.693334292e-009	7.178952e+002	2.030758e+003	8.638039e+001	2.051763e+002	102.5	521.5	22	80	8.124306e+000	1.987276e+001	0	0	0	0	0	0	0	0	0	0	0	57.8417	404.688	1	1	1	1	25.1049	22.1752	80.81
DATA	213	2	49	0	0	A_16_P17414202	chr5:177956879-177956938	6981.63	4498.29	6.332111214e-002	8.314937039e-002	4.463379004e-001	4.058824e+002	4.695927e+002	6.278107e+001	5.529559e+001	79	199	22	80	8.087757e+000	1.975831e+001	0	0	0	0	0	0	0	0	0	0	0	32.8005	93.8599	1	1	1	1	25.5572	22.2465	80.7189
DATA	214	2	50	0	0	A_14_P113346	chr22:46204739-46204798	7002.79	4498.64	-3.723306580e-001	8.257301010e-002	6.510062361e-006	8.336668e+002	3.537218e+002	9.607635e+001	4.581042e+001	108	178	22	80	8.080114e+000	1.959781e+001	0	0	0	0	0	0	0	0	0	0	0	67.5685	70.9096	1	1	1	1	25.1049	22.3543	80.8796
DATA	215	2	51	0	1	SRN_30434	SRN_30434	7023.52	4498.54	-1.508943033e-002	6.786412195e-002	8.240432347e-001	8.546397e+002	8.254554e+002	9.783425e+001	8.750060e+001	114.5	275	22	80	8.170386e+000	1.971878e+001	0	0	0	0	0	0	0	0	0	0	0	69.4699	165.949	1	1	1	1	24.4106	22.311	81.2143
DATA	216	2	52	0	0	A_14_P110627	chr14:80677928-80677978	7044.67	4498.62	6.186066860e-002	6.242263271e-002	3.216868358e-001	2.336852e+003	2.694584e+003	2.384594e+002	2.710085e+002	240.5	665.5	21	81	8.137054e+000	1.971195e+001	0	0	0	0	0	0	0	0	0	0	0	190.513	543.285	1	1	1	1	24.8756	22.1148	81.313
DATA	217	2	53	0	0	A_14_P105972	chr3:173740084-173740143	7065.8	4498.54	-5.179592240e-002	6.555940106e-002	4.294921768e-001	1.138393e+003	1.010406e+003	1.232893e+002	1.050818e+002	138	319	22	81	8.204177e+000	1.983878e+001	0	0	0	0	0	0	0	0	0	0	0	93.0819	204.3	1	1	1	1	25.7804	22.2847	81.6783
DATA	218	2	54	0	0	A_14_P104156	chr7:100843516-100843567	7087.14	4498.84	3.274968222e-001	6.914001546e-002	2.172060435e-006	1.537991e+003	3.269268e+003	1.608785e+002	3.281910e+002	174	766.5	22	81	8.092385e+000	1.984961e+001	0	0	0	0	0	0	0	0	0	0	0	126.125	662.928	1	1	1	1	25.1049	22.3376	81.9683
DATA	219	2	55	0	0	A_14_P108714	chr11:4853983-4854042	7108.48	4498.63	-2.269373385e-001	7.289827221e-002	1.851528304e-003	9.218453e+002	5.466643e+002	1.035016e+002	6.174153e+001	119	212	21.5	81	8.011730e+000	1.971474e+001	0	0	0	0	0	0	0	0	0	0	0	75.8216	111.161	1	1	1	1	25.5572	22.2193	82.0417
DATA	220	2	56	0	0	A_16_P17299478	chr5:129483137-129483196	7129.3	4498.87	3.053160650e-001	7.131745908e-002	1.859847554e-005	7.125227e+002	1.439179e+003	8.531687e+001	1.467361e+002	102	408.5	22	81	8.126325e+000	1.906614e+001	0	0	0	0	0	0	0	0	0	0	0	58.7712	293.443	1	1	1	1	24.4106	22.4536	81.6952
DATA	221	2	57	0	0	A_18_P17126482	chrX:32641074-32641133	7150.62	4499.42	-1.934994373e-001	6.873816686e-002	4.877392566e-003	1.166002e+003	7.467924e+002	1.256391e+002	7.994770e+001	135	256	22	81	8.310389e+000	1.949934e+001	0	0	0	0	0	0	0	0	0	0	0	96.4501	152.688	1	1	1	1	25.7804	22.811	81.7783
DATA	222	2	58	0	0	A_14_P118891	chr22:36662026-36662084	7171.66	4499.36	-1.095851966e-001	6.438719634e-002	8.876065836e-002	1.624543e+003	1.262252e+003	1.690224e+002	1.293953e+002	175	359	22	82	8.229088e+000	1.952116e+001	0	0	0	0	0	0	0	0	0	0	0	134.762	258.759	1	1	1	1	25.3321	22.6253	82.1527
DATA	223	2	59	0	0	A_16_P17853611	chr7:14247513-14247572	7193.06	4498.78	4.435304735e-002	6.516998608e-002	4.961406059e-001	1.049981e+003	1.162879e+003	1.148441e+002	1.197039e+002	137	324.5	21	81	8.426267e+000	1.931122e+001	0	0	0	0	0	0	0	0	0	0	0	87.353	239.009	1	1	1	1	27.2919	22.5318	81.8597
DATA	224	2	60	0	0	A_14_P112152	chr4:186178095-186178154	7214.26	4499.18	-2.918244304e-001	6.997136461e-002	3.037633145e-005	1.599293e+003	8.167771e+002	1.665235e+002	8.644797e+001	179	279	21	81	8.150155e+000	1.930515e+001	0	0	0	0	0	0	0	0	0	0	0	133.42	168.308	1	1	1	1	27.0811	22.3894	81.7935
DATA	225	2	61	0	0	A_14_P116195	chr19:46843260-46843319	7235.48	4499.03	4.849937626e-001	8.183401967e-002	3.093570880e-009	4.170720e+002	1.274104e+003	6.229197e+001	1.305044e+002	83	375.5	22	82	8.026404e+000	1.967434e+001	0	0	0	0	0	0	0	0	0	0	0	34.8904	263.203	1	1	1	1	26.4388	22.4397	82.2993
DATA	226	2	62	0	0	A_14_P135366	chr18:58517547-58517606	7256.32	4499.05	-1.618396475e-001	7.177950494e-002	2.415356559e-002	8.253619e+002	5.685973e+002	9.456030e+001	6.346022e+001	117.5	229	22	81	8.267743e+000	1.947528e+001	0	0	0	0	0	0	0	0	0	0	0	69.2302	117.743	1	1	1	1	26.6546	22.7802	81.5554
DATA	227	2	63	0	1	SRN_50490	SRN_50490	7277.86	4498.68	-4.646920022e-001	7.478478633e-002	5.174346726e-010	3.295933e+004	1.130541e+004	3.296254e+003	1.130891e+003	2802	2444	22	80	8.286527e+000	1.952842e+001	0	0	0	0	0	0	0	0	0	0	0	2772.18	2346.73	1	1	1	1	25.5572	22.8817	81.2743
DATA	228	2	64	0	0	A_14_P122768	chr14:102235694-102235753	7298.82	4498.74	-4.817585485e-001	1.069470973e-001	6.648445307e-006	5.117649e+002	1.687765e+002	6.874506e+001	3.273501e+001	90.5	140	22	80	7.830740e+000	1.962754e+001	0	0	0	0	0	0	0	0	0	0	0	43.1555	35.1147	1	1	1	1	26.6546	22.3838	80.893
DATA	229	2	65	0	0	A_14_P130894	chr11:82758698-82758757	7319.8	4498.88	-1.072998038e-001	6.265089478e-002	8.677476659e-002	3.486841e+003	2.723531e+003	3.516772e+002	2.737872e+002	333	665	22	80	7.784466e+000	1.983159e+001	0	0	0	0	0	0	0	0	0	0	0	294.778	567.917	1	1	1	1	26.4388	22.386	81.5516
DATA	230	2	66	0	0	A_18_P15117890	chr5:20693570-20693629	7340.97	4498.9	7.099623902e-002	6.442806556e-002	2.704852213e-001	1.166173e+003	1.373281e+003	1.252410e+002	1.401384e+002	144	394	22	80	7.725440e+000	1.973839e+001	0	0	0	0	0	0	0	0	0	0	0	98.8365	286.989	1	1	1	1	26.6546	22.4368	81.3953
DATA	231	2	67	0	0	A_14_P200350	chr12:57434942-57435000	7362.54	4499.04	-1.740869063e-001	7.975153448e-002	2.904568145e-002	5.825390e+002	3.901559e+002	7.395190e+001	4.794367e+001	94	193	22	80	7.944833e+000	1.978424e+001	0	0	0	0	0	0	0	0	0	0	0	49.4948	81.7127	1	1	1	1	27.7085	22.3524	81.4959
DATA	232	2	68	0	0	A_14_P130979	chr10:74542787-74542846	7383.28	4499.15	-1.977206985e-001	7.348201295e-002	7.129458155e-003	7.986417e+002	5.065605e+002	9.189108e+001	5.778652e+001	111	212	22	80	8.267876e+000	1.947331e+001	0	0	0	0	0	0	0	0	0	0	0	68.0146	106.307	1	1	1	1	27.501	22.4846	81.5557
DATA	233	2	69	0	0	A_14_P100630	chr1:70303897-70303956	7404.68	4499.14	9.595663495e-002	6.938164228e-002	1.666568286e-001	6.641935e+002	8.284213e+002	8.042056e+001	8.736685e+001	105	286	22	80	8.276073e+000	1.938047e+001	0	0	0	0	0	0	0	0	0	0	0	56.6986	174.202	1	1	1	1	27.0811	22.5852	80.9639
DATA	234	2	70	0	0	A_16_P36797540	chr4:81798518-81798577	7425.17	4499.45	7.153374933e-002	6.453818501e-002	2.676916178e-001	1.132399e+003	1.335160e+003	1.219440e+002	1.363591e+002	144	393	22	79	8.281440e+000	1.916928e+001	0	0	0	0	0	0	0	0	0	0	0	96.8765	281.285	1	1	1	1	24.8756	22.4471	80.3701
DATA	235	2	71	0	0	A_16_P15883074	chr2:154164613-154164672	7446.83	4498.91	9.012203194e-002	6.324017887e-002	1.541353702e-001	1.638586e+003	2.016468e+003	1.699623e+002	2.035334e+002	180	526	22	79	7.814700e+000	1.929079e+001	0	0	0	0	0	0	0	0	0	0	0	140.507	425.606	1	1	1	1	27.501	22.2746	80.0305
DATA	236	2	72	0	0	A_14_P113211	chr9:138392136-138392195	7467.44	4498.79	-3.575282753e-001	9.097143577e-002	8.490496738e-005	5.747650e+002	2.523260e+002	7.302439e+001	3.739670e+001	89	161	22	79	7.930959e+000	1.911684e+001	0	0	0	0	0	0	0	0	0	0	0	49.389	53.3484	1	1	1	1	24.4106	22.3719	79.6058
DATA	237	2	73	0	0	A_14_P138956	chr16:15656291-15656350	7488.93	4499	-9.382186785e-002	7.317066764e-002	1.997608172e-001	6.555565e+002	5.281877e+002	7.948667e+001	5.957375e+001	103	223	22	79	8.091809e+000	1.882967e+001	0	0	0	0	0	0	0	0	0	0	0	56.4487	111.865	1	1	1	1	26.0017	22.4374	79.5494
DATA	238	2	74	0	0	A_16_P16871604	chr4:137118362-137118421	7510.22	4498.81	-4.706293518e-001	8.896356056e-002	1.222253111e-007	7.846179e+002	2.654782e+002	9.038046e+001	3.823039e+001	112.5	167.5	22	78	8.123979e+000	1.843786e+001	0	0	0	0	0	0	0	0	0	1	0	67.6996	56.3162	1	1	1	1	26.0017	22.399	78.9333
DATA	239	2	75	0	0	A_16_P01388843	chr5:166951793-166951852	7531.67	4498.53	-2.648353998e-002	6.545876921e-002	6.857836663e-001	1.044521e+003	9.827286e+002	1.136426e+002	1.020393e+002	133	319	21	78	8.091792e+000	1.870682e+001	0	0	0	0	0	0	0	0	0	1	0	90.3043	208.787	1	1	1	1	25.3321	22.1369	78.5612
DATA	240	2	76	0	0	A_16_P20154283	chr14:97978392-97978451	7552.22	4498.47	1.593813603e-001	7.932293877e-002	4.450828583e-002	3.923526e+002	5.663147e+002	5.946900e+001	6.292442e+001	81	216	21	79	8.105094e+000	1.913706e+001	0	0	0	0	0	0	0	0	0	0	0	33.9823	120.485	1	1	1	1	23.9365	22.0648	79.205
DATA	241	2	77	0	0	A_14_P136359	chr2:116330274-116330333	7573.81	4498.93	-1.554727953e-002	6.464520086e-002	8.099413596e-001	1.150390e+003	1.109936e+003	1.233861e+002	1.143232e+002	149	327	22	79	8.203855e+000	1.946116e+001	0	0	0	0	0	0	0	0	0	0	0	99.8124	236.476	1	1	1	1	26.0017	22.2572	79.8038
DATA	242	2	78	0	1	SRN_30558	SRN_30558	7594.86	4498.78	8.898583740e-002	7.258650228e-002	2.202257117e-001	5.407501e+002	6.637163e+002	7.005328e+001	7.178813e+001	96	247	21	79	8.110766e+000	1.972428e+001	0	0	0	0	0	0	0	0	0	0	0	46.9979	141.586	1	1	1	1	25.7804	22.0604	79.7561
DATA	243	2	79	0	0	A_14_P122294	chr3:84777412-84777471	7616.22	4499.06	-4.362760831e-001	9.767417589e-002	7.945500218e-006	5.565378e+002	2.038068e+002	7.123457e+001	3.408657e+001	97.5	154.5	21	79	8.044286e+000	2.002269e+001	0	0	0	0	0	0	0	0	0	0	0	48.4475	43.5297	1	1	1	1	25.1049	22.0519	79.9758
DATA	244	2	80	0	0	A_16_P19125946	chr11:653155-653214	7637.75	4498.51	-6.820077943e-003	7.366725088e-002	9.262376230e-001	5.608038e+002	5.520658e+002	7.152320e+001	6.158452e+001	98.5	221.5	21	79	8.020502e+000	1.989009e+001	0	0	0	0	0	0	0	0	0	0	0	48.8988	118.041	1	1	1	1	25.3321	21.9708	79.5259
DATA	245	2	81	0	1	SRN_50360	SRN_50360	7658.86	4498.8	-2.753452884e-001	6.638175991e-002	3.355303543e-005	2.720663e+005	1.443210e+005	2.720666e+004	1.443212e+004	23837.5	31220.5	21	79	8.040053e+000	1.959469e+001	0	0	0	0	0	0	0	0	0	0	0	23756.2	30890.2	1	1	1	1	28.1191	22.1323	79.7191
DATA	246	2	82	0	0	A_16_P37999166	chr7:40095110-40095169	7679.83	4498.83	9.850807729e-002	6.875962691e-002	1.519595615e-001	6.799420e+002	8.530607e+002	8.113487e+001	8.954943e+001	107.5	285.5	22	79	8.032427e+000	1.954105e+001	0	0	0	0	0	0	0	0	0	0	0	59.4517	182.757	1	1	1	1	27.0811	22.1728	79.8256
DATA	247	2	83	0	0	A_16_P15203883	chr1:87873004-87873063	7700.73	4499.21	-4.073588391e-001	7.504461385e-002	5.691815078e-008	1.611837e+003	6.309026e+002	1.671378e+002	6.871014e+001	196	235	22	79	8.110679e+000	1.922568e+001	0	0	0	0	0	0	0	0	0	0	0	141.106	135.278	1	1	1	1	25.1049	22.4045	79.353
DATA	248	2	84	0	0	A_14_P122870	chr12:10269497-10269556	7722.03	4499.38	-3.500017000e-003	6.379858761e-002	9.562496685e-001	1.310199e+003	1.299682e+003	1.382621e+002	1.327829e+002	159	380	22	78	8.193711e+000	1.864750e+001	0	0	0	0	0	0	0	0	0	1	0	114.836	278.894	1	1	1	1	26.0017	22.2755	78.9932
DATA	249	2	85	0	0	A_16_P16215727	chr3:48371494-48371553	7743.21	4499.79	3.228526825e-001	7.339917091e-002	1.089576490e-005	5.567638e+002	1.170910e+003	7.103455e+001	1.202033e+002	100	357	21	78	8.160096e+000	1.875040e+001	0	0	0	0	0	0	0	0	0	0	0	48.8514	251.436	1	1	1	1	23.696	22.11	79.1293
DATA	250	2	86	0	0	A_14_P105546	chr17:47655292-47655351	7764.33	4499.62	3.159402001e-001	6.942838838e-002	5.349544115e-006	1.050053e+003	2.173459e+003	1.138773e+002	2.190363e+002	145.5	584	22	78	8.132517e+000	1.917864e+001	0	0	0	0	0	0	0	0	0	1	0	92.2311	466.987	1	1	1	1	24.8756	22.1554	78.9925
DATA	251	2	87	0	0	A_14_P114653	chr2:65477909-65477968	7785.64	4499.63	-1.731777610e-001	7.143175909e-002	1.533452955e-002	8.288435e+002	5.562817e+002	9.385106e+001	6.189860e+001	120	223.5	21	78	8.064794e+000	1.930519e+001	0	0	0	0	0	0	0	0	0	0	0	72.871	119.582	1	1	1	1	25.5572	22.1663	79.3015
DATA	252	2	88	0	0	A_16_P16111335	chr3:3653346-3653405	7806.58	4499.65	-2.448652550e-001	7.570264220e-002	1.218274059e-003	7.692052e+002	4.377004e+002	8.860960e+001	5.149914e+001	113	199	21	78	7.732948e+000	1.920013e+001	0	0	0	0	0	0	0	0	0	0	0	67.6855	94.1293	1	1	1	1	25.5572	21.8434	79.4513
DATA	253	2	89	0	0	A_14_P108641	chr16:1820324-1820379	7827.75	4499.37	-1.975246944e-001	6.891794803e-002	4.155826872e-003	1.093613e+003	6.939671e+002	1.178626e+002	7.451037e+001	139	258	21	78	8.129013e+000	1.912555e+001	0	0	0	0	0	0	0	0	0	0	0	96.3107	149.286	1	1	1	1	25.7804	22.1666	79.5773
DATA	254	2	90	0	0	A_14_P113761	chr5:131008260-131008319	7848.91	4499.68	2.230863416e-001	6.855375129e-002	1.137196412e-003	7.583156e+002	1.267466e+003	8.763346e+001	1.296157e+002	114.5	382	22	78	8.224961e+000	1.927339e+001	0	0	0	0	0	0	0	0	0	0	0	66.8258	272.726	1	1	1	1	25.3321	22.3258	79.6865
DATA	255	2	91	0	0	A_14_P117821	chrX:34481748-34481807	7870.07	4499.3	-5.912522067e-001	1.102170233e-001	8.120238413e-008	5.575593e+002	1.429022e+002	7.096017e+001	3.065202e+001	97.5	135	22	79	8.202296e+000	1.900469e+001	0	0	0	0	0	0	0	0	0	0	0	49.1672	30.7528	1	1	1	1	26.0017	22.3189	79.9874
DATA	256	2	92	0	0	A_14_P104417	chr2:11389766-11389815	7891.1	4499.6	2.533131840e-001	6.617517328e-002	1.292314186e-004	1.966345e+003	3.523489e+003	2.014694e+002	3.533907e+002	224.5	839.5	22	79	7.928161e+000	1.946716e+001	0	0	0	0	0	0	0	0	0	0	0	173.481	758.318	1	1	1	1	25.7804	22.4228	80.248
DATA	257	2	93	0	0	A_14_P119212	chr6:161582823-161582882	7912.23	4499.54	2.939673269e-001	6.953726138e-002	2.363239972e-005	8.496164e+002	1.671823e+003	9.561139e+001	1.693670e+002	126	461	22	80	7.855910e+000	1.940923e+001	0	0	0	0	0	0	0	0	0	0	0	74.991	359.796	1	1	1	1	25.5572	22.4886	80.6226
DATA	258	2	94	0	0	A_14_P135297	chr10:74506622-74506681	7933.02	4499.87	-3.495394266e-001	7.594573248e-002	4.174708714e-006	1.045969e+003	4.677131e+002	1.134126e+002	5.406439e+001	138	210	22	81	7.821690e+000	1.962686e+001	0	0	0	0	0	0	0	0	0	0	0	92.3497	100.648	1	1	1	1	25.1049	22.5247	81.3956
DATA	259	2	95	0	0	A_14_P202101	chr1:71318416-71318475	7954.73	4499.53	-4.442755995e-001	7.396880632e-002	1.898561394e-009	5.815948e+003	2.090956e+003	5.832437e+002	2.108476e+002	555	552	22	80	7.911017e+000	1.952338e+001	0	0	0	0	0	0	0	0	0	0	0	513.668	449.858	1	1	1	1	25.7804	22.5602	81.1846
DATA	260	2	96	0	0	A_18_P17380348	chrY:7613581-7613640	7975.4	4500	-5.097722342e-001	4.425373630e-001	2.493496916e-001	8.716264e+001	2.694996e+001	4.467857e+001	2.713106e+001	53	100	22	80	7.901334e+000	1.957562e+001	0	0	0	0	0	0	0	0	0	0	0	7.69909	-4.03752	1	0	0	0	29.5109	22.4361	80.8826
DATA	261	2	97	0	0	A_14_P130939	chr13:94540422-94540477	7996.5	4499.77	2.357482975e-001	6.912579528e-002	6.486186515e-004	7.242190e+002	1.246287e+003	8.464382e+001	1.275499e+002	111	371.5	22	80	8.151980e+000	1.947130e+001	0	0	0	0	0	0	0	0	0	0	0	63.9796	267.965	1	1	1	1	25.7804	22.4775	80.9521
DATA	262	2	98	0	0	A_14_P121057	chr1:40128786-40128845	8017.87	4499.92	4.074319596e-001	7.241730440e-002	1.842563278e-008	1.539578e+003	3.933995e+003	1.600708e+002	3.943355e+002	179.5	899	22	80	8.468546e+000	1.947966e+001	0	0	0	0	0	0	0	0	0	0	0	136.011	845.474	1	1	1	1	27.0811	22.6444	81.0192
DATA	263	2	99	0	0	A_14_P130347	chr4:27025347-27025406	8039.59	4500.21	-7.511429801e-002	6.603753820e-002	2.553508548e-001	1.047642e+003	8.812492e+002	1.135588e+002	9.221758e+001	144	292	22	80	8.248272e+000	1.958770e+001	0	0	0	0	0	0	0	0	0	0	0	92.542	189.293	1	1	1	1	25.3321	22.375	81.358
DATA	264	2	100	0	0	A_14_P110273	chr4:152201339-152201398	8060.48	4500.29	3.115954961e-003	8.384789883e-002	9.703558435e-001	3.909729e+002	3.937881e+002	5.873006e+001	4.785034e+001	81	199	21	80	8.051080e+000	1.993879e+001	0	0	0	0	0	0	0	0	0	0	0	34.5309	84.5355	1	1	1	1	28.1191	22.3612	81.6392
DATA	265	2	101	0	0	A_14_P120470	chr11:47269963-47270016	8081.51	4500.12	1.819287372e-001	6.468883586e-002	4.917837887e-003	1.546134e+003	2.350584e+003	1.607066e+002	2.366272e+002	188	611	21	80	8.037470e+000	1.960080e+001	0	0	0	0	0	0	0	0	0	0	0	136.53	504.256	1	1	1	1	25.7804	22.3257	81.2909
DATA	266	2	102	0	0	A_16_P15630632	chr2:43046238-43046297	8102.89	4500.62	1.398894200e-001	6.980733505e-002	4.507692499e-002	6.204642e+002	8.562610e+002	7.597732e+001	8.984949e+001	100	275	21	80	8.217573e+000	1.958810e+001	0	0	0	0	0	0	0	0	0	0	0	54.7687	183.551	1	1	1	1	24.6442	22.463	81.3317
DATA	267	2	103	0	0	A_14_P113820	chr16:2092056-2092101	8124	4499.8	-1.145733702e-001	7.940827310e-002	1.490657747e-001	5.181838e+002	3.980251e+002	6.788814e+001	4.823536e+001	93.5	188.5	22	81	8.244584e+000	1.934696e+001	0	0	0	0	0	0	0	0	0	0	0	45.7301	85.2466	1	1	1	1	28.1191	22.4843	81.6149
DATA	268	2	104	0	0	A_18_P12230151	chr15:53238405-53238464	8144.73	4499.92	-7.591192192e-002	6.947241854e-002	2.745292725e-001	7.709777e+002	6.473362e+002	8.870996e+001	7.024371e+001	115	244	22	80	8.393571e+000	1.891414e+001	0	0	0	0	0	0	0	0	0	0	0	68.0087	138.519	1	1	1	1	26.4388	22.7379	81.0259
DATA	269	2	105	0	0	A_14_P134348	chrX:36367299-36367358	8166.36	4500.07	-4.008144200e-002	8.176318646e-002	6.239826200e-001	4.364967e+002	3.980151e+002	6.190965e+001	4.826382e+001	84	193	22	81	8.314964e+000	1.917304e+001	0	0	0	0	0	0	0	0	0	0	0	38.4827	85.0826	1	1	1	1	26.0017	22.535	81.8744
DATA	270	2	106	0	0	A_14_P120445	chr8:140713512-140713571	8187.64	4500	-4.024762961e-002	6.586445932e-002	5.411549037e-001	1.000961e+003	9.123670e+002	1.093113e+002	9.524165e+001	138	301	22	81	8.286406e+000	1.972819e+001	0	0	0	0	0	0	0	0	0	0	0	88.1966	194.825	1	1	1	1	26.2212	22.7728	82.1604
DATA	271	2	107	0	0	A_14_P133620	chr1:152659667-152659720	8208.43	4499.97	-1.319965939e-002	6.277455425e-002	8.334562787e-001	1.766789e+003	1.713898e+003	1.820648e+002	1.735597e+002	202	466	23	81	8.343953e+000	1.986627e+001	0	0	0	0	0	0	0	0	0	0	0	155.577	365.575	1	1	1	1	26.2212	23.1463	82.0352
DATA	272	2	108	0	0	A_14_P139611	chr1:36909594-36909648	8229.45	4500.05	1.670515771e-001	6.386278784e-002	8.902154546e-003	2.154981e+003	3.165884e+003	2.199418e+002	3.177712e+002	237.5	785	23	81	8.348794e+000	1.974298e+001	0	0	0	0	0	0	0	0	0	0	0	189.622	674.481	1	1	1	1	26.2212	23.1746	82.1962
DATA	273	2	109	0	0	A_14_P124604	chr1:22352654-22352713	8250.78	4500	4.876040698e-001	7.667536786e-002	2.026338867e-010	1.209087e+003	3.715879e+003	1.286736e+002	3.725987e+002	157.5	907.5	23	81	8.282469e+000	1.951198e+001	0	0	0	0	0	0	0	0	0	0	0	106.308	790.644	1	1	1	1	24.8756	23.1967	82.1391
DATA	274	2	110	0	0	A_16_P15884526	chr2:154938385-154938444	8271.83	4500.36	-3.061069388e-002	8.115414020e-002	7.060309120e-001	4.408513e+002	4.108483e+002	6.232963e+001	4.941800e+001	86.5	185.5	22	81.5	8.427330e+000	1.925470e+001	0	0	0	0	0	0	0	0	0	0	0	38.7264	87.3039	1	1	1	1	25.7804	22.952	82.1909
DATA	275	2	111	0	0	A_14_P124551	chr14:103986623-103986673	8293.11	4499.86	-3.047972497e-001	7.674508714e-002	7.140534156e-005	8.581619e+002	4.253750e+002	9.648347e+001	5.065338e+001	117.5	198.5	22	82	8.396248e+000	1.949929e+001	0	0	0	0	0	0	0	0	0	0	0	75.3237	90.2622	1	1	1	1	27.501	22.786	82.337
DATA	276	2	112	0	0	A_14_P113840	chr1:22580233-22580292	8314.3	4499.83	5.763590502e-001	8.146435939e-002	1.494658596e-012	1.524582e+003	5.747908e+003	1.587194e+002	5.754502e+002	180	1272	22	81	8.199123e+000	1.956328e+001	0	0	0	0	0	0	0	0	0	0	0	133.69	1217.9	1	1	1	1	24.6442	22.3668	81.8025
DATA	277	2	113	0	0	A_16_P18843555	chr10:14829939-14829998	8335.58	4500	1.426391373e-001	6.338053871e-002	2.441598581e-002	2.204762e+003	3.061969e+003	2.248603e+002	3.074367e+002	231	748	21	80	8.117981e+000	1.967172e+001	0	0	0	0	0	0	0	0	0	0	0	193.132	647.81	1	1	1	1	26.2212	22.2256	81.3186
DATA	278	2	114	0	0	A_14_P120692	chr9:79312247-79312306	8356.57	4500.24	2.892689753e-001	6.714865785e-002	1.648199364e-005	2.642975e+003	5.144724e+003	2.679738e+002	5.152136e+002	267	1118.5	21	80	7.912101e+000	1.983567e+001	0	0	0	0	0	0	0	0	0	0	0	231.265	1086.78	1	1	1	1	26.6546	22.2144	80.9159
DATA	279	2	115	0	0	A_14_P134785	chr19:10385601-10385651	8377.74	4499.97	5.624287997e-002	6.499382930e-002	3.868427507e-001	1.029593e+003	1.171948e+003	1.120781e+002	1.204171e+002	136	354	21	79	7.698456e+000	1.960006e+001	0	0	0	0	0	0	0	0	0	0	0	89.9957	247.161	1	1	1	1	27.7085	22.0224	80.5768
DATA	280	2	116	0	-1	NC2_00070181	NC2_00070181	8398.9	4500.19	0.000000000e+000	6.485130781e-001	1.000000000e+000	4.403906e+001	2.753130e+001	4.450490e+001	2.780183e+001	52	116.5	21	80	7.694741e+000	1.950039e+001	0	0	0	0	0	0	0	0	0	0	0	3.39195	4.58797	0	0	0	0	27.7085	21.907	80.5201
DATA	281	2	117	1028	1	SM_07	SM_07	8420	4500.2	-4.698463837e-001	4.628735235e-001	3.100751843e-001	8.136054e+001	2.757830e+001	4.512753e+001	2.776361e+001	57	103	21	80	7.647324e+000	1.915815e+001	0	0	0	0	0	0	0	0	0	0	0	7.09464	-4.2519	1	0	0	0	28.1191	21.8829	80.4854
DATA	282	2	118	0	0	A_14_P105396	chr21:37796230-37796289	8441.27	4499.55	7.125071760e-001	9.942272302e-002	7.697199877e-013	2.129488e+002	1.098455e+003	4.927642e+001	1.133121e+002	69	330	22	80	7.691959e+000	1.931547e+001	0	0	0	0	0	0	0	0	0	0	0	18.5485	230.471	1	1	0	1	25.3321	21.914	80.4506
DATA	283	2	119	0	0	A_14_P128909	chr21:19756025-19756084	8462.25	4499.81	3.009165962e-002	6.370709804e-002	6.366813353e-001	1.318713e+003	1.413325e+003	1.391759e+002	1.440528e+002	161.5	399	22	80	8.041508e+000	1.972678e+001	0	0	0	0	0	0	0	0	0	0	0	114.713	296.011	1	1	1	1	26.2212	22.2985	80.2827
DATA	284	2	120	0	0	A_14_P105071	chr16:57511305-57511361	8483.49	4500.11	-1.080237710e-001	6.365303880e-002	8.968311995e-002	1.910917e+003	1.490109e+003	1.962176e+002	1.516028e+002	210.5	410	22	80	8.104873e+000	1.971543e+001	0	0	0	0	0	0	0	0	0	0	0	166.001	311.524	1	1	1	1	26.2212	22.3427	80.0618
DATA	285	2	121	0	0	A_14_P109369	chr17:32977608-32977667	8504.78	4500.25	-1.372496513e-003	6.363321393e-002	9.827918660e-001	1.376392e+003	1.372049e+003	1.446903e+002	1.400259e+002	171.5	401	22	79	8.226092e+000	1.981971e+001	0	0	0	0	0	0	0	0	0	0	0	119.404	286.305	1	1	1	1	27.0811	22.4011	79.6943
DATA	286	2	122	0	0	A_18_P15977500	chr7:9006498-9006557	8525.96	4500.25	-3.227985840e-002	6.307915121e-002	6.088359449e-001	1.688659e+003	1.567697e+003	1.746765e+002	1.592539e+002	190.5	419	22	79	8.216498e+000	1.970438e+001	0	0	0	0	0	0	0	0	0	0	0	146.294	326.51	1	1	1	1	25.1049	22.489	79.8385
DATA	287	2	123	0	0	A_14_P119686	chr16:31288300-31288353	8547.18	4500.42	-1.421543075e-001	6.689044031e-002	3.357149152e-002	1.164513e+003	8.394406e+002	1.247506e+002	8.851383e+001	146	286.5	22	79	8.294693e+000	1.922687e+001	0	0	0	0	0	0	0	0	0	0	0	100.743	174.498	1	1	1	1	25.7804	22.5464	79.6235
DATA	288	2	124	0	0	A_16_P17568597	chr6:64471193-64471252	8568.26	4500.49	1.564877685e-001	6.618884644e-002	1.806603324e-002	9.489874e+002	1.360656e+003	1.049438e+002	1.389424e+002	125	376.5	22	79	8.172912e+000	1.897702e+001	0	0	0	0	0	0	0	0	0	0	0	81.9826	282.296	1	1	1	1	24.6442	22.4235	79.4596
DATA	289	2	125	0	0	A_16_P41239072	chr20:275774-275833	8589.5	4500.5	-1.284033463e-001	6.333441968e-002	4.262289567e-002	2.638311e+003	1.963010e+003	2.676191e+002	1.983139e+002	266	500	22	79	8.046272e+000	1.892008e+001	0	0	0	0	0	0	0	0	0	0	0	227.6	406.463	1	1	1	1	24.4106	22.4548	79.8523
DATA	290	2	126	0	0	A_16_P38909067	chr9:140852852-140852911	8610.76	4500.27	6.689908328e-001	8.791926043e-002	2.759045797e-014	7.981217e+002	3.724431e+003	9.158958e+001	3.735122e+002	116	885	22	79	8.280380e+000	1.905383e+001	0	0	0	0	0	0	0	0	0	0	0	68.7573	769.636	1	1	1	1	25.7804	22.6447	79.3955
DATA	291	2	127	0	0	A_16_P19116964	chr10:132580596-132580655	8631.47	4500.69	7.893264130e-002	6.528950037e-002	2.266767616e-001	1.005167e+003	1.205510e+003	1.101283e+002	1.238271e+002	131	357	22	79	7.967199e+000	1.912293e+001	0	0	0	0	0	0	0	0	0	0	0	86.4664	248.63	1	1	1	1	24.4106	22.519	79.2654
DATA	292	2	128	0	0	A_14_P122696	chr6:166659302-166659361	8652.5	4500.5	4.466006963e-002	6.619649095e-002	4.998923319e-001	9.013485e+002	9.989709e+002	1.007695e+002	1.038424e+002	122	307	22	78	7.925728e+000	1.936698e+001	0	0	0	0	0	0	0	0	0	1	0	77.4294	205.619	1	1	1	1	24.4106	22.4268	78.8353
DATA	293	2	129	0	0	A_14_P101838	chr3:167437972-167438031	8674.17	4500.79	-5.653760011e-003	1.227684827e-001	9.632686360e-001	2.192804e+002	2.164442e+002	5.017146e+001	3.571553e+001	68	154	22	78	7.919722e+000	1.937001e+001	0	0	0	0	0	0	0	0	0	1	0	18.8086	44.4596	1	1	0	1	23.4529	22.3849	79.0636
DATA	294	2	130	0	0	A_14_P131735	chr8:94936398-94936457	8695	4500.7	8.775863595e-002	6.408043736e-002	1.708407279e-001	1.274055e+003	1.559362e+003	1.351816e+002	1.585132e+002	149.5	419.5	22	78	7.934511e+000	1.948015e+001	0	0	0	0	0	0	0	0	0	1	0	109.132	319.669	1	1	1	1	26.2212	22.3396	78.7039
DATA	295	2	131	0	0	A_16_P00639849	chr3:5030941-5031000	8716.47	4500.85	1.400059563e-001	8.314592021e-002	9.220904969e-002	3.608034e+002	4.980541e+002	5.787568e+001	5.739542e+001	78	213	21	78	7.688491e+000	1.959957e+001	0	0	0	0	0	0	0	0	0	1	0	30.8609	101.893	1	1	1	1	24.6442	21.9094	78.981
DATA	296	2	132	0	0	A_16_P41862419	chrY:6716801-6716860	8737.38	4500.47	-2.268047124e-001	6.269956501e-001	7.175519289e-001	4.786164e+001	2.839114e+001	4.556242e+001	2.865780e+001	51	110	22	78	7.964207e+000	1.939738e+001	0	0	0	0	0	0	0	0	0	1	0	4.08858	4.25503	1	0	0	0	25.3321	22.2064	78.8833
DATA	297	2	133	0	0	A_16_P01648198	chr7:5151444-5151503	8758.73	4500.63	3.922827732e-001	7.405985089e-002	1.178273966e-007	6.997048e+002	1.726623e+003	8.339445e+001	1.750214e+002	102	458	22	78	8.022619e+000	1.928466e+001	0	0	0	0	0	0	0	0	0	0	0	59.6889	351.821	1	1	1	1	26.0017	22.313	79.1194
DATA	298	2	134	0	0	A_14_P132264	chr1:109472445-109472504	8779.95	4500.82	-1.961089280e-001	6.750147095e-002	3.669549846e-003	1.347771e+003	8.580396e+002	1.422296e+002	9.047537e+001	155.5	268	22	79	7.958407e+000	1.944539e+001	0	0	0	0	0	0	0	0	0	0	0	114.816	174.49	1	1	1	1	27.501	22.4462	79.6134
DATA	299	2	135	0	0	A_14_P123758	chr11:75439258-75439317	8801.07	4500.3	2.489968527e-001	6.702667402e-002	2.032905279e-004	1.217790e+003	2.160574e+003	1.299974e+002	2.179623e+002	150	561	22	79	7.989470e+000	1.940656e+001	0	0	0	0	0	0	0	0	0	0	0	103.622	438.499	1	1	1	1	25.5572	22.4027	79.8076
DATA	300	2	136	0	0	A_14_P123448	chr11:70049370-70049416	8822	4500.8	-2.187057140e-001	9.713071098e-002	2.434351835e-002	4.106837e+002	2.482000e+002	6.133005e+001	3.802533e+001	82	151	22	79	7.975505e+000	1.951801e+001	0	0	0	0	0	0	0	0	0	0	0	34.8984	50.2781	1	1	1	1	28.1191	22.3567	80.2827
DATA	301	2	137	0	0	A_14_P139131	chr16:68712060-68712116	8843.29	4500.59	2.087941047e-001	7.837737185e-002	7.722697030e-003	4.074967e+002	6.590498e+002	6.115655e+001	7.194844e+001	84	237.5	22	79	8.143804e+000	1.907953e+001	0	0	0	0	0	0	0	0	0	0	0	34.5874	133.246	1	1	1	1	25.1049	22.329	80.0185
DATA	302	2	138	0	0	A_16_P02895687	chr14:38346804-38346863	8864.85	4500.28	2.105792481e-002	6.272895281e-002	7.370993263e-001	1.816579e+003	1.906832e+003	1.873067e+002	1.928637e+002	202	473	22	80	8.199587e+000	1.967293e+001	0	0	0	0	0	0	0	0	0	0	0	154.017	384.778	1	1	1	1	24.4106	22.4226	80.2719
DATA	303	2	139	0	0	A_16_P00823570	chr3:139688200-139688259	8885.61	4500.98	-3.202939038e-001	8.706306000e-002	2.342672676e-004	6.118947e+002	2.926731e+002	7.637694e+001	4.118097e+001	97	168	22	80	8.115152e+000	1.930664e+001	0	0	0	0	0	0	0	0	0	0	0	51.8156	58.954	1	1	1	1	25.7804	22.3954	80.2578
DATA	304	2	140	0	0	A_18_P16668991	chr8:126131762-126131821	8906.58	4501.05	-3.848811908e-001	7.343856137e-002	1.598302754e-007	1.826936e+003	7.530817e+002	1.883363e+002	8.070691e+001	204.5	255.5	22	80	8.089750e+000	1.933480e+001	0	0	0	0	0	0	0	0	0	0	0	154.546	151.426	1	1	1	1	26.0017	22.3511	80.3479
DATA	305	2	141	0	0	A_14_P129283	chr2:216733008-216733067	8928.07	4500.97	-1.318920177e-001	6.576691460e-002	4.491534317e-002	1.352522e+003	9.982796e+002	1.427963e+002	1.039755e+002	159	309	22	79	7.917299e+000	1.914825e+001	0	0	0	0	0	0	0	0	0	0	0	114.304	200.372	1	1	1	1	26.4388	22.2233	80.4176
DATA	306	2	142	0	0	A_16_P40104000	chr13:113135829-113135888	8948.88	4500.95	2.254223622e-001	7.049065819e-002	1.384303234e-003	6.474927e+002	1.088071e+003	7.933309e+001	1.126370e+002	100	328	22	80	7.959197e+000	1.907963e+001	0	0	0	0	0	0	0	0	0	0	0	54.6734	218.031	1	1	1	1	26.0017	22.2582	80.3284
DATA	307	2	143	0	0	A_16_P20683181	chr17:54453634-54453693	8970.53	4501.17	-3.252736696e-001	7.536713296e-002	1.589858214e-005	1.049673e+003	4.963415e+002	1.145561e+002	5.757156e+001	135	199	22	80	8.007609e+000	1.924563e+001	0	0	0	0	0	0	0	0	0	0	0	88.5556	99.2934	1	1	1	1	26.6546	22.301	80.2445
DATA	308	2	144	0	0	A_14_P100786	chr22:35706637-35706696	8991.31	4501.26	-4.047061028e-001	7.729414567e-002	1.641634480e-007	1.264322e+003	4.979110e+002	1.345107e+002	5.772963e+001	150.5	195	22	79	7.825476e+000	1.947220e+001	0	0	0	0	0	0	0	0	0	0	0	106.587	99.4543	1	1	1	1	26.6546	22.2625	79.9875
DATA	309	2	145	0	0	A_16_P20739086	chr17:77027391-77027450	9012.93	4500.67	4.367934834e-001	7.490024572e-002	5.487550747e-009	8.998801e+002	2.460244e+003	1.010346e+002	2.477584e+002	125	594	22	80	7.866860e+000	1.936943e+001	0	0	0	0	0	0	0	0	0	0	0	75.8247	490.647	1	1	1	1	26.0017	22.2219	80.3913
DATA	310	2	146	0	0	A_14_P107441	chr12:107002609-107002667	9033.39	4500.95	-2.224445238e-001	6.739230050e-002	9.642988297e-004	1.603105e+003	9.605447e+002	1.667694e+002	1.004243e+002	180	286	22	80	7.893232e+000	1.950618e+001	0	0	0	0	0	0	0	0	0	0	0	135.002	191.301	1	1	1	1	26.8687	22.3036	80.7102
DATA	311	2	147	0	0	A_14_P101553	chr15:31853246-31853305	9055.36	4500.89	5.473681083e-002	6.363624713e-002	3.897055594e-001	1.399198e+003	1.587143e+003	1.472816e+002	1.614039e+002	168	419	22	80	8.098120e+000	1.937443e+001	0	0	0	0	0	0	0	0	0	0	0	117.781	315.65	1	1	1	1	26.2212	22.4396	80.7309
DATA	312	2	148	0	1	SRN_50197	SRN_50197	9076.44	4501.2	-2.854649172e-001	6.680911141e-002	1.929953988e-005	1.063170e+004	5.509823e+003	1.064164e+003	5.517650e+002	943.5	1188	22	80	8.092873e+000	1.987286e+001	0	0	0	0	0	0	0	0	0	0	0	894.616	1094.44	1	1	1	1	25.1049	22.4172	81.0171
DATA	313	2	149	0	0	A_14_P113758	chr8:72870606-72870665	9097.57	4501.18	6.190225179e-002	6.453896993e-002	3.374855433e-001	1.161146e+003	1.339026e+003	1.248970e+002	1.370950e+002	137	343	22	80	8.113917e+000	1.967988e+001	0	0	0	0	0	0	0	0	0	0	0	97.6885	265.667	1	1	1	1	25.7804	22.51	80.9619
DATA	314	2	150	0	0	A_14_P137305	chr9:33046145-33046204	9117.67	4501.05	-5.148330652e-002	7.476657685e-002	4.910830903e-001	5.936478e+002	5.272851e+002	7.510630e+001	6.039201e+001	88.5	204.5	22	80	8.128260e+000	1.956603e+001	0	0	0	0	0	0	0	0	0	0	0	49.9429	104.508	1	1	1	1	26.4388	22.5022	80.6715
DATA	315	2	151	0	0	A_18_P10632095	chr10:10995215-10995274	9139.88	4501.98	-4.426860522e-001	8.011075994e-002	3.277541053e-008	1.199133e+003	4.326945e+002	1.284389e+002	5.235263e+001	149.5	195	22	79	8.152493e+000	1.958179e+001	0	0	0	0	0	0	0	0	0	0	0	100.868	85.6784	1	1	1	1	25.3321	22.4667	80.6563
DATA	316	2	152	0	0	A_14_P202085	chr1:93825215-93825274	9160.95	4501.63	-1.088276101e-002	6.784335210e-002	8.725580095e-001	8.343754e+002	8.137270e+002	9.527801e+001	8.655393e+001	118.5	265	22	79	8.265416e+000	1.952788e+001	0	0	0	0	0	0	0	0	0	0	0	70.2066	160.987	1	1	1	1	25.5572	22.4345	80.1901
DATA	317	2	153	0	0	A_14_P115356	chr13:53034329-53034388	9181.9	4501.54	-2.189844641e-001	6.966852331e-002	1.670922596e-003	1.157955e+003	6.993703e+002	1.245915e+002	7.591135e+001	142	247.5	22	79	8.215339e+000	1.927995e+001	0	0	0	0	0	0	0	0	0	0	0	97.4709	138.261	1	1	1	1	25.7804	22.3725	80.0827
DATA	318	2	154	0	0	A_14_P135538	chr22:46844473-46844532	9203.38	4501.71	-3.004986829e-001	8.358849770e-002	3.244208831e-004	6.629810e+002	3.318963e+002	8.067095e+001	4.442928e+001	107	167	22	80	8.075762e+000	1.903120e+001	0	0	0	0	0	0	0	0	0	0	0	55.834	65.5738	1	1	1	1	24.8756	22.2207	80.4402
DATA	319	2	155	0	1	SRN_30094	SRN_30094	9224.1	4500.95	-6.612377886e-001	1.205075015e-001	4.085651874e-008	5.508781e+002	1.201760e+002	7.171801e+001	3.190218e+001	93	127	21	80	8.039269e+000	1.936430e+001	0	0	0	0	0	0	0	0	0	0	0	46.4322	23.7311	1	1	1	0	26.2212	22.1503	80.524
DATA	320	2	156	0	0	A_14_P104636	chr6:57467120-57467174	9245.32	4501.23	-5.100148542e-001	7.772704113e-002	5.322839855e-011	4.705740e+003	1.454163e+003	4.728058e+002	1.483907e+002	435	386	21	81	8.085707e+000	1.935686e+001	0	0	0	0	0	0	0	0	0	0	0	396.952	287.058	1	1	1	1	26.2212	22.1504	80.9987
DATA	321	2	157	0	0	A_14_P106960	chr17:62206386-62206445	9266.95	4501.26	-4.012851749e-001	7.272483689e-002	3.431605010e-008	2.837011e+003	1.126097e+003	2.873801e+002	1.164269e+002	291	321	22	81	8.065441e+000	1.976130e+001	0	0	0	0	0	0	0	0	0	0	0	239.568	222.25	1	1	1	1	27.0811	22.3443	81.6468
DATA	322	2	158	0	1	SRN_30371	SRN_30371	9287.9	4501.4	-8.264771530e-002	6.257555486e-002	1.865791422e-001	2.794422e+003	2.310172e+003	2.831678e+002	2.329019e+002	283	565	21	81	8.078868e+000	1.959845e+001	0	0	0	0	0	0	0	0	0	0	0	236.252	455.922	1	1	1	1	25.7804	22.2508	81.741
DATA	323	2	159	0	1	SRN_30267	SRN_30267	9308.84	4501.31	2.016295429e-001	6.514529161e-002	1.967633387e-003	1.616134e+003	2.571028e+003	1.679552e+002	2.587973e+002	184	612.5	22	81	8.125539e+000	1.955997e+001	0	0	0	0	0	0	0	0	0	0	0	136.83	507.45	1	1	1	1	25.7804	22.3506	81.6329
DATA	324	2	160	0	0	A_14_P107889	chr14:93814549-93814608	9330.31	4501.5	-2.722518083e-001	8.576278741e-002	1.501079158e-003	5.839682e+002	3.119876e+002	7.411847e+001	4.297741e+001	95	168	22	80	7.859963e+000	1.955271e+001	0	0	0	0	0	0	0	0	0	0	0	49.521	61.595	1	1	1	1	24.4106	22.126	81.0147
DATA	325	2	161	0	0	A_16_P16479707	chr3:162619082-162619141	9351.54	4501.3	-3.916138981e-001	1.185192076e-001	9.524002262e-004	3.775535e+002	1.532373e+002	5.916895e+001	3.328330e+001	79	134	22	80	8.106206e+000	1.919430e+001	0	0	0	0	0	0	0	0	0	0	0	32.0774	30.266	1	1	1	1	25.3321	22.3291	80.3639
DATA	326	2	162	66	1	DarkCorner	DarkCorner	9372.29	4501.5	0.000000000e+000	6.419099114e-001	1.000000000e+000	4.516433e+001	2.933072e+001	4.546782e+001	2.952781e+001	48	95.5	22	79	8.045591e+000	1.911624e+001	0	0	0	0	0	0	0	0	0	0	0	-0.0167861	-5.12706	0	0	0	0	27.0811	22.2931	79.937
DATA	327	2	163	66	1	DarkCorner	DarkCorner	9393.5	4501.5	-3.818303273e-001	3.150467561e-001	2.255200872e-001	1.150683e+002	4.776670e+001	4.680048e+001	2.988856e+001	55	113	22	80	8.068585e+000	1.904114e+001	0	0	0	0	0	0	1	1	0	0	0	9.81812	9.44772	1	1	0	0	27.9146	22.2355	80.3594
DATA	328	2	164	0	1	HsCGHBrightCorner	HsCGHBrightCorner	9415.05	4501.69	-3.474621452e-002	6.596446067e-002	5.983731603e-001	1.023036e+003	9.443751e+002	1.118638e+002	9.893019e+001	131	289	21	80	8.075806e+000	1.891385e+001	0	0	0	0	0	0	0	0	0	0	0	87.5109	186.977	1	1	1	1	25.3321	22.039	80.6655
DATA	329	3	1	66	1	DarkCorner	DarkCorner	5955.25	4503.13	-3.482596052e-001	5.299083365e-001	5.110476595e-001	6.983877e+001	3.132110e+001	4.940314e+001	3.153156e+001	53	94	21	81	8.161325e+000	1.937749e+001	0	0	0	0	0	0	0	0	0	0	0	5.52723	-9.93097	1	0	0	0	24.6442	22.0926	81.23
DATA	330	3	2	66	1	DarkCorner	DarkCorner	5975.95	4503	-3.575235101e-001	5.247331164e-001	4.956541510e-001	7.148078e+001	3.138093e+001	4.965644e+001	3.159180e+001	52	102	22	81	8.226911e+000	1.976506e+001	0	0	0	0	0	0	0	0	0	0	0	5.63045	-1.81375	1	0	0	0	25.7804	22.4241	81.7451
DATA	331	3	3	0	0	A_14_P127882	chr4:55124472-55124531	5997.37	4503.47	2.459820433e-001	6.811886731e-002	3.049355533e-004	9.948230e+002	1.752782e+003	1.110565e+002	1.781120e+002	121	425	22	82	8.249940e+000	2.029762e+001	0	0	0	0	0	0	0	0	0	0	0	78.004	323.221	1	1	1	1	25.3321	22.8936	82.3152
DATA	332	3	4	0	0	A_14_P110859	chr3:44777967-44778026	6018.36	4503.4	1.500615006e-001	6.683393086e-002	2.474957299e-002	9.502800e+002	1.342496e+003	1.071785e+002	1.379395e+002	122	343	22	82	8.271235e+000	2.024891e+001	0	0	0	0	0	0	0	0	0	0	0	74.206	247.208	1	1	1	1	24.8756	22.892	82.4551
DATA	333	3	5	0	0	A_14_P122730	chr16:88706527-88706583	6039.65	4503.32	-1.936779028e-001	6.572134559e-002	3.209190147e-003	2.077345e+003	1.329936e+003	2.136104e+002	1.367262e+002	209.5	348.5	22	81	7.839162e+000	2.028104e+001	0	0	0	0	0	0	0	0	0	0	0	161.598	244.599	1	1	1	1	25.1049	22.6729	82.477
DATA	334	3	6	0	0	A_14_P202445	chr3:184300348-184300392	6061	4503.8	-1.080938873e-001	1.245285685e-001	3.853807510e-001	2.691133e+002	2.098173e+002	5.672304e+001	3.806505e+001	70	139	22	81	7.797100e+000	2.002008e+001	0	0	0	0	0	0	0	0	0	0	0	20.8608	38.5519	1	1	1	1	28.1191	22.5786	82.2955
DATA	335	3	7	0	-1	NC2_00100816	NC2_00100816	6082	4503.8	0.000000000e+000	6.444720396e-001	1.000000000e+000	4.975510e+001	3.157148e+001	5.009018e+001	3.178363e+001	47	101	22	82	7.842269e+000	1.985870e+001	0	0	0	0	0	0	0	0	0	0	0	0.210463	-4.19184	0	0	0	0	28.1191	22.5958	82.1867
DATA	336	3	8	0	0	A_14_P113900	chr3:125803478-125803537	6102.93	4503.46	2.337546129e-001	6.702781760e-002	4.876922419e-004	1.199930e+003	2.055467e+003	1.300823e+002	2.079921e+002	142	476	22	81	8.000605e+000	1.996525e+001	0	0	0	0	0	0	0	0	0	0	0	92.464	377.195	1	1	1	1	26.0017	22.4434	82.1937
DATA	337	3	9	0	0	A_14_P130960	chr14:67853697-67853756	6124.32	4503.46	4.053082031e-001	7.552951736e-002	8.040270271e-008	6.660532e+002	1.693624e+003	8.350087e+001	1.723240e+002	96	414	22	81	8.086831e+000	1.991782e+001	0	0	0	0	0	0	0	0	0	0	0	51.1924	310.695	1	1	1	1	25.1049	22.4135	82.0662
DATA	338	3	10	0	0	A_14_P104072	chr1:227330649-227330708	6145.19	4503.12	-3.348135210e-001	6.977635991e-002	1.599537368e-006	2.967252e+003	1.372590e+003	3.009871e+002	1.408978e+002	275	351	22	82	7.937052e+000	1.967177e+001	0	0	0	0	0	0	0	0	0	0	0	227.556	251.771	1	1	1	1	25.1049	22.42	82.2796
DATA	339	3	11	0	0	A_14_P137059	chr12:54675533-54675592	6166.03	4503.34	-5.186053009e-002	7.181674144e-002	4.702187813e-001	7.456022e+002	6.616779e+002	9.009244e+001	7.341769e+001	104	222	22	81	8.098417e+000	1.945521e+001	0	0	0	0	0	0	0	0	0	0	0	57.0674	121.381	1	1	1	1	26.2212	22.2126	81.8631
DATA	340	3	12	0	0	A_18_P24746657	chr6:6935568-6935627	6187.93	4503.12	2.326127619e-001	6.690846303e-002	5.078487833e-004	1.236326e+003	2.112252e+003	1.336094e+002	2.136059e+002	142	473	21	80	8.021133e+000	1.966207e+001	0	0	0	0	0	0	0	0	0	0	0	94.4601	387.585	1	1	1	1	25.5572	22.2425	81.1155
DATA	341	3	13	0	0	A_14_P136614	chr19:11832072-11832131	6209.11	4503.2	9.337711558e-002	6.493255412e-002	1.504161313e-001	1.209484e+003	1.499606e+003	1.311580e+002	1.532928e+002	134	365	22	80	7.931650e+000	1.992301e+001	0	0	0	0	0	0	0	0	0	0	0	92.2757	275.294	1	1	1	1	25.1049	22.3355	80.9607
DATA	342	3	14	0	0	A_14_P137748	chr7:23089198-23089257	6229.79	4503.39	-8.342193564e-002	6.802466507e-002	2.200676166e-001	1.012904e+003	8.358843e+002	1.133123e+002	8.942192e+001	125	260	22	80	7.925168e+000	1.987864e+001	0	0	0	0	0	0	0	0	0	0	0	77.1873	153.544	1	1	1	1	25.1049	22.4423	81.0742
DATA	343	3	15	0	0	A_14_P110662	chr17:72249220-72249269	6251	4504.06	3.055294200e-001	6.789481059e-002	6.794041018e-006	2.401660e+003	4.853342e+003	2.454887e+002	4.863712e+002	232	980	22	80	8.119572e+000	1.910672e+001	0	0	0	0	0	0	0	0	0	0	0	182.837	892.242	1	1	1	1	27.2919	22.5102	80.8409
DATA	344	3	16	0	0	A_14_P135497	chr10:7604634-7604690	6272.07	4503.75	-1.193819203e-001	7.268572727e-002	1.004989311e-001	7.981401e+002	6.063134e+002	9.465140e+001	6.842430e+001	108	221.5	22	80	8.123859e+000	1.922341e+001	0	0	0	0	0	0	0	0	0	0	0	60.7195	111.57	1	1	1	1	26.4388	22.4615	80.647
DATA	345	3	17	0	0	A_14_P107515	chr19:18583598-18583655	6293.7	4503.34	-1.228828319e-001	6.760953247e-002	6.913490328e-002	1.152482e+003	8.684630e+002	1.259891e+002	9.244329e+001	133	252	22	79	8.028416e+000	1.912070e+001	0	0	0	0	0	0	0	0	0	0	0	87.6342	159.987	1	1	1	1	24.8756	22.4068	80.4778
DATA	346	3	18	0	0	A_14_P105403	chr5:125634901-125634960	6314.44	4504.04	4.843348105e-001	7.891787071e-002	8.398825787e-010	6.478592e+002	1.976130e+003	8.240034e+001	2.001296e+002	95	466	22	78	8.151197e+000	1.919453e+001	0	0	0	0	0	0	0	0	0	0	0	49.2487	364.496	1	1	1	1	25.5572	22.3019	79.5989
DATA	347	3	19	0	0	A_14_P115021	chr9:136695940-136695999	6335.87	4503.85	3.418678624e-002	6.361680775e-002	5.910009658e-001	1.536258e+003	1.662076e+003	1.618448e+002	1.691837e+002	161	410.5	22	78	8.063701e+000	1.931357e+001	0	0	0	0	0	0	0	0	0	0	0	116.777	306.999	1	1	1	1	26.6546	22.3513	79.2139
DATA	348	3	20	0	0	A_14_P115755	chr6:109197384-109197443	6356.81	4503.78	-8.573616050e-001	1.179480483e-001	3.622210910e-013	9.663932e+002	1.342123e+002	1.092304e+002	3.428253e+001	117	131	22	78	7.979542e+000	1.891340e+001	0	0	0	0	0	0	0	0	0	1	0	73.4698	24.8275	1	1	1	0	27.0811	22.3062	78.7276
DATA	349	3	21	0	0	A_18_P19550117	chr13:19296544-19296603	6378.24	4503.95	1.422363914e-001	6.713976188e-002	3.413172628e-002	9.228046e+002	1.280401e+003	1.053853e+002	1.318564e+002	112	332	21	79	8.021736e+000	1.912784e+001	0	0	0	0	0	0	0	0	0	0	0	70.1796	237.256	1	1	1	1	26.2212	22.2117	79.1121
DATA	350	3	22	0	0	A_14_P109456	chrX:106028399-106028458	6398.95	4503.71	1.024435226e-001	7.508904058e-002	1.724750913e-001	5.460315e+002	6.912915e+002	7.462692e+001	7.594241e+001	89	233	21	79	7.993378e+000	1.877097e+001	0	0	0	0	0	0	0	0	0	1	0	41.5475	128.316	1	1	1	1	27.0811	22.1451	79.1073
DATA	351	3	23	0	0	A_14_P201138	chr12:31821242-31821301	6420.83	4503.48	7.250513801e-002	7.331364716e-002	3.226768836e-001	6.037639e+002	7.134644e+002	7.892515e+001	7.794162e+001	91.5	243	21	79	7.983161e+000	1.905299e+001	0	0	0	0	0	0	0	0	0	0	0	45.9742	132.689	1	1	1	1	25.7804	22.1398	79.4398
DATA	352	3	24	0	0	A_16_P02447379	chr11:55879559-55879618	6441.61	4504.07	-1.111417755e-002	6.448798073e-002	8.631663513e-001	1.336882e+003	1.303103e+003	1.430108e+002	1.340204e+002	153	331	22	79	8.111173e+000	1.908382e+001	0	0	0	0	0	0	0	0	0	0	0	101.883	242.83	1	1	1	1	26.4388	22.2326	79.9028
DATA	353	3	25	0	0	A_14_P107721	chr1:19660868-19660927	6462.83	4503.68	-2.134930939e-002	7.582026720e-002	7.782672106e-001	5.970978e+002	5.684551e+002	7.835424e+001	6.486918e+001	92	219	22	79	8.184161e+000	1.895268e+001	0	0	0	0	0	0	0	0	0	0	0	45.5526	106.152	1	1	1	1	26.4388	22.4506	79.511
DATA	354	3	26	0	0	A_14_P124228	chr12:93774825-93774884	6483.87	4504	-1.457143613e-001	6.487740216e-002	2.470428582e-002	1.887529e+003	1.349520e+003	1.954374e+002	1.385076e+002	193	353.5	22	79	8.210029e+000	1.899899e+001	0	0	0	0	0	0	0	0	0	0	0	144.168	252.559	1	1	1	1	27.2919	22.589	79.6757
DATA	355	3	27	0	0	A_14_P117403	chr17:7293012-7293071	6505.03	4504.19	-3.766952569e-001	7.810476429e-002	1.414514919e-006	1.144356e+003	4.806910e+002	1.251272e+002	5.725835e+001	135	197	22	79	8.146074e+000	1.902817e+001	0	0	0	0	0	0	0	0	0	0	0	87.5212	90.1661	1	1	1	1	27.9146	22.5794	79.5489
DATA	356	3	28	0	0	A_14_P112687	chr9:131194233-131194291	6526.36	4504.54	4.336733027e-001	7.594834000e-002	1.129038136e-008	7.376320e+002	2.002226e+003	8.941348e+001	2.026137e+002	104	472	22	79	8.128156e+000	1.923275e+001	0	0	0	0	0	0	0	0	0	0	0	56.4979	376.473	1	1	1	1	25.1049	22.3578	79.5324
DATA	357	3	29	0	0	A_14_P104970	chr13:26788177-26788236	6547.47	4504.42	4.000835522e-002	6.838420656e-002	5.585123751e-001	8.222781e+002	9.016274e+002	9.647256e+001	9.533039e+001	107.5	274	22	79	8.218597e+000	1.965707e+001	0	0	0	0	0	0	0	0	0	0	0	63.0828	169.944	1	1	1	1	25.1049	22.3795	79.8866
DATA	358	3	30	0	0	A_16_P36214511	chr3:30759894-30759953	6568.38	4504.69	4.723487481e-002	7.134666155e-002	5.079408179e-001	6.737773e+002	7.511925e+002	8.412282e+001	8.121997e+001	96	242	22	79	8.244595e+000	2.007593e+001	0	0	0	0	0	0	0	0	0	0	0	51.7783	141.943	1	1	1	1	25.3321	22.2729	79.6142
DATA	359	3	31	0	0	A_16_P31222296	chr4:3144521-3144580	6590.06	4503.95	1.336084142e-001	6.941772275e-002	5.426666888e-002	7.298614e+002	9.927704e+002	8.862320e+001	1.039458e+002	104	299.5	22	78	8.371115e+000	1.960958e+001	0	0	0	0	0	0	0	0	0	0	0	56.1969	188.082	1	1	1	1	28.1191	22.78	79.2757
DATA	360	3	32	0	0	A_14_P106231	chr5:138439097-138439156	6610.87	4504.36	-2.113479402e-001	7.280833029e-002	3.698440271e-003	9.492363e+002	5.834805e+002	1.073682e+002	6.594193e+001	122	215	22	79	8.332308e+000	1.937582e+001	0	0	0	0	0	0	0	0	0	0	0	73.2281	110.832	1	1	1	1	26.0017	22.6137	79.6059
DATA	361	3	33	0	0	A_14_P132792	chrX:105167104-105167162	6632	4504.3	8.535270485e-002	6.398096544e-002	1.821931265e-001	1.429119e+003	1.739487e+003	1.514293e+002	1.766264e+002	159	431	22	78	8.275171e+000	1.928272e+001	0	0	0	0	0	0	0	0	0	0	0	110.477	331.307	1	1	1	1	26.2212	22.5331	79.4016
DATA	362	3	34	1028	1	SM_07	SM_07	6653.29	4504.5	-4.708568174e-001	4.696759054e-001	3.160952583e-001	8.974656e+001	3.035016e+001	5.076112e+001	3.055434e+001	52	104	22	79	8.186574e+000	1.888527e+001	0	0	0	0	0	0	0	0	0	0	0	6.95289	0.227066	1	0	0	0	27.0811	22.3373	79.5285
DATA	363	3	35	0	0	A_14_P136823	chr3:18968764-18968823	6674.28	4504.5	-2.862939643e-001	7.830830958e-002	2.561968543e-004	8.468529e+002	4.380403e+002	9.826785e+001	5.335889e+001	108.5	191	22	78	7.987867e+000	1.896533e+001	0	0	0	0	0	0	0	0	0	0	0	65.7551	83.8957	1	1	1	1	23.9365	22.4132	79.5393
DATA	364	3	36	0	0	A_16_P02051603	chr9:4856324-4856383	6695.07	4504.36	4.920836793e-002	6.410238700e-002	4.426935735e-001	1.343239e+003	1.504395e+003	1.432356e+002	1.534772e+002	147	382.5	22	80	7.880969e+000	1.944766e+001	0	0	0	0	0	0	0	0	0	0	0	104.539	288.933	1	1	1	1	26.0017	22.395	80.3205
DATA	365	3	37	0	0	A_16_P15048277	chr1:20130969-20131028	6716.59	4504.6	4.152519390e-001	8.216397167e-002	4.327833134e-007	3.854196e+002	1.002734e+003	6.282415e+001	1.047500e+002	76	302	22	80	7.952928e+000	1.967455e+001	0	0	0	0	0	0	0	0	0	0	0	30.0695	193.152	1	1	1	1	25.3321	22.3918	80.3988
DATA	366	3	38	0	0	A_14_P109329	chr11:17190929-17190988	6737.8	4504.5	-8.860537528e-002	8.851240621e-002	3.168024673e-001	4.402996e+002	3.590401e+002	6.623965e+001	4.692090e+001	79	173.5	21.5	80	7.900010e+000	1.945132e+001	0	0	0	0	0	0	0	0	0	0	0	34.4375	69.3619	1	1	1	1	23.9365	22.2402	80.7291
DATA	367	3	39	0	0	A_14_P132561	chr6:110434581-110434640	6758.59	4504.24	-4.448313176e-001	8.268383822e-002	7.452454004e-008	1.073062e+003	3.852950e+002	1.181155e+002	4.890569e+001	121	183.5	22	80	8.169830e+000	1.915125e+001	0	0	0	0	0	0	0	0	0	0	0	84.1414	74.6482	1	1	1	1	24.8756	22.3186	80.5556
DATA	368	3	40	0	0	A_14_P129015	chr16:19903390-19903449	6779.85	4504.54	4.029319169e-001	7.464144823e-002	6.730049050e-008	7.287879e+002	1.843033e+003	8.795012e+001	1.867339e+002	104	476.5	22	80	8.182847e+000	1.883455e+001	0	0	0	0	0	0	0	0	0	0	0	57.2962	358.144	1	1	1	1	25.1049	22.3529	80.3293
DATA	369	3	41	0	0	A_14_P102958	chr17:27408391-27408450	6801.25	4504.61	-2.366426790e-001	6.526044345e-002	2.877034999e-004	7.499817e+003	4.349186e+003	7.515872e+002	4.359479e+002	625	966.5	22	80	7.919668e+000	1.916153e+001	0	0	0	0	0	0	0	0	0	0	0	591.224	847.701	1	1	1	1	25.1049	22.3416	80.8501
DATA	370	3	42	0	0	A_14_P109451	chr2:214354693-214354752	6822.48	4504.13	-2.129925687e-001	7.173086682e-002	2.984505050e-003	9.993499e+002	6.119628e+002	1.112856e+002	6.808873e+001	124	225	22	81	7.929570e+000	1.937695e+001	0	0	0	0	0	0	0	0	0	0	0	78.9992	119.633	1	1	1	1	24.4106	22.2796	81.1751
DATA	371	3	43	0	0	A_14_P132008	chr3:149458747-149458806	6843.82	4504.45	-6.123263882e-002	6.664467236e-002	3.582040124e-001	1.054109e+003	9.154882e+002	1.161706e+002	9.626459e+001	125.5	286.5	22	81	8.096480e+000	1.942225e+001	0	0	0	0	0	0	0	0	0	0	0	83.5602	179.515	1	1	1	1	25.3321	22.4115	81.4111
DATA	372	3	44	0	0	A_18_P14866479	chr4:120136208-120136267	6864.73	4504.47	-2.716027619e-001	7.215342273e-002	1.670567320e-004	1.165497e+003	6.236031e+002	1.263121e+002	6.905971e+001	135	228	22	80	7.833651e+000	1.940216e+001	0	0	0	0	0	0	0	0	0	0	0	92.6476	122.644	1	1	1	1	25.7804	22.2666	81.0905
DATA	373	3	45	0	0	A_14_P104026	chr8:27685663-27685722	6886	4504.54	-2.095242674e-001	6.668743938e-002	1.678639325e-003	1.772666e+003	1.094215e+003	1.837957e+002	1.133498e+002	187.5	330.5	22	80	7.909155e+000	1.951604e+001	0	0	0	0	0	0	0	0	0	0	0	141.316	215.852	1	1	1	1	25.7804	22.3796	81.3472
DATA	374	3	46	0	0	A_14_P134653	chr16:66965995-66966051	6907.26	4504.66	1.295211356e-001	7.021728184e-002	6.509918360e-002	6.621814e+002	8.922738e+002	8.202854e+001	9.397539e+001	98	277	22	80	8.167077e+000	1.947247e+001	0	0	0	0	0	0	0	0	0	0	0	52.9414	176.549	1	1	1	1	26.6546	22.3393	80.7758
DATA	375	3	47	0	0	A_16_P03700202	chrX:45808221-45808280	6928.17	4504.79	2.573244266e-001	6.735347305e-002	1.331775334e-004	1.239825e+003	2.242254e+003	1.330494e+002	2.261454e+002	149	548.5	22	80	8.195880e+000	1.952467e+001	0	0	0	0	0	0	0	0	0	0	0	99.4079	444.98	1	1	1	1	26.2212	22.2489	80.8333
DATA	376	3	48	0	0	A_14_P103584	chr15:50211038-50211097	6949.59	4504.86	-2.198459648e-001	7.031022645e-002	1.767205355e-003	1.125893e+003	6.786582e+002	1.224463e+002	7.392738e+001	138	240	21.5	80	8.210831e+000	1.972503e+001	0	0	0	0	0	0	0	0	0	0	0	90.5397	135.089	1	1	1	1	25.7804	22.2208	80.804
DATA	377	3	49	0	0	A_14_P103082	chr10:32872082-32872141	6970.93	4504.81	4.742084500e-002	6.311696092e-002	4.524619117e-001	1.663412e+003	1.855327e+003	1.731255e+002	1.878211e+002	188	468.5	22	80	8.106585e+000	1.993499e+001	0	0	0	0	0	0	0	0	0	0	0	134.162	370.415	1	1	1	1	26.6546	22.2024	80.8657
DATA	378	3	50	0	0	A_14_P126903	chr1:198495929-198495988	6992.16	4504.73	-8.787526393e-003	6.661854709e-002	8.950569767e-001	9.529997e+002	9.339105e+002	1.066376e+002	9.783258e+001	126.5	295.5	22	80	8.068820e+000	1.993402e+001	0	0	0	0	0	0	0	0	0	0	0	77.0914	187.006	1	1	1	1	27.0811	22.4305	80.8655
DATA	379	3	51	0	0	A_16_P18194984	chr8:3006205-3006264	7013.15	4504.69	4.268054722e-001	7.927160598e-002	7.281200998e-008	4.556504e+002	1.217411e+003	6.597203e+001	1.251611e+002	81.5	353.5	22	81	8.125329e+000	2.002205e+001	0	0	0	0	0	0	0	0	0	0	0	36.9671	244.483	1	1	1	1	25.1049	22.3944	81.5901
DATA	380	3	52	0	0	A_16_P17057882	chr5:22652213-22652272	7034.2	4504.89	2.968887117e-001	6.830284643e-002	1.382311976e-005	1.353289e+003	2.680892e+003	1.434462e+002	2.696505e+002	159	651	22	81	8.144854e+000	1.968412e+001	0	0	0	0	0	0	0	0	0	0	0	110.113	539.944	1	1	1	1	26.8687	22.389	81.3377
DATA	381	3	53	0	0	A_14_P201337	chr2:15749259-15749318	7055.27	4504.83	3.719030845e-001	7.236383967e-002	2.756907684e-007	8.753159e+002	2.060952e+003	9.955626e+001	2.081105e+002	117	518	22	81	8.211353e+000	1.976587e+001	0	0	0	0	0	0	0	0	0	0	0	71.4312	416.273	1	1	1	1	27.501	22.3835	81.8126
DATA	382	3	54	0	0	A_14_P109853	chr15:90419825-90419884	7076.27	4504.73	-4.655532583e-001	7.890639358e-002	3.633470279e-009	1.564313e+003	5.355134e+002	1.634238e+002	6.080964e+001	167	219.5	22	81	8.109407e+000	1.966884e+001	0	0	0	0	0	0	0	0	0	0	0	128.03	108.468	1	1	1	1	27.501	22.3429	81.5522
DATA	383	3	55	0	0	A_14_P111653	chr1:69662698-69662757	7097.4	4505.36	-2.962056620e-002	6.756187856e-002	6.610809134e-001	8.854224e+002	8.270465e+002	1.003172e+002	8.755245e+001	123	261	22	81	8.095853e+000	1.980783e+001	0	0	0	0	0	0	0	0	0	0	0	72.6748	167.994	1	1	1	1	24.8756	22.4461	81.9564
DATA	384	3	56	0	0	A_18_P11042963	chr11:30896464-30896523	7118.64	4505.68	-5.336603731e-002	6.268326520e-002	3.945692935e-001	2.201694e+003	1.947112e+003	2.251346e+002	1.968076e+002	216	492	22	81	8.019545e+000	1.920036e+001	0	0	0	0	0	0	0	0	0	0	0	181.235	396.614	1	1	1	1	24.8756	22.4248	81.712
DATA	385	3	57	0	0	A_16_P37911472	chr7:5105331-5105390	7140.21	4505.12	2.534221872e-001	6.886669250e-002	2.333301410e-004	8.434677e+002	1.511787e+003	9.650008e+001	1.538548e+002	117	424	22	81	8.264368e+000	1.923601e+001	0	0	0	0	0	0	0	0	0	0	0	69.6383	308.787	1	1	1	1	25.5572	22.7683	81.6843
DATA	386	3	58	0	0	A_18_P21404221	chr19:53982120-53982179	7161.41	4505.36	-1.206073500e-001	8.723788168e-002	1.668148105e-001	4.466535e+002	3.383478e+002	6.465635e+001	4.423441e+001	84.5	175.5	22	81	8.245641e+000	1.947576e+001	0	0	0	0	0	0	0	0	0	0	0	36.9813	69.2951	1	1	1	1	25.5572	22.7781	82.0102
DATA	387	3	59	0	0	A_14_P102430	chr5:111478146-111478205	7182.17	4505.07	8.887760856e-002	6.377497526e-002	1.634346262e-001	1.411564e+003	1.732121e+003	1.486553e+002	1.755283e+002	161	469	22	82	8.316541e+000	1.932334e+001	0	0	0	0	0	0	0	0	0	0	0	117.2	355.657	1	1	1	1	26.8687	22.7404	82.2963
DATA	388	3	60	0	0	A_14_P128668	chr19:16148942-16148988	7203.41	4504.5	-1.113915730e-001	6.335223141e-002	7.869822429e-002	2.283695e+003	1.767041e+003	2.330527e+002	1.789635e+002	231.5	469.5	22	81	8.342354e+000	1.933486e+001	0	0	0	0	0	0	0	0	0	0	0	190.153	363.757	1	1	1	1	24.4106	22.6448	81.8335
DATA	389	3	61	0	0	A_14_P132412	chr6:70500317-70500376	7224.29	4504.98	-1.009867562e-001	6.438831698e-002	1.167874025e-001	1.555937e+003	1.233120e+003	1.623539e+002	1.265125e+002	177.5	378	22	81	7.944418e+000	1.933716e+001	0	0	0	0	0	0	0	0	0	0	0	129.903	254.487	1	1	1	1	24.8756	22.384	82.1662
DATA	390	3	62	0	0	A_14_P119457	chr16:85831290-85831349	7245.63	4505.15	7.872360145e-002	6.340860260e-002	2.144104967e-001	1.529469e+003	1.833430e+003	1.597825e+002	1.855000e+002	169	491.5	22	81	7.932285e+000	1.944055e+001	0	0	0	0	0	0	0	0	0	0	0	128.042	379.325	1	1	1	1	26.2212	22.4377	81.905
DATA	391	3	63	0	0	A_14_P134073	chr4:156631641-156631700	7267.08	4504.53	5.789740268e-002	6.354481347e-002	3.622284035e-001	1.422168e+003	1.624981e+003	1.495041e+002	1.649162e+002	164	438	22	81	8.322939e+000	1.955536e+001	0	0	0	0	0	0	0	0	0	0	0	119.389	337.01	1	1	1	1	24.4106	22.8502	81.851
DATA	392	3	64	0	0	A_14_P139721	chr1:38031093-38031152	7288	4505.2	-3.583961722e-002	8.729538172e-002	6.813983473e-001	3.935401e+002	3.623677e+002	6.052996e+001	4.583794e+001	83	190	22	80	8.245638e+000	1.947925e+001	0	0	0	0	0	0	0	0	0	0	0	33.1209	75.3305	1	1	1	1	28.1191	22.9499	80.8113
DATA	393	3	65	0	0	A_16_P01415626	chr6:6167357-6167416	7309.68	4504.81	3.686137078e-001	7.151660515e-002	2.546623641e-007	1.042276e+003	2.435547e+003	1.138737e+002	2.451597e+002	132	595	22	80	7.831386e+000	1.996310e+001	0	0	0	0	0	0	0	0	0	0	0	87.9549	507.49	1	1	1	1	25.5572	22.5617	81.3669
DATA	394	3	66	0	0	A_14_P139923	chr15:48577308-48577367	7330.58	4504.98	-2.836648536e-001	6.861466153e-002	3.562356800e-005	1.957625e+003	1.018743e+003	2.010383e+002	1.056375e+002	202	319	22	79.5	7.754551e+000	1.979084e+001	0	0	0	0	0	0	0	0	0	0	0	165.609	212.743	1	1	1	1	26.4388	22.5871	81.0292
DATA	395	3	67	0	0	A_14_P202353	chr3:185656201-185656260	7351.72	4505.65	6.341334601e-003	6.388840051e-002	9.209346707e-001	1.311500e+003	1.330790e+003	1.388658e+002	1.359688e+002	151	376	22	80	7.779540e+000	1.983544e+001	0	0	0	0	0	0	0	0	0	0	0	111.216	278.518	1	1	1	1	24.8756	22.4276	81.5128
DATA	396	3	68	0	0	A_14_P133367	chr9:35362007-35362066	7372.71	4505.33	-4.534707099e-001	8.462217896e-002	8.379090421e-008	9.173301e+002	3.228903e+002	1.024121e+002	4.262480e+001	124	172	22	81	7.989264e+000	1.980407e+001	0	0	0	0	0	0	0	0	0	0	0	77.9789	67.7159	1	1	1	1	25.3321	22.3859	82.2113
DATA	397	3	69	0	0	A_14_P111032	chr5:131978493-131978552	7393.92	4505.35	2.439783054e-001	6.892992140e-002	4.008670624e-004	7.853264e+002	1.377300e+003	9.072436e+001	1.405016e+002	111	387	22	79	8.303314e+000	1.927997e+001	0	0	0	0	0	0	0	0	0	0	0	66.9155	289.431	1	1	1	1	24.4106	22.6668	81.0866
DATA	398	3	70	0	0	A_14_P128521	chr2:80052315-80052374	7414.9	4505.4	2.499282855e-002	6.170915193e-002	6.854701016e-001	4.053376e+003	4.293483e+003	4.078637e+002	4.302420e+002	394	1021	22	79	8.074784e+000	1.876328e+001	0	0	0	0	0	0	0	0	0	0	0	346.161	903.994	1	1	1	1	25.7804	22.5639	80.4574
DATA	399	3	71	0	0	A_16_P02038928	chr8:141731364-141731423	7436.33	4505.43	-1.908365226e-001	6.836068697e-002	5.244618155e-003	1.164503e+003	7.504195e+002	1.249225e+002	7.997852e+001	147.5	261.5	22	79	7.942891e+000	1.923517e+001	0	0	0	0	0	0	0	0	0	0	0	99.674	158.302	1	1	1	1	26.4388	22.3971	80.3194
DATA	400	3	72	0	0	A_14_P107689	chr8:42552632-42552690	7457	4505.33	1.634176762e-001	6.801510332e-002	1.627597854e-002	7.533664e+002	1.097549e+003	8.781737e+001	1.131757e+002	113.5	319	22	79	7.797264e+000	1.926680e+001	0	0	0	0	0	0	0	0	0	0	0	64.6204	231.935	1	1	1	1	24.4106	22.3769	80.1109
DATA	401	3	73	0	0	A_14_P138475	chr17:26651903-26651962	7478.59	4505.39	2.063371662e-001	6.548912724e-002	1.628748148e-003	1.411650e+003	2.270201e+003	1.481728e+002	2.286876e+002	170	568	22	79	7.845853e+000	1.909468e+001	0	0	0	0	0	0	0	0	0	0	0	121.344	480.585	1	1	1	1	24.4106	22.4774	79.7521
DATA	402	3	74	0	0	A_16_P20078471	chr14:67146757-67146816	7499.68	4505.4	-1.228948067e-001	6.623177393e-002	6.352108022e-002	1.188915e+003	8.958925e+002	1.271009e+002	9.372119e+001	149	299	22	79	7.911570e+000	1.861546e+001	0	0	0	0	0	0	0	0	0	0	0	102.404	189.965	1	1	1	1	26.0017	22.4137	79.2341
DATA	403	3	75	0	0	A_14_P202285	chr18:47323813-47323872	7520.51	4505.42	-3.492571707e-001	8.183561777e-002	1.974196899e-005	7.623710e+002	3.411216e+002	8.845232e+001	4.380339e+001	113	181	22	78	8.153964e+000	1.804827e+001	0	0	0	0	0	0	0	0	0	1	0	65.7908	72.4429	1	1	1	1	24.4106	22.4267	78.476
DATA	404	3	76	0	0	A_14_P110466	chr10:74713043-74713102	7541.67	4505.28	1.481433680e-001	7.200938422e-002	3.965942516e-002	5.455944e+002	7.673850e+002	7.057505e+001	8.149644e+001	93.5	255	22	78	8.300159e+000	1.876784e+001	0	0	0	0	0	0	0	0	0	1	0	47.1728	163.208	1	1	1	1	24.8756	22.5181	78.8633
DATA	405	3	77	0	0	A_14_P132255	chr2:206659450-206659509	7563.16	4505.38	-1.116332766e-001	6.283842619e-002	7.564839198e-002	3.031539e+003	2.344390e+003	3.064296e+002	2.360347e+002	318.5	590	22	79	8.145542e+000	1.924501e+001	0	0	0	0	0	0	0	0	0	0	0	262.588	499.319	1	1	1	1	26.0017	22.2696	79.5141
DATA	406	3	78	0	0	A_14_P121359	chr7:92030059-92030118	7584.31	4505.22	-4.716904824e-001	7.550039749e-002	4.170124483e-010	5.113950e+003	1.726100e+003	5.133369e+002	1.747655e+002	500.5	472.5	21.5	79	8.188739e+000	1.985498e+001	0	0	0	0	0	0	0	0	0	0	0	443.738	368.114	1	1	1	1	24.8756	22.2857	79.9824
DATA	407	3	79	0	0	A_14_P100580	chr3:52610586-52610645	7605.26	4505.45	1.311880478e-002	6.785947599e-002	8.467059304e-001	7.752826e+002	7.990590e+002	8.940993e+001	8.445041e+001	117	275	21	79	8.052633e+000	2.005941e+001	0	0	0	0	0	0	0	0	0	0	0	67.3792	170.62	1	1	1	1	24.1747	22.1599	80.3427
DATA	408	3	80	0	0	A_14_P129656	chrX:146198335-146198394	7626.52	4505.85	-1.755485627e-001	7.390762328e-002	1.753739968e-002	7.277733e+002	4.857888e+002	8.528778e+001	5.572317e+001	110	201	21	79	7.978080e+000	2.002994e+001	0	0	0	0	0	0	0	0	0	0	0	63.3467	103.851	1	1	1	1	26.2212	21.9075	80.371
DATA	409	3	81	0	0	A_14_P138597	chr8:118979589-118979648	7647.54	4505.69	-2.822377141e-001	7.270144342e-002	1.035381141e-004	1.057601e+003	5.521846e+002	1.147029e+002	6.158476e+001	139	229.5	21	78	8.056407e+000	1.997979e+001	0	0	0	0	0	0	0	0	0	0	0	92.1936	118.169	1	1	1	1	27.9146	22.1938	79.6108
DATA	410	3	82	0	0	A_14_P108155	chr1:117546640-117546699	7669	4505.8	2.676152474e-002	6.440879506e-002	6.777796606e-001	1.138668e+003	1.211041e+003	1.221951e+002	1.241303e+002	148.5	350	22	79	8.076631e+000	1.975087e+001	0	0	0	0	0	0	0	0	0	0	0	99.4005	259.424	1	1	1	1	28.1191	22.2381	80.2279
DATA	411	3	83	0	0	A_16_P00190329	chr1:170967269-170967328	7689.8	4506.11	-5.422647859e-001	9.225362857e-002	4.153084554e-009	8.329118e+002	2.389650e+002	9.433174e+001	3.621935e+001	121.5	164.5	22	79	8.040417e+000	1.927141e+001	0	0	0	0	0	0	0	0	0	0	0	72.8008	51.2357	1	1	1	1	26.8687	22.3164	80.3118
DATA	412	3	84	0	0	A_14_P102983	chr7:88707806-88707865	7711.63	4506.09	1.035373742e-002	8.057731605e-002	8.977576949e-001	4.272438e+002	4.375518e+002	6.149323e+001	5.151787e+001	84.5	205.5	22	79	8.181297e+000	1.911298e+001	0	0	0	0	0	0	0	0	0	0	0	37.3911	93.8916	1	1	1	1	25.3321	22.4392	79.5456
DATA	413	3	85	0	0	A_18_P11101723	chr11:50290317-50290376	7732.5	4505.5	3.385041221e-001	7.021033698e-002	1.426356087e-006	1.060564e+003	2.312284e+003	1.148880e+002	2.328200e+002	140.5	589	22	79	8.196868e+000	1.870452e+001	0	0	0	0	0	0	0	0	0	0	0	92.9306	496.514	1	1	1	1	24.4106	22.2587	79.3028
DATA	414	3	86	0	0	A_14_P202023	chr17:27771342-27771401	7753.44	4505.68	-4.605828960e-001	7.645617939e-002	1.700088573e-009	2.156891e+003	7.468706e+002	2.201569e+002	7.947203e+001	239	263	22	78	8.212398e+000	1.914102e+001	0	0	0	0	0	0	0	0	0	0	0	189.19	160.476	1	1	1	1	26.2212	22.1675	79.383
DATA	415	3	87	0	0	A_14_P113825	chr1:160009319-160009378	7775.04	4505.57	-6.957448078e-002	6.348755836e-002	2.731331213e-001	1.647669e+003	1.403768e+003	1.705621e+002	1.429773e+002	185	416	22	78	8.088363e+000	1.943351e+001	0	0	0	0	0	0	0	0	0	0	0	144.672	301.784	1	1	1	1	25.3321	22.2444	79.4227
DATA	416	3	88	0	0	A_16_P16233900	chr3:55859685-55859744	7796	4505.7	1.536732519e-001	6.462260431e-002	1.740631344e-002	1.302122e+003	1.854919e+003	1.374595e+002	1.874657e+002	151.5	487.5	21	78	7.770164e+000	1.946981e+001	0	0	0	0	0	0	0	0	0	0	0	114.431	398.954	1	1	1	1	25.7804	21.9798	80.019
DATA	417	3	89	0	0	A_16_P17305677	chr5:132588636-132588695	7817.23	4505.38	-1.145728324e-001	6.787728135e-002	9.142260718e-002	9.481834e+002	7.283154e+002	1.045327e+002	7.771803e+001	128	268	21	78	7.843562e+000	1.938102e+001	0	0	0	0	0	0	0	0	0	0	0	83.3986	156.7	1	1	1	1	24.6442	21.7896	79.7174
DATA	418	3	90	0	0	A_14_P125362	chrX:118985959-118986018	7838.33	4505.62	2.847556174e-001	6.787090505e-002	2.722130221e-005	1.272792e+003	2.451958e+003	1.346621e+002	2.466905e+002	163	636	22	78	8.062248e+000	1.905338e+001	0	0	0	0	0	0	0	0	0	0	0	112.027	527.701	1	1	1	1	24.8756	22.3208	79.377
DATA	419	3	91	0	0	A_16_P35860931	chr2:133458395-133458454	7858.59	4505.69	-1.924490260e-002	9.977294095e-002	8.470474715e-001	2.916568e+002	2.790148e+002	5.274637e+001	3.890314e+001	72.5	168	22	79	8.187233e+000	1.916923e+001	0	0	0	0	0	0	0	0	0	0	0	25.6863	60.0597	1	1	1	1	25.3321	22.2288	80.2256
DATA	420	3	92	0	0	A_14_P110969	chr4:93202223-93202282	7880.19	4505.55	-1.859358800e-001	8.743741454e-002	3.346143893e-002	4.602592e+002	2.999623e+002	6.362108e+001	4.043004e+001	88.5	178.5	22	79	8.177010e+000	1.939622e+001	0	0	0	0	0	0	0	0	0	0	0	40.5593	64.5752	1	1	1	1	24.8756	22.5163	80.5837
DATA	421	3	93	0	0	A_14_P115292	chr9:130699312-130699371	7901.22	4505.5	1.014265995e-003	6.215829818e-002	9.869811225e-001	2.340978e+003	2.346452e+003	2.381789e+002	2.362057e+002	254	573	22	80	7.911711e+000	1.978344e+001	0	0	0	0	0	0	0	0	0	0	0	206.392	505.147	1	1	1	1	25.3321	22.5274	81.002
DATA	422	3	94	0	0	A_14_P135258	chr2:31348131-31348190	7922.34	4505.57	2.513639809e-001	6.763498089e-002	2.020184831e-004	9.993191e+002	1.782659e+003	1.091437e+002	1.803153e+002	133	460	22	81	7.888273e+000	1.990575e+001	0	0	0	0	0	0	0	0	0	0	0	88.1381	383.748	1	1	1	1	24.4106	22.7109	81.5739
DATA	423	3	95	0	0	A_16_P15983794	chr2:195588003-195588062	7943.76	4506	1.058264643e-001	6.326695658e-002	9.438692146e-002	1.689436e+003	2.155600e+003	1.745479e+002	2.172584e+002	190	579	22	81	7.753240e+000	1.960160e+001	0	0	0	0	0	0	0	0	0	0	0	149.041	463.967	1	1	1	1	26.0017	22.5994	81.8462
DATA	424	3	96	0	0	A_16_P02634606	chr12:62980927-62980986	7965.05	4506	-2.847270926e-001	7.614219743e-002	1.844507607e-004	8.320106e+002	4.319185e+002	9.405632e+001	5.099977e+001	115	197	22	80	8.245155e+000	1.959156e+001	0	0	0	0	0	0	0	0	0	0	0	73.4157	92.9429	1	1	1	1	26.4388	22.9296	81.111
DATA	425	3	97	0	0	A_14_P119679	chrX:123357926-123357985	7986.35	4506.12	1.159569802e-002	6.434759351e-002	8.569923661e-001	1.153184e+003	1.184389e+003	1.233777e+002	1.215059e+002	149	357.5	22	80	8.229551e+000	1.940947e+001	0	0	0	0	0	0	0	0	0	0	0	101.768	254.782	1	1	1	1	26.2212	22.7837	81.0704
DATA	426	3	98	0	0	A_14_P113094	chrX:138231171-138231230	8007.35	4506.02	2.858325173e-001	6.883616364e-002	3.290643754e-005	9.419461e+002	1.819108e+003	1.039042e+002	1.839241e+002	122	488	22	80	8.274111e+000	1.958595e+001	0	0	0	0	0	0	0	0	0	0	0	83.1319	391.161	1	1	1	1	24.8756	22.6913	81.2401
DATA	427	3	99	0	0	A_14_P135455	chr19:8920926-8920985	8028.52	4506.22	-9.081627186e-002	6.436468425e-002	1.582551427e-001	1.429035e+003	1.159383e+003	1.494828e+002	1.190752e+002	176	351	22	80	8.286214e+000	1.935342e+001	0	0	0	0	0	0	0	0	0	0	0	126.113	249.181	1	1	1	1	25.7804	22.5109	80.856
DATA	428	3	100	0	0	A_14_P106171	chr11:68492835-68492894	8049.73	4506.54	-1.169944485e-002	6.171563914e-002	8.496459560e-001	3.814804e+003	3.713409e+003	3.839943e+002	3.723334e+002	389.5	903.5	22	80	8.507366e+000	1.993082e+001	0	0	0	0	0	0	0	0	0	0	0	336.603	797.665	1	1	1	1	25.7804	22.7503	81.7119
DATA	429	3	101	0	0	A_14_P136946	chr19:44316779-44316838	8070.79	4506.52	3.770375207e-001	7.174281675e-002	1.476994950e-007	1.044860e+003	2.489405e+003	1.133240e+002	2.504204e+002	136	644	22	80	8.447394e+000	1.982688e+001	0	0	0	0	0	0	0	0	0	0	0	92.1775	534.394	1	1	1	1	25.7804	22.8186	81.3286
DATA	430	3	102	0	0	A_14_P139722	chr12:13132577-13132636	8091.69	4506.76	-3.435419447e-001	7.261657065e-002	2.235234234e-006	1.434991e+003	6.505898e+002	1.500605e+002	7.051749e+001	171.5	243.5	22	81	8.447542e+000	1.963219e+001	0	0	0	0	0	0	0	0	0	0	0	126.557	139.562	1	1	1	1	24.8756	22.8211	81.3542
DATA	431	3	103	0	0	A_16_P03635519	chr22:46689866-46689925	8113.53	4506.42	3.795815762e-001	7.344174232e-002	2.360158550e-007	6.918602e+002	1.658059e+003	8.193897e+001	1.680265e+002	110	474	22	81	8.304281e+000	1.966750e+001	0	0	0	0	0	0	1	0	0	0	0	60.9996	355.378	1	1	1	1	25.1049	22.7335	81.4569
DATA	432	3	104	0	0	A_14_P201224	chr18:68302106-68302165	8134.21	4506.29	1.265351720e-001	6.460148024e-002	5.014746542e-002	1.182012e+003	1.581821e+003	1.260964e+002	1.605122e+002	151	443	22	81	8.125981e+000	1.914706e+001	0	0	0	0	0	0	0	0	0	0	0	104.175	338.743	1	1	1	1	25.1049	22.5591	81.4704
DATA	433	3	105	0	0	A_14_P107399	chr11:69482738-69482797	8155.8	4506.72	-1.523115484e-001	1.333975713e-001	2.535427763e-001	2.264538e+002	1.594660e+002	4.943463e+001	3.159596e+001	66	141	22	81	8.401178e+000	1.863730e+001	0	0	0	0	0	0	0	0	0	0	0	19.9469	34.1167	1	1	1	1	24.6442	22.7992	81.4625
DATA	434	3	106	0	0	A_16_P15884682	chr2:155018992-155019051	8176.84	4506.71	9.463285925e-002	6.751785534e-002	1.610354675e-001	7.540475e+002	9.376302e+002	8.728680e+001	9.765777e+001	117.5	311	22	81	8.260113e+000	1.933230e+001	0	0	0	0	0	0	0	0	0	0	0	66.3824	200.394	1	1	1	1	25.1049	22.901	82.3633
DATA	435	3	107	0	0	A_14_P123459	chr1:211004039-211004098	8198	4506.3	-6.231585174e-003	6.328740534e-002	9.215631782e-001	1.485011e+003	1.463855e+003	1.548800e+002	1.489158e+002	176	407	22	81	8.307424e+000	1.976125e+001	0	0	0	0	0	0	0	0	0	0	0	130.66	312.511	1	1	1	1	26.2212	23.0497	81.9842
DATA	436	3	108	0	0	A_14_P132781	chr3:71448410-71448469	8218.93	4506.19	-3.003699424e-001	6.832053792e-002	1.100200185e-005	2.634953e+003	1.319480e+003	2.671471e+002	1.347562e+002	265	375	23	81	8.389684e+000	1.997496e+001	0	0	0	0	0	0	0	0	0	0	0	231.684	281.363	1	1	1	1	25.5572	23.2817	81.9803
DATA	437	3	109	0	0	A_16_P18577258	chr9:21470816-21470875	8240.35	4506.58	-3.734582951e-002	6.674172619e-002	5.757813437e-001	9.080698e+002	8.332463e+002	1.009307e+002	8.771421e+001	125.5	274.5	23	81	8.406158e+000	2.016110e+001	0	0	0	0	0	0	0	0	0	0	0	79.7772	177.461	1	1	1	1	25.7804	23.4651	82.7133
DATA	438	3	110	0	0	A_14_P126145	chr17:34959437-34959496	8261.05	4506.56	-3.212679996e-001	7.843159900e-002	4.200684164e-005	8.200657e+002	3.913638e+002	9.310892e+001	4.779495e+001	120	193	22	81	8.385816e+000	1.943235e+001	0	0	0	0	0	0	0	0	0	0	0	71.9882	83.2449	1	1	1	1	26.2212	23.0739	82.0556
DATA	439	3	111	0	0	A_16_P03367608	chr18:49171603-49171662	8282.5	4506.5	3.440571208e-001	7.023817520e-002	9.660308834e-007	1.139776e+003	2.516962e+003	1.222233e+002	2.531912e+002	146	642	22	82	8.495772e+000	1.926190e+001	0	0	0	0	0	0	0	0	0	0	0	99.9652	534.63	1	1	1	1	24.4106	23.021	82.3009
DATA	440	3	112	0	0	A_14_P110505	chr14:77786448-77786507	8303.84	4506.2	-1.072674472e-001	7.146884677e-002	1.333819631e-001	7.244385e+002	5.658926e+002	8.484819e+001	6.292314e+001	107	222.5	22	82	8.107797e+000	1.953867e+001	0	0	0	0	0	0	0	0	0	0	0	63.481	120.028	1	1	1	1	24.6442	22.5472	82.1629
DATA	441	3	113	0	0	A_14_P138770	chr1:19503080-19503139	8324.67	4506.55	-1.387076344e-001	7.489484243e-002	6.402123840e-002	6.455399e+002	4.690460e+002	7.824575e+001	5.439856e+001	105.5	207	21	81	8.044964e+000	1.970339e+001	0	0	0	0	0	0	0	0	0	0	0	56.5083	99.3429	1	1	1	1	24.8756	22.2665	81.8859
DATA	442	3	114	0	0	A_14_P116761	chr6:155126517-155126576	8346	4506.42	2.424718099e-001	6.847899773e-002	3.988854808e-004	8.198183e+002	1.432813e+003	9.316777e+001	1.459145e+002	123.5	384	21	80	8.029966e+000	1.999305e+001	0	0	0	0	0	0	0	0	0	0	0	71.6901	302.995	1	1	1	1	25.3321	22.3841	81.1862
DATA	443	3	115	0	0	A_14_P120300	chr5:113831998-113832057	8367.4	4506.56	-1.040119924e-002	7.900221654e-002	8.952555542e-001	4.620364e+002	4.511023e+002	6.401910e+001	5.290462e+001	88	208	22	80	7.881048e+000	1.961192e+001	0	0	0	0	0	0	0	0	0	0	0	40.3575	95.2415	1	1	1	1	24.4106	22.2777	80.5546
DATA	444	3	116	0	0	A_14_P103791	chr5:140514837-140514893	8388.27	4506.25	8.770589069e-002	6.834014735e-002	1.993614810e-001	7.096319e+002	8.684384e+002	8.368779e+001	9.114997e+001	107.5	285	22	80	7.945711e+000	1.947089e+001	0	0	0	0	0	0	0	0	0	0	0	61.918	183.055	1	1	1	1	24.8756	22.3302	80.6576
DATA	445	3	117	0	0	A_14_P136407	chr20:60884125-60884184	8409.26	4506.49	-2.073272655e-001	7.418558574e-002	5.194614304e-003	7.720131e+002	4.789580e+002	8.906586e+001	5.534460e+001	114	203	22	80	7.658884e+000	1.946469e+001	0	0	0	0	0	0	0	0	0	0	0	67.2788	100.79	1	1	1	1	24.6442	22.0547	80.7457
DATA	446	3	118	0	0	A_14_P137273	chr19:18309300-18309344	8430.56	4506.29	-5.772948340e-002	6.394335544e-002	3.666202484e-001	1.431105e+003	1.252974e+003	1.498600e+002	1.283400e+002	169	357	22	80	7.516156e+000	1.923251e+001	0	0	0	0	0	0	0	0	0	0	0	124.568	263.209	1	1	1	1	24.4106	21.9562	80.375
DATA	447	3	119	0	0	A_14_P104353	chr21:31869196-31869255	8451.85	4506.42	1.944330240e-001	6.940641220e-002	5.088617550e-003	6.694157e+002	1.047439e+003	8.039717e+001	1.083779e+002	106	322	22	80	7.992900e+000	1.961707e+001	0	0	0	0	0	0	0	0	0	0	0	58.1927	219.642	1	1	1	1	24.8756	22.2723	80.6478
DATA	448	3	120	0	0	A_14_P131878	chr20:17409866-17409925	8472.97	4506.54	1.053069776e-001	6.590085008e-002	1.100516968e-001	9.227913e+002	1.176009e+003	1.024851e+002	1.208604e+002	125	357.5	22	80	8.080621e+000	1.966750e+001	0	0	0	0	0	0	0	0	0	0	0	80.113	246.158	1	1	1	1	26.2212	22.4199	80.1477
DATA	449	3	121	0	0	A_14_P108865	chr1:3582025-3582084	8494.59	4507.16	2.259337387e-001	7.222789456e-002	1.759596852e-003	5.464770e+002	9.194024e+002	7.056925e+001	9.608941e+001	96.5	290.5	22	79	8.262134e+000	1.988981e+001	0	0	0	0	0	0	0	0	0	0	0	47.3729	192.088	1	1	1	1	25.7804	22.5733	79.5136
DATA	450	3	122	0	0	A_14_P137495	chr21:23595873-23595932	8515.52	4506.59	1.389872341e-001	6.896509287e-002	4.387035819e-002	6.775515e+002	9.331029e+002	8.117454e+001	9.741627e+001	108	303	22	78.5	8.444173e+000	1.963060e+001	0	0	0	0	0	0	0	0	0	0	0	58.6635	194.583	1	1	1	1	24.6442	22.8489	79.3855
DATA	451	3	123	0	0	A_16_P39955749	chr13:53380120-53380179	8536.88	4506.68	1.815100205e-001	6.826071498e-002	7.835667166e-003	7.468442e+002	1.134332e+003	8.707435e+001	1.168470e+002	108	330	22	79	8.270195e+000	1.947684e+001	0	0	0	0	0	0	0	0	0	0	0	64.572	236.09	1	1	1	1	25.7804	22.6201	79.68
DATA	452	3	124	0	0	A_14_P112692	chr21:31852088-31852147	8557.3	4506.54	-7.431673830e-002	7.144765588e-002	2.982672342e-001	6.969090e+002	5.872991e+002	8.286304e+001	6.510223e+001	108	222	22	78	8.160827e+000	1.924851e+001	0	0	0	0	0	0	0	0	0	0	0	60.1754	122.006	1	1	1	1	25.3321	22.4308	79.4695
DATA	453	3	125	0	0	A_16_P15607303	chr2:33294723-33294782	8579.06	4506.78	-3.115420151e-001	7.199177873e-002	1.508342336e-005	1.318947e+003	6.437028e+002	1.393259e+002	7.025525e+001	163	241	22	79	8.464300e+000	1.908470e+001	0	0	0	0	0	0	0	0	0	0	0	113.715	133.456	1	1	1	1	27.501	22.9261	79.9346
DATA	454	3	126	0	0	A_14_P130621	chr17:67537852-67537911	8600	4506.51	3.532419250e-001	7.595494404e-002	3.308468613e-006	4.843389e+002	1.092424e+003	6.608159e+001	1.128242e+002	91	325	22	79	8.427362e+000	1.917847e+001	0	0	0	0	0	0	0	0	0	0	0	41.7019	226.041	1	1	1	1	23.9365	22.8196	79.7686
DATA	455	3	127	0	0	A_14_P134321	chr7:101409273-101409332	8621.2	4506.77	-2.339835337e-001	6.754723512e-002	5.322090915e-004	1.636661e+003	9.549380e+002	1.697455e+002	9.958729e+001	184	301	22	78	8.205153e+000	1.894790e+001	0	0	0	0	0	0	0	0	0	1	0	140.709	197.201	1	1	1	1	26.4388	22.8547	79.0365
DATA	456	3	128	0	0	A_16_P00130430	chr1:98511642-98511701	8641.86	4506.64	-6.077164935e-001	8.741715071e-002	3.603636730e-012	1.583257e+003	3.906924e+002	1.646193e+002	4.825051e+001	183	189	22	79	7.897599e+000	1.939705e+001	0	0	0	0	0	0	0	0	0	0	0	135.932	80.5222	1	1	1	1	25.5572	22.5388	79.3346
DATA	457	3	129	0	0	A_14_P130444	chr19:9260899-9260958	8663.41	4506.52	2.873221229e-001	7.378445112e-002	9.857450037e-005	5.215637e+002	1.010717e+003	6.898236e+001	1.049785e+002	91.5	309	22	78	7.824622e+000	1.931095e+001	0	0	0	0	0	0	0	0	0	1	0	44.7155	207.882	1	1	1	1	24.6442	22.2794	78.937
DATA	458	3	130	0	0	A_14_P119704	chr18:59712412-59712471	8684.53	4506.91	3.797774361e-002	7.555403121e-002	6.152056247e-001	5.060091e+002	5.522505e+002	6.785896e+001	6.211308e+001	88	217	22	79	7.981868e+000	1.937770e+001	0	0	0	0	0	0	0	0	0	0	0	43.3171	113.359	1	1	1	1	28.1191	22.4577	79.3512
DATA	459	3	131	0	0	A_16_P15870952	chr2:149198443-149198502	8705.56	4507.15	-8.745250595e-002	6.745336335e-002	1.948072659e-001	9.599667e+002	7.848807e+002	1.061399e+002	8.349751e+001	132	253	22	78	7.921000e+000	1.950220e+001	0	0	0	0	0	0	0	0	0	1	0	82.0595	160.79	1	1	1	1	25.7804	22.3695	79.0012
DATA	460	3	132	0	0	A_14_P139851	chr20:23514351-23514410	8727.13	4507.07	1.006638828e-001	6.814816454e-002	1.396400749e-001	7.368419e+002	9.290482e+002	8.651826e+001	9.719107e+001	106	287	22	78	7.822675e+000	1.942214e+001	0	0	0	0	0	0	0	0	0	1	0	62.8985	189.933	1	1	1	1	27.0811	22.1579	79.0041
DATA	461	3	133	0	0	A_16_P21567728	chrX:117671382-117671441	8748.51	4507.1	-6.842021356e-003	6.828511286e-002	9.201872545e-001	7.872901e+002	7.749840e+002	9.088462e+001	8.260814e+001	116	267	22	78	7.972781e+000	1.937805e+001	0	0	0	0	0	0	0	0	0	1	0	67.1117	158.117	1	1	1	1	26.2212	22.3343	79.009
DATA	462	3	134	0	0	A_14_P201423	chr8:94737899-94737958	8769.12	4507.15	-3.562969309e-001	1.086901733e-001	1.045094749e-003	4.095777e+002	1.803181e+002	6.119421e+001	3.385887e+001	82.5	141	22	79	8.012912e+000	1.957669e+001	0	0	0	0	0	0	0	0	0	0	0	34.8681	36.7183	1	1	1	1	28.5237	22.5848	79.4961
DATA	463	3	135	0	0	A_14_P127032	chr6:75350910-75350969	8790.73	4507	-1.022155951e-001	6.267705272e-002	1.029262780e-001	3.156844e+003	2.494811e+003	3.189502e+002	2.511283e+002	309.5	615	22	79	8.037270e+000	1.960658e+001	0	0	0	0	0	0	0	0	0	0	0	268.398	506.994	1	1	1	1	27.2919	22.5137	80.0945
DATA	464	3	136	0	0	A_14_P123147	chr3:52559871-52559921	8811.4	4506.69	1.221560648e-001	6.333925943e-002	5.378059067e-002	1.888776e+003	2.502284e+003	1.942993e+002	2.518770e+002	198	610	22	80	8.080957e+000	2.001244e+001	0	0	0	0	0	0	0	0	0	0	0	160.397	507.536	1	1	1	1	27.2919	22.5961	80.7197
DATA	465	3	137	0	0	A_16_P40958529	chr18:13496910-13496969	8832.67	4506.71	-1.276800416e-001	6.474855963e-002	4.861686141e-002	1.605036e+003	1.196202e+003	1.668652e+002	1.230447e+002	178	334	22	79	8.124614e+000	1.940610e+001	0	0	0	0	0	0	0	0	0	0	0	136.133	242.156	1	1	1	1	24.8756	22.3639	80.458
DATA	466	3	138	0	0	A_16_P21200296	chr21:18679576-18679635	8853.83	4506.8	2.932458975e-001	7.137177673e-002	3.978761556e-005	6.698980e+002	1.315996e+003	8.108785e+001	1.347315e+002	108	356	22	80	7.903508e+000	1.976565e+001	0	0	0	0	0	0	0	0	0	0	0	56.7501	265.904	1	1	1	1	26.2212	22.2924	80.8814
DATA	467	3	139	0	0	A_16_P16970043	chr4:178907110-178907169	8875.1	4506.94	3.263932697e-002	6.664150445e-002	6.242932922e-001	8.810672e+002	9.498354e+002	9.927362e+001	9.929306e+001	115	292	22	80	7.991502e+000	1.970158e+001	0	0	0	0	0	0	0	0	0	0	0	74.5527	191.563	1	1	1	1	27.2919	22.5804	80.9305
DATA	468	3	140	0	0	A_14_P122592	chr13:107144093-107144152	8896.03	4507.06	-4.463288062e-002	6.310817977e-002	4.794148699e-001	1.779078e+003	1.605322e+003	1.837068e+002	1.631282e+002	198	421	22	80	8.032680e+000	1.921318e+001	0	0	0	0	0	0	0	0	0	0	0	150.376	323.183	1	1	1	1	27.501	22.3854	80.9628
DATA	469	3	141	0	0	A_14_P134954	chr13:38722982-38723041	8917.62	4506.84	7.606650210e-002	7.119011135e-002	2.852958681e-001	6.104639e+002	7.273216e+002	7.633952e+001	7.831518e+001	94.5	265.5	22	79	7.949073e+000	1.939380e+001	0	0	0	0	0	0	0	0	0	0	0	51.5493	146.158	1	1	1	1	25.3321	22.3869	80.4344
DATA	470	3	142	0	0	A_14_P124654	chr5:137649293-137649352	8938.1	4507.16	1.277109673e-001	7.118124304e-002	7.278665726e-002	5.962353e+002	8.000712e+002	7.523366e+001	8.513060e+001	98	263.5	22	80	7.962608e+000	1.910254e+001	0	0	0	0	0	0	0	0	0	0	0	50.299	160.513	1	1	1	1	26.2212	22.2628	80.4324
DATA	471	3	143	0	0	A_16_P15659273	chr2:54702976-54703035	8959.82	4507.37	1.970074581e-001	6.548842013e-002	2.627315497e-003	1.345705e+003	2.118153e+003	1.421908e+002	2.138099e+002	163	515	22	80	8.010262e+000	1.914668e+001	0	0	0	0	0	0	0	0	0	0	0	113.421	424.232	1	1	1	1	25.7804	22.3272	80.9901
DATA	472	3	144	0	0	A_14_P139190	chr20:19410274-19410333	8980.93	4507.27	3.503643503e-001	7.193264177e-002	1.111876753e-006	7.964890e+002	1.784613e+003	9.195699e+001	1.808318e+002	113	466	22	79	7.773151e+000	1.917281e+001	0	0	0	0	0	0	0	0	0	0	0	67.0812	356.858	1	1	1	1	26.0017	22.3421	79.9877
DATA	473	3	145	0	0	A_14_P100149	chr21:28592949-28593008	9001.97	4507.25	1.646541961e-001	6.654059778e-002	1.334256928e-002	9.394368e+002	1.372530e+003	1.045963e+002	1.403305e+002	126	372	22	80	7.798000e+000	1.951728e+001	0	0	0	0	0	0	0	0	0	0	0	79.0676	274.038	1	1	1	1	26.0017	22.3914	80.431
DATA	474	3	146	0	0	A_14_P200504	chr18:13826044-13826094	9023.07	4507.12	-9.656995821e-002	6.294980243e-002	1.250102810e-001	2.488321e+003	1.992216e+003	2.530508e+002	2.013605e+002	243.5	499.5	22	80	7.840070e+000	1.931349e+001	0	0	0	0	0	0	0	0	0	0	0	209.314	397.182	1	1	1	1	25.1049	22.4838	80.5873
DATA	475	3	147	0	0	A_14_P131913	chr12:28544289-28544341	9044.67	4507.38	-3.688512966e-001	7.385420127e-002	5.904433205e-007	1.513055e+003	6.471476e+002	1.581548e+002	7.104347e+001	174	224	22	80	8.240449e+000	1.941399e+001	0	0	0	0	0	0	0	0	0	0	0	127.207	128.84	1	1	1	1	24.8756	22.7039	80.8196
DATA	476	3	148	0	0	A_14_P128728	chr21:36201563-36201622	9066.07	4507.27	-5.021992435e-002	6.164199529e-002	4.152422818e-001	9.864878e+003	8.787631e+003	9.875623e+002	8.792531e+002	906	1861.5	22	80	7.948953e+000	1.939181e+001	0	0	0	0	0	0	0	0	0	0	0	829.088	1747.22	1	1	1	1	26.0017	22.4949	80.8257
DATA	477	3	149	0	0	A_14_P111880	chr2:219250620-219250679	9086.13	4506.7	-1.697035128e-001	6.722422743e-002	1.158828575e-002	1.273664e+003	8.616908e+002	1.354389e+002	9.104166e+001	150	274	22	80	7.924700e+000	1.953540e+001	0	0	0	0	0	0	0	0	0	0	0	107.033	171.126	1	1	1	1	22.1978	22.5232	80.9273
DATA	478	3	150	0	0	A_16_P36670143	chr4:23806994-23807053	9107.87	4507.45	3.405481607e-002	6.768671567e-002	6.148770434e-001	8.070676e+002	8.729005e+002	9.293181e+001	9.211366e+001	111.5	273	22	80	8.389126e+000	1.959222e+001	0	0	0	0	0	0	0	0	0	0	0	67.8022	173.161	1	1	1	1	25.7804	22.8026	80.8341
DATA	479	3	151	0	0	A_14_P201977	chr4:47175035-47175094	9129.56	4507.62	-3.020829382e-001	9.108300380e-002	9.113054108e-004	5.374755e+002	2.680870e+002	7.079309e+001	3.982279e+001	90	154	22	80	8.154733e+000	1.957531e+001	0	0	0	0	0	0	0	0	0	0	0	45.1523	53.1273	1	1	1	1	24.4106	22.5062	80.941
DATA	480	3	152	0	0	A_14_P110944	chr9:126429299-126429357	9150.2	4508.08	2.392577976e-001	7.193154699e-002	8.804274623e-004	5.860053e+002	1.016622e+003	7.454330e+001	1.058481e+002	98.5	302.5	22	80	7.934427e+000	1.946088e+001	0	0	0	0	0	0	0	0	0	0	0	49.2313	201.294	1	1	1	1	23.696	22.2856	80.5059
DATA	481	3	153	0	0	A_16_P15438659	chr1:213015796-213015855	9171.03	4507.85	-1.818520915e-001	7.340313083e-002	1.323274399e-002	7.942589e+002	5.225285e+002	9.181358e+001	6.000300e+001	111	202	22	79	8.221172e+000	1.933891e+001	0	0	0	0	0	0	0	0	0	0	0	66.7494	103.381	1	1	1	1	27.2919	22.3974	80.0097
DATA	482	3	154	0	0	A_14_P200843	chr10:89263612-89263671	9192.03	4507.59	-4.559908980e-001	8.690999106e-002	1.548453400e-007	8.513634e+002	2.979368e+002	9.678511e+001	4.193867e+001	123	157	22	79	8.114429e+000	1.922357e+001	0	0	0	0	0	0	0	0	0	0	0	71.5839	58.9055	1	1	1	1	26.0017	22.4167	80.0617
DATA	483	3	155	0	0	A_16_P18058850	chr7:106332112-106332171	9214.02	4507.38	2.984252690e-001	7.071794371e-002	2.443705676e-005	7.511397e+002	1.493296e+003	8.808183e+001	1.522220e+002	111	415	22	80	8.045228e+000	1.932304e+001	0	0	0	0	0	0	0	0	0	0	0	63.1996	295.071	1	1	1	1	26.2212	22.2799	80.7577
DATA	484	3	156	0	0	A_14_P105914	chr4:121392289-121392348	9234.75	4507.25	-4.454119929e-002	7.615713006e-002	5.586423845e-001	5.567753e+002	5.025032e+002	7.220084e+001	5.829242e+001	95.5	207	21	81	8.032208e+000	1.946305e+001	0	0	0	0	0	0	0	0	0	0	0	46.883	99.2525	1	1	1	1	26.2212	22.2181	81.0712
DATA	485	3	157	0	0	A_18_P13078500	chr2:978269-978328	9256.1	4507.59	3.635161007e-001	7.057270571e-002	2.591776819e-007	1.519359e+003	3.508944e+003	1.587254e+002	3.521367e+002	171	792	21.5	81	8.070613e+000	1.982611e+001	0	0	0	0	0	0	0	0	0	0	0	128.05	692.901	1	1	1	1	26.2212	22.3138	81.563
DATA	486	3	158	0	0	A_14_P138399	chr17:79658203-79658262	9277.33	4507.43	6.320871285e-002	6.592665967e-002	3.376730329e-001	9.467552e+002	1.095081e+003	1.052035e+002	1.134267e+002	128.5	314.5	21	81	7.856832e+000	1.974589e+001	0	0	0	0	0	0	0	0	0	0	0	79.8849	216.213	1	1	1	1	25.3321	22.2034	81.9714
DATA	487	3	159	0	0	A_14_P101366	chr12:71092070-71092129	9298.22	4507.12	4.863290273e-002	8.402910357e-002	5.627493679e-001	3.913536e+002	4.377259e+002	6.025038e+001	5.281679e+001	79.5	191	22	82	8.117153e+000	1.972716e+001	0	0	0	0	0	0	0	0	0	0	0	33.0669	86.4252	1	1	1	1	24.1747	22.3574	82.3781
DATA	488	3	160	0	0	A_14_P136299	chr21:47361721-47361776	9319.42	4507.56	-2.437914727e-001	6.878443319e-002	3.936829506e-004	1.437561e+003	8.200393e+002	1.508587e+002	8.716557e+001	168	274	22	81	7.932978e+000	1.967802e+001	0	0	0	0	0	0	0	0	0	0	0	121.639	161.945	1	1	1	1	25.7804	22.2376	81.7551
DATA	489	3	161	0	0	A_14_P116921	chr12:111070234-111070288	9340.59	4507.36	3.387287663e-001	7.205395152e-002	2.588352599e-006	7.288666e+002	1.589926e+003	8.600925e+001	1.617134e+002	106	417.5	22	80	7.809673e+000	1.950363e+001	0	0	0	0	0	0	0	0	0	0	0	61.7823	314.093	1	1	1	1	25.3321	22.1809	80.8272
DATA	490	3	162	0	0	A_14_P122439	chr1:156962968-156963027	9361.82	4507.21	2.550364979e-001	6.649341574e-002	1.253014238e-004	1.689286e+003	3.039062e+003	1.749677e+002	3.053370e+002	184	696	22	80	8.164097e+000	1.931585e+001	0	0	0	0	0	0	0	0	0	0	0	143.477	600.683	1	1	1	1	25.1049	22.4103	80.3656
DATA	491	3	163	66	1	DarkCorner	DarkCorner	9382.66	4508.37	0.000000000e+000	6.420510143e-001	1.000000000e+000	4.518297e+001	2.930439e+001	4.548659e+001	2.950131e+001	40.5	92	22	79	8.094239e+000	1.894020e+001	0	0	0	0	0	0	0	0	0	0	0	-5.11957	-9.93188	0	0	0	0	20.591	22.2495	79.8633
DATA	492	3	164	66	1	DarkCorner	DarkCorner	9403.72	4507.95	0.000000000e+000	6.425170372e-001	1.000000000e+000	4.507092e+001	2.927930e+001	4.543821e+001	2.947604e+001	46	93	22	80	8.111576e+000	1.902514e+001	0	0	0	0	0	0	0	0	0	0	0	2.0634	-10.6959	0	0	0	0	29.3162	22.1816	80.753
DATA	493	4	1	66	1	DarkCorner	DarkCorner	5965.82	4508.71	-3.001097928e-001	5.638314511e-001	5.945399588e-001	6.256837e+001	3.135054e+001	4.943453e+001	3.156121e+001	51	103	22	81	8.254053e+000	1.941649e+001	0	0	0	0	0	0	0	0	0	0	0	4.93871	-1.83841	1	0	0	0	25.1049	22.3913	81.1416
DATA	494	4	2	0	0	A_16_P00081650	chr1:64011592-64011651	5986.86	4509.25	-2.174474111e-002	1.197571953e-001	8.559173946e-001	2.535761e+002	2.411924e+002	5.540871e+001	3.976707e+001	66	140.5	22	82	8.258046e+000	1.989860e+001	0	0	0	0	0	0	0	0	0	0	0	19.9226	44.5165	1	1	1	1	25.3321	22.6695	82.1419
DATA	495	4	3	0	0	A_16_P00250456	chr1:214037496-214037555	6007.93	4509.47	7.394640333e-002	6.276248257e-002	2.387191430e-001	2.124682e+003	2.519071e+003	2.181532e+002	2.538897e+002	211.5	563	23	82	8.290399e+000	2.020854e+001	0	0	0	0	0	0	0	0	0	0	0	166.212	464.223	1	1	1	1	26.0017	22.9954	82.665
DATA	496	4	4	0	0	A_14_P118877	chr7:101049440-101049499	6029.1	4509.4	2.910921263e-001	7.038153922e-002	3.535416724e-005	8.269524e+002	1.616489e+003	9.646817e+001	1.647294e+002	110	392.5	22	81	8.201569e+000	2.027819e+001	0	0	0	0	0	0	0	0	0	0	0	64.4355	297.501	1	1	1	1	26.2212	23.005	81.9229
DATA	497	4	5	0	0	A_16_P37280941	chr5:94416311-94416370	6050.37	4509.41	-8.843392229e-001	1.462547322e-001	1.479635515e-009	5.765904e+002	7.525376e+001	7.622523e+001	3.262228e+001	88	116	22	81	7.742343e+000	2.010472e+001	0	0	0	0	0	0	0	0	0	0	0	44.7635	13.8349	1	1	1	0	26.6546	22.6067	82.2282
DATA	498	4	6	0	0	A_14_P109921	chr18:36864525-36864584	6071.25	4509.61	3.109491206e-001	6.863527025e-002	5.885631417e-006	1.552008e+003	3.175726e+003	1.630624e+002	3.191577e+002	167.5	675	22	82	7.808089e+000	2.010266e+001	0	0	0	0	0	0	0	0	0	0	0	120.096	583.353	1	1	1	1	25.1049	22.573	82.2982
DATA	499	4	7	0	0	A_14_P135479	chr17:1985617-1985676	6092.53	4509.42	-2.765019629e-001	6.958336404e-002	7.077088230e-005	1.681741e+003	8.897278e+002	1.754985e+002	9.448113e+001	171	264	22	82	7.969609e+000	2.020532e+001	0	0	0	0	0	0	0	0	0	0	0	129.743	163.332	1	1	1	1	26.2212	22.743	82.494
DATA	500	4	8	0	0	A_14_P123787	chr22:41936727-41936779	6113.69	4509.77	-8.130881396e-002	7.465699260e-002	2.761104826e-001	6.782342e+002	5.624331e+002	8.444457e+001	6.461151e+001	96	205	22	81.5	8.026826e+000	1.987392e+001	0	0	0	0	0	0	0	0	0	0	0	52.1828	103.207	1	1	1	1	26.0017	22.4771	82.1212
DATA	501	4	9	0	0	A_14_P102812	chr3:98300538-98300597	6134.78	4509.53	-1.487164379e-001	6.549324466e-002	2.316428548e-002	1.676714e+003	1.190536e+003	1.750905e+002	1.232295e+002	170.5	329.5	22	81.5	7.945916e+000	1.987781e+001	0	0	0	0	0	0	0	0	0	0	0	128.697	218.42	1	1	1	1	25.3321	22.4474	81.8412
DATA	502	4	10	0	0	A_14_P109188	chr15:75312024-75312075	6155.92	4509.47	-1.672173107e-001	6.494259950e-002	1.002841960e-002	2.146150e+003	1.460302e+003	2.204844e+002	1.494543e+002	201	356	22	81	8.176809e+000	1.939694e+001	0	0	0	0	0	0	0	0	0	0	0	164.381	267.91	1	1	1	1	24.4106	22.5463	81.8923
DATA	503	4	11	0	0	A_14_P135532	chr5:134296200-134296259	6177.49	4509.47	3.177656082e-001	7.272877158e-002	1.247099040e-005	6.798290e+002	1.413075e+003	8.476476e+001	1.448420e+002	101	347	22	81	8.052717e+000	1.940387e+001	0	0	0	0	0	0	0	0	0	0	0	51.9726	259.296	1	1	1	1	24.4106	22.2581	81.5483
DATA	504	4	12	0	0	A_14_P126711	chr15:52202996-52203055	6198.57	4509.37	2.347686264e-001	6.962630477e-002	7.466832696e-004	7.902568e+002	1.356866e+003	9.389614e+001	1.393610e+002	103.5	359	22	80	8.188809e+000	1.984724e+001	0	0	0	0	0	0	0	0	0	0	0	60.3203	249.074	1	1	1	1	24.8756	22.459	80.9334
DATA	505	4	13	0	0	A_16_P00154158	chr1:117014640-117014699	6219.25	4509.25	2.954989590e-001	6.844951124e-002	1.581388458e-005	1.345553e+003	2.657050e+003	1.438165e+002	2.675981e+002	153	589	22	80	7.966936e+000	2.003737e+001	0	0	0	0	0	0	0	0	0	0	0	102.574	488.002	1	1	1	1	24.4106	22.5406	81.1943
DATA	506	4	14	0	0	A_16_P19664056	chr12:103806016-103806075	6240.62	4509.23	2.030640936e-001	6.608788591e-002	2.121762987e-003	1.288589e+003	2.056736e+003	1.385216e+002	2.081099e+002	145.5	469	22	80	8.270463e+000	1.941124e+001	0	0	0	0	0	0	0	0	0	0	0	98.1254	378.02	1	1	1	1	24.6442	22.9121	80.6492
DATA	507	4	15	0	0	A_14_P110565	chr3:186959297-186959356	6261.93	4509.2	-8.995590497e-002	7.430340671e-002	2.260270685e-001	7.030220e+002	5.714958e+002	8.677762e+001	6.536349e+001	97.5	204	22	80	8.354112e+000	1.914345e+001	0	0	0	0	0	0	0	0	0	0	0	53.49	105.132	1	1	1	1	24.6442	22.6703	81.0277
DATA	508	4	16	0	0	A_14_P133128	chr6:41530170-41530229	6282.68	4510.12	7.684659568e-002	6.495183646e-002	2.367568562e-001	1.194313e+003	1.425492e+003	1.298268e+002	1.460290e+002	140	361	22	80	8.169906e+000	1.907209e+001	0	0	0	0	0	0	0	0	0	0	0	90.8139	262.508	1	1	1	1	25.7804	22.4859	80.5064
DATA	509	4	17	0	0	A_14_P130082	chr2:108272055-108272114	6304.16	4509.81	-1.108098813e-001	6.550201128e-002	9.070282693e-002	1.446663e+003	1.120876e+003	1.533671e+002	1.164708e+002	154	321	21	79	8.110926e+000	1.913660e+001	0	0	0	0	0	0	0	0	0	0	0	109.961	206.659	1	1	1	1	27.0811	22.3194	80.2455
DATA	510	4	18	0	0	A_14_P201250	chr12:44130156-44130215	6325.18	4509.49	2.136832668e-001	6.642647346e-002	1.296113328e-003	1.252567e+003	2.048728e+003	1.352152e+002	2.072970e+002	142	501	22	78	8.183112e+000	1.911224e+001	0	0	0	0	0	0	0	0	0	0	0	95.1934	378.224	1	1	1	1	25.3321	22.4576	79.2809
DATA	511	4	19	0	0	A_14_P201771	chr13:48809347-48809406	6346.42	4509.73	-2.280609877e-001	6.964495162e-002	1.058029197e-003	1.318508e+003	7.798691e+002	1.413448e+002	8.413199e+001	145.5	253	22	78	7.934304e+000	1.917066e+001	0	0	0	0	0	0	0	0	0	1	0	100.208	144.188	1	1	1	1	26.4388	22.4734	78.9654
DATA	512	4	20	0	0	A_14_P104597	chr6:71394031-71394090	6367.45	4509.95	-2.345251304e-001	6.899704031e-002	6.761769689e-004	1.463742e+003	8.529813e+002	1.549773e+002	9.093311e+001	152.5	266.5	22	78	7.942662e+000	1.915983e+001	0	0	0	0	0	0	0	0	0	0	0	111.272	157.957	1	1	1	1	26.4388	22.3543	79.3441
DATA	513	4	21	0	1	PC_00000004	PC_00000004	6388.65	4510.19	-6.179419567e-002	6.496617073e-002	3.415155675e-001	1.365924e+003	1.184766e+003	1.457665e+002	1.225819e+002	143	326	21.5	78	8.051735e+000	1.868884e+001	0	0	0	0	0	0	0	0	0	1	0	103.879	219.778	1	1	1	1	25.7804	22.2121	78.7065
DATA	514	4	22	0	0	A_14_P135740	chr5:52855758-52855817	6409.85	4509.8	-1.077727426e-001	7.845536303e-002	1.695403572e-001	6.130970e+002	4.783617e+002	7.966181e+001	5.722170e+001	91.5	196	21	78	8.001217e+000	1.907777e+001	0	0	0	0	0	0	0	0	0	0	0	46.6555	88.8999	1	1	1	1	24.6442	22.1299	79.2393
DATA	515	4	23	0	0	A_14_P125702	chr12:29886898-29886957	6431.6	4510.18	-4.228536474e-002	1.118438268e-001	7.053748135e-001	2.913963e+002	2.643618e+002	5.858447e+001	4.099907e+001	69	163	22	79	8.052771e+000	1.947542e+001	0	0	0	0	0	0	0	0	0	0	0	22.1923	49.2288	1	1	1	1	25.7804	22.2039	79.9659
DATA	516	4	24	0	0	A_14_P122648	chr22:39224115-39224174	6452.37	4510.23	1.876886397e-001	6.563224684e-002	4.240398227e-003	1.332989e+003	2.053598e+003	1.426423e+002	2.077275e+002	141	483	22	79	8.269610e+000	1.925457e+001	0	0	0	0	0	0	0	0	0	0	0	101.613	383.189	1	1	1	1	26.0017	22.6252	79.8656
DATA	517	4	25	0	0	A_14_P107119	chr18:18539853-18539912	6473.44	4510.13	-2.810826146e-001	6.694703280e-002	2.685914509e-005	5.040960e+003	2.638947e+003	5.066412e+002	2.657336e+002	441	591.5	22	79	8.276215e+000	1.907918e+001	0	0	0	0	0	0	0	0	0	0	0	384.696	493.465	1	1	1	1	25.1049	22.5662	79.5424
DATA	518	4	26	0	0	A_14_P115803	chr1:210743015-210743074	6494.17	4510.23	-1.368844786e-001	7.002223291e-002	5.059821352e-002	9.644227e+002	7.036925e+002	1.089371e+002	7.695113e+001	118.5	238	22	79	7.953839e+000	1.856122e+001	0	0	0	0	0	0	0	0	0	0	0	73.6895	131.876	1	1	1	1	26.6546	22.553	79.7157
DATA	519	4	27	0	0	A_16_P40989344	chr18:29221716-29221775	6516.03	4510.3	-1.118928157e-001	6.593931535e-002	8.971446027e-002	1.346971e+003	1.041035e+003	1.438821e+002	1.086394e+002	145.5	307.5	22	79	8.127972e+000	1.895980e+001	0	0	0	0	0	0	0	0	0	0	0	103.068	195.566	1	1	1	1	27.0811	22.5237	79.7107
DATA	520	4	28	0	0	A_14_P107692	chr6:13367440-13367499	6536.75	4510.39	1.014379137e-002	6.481048096e-002	8.756273527e-001	1.230495e+003	1.259574e+003	1.330123e+002	1.297139e+002	133.5	347.5	22	79	8.182672e+000	1.925873e+001	0	0	0	0	0	0	0	0	0	0	0	94.2973	237.181	1	1	1	1	25.1049	22.3042	79.6536
DATA	521	4	29	0	0	A_14_P110889	chr2:220386588-220386647	6558.04	4510.87	4.191815321e-001	7.449526166e-002	1.834178793e-008	8.808763e+002	2.312578e+003	1.014992e+002	2.333148e+002	110.5	531	22	79	8.245075e+000	1.996954e+001	0	0	0	0	0	0	0	0	0	0	0	67.6167	436.565	1	1	1	1	24.8756	22.5143	79.9663
DATA	522	4	30	0	0	A_14_P128634	chr17:58501670-58501722	6579.27	4510.37	1.053422370e-001	6.525840949e-002	1.064770382e-001	1.141320e+003	1.454620e+003	1.247378e+002	1.486941e+002	137	383	22	79	8.225349e+000	2.008949e+001	0	0	0	0	0	0	0	0	0	0	0	87.7679	275.3	1	1	1	1	27.7085	22.5347	79.8716
DATA	523	4	31	0	0	A_16_P40415565	chr15:58622268-58622327	6600.42	4510.12	1.161809488e-001	6.356715598e-002	6.759632918e-002	1.786457e+003	2.334391e+003	1.855749e+002	2.354562e+002	181.5	516.5	22	79	8.355011e+000	1.961085e+001	0	0	0	0	0	0	0	0	0	0	0	137.643	442.958	1	1	1	1	26.8687	22.8788	79.8362
DATA	524	4	32	0	0	A_14_P115085	chr8:98817661-98817717	6621.49	4510.02	9.227369241e-003	6.742443269e-002	8.911454264e-001	9.082944e+002	9.277992e+002	1.037477e+002	9.771840e+001	122	276	22	79	8.351899e+000	1.941760e+001	0	0	0	0	0	0	0	0	0	0	0	70.123	176.523	1	1	1	1	26.2212	22.6822	79.6046
DATA	525	4	33	0	0	A_16_P20368816	chr15:100666579-100666638	6642.71	4510.18	-5.120570971e-001	8.261941652e-002	5.726453508e-010	1.496274e+003	4.602077e+002	1.577699e+002	5.525870e+001	166.5	198	22	79	8.062514e+000	1.914524e+001	0	0	0	0	0	0	0	0	0	0	0	115.761	87.7999	1	1	1	1	27.2919	22.3275	79.7613
DATA	526	4	34	0	0	A_14_P200658	chr4:70917090-70917149	6663.97	4510.36	-2.737171343e-001	8.705117094e-002	1.664706944e-003	6.074379e+002	3.234333e+002	7.862417e+001	4.445750e+001	95.5	172.5	22	79	7.917457e+000	1.863940e+001	0	0	0	0	0	0	0	0	0	0	0	47.0993	61.879	1	1	1	1	26.0017	22.2007	79.7076
DATA	527	4	35	0	0	A_14_P120077	chr2:237075191-237075245	6684.97	4510.17	-1.050140803e-001	6.309390207e-002	9.603066315e-002	2.641750e+003	2.074329e+003	2.688289e+002	2.096511e+002	254	514	22	79	7.959987e+000	1.919225e+001	0	0	0	0	0	0	0	0	0	0	0	205.305	397.97	1	1	1	1	26.8687	22.4388	80.1707
DATA	528	4	36	0	0	A_14_P138854	chr19:2849385-2849444	6706.37	4510.57	3.316727107e-001	7.331924229e-002	6.077389787e-006	6.452218e+002	1.384783e+003	8.143617e+001	1.417605e+002	94	378	22	80	8.136306e+000	1.953568e+001	0	0	0	0	0	0	0	0	0	0	0	50.2636	266.454	1	1	1	1	24.1747	22.7382	80.5399
DATA	529	4	37	0	0	A_14_P138166	chr15:63617463-63617522	6727.53	4510.36	3.613405159e-001	7.477376502e-002	1.348626706e-006	6.009332e+002	1.380914e+003	7.789599e+001	1.413639e+002	94.5	373	22	80	7.886226e+000	1.975574e+001	0	0	0	0	0	0	0	0	0	0	0	46.9292	266.478	1	1	1	1	25.3321	22.3952	80.92
DATA	530	4	38	0	0	A_16_P01129765	chr4:168139439-168139498	6748.45	4510.31	-5.239447313e-002	8.826481595e-002	5.527760553e-001	4.223582e+002	3.743574e+002	6.502443e+001	4.806936e+001	83	174	21	80	8.166763e+000	1.948613e+001	0	0	0	0	0	0	0	0	0	0	0	33.0663	72.45	1	1	1	1	25.1049	22.3614	80.5813
DATA	531	4	39	0	0	A_14_P115767	chr7:117420524-117420583	6769.66	4510.34	-1.100173390e-001	6.563098051e-002	9.367907912e-002	1.362505e+003	1.057599e+003	1.448995e+002	1.099500e+002	154	296	22	80	8.112714e+000	1.882236e+001	0	0	0	0	0	0	0	0	0	0	0	106.947	205.286	1	1	1	1	25.3321	22.3465	80.4709
DATA	532	4	40	0	0	A_14_P104180	chr8:74860448-74860507	6790.76	4510.52	-2.369297922e-001	7.320314910e-002	1.209600562e-003	9.709376e+002	5.626801e+002	1.088397e+002	6.375413e+001	123.5	217	22	80	7.960887e+000	1.916981e+001	0	0	0	0	0	0	0	0	0	0	0	76.4128	109.544	1	1	1	1	25.7804	22.3665	80.9546
DATA	533	4	41	0	0	A_14_P200264	chr9:139641471-139641530	6811.95	4510.29	-7.599803795e-002	7.856750822e-002	3.333960817e-001	5.606008e+002	4.706041e+002	7.448829e+001	5.574804e+001	91	207.5	22	81	7.902851e+000	1.935202e+001	0	0	0	0	0	0	0	0	0	0	0	44.2394	91.8922	1	1	1	1	25.1049	22.2881	81.3612
DATA	534	4	42	0	0	A_16_P02887096	chr14:32518666-32518725	6832.98	4510.6	1.596035649e-001	7.003186858e-002	2.266626875e-002	6.787355e+002	9.801762e+002	8.366338e+001	1.024465e+002	99.5	299.5	22	80.5	8.134393e+000	1.932567e+001	0	0	0	0	0	0	0	0	0	0	0	53.7075	191.968	1	1	1	1	25.7804	22.5396	81.0235
DATA	535	4	43	0	0	A_16_P02796731	chr13:65971853-65971912	6854.3	4510.26	2.006757105e-002	6.488702031e-002	7.571165919e-001	1.162313e+003	1.217281e+003	1.260514e+002	1.253005e+002	140	348	22	81	7.956822e+000	1.933824e+001	0	0	0	0	0	0	0	0	0	0	0	92.2331	239.124	1	1	1	1	25.1049	22.4494	81.4016
DATA	536	4	44	0	0	A_14_P102351	chr21:43607477-43607536	6875.79	4510.64	-1.764278946e-001	6.935071273e-002	1.095925212e-002	1.079280e+003	7.189625e+002	1.183815e+002	7.775702e+001	125	238.5	22	80	8.145561e+000	1.927636e+001	0	0	0	0	0	0	0	0	0	0	0	85.8884	141.669	1	1	1	1	25.1049	22.5803	81.1105
DATA	537	4	45	0	0	A_14_P125428	chr15:38747615-38747674	6896.72	4510.52	-3.650743493e-001	7.636728090e-002	1.748533459e-006	1.188305e+003	5.126887e+002	1.283474e+002	5.916408e+001	140	210	22	80	8.291456e+000	1.939167e+001	0	0	0	0	0	0	0	0	0	0	0	94.833	101.324	1	1	1	1	25.7804	22.8216	81.4896
DATA	538	4	46	0	0	A_16_P17574468	chr6:67029691-67029750	6917.82	4510.63	1.963028901e-001	6.607087782e-002	2.967394389e-003	1.180669e+003	1.855372e+003	1.275879e+002	1.878582e+002	136	477	22	80	7.942142e+000	1.953548e+001	0	0	0	0	0	0	0	0	0	0	0	94.4941	367.782	1	1	1	1	25.7804	22.2318	81.2944
DATA	539	4	47	0	0	A_16_P21084638	chr20:15797054-15797113	6939.25	4510.53	-5.148618019e-001	8.746806036e-002	3.949765265e-009	1.033512e+003	3.158301e+002	1.140465e+002	4.311543e+001	127.5	175	22	80	8.316301e+000	1.969139e+001	0	0	0	0	0	0	0	0	0	0	0	82.9606	62.7951	1	1	1	1	25.1049	22.2903	81.0268
DATA	540	4	48	0	0	A_14_P200328	chr11:125771834-125771893	6960.34	4510.5	6.082244260e-002	7.414790885e-002	4.120534624e-001	5.531548e+002	6.363106e+002	7.329022e+001	7.003763e+001	90	228.5	22	80	8.125577e+000	1.990272e+001	0	0	0	0	0	0	0	0	0	0	0	44.5315	126.891	1	1	1	1	25.3321	22.33	81.1653
DATA	541	4	49	0	0	A_18_P14179324	chr3:55890134-55890193	6981.55	4510.95	5.446259842e-002	6.911205816e-002	4.306772693e-001	7.309431e+002	8.286023e+002	8.741306e+001	8.784685e+001	107	275	22	80	8.154420e+000	2.001578e+001	0	0	0	0	0	0	0	0	0	0	0	59.0155	165.732	1	1	1	1	25.3321	22.38	81.2542
DATA	542	4	50	0	0	A_16_P00892159	chr3:187988945-187989004	7002.73	4511.32	2.595383342e-001	6.811048688e-002	1.386586342e-004	1.019408e+003	1.853047e+003	1.125915e+002	1.875742e+002	127.5	473.5	22	80	8.092427e+000	2.007290e+001	0	0	0	0	0	0	0	0	0	0	0	82.5458	371.735	1	1	1	1	24.8756	22.5112	81.5214
DATA	543	4	51	0	0	A_14_P100120	chr12:81503370-81503429	7023.69	4510.93	2.470351615e-001	6.828395927e-002	2.971606397e-004	9.224778e+002	1.629263e+003	1.038325e+002	1.654882e+002	126.5	453	22	81	8.201311e+000	1.995753e+001	0	0	0	0	0	0	0	0	0	0	0	74.9166	327.78	1	1	1	1	25.1049	22.5513	81.5038
DATA	544	4	52	0	0	A_16_P02353731	chr10:119320504-119320563	7044.75	4511.08	-4.717425682e-002	6.604403559e-002	4.750510345e-001	1.066969e+003	9.571443e+002	1.168015e+002	9.998899e+001	133	307	22	81	8.244704e+000	1.975085e+001	0	0	0	0	0	0	0	0	0	0	0	86.9033	193.117	1	1	1	1	26.2212	22.652	81.7563
DATA	545	4	53	0	0	A_14_P111925	chr17:57350236-57350295	7065.85	4511.13	-4.968769339e-001	8.248538644e-002	1.703501931e-009	1.313132e+003	4.182458e+002	1.396009e+002	5.080435e+001	150	187.5	22	81	7.863000e+000	1.987575e+001	0	0	0	0	0	0	0	0	0	0	0	107.265	84.6279	1	1	1	1	27.7085	22.3263	82.3479
DATA	546	4	54	0	0	A_14_P110772	chr7:142580425-142580484	7086.7	4511.21	1.572780726e-002	7.371476758e-002	8.310459189e-001	5.790684e+002	6.004235e+002	7.473701e+001	6.657514e+001	98.5	237	22	81	8.170490e+000	1.977427e+001	0	0	0	0	0	0	0	0	0	0	0	47.4378	121.829	1	1	1	1	25.1049	22.4589	82.2192
DATA	547	4	55	0	0	A_16_P01457090	chr6:35681450-35681509	7108.52	4511.34	3.706880390e-001	7.255018444e-002	3.231805029e-007	8.248163e+002	1.936624e+003	9.498617e+001	1.957742e+002	114	501	22	81	7.855562e+000	1.962466e+001	0	0	0	0	0	0	0	0	0	0	0	67.7713	394.083	1	1	1	1	26.0017	22.4709	81.9844
DATA	548	4	56	0	0	A_14_P122029	chr13:103581697-103581756	7129.15	4511.83	1.567741401e-001	6.836891394e-002	2.184444973e-002	7.512469e+002	1.077846e+003	8.860376e+001	1.115146e+002	104	329	22	81	8.258431e+000	1.960596e+001	0	0	0	0	0	0	0	0	0	0	0	61.8975	219.924	1	1	1	1	21.4095	22.8414	82.2008
DATA	549	4	57	0	0	A_14_P106310	chr17:80624672-80624731	7150.56	4511.65	-1.911639098e-001	6.787733949e-002	4.857814254e-003	1.278939e+003	8.235421e+002	1.362020e+002	8.715362e+001	151	276.5	22	82	8.142973e+000	1.931156e+001	0	0	0	0	0	0	0	0	0	0	0	105.682	168.494	1	1	1	1	25.1049	22.8965	81.8925
DATA	550	4	58	0	0	A_16_P19743745	chr13:23300362-23300421	7171.78	4511.94	3.804256990e-001	7.158040565e-002	1.068551778e-007	1.270873e+003	3.051602e+003	1.353995e+002	3.064831e+002	153	720.5	22	82	8.244406e+000	1.945694e+001	0	0	0	0	0	0	0	0	0	0	0	105.311	626.023	1	1	1	1	24.6442	22.8553	82.4004
DATA	551	4	59	0	0	A_14_P107083	chr17:63685275-63685334	7192.94	4511.15	-3.218381658e-002	6.705822288e-002	6.312711915e-001	9.184189e+002	8.528192e+002	1.029772e+002	8.987805e+001	113	279	22	82	8.311593e+000	1.891977e+001	0	0	0	0	0	0	0	0	0	0	0	76.3231	175.401	1	1	1	1	27.0811	22.7244	81.8859
DATA	552	4	60	0	0	A_14_P122115	chr9:111823029-111823085	7214.21	4511.12	5.125195408e-002	6.271302788e-002	4.137880158e-001	1.889017e+003	2.125631e+003	1.945282e+002	2.144388e+002	202	542	22	82	8.224041e+000	1.932396e+001	0	0	0	0	0	0	0	0	0	0	0	157.419	438.306	1	1	1	1	25.5572	22.7526	82.4705
DATA	553	4	61	0	0	A_14_P131403	chr5:39021168-39021227	7235.4	4511.05	-1.253859018e-001	6.521078098e-002	5.450783641e-002	1.451648e+003	1.087615e+003	1.523758e+002	1.123656e+002	171	329.5	22	82	7.886932e+000	1.940839e+001	0	0	0	0	0	0	0	0	0	0	0	121.303	224.828	1	1	1	1	25.7804	22.3784	82.4329
DATA	554	4	62	0	0	A_14_P112898	chr14:77926098-77926157	7256.41	4511.34	-2.388593229e-001	6.743240628e-002	3.967988307e-004	1.769556e+003	1.020951e+003	1.828867e+002	1.059078e+002	190.5	319	22	81	8.260459e+000	1.957429e+001	0	0	0	0	0	0	0	0	0	0	0	148.259	211.563	1	1	1	1	27.0811	22.9252	81.9703
DATA	555	4	63	0	0	A_16_P01034545	chr4:98865081-98865140	7277.11	4510.85	-1.929657917e-001	7.477840720e-002	9.865691780e-003	7.473734e+002	4.792607e+002	8.779960e+001	5.555470e+001	104.5	199.5	22	80	8.218371e+000	1.958554e+001	0	0	0	0	0	0	0	0	0	0	0	62.7819	99.5422	1	1	1	1	27.7085	22.9655	81.5621
DATA	556	4	64	0	0	A_14_P131084	chrX:97855629-97855688	7298.61	4511.28	5.406702460e-001	8.065835670e-002	2.038841836e-011	7.272472e+002	2.525529e+003	8.602904e+001	2.541035e+002	103	634	22	80	8.199626e+000	1.978493e+001	0	0	0	0	0	0	0	0	0	0	0	61.25	525.803	1	1	1	1	26.2212	23.0669	81.0208
DATA	557	4	65	0	0	A_14_P109942	chr3:141896333-141896392	7319.62	4510.9	1.372443719e-001	6.368435369e-002	3.115618944e-002	1.764192e+003	2.419860e+003	1.822775e+002	2.435968e+002	200.5	596.5	22	80	7.840599e+000	2.001064e+001	0	0	0	0	0	0	0	0	0	0	0	148.964	504.924	1	1	1	1	26.0017	22.6553	81.0702
DATA	558	4	66	0	0	A_14_P105716	chr6:154726548-154726607	7340.97	4511.05	3.119920485e-002	6.968108433e-002	6.543388183e-001	6.843419e+002	7.353131e+002	8.230485e+001	7.864836e+001	105	257	22	79	7.848158e+000	1.971462e+001	0	0	0	0	0	0	0	0	0	0	0	57.9287	153.77	1	1	1	1	26.8687	22.6341	80.7505
DATA	559	4	67	0	0	A_16_P18603030	chr9:32721784-32721843	7362.35	4511.37	-8.826950588e-002	6.802274755e-002	1.944087126e-001	9.125765e+002	7.447316e+002	1.020230e+002	7.950847e+001	120.5	259.5	22	80	8.264809e+000	1.979343e+001	0	0	0	0	0	0	0	0	0	0	0	77.4362	156.077	1	1	1	1	24.8756	22.8584	81.4317
DATA	560	4	68	0	0	A_14_P201665	chr3:33320428-33320487	7383.45	4511.58	-1.535923376e-001	6.810236839e-002	2.411352045e-002	1.063040e+003	7.463757e+002	1.156354e+002	7.964248e+001	138.5	261.5	22	80	8.383787e+000	1.959908e+001	0	0	0	0	0	0	0	0	0	0	0	90.4156	156.745	1	1	1	1	25.7804	22.8317	81.7481
DATA	561	4	69	0	0	A_14_P124650	chr13:26635563-26635622	7404.65	4511.65	2.100209432e-001	6.724480924e-002	1.788784623e-003	9.202475e+002	1.492539e+003	1.026158e+002	1.518084e+002	126	427	22	80	8.363092e+000	1.891045e+001	0	0	0	0	0	0	0	0	0	0	0	78.4515	314.069	1	1	1	1	24.8756	22.8236	80.8292
DATA	562	4	70	0	0	A_14_P139724	chrX:115454837-115454896	7425.26	4511.5	2.521214907e-001	6.763970565e-002	1.934510791e-004	1.032370e+003	1.844832e+003	1.127397e+002	1.865484e+002	134	487	22	79	8.291454e+000	1.909730e+001	0	0	0	0	0	0	0	0	0	0	0	88.2045	388.921	1	1	1	1	25.7804	22.915	80.3381
DATA	563	4	71	0	0	A_16_P02091219	chr9:32759696-32759755	7446.73	4511.07	1.260771568e-001	6.563768503e-002	5.475635673e-002	9.871538e+002	1.319660e+003	1.085717e+002	1.348275e+002	128	394	22	79	7.863722e+000	1.940516e+001	0	0	0	0	0	0	0	0	0	0	0	84.5325	278.718	1	1	1	1	25.3321	22.5027	80.1969
DATA	564	4	72	0	0	A_14_P103788	chr3:100029234-100029293	7468.16	4511.28	3.496401274e-001	7.300681436e-002	1.674944822e-006	6.475948e+002	1.448583e+003	7.891909e+001	1.474606e+002	105	404	22	78	7.861491e+000	1.920157e+001	0	0	0	0	0	0	0	0	0	0	0	55.573	306.496	1	1	1	1	26.6546	22.5802	80.1202
DATA	565	4	73	0	0	A_14_P133561	chr19:30195435-30195494	7489.32	4511.18	3.648872802e-001	7.401513717e-002	8.227140339e-007	6.025392e+002	1.395959e+003	7.521042e+001	1.422855e+002	101	393	22	79	8.095511e+000	1.912248e+001	0	0	0	0	0	0	0	0	0	0	0	51.8132	295.857	1	1	1	1	26.6546	22.6235	79.7888
DATA	566	4	74	0	0	A_16_P02113823	chr9:80956995-80957054	7510.21	4511.21	5.697697405e-002	6.471257689e-002	3.786090072e-001	1.086125e+003	1.238388e+003	1.175367e+002	1.268535e+002	141	374	22	78	7.911507e+000	1.842080e+001	0	0	0	0	0	0	0	0	0	1	0	93.5795	262.878	1	1	1	1	25.3321	22.431	78.7545
DATA	567	4	75	0	0	A_14_P106473	chr2:63921609-63921668	7531.38	4511.07	9.754467972e-003	6.678688075e-002	8.838790328e-001	8.610676e+002	8.806265e+002	9.708155e+001	9.224155e+001	118	282	22	78	8.073182e+000	1.828586e+001	0	0	0	0	0	0	0	0	0	1	0	74.3315	187.217	1	1	1	1	26.4388	22.3996	78.4947
DATA	568	4	76	0	0	A_14_P137927	chr1:204188216-204188275	7552.78	4510.74	-5.382691692e-001	9.385975550e-002	9.761371182e-009	7.815933e+002	2.263141e+002	9.006528e+001	3.554559e+001	113	154	22	79	8.041027e+000	1.910473e+001	0	0	0	0	0	0	0	0	0	1	0	67.5984	48.1827	1	1	1	1	24.6442	22.4643	78.9813
DATA	569	4	77	0	0	A_14_P101793	chr5:45519525-45519584	7573.46	4511.21	6.649581652e-002	6.804055040e-002	3.284222155e-001	7.351989e+002	8.568418e+002	8.603149e+001	8.995031e+001	106	299	21	79	8.089244e+000	1.950058e+001	0	0	0	0	0	0	0	0	0	0	0	63.6914	182.67	1	1	1	1	25.3321	22.2352	79.8894
DATA	570	4	78	0	0	A_14_P100994	chr16:11441572-11441629	7594.66	4511.5	9.333390953e-002	6.417268704e-002	1.458304647e-001	1.232037e+003	1.527417e+003	1.310299e+002	1.551689e+002	157.5	438.5	22	80	8.120721e+000	2.006647e+001	0	0	0	0	0	0	0	0	0	0	0	106.909	326.051	1	1	1	1	25.3321	22.2536	80.8231
DATA	571	4	79	0	0	A_14_P125324	chr7:138963583-138963642	7616.12	4511.37	-9.625140963e-002	7.309958935e-002	1.879337976e-001	6.543605e+002	5.242829e+002	7.915222e+001	5.911242e+001	98	207.5	21	80	8.023546e+000	1.998104e+001	0	0	0	0	0	0	0	0	0	0	0	56.8744	112.051	1	1	1	1	24.1747	22.0342	80.8305
DATA	572	4	80	0	0	A_14_P109492	chr19:48035912-48035971	7637.41	4511.6	-5.187727685e-002	6.197994127e-002	4.025919702e-001	3.511490e+003	3.116120e+003	3.539533e+002	3.128034e+002	356	761	21	79	7.988727e+000	1.983822e+001	0	0	0	0	0	0	0	0	0	0	0	305.662	666.732	1	1	1	1	25.3321	22.0406	80.2961
DATA	573	4	81	0	0	A_18_P22769496	chr3:17372773-17372832	7658.79	4511.36	7.243866449e-002	6.808405195e-002	2.873471116e-001	7.262499e+002	8.580740e+002	8.512239e+001	9.002934e+001	108	301	22	79	8.002231e+000	1.970647e+001	0	0	0	0	0	0	0	0	0	0	0	63.3107	183.782	1	1	1	1	25.1049	22.3636	80.2355
DATA	574	4	82	0	0	A_16_P16825731	chr4:116913694-116913753	7679.65	4511.63	1.445488247e-001	6.433064684e-002	2.464214957e-002	1.374847e+003	1.917800e+003	1.444589e+002	1.937022e+002	160	511	22	79	8.094606e+000	1.950368e+001	0	0	0	0	0	0	0	0	0	0	0	120.008	411.136	1	1	1	1	24.8756	22.4547	80.4496
DATA	575	4	83	0	0	A_14_P110794	chr16:4464594-4464653	7701	4511.63	-7.370215755e-002	7.116559606e-002	3.003686845e-001	6.949295e+002	5.864602e+002	8.240491e+001	6.464584e+001	103	229	22	79	8.103829e+000	1.898693e+001	0	0	0	0	0	0	0	0	0	0	0	60.7367	125.832	1	1	1	1	24.4106	22.4319	80.4934
DATA	576	4	84	0	0	A_16_P17295788	chr5:127822042-127822101	7722.07	4511.61	-1.877059185e-001	7.250750012e-002	9.631678075e-003	8.046713e+002	5.222911e+002	9.182392e+001	5.887694e+001	115.5	218.5	22	79	8.220267e+000	1.912327e+001	0	0	0	0	0	0	0	0	0	0	0	70.4112	112.148	1	1	1	1	25.1049	22.4742	80.1681
DATA	577	4	85	0	0	A_16_P00965500	chr4:43851921-43851980	7743.27	4511.85	8.142791188e-002	6.367535174e-002	2.009682064e-001	1.359141e+003	1.639428e+003	1.429165e+002	1.661772e+002	167	462	21	79	8.213001e+000	1.944794e+001	0	0	0	0	0	0	0	0	0	0	0	119.056	352.264	1	1	1	1	24.4106	22.0925	80.055
DATA	578	4	86	0	0	A_14_P201038	chr10:115312804-115312863	7764.32	4511.65	1.035457083e-001	6.710656216e-002	1.228297715e-001	7.867217e+002	9.985432e+002	9.020954e+001	1.034778e+002	117	322.5	22	78	8.158271e+000	1.924475e+001	0	0	0	0	0	0	0	0	0	0	0	68.9857	214.679	1	1	1	1	27.501	22.3668	79.5242
DATA	579	4	87	0	0	A_14_P120714	chr19:39025966-39026018	7785.64	4511.53	1.816629850e-001	6.905851017e-002	8.524275025e-003	6.742915e+002	1.024497e+003	8.056939e+001	1.059811e+002	103.5	324.5	22	78	7.906922e+000	1.940719e+001	0	0	0	0	0	0	0	0	0	0	0	59.1834	220.367	1	1	1	1	24.4106	22.1806	79.979
DATA	580	4	88	0	0	A_14_P125766	chr15:41028550-41028609	7806.34	4511.74	8.973693225e-003	6.253041445e-002	8.858880021e-001	1.899006e+003	1.938652e+003	1.949458e+002	1.957528e+002	212.5	511	21	79	7.736758e+000	1.937981e+001	0	0	0	0	0	0	0	0	0	0	0	166.811	417.17	1	1	1	1	24.8756	21.7611	80.3071
DATA	581	4	89	0	0	A_16_P16056445	chr2:224706790-224706849	7827.61	4511.65	1.480005618e-001	1.099446764e-001	1.782584540e-001	2.089834e+002	2.938410e+002	4.873777e+001	3.998003e+001	69	176.5	21	78	8.177206e+000	1.926335e+001	0	0	0	0	0	0	0	0	0	0	0	18.3716	63.2505	1	1	0	1	23.4529	22.1816	79.529
DATA	582	4	90	0	0	A_16_P02991999	chr14:107152092-107152151	7848.64	4511.52	-3.257725751e-001	8.431725306e-002	1.117040492e-004	6.448279e+002	3.045589e+002	7.806399e+001	4.077020e+001	103	178	22	79	8.158978e+000	1.913560e+001	0	0	0	0	0	0	0	0	0	0	0	56.7255	65.5722	1	1	1	1	26.6546	22.2258	80.3485
DATA	583	4	91	0	0	A_14_P125513	chr9:99479475-99479534	7869.66	4511.98	-4.853413130e-002	6.756559176e-002	4.725562131e-001	8.526862e+002	7.625268e+002	9.594109e+001	8.092511e+001	123	277	22	80	8.151809e+000	1.944870e+001	0	0	0	0	0	0	0	0	0	0	0	75.0496	164.201	1	1	1	1	25.7804	22.2925	81.1874
DATA	584	4	92	0	0	A_18_P20322080	chr15:50864843-50864902	7891.1	4511.79	-4.540174931e-001	7.831164540e-002	6.728143445e-009	1.446425e+003	5.084852e+002	1.511731e+002	5.761858e+001	169.5	219.5	22	80	8.361447e+000	1.965751e+001	0	0	0	0	0	0	0	0	0	0	0	127.376	109.502	1	1	1	1	27.2919	22.8311	80.9583
DATA	585	4	93	0	0	A_14_P110077	chr20:19703475-19703534	7911.98	4511.93	-5.089405552e-001	8.147601858e-002	4.197320672e-010	1.460201e+003	4.523474e+002	1.524868e+002	5.273083e+001	167	208	22	80	8.269736e+000	1.988730e+001	0	0	0	0	0	0	0	0	0	0	0	128.64	97.4106	1	1	1	1	26.4388	22.991	81.0439
DATA	586	4	94	0	0	A_14_P130838	chr7:37972807-37972866	7933.48	4511.91	2.103804809e-001	7.081714444e-002	2.970673537e-003	5.895832e+002	9.570301e+002	7.351953e+001	9.946656e+001	100.5	311.5	22	81	7.772262e+000	1.968195e+001	0	0	0	0	0	0	0	0	0	0	0	51.9586	206.067	1	1	1	1	27.2919	22.6071	81.9671
DATA	587	4	95	0	0	A_14_P126159	chr4:141554795-141554854	7954.07	4511.54	-3.086442980e-002	6.548276210e-002	6.374003031e-001	1.030228e+003	9.595525e+002	1.119891e+002	9.971085e+001	138	307	22	81	7.829750e+000	1.985327e+001	0	0	0	0	0	0	0	0	0	0	0	90.8188	206.567	1	1	1	1	25.7804	22.786	81.8908
DATA	588	4	96	0	0	A_16_P03387295	chr18:61916643-61916702	7975.44	4512.13	-2.528658913e-001	6.748924874e-002	1.791346569e-004	1.877570e+003	1.048890e+003	1.928218e+002	1.083371e+002	222	306	22	81	8.220658e+000	1.950952e+001	0	0	0	0	0	0	0	0	0	0	0	165.528	225.741	1	1	1	1	25.1049	22.942	81.1756
DATA	589	4	97	0	0	A_14_P103358	chr2:239078371-239078430	7996.71	4512	3.632169156e-001	7.885372718e-002	4.100720487e-006	3.916638e+002	9.039207e+002	5.883176e+001	9.437423e+001	82.5	303.5	22	80	8.369470e+000	1.940018e+001	0	0	0	0	0	0	0	0	0	0	0	34.5331	194.468	1	1	1	1	26.8687	22.9731	80.999
DATA	590	4	98	0	0	A_14_P102155	chr9:100613698-100613757	8017.93	4512.21	2.293610759e-001	7.772079370e-002	3.166543663e-003	3.978704e+002	6.746875e+002	5.924777e+001	7.272173e+001	82	236	22	80	8.377709e+000	1.948736e+001	0	0	0	0	0	0	0	0	0	0	0	35.0793	145.087	1	1	1	1	26.8687	22.7551	81.3007
DATA	591	4	99	0	1	SRN_50429	SRN_50429	8039.34	4512.12	-5.219843714e-001	7.795444799e-002	2.141756452e-011	2.192822e+004	6.592026e+003	2.193261e+003	6.597616e+002	1994.5	1528.5	22	80	8.499112e+000	1.955707e+001	0	0	0	0	0	0	0	0	0	0	0	1933.23	1416.8	1	1	1	1	26.0017	22.8722	81.4167
DATA	592	4	100	0	0	A_14_P110450	chr3:84959321-84959380	8060.05	4512.02	1.366489537e-001	6.585658082e-002	3.799138758e-002	9.434148e+002	1.292265e+003	1.040595e+002	1.320515e+002	133	362	22	81	8.589675e+000	2.014259e+001	0	0	0	0	0	0	0	0	0	0	0	83.1618	277.575	1	1	1	1	26.4388	22.8783	81.9724
DATA	593	4	101	0	0	A_14_P113128	chr6:137539744-137539796	8081.64	4512.22	-1.837015892e-001	6.382529944e-002	3.999591793e-003	6.195876e+003	4.058833e+003	6.211424e+002	4.067928e+002	569.5	938.5	22	81	8.574959e+000	2.001346e+001	0	0	0	0	0	0	0	0	0	0	0	546.016	871.219	1	1	1	1	26.8687	22.9686	81.7245
DATA	594	4	102	0	0	A_14_P123747	chr2:235003618-235003677	8102.84	4512.36	-2.256569296e-001	7.015244465e-002	1.296898284e-003	1.069753e+003	6.362483e+002	1.156466e+002	6.919816e+001	140.5	237.5	22	81	8.437768e+000	1.963195e+001	0	0	0	0	0	0	0	0	0	0	0	94.241	136.465	1	1	1	1	25.5572	22.995	81.2302
DATA	595	4	103	0	0	A_14_P102395	chr3:53892586-53892636	8123.87	4512.15	2.250371681e-001	6.590176135e-002	6.384367407e-004	1.410235e+003	2.367711e+003	1.477139e+002	2.383319e+002	166	593	22	82	8.339523e+000	1.914718e+001	0	0	0	0	0	0	0	0	0	0	0	124.193	507.404	1	1	1	1	27.2919	22.8495	81.7987
DATA	596	4	104	0	0	A_14_P134710	chr2:102357105-102357164	8145.04	4512.17	-6.805198169e-001	9.403884640e-002	4.601337348e-013	1.326110e+003	2.767323e+002	1.397113e+002	3.884197e+001	161.5	165	22	81	8.426604e+000	1.883770e+001	0	0	0	0	0	0	0	0	0	0	0	116.73	59.2496	1	1	1	1	24.8756	22.8296	81.2996
DATA	597	4	105	0	0	A_14_P132294	chr12:123350783-123350842	8166.33	4512.6	1.550853214e-001	6.572096088e-002	1.828703896e-002	1.005270e+003	1.436707e+003	1.097343e+002	1.462382e+002	139	409	22	82	8.328482e+000	1.913651e+001	0	0	0	0	0	0	0	0	0	0	0	88.4342	307.304	1	1	1	1	24.8756	22.8847	82.5433
DATA	598	4	106	0	0	A_16_P17712767	chr6:127202157-127202216	8186.89	4512.68	1.964792375e-001	6.439218352e-002	2.278602304e-003	2.473031e+003	3.887844e+003	2.511914e+002	3.897425e+002	261	876	22	82	8.344372e+000	1.965032e+001	0	0	0	0	0	0	0	0	0	0	0	217.424	830.733	1	1	1	1	25.7804	23.1675	82.6226
DATA	599	4	107	0	0	A_14_P107023	chr1:74672597-74672656	8208.76	4512.75	2.085986911e-001	7.087748432e-002	3.249557524e-003	5.886946e+002	9.516752e+002	7.352958e+001	9.901761e+001	95.5	301	23	81	8.254945e+000	2.046895e+001	0	0	0	0	0	0	0	0	0	0	0	51.7203	203.111	1	1	1	1	24.8756	23.4008	82.8206
DATA	600	4	108	0	0	A_14_P126787	chr10:28409496-28409555	8229.26	4512.91	1.714629870e-001	6.397672690e-002	7.360373466e-003	2.116669e+003	3.141347e+003	2.162100e+002	3.153252e+002	237.5	775.5	23	81	8.359282e+000	2.013574e+001	0	0	0	0	0	0	0	0	0	0	0	185.824	669.666	1	1	1	1	24.6442	23.5062	82.7113
DATA	601	4	109	0	0	A_14_P125682	chr4:167105093-167105152	8250.78	4512.75	-2.523981751e-001	6.897278405e-002	2.528183490e-004	1.398564e+003	7.821393e+002	1.466517e+002	8.287778e+001	168.5	271.5	23	82	8.373494e+000	1.994212e+001	0	0	0	0	0	0	0	0	0	0	0	122.685	166.519	1	1	1	1	24.8756	23.3701	82.7888
DATA	602	4	110	0	0	A_16_P19935132	chr13:102459721-102459780	8271.78	4512.71	6.349742970e-002	6.805531252e-002	3.508061418e-001	7.298055e+002	8.447041e+002	8.530178e+001	8.881749e+001	113	289	22	82	8.420308e+000	1.956889e+001	0	0	0	0	0	0	0	0	0	0	0	63.9656	179.601	1	1	1	1	24.8756	23.1179	82.5336
DATA	603	4	111	0	0	A_14_P133895	chrX:19433306-19433365	8293.03	4512.23	3.537462611e-001	8.083727636e-002	1.208609711e-005	3.535954e+002	7.984595e+002	5.660210e+001	8.444416e+001	79	273	22	82	8.375299e+000	1.956915e+001	0	0	0	0	0	0	0	0	0	0	0	30.9658	169.528	1	1	1	1	27.0811	23.0239	82.4498
DATA	604	4	112	0	0	A_14_P125829	chr11:48189422-48189481	8313.92	4512.17	-2.444445812e-001	7.307456512e-002	8.224132758e-004	9.054050e+002	5.157014e+002	1.007710e+002	5.845590e+001	123	205	22	82	8.060329e+000	1.957535e+001	0	0	0	0	0	0	0	0	0	0	0	79.2146	109.336	1	1	1	1	22.9591	22.5301	82.4958
DATA	605	4	113	0	0	A_14_P133253	chr1:236180524-236180573	8336.03	4512.33	-3.491355747e-002	6.863636327e-002	6.109805053e-001	7.737990e+002	7.140270e+002	8.915834e+001	7.653980e+001	114	258.5	22	81	8.028625e+000	2.036293e+001	0	0	0	0	0	0	0	0	0	0	0	67.6254	151.146	1	1	1	1	26.2212	22.475	82.003
DATA	606	4	114	0	0	A_16_P16113964	chr3:4791992-4792051	8356.41	4512.39	-9.473461696e-002	6.388697166e-002	1.381150206e-001	1.648738e+003	1.325614e+003	1.707310e+002	1.354061e+002	187.5	387	22	80	7.919333e+000	1.993668e+001	0	0	0	0	0	0	0	0	0	0	0	143.938	280.186	1	1	1	1	24.8756	22.5145	80.6131
DATA	607	4	115	0	0	A_16_P18155017	chr7:146289632-146289691	8377.64	4512.39	-1.778594310e-001	7.181082674e-002	1.325745580e-002	8.268891e+002	5.490196e+002	9.384882e+001	6.147342e+001	120.5	221.5	22	80	7.765341e+000	2.018767e+001	0	0	0	0	0	0	0	0	0	0	0	72.1075	115.855	1	1	1	1	26.2212	22.1932	81.2022
DATA	608	4	116	0	0	A_14_P125674	chr8:130455991-130456050	8399	4512.3	3.114523610e-002	6.356361368e-002	6.241443039e-001	1.360379e+003	1.461521e+003	1.431120e+002	1.487541e+002	164	411	22	80	7.497537e+000	1.941114e+001	0	0	0	0	0	0	0	0	0	0	0	118.491	307.893	1	1	1	1	26.2212	21.9777	80.7466
DATA	609	4	117	0	0	A_14_P134401	chr13:32731443-32731502	8420.08	4512.04	-1.433401492e-001	6.873648394e-002	3.703684823e-002	9.566507e+002	6.877225e+002	1.055042e+002	7.415927e+001	129	248	22	80	7.641237e+000	1.938589e+001	0	0	0	0	0	0	0	0	0	0	0	83.2292	144.632	1	1	1	1	23.9365	21.9225	80.4773
DATA	610	4	118	0	0	A_14_P106380	chr1:54199792-54199845	8441	4512.25	1.782491851e-001	6.984144402e-002	1.070456998e-002	6.362098e+002	9.590684e+002	7.766621e+001	9.985366e+001	101	301	22	80	7.882676e+000	1.943467e+001	0	0	0	0	0	0	0	0	0	0	0	55.2799	201.35	1	1	1	1	24.8756	22.2124	80.2546
DATA	611	4	119	0	0	A_18_P13556858	chr2:189068304-189068363	8462.33	4512.38	-4.890217708e-002	6.688158584e-002	4.646719647e-001	9.253222e+002	8.267816e+002	1.027223e+002	8.724162e+001	126	275	22	79	8.022053e+000	1.924978e+001	0	0	0	0	0	0	0	0	0	0	0	80.2944	173.265	1	1	1	1	24.8756	22.2721	80.1361
DATA	612	4	120	0	0	A_14_P120066	chr21:46761632-46761691	8483.53	4512.3	-1.714699981e-001	7.121362372e-002	1.604783623e-002	8.527472e+002	5.745798e+002	9.626346e+001	6.387252e+001	122	234	22	79	8.307985e+000	1.959113e+001	0	0	0	0	0	0	0	0	0	0	0	73.9001	120.191	1	1	1	1	25.3321	22.7799	79.5723
DATA	613	4	121	0	0	A_16_P15618474	chr2:38085399-38085458	8504.65	4512.54	3.477874106e-001	7.026086195e-002	7.423441198e-007	1.219909e+003	2.717157e+003	1.299315e+002	2.731494e+002	149.5	689.5	22	78	8.339739e+000	1.944197e+001	0	0	0	0	0	0	0	0	0	0	0	105.572	567.324	1	1	1	1	24.4106	22.8631	79.3133
DATA	614	4	122	0	0	A_16_P02648927	chr12:73015398-73015457	8525.67	4512.48	3.409227349e-001	7.073734856e-002	1.438768177e-006	9.417603e+002	2.064729e+003	1.042831e+002	2.083631e+002	125.5	517	22	78	8.343684e+000	1.947947e+001	0	0	0	0	0	0	0	0	0	0	0	81.3905	430.289	1	1	1	1	24.4106	23.0075	79.5248
DATA	615	4	123	0	0	A_14_P101529	chr3:45688578-45688637	8547.3	4512.64	6.496854266e-003	6.329329725e-002	9.182432999e-001	1.492528e+003	1.515023e+003	1.558464e+002	1.540784e+002	169	430	22	78	8.457711e+000	1.922345e+001	0	0	0	0	0	0	0	0	0	0	0	128.802	315.113	1	1	1	1	26.4388	22.8636	79.5012
DATA	616	4	124	0	1	SRN_20663	SRN_20663	8568.43	4512.65	-4.830630468e-001	8.355305729e-002	7.403196972e-009	1.082366e+003	3.558862e+002	1.171859e+002	4.535212e+001	135	176	22	79	8.538364e+000	1.929563e+001	0	0	0	0	0	0	0	0	0	0	0	93.2746	73.8776	1	1	1	1	24.6442	22.8377	80.1169
DATA	617	4	125	0	0	A_16_P01947940	chr8:77822930-77822989	8589.48	4512.77	-3.184088833e-001	7.800204019e-002	4.463857591e-005	8.503062e+002	4.084759e+002	9.619454e+001	4.961739e+001	119	191	22	79	8.464904e+000	1.915648e+001	0	0	0	0	0	0	0	0	0	0	0	73.1712	84.6291	1	1	1	1	25.7804	22.8445	80.1436
DATA	618	4	126	0	0	A_14_P131004	chr2:54021531-54021589	8610.65	4512.61	-9.702242205e-002	6.407233734e-002	1.299589541e-001	1.614536e+003	1.291294e+003	1.676189e+002	1.321777e+002	182	367	22	78	8.320436e+000	1.889640e+001	0	0	0	0	0	0	0	0	0	0	0	138.741	267.001	1	1	1	1	25.1049	22.9437	79.1576
DATA	619	4	127	0	0	A_14_P126582	chr6:101049694-101049753	8631.69	4512.81	-5.855217337e-001	8.612425291e-002	1.056629125e-011	1.548190e+003	4.020708e+002	1.612567e+002	4.915585e+001	178	183	22	78	8.245594e+000	1.890554e+001	0	0	0	0	0	0	0	0	0	1	0	132.845	82.9717	1	1	1	1	26.6546	22.9484	78.9564
DATA	620	4	128	0	0	A_14_P130600	chr1:23856826-23856885	8652.75	4512.91	4.506287889e-002	9.243898508e-002	6.259126760e-001	3.186977e+002	3.535426e+002	5.528455e+001	4.530792e+001	78	174	22	79	8.207572e+000	1.901872e+001	0	0	0	0	0	0	0	0	0	0	0	27.3069	72.8121	1	1	1	1	25.1049	22.7895	79.4778
DATA	621	4	129	0	1	SRN_30855	SRN_30855	8674	4512.95	6.223432963e-002	6.418016413e-002	3.322051919e-001	1.216361e+003	1.403773e+003	1.297765e+002	1.432198e+002	151	382	22	78	7.873553e+000	1.931704e+001	0	0	0	0	0	0	0	0	0	0	0	104.071	288.523	1	1	1	1	26.0017	22.3867	79.155
DATA	622	4	130	0	0	A_14_P202349	chrX:64953018-64953072	8695.23	4512.79	-2.691308386e-002	6.921814710e-002	6.974126832e-001	7.528433e+002	7.076060e+002	8.786365e+001	7.626583e+001	114	234.5	22	79	7.938950e+000	1.973922e+001	0	0	0	0	0	0	0	0	0	0	0	64.3232	145.142	1	1	1	1	25.5572	22.3573	79.3241
DATA	623	4	131	0	0	A_16_P21439581	chrX:36050188-36050247	8716.82	4513.5	3.588720379e-001	7.072182612e-002	3.886858069e-007	1.226228e+003	2.801839e+003	1.307483e+002	2.816305e+002	151	683.5	22	78	7.870051e+000	1.941146e+001	0	0	0	0	0	0	0	0	0	0	0	104.604	573.546	1	1	1	1	25.7804	22.2175	79.1896
DATA	624	4	132	0	0	A_14_P125250	chr6:50740399-50740458	8737.5	4513	2.270390331e-001	8.722015342e-002	9.239657479e-003	3.040851e+002	5.129018e+002	5.466814e+001	5.870781e+001	72	208	22	78	7.933367e+000	1.958255e+001	0	0	0	0	0	0	0	0	0	0	0	25.9078	104.785	1	1	1	1	29.1201	22.2602	79.3385
DATA	625	4	133	0	0	A_14_P127280	chr4:67743365-67743424	8759.15	4513.07	2.943597112e-001	6.897538984e-002	1.975828715e-005	1.011971e+003	1.993095e+003	1.109531e+002	2.013542e+002	130.5	495	22	79	8.029548e+000	1.926445e+001	0	0	0	0	0	0	0	0	0	0	0	86.0981	406.355	1	1	1	1	26.8687	22.4913	79.6714
DATA	626	4	134	0	0	A_14_P115451	chr5:59965756-59965815	8780.23	4512.95	1.926511749e-001	7.248808194e-002	7.867717675e-003	5.424849e+002	8.453544e+002	7.083799e+001	8.926783e+001	92	286.5	22	80	8.002136e+000	1.945931e+001	0	0	0	0	0	0	0	0	0	0	0	46.0944	172.012	1	1	1	1	27.2919	22.6721	80.2287
DATA	627	4	135	0	0	A_14_P136458	chr7:25673259-25673318	8801.47	4512.24	3.314839613e-001	7.528214823e-002	1.066552532e-005	4.998450e+002	1.072307e+003	6.766343e+001	1.110146e+002	90	324	22	80	8.366882e+000	1.997421e+001	0	0	0	0	0	0	0	0	0	0	0	42.4226	217.755	1	1	1	1	23.9365	22.9483	81.3169
DATA	628	4	136	0	0	A_14_P129113	chr14:64966934-64966993	8822.2	4512.47	-2.538088402e-001	7.177330670e-002	4.058400488e-004	1.067827e+003	5.952400e+002	1.161368e+002	6.612133e+001	134	221	22	80	8.092838e+000	1.961946e+001	0	0	0	0	0	0	0	0	0	0	0	90.5126	120.649	1	1	1	1	25.7804	22.5842	81.2224
DATA	629	4	137	0	0	A_16_P19748040	chr13:25108919-25108978	8843.36	4512.89	2.707463858e-001	6.804203125e-002	6.917519090e-005	1.082293e+003	2.018790e+003	1.174913e+002	2.039293e+002	136	498.5	22	80	7.906669e+000	2.008749e+001	0	0	0	0	0	0	0	0	0	0	0	91.6199	408.417	1	1	1	1	26.2212	22.3374	81.6802
DATA	630	4	138	0	0	A_16_P02353731	chr10:119320504-119320563	8864.7	4512.95	-5.832099717e-002	6.546244197e-002	3.729786622e-001	1.141170e+003	9.977678e+002	1.229563e+002	1.038778e+002	146	296	22	80	7.942240e+000	1.977250e+001	0	0	0	0	0	0	0	0	0	0	0	96.4901	201.476	1	1	1	1	27.0811	22.6197	81.136
DATA	631	4	139	0	0	A_16_P15995706	chr2:200436538-200436597	8885.9	4513.05	2.260352817e-002	6.343436514e-002	7.215939082e-001	1.458059e+003	1.535955e+003	1.528385e+002	1.563005e+002	170.5	417.5	22	80	7.915285e+000	1.957389e+001	0	0	0	0	0	0	0	0	0	0	0	123.146	309.583	1	1	1	1	27.501	22.6548	81.2036
DATA	632	4	140	0	0	A_14_P113707	chr17:66519844-66519903	8906.14	4513.36	7.329841107e-002	7.663930531e-002	3.388663734e-001	4.771473e+002	5.648731e+002	6.619228e+001	6.349744e+001	89	211	22	80	7.990779e+000	1.897886e+001	0	0	0	0	0	0	0	0	0	0	0	40.2566	113.661	1	1	1	1	27.9146	22.552	80.897
DATA	633	4	141	0	0	A_14_P200725	chr8:77904183-77904242	8927.94	4513.03	2.063001101e-002	6.305931500e-002	7.435525641e-001	1.626577e+003	1.705708e+003	1.690153e+002	1.730276e+002	183.5	436	22	80	7.885273e+000	1.914724e+001	0	0	0	0	0	0	0	0	0	0	0	137.106	342.595	1	1	1	1	27.501	22.2402	80.8128
DATA	634	4	142	0	0	A_14_P128738	chr12:21446986-21447045	8948.9	4512.88	4.119871237e-003	7.324833041e-002	9.551464276e-001	5.891312e+002	5.947465e+002	7.471938e+001	6.621355e+001	93.5	220	22	80	8.041663e+000	1.907565e+001	0	0	0	0	0	0	0	0	0	0	0	49.6162	119.256	1	1	1	1	26.6546	22.3343	80.5732
DATA	635	4	143	0	0	A_16_P38874278	chr9:127749112-127749171	8970.45	4513.27	-1.406042103e-001	8.021455231e-002	7.962746116e-002	5.540357e+002	4.008054e+002	7.201136e+001	4.956033e+001	88	188	22	80	7.918987e+000	1.923798e+001	0	0	0	0	0	0	0	0	0	0	0	46.6181	80.236	1	1	1	1	27.7085	22.4525	80.6821
DATA	636	4	144	0	0	A_14_P116786	chr19:55606279-55606330	8991.36	4513.22	-3.665296723e-001	7.038191242e-002	1.911695597e-007	4.766006e+003	2.049392e+003	4.788186e+002	2.070084e+002	442	509	22	80	7.850310e+000	1.916721e+001	0	0	0	0	0	0	0	0	0	0	0	400.742	409.628	1	1	1	1	26.8687	22.4776	80.2276
DATA	637	4	145	0	0	A_14_P117554	chr16:3641064-3641123	9012.94	4513.5	7.851595842e-002	6.775549697e-002	2.465323819e-001	7.805061e+002	9.351736e+002	9.063078e+001	9.798202e+001	109	282	22	80	7.847832e+000	1.942114e+001	0	0	0	0	0	0	0	0	0	0	0	65.5816	186.639	1	1	1	1	25.3321	22.5218	80.5223
DATA	638	4	146	0	0	A_16_P00009054	chr1:7527447-7527506	9033.36	4513.05	-1.915446938e-001	7.570495387e-002	1.140146056e-002	7.213432e+002	4.640847e+002	8.559882e+001	5.487358e+001	107	195	22	80	8.135777e+000	1.929028e+001	0	0	0	0	0	0	0	0	0	0	0	60.5853	92.4917	1	1	1	1	26.4388	22.7151	80.8483
DATA	639	4	147	0	0	A_16_P36827177	chr4:94113103-94113162	9055.43	4513.1	9.681729458e-002	6.386085596e-002	1.295025895e-001	1.403409e+003	1.753886e+003	1.477203e+002	1.778227e+002	165	444	22	80	8.282800e+000	1.921263e+001	0	0	0	0	0	0	0	0	0	0	0	117.819	349.063	1	1	1	1	26.0017	22.8607	80.5562
DATA	640	4	148	0	0	A_14_P101170	chr1:67816733-67816792	9076	4513.2	2.055544098e-001	6.597233509e-002	1.834673082e-003	1.231647e+003	1.977155e+003	1.315167e+002	1.998831e+002	156	491	22	80	8.223160e+000	1.926877e+001	0	0	0	0	0	0	0	0	0	0	0	103.366	393.024	1	1	1	1	28.1191	22.9179	80.7276
DATA	641	4	149	0	0	A_14_P109669	chrX:124028161-124028218	9097.51	4513.34	-1.172125714e-001	6.753885703e-002	8.265518647e-002	1.043499e+003	7.966718e+002	1.140917e+002	8.491583e+001	134.5	249	22	80	8.327684e+000	1.948149e+001	0	0	0	0	0	0	0	0	0	0	0	87.556	158.18	1	1	1	1	26.2212	22.9449	80.8924
DATA	642	4	150	0	0	A_14_P113418	chr12:56708494-56708553	9118.16	4513.45	-2.547668371e-001	8.131569920e-002	1.729949942e-003	6.553532e+002	3.645093e+002	8.014520e+001	4.684315e+001	99	172.5	22	80	8.364269e+000	1.955292e+001	0	0	0	0	0	0	0	0	0	0	0	54.9837	72.2995	1	1	1	1	26.2212	22.9461	80.8888
DATA	643	4	151	0	0	A_14_P119948	chr13:80658137-80658196	9139.49	4513.61	2.763936425e-001	7.030294962e-002	8.442950589e-005	7.377647e+002	1.394156e+003	8.701247e+001	1.424920e+002	106	376	22	79	7.952733e+000	1.930794e+001	0	0	0	0	0	0	0	0	0	0	0	61.9004	276.265	1	1	1	1	24.4106	22.2602	80.5165
DATA	644	4	152	0	0	A_16_P39851048	chr12:125824873-125824932	9160.93	4513.56	2.129130289e-001	6.955182362e-002	2.204413354e-003	7.029383e+002	1.147705e+003	8.407403e+001	1.184948e+002	109	318	22	79	7.959267e+000	1.953775e+001	0	0	0	0	0	0	0	0	0	0	0	58.992	227.234	1	1	1	1	26.2212	22.3259	80.4233
DATA	645	4	153	0	0	A_14_P201559	chr4:41261127-41261186	9182.09	4514.02	3.103838973e-002	6.907182737e-002	6.531691269e-001	7.285919e+002	7.825692e+002	8.622379e+001	8.363069e+001	110	255	21	79	8.130671e+000	1.932501e+001	0	0	0	0	0	0	0	0	0	0	0	61.1613	154.833	1	1	1	1	24.1747	22.3155	80.1183
DATA	646	4	154	0	0	A_14_P116950	chr5:49953195-49953254	9203.3	4514.02	1.167186673e-001	6.764493247e-002	8.444451576e-002	7.886466e+002	1.031813e+003	9.134265e+001	1.073190e+002	113	318	22	80	8.117246e+000	1.912049e+001	0	0	0	0	0	0	0	0	0	0	0	66.2374	204.025	1	1	1	1	24.4106	22.3313	80.5084
DATA	647	4	155	0	0	A_16_P21582579	chrX:125583430-125583489	9224.42	4513.47	-2.741333687e-002	6.354459279e-002	6.661752671e-001	1.522019e+003	1.428916e+003	1.590152e+002	1.459105e+002	171	378	22	81	8.010789e+000	1.943582e+001	0	0	0	0	0	0	0	0	0	0	0	127.936	282.403	1	1	1	1	25.5572	22.2994	81.3801
DATA	648	4	156	0	0	A_14_P200934	chr10:43301547-43301606	9245.29	4513.5	4.231169168e-001	7.467424637e-002	1.460253110e-008	8.119337e+002	2.150985e+003	9.332314e+001	2.171171e+002	114.5	542.5	22	81	8.143387e+000	1.942145e+001	0	0	0	0	0	0	0	0	0	0	0	68.3059	424.97	1	1	1	1	27.0811	22.3173	81.4296
DATA	649	4	157	0	0	A_14_P111497	chr6:27293406-27293465	9266.4	4513.59	-4.376972388e-001	8.729430209e-002	5.329852930e-007	7.964627e+002	2.907155e+002	9.195689e+001	4.144777e+001	116.5	152.5	21	82	7.917995e+000	1.930598e+001	0	0	0	0	0	0	0	0	0	0	0	67.0726	57.426	1	1	1	1	27.501	22.3119	81.9907
DATA	650	4	158	0	0	A_16_P17215500	chr5:93282984-93283043	9287.37	4513.25	2.100989876e-001	7.755836896e-002	6.750373640e-003	4.257823e+002	6.906954e+002	6.260998e+001	7.512310e+001	80	239	21	82	7.996828e+000	1.963107e+001	0	0	0	0	0	0	0	0	0	0	0	35.9027	136.426	1	1	1	1	25.1049	22.2613	82.7262
DATA	651	4	159	0	0	A_14_P122788	chr6:114290787-114290846	9308.75	4513.49	-1.365486141e-001	8.035509138e-002	8.925985835e-002	5.488412e+002	4.007727e+002	7.150903e+001	4.978791e+001	94	177	22	81	8.205247e+000	1.972523e+001	0	0	0	0	0	0	0	0	0	0	0	46.3434	79.1711	1	1	1	1	24.8756	22.3369	82.0404
DATA	652	4	160	0	0	A_14_P110074	chr9:25909346-25909405	9330.1	4513.88	2.400029755e-002	6.509581064e-002	7.123573933e-001	1.072246e+003	1.133169e+003	1.165840e+002	1.171018e+002	142	334	22	81	8.059015e+000	1.985286e+001	0	0	0	0	0	0	0	0	0	0	0	90.6802	223.922	1	1	1	1	26.6546	22.3344	81.372
DATA	653	4	161	0	0	A_16_P01454867	chr6:33977355-33977414	9350.92	4513.92	-3.207271684e-001	9.191278644e-002	4.839742924e-004	5.409721e+002	2.584924e+002	7.080752e+001	3.923671e+001	94	159	22	80	7.830381e+000	1.926450e+001	0	0	0	0	0	0	0	0	0	0	0	45.8327	51.1026	1	1	1	1	27.7085	22.2594	80.9756
DATA	654	4	162	0	0	A_14_P125049	chr14:50267437-50267495	9372.54	4513.74	1.385566798e-002	6.322343919e-002	8.265301069e-001	1.552841e+003	1.603181e+003	1.618376e+002	1.630097e+002	174	410	22	79	8.050940e+000	1.893941e+001	0	0	0	0	0	0	0	0	0	0	0	131.844	317.139	1	1	1	1	27.7085	22.1936	80.2628
DATA	655	4	163	66	1	DarkCorner	DarkCorner	9394.05	4514.7	0.000000000e+000	6.422104986e-001	1.000000000e+000	4.518729e+001	2.927666e+001	4.549561e+001	2.947346e+001	50	109	22	80	8.076592e+000	1.892510e+001	0	0	0	0	0	0	0	0	0	0	0	0.55507	0.12778	0	0	0	0	26.8687	22.2702	80.8097
DATA	656	4	164	66	1	DarkCorner	DarkCorner	9414.12	4513.96	0.000000000e+000	6.419841552e-001	1.000000000e+000	4.507188e+001	2.925049e+001	4.537475e+001	2.944704e+001	45.5	99.5	21	80	8.086732e+000	1.896522e+001	0	0	0	0	0	0	0	0	0	0	0	-0.304879	-2.45845	0	0	0	0	23.696	22.1676	80.859
DATA	657	5	1	66	1	DarkCorner	DarkCorner	5955	4515.8	0.000000000e+000	6.447200126e-001	1.000000000e+000	4.859796e+001	3.131596e+001	4.908294e+001	3.160929e+001	47	107	21	80	8.097767e+000	1.918354e+001	0	0	0	0	0	0	0	0	0	0	0	3.1173	4.23466	0	0	0	0	28.1191	21.8786	80.7251
DATA	658	5	2	0	0	A_14_P114774	chr8:42978102-42978160	5976.28	4515.74	2.058929462e-001	7.513478579e-002	6.138040853e-003	5.089667e+002	8.176781e+002	7.076370e+001	8.765697e+001	86	260	21	81	8.167606e+000	1.984237e+001	0	0	0	0	0	0	0	0	0	0	0	40.071	151.062	1	1	1	1	25.7804	22.1887	81.4018
DATA	659	5	3	0	0	A_16_P16926056	chr4:159985733-159985792	5996.86	4515.95	9.328879994e-002	6.584097368e-002	1.565178351e-001	1.031178e+003	1.278270e+003	1.143309e+002	1.316843e+002	124.5	330.5	22	82	8.329578e+000	2.034064e+001	0	0	0	0	0	0	0	0	0	0	0	80.8305	235.771	1	1	1	1	27.501	22.8595	82.5619
DATA	660	5	4	0	0	A_18_P13858484	chr21:15372467-15372526	6018.53	4515.43	-7.631823919e-002	7.327692589e-002	2.976415236e-001	7.081406e+002	5.940203e+002	8.644999e+001	6.732425e+001	103.5	208.5	22	82	8.230261e+000	2.058135e+001	0	0	0	0	0	0	0	0	0	0	0	55.2746	109.404	1	1	1	1	24.4106	23.1101	82.4639
DATA	661	5	5	0	0	A_16_P01231350	chr5:53322946-53323005	6039.47	4515.48	8.769723422e-002	7.958933785e-002	2.705174840e-001	4.628307e+002	5.663950e+002	6.796821e+001	6.491790e+001	83	206.5	23	82	7.756615e+000	2.057139e+001	0	0	0	0	0	0	0	0	0	0	0	35.9909	104.194	1	1	1	1	25.3321	22.9891	82.5205
DATA	662	5	6	0	0	A_14_P101256	chr3:54913017-54913076	6060.96	4515.28	-3.547200749e-003	6.754008580e-002	9.581144134e-001	9.186908e+002	9.112178e+002	1.045706e+002	9.649574e+001	115	261	22	82	7.764445e+000	2.026499e+001	0	0	0	0	0	0	0	0	0	0	0	71.1885	167.466	1	1	1	1	24.8756	22.6902	82.668
DATA	663	5	7	0	0	A_14_P124206	chr19:56003963-56004013	6081.76	4515.71	7.352615067e-002	7.199005776e-002	3.070945333e-001	6.400083e+002	7.580743e+002	8.128211e+001	8.219751e+001	92	242	22	82	7.835270e+000	1.991744e+001	0	0	0	0	0	0	0	0	0	0	0	49.4393	139.223	1	1	1	1	25.5572	22.6938	82.1575
DATA	664	5	8	0	0	A_14_P112279	chrX:43901877-43901936	6103.05	4515.79	-4.589154698e-002	7.024894840e-002	5.135820789e-001	8.041671e+002	7.235270e+002	9.482606e+001	7.902914e+001	110	237.5	22	82	8.061512e+000	2.000992e+001	0	0	0	0	0	0	0	0	0	0	0	61.9422	132.811	1	1	1	1	25.5572	22.5808	82.463
DATA	665	5	9	0	0	A_14_P131668	chr20:31227023-31227079	6124.03	4515.48	-5.026280227e-001	8.310817016e-002	1.467665834e-009	1.379146e+003	4.334932e+002	1.468276e+002	5.376305e+001	149	182	22	81	8.266743e+000	2.017376e+001	0	0	0	0	0	0	0	0	0	0	0	105.963	79.5482	1	1	1	1	26.2212	22.7708	82.0963
DATA	666	5	10	0	0	A_14_P119693	chr17:48245153-48245212	6144.86	4515.76	-7.330919558e-003	6.271917448e-002	9.069513258e-001	2.059616e+003	2.025142e+003	2.120601e+002	2.049963e+002	202.5	465.5	22	81	8.276510e+000	1.923893e+001	0	0	0	0	0	0	0	0	0	0	0	157.891	371.591	1	1	1	1	26.6546	22.8565	81.6173
DATA	667	5	11	0	0	A_14_P124864	chr19:31915028-31915087	6166.49	4515.16	-2.184704749e-001	7.499577749e-002	3.578557446e-003	8.662560e+002	5.238124e+002	1.003173e+002	6.127890e+001	113	206	22	81	8.142258e+000	1.953148e+001	0	0	0	0	0	0	0	0	0	0	0	66.2743	96.1218	1	1	1	1	25.3321	22.4851	81.8058
DATA	668	5	12	0	0	A_14_P124055	chr20:23332391-23332448	6187.68	4515.41	-4.728879601e-001	7.946603721e-002	2.668049121e-009	1.662485e+003	5.595898e+002	1.738015e+002	6.435930e+001	173	205	21	81	7.939002e+000	1.952279e+001	0	0	0	0	0	0	0	0	0	0	0	126.972	102.717	1	1	1	1	25.5572	22.25	81.7326
DATA	669	5	13	0	0	A_14_P121880	chr2:27278229-27278284	6208.59	4515.04	1.793989727e-001	7.059261105e-002	1.104322903e-002	6.841529e+002	1.034075e+003	8.518431e+001	1.081800e+002	95	284	22	80	7.980397e+000	1.948649e+001	0	0	0	0	0	0	0	0	0	0	0	52.1779	189.899	1	1	1	1	24.6442	22.4073	81.0099
DATA	670	5	14	0	0	A_16_P17389708	chr5:167598490-167598549	6230	4515.77	-7.259247321e-002	7.111466084e-002	3.073583519e-001	8.021305e+002	6.786604e+002	9.495377e+001	7.492827e+001	107	224.5	22	80	8.229378e+000	1.990663e+001	0	0	0	0	0	0	0	0	0	0	0	61.1001	124.714	1	1	1	1	26.4388	22.9532	81.0726
DATA	671	5	15	0	0	A_14_P104325	chr7:152116972-152117031	6251.1	4516.19	-5.939635364e-001	1.188912421e-001	5.857532971e-007	5.564489e+002	1.417300e+002	7.538848e+001	3.475149e+001	88.5	132	22	80	8.349472e+000	1.925069e+001	0	0	0	0	0	0	0	0	0	0	0	42.3451	26.0663	1	1	1	0	28.1191	23.0986	80.9035
DATA	672	5	16	0	0	A_14_P200919	chr14:106009295-106009354	6272.14	4515.71	1.005536012e-001	6.433793507e-002	1.180767173e-001	1.376126e+003	1.734650e+003	1.467240e+002	1.763377e+002	148	405	22	80	8.140115e+000	1.947462e+001	0	0	0	0	0	0	0	0	0	0	0	104.648	319.331	1	1	1	1	26.2212	22.4526	81.0683
DATA	673	5	17	0	0	A_18_P16132459	chr7:77366489-77366548	6293.89	4515.97	9.698683919e-002	6.790491920e-002	1.532129754e-001	8.428822e+002	1.053789e+003	9.847769e+001	1.100331e+002	111.5	278.5	22	80	8.172117e+000	1.919259e+001	0	0	0	0	0	0	0	0	0	0	0	64.0647	194.217	1	1	1	1	27.2919	22.4745	81.1236
DATA	674	5	18	0	0	A_14_P118775	chr16:57279738-57279797	6314.13	4515.9	-1.224243673e-001	6.996428698e-002	8.015069978e-002	9.459836e+002	7.136072e+002	1.074409e+002	7.805440e+001	116.5	233.5	22	78	8.131990e+000	1.901661e+001	0	0	0	0	0	0	0	0	0	0	0	71.8824	131.679	1	1	1	1	28.1191	22.2892	79.6889
DATA	675	5	19	0	0	A_14_P109205	chr11:23445008-23445067	6335.97	4516.22	8.539295243e-002	6.595993655e-002	1.954518822e-001	1.035241e+003	1.260185e+003	1.153791e+002	1.299149e+002	122	332	22	78	7.891465e+000	1.910127e+001	0	0	0	0	0	0	0	0	0	0	0	78.6586	232.878	1	1	1	1	26.2212	22.4647	79.2254
DATA	676	5	20	0	0	A_16_P16864437	chr4:133938977-133939036	6357.13	4515.92	-1.546196857e-001	6.789838742e-002	2.277298421e-002	1.223732e+003	8.571695e+002	1.325501e+002	9.133219e+001	140.5	263.5	22	78	8.115239e+000	1.887171e+001	0	0	0	0	0	0	0	0	0	0	0	92.9942	158.644	1	1	1	1	27.0811	22.5094	79.2024
DATA	677	5	21	0	0	A_16_P01358429	chr5:145594964-145595023	6377.87	4516	3.424319353e-001	7.019483811e-002	1.070005613e-006	1.302520e+003	2.865605e+003	1.398508e+002	2.882843e+002	141	641	21	80	8.172361e+000	1.926032e+001	0	0	0	0	0	0	0	0	0	0	0	99.0133	531.231	1	1	1	1	27.2919	22.369	79.725
DATA	678	5	22	0	0	A_16_P21512302	chrX:86709753-86709812	6399.27	4516.22	-8.584836382e-002	8.748152396e-002	3.264293685e-001	4.632204e+002	3.801363e+002	6.881667e+001	4.931913e+001	78	181	22	78.5	7.940827e+000	1.865442e+001	0	0	0	0	0	0	0	0	0	1	0	35.2306	70.5982	1	1	1	1	28.9226	22.2325	79.0922
DATA	679	5	23	0	0	A_16_P38083186	chr7:81369202-81369261	6419.8	4517.02	-3.876005598e-002	8.562657253e-002	6.507907975e-001	4.554431e+002	4.165566e+002	6.827125e+001	5.214252e+001	82	177	22	79	8.048559e+000	1.918626e+001	0	0	0	0	0	0	0	0	0	0	0	34.6613	77.5073	1	1	1	1	22.4545	22.221	80.0141
DATA	680	5	24	0	0	A_16_P36863139	chr4:109770011-109770070	6441.73	4516.47	3.582375533e-001	7.496233744e-002	1.762563692e-006	6.009443e+002	1.371108e+003	7.869758e+001	1.406378e+002	93.5	348.5	22	79	8.198631e+000	1.950090e+001	0	0	0	0	0	0	0	0	0	0	0	45.7763	255.642	1	1	1	1	25.7804	22.3889	80.1587
DATA	681	5	25	0	0	A_16_P00608496	chr2:226329408-226329467	6462.75	4516.25	-9.782708838e-002	9.900789191e-002	3.231165955e-001	3.747586e+002	2.991745e+002	6.309608e+001	4.325037e+001	75	167	22	79	8.264941e+000	1.923719e+001	0	0	0	0	0	0	0	0	0	0	0	28.5762	55.8972	1	1	1	1	24.8756	22.9098	79.9914
DATA	682	5	26	0	0	A_14_P107756	chr4:175734964-175735023	6484.19	4516.5	1.777274231e-001	7.707007585e-002	2.110785562e-002	4.793806e+002	7.217850e+002	6.977551e+001	7.861875e+001	81.5	242.5	22	79	8.134155e+000	1.894271e+001	0	0	0	0	0	0	0	0	0	0	0	36.5973	135.16	1	1	1	1	25.7804	22.8415	79.7175
DATA	683	5	27	0	0	A_14_P102592	chr11:8189871-8189930	6505.16	4516.66	1.596777448e-001	7.093667652e-002	2.438617265e-002	6.598559e+002	9.530745e+002	8.317416e+001	1.002510e+002	99	284	22	79	7.884133e+000	1.892598e+001	0	0	0	0	0	0	0	0	0	0	0	50.4412	178.878	1	1	1	1	25.5572	22.5981	79.6214
DATA	684	5	28	0	0	A_14_P106560	chr9:140590918-140590977	6526.19	4516.43	1.367369669e-001	6.914141107e-002	4.796908838e-002	7.507578e+002	1.028577e+003	9.051361e+001	1.074334e+002	106	300	22	80	8.283408e+000	1.931989e+001	0	0	0	0	0	0	0	0	0	0	0	57.4742	193.503	1	1	1	1	24.8756	22.7544	80.1188
DATA	685	5	29	0	0	A_14_P132378	chrX:36116887-36116946	6547.18	4516.63	4.050803425e-001	7.362142762e-002	3.750659794e-008	9.487690e+002	2.411242e+003	1.074705e+002	2.431017e+002	119	561	22	80	8.271292e+000	1.961675e+001	0	0	0	0	0	0	0	0	0	0	0	72.7475	454.729	1	1	1	1	25.7804	22.3642	80.3669
DATA	686	5	30	0	0	A_14_P108126	chr16:29694091-29694150	6568.22	4516.37	2.010589592e-001	6.865257391e-002	3.404439045e-003	8.215841e+002	1.305302e+003	9.638221e+001	1.341301e+002	109.5	358	22	79	8.361491e+000	2.019173e+001	0	0	0	0	0	0	0	0	0	0	0	63.1042	246.779	1	1	1	1	25.7804	22.9244	80.3774
DATA	687	5	31	0	0	A_14_P131907	chr16:4395628-4395686	6589.54	4516.22	-1.343257050e-001	6.951626306e-002	5.332349138e-002	9.872100e+002	7.245758e+002	1.107968e+002	7.872677e+001	116	240	22	80	8.327675e+000	1.999279e+001	0	0	0	0	0	0	0	0	0	0	0	75.9668	137.345	1	1	1	1	25.7804	22.8297	80.5424
DATA	688	5	32	0	0	A_14_P137752	chr5:148595001-148595060	6611	4516.29	5.881559484e-001	8.450344899e-002	3.399315283e-012	5.763365e+002	2.232709e+003	7.643128e+001	2.253721e+002	97	525	22	79	8.445625e+000	1.956724e+001	0	0	0	0	0	0	0	0	0	0	0	44.4375	424.358	1	1	1	1	25.7804	22.8551	79.5234
DATA	689	5	33	0	0	A_18_P17879568	chr1:164204822-164204881	6632.22	4516.48	-3.372655218e-001	7.385406473e-002	4.955850165e-006	1.358387e+003	6.248245e+002	1.447823e+002	6.958184e+001	147	222	22	79	8.363390e+000	1.940549e+001	0	0	0	0	0	0	0	0	0	0	0	104.952	119.081	1	1	1	1	26.2212	22.616	79.7652
DATA	690	5	34	0	0	A_14_P110291	chr14:21216494-21216553	6653.2	4516.32	-7.678833918e-002	6.454922364e-002	2.342001133e-001	1.493853e+003	1.251756e+003	1.575277e+002	1.288464e+002	161	319	22	80	8.062429e+000	1.877054e+001	0	0	0	0	0	0	0	0	0	0	0	115.666	239.217	1	1	1	1	25.7804	22.3212	80.5289
DATA	691	5	35	0	0	A_14_P109531	chr3:110462939-110462998	6674.31	4516.81	-1.962652268e-001	7.170910174e-002	6.200908367e-003	9.742879e+002	6.200434e+002	1.094546e+002	6.907785e+001	120	227.5	22	80	7.796376e+000	1.900077e+001	0	0	0	0	0	0	0	0	0	0	0	75.6049	118.829	1	1	1	1	25.7804	22.3201	80.5215
DATA	692	5	36	0	0	A_14_P200778	chr9:119457939-119457998	6695.2	4516.38	-1.514913321e-001	6.727425646e-002	2.433194058e-002	1.264909e+003	8.924173e+002	1.359278e+002	9.426629e+001	140	276	22	81	8.026499e+000	1.917380e+001	0	0	0	0	0	0	0	0	0	0	0	98.3854	171.506	1	1	1	1	25.7804	22.76	81.087
DATA	693	5	37	0	0	A_16_P18472901	chr8:124922842-124922901	6716.41	4516.18	-2.126756958e-001	6.919947795e-002	2.116548898e-003	1.263977e+003	7.745750e+002	1.357969e+002	8.316499e+001	138	254	22	81	8.132812e+000	1.960885e+001	0	0	0	0	0	0	0	0	0	0	0	98.5519	149.288	1	1	1	1	25.3321	22.7954	81.2248
DATA	694	5	38	0	0	A_18_P11812988	chr13:78855342-78855401	6737.8	4516.57	1.600467763e-001	6.517399557e-002	1.406165068e-002	1.287728e+003	1.861534e+003	1.379659e+002	1.885853e+002	151	455	22	80.5	8.352333e+000	1.945031e+001	0	0	0	0	0	0	0	0	0	0	0	100.654	359.851	1	1	1	1	25.7804	22.5208	81.067
DATA	695	5	39	0	0	A_14_P130601	chr12:31241495-31241554	6758.96	4516.7	3.335871983e-001	7.602086110e-002	1.143448014e-005	5.093940e+002	1.098098e+003	7.095440e+001	1.138602e+002	89	314	22	81	8.049241e+000	1.930190e+001	0	0	0	0	0	0	0	0	0	0	0	39.9179	212.9	1	1	1	1	25.7804	22.3215	81.1734
DATA	696	5	40	0	0	A_16_P39703412	chr12:64762088-64762147	6780.13	4516.9	2.540724276e-001	6.705725543e-002	1.513231363e-004	1.356509e+003	2.434979e+003	1.443198e+002	2.453402e+002	153	549	22	81	7.986276e+000	1.866000e+001	0	0	0	0	0	0	0	0	0	0	0	106.578	473.503	1	1	1	1	26.6546	22.4734	81.014
DATA	697	5	41	0	0	A_14_P112854	chr2:232576013-232576062	6801.74	4516.57	5.246108784e-002	8.241041260e-002	5.243963424e-001	4.293770e+002	4.845067e+002	6.524880e+001	5.694391e+001	79	205	22	81	7.906242e+000	1.858257e+001	0	0	0	0	0	0	0	0	0	0	0	33.8278	94.5023	1	1	1	1	26.0017	22.3784	81.0455
DATA	698	5	42	0	0	A_16_P18342224	chr8:69836784-69836843	6822.36	4516.82	-4.030012925e-001	8.636951550e-002	3.071000989e-006	7.933632e+002	3.136684e+002	9.324870e+001	4.328721e+001	108	167.5	22	81	7.805572e+000	1.861152e+001	0	0	0	0	0	0	0	0	0	0	0	62.6689	61.3603	1	1	1	1	25.1049	22.492	80.9563
DATA	699	5	43	0	0	A_14_P121392	chr17:73698605-73698664	6843.93	4516.78	1.910937262e-001	6.602155245e-002	3.798665674e-003	1.178259e+003	1.829509e+003	1.275560e+002	1.853524e+002	141	477	22	81	8.054357e+000	1.952044e+001	0	0	0	0	0	0	0	0	0	0	0	93.335	358.988	1	1	1	1	25.7804	22.4628	81.5186
DATA	700	5	44	0	0	A_14_P110908	chr14:76437972-76438023	6865	4516.42	2.696212371e-001	7.026307441e-002	1.243891253e-004	7.575865e+002	1.409462e+003	9.007539e+001	1.440315e+002	107	377.5	22	81	7.986266e+000	1.939151e+001	0	0	0	0	0	0	0	0	0	0	0	60.1805	277.391	1	1	1	1	25.3321	22.8248	81.6083
DATA	701	5	45	0	0	A_16_P16612455	chr4:21026194-21026253	6885.97	4516.97	-2.892359029e-001	7.459748813e-002	1.056275451e-004	1.023667e+003	5.259235e+002	1.133137e+002	6.033157e+001	123	208	22	80	8.353945e+000	1.925739e+001	0	0	0	0	0	0	0	0	0	0	0	81.5431	103.817	1	1	1	1	26.4388	23.0174	81.5394
DATA	702	5	46	0	0	A_16_P21474131	chrX:53588530-53588589	6907.37	4517	1.420914825e-001	6.397633149e-002	2.635090517e-002	1.686964e+003	2.339900e+003	1.755161e+002	2.358388e+002	178.5	537.5	22	80	7.928515e+000	1.950262e+001	0	0	0	0	0	0	0	0	0	0	0	134.769	463.303	1	1	1	1	29.1201	22.5045	81.3934
DATA	703	5	47	0	0	A_14_P126747	chr1:220170634-220170692	6927.83	4516.4	-4.471188808e-001	7.896554408e-002	1.494425422e-008	1.407984e+003	5.028967e+002	1.488570e+002	5.824713e+001	154.5	207.5	22	80	8.311496e+000	1.983890e+001	0	0	0	0	0	0	0	0	0	0	0	112.8	99.8599	1	1	1	1	23.696	22.3889	81.4504
DATA	704	5	48	0	0	A_16_P01906920	chr8:43172080-43172139	6948.89	4517.11	-3.808164175e-001	7.755560844e-002	9.096638721e-007	1.148575e+003	4.779063e+002	1.245521e+002	5.605744e+001	140	205	22	80.5	8.235411e+000	1.975063e+001	0	0	0	0	0	0	0	0	0	0	0	92.2795	95.1838	1	1	1	1	26.8687	22.3051	81.6375
DATA	705	5	49	0	0	A_14_P134195	chr1:227964015-227964074	6970.83	4516.92	1.539136908e-001	6.708560787e-002	2.177397215e-002	8.831503e+002	1.258776e+003	1.005310e+002	1.292223e+002	118	361.5	22	80	7.916616e+000	2.040749e+001	0	0	0	0	0	0	0	0	0	0	0	71.1703	251.479	1	1	1	1	26.6546	22.3458	81.7094
DATA	706	5	50	0	0	A_16_P36150419	chr3:4505621-4505680	6992.07	4516.73	4.359072253e-001	7.712402530e-002	1.585648561e-008	5.884458e+002	1.605513e+003	7.586879e+001	1.631714e+002	92	408.5	22	81	7.891846e+000	2.040024e+001	0	0	0	0	0	0	0	0	0	0	0	47.5609	321.699	1	1	1	1	26.4388	22.5328	81.917
DATA	707	5	51	0	1	PC_00000004	PC_00000004	7013.14	4516.84	-7.861463796e-002	6.469274512e-002	2.242897392e-001	1.395780e+003	1.164668e+003	1.475198e+002	1.200325e+002	156.5	343.5	22	80	8.192690e+000	1.993959e+001	0	0	0	0	0	0	0	0	0	0	0	113.142	234.049	1	1	1	1	25.5572	22.8472	81.5257
DATA	708	5	52	0	0	A_18_P24678991	chr5:166891330-166891389	7034.23	4516.89	-1.982986817e-001	7.390588558e-002	7.293785871e-003	8.169767e+002	5.175007e+002	9.455874e+001	5.929983e+001	114	208	22	81	8.252909e+000	1.995181e+001	0	0	0	0	0	0	0	0	0	0	0	66.4173	104.297	1	1	1	1	26.8687	22.7821	81.7622
DATA	709	5	53	0	0	A_14_P201592	chr4:83382000-83382059	7055.21	4516.88	4.228032165e-001	7.547966417e-002	2.124418025e-008	6.945185e+002	1.838599e+003	8.412677e+001	1.861131e+002	105	474	22	81	7.965876e+000	1.968060e+001	0	0	0	0	0	0	0	0	0	0	0	56.6256	371.609	1	1	1	1	25.5572	22.508	82.1776
DATA	710	5	54	0	0	A_14_P112524	chr2:198465923-198465982	7076.82	4516.68	-9.507300304e-002	6.624030690e-002	1.512089826e-001	1.152637e+003	9.260185e+002	1.246036e+002	9.697389e+001	140.5	300	22	82	7.971298e+000	1.985799e+001	0	0	0	0	0	0	0	0	0	0	0	94.2583	187.704	1	1	1	1	26.6546	22.4993	82.7062
DATA	711	5	55	0	0	A_14_P128379	chr3:87446138-87446197	7097.44	4517.71	-6.280562726e-002	6.846814572e-002	3.589870128e-001	8.673530e+002	7.505684e+002	9.874752e+001	8.036012e+001	117.5	255	22	81	7.895199e+000	1.998530e+001	0	0	0	0	0	0	0	0	0	0	0	71.1238	152.566	1	1	1	1	25.3321	22.3672	81.6342
DATA	712	5	56	0	0	A_14_P125675	chr1:22416798-22416857	7118.48	4517.67	-1.495510973e-001	8.089411665e-002	6.449730505e-002	5.562442e+002	3.941979e+002	7.286566e+001	4.871984e+001	91	189.5	22	81	7.956026e+000	1.980651e+001	0	0	0	0	0	0	0	0	0	0	0	45.7434	80.3479	1	1	1	1	23.9365	22.8378	82.0723
DATA	713	5	57	0	0	A_14_P138945	chr12:54396400-54396459	7139.69	4517.28	2.589591064e-001	6.650443025e-002	9.866059016e-005	1.841042e+003	3.342126e+003	1.899918e+002	3.354300e+002	188	788	22	82	8.165083e+000	1.881994e+001	0	0	0	0	0	0	0	0	0	0	0	151.839	683.06	1	1	1	1	25.5572	23.0724	82.3501
DATA	714	5	58	0	0	A_14_P200160	chr5:179268490-179268545	7161	4517.3	-4.953897820e-002	7.588658809e-002	5.138834102e-001	5.677321e+002	5.065292e+002	7.357460e+001	5.810855e+001	93.5	217	22	82	8.059837e+000	1.894251e+001	0	0	0	0	0	0	0	0	0	0	0	46.9571	103.804	1	1	1	1	27.2919	22.6344	82.115
DATA	715	5	59	0	0	A_14_P104717	chr4:73495623-73495682	7182.33	4516.83	-9.810280783e-002	6.264042819e-002	1.173191300e-001	3.137870e+003	2.503411e+003	3.172378e+002	2.519470e+002	297	612	22	82	8.263339e+000	1.896814e+001	0	0	0	0	0	0	0	0	0	0	0	260.278	514.376	1	1	1	1	26.6546	22.8693	81.9584
DATA	716	5	60	0	0	A_14_P109135	chr5:36609296-36609355	7203.4	4517.28	-4.934928820e-001	8.328078208e-002	3.110618600e-009	1.188983e+003	3.816652e+002	1.276812e+002	4.753048e+001	149	188	22	83	8.260609e+000	1.977071e+001	0	0	0	0	0	0	0	0	0	0	0	98.8915	78.6246	1	1	1	1	25.3321	22.8852	82.9266
DATA	717	5	61	0	0	A_14_P122750	chr10:8774517-8774576	7224.6	4517.41	-1.389625533e-001	7.040519184e-002	4.840967663e-002	8.618606e+002	6.258561e+002	9.788747e+001	6.866846e+001	123	241	22	82	8.101005e+000	1.939806e+001	0	0	0	0	0	0	0	0	0	0	0	71.8794	129.257	1	1	1	1	27.501	22.8008	82.9025
DATA	718	5	62	0	0	A_16_P35566263	chr2:7870507-7870566	7245.78	4517.48	-2.292085287e-001	7.198397970e-002	1.451746032e-003	9.723261e+002	5.735924e+002	1.076872e+002	6.391039e+001	129	232	22	81	8.252770e+000	1.905159e+001	0	0	0	0	0	0	0	0	0	0	0	81.3107	118.756	1	1	1	1	27.0811	22.7696	82.0408
DATA	719	5	63	0	0	A_14_P109445	chr5:11985141-11985200	7266.75	4517.43	2.878140619e-001	6.809888384e-002	2.374451745e-005	1.262114e+003	2.448570e+003	1.343891e+002	2.464663e+002	152	622	22	80	8.209336e+000	1.969627e+001	0	0	0	0	0	0	0	0	0	0	0	105.822	508.164	1	1	1	1	25.3321	23.0566	81.7177
DATA	720	5	64	0	0	A_14_P108873	chr15:85682172-85682231	7288.07	4517.27	4.071464007e-002	6.840094425e-002	5.516863586e-001	7.475499e+002	8.210221e+002	8.779638e+001	8.676240e+001	109	266.5	22	80	8.219796e+000	1.973040e+001	0	0	0	0	0	0	0	0	0	0	0	62.8442	170.794	1	1	1	1	26.0017	23.0918	81.5303
DATA	721	5	65	0	0	A_14_P115212	chr18:57121007-57121066	7308.76	4517.37	2.846002590e-001	7.106257762e-002	6.203728857e-005	6.751258e+002	1.300125e+003	8.165359e+001	1.329912e+002	105	370	22	80	8.179646e+000	2.002882e+001	0	0	0	0	0	0	0	0	0	0	0	56.8973	271.067	1	1	1	1	24.8756	23.1216	81.2281
DATA	722	5	66	0	0	A_14_P113630	chr2:209673966-209674025	7330.31	4517.28	3.038318260e-002	6.399336155e-002	6.349391739e-001	1.266997e+003	1.358810e+003	1.347271e+002	1.387211e+002	159	376	22	78	7.876261e+000	1.987137e+001	0	0	0	0	0	0	0	0	0	0	0	107.052	283.944	1	1	1	1	25.3321	22.6541	80.3047
DATA	723	5	67	0	0	A_14_P202351	chr3:133492907-133492966	7351.48	4517.57	3.816232899e-002	6.236296843e-002	5.405781551e-001	2.172727e+003	2.372289e+003	2.220267e+002	2.388599e+002	235.5	580	23	79	8.264490e+000	2.010318e+001	0	0	0	0	0	0	0	0	0	0	0	184.025	496.806	1	1	1	1	24.4106	23.2157	81.0068
DATA	724	5	68	0	0	A_16_P18932068	chr10:56457621-56457680	7372.4	4517.62	-1.492821940e-001	6.717756061e-002	2.626956947e-002	1.163701e+003	8.252003e+002	1.249825e+002	8.707953e+001	138	283	22	80	8.440309e+000	1.970780e+001	0	0	0	0	0	0	0	0	0	0	0	98.7957	173.172	1	1	1	1	24.4106	23.133	81.7882
DATA	725	5	69	0	0	A_14_P201142	chr3:40529849-40529908	7393.61	4517.56	8.490561252e-002	6.399336012e-002	1.845788815e-001	1.292403e+003	1.571461e+003	1.370107e+002	1.595777e+002	152.5	439.5	22	80	8.367398e+000	1.962638e+001	0	0	0	0	0	0	0	0	0	0	0	109.98	330.445	1	1	1	1	25.1049	23.0163	81.5296
DATA	726	5	70	0	0	A_16_P21590652	chrX:129983767-129983826	7414.9	4517.48	6.589396537e-002	7.094889215e-002	3.530173383e-001	6.108377e+002	7.109185e+002	7.609619e+001	7.629689e+001	97	258.5	22	80	8.352486e+000	1.898076e+001	0	0	0	0	0	0	0	0	0	0	0	52.1	149.783	1	1	1	1	26.2212	22.9872	80.6597
DATA	727	5	71	0	0	A_14_P122414	chr10:81839279-81839338	7436.07	4517.04	-2.260096977e-003	6.222455352e-002	9.710259061e-001	2.314420e+003	2.302407e+003	2.358295e+002	2.318946e+002	249	550	22	79	7.991439e+000	1.923727e+001	0	0	0	0	0	0	0	0	0	0	0	197.849	485.992	1	1	1	1	25.3321	22.6611	80.6598
DATA	728	5	72	66	-1	(-)3xSLv1	NegativeControl	7458.77	4517.91	0.000000000e+000	6.489499618e-001	1.000000000e+000	4.487738e+001	2.740792e+001	4.517894e+001	2.759209e+001	41	106	22	79	7.875133e+000	1.932103e+001	0	0	0	0	0	0	0	0	0	0	0	-7.03909	-7.16706	0	0	0	0	22.9591	22.625	80.1771
DATA	729	5	73	0	0	A_14_P119688	chr7:52793551-52793610	7478.33	4517.43	1.161814624e-001	6.465002716e-002	7.232243319e-002	1.165680e+003	1.523214e+003	1.249849e+002	1.547926e+002	146.5	415.5	22	78	7.871322e+000	1.950010e+001	0	0	0	0	0	0	0	0	0	0	0	100.064	322.658	1	1	1	1	24.4106	22.7711	79.9865
DATA	730	5	74	0	0	A_16_P19784491	chr13:40092710-40092769	7499.21	4517.86	-2.166513031e-002	7.043061568e-002	7.583794493e-001	6.823329e+002	6.491293e+002	8.173791e+001	7.049929e+001	105	253	22	78	7.872337e+000	1.863755e+001	0	0	0	0	0	0	0	0	0	0	0	58.6859	137.729	1	1	1	1	27.0811	22.5628	79.1655
DATA	731	5	75	0	0	A_14_P202158	chr8:133078157-133078216	7520.23	4517.42	3.669589029e-002	6.674184447e-002	5.824439787e-001	8.458594e+002	9.204370e+002	9.577127e+001	9.605308e+001	122	283	22	78	8.015704e+000	1.818169e+001	0	0	0	0	0	0	0	0	0	1	0	72.8936	195.593	1	1	1	1	25.5572	22.5983	78.7187
DATA	732	5	76	0	0	A_14_P133551	chr1:78183673-78183732	7541.66	4517.47	-1.390096323e-001	7.043187111e-002	4.841868920e-002	8.321330e+002	6.042033e+002	9.452120e+001	6.635137e+001	122	234	22	78.5	8.060143e+000	1.865971e+001	0	0	0	0	0	0	0	0	0	1	0	71.8453	128.586	1	1	1	1	25.3321	22.6544	78.8996
DATA	733	5	77	0	0	A_14_P122778	chr19:18024285-18024344	7563.05	4517.18	2.115351838e-001	6.666619130e-002	1.508463418e-003	1.023744e+003	1.666198e+003	1.117272e+002	1.688548e+002	137	457	22	79	8.193167e+000	1.942975e+001	0	0	0	0	0	0	0	0	0	0	0	88.551	355.096	1	1	1	1	25.3321	22.9617	79.567
DATA	734	5	78	0	0	A_16_P03412400	chr19:823554-823605	7584.41	4517.28	-3.281268279e-003	6.376983395e-002	9.589630657e-001	1.331062e+003	1.321043e+003	1.404026e+002	1.349049e+002	166	379	22	80	8.319650e+000	1.993069e+001	0	0	0	0	0	0	0	0	0	0	0	115.33	281.913	1	1	1	1	25.5572	22.97	80.9333
DATA	735	5	79	0	0	A_14_P139217	chrX:62875495-62875549	7605.33	4517.41	-2.641881667e-001	6.919764542e-002	1.346044658e-004	1.458120e+003	7.936062e+002	1.524809e+002	8.392898e+001	173.5	278	21	80	8.207723e+000	1.962793e+001	0	0	0	0	0	0	0	0	0	0	0	126.54	169.564	1	1	1	1	24.4106	22.192	81.106
DATA	736	5	80	0	0	A_16_P02714432	chr12:120594053-120594112	7626.41	4517.41	-1.369180162e-001	6.770864018e-002	4.315934064e-002	1.032574e+003	7.533612e+002	1.124512e+002	8.012361e+001	138	253	21	80	8.045161e+000	1.962562e+001	0	0	0	0	0	0	0	0	0	0	0	89.7477	161.149	1	1	1	1	25.3321	22.0754	80.8371
DATA	737	5	81	0	1	SRN_12295	SRN_12295	7647.71	4517.3	-1.046864793e+000	1.361748753e-001	1.498619838e-014	8.310480e+002	7.460386e+001	9.425333e+001	2.825493e+001	121	123	21	79	7.962427e+000	1.991716e+001	0	0	0	0	0	0	0	0	0	0	0	72.3393	15.9752	1	1	1	0	24.8756	22.228	80.5474
DATA	738	5	82	0	0	A_14_P109945	chr1:20984262-20984321	7668.81	4517.65	-2.497591321e-001	6.719348478e-002	2.015911737e-004	2.000058e+003	1.125339e+003	2.048764e+002	1.157804e+002	215	346	22	80	8.187479e+000	1.997267e+001	0	0	0	0	0	0	0	0	0	0	0	174.329	241.212	1	1	1	1	24.8756	22.559	80.9858
DATA	739	5	83	0	0	A_16_P19164487	chr11:16873547-16873606	7690.07	4517.91	-4.899317499e-001	8.447782686e-002	6.650076512e-009	1.029627e+003	3.332331e+002	1.121085e+002	4.301532e+001	129	177	22	79	8.128987e+000	1.929436e+001	0	0	0	0	0	0	0	0	0	0	0	89.8587	71.492	1	1	1	1	25.5572	22.5464	80.8039
DATA	740	5	84	0	1	SRN_30983	SRN_30983	7711.74	4517.95	-5.730985713e-002	6.847740363e-002	4.026396031e-001	8.077669e+002	7.079070e+002	9.212497e+001	7.582865e+001	117	256	22	80	8.190286e+000	1.897864e+001	0	0	0	0	0	0	0	0	0	0	0	70.5836	151.999	1	1	1	1	27.0811	22.3452	80.9434
DATA	741	5	85	0	0	A_16_P16684587	chr4:55179152-55179211	7732.42	4517.75	1.240629546e-001	8.087494412e-002	1.250272649e-001	3.791147e+002	5.044680e+002	5.826652e+001	5.729336e+001	82.5	203	22	80	8.593758e+000	1.911895e+001	0	0	0	0	0	0	0	0	0	0	0	33.1649	108.392	1	1	1	1	25.3321	22.5123	80.6929
DATA	742	5	86	0	0	A_14_P116200	chr13:39587254-39587313	7753.8	4518.11	1.643309950e-001	6.496445397e-002	1.142080908e-002	1.241649e+003	1.812716e+003	1.317979e+002	1.832924e+002	151.5	487.5	22	79	8.254977e+000	1.934455e+001	0	0	0	0	0	0	0	0	0	0	0	108.729	389.74	1	1	1	1	26.8687	22.3761	80.3181
DATA	743	5	87	0	0	A_16_P18427080	chr8:106118824-106118883	7774.24	4517.73	-1.333677349e-001	6.883489278e-002	5.268401418e-002	9.141656e+002	6.724456e+002	1.015230e+002	7.251059e+001	126	248	22	78	7.995325e+000	1.928596e+001	0	0	0	0	0	0	0	0	0	0	0	80.1304	144.65	1	1	1	1	27.0811	22.3874	79.9993
DATA	744	5	88	0	0	A_16_P15637375	chr2:45686809-45686868	7795.73	4517.9	6.310712913e-002	6.572776023e-002	3.369902991e-001	9.210482e+002	1.065098e+003	1.021266e+002	1.099072e+002	122	326	22	79	7.913533e+000	1.935141e+001	0	0	0	0	0	0	0	0	0	0	0	80.8038	229.221	1	1	1	1	26.6546	22.2801	80.526
DATA	745	5	89	0	0	A_14_P116556	chr2:182392073-182392132	7817.05	4517.11	-1.678193225e-001	9.581649457e-002	7.986567697e-002	3.766974e+002	2.559607e+002	5.798306e+001	3.728204e+001	81	161	21	79	8.171448e+000	1.953910e+001	0	0	0	0	0	0	0	0	0	0	0	33.0777	55.1035	1	1	1	1	24.8756	22.1396	80.4727
DATA	746	5	90	0	0	A_14_P124918	chr22:30074260-30074318	7838.02	4517.8	-5.560138594e-001	8.264063165e-002	1.719009872e-011	1.895830e+003	5.269695e+002	1.946340e+002	5.925631e+001	208.5	218.5	22	79	7.950057e+000	1.930608e+001	0	0	0	0	0	0	0	0	0	0	0	166.573	113.481	1	1	1	1	27.2919	22.26	80.5723
DATA	747	5	91	0	0	A_14_P118634	chr20:43520556-43520615	7858.93	4517.93	-9.108169275e-002	6.310813135e-002	1.489461273e-001	2.094136e+003	1.697943e+003	2.139917e+002	1.719424e+002	233	475	22	80	8.204722e+000	1.901057e+001	0	0	0	0	0	0	0	0	0	0	0	184.106	365.718	1	1	1	1	26.4388	22.2951	80.7171
DATA	748	5	92	0	0	A_14_P201233	chr1:90513418-90513477	7880.42	4518.04	2.698889979e-001	7.017873444e-002	1.201903311e-004	6.942950e+002	1.292507e+003	8.219967e+001	1.320593e+002	109	373.5	22	80	7.974567e+000	1.971871e+001	0	0	0	0	0	0	0	0	0	0	0	61.0712	278.421	1	1	1	1	25.1049	22.3915	80.932
DATA	749	5	93	0	0	A_14_P200556	chr19:52272356-52272406	7901.62	4518.05	-1.313150353e-001	6.591574858e-002	4.635297227e-002	1.255397e+003	9.278246e+002	1.330218e+002	9.665643e+001	153	302	23	81	8.296423e+000	1.999211e+001	0	0	0	0	0	0	0	0	0	0	0	110.476	199.867	1	1	1	1	26.2212	23.1708	81.966
DATA	750	5	94	0	0	A_14_P131877	chr20:18413413-18413472	7922.73	4517.75	-2.856869764e-001	7.916371236e-002	3.076020923e-004	7.191263e+002	3.724931e+002	8.428787e+001	4.605996e+001	111.5	179.5	22	82	8.152194e+000	2.017776e+001	0	0	0	0	0	0	0	0	0	0	0	63.3096	80.2335	1	1	1	1	26.4388	23.0098	82.5072
DATA	751	5	95	0	0	A_14_P123846	chr15:90452628-90452687	7943.8	4518.03	-1.433025234e-001	6.496124989e-002	2.738614535e-002	1.583591e+003	1.138520e+003	1.643463e+002	1.170320e+002	181	342.5	23	82	8.067314e+000	1.975794e+001	0	0	0	0	0	0	0	0	0	0	0	139.447	245.197	1	1	1	1	26.8687	23.1275	82.8032
DATA	752	5	96	0	0	A_14_P139657	chr17:4442248-4442307	7965.34	4518.38	-3.079904393e-001	9.076495356e-002	6.906228849e-004	5.166814e+002	2.542333e+002	6.783162e+001	3.716052e+001	94	159	22	81	8.226818e+000	1.938759e+001	0	0	0	0	0	0	0	0	0	0	0	45.5045	54.7403	1	1	1	1	27.7085	22.9541	81.8408
DATA	753	5	97	0	0	A_14_P117287	chr17:29645615-29645674	7986.15	4518.44	-3.597955881e-001	7.199561945e-002	5.808887879e-007	1.829075e+003	7.987959e+002	1.881124e+002	8.435506e+001	204	286.5	22	80	8.519328e+000	1.969040e+001	0	0	0	0	0	0	0	0	0	0	0	161.104	171.938	1	1	1	1	25.7804	23.1483	81.2343
DATA	754	5	98	0	0	A_16_P01818472	chr7:137495879-137495938	8007.29	4518.48	9.284352697e-003	6.295639783e-002	8.827588922e-001	1.607338e+003	1.642070e+003	1.666325e+002	1.664318e+002	189	438	22	80	8.552495e+000	1.976000e+001	0	0	0	0	0	0	0	0	0	0	0	141.577	353.306	1	1	1	1	25.3321	23.0311	81.3097
DATA	755	5	99	0	0	A_14_P123381	chr5:13830687-13830744	8028.5	4518.5	9.671896295e-002	6.250380952e-002	1.217646502e-001	2.664201e+003	3.328786e+003	2.700202e+002	3.339828e+002	286	794	22	80	8.475741e+000	1.977093e+001	0	0	0	0	0	0	0	0	0	0	0	234.656	715.866	1	1	1	1	24.4106	22.9724	81.4721
DATA	756	5	100	0	1	SRN_20703	SRN_20703	8049.85	4518.5	9.619013167e-002	6.342450071e-002	1.293655916e-001	1.522593e+003	1.900090e+003	1.584760e+002	1.919391e+002	180	519	22	80	8.549879e+000	1.956925e+001	0	0	0	0	0	0	0	0	0	0	0	134.088	408.384	1	1	1	1	26.6546	22.932	81.9643
DATA	757	5	101	0	0	A_14_P110771	chrX:11384867-11384926	8070.96	4518.76	3.992854999e-001	7.597880815e-002	1.478460673e-007	5.322820e+002	1.334834e+003	6.903589e+001	1.362203e+002	91	399	22	82	8.523728e+000	1.989458e+001	0	0	0	0	0	0	0	0	0	0	0	46.8641	286.711	1	1	1	1	23.696	23.064	82.3322
DATA	758	5	102	0	0	A_16_P37209144	chr5:65271952-65272011	8092	4518.5	2.270822995e-001	8.095298211e-002	5.029886960e-003	3.525642e+002	5.947310e+002	5.636187e+001	6.539334e+001	79	231.5	22	81	8.671651e+000	1.963889e+001	0	0	0	0	0	0	0	0	0	0	0	31.0336	127.649	1	1	1	1	26.2212	23.085	81.9816
DATA	759	5	103	0	0	A_14_P139739	chr13:31775839-31775898	8113.19	4518.23	1.984229603e-001	6.603137610e-002	2.655983562e-003	1.100854e+003	1.738412e+003	1.185482e+002	1.759580e+002	143.5	463.5	22	82	8.343401e+000	1.958178e+001	0	0	0	0	0	0	0	0	0	0	0	96.8693	372.813	1	1	1	1	24.4106	23.1334	82.0285
DATA	760	5	104	0	0	A_14_P138838	chr3:145938580-145938639	8134.27	4518.27	-8.139736328e-002	6.624720777e-002	2.191875973e-001	1.040425e+003	8.626075e+002	1.129664e+002	9.045813e+001	137	286	22	81	8.511983e+000	1.904764e+001	0	0	0	0	0	0	0	0	0	0	0	91.5115	184.829	1	1	1	1	24.8756	23.0562	81.5277
DATA	761	5	105	0	0	A_14_P100725	chr1:112633589-112633648	8155.59	4518.61	4.379139939e-001	7.436007957e-002	3.883028845e-009	1.087379e+003	2.980539e+003	1.173145e+002	2.992980e+002	144	745	22	82	8.452601e+000	1.920352e+001	0	0	0	0	0	0	0	0	0	0	0	95.5872	638.028	1	1	1	1	24.4106	23.1556	83.0117
DATA	762	5	106	0	0	A_16_P18074722	chr7:113086408-113086467	8176.26	4518.49	1.836184524e-001	6.532229818e-002	4.939372462e-003	1.238116e+003	1.889643e+003	1.314161e+002	1.909245e+002	166	517.5	22	82	8.291234e+000	1.902302e+001	0	0	0	0	0	0	0	0	0	0	0	108.779	404.097	1	1	1	1	24.6442	23.1155	83.1931
DATA	763	5	107	0	0	A_16_P17126300	chr5:56107595-56107654	8198.03	4518.4	-1.283975551e-001	7.394206642e-002	8.248224130e-002	6.592035e+002	4.904808e+002	7.930260e+001	5.614337e+001	99.5	214.5	23	82	8.296031e+000	2.008930e+001	0	0	0	0	0	0	0	0	0	0	0	57.8788	104.769	1	1	1	1	26.2212	23.3667	83.0988
DATA	764	5	108	0	1	SRN_50541	SRN_50541	8219.19	4518.13	-2.166339997e-001	6.454693248e-002	7.901438083e-004	2.012774e+004	1.222253e+004	2.013257e+003	1.222559e+003	1787	2650	23	81	8.173202e+000	2.002507e+001	0	0	0	0	0	0	0	0	0	0	0	1766.06	2607.72	1	1	1	1	24.4106	23.3959	82.7319
DATA	765	5	109	0	0	A_16_P20849548	chr18:44396913-44396972	8240.05	4518.53	2.078518402e-001	6.740145765e-002	2.043828284e-003	8.689747e+002	1.402358e+003	9.747017e+001	1.428846e+002	119	389.5	23	82	8.257255e+000	2.047065e+001	0	0	0	0	0	0	0	0	0	0	0	76.1823	298.839	1	1	1	1	26.2212	23.5405	83.0432
DATA	766	5	110	0	0	A_16_P38970775	chr10:23521165-23521224	8261.21	4518.63	-1.089799972e-001	6.428807776e-002	9.004090014e-002	1.578647e+003	1.228302e+003	1.639326e+002	1.258536e+002	190	357	23	82	8.428109e+000	1.972241e+001	0	0	0	0	0	0	0	0	0	0	0	138.28	261.409	1	1	1	1	26.6546	23.3525	82.4976
DATA	767	5	111	0	0	A_16_P18070040	chr7:111149107-111149166	8282.26	4519.02	8.282509458e-002	7.887179693e-002	2.936615289e-001	4.196617e+002	5.078372e+002	6.097164e+001	5.773104e+001	78	206	22	82	8.413029e+000	1.925888e+001	0	0	0	0	0	0	0	0	0	0	0	36.7244	107.934	1	1	1	1	23.9365	23.0502	82.901
DATA	768	5	112	0	0	A_18_P26795797	chrX:1569377-1569421	8304.07	4518.31	2.055536875e-001	6.523042481e-002	1.626047485e-003	1.552857e+003	2.492787e+003	1.614726e+002	2.507908e+002	175	632	22	82	8.311638e+000	1.958296e+001	0	0	0	0	0	0	0	0	0	0	0	135.773	529.016	1	1	1	1	25.1049	22.9799	82.5609
DATA	769	5	113	0	0	A_14_P104635	chr3:66396780-66396836	8324.61	4518.79	2.156791398e-001	8.560412556e-002	1.175234072e-002	3.108953e+002	5.108499e+002	5.413417e+001	5.803424e+001	73	207.5	22	82	7.984450e+000	1.990626e+001	0	0	0	0	0	0	0	0	0	0	0	27.1538	108.258	1	1	1	1	25.1049	22.5836	82.8266
DATA	770	5	114	0	0	A_16_P39937710	chr13:45982931-45982990	8345.81	4518.6	1.320234234e-001	6.465786438e-002	4.116370059e-002	1.196966e+003	1.622204e+003	1.276530e+002	1.645482e+002	151.5	452	22	80	7.928718e+000	2.008066e+001	0	0	0	0	0	0	0	0	0	0	0	104.436	343.243	1	1	1	1	24.6442	22.5186	81.6529
DATA	771	5	115	0	0	A_14_P111725	chr12:114791887-114791946	8367.5	4518.74	-2.845312155e-001	6.707635690e-002	2.216351922e-005	4.400650e+003	2.285523e+003	4.423006e+002	2.302157e+002	425.5	565	22	80	7.856357e+000	1.956787e+001	0	0	0	0	0	0	0	0	0	0	0	383.511	482.811	1	1	1	1	27.9146	22.4079	80.8958
DATA	772	5	116	0	0	A_14_P131991	chr3:192988490-192988549	8388.52	4518.69	1.436209681e-001	6.415501812e-002	2.517835383e-002	1.465174e+003	2.039437e+003	1.531159e+002	2.058122e+002	171	507	22	79	7.478555e+000	1.956961e+001	0	0	0	0	0	0	0	0	0	0	0	127.542	430.123	1	1	1	1	24.6442	21.9833	80.3301
DATA	773	5	117	0	0	A_14_P132348	chr9:95736939-95736987	8409.73	4518.8	-2.561028962e-001	7.456346170e-002	5.932167521e-004	8.564505e+002	4.748970e+002	9.652495e+001	5.498613e+001	125	206	22	80	7.516118e+000	1.949372e+001	0	0	0	0	0	0	0	0	0	0	0	74.4618	99.9884	1	1	1	1	27.0811	21.9189	80.7997
DATA	774	5	118	0	0	A_16_P15351883	chr1:176630819-176630878	8430.23	4518.77	-2.348084232e-001	6.623898017e-002	3.928101431e-004	2.374609e+003	1.382877e+003	2.416080e+002	1.410471e+002	251.5	387.5	22	80	7.460322e+000	1.887871e+001	0	0	0	0	0	0	0	0	0	0	0	206.207	290.673	1	1	1	1	26.2212	21.8493	80.812
DATA	775	5	119	0	0	A_14_P117440	chr11:10874344-10874403	8452	4518.85	1.487590116e-001	6.819990203e-002	2.916712076e-002	7.267548e+002	1.023639e+003	8.528645e+001	1.060753e+002	110	329	22	79	7.673479e+000	1.900348e+001	0	0	0	0	0	0	0	0	0	0	0	63.026	214.772	1	1	1	1	26.8687	22.2254	79.9986
DATA	776	5	120	0	0	A_14_P106580	chr16:1574104-1574157	8473.48	4518.77	-2.401068752e-001	9.492456718e-002	1.142416894e-002	4.317270e+002	2.483718e+002	6.213850e+001	3.732751e+001	84.5	147.5	22	79	8.222730e+000	1.924007e+001	0	0	0	0	0	0	0	0	0	0	0	37.3911	52.0154	1	1	1	1	25.7804	22.673	79.5787
DATA	777	5	121	0	1	SRN_30199	SRN_30199	8494.19	4518.64	-2.605389508e-001	6.690782351e-002	9.860534129e-005	2.604744e+003	1.429638e+003	2.642903e+002	1.456638e+002	261	402	22	79	8.361543e+000	1.957047e+001	0	0	0	0	0	0	0	0	0	0	0	225.301	298.86	1	1	1	1	25.7804	23.0385	79.8555
DATA	778	5	122	0	0	A_14_P135514	chr12:123055434-123055493	8515.16	4519.03	4.981414635e-002	6.386547920e-002	4.353994231e-001	1.280488e+003	1.436117e+003	1.356640e+002	1.463095e+002	156.5	398.5	22	79	8.227324e+000	1.984029e+001	0	0	0	0	0	0	0	0	0	0	0	110.6	299.66	1	1	1	1	27.2919	23.0509	79.8087
DATA	779	5	123	0	0	A_14_P108263	chr15:51806637-51806696	8536.4	4518.52	-6.202301472e-001	9.363794305e-002	3.503046315e-011	1.037746e+003	2.488060e+002	1.130601e+002	3.747334e+001	133	156	22	79	8.420870e+000	1.971778e+001	0	0	0	0	0	0	0	0	0	0	0	89.517	51.8152	1	1	1	1	26.6546	22.9122	79.8303
DATA	780	5	124	0	0	A_14_P108125	chr4:170506572-170506631	8557.69	4518.41	2.997913227e-001	6.849413240e-002	1.203843699e-005	1.237117e+003	2.467187e+003	1.316193e+002	2.483110e+002	154	572	22	79	8.540485e+000	1.929115e+001	0	0	0	0	0	0	0	0	0	0	0	106.566	512.803	1	1	1	1	24.4106	22.906	80.1537
DATA	781	5	125	0	0	A_14_P105813	chr3:37665417-37665476	8578.73	4518.64	2.665250729e-001	6.692644177e-002	6.823479854e-005	1.572171e+003	2.904189e+003	1.635304e+002	2.917781e+002	180	721	22	79	8.156122e+000	1.914499e+001	0	0	0	0	0	0	0	0	0	0	0	135.23	602.466	1	1	1	1	24.8756	22.5034	80.3539
DATA	782	5	126	0	1	SRN_30303	SRN_30303	8600.03	4518.92	3.287052665e-001	7.097652503e-002	3.635825713e-006	8.137923e+002	1.734678e+003	9.302483e+001	1.757428e+002	118	443	22	79	8.468897e+000	1.899998e+001	0	0	0	0	0	0	0	0	0	0	0	69.8935	359.143	1	1	1	1	27.2919	23.0877	80.1565
DATA	783	5	127	0	0	A_18_P14614982	chr4:17689813-17689872	8621.13	4518.85	2.177648694e-001	6.588866965e-002	9.496191605e-004	1.354175e+003	2.235835e+003	1.427401e+002	2.253602e+002	168.5	551	22	79	8.286052e+000	1.886406e+001	0	0	0	0	0	0	0	0	0	0	0	116.14	461.982	1	1	1	1	27.2919	22.9184	79.6368
DATA	784	5	128	0	0	A_14_P120664	chr11:64701911-64701968	8642.61	4518.78	-1.091883620e-001	6.254046473e-002	8.083119231e-002	4.158936e+003	3.234401e+003	4.183422e+002	3.246758e+002	400	767	22	79	8.217243e+000	1.904272e+001	0	0	0	0	0	0	0	0	0	0	0	356.172	666.952	1	1	1	1	26.8687	22.8552	79.3169
DATA	785	5	129	0	0	A_16_P15742167	chr2:90233964-90234023	8663.3	4518.75	3.347104465e-001	7.026788608e-002	1.904063520e-006	1.023231e+003	2.211485e+003	1.118860e+002	2.229590e+002	134	560.5	22	79	8.233145e+000	1.883830e+001	0	0	0	0	0	0	0	0	0	0	0	87.507	455.125	1	1	1	1	25.3321	22.7715	79.6353
DATA	786	5	130	0	0	A_14_P133121	chr9:30552335-30552394	8684.21	4518.9	-5.122550636e-001	8.399060715e-002	1.067630826e-009	1.211478e+003	3.724435e+002	1.293490e+002	4.684430e+001	145	178	22	78	8.080286e+000	1.914261e+001	0	0	0	0	0	0	0	0	0	1	0	103.457	76.4972	1	1	1	1	26.0017	22.4322	78.9613
DATA	787	5	131	0	0	A_18_P12103562	chr14:91851270-91851329	8706.21	4519.12	3.695297892e-001	7.135625931e-002	2.234856310e-007	1.120297e+003	2.623391e+003	1.208771e+002	2.638795e+002	140	637	22	79	8.032923e+000	1.942967e+001	0	0	0	0	0	0	0	0	0	0	0	95.5248	537.704	1	1	1	1	25.5572	22.3043	79.6012
DATA	788	5	132	0	0	A_14_P106454	chr15:92326618-92326677	8727.36	4519.11	-2.962612549e-001	6.721803735e-002	1.045867188e-005	9.579832e+003	4.842801e+003	9.590611e+002	4.851197e+002	837	1119.5	22	78.5	7.809474e+000	1.946131e+001	0	0	0	0	0	0	0	0	0	0	0	815.707	990.616	1	1	1	1	26.2212	22.2163	79.7
DATA	789	5	133	0	0	A_14_P126013	chr19:45150226-45150285	8748.39	4519.18	-1.120039357e-001	6.465450583e-002	8.321206628e-002	1.520525e+003	1.174869e+003	1.587201e+002	1.209144e+002	168.5	337	22	78	8.001942e+000	1.975819e+001	0	0	0	0	0	0	0	0	0	0	0	129.291	239.849	1	1	1	1	26.4388	22.5191	79.5471
DATA	790	5	134	0	0	A_14_P120847	chr15:22925956-22926015	8769.43	4519.49	1.321838622e-001	6.881434477e-002	5.474726114e-002	6.996138e+002	9.485106e+002	8.350174e+001	9.908100e+001	104	279	22	80	7.935459e+000	1.954725e+001	0	0	0	0	0	0	0	0	0	0	0	59.4051	193.259	1	1	1	1	24.4106	22.6539	80.4402
DATA	791	5	135	0	0	A_14_P126678	chr5:74633995-74634054	8790.19	4519.15	-2.731213516e-001	7.847812089e-002	5.009968061e-004	7.513331e+002	4.006002e+002	8.790934e+001	4.927805e+001	109	178	22	80	8.197423e+000	1.955637e+001	0	0	0	0	0	0	0	0	0	0	0	63.7186	81.4633	1	1	1	1	24.4106	22.9679	81.3645
DATA	792	5	136	0	0	A_14_P135025	chr4:151549845-151549904	8811.8	4519.18	-7.572747576e-002	7.676098786e-002	3.238701842e-001	5.613366e+002	4.715154e+002	7.238440e+001	5.522740e+001	92	195	22	80	8.474591e+000	2.011505e+001	0	0	0	0	0	0	0	0	0	0	0	47.5431	95.694	1	1	1	1	26.4388	22.9783	81.9715
DATA	793	5	137	0	0	A_16_P16410032	chr3:132628311-132628370	8832.74	4518.98	2.340246747e-001	7.339477966e-002	1.429764839e-003	5.209982e+002	8.930194e+002	6.933865e+001	9.383387e+001	90.5	282.5	22	81	8.134392e+000	1.982360e+001	0	0	0	0	0	0	0	0	0	0	0	44.0744	180.893	1	1	1	1	25.1049	22.5872	82.0879
DATA	794	5	138	0	-1	NC2_00025283	NC2_00025283	8854	4519.5	0.000000000e+000	5.388458522e-001	1.000000000e+000	4.550809e+001	4.208289e+001	4.581389e+001	2.916808e+001	43.5	111	22	81	7.917924e+000	1.994798e+001	0	0	0	0	0	0	0	0	0	0	0	-3.82316	8.50852	0	1	0	0	26.2212	22.7372	82.0643
DATA	795	5	139	1028	1	SM_06	SM_06	8875	4519.5	0.000000000e+000	6.456298533e-001	1.000000000e+000	4.555930e+001	2.872292e+001	4.590384e+001	2.892286e+001	47	104	22	81	7.898503e+000	1.986397e+001	0	0	0	0	0	0	0	0	0	0	0	1.58405	1.27768	0	0	0	0	26.2212	22.6579	81.746
DATA	796	5	140	0	0	A_14_P126561	chr13:94197542-94197598	8896.03	4519.38	2.992338470e-001	6.753303545e-002	9.382951619e-006	2.628765e+003	5.235832e+003	2.668559e+002	5.243839e+002	262.5	1109.5	22	80	7.945719e+000	1.905536e+001	0	0	0	0	0	0	0	0	0	0	0	221.614	1054.76	1	1	1	1	26.2212	22.5481	81.4038
DATA	797	5	141	0	0	A_14_P123483	chr1:116528079-116528138	8917.58	4519.27	2.720144065e-001	6.885212964e-002	7.792154074e-005	9.083984e+002	1.699381e+003	1.018044e+002	1.723982e+002	116	428	22	81	7.907501e+000	1.910077e+001	0	0	0	0	0	0	0	0	0	0	0	76.5042	341.725	1	1	1	1	25.1049	22.4008	81.7262
DATA	798	5	142	0	0	A_16_P01697016	chr7:39290651-39290710	8938.93	4519.14	1.330093949e-001	6.450044172e-002	3.919373361e-002	1.302435e+003	1.769154e+003	1.381286e+002	1.792879e+002	161.5	481	22	80	8.066013e+000	1.887027e+001	0	0	0	0	0	0	0	0	0	0	0	109.589	355.14	1	1	1	1	25.1049	22.534	80.9595
DATA	799	5	143	0	0	A_14_P107478	chr9:112686070-112686129	8959.37	4519.35	5.926438048e-002	6.939432310e-002	3.930919875e-001	6.934022e+002	7.947848e+002	8.323389e+001	8.464404e+001	108	261	22	81	7.977511e+000	1.905052e+001	0	0	0	0	0	0	0	0	0	0	0	58.2933	159.292	1	1	1	1	24.8756	22.3815	81.5441
DATA	800	5	144	0	0	A_16_P35563512	chr2:6872681-6872740	8981	4519.07	3.746451332e-002	6.442591664e-002	5.608947044e-001	1.184008e+003	1.290682e+003	1.270498e+002	1.323222e+002	139	357	22	80	8.218528e+000	1.920087e+001	0	0	0	0	0	0	0	0	0	0	0	99.4653	258.257	1	1	1	1	25.3321	22.788	80.4119
DATA	801	5	145	0	0	A_16_P03798223	chrY:6985224-6985283	9002.3	4519.55	-2.376280674e-001	4.542806435e-001	6.009140676e-001	6.846145e+001	3.961120e+001	4.661674e+001	2.947592e+001	51.5	110	22	80	8.072267e+000	1.922646e+001	0	0	0	0	0	0	0	0	0	0	0	5.74674	7.914	1	1	0	0	27.501	22.8513	80.5321
DATA	802	5	146	0	1	SRN_30421	SRN_30421	9023.45	4519.47	9.867752341e-002	8.755806870e-002	2.597445158e-001	3.422140e+002	4.295120e+002	5.744349e+001	5.196565e+001	77	186	22	81	8.102394e+000	1.928976e+001	0	0	0	0	0	0	0	0	0	0	0	28.7097	85.6885	1	1	1	1	24.4106	22.9483	81.2163
DATA	803	5	147	0	0	A_16_P02872668	chr14:22107419-22107478	9044.72	4519.65	-2.698286682e-001	7.598552803e-002	3.836925411e-004	8.542470e+002	4.589388e+002	9.709911e+001	5.444459e+001	117	194	22	81	8.254680e+000	1.935931e+001	0	0	0	0	0	0	0	0	0	0	0	71.629	91.4341	1	1	1	1	26.2212	22.8342	81.409
DATA	804	5	148	0	0	A_14_P102528	chr3:158540438-158540497	9065.52	4519.13	2.625903810e-003	6.164557966e-002	9.660229544e-001	4.485038e+003	4.512239e+003	4.508743e+002	4.521760e+002	417	1002	22	82	8.279088e+000	1.935980e+001	0	0	0	0	0	0	0	0	0	0	0	375.978	897.808	1	1	1	1	24.4106	22.9148	81.4313
DATA	805	5	149	0	0	A_14_P114051	chr16:24012401-24012460	9086.29	4519.42	-8.425650145e-002	6.501757931e-002	1.950087774e-001	1.314271e+003	1.082502e+003	1.393066e+002	1.121619e+002	156.5	318	23	81	8.219011e+000	1.933161e+001	0	0	0	0	0	0	0	0	0	0	0	110.141	215.138	1	1	1	1	25.7804	23.1913	81.0649
DATA	806	5	150	0	0	A_16_P19373370	chr11:112375234-112375293	9107.05	4519.42	1.373130082e-001	7.566160662e-002	6.954991355e-002	4.771692e+002	6.546142e+002	6.641302e+001	7.175830e+001	85	232	22	80	8.386485e+000	1.943372e+001	0	0	0	0	0	0	0	0	0	0	0	39.9834	129.958	1	1	1	1	25.7804	23.2081	81.0578
DATA	807	5	151	0	0	A_16_P18834919	chr10:11435658-11435717	9129.14	4519.76	1.287848615e-001	6.491880603e-002	4.727996610e-002	1.172201e+003	1.576837e+003	1.259946e+002	1.604057e+002	147	414	22	79.5	8.464850e+000	1.942135e+001	0	0	0	0	0	0	0	0	0	0	0	98.2153	312.723	1	1	1	1	26.6546	22.6528	80.8896
DATA	808	5	152	0	0	A_14_P113982	chr12:58186836-58186894	9150.15	4519.57	6.280396897e-002	6.902836999e-002	3.629130365e-001	7.137097e+002	8.247561e+002	8.501240e+001	8.757628e+001	106	265.5	22	79	8.028235e+000	1.930886e+001	0	0	0	0	0	0	0	0	0	0	0	59.8107	163.422	1	1	1	1	24.8756	22.3876	80.7693
DATA	809	5	153	0	0	A_14_P112144	chr2:172952326-172952384	9171.36	4519.87	4.495685845e-001	7.490409896e-002	1.949949740e-009	1.159701e+003	3.265236e+003	1.248254e+002	3.278512e+002	139	719	21	79	8.091141e+000	1.951407e+001	0	0	0	0	0	0	0	0	0	0	0	97.208	646.5	1	1	1	1	25.3321	22.2991	80.4728
DATA	810	5	154	0	0	A_16_P16755557	chr4:86638814-86638873	9192.74	4519.77	3.150715750e-002	6.759454861e-002	6.411297515e-001	8.167765e+002	8.782343e+002	9.381658e+001	9.264347e+001	124	271	22	80	8.135422e+000	1.932622e+001	0	0	0	0	0	0	0	0	0	0	0	68.4958	173.77	1	1	1	1	25.3321	22.3043	80.305
DATA	811	5	155	0	0	A_18_P24671437	chr5:165064532-165064591	9213.03	4519.56	-1.597910785e-001	6.842457089e-002	1.952838024e-002	1.076910e+003	7.453984e+002	1.171538e+002	8.016829e+001	136	259.5	22	80	7.957209e+000	1.963628e+001	0	0	0	0	0	0	0	0	0	0	0	90.3674	147.41	1	1	1	1	26.2212	22.2926	81.1473
DATA	812	5	156	0	0	A_16_P20298110	chr15:71751215-71751274	9234.86	4519.32	2.938957673e-001	6.808344793e-002	1.583797293e-005	1.404779e+003	2.763781e+003	1.478448e+002	2.779503e+002	150.5	632	22	81	8.033211e+000	1.952896e+001	0	0	0	0	0	0	0	0	0	0	0	117.98	546.331	1	1	1	1	25.5572	22.2434	81.47
DATA	813	5	157	0	1	SRN_50546	SRN_50546	9256	4519.65	-1.668333208e-002	6.143759352e-002	7.859686307e-001	1.547806e+005	1.489475e+005	1.547813e+004	1.489478e+004	13226	29665.5	22	82	8.344970e+000	1.934922e+001	0	0	0	0	0	0	0	0	0	0	0	13010.6	29436.4	1	1	1	1	27.2919	22.8672	82.9206
DATA	814	5	158	0	0	A_14_P117523	chr16:68723501-68723560	9277	4519.5	-3.188601565e-003	7.625358993e-002	9.666455740e-001	5.271999e+002	5.233434e+002	6.996291e+001	6.009165e+001	86	206	21	83	8.050493e+000	1.950569e+001	0	0	0	0	0	0	0	0	0	0	0	44.367	103.416	1	1	1	1	26.2212	22.1882	83.2177
DATA	815	5	159	0	0	A_14_P135381	chr9:131847544-131847597	9298.46	4519.57	4.739028092e-001	8.172573265e-002	6.683192454e-009	4.108718e+002	1.223515e+003	6.162747e+001	1.258647e+002	83	343.5	22	82	8.085459e+000	1.985415e+001	0	0	0	0	0	0	0	0	0	0	0	34.6234	241.785	1	1	1	1	26.2212	22.2869	82.3606
DATA	816	5	160	0	0	A_14_P120155	chr2:113540293-113540351	9319.37	4520	2.121502530e-002	7.350530507e-002	7.728729786e-001	5.730720e+002	6.017612e+002	7.340244e+001	6.702834e+001	94	221	22	81	8.007576e+000	1.988552e+001	0	0	0	0	0	0	0	0	0	0	0	48.3603	118.945	1	1	1	1	29.1201	22.325	81.778
DATA	817	5	161	0	0	A_14_P123343	chr5:157167181-157167240	9340.56	4520.03	1.245959609e-001	6.525320026e-002	5.620753613e-002	1.082189e+003	1.441780e+003	1.175068e+002	1.471675e+002	140	379	22	81	8.083882e+000	1.977830e+001	0	0	0	0	0	0	0	0	0	0	0	91.4819	285.09	1	1	1	1	30	22.3086	81.4469
DATA	818	5	162	0	0	A_16_P01816849	chr7:136470800-136470859	9361.75	4519.79	-3.125382670e-001	7.290167195e-002	1.810039516e-005	1.231062e+003	5.994343e+002	1.313136e+002	6.680776e+001	142	222	22	80	7.941708e+000	1.890560e+001	0	0	0	0	0	0	0	0	0	0	0	104.276	118.592	1	1	1	1	27.0811	22.1408	80.5308
DATA	819	5	163	0	0	A_16_P38877582	chr9:129136380-129136439	9382.83	4519.73	1.817086909e-001	6.560408071e-002	5.609463682e-003	1.186783e+003	1.803350e+003	1.271360e+002	1.827280e+002	150	462	22	79	8.082429e+000	1.877219e+001	0	0	0	0	0	0	0	0	0	0	0	100.745	357.03	1	1	1	1	26.6546	22.2004	80.3978
DATA	820	5	164	66	1	DarkCorner	DarkCorner	9404	4520.2	0.000000000e+000	6.427213925e-001	1.000000000e+000	4.518731e+001	2.925109e+001	4.553752e+001	2.944765e+001	49	95	22	80	8.049166e+000	1.915503e+001	0	0	0	0	0	0	0	0	0	0	0	1.75165	-6.3053	0	0	0	0	28.1191	22.2723	81.1459
DATA	821	6	1	0	0	A_18_P10687256	chr10:30961768-30961827	5965.35	4521.47	2.843794337e-001	6.726224887e-002	2.358612026e-005	2.068193e+003	3.980800e+003	2.125564e+002	3.993287e+002	205	801	21	80	8.254452e+000	1.923709e+001	0	0	0	0	0	0	0	0	0	0	0	163.202	736.194	1	1	1	1	25.5572	22.1144	80.7399
DATA	822	6	2	0	0	A_14_P133587	chr9:139901669-139901726	5986.67	4521.38	-6.304021312e-001	8.457597552e-002	9.077303580e-014	2.201932e+004	5.157056e+003	2.202484e+003	5.166736e+002	1731.5	1053	22	81.5	8.070372e+000	2.059682e+001	0	0	0	0	0	0	0	0	0	0	0	1729.4	952.008	1	1	1	1	24.8756	22.331	82.2333
DATA	823	6	3	0	0	A_16_P15351436	chr1:176459441-176459500	6008.04	4521.6	2.752937329e-001	7.036869568e-002	9.147353688e-005	7.826481e+002	1.475232e+003	9.260330e+001	1.508824e+002	103	383	23	81	8.237246e+000	2.061249e+001	0	0	0	0	0	0	0	0	0	0	0	61.2021	271.912	1	1	1	1	25.5572	23.2601	82.1822
DATA	824	6	4	0	0	A_14_P128899	chr10:49609715-49609774	6028.74	4521.57	-3.903313985e-002	7.030991951e-002	5.787863478e-001	7.863458e+002	7.187542e+002	9.301878e+001	7.855578e+001	110	235.5	23	82	7.665578e+000	2.060808e+001	0	0	0	0	0	0	0	0	0	0	0	61.2529	132.312	1	1	1	1	24.8756	23.0487	82.6349
DATA	825	6	5	0	0	A_14_P123023	chr14:62050287-62050346	6050.29	4521.19	3.661710641e-001	7.285005212e-002	4.998600797e-007	8.077984e+002	1.877042e+003	9.493572e+001	1.903680e+002	106	467	23	83	7.840606e+000	2.016031e+001	0	0	0	0	0	0	0	0	0	0	0	62.692	345.163	1	1	1	1	24.4106	23.0841	83.6103
DATA	826	6	6	0	0	A_14_P133801	chr1:169357484-169357543	6071.71	4521.52	-9.933445316e-002	7.345301848e-002	1.762622431e-001	7.336057e+002	5.836174e+002	8.880291e+001	6.644446e+001	103	218	23	82	7.850749e+000	2.052344e+001	0	0	0	0	0	0	0	0	0	0	0	56.743	107.231	1	1	1	1	25.3321	22.999	82.6697
DATA	827	6	7	0	0	A_14_P108420	chr10:62092603-62092662	6092.11	4521.36	2.230941630e-001	6.731707647e-002	9.194526281e-004	1.064892e+003	1.779917e+003	1.177228e+002	1.808066e+002	125	447	22	82	7.930990e+000	2.042689e+001	0	0	0	0	0	0	0	0	0	0	0	82.1296	326.841	1	1	1	1	24.6442	22.8143	82.6444
DATA	828	6	8	0	0	A_14_P107923	chr15:73614452-73614505	6113.58	4521.31	-8.189926730e-002	6.436692852e-002	2.032377284e-001	1.598353e+003	1.323651e+003	1.675705e+002	1.361297e+002	167	344	22	82	8.065504e+000	2.028817e+001	0	0	0	0	0	0	0	0	0	0	0	122.935	242.961	1	1	1	1	24.4106	22.619	82.0982
DATA	829	6	9	0	0	A_14_P137041	chr4:62936981-62937040	6134.74	4521.32	1.674486115e-001	6.750907878e-002	1.312400096e-002	9.040210e+002	1.329313e+003	1.035244e+002	1.366816e+002	114	355	22	81	8.479182e+000	1.990432e+001	0	0	0	0	0	0	0	0	0	0	0	69.3645	243.955	1	1	1	1	24.8756	22.9786	81.9563
DATA	830	6	10	0	0	A_14_P107342	chr1:196518386-196518445	6155.8	4521.46	-2.295815917e-001	8.022399978e-002	4.212997926e-003	7.082245e+002	4.174355e+002	8.701367e+001	5.247506e+001	98	175	22	80	8.240263e+000	1.937131e+001	0	0	0	0	0	0	0	0	0	0	0	54.2263	76.6088	1	1	1	1	25.7804	22.6555	81.4067
DATA	831	6	11	0	0	A_14_P131494	chr9:117879236-117879295	6177.68	4521.44	6.962822095e-002	1.041176627e-001	5.036578228e-001	2.856227e+002	3.352903e+002	5.814742e+001	4.620470e+001	69	161.5	22	81	7.706338e+000	1.960331e+001	0	0	0	0	0	0	0	0	0	0	0	21.8275	61.5464	1	1	1	1	17.5897	22.5455	81.9358
DATA	832	6	12	0	0	A_14_P123000	chr21:46357449-46357502	6198.16	4521.57	-5.798878021e-002	6.845300924e-002	3.969211803e-001	9.332068e+002	8.165619e+002	1.062165e+002	8.762215e+001	115	245	22	81	7.691460e+000	1.908733e+001	0	0	0	0	0	0	0	0	0	0	0	71.2073	149.947	1	1	1	1	26.0017	22.3978	82.1673
DATA	833	6	13	0	0	A_14_P109233	chr22:24574559-24574618	6219.4	4521.36	7.830465604e-002	9.530725566e-002	4.113033069e-001	3.273553e+002	3.920343e+002	6.042864e+001	5.045481e+001	70.5	182.5	22	81	8.044318e+000	1.976184e+001	0	0	0	0	0	0	0	0	0	0	0	24.9455	72.0302	1	1	1	1	24.8756	22.6604	80.9671
DATA	834	6	14	0	0	A_14_P110701	chr6:55751122-55751181	6240.92	4521.42	2.104893757e-001	7.666363225e-002	6.039625517e-003	4.857030e+002	7.886062e+002	7.031877e+001	8.500744e+001	84.5	258.5	22	80	8.410303e+000	1.899349e+001	0	0	0	0	0	0	0	0	0	0	0	36.9716	145.003	1	1	1	1	26.0017	23.1586	81.069
DATA	835	6	15	0	0	A_18_P16145884	chr7:80878634-80878693	6261.68	4522.37	8.389894227e-002	6.316810882e-002	1.841169685e-001	1.870405e+003	2.269000e+003	1.938406e+002	2.291049e+002	192	528	23	80	8.448834e+000	1.915769e+001	0	0	0	0	0	0	0	0	0	0	0	142.254	417.587	1	1	1	1	24.8756	23.3135	80.9227
DATA	836	6	16	0	0	A_16_P21384352	chrX:12333112-12333171	6282.75	4522.42	-6.220993794e-002	6.846535494e-002	3.635434441e-001	9.407505e+002	8.152007e+002	1.069733e+002	8.745766e+001	112	254.5	22	81	8.142367e+000	1.953982e+001	0	0	0	0	0	0	0	0	0	0	0	71.5057	150.187	1	1	1	1	25.1049	22.423	81.4747
DATA	837	6	17	0	0	A_14_P130104	chr1:47173401-47173460	6304.05	4522.11	-9.666225417e-002	6.456545631e-002	1.343619729e-001	1.627556e+003	1.302787e+003	1.705418e+002	1.340652e+002	167	340	22	80	8.196342e+000	1.976281e+001	0	0	0	0	0	0	0	0	0	0	0	123.662	240.305	1	1	1	1	27.0811	22.6022	81.1488
DATA	838	6	18	0	0	A_14_P201369	chr6:72003258-72003317	6325.4	4522.67	-9.401436206e-002	7.023142991e-002	1.806890191e-001	8.784750e+002	7.074814e+002	1.015544e+002	7.748203e+001	109	235	22	79	7.869923e+000	1.921708e+001	0	0	0	0	0	0	0	0	0	0	0	66.7343	130.678	1	1	1	1	25.1049	22.4958	80.0605
DATA	839	6	19	0	0	A_16_P01198581	chr5:25281032-25281091	6345.95	4522.25	3.075680034e-002	6.433090933e-002	6.325769018e-001	1.326733e+003	1.424099e+003	1.421200e+002	1.458627e+002	146	373.5	22	79	8.055521e+000	1.881394e+001	0	0	0	0	0	0	0	0	0	0	0	100.791	263.417	1	1	1	1	26.8687	22.4089	79.5973
DATA	840	6	20	0	0	A_14_P127002	chr18:23380213-23380272	6367.58	4522.15	-3.295949585e-001	1.005716235e-001	1.048360430e-003	5.035893e+002	2.357662e+002	7.162873e+001	3.934377e+001	83.5	147	21	79	8.255275e+000	1.890792e+001	0	0	0	0	0	0	0	0	0	0	0	38.2665	43.6815	1	1	1	1	24.4106	22.2064	79.5318
DATA	841	6	21	0	0	A_14_P138106	chr17:16892401-16892460	6388.42	4522.19	-2.599695323e-001	7.134486730e-002	2.685967523e-004	1.258978e+003	6.919084e+002	1.358042e+002	7.600045e+001	138	228	22	79	7.887066e+000	1.966690e+001	0	0	0	0	0	0	0	0	0	0	0	95.7062	128.412	1	1	1	1	25.7804	22.2663	79.7796
DATA	842	6	22	0	0	A_16_P00422430	chr2:86592838-86592897	6409.47	4522.41	3.018531552e-001	6.767604790e-002	8.185810487e-006	2.682494e+003	5.375166e+003	2.730333e+002	5.384321e+002	243	1103	22	80	8.027615e+000	1.917066e+001	0	0	0	0	0	0	0	0	0	0	0	204.04	999.426	1	1	1	1	25.3321	22.1049	80.2739
DATA	843	6	23	0	0	A_16_P35944905	chr2:166711889-166711948	6431.11	4522.37	3.305384694e-002	7.017918617e-002	6.376463293e-001	7.380769e+002	7.964444e+002	8.962667e+001	8.558245e+001	100	251	21	81	7.996690e+000	1.917961e+001	0	0	0	0	0	0	0	0	0	0	0	56.1854	148.383	1	1	1	1	25.7804	22.1586	81.328
DATA	844	6	24	0	0	A_14_P117145	chr1:231837316-231837375	6452.17	4522.05	2.038115606e-001	7.838282931e-002	9.316760489e-003	4.511245e+002	7.212867e+002	6.793823e+001	7.861088e+001	79	234	22	80	8.366797e+000	1.938123e+001	0	0	0	0	0	0	0	0	0	0	0	34.3739	134.655	1	1	1	1	27.2919	22.6748	81.0672
DATA	845	6	25	0	1	SRN_30329	SRN_30329	6473.34	4522.4	-2.670556526e-001	7.413241629e-002	3.152757431e-004	1.031657e+003	5.578016e+002	1.149697e+002	6.390857e+001	126.5	206.5	23	80	8.011738e+000	1.939383e+001	0	0	0	0	0	0	0	0	0	0	0	78.6938	104.361	1	1	1	1	25.1049	23.0702	80.8034
DATA	846	6	26	0	0	A_14_P104668	chr8:22087590-22087642	6494.51	4522.53	1.720116610e-001	6.452873931e-002	7.683741785e-003	1.749503e+003	2.599718e+003	1.821430e+002	2.618279e+002	177.5	574.5	22.5	79	8.184801e+000	1.907450e+001	0	0	0	0	0	0	0	0	0	0	0	133.616	487.491	1	1	1	1	24.4106	22.9364	79.9155
DATA	847	6	27	0	0	A_14_P125828	chr1:153431594-153431653	6515.75	4522.63	7.160620174e-002	6.332573688e-002	2.581561835e-001	1.697749e+003	2.002072e+003	1.771577e+002	2.026003e+002	172.5	470	22	80	8.038834e+000	1.862349e+001	0	0	0	0	0	0	0	0	0	0	0	129.845	376.307	1	1	1	1	25.7804	22.6415	80.0102
DATA	848	6	28	0	0	A_14_P135731	chr6:53853420-53853479	6537.18	4522.71	4.980192533e-002	7.292680098e-002	4.946681898e-001	6.219686e+002	6.975420e+002	8.013655e+001	7.632083e+001	97	234.5	22	80	8.468530e+000	1.992157e+001	0	0	0	0	0	0	0	0	0	0	0	47.642	131.431	1	1	1	1	25.3321	22.7307	80.9179
DATA	849	6	29	0	0	A_14_P129489	chr16:28543104-28543163	6557.68	4522.68	-1.049306067e-001	7.260744294e-002	1.484081790e-001	7.708085e+002	6.053630e+002	9.212322e+001	6.796499e+001	107	223	22	81	8.276209e+000	2.036287e+001	0	0	0	0	0	0	0	0	0	0	0	59.1378	114.339	1	1	1	1	24.8756	22.7248	81.9086
DATA	850	6	30	0	0	A_16_P02776734	chr13:51321955-51322014	6579.12	4522.91	1.919479800e-001	6.601064743e-002	3.639418815e-003	1.223952e+003	1.904200e+003	1.323507e+002	1.928974e+002	140	478	22	80	8.360959e+000	2.002307e+001	0	0	0	0	0	0	0	0	0	0	0	94.0722	360.599	1	1	1	1	24.8756	22.9958	81.222
DATA	851	6	31	0	0	A_16_P01085278	chr4:136587298-136587357	6600.72	4522.26	1.138861202e-001	6.955414029e-002	1.015524161e-001	7.232190e+002	9.400608e+002	8.807197e+001	9.890271e+001	105	288	22	80	8.413105e+000	1.982230e+001	0	0	0	0	0	0	0	0	0	0	0	55.6951	178.492	1	1	1	1	24.4106	22.8171	80.499
DATA	852	6	32	0	0	A_16_P41646318	chrX:36978080-36978139	6621.6	4522.41	1.733196988e-002	6.739185504e-002	7.970383037e-001	9.036332e+002	9.404250e+002	1.033529e+002	9.891199e+001	113.5	286.5	22	80	8.354973e+000	1.954130e+001	0	0	0	0	0	0	0	0	0	0	0	69.726	179.037	1	1	1	1	27.501	22.5262	80.0978
DATA	853	6	33	0	0	A_16_P02368291	chr10:128980532-128980591	6642.61	4522.59	1.210581601e-001	6.503134878e-002	6.266859286e-002	1.207458e+003	1.595622e+003	1.307111e+002	1.624641e+002	136	403.5	22	80	8.382170e+000	1.887252e+001	0	0	0	0	0	0	0	0	0	0	0	93.3636	304.604	1	1	1	1	24.8756	22.4228	80.3796
DATA	854	6	34	0	0	A_14_P120203	chr10:91451180-91451239	6664	4522.5	1.531528931e-001	6.384762048e-002	1.645225685e-002	2.034008e+003	2.894047e+003	2.094436e+002	2.910057e+002	201.5	666	22	80	7.936486e+000	1.957518e+001	0	0	0	0	0	0	0	0	0	0	0	157.625	554.03	1	1	1	1	26.2212	22.2383	81.2779
DATA	855	6	35	0	0	A_14_P121122	chr10:11245206-11245265	6685	4522.66	5.899655949e-002	6.906146503e-002	3.929600448e-001	7.606342e+002	8.713094e+002	9.093464e+001	9.228109e+001	101	286	22	80	7.781900e+000	1.874450e+001	0	0	0	0	0	0	0	0	0	0	0	59.0785	167.273	1	1	1	1	26.2212	22.4237	81.479
DATA	856	6	36	0	0	A_16_P15322374	chr1:163743695-163743754	6706.02	4522.8	1.489948680e-001	6.522688005e-002	2.235651021e-002	1.229830e+003	1.733165e+003	1.326524e+002	1.759470e+002	137	425	22	81	8.090630e+000	1.927875e+001	0	0	0	0	0	0	0	0	0	0	0	95.745	333.683	1	1	1	1	25.3321	22.7778	81.9856
DATA	857	6	37	0	0	A_14_P201816	chr8:131308474-131308531	6727.61	4522.31	-1.489945213e-001	1.055412673e-001	1.580329736e-001	3.515933e+002	2.494860e+002	6.079166e+001	3.918899e+001	70.5	159	22	80	8.120404e+000	1.907458e+001	0	0	0	0	0	0	0	0	0	0	0	27.4413	48.1745	1	1	1	1	24.4106	22.6248	80.7465
DATA	858	6	38	0	0	A_14_P135000	chr11:95711795-95711854	6747.96	4522.6	-1.172388362e-001	6.552071540e-002	7.356005943e-002	1.424514e+003	1.087496e+003	1.507980e+002	1.128479e+002	155	302	22	81	8.077745e+000	1.877064e+001	0	0	0	0	0	0	0	0	0	0	0	111.448	210.587	1	1	1	1	25.1049	22.3142	81.5136
DATA	859	6	39	0	0	A_16_P18328789	chr8:64028340-64028399	6769.67	4523	2.850530112e-002	6.533242467e-002	6.626105960e-001	1.097408e+003	1.171854e+003	1.203241e+002	1.209754e+002	130	316	22	81	7.964612e+000	1.956085e+001	0	0	0	0	0	0	0	0	0	0	0	86.0822	227.616	1	1	1	1	24.1747	22.4195	81.2596
DATA	860	6	40	0	0	A_14_P109613	chr16:88900248-88900307	6790.93	4522.68	-3.602944145e-001	1.150891165e-001	1.744680336e-003	4.020995e+002	1.754039e+002	6.355130e+001	3.471248e+001	78	143	22	81	7.897273e+000	1.918472e+001	0	0	0	0	0	0	0	0	0	0	0	31.6253	34.1712	1	1	1	1	25.5572	22.2399	80.831
DATA	861	6	41	0	0	A_14_P202444	chr1:31657920-31657976	6811.93	4522.81	-5.711509820e-002	6.287524562e-002	3.636734382e-001	2.146708e+003	1.882166e+003	2.202105e+002	1.905714e+002	210	470	22	81	7.795452e+000	1.882518e+001	0	0	0	0	0	0	0	0	0	0	0	169.289	367.767	1	1	1	1	25.5572	22.4771	81.7691
DATA	862	6	42	0	0	A_14_P129316	chr4:128776459-128776518	6832.98	4522.78	2.958920398e-001	7.076390626e-002	2.897225034e-005	7.745909e+002	1.530962e+003	9.162929e+001	1.559651e+002	107	406	22	81	7.863156e+000	1.955420e+001	0	0	0	0	0	0	0	0	0	0	0	61.2505	300.038	1	1	1	1	25.1049	22.6596	82.0223
DATA	863	6	43	0	0	A_16_P19307708	chr11:83645252-83645311	6854.57	4522.88	-4.640313518e-002	7.312598976e-002	5.257126836e-001	6.629193e+002	5.957410e+002	8.232341e+001	6.656042e+001	101	224	22	81	8.421762e+000	1.974749e+001	0	0	0	0	0	0	0	0	0	0	0	52.5684	117.113	1	1	1	1	25.7804	23.0244	82.3825
DATA	864	6	44	0	0	A_14_P123038	chr13:105833992-105834051	6875.36	4523.11	6.085142393e-002	6.285309109e-002	3.329678515e-001	1.898336e+003	2.183859e+003	1.959752e+002	2.203824e+002	200	508	23	81	8.515882e+000	1.892296e+001	0	0	0	0	0	0	0	0	0	0	0	150.949	430.588	1	1	1	1	26.2212	23.2368	81.5579
DATA	865	6	45	0	0	A_16_P02444256	chr11:47493957-47494016	6896.69	4523.06	-1.989177988e-001	9.764391806e-002	4.163244995e-002	4.172168e+002	2.639028e+002	6.400498e+001	3.958722e+001	78	159	22	81	8.557509e+000	1.968582e+001	0	0	0	0	0	0	0	0	0	0	0	33.2707	52.1912	1	1	1	1	27.501	22.8469	82.4615
DATA	866	6	46	0	0	A_16_P00566891	chr2:198807217-198807276	6917.79	4522.81	-2.689590183e-002	6.620889770e-002	6.845751521e-001	1.031034e+003	9.691185e+002	1.138980e+002	1.012790e+002	128	297.5	22	82	8.017019e+000	2.001113e+001	0	0	0	0	0	0	0	0	0	0	0	82.4556	192.232	1	1	1	1	28.5237	22.4548	82.3898
DATA	867	6	47	0	0	A_14_P131989	chr17:27041316-27041374	6939.07	4522.89	-9.520157424e-002	6.226888209e-002	1.262945057e-001	5.018790e+003	4.030857e+003	5.041939e+002	4.041515e+002	434.5	915	22	82	8.275209e+000	2.002556e+001	0	0	0	0	0	0	0	0	0	0	0	402.535	801.964	1	1	1	1	27.0811	22.2351	82.4313
DATA	868	6	48	0	0	A_14_P109608	chr10:85913032-85913091	6960.17	4522.98	-1.034486866e-001	7.869761290e-002	1.886751244e-001	5.691306e+002	4.485008e+002	7.452929e+001	5.354198e+001	92	202	22	80	8.109803e+000	1.955680e+001	0	0	0	0	0	0	0	0	0	0	0	45.7794	89.4982	1	1	1	1	26.0017	22.2827	81.5836
DATA	869	6	49	0	0	A_14_P133915	chr18:71952223-71952282	6981.1	4522.95	-2.887119859e-001	6.884596527e-002	2.745699374e-005	2.031884e+003	1.045170e+003	2.087768e+002	1.085082e+002	207	310	22	80	8.163418e+000	2.047659e+001	0	0	0	0	0	0	0	0	0	0	0	163.911	209.175	1	1	1	1	27.0811	22.835	82.6103
DATA	870	6	50	0	0	A_14_P134105	chr7:87329804-87329863	7002.3	4523	-9.687313345e-002	7.255811117e-002	1.818400260e-001	7.213023e+002	5.770909e+002	8.655399e+001	6.461855e+001	103	221	22	82	8.157152e+000	2.080731e+001	0	0	0	0	0	0	0	0	0	0	0	58.3571	115.837	1	1	1	1	26.4388	22.7857	83.1076
DATA	871	6	51	0	0	A_16_P15780329	chr2:110895981-110896040	7024.03	4522.86	-2.756557452e-001	8.026101825e-002	5.936677529e-004	7.259961e+002	3.848385e+002	8.686664e+001	4.817872e+001	106	180	22	82	8.133899e+000	2.028738e+001	0	0	0	0	0	0	0	0	0	0	0	58.9136	77.4783	1	1	1	1	27.9146	22.9313	82.6889
DATA	872	6	52	0	0	A_14_P109158	chr11:116728540-116728594	7044.46	4523.08	-1.897560251e-001	7.057812566e-002	7.175332166e-003	9.899343e+002	6.395144e+002	1.098276e+002	7.018030e+001	128	236.5	22	82	8.337016e+000	2.012583e+001	0	0	0	0	0	0	0	0	0	0	0	80.5569	129.113	1	1	1	1	24.6442	22.7364	82.9187
DATA	873	6	53	0	0	A_14_P136435	chr3:100428290-100428336	7066.23	4523.34	-5.260435375e-001	7.885866990e-002	2.545639869e-011	3.991556e+003	1.188772e+003	4.019629e+002	1.223207e+002	385	339	22	82	8.339534e+000	1.983645e+001	0	0	0	0	0	0	0	0	0	0	0	325.783	240.713	1	1	1	1	26.2212	22.6099	83.1586
DATA	874	6	54	0	0	A_16_P18202452	chr8:5721369-5721428	7087.16	4523.22	4.960671705e-001	7.700272234e-002	1.177516197e-010	1.428837e+003	4.477647e+003	1.505054e+002	4.486860e+002	159	976	22	81	8.353433e+000	2.012145e+001	0	0	0	0	0	0	0	0	0	0	0	116.954	909.203	1	1	1	1	27.0811	22.685	82.3739
DATA	875	6	55	0	0	A_14_P121575	chrX:120841367-120841426	7107.93	4523.61	5.329534801e-001	8.232704089e-002	9.568619274e-011	4.958512e+002	1.691628e+003	6.842769e+001	1.715735e+002	87	444.5	22	81	8.075562e+000	2.018467e+001	0	0	0	0	0	0	0	0	0	0	0	40.7004	344.439	1	1	1	1	25.1049	22.711	81.725
DATA	876	6	56	0	0	A_16_P18482472	chr8:128955481-128955540	7129.49	4523.34	1.063655815e-001	6.322365596e-002	9.249712899e-002	1.844965e+003	2.356969e+003	1.903934e+002	2.374234e+002	197	570	22	82	8.069832e+000	1.988665e+001	0	0	0	0	0	0	0	0	0	0	0	151.883	481.249	1	1	1	1	26.2212	22.6231	82.4461
DATA	877	6	57	0	0	A_14_P134067	chr2:214619035-214619094	7150.09	4523.76	-1.607311130e-001	6.769690412e-002	1.758341470e-002	1.168860e+003	8.072931e+002	1.259403e+002	8.561396e+001	146	271	22	82	7.901824e+000	1.895185e+001	0	0	0	0	0	0	0	0	0	0	0	96.4868	165.272	1	1	1	1	25.1049	22.4043	82.6986
DATA	878	6	58	0	0	A_16_P19858217	chr13:71028436-71028495	7171.74	4523.84	-6.556413741e-002	6.440379294e-002	3.086700160e-001	1.388968e+003	1.194340e+003	1.465551e+002	1.227705e+002	165.5	355.5	22	83	8.400808e+000	1.912296e+001	0	0	0	0	0	0	0	0	0	0	0	114.985	245.176	1	1	1	1	25.3321	22.7974	82.9756
DATA	879	6	59	0	0	A_14_P113746	chr1:197522122-197522181	7192.82	4523.12	9.178817882e-002	6.385075098e-002	1.505638626e-001	1.389978e+003	1.717102e+003	1.466088e+002	1.740356e+002	159	450	22	84	8.254499e+000	1.932842e+001	0	0	0	0	0	0	0	0	0	0	0	115.394	353.392	1	1	1	1	25.3321	22.9524	83.0317
DATA	880	6	60	0	0	A_14_P121191	chr16:3165058-3165111	7214.42	4523.02	-2.943308556e-001	1.081205188e-001	6.483947923e-003	3.836867e+002	1.948255e+002	6.028063e+001	3.434241e+001	80	145	22	83	8.259556e+000	1.932370e+001	0	0	0	0	0	0	0	0	0	0	0	31.9427	40.2008	1	1	1	1	26.2212	23.0359	83.3888
DATA	881	6	61	0	1	SRN_50476	SRN_50476	7235.21	4523.19	-8.715646344e-002	6.193309418e-002	1.593479281e-001	6.793078e+004	5.557893e+004	6.793237e+003	5.557964e+003	5709	11551	22	82	8.267287e+000	1.970586e+001	0	0	0	0	0	0	0	0	0	0	0	5670.33	11496.6	1	1	1	1	28.5237	22.8394	82.8163
DATA	882	6	62	0	0	A_16_P02546865	chr11:129570431-129570490	7256.79	4523.5	4.054816997e-001	7.545323188e-002	7.703133546e-008	6.122817e+002	1.557518e+003	7.673050e+001	1.582736e+002	98	408	22	81	8.351650e+000	1.999840e+001	0	0	0	0	0	0	0	0	0	0	0	51.2461	322.984	1	1	1	1	23.9365	22.7472	82.465
DATA	883	6	63	0	0	A_14_P139162	chr13:89513072-89513131	7277.36	4523.29	2.104551775e-001	6.934367523e-002	2.405687662e-003	7.060858e+002	1.146338e+003	8.434050e+001	1.180220e+002	106.5	349	22	81	8.312310e+000	1.990433e+001	0	0	0	0	0	0	0	0	0	0	0	59.2488	238.266	1	1	1	1	25.1049	23.1824	82.232
DATA	884	6	64	0	0	A_16_P02777239	chr13:51672708-51672767	7298.84	4523.75	2.195557590e-002	6.283538548e-002	7.267783756e-001	1.738819e+003	1.828985e+003	1.798660e+002	1.850307e+002	198	475	23	80	8.322987e+000	1.935585e+001	0	0	0	0	0	0	0	0	0	0	0	146.282	381.06	1	1	1	1	24.1747	23.3194	80.9089
DATA	885	6	65	0	0	A_18_P17243403	chrX:99661210-99661269	7319.4	4523.51	7.081011716e-002	7.627732265e-002	3.532392072e-001	4.799451e+002	5.649392e+002	6.640702e+001	6.302922e+001	90.5	223	22	79	7.849330e+000	1.923392e+001	0	0	0	0	0	0	0	0	0	0	0	40.4764	117.959	1	1	1	1	24.4106	22.5748	80.6528
DATA	886	6	66	0	0	A_14_P121867	chr10:54531400-54531459	7340.86	4523.66	1.389029859e-001	6.989020305e-002	4.687301879e-002	6.404744e+002	8.818705e+002	7.872762e+001	9.249106e+001	97.5	287.5	22	80	8.363197e+000	2.011939e+001	0	0	0	0	0	0	0	0	0	0	0	54.1492	184.545	1	1	1	1	25.5572	23.0668	81.4245
DATA	887	6	67	0	0	A_14_P102613	chr4:14516573-14516632	7362.14	4523.68	1.879879399e-001	6.444334656e-002	3.532979976e-003	2.005356e+003	3.091572e+003	2.056705e+002	3.104070e+002	225	748	23	81	8.412797e+000	2.035535e+001	0	0	0	0	0	0	0	0	0	0	0	169.955	648.344	1	1	1	1	25.5572	23.5112	82.4102
DATA	888	6	68	0	0	A_14_P121533	chr18:2550022-2550081	7383.24	4523.37	2.690546858e-001	6.671627228e-002	5.511160321e-005	1.954370e+003	3.631294e+003	2.006778e+002	3.641897e+002	208.5	893	23	80	8.432128e+000	1.969650e+001	0	0	0	0	0	0	0	0	0	0	0	166.028	763.079	1	1	1	1	26.0017	23.3142	81.7764
DATA	889	6	69	0	0	A_14_P123933	chr3:12146369-12146428	7404.33	4523.62	2.311881626e-001	6.578561364e-002	4.409705472e-004	1.678359e+003	2.858070e+003	1.738835e+002	2.871477e+002	186	701	22	80	8.377739e+000	1.922009e+001	0	0	0	0	0	0	0	0	0	0	0	142.903	601.789	1	1	1	1	24.8756	23.1126	81.1809
DATA	890	6	70	0	0	A_14_P126998	chr14:81389537-81389596	7425.33	4523.62	-8.282684926e-002	6.265415768e-002	1.861785093e-001	2.585028e+003	2.136183e+003	2.624523e+002	2.154020e+002	273	548	22	81	8.364008e+000	1.931334e+001	0	0	0	0	0	0	0	0	0	0	0	220.588	450.643	1	1	1	1	24.8756	23.171	81.3883
DATA	891	6	71	0	1	SRN_20617	SRN_20617	7446.45	4523.05	-7.822198552e-001	1.055168284e-001	1.232656849e-013	1.079751e+003	1.782805e+002	1.170769e+002	3.286810e+001	136	147	22	81	8.167092e+000	1.985634e+001	0	0	0	0	0	0	0	0	0	0	0	92.3426	37.6773	1	1	1	1	25.3321	22.8967	81.2413
DATA	892	6	72	0	0	A_16_P38293839	chr8:6502461-6502520	7467.97	4523.53	2.669154132e-001	6.837545530e-002	9.474380186e-005	9.493935e+002	1.755342e+003	1.051349e+002	1.776850e+002	125.5	474.5	22	80	7.847025e+000	2.001083e+001	0	0	0	0	0	0	0	0	0	0	0	81.3633	371.642	1	1	1	1	26.2212	22.6927	80.8709
DATA	893	6	73	0	0	A_14_P125401	chr14:61265545-61265604	7489.11	4523.61	-1.121791855e-001	6.578594336e-002	8.815432708e-002	1.225950e+003	9.468767e+002	1.306184e+002	9.860486e+001	151	310	23	78	8.144497e+000	1.910687e+001	0	0	0	0	0	0	0	0	0	0	0	105.276	200.811	1	1	1	1	25.7804	23.1667	79.7425
DATA	894	6	74	0	0	A_14_P138948	chr3:11765281-11765340	7510.46	4523.44	-4.688084856e-001	7.873592717e-002	2.613667715e-009	1.560569e+003	5.302425e+002	1.624110e+002	5.971858e+001	183	212	23	79	7.937041e+000	1.791352e+001	0	0	0	0	0	0	0	0	0	1	0	134.278	112.633	1	1	1	1	25.7804	22.7582	78.9582
DATA	895	6	75	0	0	A_14_P136395	chr3:102218968-102219027	7531.54	4523.57	-1.500409742e-003	6.311662124e-002	9.810344565e-001	1.574162e+003	1.568733e+003	1.636947e+002	1.592535e+002	188	431	22	79	7.988410e+000	1.767304e+001	0	0	0	0	0	0	0	0	0	1	0	135.699	333.733	1	1	1	1	26.2212	22.7941	79.0866
DATA	896	6	76	0	0	A_14_P138306	chr3:181762961-181763020	7552.43	4523.49	2.758486116e-001	6.956104974e-002	7.322340904e-005	7.875881e+002	1.486441e+003	9.061909e+001	1.511469e+002	110	405	22	79	8.308838e+000	1.923742e+001	0	0	0	0	0	0	0	0	0	0	0	68.0152	316.674	1	1	1	1	26.2212	22.918	79.747
DATA	897	6	77	0	0	A_14_P105364	chr16:88590554-88590613	7573.71	4523.5	-1.406644494e-001	6.486796154e-002	3.012268107e-002	1.620947e+003	1.172477e+003	1.681564e+002	1.203965e+002	178.5	342.5	22	80	8.325651e+000	2.037853e+001	0	0	0	0	0	0	0	0	0	0	0	140.227	250.127	1	1	1	1	25.3321	23.1207	80.6801
DATA	898	6	78	0	0	A_14_P102201	chr5:125774098-125774157	7594.67	4523.66	3.142974692e-001	6.965150555e-002	6.408941061e-006	9.767646e+002	2.014129e+003	1.074063e+002	2.032574e+002	128.5	544	22	80.5	8.588851e+000	1.916079e+001	0	0	0	0	0	0	0	0	0	0	0	84.6359	430.224	1	1	1	1	26.6546	22.9014	81.293
DATA	899	6	79	0	0	A_14_P118240	chr11:18487158-18487217	7616.13	4523.95	2.153475310e-001	6.647042892e-002	1.196347979e-003	1.090595e+003	1.790651e+003	1.178269e+002	1.811322e+002	143	504	22	81	8.217678e+000	1.916721e+001	0	0	0	0	0	0	0	0	0	0	0	94.6467	382.955	1	1	1	1	27.0811	22.2813	82.1335
DATA	900	6	80	0	1	SRN_20167	SRN_20167	7637.2	4523.47	-1.864938946e+000	1.955128055e-001	1.446271615e-021	1.983885e+003	2.707557e+001	2.033251e+002	2.725877e+001	218	109	22	81	8.067992e+000	1.974227e+001	0	0	0	0	0	0	0	0	0	0	0	172.436	0.560107	1	0	1	0	25.3321	22.2028	81.9398
DATA	901	6	81	0	0	A_14_P130607	chr11:35006200-35006259	7658.41	4523.88	1.261744041e-001	6.301522791e-002	4.525414944e-002	2.403911e+003	3.214347e+003	2.444699e+002	3.225860e+002	258	776	22	80	7.949738e+000	2.012260e+001	0	0	0	0	0	0	0	0	0	0	0	209.23	688.884	1	1	1	1	25.7804	22.309	81.7741
DATA	902	6	82	0	0	A_14_P107849	chr15:96313856-96313915	7679.6	4523.83	1.723601519e-001	1.007505935e-001	8.712532194e-002	2.353375e+002	3.499865e+002	5.026167e+001	4.432789e+001	65	189	22	80	8.215248e+000	1.966286e+001	0	0	0	0	0	0	0	0	0	0	0	20.5105	75.0771	1	1	1	1	25.7804	22.7657	81.5951
DATA	903	6	83	0	0	A_14_P139958	chr9:37423984-37424041	7700.45	4524.4	-1.357164479e-001	1.089919194e-001	2.130592239e-001	2.949959e+002	2.158239e+002	5.327356e+001	3.470712e+001	73	152	22	81	8.308009e+000	1.883701e+001	0	0	0	0	0	0	0	0	0	0	0	25.7397	46.3371	1	1	1	1	26.6546	22.405	81.8058
DATA	904	6	84	0	0	A_14_P124408	chr1:11097910-11097969	7722.06	4524.03	-3.472156784e-001	7.213478315e-002	1.483621072e-006	1.599029e+003	7.188540e+002	1.659275e+002	7.684520e+001	173.5	268.5	22	81	8.529641e+000	1.894465e+001	0	0	0	0	0	0	0	0	0	0	0	139.694	154.453	1	1	1	1	27.501	22.3475	81.5869
DATA	905	6	85	0	1	SRN_30439	SRN_30439	7742.96	4523.83	-4.048989142e-001	8.091766361e-002	5.619986819e-007	9.272906e+002	3.650202e+002	1.027493e+002	4.548754e+001	129.5	184	22	79	8.633757e+000	1.915199e+001	0	0	0	0	0	0	0	0	0	0	0	81.0982	78.4791	1	1	1	1	24.1747	22.8799	80.3262
DATA	906	6	86	0	0	A_14_P139159	chr7:70973354-70973413	7764.41	4524.14	1.402597225e-001	6.614655169e-002	3.396904446e-002	9.108883e+002	1.258128e+003	1.012528e+002	1.287039e+002	127	391	22	80	8.419483e+000	1.936356e+001	0	0	0	0	0	0	0	0	0	0	0	79.7405	270.66	1	1	1	1	25.7804	22.6274	80.6418
DATA	907	6	87	0	0	A_14_P109195	chr1:107066388-107066447	7785.4	4523.69	2.775066353e-001	6.976000943e-002	6.949185168e-005	7.580416e+002	1.436149e+003	8.773529e+001	1.461520e+002	114	424	22	79	7.935433e+000	1.995650e+001	0	0	0	0	0	0	0	0	0	0	0	66.4237	309.101	1	1	1	1	25.3321	22.3187	80.9851
DATA	908	6	88	0	0	A_16_P00432097	chr2:102116853-102116912	7806.28	4523.75	-1.765327160e-001	6.640905858e-002	7.854466245e-003	1.408356e+003	9.379499e+002	1.475898e+002	9.763226e+001	165	288.5	22	79	7.959068e+000	1.937877e+001	0	0	0	0	0	0	0	0	0	0	0	123.507	201.955	1	1	1	1	25.3321	22.3022	81.0843
DATA	909	6	89	0	0	A_14_P115688	chr16:14464480-14464539	7827.98	4524	-5.149980109e-001	8.466922798e-002	1.183452916e-009	1.128421e+003	3.447253e+002	1.211553e+002	4.384540e+001	141	181	22	80.5	7.954296e+000	1.945273e+001	0	0	0	0	0	0	0	0	0	0	0	99.0292	74.2497	1	1	1	1	26.4388	22.3564	81.9829
DATA	910	6	90	0	0	A_14_P137806	chr11:113955796-113955855	7848.46	4524.04	-2.686166835e-001	7.507507332e-002	3.462674713e-004	8.486229e+002	4.571914e+002	9.562663e+001	5.314110e+001	118.5	209.5	22	80	8.040576e+000	1.902803e+001	0	0	0	0	0	0	0	0	0	0	0	74.5209	98.4955	1	1	1	1	25.3321	22.2046	80.8847
DATA	911	6	91	0	0	A_16_P38441356	chr8:72388353-72388412	7869.97	4523.7	-1.798243230e-001	6.592283940e-002	6.375824381e-003	1.573937e+003	1.040310e+003	1.634417e+002	1.074989e+002	173.5	329	22	80	7.996049e+000	1.932400e+001	0	0	0	0	0	0	0	0	0	0	0	138.3	224.149	1	1	1	1	26.2212	22.3205	80.8012
DATA	912	6	92	0	0	A_14_P115074	chr12:118460016-118460075	7890.5	4523.73	3.590013588e-001	7.075333800e-002	3.895702673e-007	1.168370e+003	2.670434e+003	1.248580e+002	2.684132e+002	154.5	666.5	22	80	8.359263e+000	1.998592e+001	0	0	0	0	0	0	0	0	0	0	0	102.711	575.413	1	1	1	1	24.4106	22.9446	81.7891
DATA	913	6	93	0	0	A_14_P124193	chr3:10351378-10351437	7912.36	4524.21	-3.906383458e-001	1.152311770e-001	6.988232008e-004	3.752573e+002	1.526479e+002	5.784023e+001	3.108847e+001	80	136	22	83	8.293834e+000	2.033382e+001	0	0	0	0	0	0	0	0	0	0	0	32.9998	32.8916	1	1	1	1	26.2212	23.1892	83.4781
DATA	914	6	94	0	0	A_18_P15638920	chr6:49302531-49302590	7933.14	4523.68	2.389390454e-001	7.026141937e-002	6.720991758e-004	6.419655e+002	1.112886e+003	7.782691e+001	1.145375e+002	101	338	23	82	8.143690e+000	2.000204e+001	0	0	0	0	0	0	0	0	0	0	0	56.4755	239.764	1	1	1	1	25.5572	23.2091	82.8279
DATA	915	6	95	0	0	A_14_P111736	chr8:60043564-60043623	7954.67	4524.07	-1.679214019e-001	6.899230982e-002	1.493651044e-002	9.863001e+002	6.700198e+002	1.079955e+002	7.227189e+001	137	242	23	82.5	8.171538e+000	1.944598e+001	0	0	0	0	0	0	0	0	0	0	0	86.7829	144.324	1	1	1	1	26.2212	23.1746	82.6647
DATA	916	6	96	0	0	A_14_P101659	chr4:23515063-23515122	7975.8	4523.89	-4.602580223e-001	7.499634057e-002	8.405572796e-010	4.414849e+003	1.529882e+003	4.436704e+002	1.553698e+002	438	445	23	81	8.374793e+000	1.944440e+001	0	0	0	0	0	0	0	0	0	0	0	388.521	329.444	1	1	1	1	26.8687	23.2416	81.9538
DATA	917	6	97	0	0	A_14_P115682	chr19:14572768-14572827	7997.25	4523.75	4.460767149e-002	6.983739156e-002	5.229945464e-001	6.457600e+002	7.156140e+002	7.812957e+001	7.652444e+001	103	251	22	80	8.562065e+000	1.992611e+001	0	0	0	0	0	0	0	0	0	0	0	56.8337	154.041	1	1	1	1	24.8756	23.1391	81.5056
DATA	918	6	98	0	0	A_14_P128782	chr16:12739839-12739898	8017.9	4524.07	-1.149874354e-001	6.498642233e-002	7.682594363e-002	1.383744e+003	1.061863e+003	1.451961e+002	1.095952e+002	169	334	22	81	8.551759e+000	2.038516e+001	0	0	0	0	0	0	0	0	0	0	0	121.776	228.476	1	1	1	1	26.8687	23.1586	82.0564
DATA	919	6	99	0	0	A_14_P135111	chr17:30475953-30476012	8039.43	4524.41	4.526610485e-001	7.828450271e-002	7.370535688e-009	5.073968e+002	1.438828e+003	6.715319e+001	1.464193e+002	90	411	22	80	8.746481e+000	1.962161e+001	0	0	0	0	0	0	0	0	0	0	0	44.6463	309.422	1	1	1	1	25.3321	23.1855	82.1884
DATA	920	6	100	0	0	A_16_P01858979	chr8:8982291-8982350	8060.11	4524.84	1.311214111e-001	6.332378253e-002	3.839148015e-002	1.981151e+003	2.679410e+003	2.029423e+002	2.693131e+002	222	677	22	81	8.645907e+000	1.974672e+001	0	0	0	0	0	0	0	0	0	0	0	174.281	575.877	1	1	1	1	25.1049	23.3455	82.8642
DATA	921	6	101	0	0	A_16_P18196956	chr8:3710810-3710869	8081.37	4524.67	2.657877218e-001	7.014519768e-002	1.511892462e-004	6.898916e+002	1.272239e+003	8.183136e+001	1.300929e+002	105	369	22	82	8.830867e+000	1.990554e+001	0	0	0	0	0	0	0	0	0	0	0	60.6755	273.246	1	1	1	1	25.1049	23.3152	82.6173
DATA	922	6	102	0	0	A_16_P39656744	chr12:45408646-45408705	8102.54	4524.86	-2.850452641e-001	7.113898365e-002	6.152649273e-005	1.242409e+003	6.444945e+002	1.318108e+002	6.995080e+001	160	242	22	83	8.492172e+000	1.974183e+001	0	0	0	0	0	0	0	0	0	0	0	109.229	138.316	1	1	1	1	25.3321	23.1584	82.9249
DATA	923	6	103	0	0	A_16_P18384356	chr8:87954412-87954471	8124	4524.48	-6.354328290e-001	9.198698145e-002	4.920327683e-012	1.206823e+003	2.793900e+002	1.284674e+002	3.900343e+001	156	157	22	82	8.436527e+000	1.900982e+001	0	0	0	0	0	0	0	0	0	0	0	106.063	59.9079	1	1	1	1	26.2212	23.1911	81.7351
DATA	924	6	104	0	0	A_18_P11734158	chr13:51422995-51423054	8144.85	4524.51	3.284019651e-001	7.074471884e-002	3.449352882e-006	8.301510e+002	1.768313e+003	9.398415e+001	1.789171e+002	118	481.5	22	83	8.444790e+000	1.932800e+001	0	0	0	0	0	0	0	0	0	0	0	72.9238	378.824	1	1	1	1	25.7804	23.199	83.3558
DATA	925	6	105	0	0	A_14_P136631	chr20:61758593-61758652	8166.25	4524.48	2.350799435e-001	7.822684966e-002	2.654886501e-003	3.907586e+002	6.714110e+002	5.891173e+001	7.246689e+001	84.5	252	23	83	8.562016e+000	1.937258e+001	0	0	0	0	0	0	0	0	0	0	0	34.3068	143.691	1	1	1	1	27.0811	23.5288	83.5996
DATA	926	6	106	0	0	A_14_P128178	chr12:71032473-71032532	8187.3	4524.48	-7.127488271e-002	6.555574940e-002	2.769304256e-001	1.111586e+003	9.433402e+002	1.195923e+002	9.820392e+001	145	309	23	83	8.417664e+000	1.997494e+001	0	0	0	0	0	0	0	0	0	0	0	97.5315	201.673	1	1	1	1	25.3321	23.8838	83.8212
DATA	927	6	107	0	0	A_16_P00236389	chr1:203954724-203954783	8208.61	4524.4	-5.052061419e-003	7.188587469e-002	9.439716628e-001	6.071897e+002	6.001673e+002	7.507020e+001	6.594561e+001	101	234.5	23	83	7.964739e+000	2.016278e+001	0	0	0	0	0	0	0	0	0	0	0	53.239	128.16	1	1	1	1	26.2212	23.5345	84.012
DATA	928	6	108	0	0	A_14_P122752	chr21:41711303-41711362	8229.71	4524.5	2.617081867e-001	7.066012557e-002	2.124267668e-004	6.461940e+002	1.180514e+003	7.827780e+001	1.211806e+002	106	364	23	83	8.092926e+000	2.055570e+001	0	0	0	0	0	0	0	0	0	0	0	56.6153	251.787	1	1	1	1	27.0811	23.6397	83.9481
DATA	929	6	109	0	0	A_14_P120343	chr6:30038261-30038319	8250.78	4524.53	2.588228524e-001	6.860361377e-002	1.614715574e-004	8.543496e+002	1.550452e+003	9.619817e+001	1.574469e+002	121	439	23	81	8.249302e+000	1.966263e+001	0	0	0	0	0	0	0	0	0	0	0	74.791	330.273	1	1	1	1	25.3321	23.5624	82.501
DATA	930	6	110	0	0	A_14_P108190	chr6:45233425-45233484	8271.67	4524.58	-2.383022120e-001	6.794610345e-002	4.528076130e-004	1.527820e+003	8.826122e+002	1.590620e+002	9.242571e+001	181	286	23	83	8.434537e+000	1.930925e+001	0	0	0	0	0	0	0	0	0	0	0	133.63	187.765	1	1	1	1	24.8756	23.4676	83.4905
DATA	931	6	111	0	0	A_14_P136983	chr11:62475483-62475540	8293.33	4524.5	4.189863588e-001	7.981374669e-002	1.524701245e-007	4.014325e+002	1.053414e+003	5.977949e+001	1.088643e+002	79	311	22	82	8.394748e+000	1.918480e+001	0	0	0	0	0	0	0	0	0	0	0	35.0779	223.78	1	1	1	1	24.4106	22.8851	82.8681
DATA	932	6	112	0	0	A_16_P35564679	chr2:7304200-7304259	8314.07	4524.36	1.028215908e-001	6.381816882e-002	1.071438000e-001	1.378174e+003	1.746327e+003	1.447739e+002	1.767863e+002	165.5	471.5	22	82	8.211981e+000	1.984044e+001	0	0	0	0	0	0	0	0	0	0	0	120.313	370.448	1	1	1	1	26.0017	22.7844	83.0584
DATA	933	6	113	0	0	A_14_P130222	chr15:41476350-41476409	8335.97	4524.6	2.121669408e-001	6.905420754e-002	2.122955790e-003	7.065554e+002	1.151631e+003	8.344152e+001	1.184131e+002	108	340	22	82	8.334117e+000	2.025825e+001	0	0	0	0	0	0	0	0	0	0	0	61.6119	243.916	1	1	1	1	26.0017	22.8375	83.1705
DATA	934	6	114	0	0	A_16_P17517929	chr6:40001847-40001906	8356.37	4524.43	3.371438413e-001	7.230159186e-002	3.116009389e-006	6.704036e+002	1.457069e+003	8.042853e+001	1.482968e+002	104	412	22	81	7.877672e+000	1.979733e+001	0	0	0	0	0	0	0	0	0	0	0	58.3993	308.141	1	1	1	1	24.1747	22.4505	81.8949
DATA	935	6	115	0	0	A_16_P18453971	A_16_P18453971	8377.87	4524.23	-9.813116578e-002	7.227943380e-002	1.745704257e-001	6.860816e+002	5.473242e+002	8.176722e+001	6.131556e+001	102	223.5	21	80	7.729210e+000	1.953503e+001	0	0	0	0	0	0	0	0	0	0	0	59.6977	115.557	1	1	1	1	24.4106	22.1256	80.9831
DATA	936	6	116	0	0	A_14_P106874	chr7:115994602-115994661	8398.89	4524.58	-2.206073019e-001	6.725556812e-002	1.037576482e-003	1.565059e+003	9.417233e+002	1.627201e+002	9.815750e+001	182	299	22	80	7.519320e+000	1.980974e+001	0	0	0	0	0	0	0	0	0	0	0	136.01	198.502	1	1	1	1	24.6442	21.9334	81.1199
DATA	937	6	117	0	0	A_18_P10895419	chr10:112514627-112514686	8420	4524.42	2.282003631e-001	6.517460152e-002	4.628735548e-004	2.729323e+003	4.615888e+003	2.765511e+002	4.624211e+002	276	1107	22	80	7.324291e+000	1.939319e+001	0	0	0	0	0	0	0	0	0	0	0	236.905	971.299	1	1	1	1	25.3321	21.9879	81.33
DATA	938	6	118	0	0	A_14_P112904	chr1:63744045-63744104	8441.07	4525.11	4.205198589e-001	7.745713934e-002	5.664999035e-008	4.975780e+002	1.310331e+003	6.685723e+001	1.339456e+002	92	374.5	22	80	7.481456e+000	1.870618e+001	0	0	0	0	0	0	0	0	0	0	0	43.1296	275.254	1	1	1	1	26.0017	22.019	80.3565
DATA	939	6	119	0	0	A_14_P128493	chr9:96714297-96714356	8462.2	4525.02	-3.969838819e-001	7.702203508e-002	2.547705331e-007	1.206772e+003	4.837725e+002	1.286941e+002	5.581104e+001	151	203	22	80	7.867802e+000	1.890181e+001	0	0	0	0	0	0	0	0	0	0	0	104.467	101.441	1	1	1	1	27.7085	22.3023	79.7692
DATA	940	6	120	0	0	A_14_P200750	chrX:64719091-64719150	8483.81	4524.56	3.963010695e-001	7.333415226e-002	6.515453415e-008	8.286990e+002	2.063944e+003	9.418987e+001	2.082693e+002	113	521	22	80	8.352605e+000	1.918752e+001	0	0	0	0	0	0	0	0	0	0	0	71.6468	431.967	1	1	1	1	24.1747	23.0099	80.4822
DATA	941	6	121	0	0	A_14_P138666	chr3:197276849-197276908	8504.81	4524.94	-2.135547239e-002	6.720496127e-002	7.506622100e-001	8.639575e+002	8.225019e+002	9.733581e+001	8.686424e+001	118	272	23	81	8.291543e+000	1.990239e+001	0	0	0	0	0	0	0	0	0	0	0	74.5887	171.828	1	1	1	1	27.501	23.4763	81.0534
DATA	942	6	122	0	0	A_16_P00707109	chr3:53975639-53975698	8526.07	4525.07	3.283438228e-002	6.245262163e-002	5.990628496e-001	2.026702e+003	2.185870e+003	2.075837e+002	2.203714e+002	230	557	23	79	8.277520e+000	2.016287e+001	0	0	0	0	0	0	0	0	0	0	0	174.725	455.781	1	1	1	1	26.8687	22.9939	80.2155
DATA	943	6	123	0	0	A_14_P118068	chr21:40188918-40188977	8547	4524.8	3.563480649e-001	7.234338022e-002	8.402158588e-007	7.459280e+002	1.694513e+003	8.709335e+001	1.717557e+002	115	461	22	79	8.208269e+000	1.944178e+001	0	0	0	0	0	0	0	0	0	0	0	64.2212	352.652	1	1	1	1	28.1191	22.5578	79.9156
DATA	944	6	124	0	0	A_14_P130803	chr5:84984575-84984634	8568.39	4524.64	-2.860597647e-001	7.040877128e-002	4.847869262e-005	1.406687e+003	7.280108e+002	1.476975e+002	7.803450e+001	161	259	22	80	8.073432e+000	1.948955e+001	0	0	0	0	0	0	0	0	0	0	0	120.939	151.21	1	1	1	1	25.5572	22.3219	81.0274
DATA	945	6	125	0	0	A_14_P131665	chr17:77082786-77082845	8589.4	4525.03	-3.139055795e-003	6.281729870e-002	9.601453387e-001	1.757915e+003	1.745255e+003	1.814818e+002	1.767812e+002	194	449	22	80	8.648368e+000	1.900260e+001	0	0	0	0	0	0	0	0	0	0	0	150.909	361.794	1	1	1	1	26.2212	23.2042	80.5885
DATA	946	6	126	0	0	A_14_P103659	chr12:70761703-70761762	8610.79	4524.71	-1.365859258e-001	6.501594086e-002	3.565793204e-002	1.557818e+003	1.137446e+003	1.621932e+002	1.171900e+002	175.5	335.5	22	79	8.252219e+000	1.922314e+001	0	0	0	0	0	0	0	0	0	0	0	133.545	235.319	1	1	1	1	27.0811	23.1538	80.4917
DATA	947	6	127	0	0	A_14_P115404	chr9:19597233-19597292	8631.73	4524.67	-3.754964038e-002	6.624771299e-002	5.708455952e-001	9.829614e+002	9.015438e+002	1.081970e+002	9.448080e+001	134	293	23	79	8.072132e+000	1.912263e+001	0	0	0	0	0	0	0	0	0	0	0	84.1451	186.146	1	1	1	1	26.2212	23.149	79.4363
DATA	948	6	128	0	0	A_14_P134449	chr1:218458692-218458746	8652.93	4524.84	2.961933445e-003	6.185357969e-002	9.618069304e-001	3.158681e+003	3.180297e+003	3.190975e+002	3.192882e+002	322	762.5	22	79	8.135713e+000	1.886844e+001	0	0	0	0	0	0	0	0	0	0	0	269.994	655.337	1	1	1	1	27.0811	22.8881	79.4102
DATA	949	6	129	0	0	A_14_P201573	chr7:19780689-19780748	8674.1	4525.1	9.725267517e-002	6.516376608e-002	1.355851949e-001	1.042689e+003	1.304390e+003	1.137043e+002	1.334900e+002	140.5	378.5	22	79	7.884925e+000	1.953723e+001	0	0	0	0	0	0	0	0	0	0	0	88.993	268.248	1	1	1	1	27.2919	22.6546	79.993
DATA	950	6	130	0	0	A_14_P107900	chr8:27667902-27667961	8695.49	4525.02	1.920737339e-001	6.743162296e-002	4.393658903e-003	8.564265e+002	1.332796e+003	9.693924e+001	1.362791e+002	124	373	22	80	7.904251e+000	1.953665e+001	0	0	0	0	0	0	0	0	0	0	0	72.9911	273.532	1	1	1	1	26.2212	22.2418	80.6412
DATA	951	6	131	0	0	A_14_P110611	chr8:11702093-11702150	8716.75	4525.24	3.105924297e-001	7.159260189e-002	1.435685856e-005	6.833813e+002	1.397190e+003	8.208963e+001	1.425944e+002	102.5	384	22	79	8.015949e+000	2.002134e+001	0	0	0	0	0	0	0	0	0	0	0	58.1576	286.172	1	1	1	1	27.0811	22.4709	80.7038
DATA	952	6	132	0	0	A_14_P104840	chr2:220697197-220697256	8737.38	4525.09	1.654166155e-001	6.473276338e-002	1.060728343e-002	1.392347e+003	2.037811e+003	1.464937e+002	2.057710e+002	159.5	508	22	78	8.015742e+000	1.972767e+001	0	0	0	0	0	0	0	0	0	0	0	118.335	416.567	1	1	1	1	25.7804	22.3583	79.7375
DATA	953	6	133	0	0	A_14_P137913	chr12:66247288-66247347	8759	4525.29	3.408908549e-001	6.968016742e-002	9.970384037e-007	1.475193e+003	3.233998e+003	1.544087e+002	3.246624e+002	171.5	745	22	80	8.096578e+000	1.964968e+001	0	0	0	0	0	0	0	0	0	0	0	125.196	659.753	1	1	1	1	26.0017	22.9867	80.5348
DATA	954	6	134	0	0	A_14_P119492	chr13:73284847-73284906	8779.75	4525.25	-2.250548821e-001	6.909499460e-002	1.125247785e-003	1.247281e+003	7.428643e+002	1.328256e+002	7.962359e+001	148	262	22	81	8.111835e+000	1.875461e+001	0	0	0	0	0	0	0	0	0	0	0	105.715	151.255	1	1	1	1	27.0811	23.0534	81.384
DATA	955	6	135	0	0	A_18_P26461684	chr9:22519885-22519944	8801.03	4524.86	-2.903256501e-001	8.570922356e-002	7.057575950e-004	6.003765e+002	3.076791e+002	7.546663e+001	4.208767e+001	99	169	22	81	8.361288e+000	1.864400e+001	0	0	0	0	0	0	0	0	0	0	0	50.8231	62.5225	1	1	1	1	27.9146	22.959	81.8719
DATA	956	6	136	0	0	A_16_P35945513	chr2:166911282-166911341	8822.36	4524.89	-9.977896030e-002	7.013083334e-002	1.548073323e-001	8.061573e+002	6.406795e+002	9.270889e+001	7.023263e+001	115.5	219.5	22	81	8.386150e+000	2.063876e+001	0	0	0	0	0	0	0	0	0	0	0	68.1557	129.938	1	1	1	1	26.2212	22.9329	83.1372
DATA	957	6	137	0	0	A_16_P15020264	chr1:8255222-8255281	8843.24	4525.08	9.910629587e-002	6.665805255e-002	1.370712038e-001	8.625238e+002	1.083621e+003	9.767665e+001	1.121310e+002	120	315	22	82	8.397072e+000	2.038813e+001	0	0	0	0	0	0	0	0	0	0	0	72.8306	219.362	1	1	1	1	26.2212	23.2148	83.0949
DATA	958	6	138	0	0	A_14_P138269	chr7:111044035-111044094	8864.27	4525	2.365314594e-001	6.519845690e-002	2.857702000e-004	5.338493e+003	9.203439e+003	5.358182e+002	9.207969e+002	496	1880.5	22	82	7.884102e+000	1.998872e+001	0	0	0	0	0	0	0	0	0	0	0	450.263	1859.63	1	1	1	1	26.0017	22.7067	82.5323
DATA	959	6	139	0	0	A_16_P19971650	chr14:20660354-20660413	8885.8	4525	-2.534313039e-002	6.771883759e-002	7.082254086e-001	8.538579e+002	8.054572e+002	9.696155e+001	8.558521e+001	118	271	22	81	7.920914e+000	1.932157e+001	0	0	0	0	0	0	0	0	0	0	0	71.9356	162.447	1	1	1	1	26.4388	22.4515	81.977
DATA	960	6	140	0	0	A_16_P21243214	chr21:36289849-36289908	8906.39	4524.79	1.107882254e-001	6.395091038e-002	8.320327399e-002	1.412996e+003	1.823598e+003	1.485950e+002	1.846489e+002	160	472	22	81	7.977900e+000	1.920261e+001	0	0	0	0	0	0	0	0	0	0	0	118.926	367.148	1	1	1	1	25.7804	22.5816	82.1262
DATA	961	6	141	0	0	A_14_P102619	chr20:23421007-23421066	8928.13	4525.2	-6.210462475e-002	6.480051736e-002	3.378625892e-001	1.276902e+003	1.106759e+003	1.357362e+002	1.144214e+002	156	321	22	80	8.258120e+000	1.900602e+001	0	0	0	0	0	0	0	0	0	0	0	107.355	222.434	1	1	1	1	26.8687	22.8887	81.5209
DATA	962	6	142	0	0	A_14_P101730	chr15:81429054-81429113	8949.2	4525.25	-2.203160641e-001	8.083758037e-002	6.422044193e-003	6.215067e+002	3.742224e+002	7.736971e+001	4.739564e+001	98	178	22	81	8.279369e+000	1.931053e+001	0	0	0	0	0	0	0	0	0	0	0	52.2054	75.0849	1	1	1	1	25.7804	22.9719	81.7028
DATA	963	6	143	0	0	A_14_P128004	chr10:110729064-110729123	8970.22	4525.48	-7.646816805e-002	7.503393210e-002	3.081486131e-001	6.074563e+002	5.093859e+002	7.626957e+001	5.868021e+001	99	205.5	22	80.5	8.321085e+000	1.911374e+001	0	0	0	0	0	0	0	0	0	0	0	50.9814	102.041	1	1	1	1	27.0811	23.1466	81.0224
DATA	964	6	144	0	0	A_16_P00247158	chr1:211657153-211657212	8991.12	4525.38	2.548744045e-001	8.141171626e-002	1.743993612e-003	3.624893e+002	6.518828e+002	5.868550e+001	7.141959e+001	73	232.5	22	81	8.186231e+000	1.916218e+001	0	0	0	0	0	0	0	0	0	0	0	30.401	130.386	1	1	1	1	26.4388	23.0294	81.2335
DATA	965	6	145	0	0	A_14_P200311	chr11:66358614-66358669	9012.43	4525.43	-2.063333744e-001	1.013367649e-001	4.173873505e-002	3.804774e+002	2.365895e+002	5.983652e+001	3.759700e+001	75	148	22	82	8.186197e+000	1.942108e+001	0	0	0	0	0	0	0	0	0	0	0	31.8888	47.2507	1	1	1	1	24.4106	23.1487	81.7295
DATA	966	6	146	0	0	A_16_P02666597	chr12:85581679-85581738	9033.36	4525.48	-1.168176548e-001	6.476721541e-002	7.128553089e-002	1.541710e+003	1.178108e+003	1.609465e+002	1.213900e+002	172	342	22	82	8.179737e+000	1.951620e+001	0	0	0	0	0	0	0	0	0	0	0	129.145	234.96	1	1	1	1	25.1049	22.9769	82.2879
DATA	967	6	147	0	0	A_14_P106836	chr1:85097299-85097344	9054.96	4525.37	2.020643753e-001	6.536467366e-002	1.992558930e-003	1.478840e+003	2.354971e+003	1.549404e+002	2.373128e+002	173	558	22	82	8.199229e+000	1.927992e+001	0	0	0	0	0	0	0	0	0	0	0	123.828	469.034	1	1	1	1	25.5572	22.9685	81.9154
DATA	968	6	148	0	0	A_14_P134892	chr14:89123734-89123793	9076	4525.5	4.772029194e-001	7.664512202e-002	4.780804637e-010	9.664271e+002	2.899827e+003	1.071359e+002	2.914628e+002	130.5	670.5	23	82	8.235919e+000	1.923400e+001	0	0	0	0	0	0	0	0	0	0	0	80.8944	576.846	1	1	1	1	26.2212	23.0429	81.9201
DATA	969	6	149	0	0	A_14_P139381	chr14:46365556-46365615	9097.23	4525.53	3.581377802e-001	7.366166823e-002	1.162474870e-006	6.371559e+002	1.453394e+003	7.873248e+001	1.482772e+002	99	397	23	81	8.313484e+000	1.969452e+001	0	0	0	0	0	0	0	0	0	0	0	53.3224	288.784	1	1	1	1	25.5572	23.2339	81.8021
DATA	970	6	150	0	0	A_16_P00196223	chr1:175535442-175535501	9118.07	4525.35	2.028872925e-001	6.545731763e-002	1.938242148e-003	1.437864e+003	2.294062e+003	1.510422e+002	2.312824e+002	161	540	22	81	8.503289e+000	1.994700e+001	0	0	0	0	0	0	0	0	0	0	0	120.329	455.347	1	1	1	1	25.1049	23.0599	81.8021
DATA	971	6	151	0	0	A_14_P134830	chr19:45896043-45896102	9139.49	4525.75	2.806129954e-001	7.573378449e-002	2.111780372e-004	4.689988e+002	8.949211e+002	6.587021e+001	9.420625e+001	82	282	22	79	8.296277e+000	1.934687e+001	0	0	0	0	0	0	0	0	0	0	0	39.2482	177.468	1	1	1	1	24.8756	22.906	81.1657
DATA	972	6	152	0	0	A_14_P102403	chr15:33500963-33501022	9160.87	4526.41	-9.742422172e-002	6.778509467e-002	1.506465789e-001	9.749372e+002	7.790268e+002	1.079072e+002	8.328378e+001	125	257	22	80	8.057483e+000	1.961402e+001	0	0	0	0	0	0	0	0	0	0	0	81.5942	154.362	1	1	1	1	26.6546	22.2323	80.9063
DATA	973	6	153	0	0	A_16_P00011128	chr1:8971760-8971819	9181.42	4526.08	4.833482876e-001	1.037286445e-001	3.166124007e-006	1.830845e+002	5.571856e+002	4.972247e+001	6.303294e+001	61	219	21	80	8.033078e+000	1.919714e+001	0	0	0	0	0	0	0	0	0	0	0	15.3292	110.326	1	1	0	1	23.9365	22.1079	81.1778
DATA	974	6	154	0	0	A_14_P109421	chr14:55764254-55764313	9203.13	4526.13	-1.115690694e-001	6.647339050e-002	9.326866540e-002	1.158753e+003	8.962348e+002	1.247476e+002	9.435043e+001	144.5	277.5	21	81	8.099103e+000	1.981624e+001	0	0	0	0	0	0	0	0	0	0	0	97.0704	177.354	1	1	1	1	27.2919	22.2829	80.9486
DATA	975	6	155	0	0	A_14_P114592	chr2:159028726-159028785	9224.5	4525.57	1.038483838e-001	8.389877354e-002	2.157969419e-001	3.737022e+002	4.746505e+002	5.939640e+001	5.588765e+001	76	192	22	81	8.273403e+000	1.962174e+001	0	0	0	0	0	0	0	0	0	0	0	31.3311	93.8812	1	1	1	1	24.4106	22.7116	81.7295
DATA	976	6	156	0	0	A_16_P40143769	chr14:33519847-33519906	9245.3	4525.9	1.252497017e-001	7.278642942e-002	8.529010042e-002	5.494080e+002	7.330687e+002	7.173960e+001	7.902470e+001	92	252.5	22	83	8.330918e+000	1.928523e+001	0	0	0	0	0	0	0	0	0	0	0	46.0981	144.951	1	1	1	1	28.3221	22.8238	82.5933
DATA	977	6	157	0	0	A_14_P130546	chr14:30780774-30780833	9266.44	4525.97	5.915765734e-002	6.288448890e-002	3.468405395e-001	1.793265e+003	2.054954e+003	1.851532e+002	2.076046e+002	198	521	21	83	8.181439e+000	1.882860e+001	0	0	0	0	0	0	0	0	0	0	0	150.619	406.261	1	1	1	1	29.1201	22.3354	83.6047
DATA	978	6	158	0	0	A_14_P202401	chr3:112080885-112080944	9287.54	4525.78	-4.392441454e-001	9.294398386e-002	2.290962904e-006	6.628408e+002	2.410822e+002	8.069647e+001	3.811273e+001	101	157	21	83	8.078881e+000	1.997220e+001	0	0	0	0	0	0	0	0	0	0	0	55.7434	47.6597	1	1	1	1	27.501	22.2164	83.4338
DATA	979	6	159	0	0	A_18_P17047259	chrX:4490526-4490585	9308.9	4525.91	2.309716817e-001	6.638478004e-002	5.027504139e-004	1.307505e+003	2.225435e+003	1.385931e+002	2.244922e+002	154	529	22	82	8.012281e+000	2.026934e+001	0	0	0	0	0	0	0	0	0	0	0	110.114	440.009	1	1	1	1	26.2212	22.0884	82.9207
DATA	980	6	160	0	1	SRN_50796	SRN_50796	9330.29	4525.82	1.146399771e-001	6.230712059e-002	6.578030295e-002	3.510021e+004	4.570353e+004	3.510321e+003	4.570448e+003	3001	9132.5	22	81	8.125818e+000	2.044258e+001	0	0	0	0	0	0	0	0	0	0	0	2960.98	9039.07	1	1	1	1	24.1747	22.3082	82.3062
DATA	981	6	161	0	0	A_14_P139218	chr9:107809963-107810022	9350.87	4525.81	3.237781136e-001	7.881283357e-002	3.987715707e-005	4.030881e+002	8.495288e+002	6.101260e+001	8.992678e+001	80.5	274.5	21	80	7.793894e+000	1.943178e+001	0	0	0	0	0	0	0	0	0	0	0	34.0649	168.093	1	1	1	1	26.8687	21.7689	80.9095
DATA	982	6	162	0	0	A_14_P100681	chr15:55664930-55664989	9372.39	4525.63	-3.518608650e-002	7.339689033e-002	6.316578028e-001	6.138247e+002	5.660546e+002	7.652837e+001	6.381926e+001	100	217	21	80	7.707272e+000	1.870758e+001	0	0	0	0	0	0	0	0	0	0	0	51.9852	112.074	1	1	1	1	24.8756	21.8595	80.7609
DATA	983	6	163	0	0	A_14_P103743	chr11:82584281-82584340	9393.62	4525.97	2.129471977e-001	6.518540686e-002	1.087733766e-003	1.844022e+003	3.011018e+003	1.899569e+002	3.025384e+002	205	690	22	80	7.859387e+000	1.879488e+001	0	0	0	0	0	0	0	0	0	0	0	156.521	596.67	1	1	1	1	27.0811	22.1676	80.9473
DATA	984	6	164	66	1	DarkCorner	DarkCorner	9414.33	4526.15	0.000000000e+000	6.424599176e-001	1.000000000e+000	4.518601e+001	2.922265e+001	4.549964e+001	2.941902e+001	49	99	21	80	8.110566e+000	1.854098e+001	0	0	0	0	0	0	0	0	0	0	0	0.811373	-7.02864	0	0	0	0	27.2919	22.1606	80.7855
DATA	985	7	1	0	0	A_14_P130479	chr1:212629027-212629086	5954.76	4527.57	1.504151089e-002	6.472599522e-002	8.162370727e-001	1.219131e+003	1.262094e+003	1.313689e+002	1.300862e+002	147	337.5	21	80	8.229502e+000	1.939797e+001	0	0	0	0	0	0	0	0	0	0	0	96.4233	233.656	1	1	1	1	25.7804	22.0139	80.9535
DATA	986	7	2	0	0	A_14_P122524	chr1:153944813-153944872	5976.32	4527.53	-2.866345057e-001	7.362098735e-002	9.885696975e-005	1.119002e+003	5.783574e+002	1.222308e+002	6.589706e+001	134	206	21	80	8.043810e+000	1.974160e+001	0	0	0	0	0	0	0	0	0	0	0	88.0686	106.866	1	1	1	1	25.3321	21.9974	80.8101
DATA	987	7	3	0	0	A_14_P102506	chr3:132402931-132402990	5997.2	4527.54	-1.712672622e-001	6.982309887e-002	1.417199689e-002	1.052316e+003	7.093801e+002	1.162494e+002	7.767175e+001	129.5	230.5	22	82	8.190555e+000	2.028006e+001	0	0	0	0	0	0	0	0	0	0	0	82.4545	130.863	1	1	1	1	25.7804	22.7781	82.5664
DATA	988	7	4	0	0	A_14_P114627	chr1:169256516-169256575	6018.7	4527.54	-3.945597751e-001	7.771718248e-002	3.837098853e-007	1.255727e+003	5.062155e+002	1.350160e+002	5.971675e+001	143	194	23	82	7.596657e+000	2.078153e+001	0	0	0	0	0	0	0	0	0	0	0	97.9801	93.2512	1	1	1	1	26.0017	23.4612	82.0634
DATA	989	7	5	0	0	A_16_P16698512	chr4:61512658-61512717	6039.4	4527.62	3.513694966e-002	6.600843193e-002	5.945112956e-001	1.026882e+003	1.113416e+003	1.141230e+002	1.157704e+002	125	305.5	23	83	7.665646e+000	2.028308e+001	0	0	0	0	0	0	0	0	0	0	0	79.8267	204.873	1	1	1	1	25.7804	23.4057	83.6767
DATA	990	7	6	0	0	A_14_P121761	chr1:193070295-193070354	6060.54	4527.38	-4.280209742e-002	7.444593416e-002	5.653304951e-001	6.444657e+002	5.839797e+002	8.154630e+001	6.646826e+001	92	207.5	23	83	7.974115e+000	2.056078e+001	0	0	0	0	0	0	0	0	0	0	0	49.9254	107.354	1	1	1	1	24.4106	23.3421	84.188
DATA	991	7	7	0	0	A_14_P137795	chr5:129098482-129098541	6081.64	4528	8.362735808e-002	6.345555004e-002	1.875408875e-001	1.668975e+003	2.023379e+003	1.742615e+002	2.048163e+002	184	471	23	83	8.176231e+000	2.072277e+001	0	0	0	0	0	0	0	0	0	0	0	128.883	371.705	1	1	1	1	25.3321	23.4559	83.3775
DATA	992	7	8	0	0	A_14_P100394	chr21:48067866-48067924	6103.18	4528.18	-9.615166255e-002	8.625121670e-002	2.649420747e-001	4.805610e+002	3.851207e+002	6.954375e+001	4.993265e+001	83.5	168	23	83	7.960104e+000	2.051606e+001	0	0	0	0	0	0	0	0	0	0	0	37.0027	70.7139	1	1	1	1	26.2212	23.3228	83.3427
DATA	993	7	9	0	0	A_16_P39802028	chr12:105455352-105455411	6124.49	4527.82	-3.963183928e-001	9.972679872e-002	7.066337311e-005	5.663543e+002	2.273892e+002	7.581213e+001	3.908615e+001	87.5	151	22	82	8.431344e+000	2.008187e+001	0	0	0	0	0	0	0	0	0	0	0	43.4972	41.7401	1	1	1	1	25.7804	22.8791	83.3501
DATA	994	7	10	0	0	A_16_P00741979	chr3:77401479-77401538	6145.46	4528	2.510761541e-001	6.824974153e-002	2.343473266e-004	1.010845e+003	1.802024e+003	1.130018e+002	1.829856e+002	125	442	23	81	8.461019e+000	2.036859e+001	0	0	0	0	0	0	0	0	0	0	0	77.461	330.761	1	1	1	1	26.2212	23.2108	82.2979
DATA	995	7	11	0	0	A_18_P17317862	chrX:133943572-133943631	6166.65	4527.95	4.529448962e-003	6.584570919e-002	9.451577134e-001	1.087988e+003	1.099395e+003	1.199944e+002	1.144433e+002	132.5	305.5	23	81.5	8.089556e+000	1.971067e+001	0	0	0	0	0	0	0	0	0	0	0	83.2073	201.818	1	1	1	1	26.4388	23.2276	81.7468
DATA	996	7	12	0	0	A_14_P132134	chr12:53646933-53646986	6187.65	4527.58	1.674075512e-002	6.426368103e-002	7.944773207e-001	1.352285e+003	1.405430e+003	1.444192e+002	1.440913e+002	150	356	22	82	7.950924e+000	1.950440e+001	0	0	0	0	0	0	0	0	0	0	0	103.246	258.073	1	1	1	1	25.1049	23.0382	82.4855
DATA	997	7	13	0	0	A_14_P133628	chr1:149900781-149900840	6208.69	4527.76	-3.982103738e-001	9.000171820e-002	9.667698924e-006	7.258713e+002	2.901678e+002	8.858051e+001	4.302284e+001	101	160	22	83	7.753339e+000	1.959757e+001	0	0	0	0	0	0	0	0	0	0	0	55.3392	53.3082	1	1	1	1	25.3321	22.2979	82.5689
DATA	998	7	14	0	0	A_14_P124828	chr14:40116705-40116764	6229.84	4527.49	2.845142245e-001	7.859927417e-002	2.948225149e-004	4.432287e+002	8.533793e+002	6.744107e+001	9.105080e+001	78.5	258	22	81	8.435566e+000	1.900289e+001	0	0	0	0	0	0	0	0	0	0	0	33.7507	156.88	1	1	1	1	24.1747	23.112	81.4417
DATA	999	7	15	0	0	A_14_P115286	chr1:70257745-70257804	6250.93	4528.19	-5.020236270e-003	6.427447648e-002	9.377435611e-001	1.382692e+003	1.366800e+003	1.473336e+002	1.403119e+002	147	354	23	81	8.649040e+000	1.930545e+001	0	0	0	0	0	0	0	0	0	0	0	105.186	251.476	1	1	1	1	25.5572	23.4457	81.5883
DATA	1000	7	16	0	0	A_14_P118545	chr20:62228876-62228935	6272.42	4528.49	1.904129871e-001	6.459690324e-002	3.201364172e-003	2.098301e+003	3.252975e+003	2.159197e+002	3.268370e+002	201	697	22	80.5	8.496685e+000	2.000277e+001	0	0	0	0	0	0	0	0	0	0	0	159.506	599.116	1	1	1	1	25.1049	23.3361	81.5215
DATA	1001	7	17	0	0	A_14_P125617	chrX:125064844-125064903	6293.33	4528.28	4.643646070e-001	7.854497897e-002	3.378037327e-009	6.041985e+002	1.760128e+003	7.903004e+001	1.788358e+002	94	422	22	82	8.068463e+000	2.029668e+001	0	0	0	0	0	0	0	0	0	0	0	45.9068	324.533	1	1	1	1	24.8756	22.5321	82.7772
DATA	1002	7	18	0	0	A_14_P200986	chr7:96314795-96314854	6314.29	4528.5	-1.396423851e-001	6.804986174e-002	4.016384594e-002	1.154433e+003	8.370016e+002	1.261896e+002	8.947005e+001	133	255.5	22	80	7.979418e+000	1.983923e+001	0	0	0	0	0	0	0	0	0	0	0	87.6885	154.523	1	1	1	1	25.3321	22.8403	80.9917
DATA	1003	7	19	0	0	A_16_P19591862	chr12:73085988-73086047	6335.58	4528.6	-6.816822426e-002	6.387397762e-002	2.858679974e-001	1.715399e+003	1.466213e+003	1.789497e+002	1.499804e+002	180	380	22	79	8.197641e+000	1.868419e+001	0	0	0	0	0	0	0	0	0	0	0	130.288	271.073	1	1	1	1	24.4106	22.4367	80.14
DATA	1004	7	20	0	0	A_14_P105032	chr2:207395594-207395653	6356.93	4528.43	-3.798040458e-001	9.182728502e-002	3.533050006e-005	6.646745e+002	2.772075e+002	8.375133e+001	4.197210e+001	95	156	21	81	8.041596e+000	2.001074e+001	0	0	0	0	0	0	0	0	0	0	0	50.4904	51.33	1	1	1	1	25.7804	22.081	81.319
DATA	1005	7	21	0	0	A_14_P117386	chr1:91447869-91447928	6378.23	4528.46	-4.045433717e-001	8.538174469e-002	2.157796358e-006	8.634068e+002	3.401513e+002	1.002466e+002	4.633460e+001	109	165	22	81	8.178108e+000	1.954525e+001	0	0	0	0	0	0	0	0	0	0	0	65.6079	63.0917	1	1	1	1	25.7804	22.6467	80.8817
DATA	1006	7	22	0	0	A_14_P101683	chr21:19183854-19183913	6399.4	4528.59	-3.919625448e-002	6.712404805e-002	5.592623056e-001	1.012115e+003	9.247693e+002	1.132952e+002	9.766414e+001	122	274	22	80	8.076473e+000	2.051534e+001	0	0	0	0	0	0	0	0	0	0	0	76.9467	171.837	1	1	1	1	27.501	22.3344	81.2973
DATA	1007	7	23	0	0	A_14_P135385	chr6:39507749-39507808	6420.6	4528.59	1.995437132e-002	6.628383008e-002	7.633806900e-001	1.020172e+003	1.068139e+003	1.140000e+002	1.113182e+002	127	310	22	81	7.953687e+000	1.967207e+001	0	0	0	0	0	0	0	0	0	0	0	77.6126	198.858	1	1	1	1	27.501	22.305	82.5975
DATA	1008	7	24	0	0	A_16_P16103405	chr3:527296-527355	6441.72	4528.25	-1.273436709e-001	8.051869455e-002	1.137542687e-001	5.892956e+002	4.395310e+002	7.782490e+001	5.394894e+001	89	180	22	81	8.176618e+000	2.058723e+001	0	0	0	0	0	0	0	0	0	0	0	44.8712	81.9922	1	1	1	1	26.2212	22.5826	82.2237
DATA	1009	7	25	0	0	A_16_P18327405	chr8:63427076-63427135	6463.11	4528.16	-2.410449129e-002	6.562206933e-002	7.133781463e-001	1.156871e+003	1.094411e+003	1.263416e+002	1.138060e+002	127	315	22	80	8.226391e+000	1.985981e+001	0	0	0	0	0	0	0	0	0	0	0	88.1794	204.593	1	1	1	1	24.6442	22.8524	81.7154
DATA	1010	7	26	0	0	A_14_P139810	chr6:117245810-117245869	6484	4528.24	2.228718446e-001	6.974226613e-002	1.395164338e-003	7.604390e+002	1.270388e+003	9.140804e+001	1.308015e+002	109	349	23	81.5	7.867813e+000	1.880380e+001	0	0	0	0	0	0	0	0	0	0	0	58.0293	238.012	1	1	1	1	24.8756	23.0542	81.9598
DATA	1011	7	27	0	0	A_16_P39066666	chr10:67454101-67454160	6505.52	4528.93	2.634843577e-001	8.090122608e-002	1.126500625e-003	4.008221e+002	7.352516e+002	6.459544e+001	7.982190e+001	77	244	22	81	7.845838e+000	1.833580e+001	0	0	0	0	0	0	0	0	0	0	0	30.6272	138.079	1	1	1	1	25.3321	22.5066	80.9255
DATA	1012	7	28	0	0	A_14_P123165	chr4:154335300-154335359	6526.18	4529.05	1.500639888e-001	6.531007365e-002	2.157796760e-002	1.234520e+003	1.744063e+003	1.334134e+002	1.771402e+002	140.5	411	22	80	8.248134e+000	1.985598e+001	0	0	0	0	0	0	0	0	0	0	0	94.4645	328.299	1	1	1	1	27.2919	22.2579	80.9867
DATA	1013	7	29	0	0	A_14_P125263	chr6:148056029-148056088	6547.13	4529.15	4.841698625e-001	7.732740053e-002	3.817872721e-010	9.213602e+002	2.809308e+003	1.050703e+002	2.826278e+002	119	618	22	84	8.406212e+000	2.141521e+001	0	0	0	0	0	0	0	0	0	0	0	70.6123	530.112	1	1	1	1	26.6546	22.6733	84.14
DATA	1014	7	30	0	0	A_14_P133487	chr3:37821468-37821527	6568.5	4529.26	1.979367860e-001	6.571198647e-002	2.593728218e-003	1.370248e+003	2.161404e+003	1.460060e+002	2.183305e+002	151	496.5	22	83	8.428457e+000	2.155178e+001	0	0	0	0	0	0	0	0	0	0	0	105.196	408.901	1	1	1	1	27.9146	22.9301	84.1469
DATA	1015	7	31	0	0	A_14_P138995	chr6:169653664-169653723	6589.85	4528.57	-5.504403589e-002	6.407953776e-002	3.903429887e-001	1.552303e+003	1.367516e+003	1.631836e+002	1.401699e+002	159	358	23	81	8.455176e+000	2.055843e+001	0	0	0	0	0	0	0	0	0	0	0	119.396	259.382	1	1	1	1	25.7804	23.4042	81.6558
DATA	1016	7	32	0	0	A_16_P18145767	chr7:142328008-142328067	6611.03	4528.36	2.434484039e-001	6.584795121e-002	2.180511087e-004	2.306740e+003	4.040612e+003	2.360786e+002	4.052246e+002	226	832	22	81	8.108656e+000	1.982086e+001	0	0	0	0	0	0	0	0	0	0	0	177.77	768.437	1	1	1	1	26.2212	22.4497	81.1851
DATA	1017	7	33	0	0	A_14_P129083	chr3:28025781-28025840	6632.21	4528.36	2.182952557e-001	6.478996087e-002	7.536593652e-004	3.749644e+003	6.198481e+003	3.782996e+002	6.206030e+002	340	1232	22	80	8.477275e+000	1.935809e+001	0	0	0	0	0	0	0	0	0	0	0	289.56	1182.03	1	1	1	1	25.7804	22.8842	80.6174
DATA	1018	7	34	0	0	A_16_P01799905	chr7:124607233-124607292	6653.69	4528.92	1.147289036e-002	7.111984655e-002	8.718431801e-001	7.005636e+002	7.193173e+002	8.607767e+001	7.813662e+001	104	249	23	80	8.145676e+000	1.987269e+001	0	0	0	0	0	0	0	0	0	0	0	54.2166	137.561	1	1	1	1	26.2212	22.8404	81.5093
DATA	1019	7	35	0	0	A_14_P121399	chr9:87549058-87549116	6673.82	4528.55	-1.516495524e-002	7.269085656e-002	8.347428692e-001	6.648233e+002	6.420092e+002	8.313053e+001	7.104911e+001	95.5	231.5	22	82	7.745726e+000	1.907854e+001	0	0	0	0	0	0	0	0	0	0	0	51.5609	123.104	1	1	1	1	25.7804	22.7246	82.4803
DATA	1020	7	36	0	0	A_14_P131954	chr9:137701489-137701548	6695.27	4528.53	1.222190975e-002	6.242450561e-002	8.447768472e-001	2.248251e+003	2.312420e+003	2.302725e+002	2.332246e+002	220.5	537	22	81	8.018904e+000	1.882388e+001	0	0	0	0	0	0	0	0	0	0	0	174.775	444.687	1	1	1	1	25.7804	22.808	81.6832
DATA	1021	7	37	0	0	A_14_P114521	chr2:233613670-233613729	6716.48	4528.44	1.429617016e-001	7.214432860e-002	4.752324547e-002	6.003972e+002	8.344501e+002	7.792285e+001	8.876166e+001	91	265	22	81	8.143442e+000	1.910024e+001	0	0	0	0	0	0	0	0	0	0	0	46.7863	160.933	1	1	1	1	26.2212	22.792	82.1312
DATA	1022	7	38	0	0	A_14_P112319	chrX:21670446-21670505	6737.83	4528.66	-5.598704919e-001	9.846625041e-002	1.301159452e-008	7.838700e+002	2.159601e+002	9.273350e+001	3.710182e+001	106.5	148.5	22	81	7.960024e+000	1.910227e+001	0	0	0	0	0	0	0	0	0	0	0	61.2354	41.7738	1	1	1	1	25.7804	22.7748	81.516
DATA	1023	7	39	0	0	A_14_P112680	chr1:62175025-62175081	6759	4528.96	2.113127860e-001	7.328165597e-002	3.931952167e-003	5.573656e+002	9.066778e+002	7.449284e+001	9.552707e+001	91	279	22	80	8.215177e+000	1.926148e+001	0	0	0	0	0	0	0	0	0	0	0	43.6511	175.902	1	1	1	1	28.1191	22.7833	81.0213
DATA	1024	7	40	0	0	A_14_P122694	chr13:95090854-95090907	6779.98	4528.88	3.415627907e-002	6.508249678e-002	5.997117132e-001	1.130745e+003	1.223267e+003	1.233528e+002	1.259495e+002	136.5	349.5	22	80	8.082957e+000	1.998713e+001	0	0	0	0	0	0	0	0	0	0	0	88.785	238.022	1	1	1	1	27.9146	22.4749	81.6353
DATA	1025	7	41	0	1	SRN_20721	SRN_20721	6801.37	4528.57	-7.248575587e-001	9.308193061e-002	6.845255222e-015	2.557466e+003	4.818948e+002	2.604291e+002	5.671251e+001	243.5	205.5	22	82	7.763388e+000	1.887691e+001	0	0	0	0	0	0	0	0	0	0	0	201.351	94.0485	1	1	1	1	27.0811	22	81.8853
DATA	1026	7	42	0	0	A_16_P18041282	chr7:98708711-98708770	6822.75	4528.89	1.690207530e-001	1.003156192e-001	9.200986793e-002	2.620191e+002	3.866818e+002	5.559177e+001	4.882493e+001	67	181	22	82	7.959600e+000	1.891532e+001	0	0	0	0	0	0	0	0	0	0	0	20.6851	75.6969	1	1	1	1	25.5572	22.6495	82.6286
DATA	1027	7	43	0	0	A_14_P105670	chr12:51375051-51375110	6843.55	4529.09	-1.009641057e-001	8.220087890e-002	2.193491363e-001	5.172186e+002	4.099303e+002	7.117702e+001	5.063413e+001	87	194	22	82	7.908220e+000	1.962543e+001	0	0	0	0	0	0	0	0	0	0	0	40.9416	80.4865	1	1	1	1	25.7804	23.0398	84.1642
DATA	1028	7	44	0	0	A_14_P117436	chr2:232904052-232904111	6864.9	4528.83	-6.883454943e-002	6.994470056e-002	3.250525144e-001	8.151645e+002	6.956819e+002	9.498683e+001	7.561607e+001	108	245	22	82	8.429102e+000	1.941758e+001	0	0	0	0	0	0	0	0	0	0	0	64.7085	137.005	1	1	1	1	26.6546	23.0401	83.9135
DATA	1029	7	45	0	0	A_14_P119459	chr12:14849143-14849201	6886.2	4528.89	2.674483594e-001	6.707372454e-002	6.680726263e-005	1.577909e+003	2.920991e+003	1.651124e+002	2.935893e+002	167	701	23	83	8.593895e+000	1.923634e+001	0	0	0	0	0	0	0	0	0	0	0	125.611	576.999	1	1	1	1	26.8687	23.0614	83.2604
DATA	1030	7	46	0	0	A_14_P109301	chr8:98078238-98078291	6907.65	4528.88	1.440545811e-001	6.616463561e-002	2.946458828e-002	9.991132e+002	1.392096e+003	1.110532e+002	1.422911e+002	133.5	382.5	23	83	8.368145e+000	1.990012e+001	0	0	0	0	0	0	0	0	0	0	0	79.765	275.828	1	1	1	1	25.7804	22.9416	83.9205
DATA	1031	7	47	0	0	A_14_P102831	chr16:56473623-56473674	6928.61	4529.11	-2.187609482e-001	6.708797009e-002	1.110954788e-003	1.724613e+003	1.042151e+003	1.791095e+002	1.082731e+002	181	315	22	84.5	8.166510e+000	1.985660e+001	0	0	0	0	0	0	0	0	0	0	0	138.076	207.108	1	1	1	1	26.8687	22.5066	84.0921
DATA	1032	7	48	0	0	A_14_P114077	chrX:92699348-92699407	6949.15	4528.83	1.231931387e-001	6.696499011e-002	6.581744589e-002	8.755543e+002	1.162723e+003	9.995063e+001	1.199023e+002	114	338	22	82	8.312753e+000	1.987879e+001	0	0	0	0	0	0	0	0	0	0	0	70.2961	231.737	1	1	1	1	27.501	22.6978	82.9842
DATA	1033	7	49	0	0	A_14_P136583	chr12:53344326-53344385	6970.73	4528.87	2.925016843e-001	6.768803685e-002	1.550983709e-005	1.772064e+003	3.475209e+003	1.836099e+002	3.487448e+002	189.5	793.5	22	80.5	7.846031e+000	1.977301e+001	0	0	0	0	0	0	0	0	0	0	0	142.695	694.732	1	1	1	1	26.6546	22.5934	82.5854
DATA	1034	7	50	0	0	A_14_P128794	chr1:43776590-43776649	6991.8	4529.03	2.039237200e-001	6.700683109e-002	2.339776690e-003	9.914683e+002	1.585633e+003	1.101241e+002	1.612123e+002	134.5	424.5	22	80	8.054987e+000	2.046388e+001	0	0	0	0	0	0	0	0	0	0	0	80.0681	317.921	1	1	1	1	26.8687	22.8273	82.8431
DATA	1035	7	51	0	0	A_14_P108069	chr4:140625364-140625423	7013.05	4528.95	-4.834424613e-001	1.104756467e-001	1.208718384e-005	5.007475e+002	1.645040e+002	6.921924e+001	3.335815e+001	85	140.5	22	84	8.195809e+000	2.124440e+001	0	0	0	0	0	0	0	0	0	0	0	40.5574	33.0803	1	1	1	1	26.4388	23.2163	85.0353
DATA	1036	7	52	0	0	A_14_P129471	chr5:141059389-141059437	7034.24	4529.37	-2.733080789e-001	6.685529508e-002	4.350062683e-005	3.831645e+003	2.042101e+003	3.861163e+002	2.062498e+002	364	522	23	84	8.326511e+000	2.105720e+001	0	0	0	0	0	0	0	0	0	0	0	311.235	411.854	1	1	1	1	26.0017	23.3249	84.9746
DATA	1037	7	53	0	0	A_16_P01321008	chr5:118507580-118507639	7055.16	4529.41	-7.759509803e-002	6.358246882e-002	2.223189222e-001	1.776174e+003	1.485560e+003	1.838631e+002	1.513320e+002	185	410	22	84	8.462436e+000	2.026562e+001	0	0	0	0	0	0	0	0	0	0	0	144.688	300.463	1	1	1	1	23.9365	22.9184	84.8477
DATA	1038	7	54	0	0	A_14_P134950	chr17:41925051-41925110	7076.47	4529.44	-3.631601596e-002	9.820590711e-002	7.115355253e-001	3.277621e+002	3.014691e+002	5.760993e+001	4.167206e+001	70.5	169	22	82	8.669495e+000	2.048233e+001	0	0	0	0	0	0	0	0	0	0	0	26.7775	61.1488	1	1	1	1	24.8756	22.7868	83.547
DATA	1039	7	55	0	0	A_14_P137286	chr16:50259060-50259119	7097.3	4529.22	9.736236549e-002	6.479678182e-002	1.329473265e-001	1.148996e+003	1.437742e+003	1.242329e+002	1.466091e+002	141	377	23	81	8.524437e+000	2.049918e+001	0	0	0	0	0	0	0	0	0	0	0	94.138	292.429	1	1	1	1	24.8756	23.3549	82.5624
DATA	1040	7	56	0	0	A_14_P105617	chr13:36877385-36877444	7118.81	4529.37	1.553162238e-001	7.719247583e-002	4.421315184e-002	4.468672e+002	6.389910e+002	6.492998e+001	7.001180e+001	85.5	238	23	84	8.342262e+000	2.026881e+001	0	0	0	0	0	0	0	0	0	0	0	36.7183	130.334	1	1	1	1	26.2212	23.3592	84.0883
DATA	1041	7	57	0	0	A_14_P129847	chr5:134442297-134442356	7140.03	4529.63	1.644039366e-001	7.142461366e-002	2.134743101e-002	5.910368e+002	8.630152e+002	7.549660e+001	9.089569e+001	96	286	23	83	8.058871e+000	1.899582e+001	0	0	0	0	0	0	0	0	0	0	0	48.7019	176.512	1	1	1	1	25.5572	22.8323	83.5171
DATA	1042	7	58	0	0	A_16_P02046045	chr9:1079463-1079522	7160.79	4529.62	3.075692948e-001	6.867514680e-002	7.513016207e-006	1.327787e+003	2.695863e+003	1.407997e+002	2.710841e+002	148.5	622	22	83	7.979573e+000	1.855478e+001	0	0	0	0	0	0	0	0	0	0	0	109.713	552.834	1	1	1	1	25.1049	22.4407	83.0585
DATA	1043	7	59	0	0	A_14_P139528	chr3:131404737-131404796	7182.62	4529.56	3.700809922e-002	7.529750483e-002	6.230787163e-001	5.236049e+002	5.701798e+002	7.016698e+001	6.369051e+001	86	222	22	84	8.445214e+000	1.891050e+001	0	0	0	0	0	0	0	0	0	0	0	43.3891	117.243	1	1	1	1	24.8756	22.8403	83.508
DATA	1044	7	60	1028	1	SM_09	SM_09	7203.39	4529.91	0.000000000e+000	6.505336213e-001	1.000000000e+000	4.627407e+001	2.811889e+001	4.668005e+001	2.830784e+001	48.5	112.5	22	84	8.095105e+000	1.954734e+001	0	0	0	0	0	0	0	0	0	0	0	2.4736	-0.378417	0	0	0	0	24.6442	22.8057	83.9105
DATA	1045	7	61	0	0	A_16_P41685915	chrX:57926505-57926564	7224.6	4529.59	6.156639154e-002	7.170641079e-002	3.905668793e-001	6.008075e+002	6.923119e+002	7.594725e+001	7.476812e+001	99	261	22	83	8.358360e+000	2.025068e+001	0	0	0	0	0	0	0	0	0	0	0	50.0568	143.079	1	1	1	1	27.501	22.8155	83.7087
DATA	1046	7	62	0	0	A_14_P136844	chr16:89849284-89849338	7245.79	4529.81	-3.470357600e-001	9.806017646e-002	4.016334996e-004	4.918783e+002	2.212187e+002	6.757432e+001	3.581533e+001	87	148	22	83	8.655181e+000	2.030288e+001	0	0	0	0	0	0	0	0	0	0	0	41.0903	45.8326	1	1	1	1	28.5237	23.282	84.1148
DATA	1047	7	63	0	0	A_14_P126892	chr21:34561055-34561114	7266.85	4529.19	6.704973523e-002	6.402516486e-002	2.949887474e-001	1.276611e+003	1.489733e+003	1.357674e+002	1.516003e+002	155	414	22	83	8.418874e+000	1.992221e+001	0	0	0	0	0	0	0	0	0	0	0	106.93	309.377	1	1	1	1	24.4106	23.248	83.4462
DATA	1048	7	64	0	0	A_18_P16933677	chr9:100043492-100043551	7287.66	4529.04	8.830382471e-002	6.580589014e-002	1.796338512e-001	9.514145e+002	1.165933e+003	1.057187e+002	1.199166e+002	132	352	23	82	8.640724e+000	1.976926e+001	0	0	0	0	0	0	0	0	0	0	0	79.895	242.692	1	1	1	1	23.9365	23.6396	83.4602
DATA	1049	7	65	0	0	A_14_P113133	chr1:203052336-203052392	7309.21	4529.81	2.776441096e-001	6.719566641e-002	3.598157185e-005	1.685650e+003	3.194563e+003	1.747227e+002	3.206783e+002	180	739	22	79	8.435993e+000	1.815478e+001	0	0	0	0	0	0	0	0	0	0	0	141.909	666.536	1	1	1	1	28.5237	23.3556	80.0317
DATA	1050	7	66	0	0	A_14_P110861	chr18:65180036-65180095	7330.44	4529.97	3.629168574e-001	7.104705042e-002	3.253800337e-007	1.142522e+003	2.635005e+003	1.231138e+002	2.649741e+002	145	621.5	22	81	8.616103e+000	1.982304e+001	0	0	0	0	0	0	0	0	0	0	0	96.4232	551.018	1	1	1	1	29.1201	22.9882	81.8992
DATA	1051	7	67	0	0	A_14_P130741	chrX:73473460-73473519	7351.49	4529.95	-1.018853718e-001	8.029831618e-002	2.044996667e-001	5.128710e+002	4.056232e+002	6.872896e+001	4.920096e+001	90	192	23	81	8.151026e+000	2.051443e+001	0	0	0	0	0	0	0	0	0	0	0	43.3885	85.0039	1	1	1	1	26.2212	23.2127	82.1166
DATA	1052	7	68	0	0	A_14_P104740	chr19:16108722-16108781	7372.38	4529.26	6.489830449e-002	6.310564311e-002	3.037582741e-001	1.626598e+003	1.888768e+003	1.689422e+002	1.909103e+002	186	494	23	81	8.109427e+000	2.058557e+001	0	0	0	0	0	0	0	0	0	0	0	137.94	396.619	1	1	1	1	25.3321	23.631	83.3946
DATA	1053	7	69	0	0	A_14_P201478	chr4:140639077-140639136	7393.44	4529.5	-4.448279614e-001	7.736406977e-002	8.934885349e-009	1.581614e+003	5.679007e+002	1.645868e+002	6.320046e+001	186.5	226	23	81	8.439213e+000	1.991052e+001	0	0	0	0	0	0	0	0	0	0	0	134.431	119.494	1	1	1	1	24.4106	23.5529	82.3686
DATA	1054	7	70	0	0	A_14_P102690	chr21:45287659-45287718	7414.64	4529.18	-2.621360329e-002	6.726426400e-002	6.967504848e-001	8.714452e+002	8.204015e+002	9.827767e+001	8.658411e+001	116.5	275.5	23	81	8.522725e+000	1.965273e+001	0	0	0	0	0	0	0	0	0	0	0	74.2391	172.957	1	1	1	1	23.9365	23.2511	81.8427
DATA	1055	7	71	0	0	A_14_P109754	chr5:83172699-83172758	7436.11	4529.25	-4.711128721e-001	8.342651089e-002	1.632335418e-008	1.040891e+003	3.517973e+002	1.135332e+002	4.473172e+001	137	179.5	22	81	8.368999e+000	1.970288e+001	0	0	0	0	0	0	0	0	0	0	0	88.8705	74.3069	1	1	1	1	25.3321	23.2288	82.2015
DATA	1056	7	72	0	0	A_14_P132064	chr19:10070230-10070289	7456.96	4529.29	6.041472495e-001	8.360602634e-002	4.969855494e-013	9.618664e+002	3.866001e+003	1.062946e+002	3.875826e+002	127	908	22	81	8.008526e+000	2.008318e+001	0	0	0	0	0	0	0	0	0	0	0	82.2948	818.028	1	1	1	1	25.3321	22.9664	81.774
DATA	1057	7	73	0	0	A_16_P01766547	chr7:100980697-100980756	7478.42	4529.48	3.704786369e-001	7.509522555e-002	8.078919896e-007	5.439174e+002	1.276473e+003	7.068756e+001	1.305825e+002	90	369	23	80	8.194045e+000	1.963111e+001	0	0	0	0	0	0	0	0	0	0	0	46.632	270.569	1	1	1	1	26.2212	23.1669	81.5054
DATA	1058	7	74	0	0	A_14_P126053	chr3:125897691-125897750	7499.58	4529.53	1.616518598e-001	7.211565516e-002	2.498955932e-002	5.438293e+002	7.890680e+002	7.062394e+001	8.355689e+001	93	276	23	79	8.166707e+000	1.872261e+001	0	0	0	0	0	0	0	0	0	0	0	46.7166	167.53	1	1	1	1	25.5572	23.3505	80.3239
DATA	1059	7	75	0	0	A_14_P115244	chr18:35493375-35493434	7520.3	4529.88	2.585567443e-001	7.629293009e-002	7.014799302e-004	4.338319e+002	7.868252e+002	6.248937e+001	8.333113e+001	82	276	23	80	8.493791e+000	1.793991e+001	0	0	0	0	0	0	0	0	0	0	0	37.3358	167.313	1	1	1	1	27.501	23.4399	80.4695
DATA	1060	7	76	0	0	A_16_P00912999	chr4:6082813-6082872	7541.64	4529.56	1.613881235e-001	6.488032160e-002	1.286537917e-002	1.271878e+003	1.844309e+003	1.348776e+002	1.864556e+002	154	503	23	80	8.363682e+000	1.846705e+001	0	0	0	0	0	0	0	0	0	0	0	109.665	392.757	1	1	1	1	24.8756	23.2571	80.9038
DATA	1061	7	77	0	0	A_16_P38056960	chr7:70115602-70115661	7563.42	4529.94	-2.489418691e-001	7.222550975e-002	5.674142277e-004	9.844289e+002	5.549355e+002	1.081624e+002	6.187305e+001	136	222	23	80	8.546577e+000	1.948872e+001	0	0	0	0	0	0	0	0	0	0	0	85.0301	118.349	1	1	1	1	26.4388	23.2435	80.5258
DATA	1062	7	78	0	0	A_18_P13244028	chr2:65200582-65200641	7583.8	4529.78	-4.362106207e-001	7.962970492e-002	4.301876902e-008	1.160048e+003	4.248789e+002	1.243329e+002	5.051815e+001	143	198	22	82	8.571780e+000	1.873291e+001	0	0	0	0	0	0	0	0	0	0	0	100.363	90.7263	1	1	1	1	26.2212	22.8239	82.5396
DATA	1063	7	79	0	0	A_14_P138433	chr19:47764135-47764186	7605.92	4529.75	-6.518570341e-002	6.904829965e-002	3.451392484e-001	7.901157e+002	6.799938e+002	9.076171e+001	7.327255e+001	114.5	259	22	82	8.427468e+000	1.924522e+001	0	0	0	0	0	0	0	0	0	0	0	68.4726	145.388	1	1	1	1	26.8687	23.1283	83.2133
DATA	1064	7	80	0	0	A_14_P121747	chr7:44686742-44686801	7626.39	4529.59	-4.259765087e-001	9.733513340e-002	1.206610148e-005	5.513068e+002	2.067364e+002	7.091063e+001	3.421575e+001	97.5	151.5	22	83	8.565455e+000	1.974803e+001	0	0	0	0	0	0	0	0	0	0	0	47.8483	44.2504	1	1	1	1	27.0811	22.854	83.7347
DATA	1065	7	81	0	0	A_16_P02770448	chr13:46706237-46706296	7647.94	4529.7	-1.790176680e-001	6.664121312e-002	7.225020362e-003	1.380885e+003	9.144073e+002	1.450916e+002	9.541027e+001	171	303	22	83	8.186588e+000	2.101869e+001	0	0	0	0	0	0	0	0	0	0	0	120.022	195.934	1	1	1	1	24.6442	22.512	83.9394
DATA	1066	7	82	0	0	A_14_P103511	chr8:142205751-142205810	7669.07	4529.64	-3.394837653e-001	1.175521966e-001	3.877730416e-003	3.424566e+002	1.567191e+002	5.612945e+001	3.139888e+001	77	144	23	83	8.101206e+000	2.096155e+001	0	0	0	0	0	0	0	0	0	0	0	29.8059	33.6133	1	1	1	1	25.3321	22.9009	83.9701
DATA	1067	7	83	0	0	A_14_P104378	chr3:134204653-134204702	7690	4530.15	-7.866815202e-001	9.578100899e-002	2.151281446e-016	5.022548e+003	8.208099e+002	5.042151e+002	8.646524e+001	463	271	23	82	8.513538e+000	1.924919e+001	0	0	0	0	0	0	0	0	0	0	0	437.665	176.207	1	1	1	1	26.8687	23.1309	83.245
DATA	1068	7	84	0	0	A_14_P134048	chr17:60023741-60023800	7711.23	4530.49	3.867242142e-001	7.138563779e-002	6.047356144e-008	1.701128e+003	4.144395e+003	1.758034e+002	4.153286e+002	194	972	22	82	8.622429e+000	1.790811e+001	0	0	0	0	0	0	0	0	0	0	0	148.407	890.424	1	1	1	1	25.7804	22.9073	82.904
DATA	1069	7	85	0	0	A_14_P109239	chr17:6013291-6013349	7732	4530.3	3.213733629e-001	7.555765781e-002	2.105935432e-005	4.655840e+002	9.758237e+002	6.427893e+001	1.012870e+002	87.5	301.5	23	81	8.698258e+000	1.902898e+001	0	0	0	0	0	0	0	0	0	0	0	40.663	209.8	1	1	1	1	26.4388	23.221	81.3259
DATA	1070	7	86	0	0	A_16_P00930657	chr4:19370059-19370118	7753.82	4530.21	1.762233754e-001	6.628620126e-002	7.848404115e-003	9.603525e+002	1.440967e+003	1.057482e+002	1.466276e+002	133.5	421	22	81	8.392039e+000	1.951463e+001	0	0	0	0	0	0	0	0	0	0	0	83.9643	310.002	1	1	1	1	25.7804	22.7332	81.77
DATA	1071	7	87	0	1	SRN_20373	SRN_20373	7773.98	4529.95	-7.254415588e-001	9.398699373e-002	1.176777085e-014	1.949004e+003	3.667509e+002	1.998560e+002	4.560836e+001	209	180	22	80	8.315332e+000	1.955044e+001	0	0	0	0	0	0	0	0	0	0	0	170.561	78.9401	1	1	1	1	26.4388	22.0802	81.2925
DATA	1072	7	88	0	0	A_16_P17392721	chr5:168729607-168729665	7795.61	4530.07	-3.170758029e-001	7.447804309e-002	2.069052756e-005	1.038815e+003	5.005672e+002	1.128906e+002	5.692147e+001	136	225.5	22	81	7.793811e+000	1.970901e+001	0	0	0	0	0	0	0	0	0	0	0	90.9867	107.793	1	1	1	1	25.7804	22.2562	82.2447
DATA	1073	7	89	0	0	A_14_P125869	chr2:28999809-28999867	7816.85	4529.96	5.478263578e-002	7.378654055e-002	4.578162265e-001	5.201149e+002	5.900407e+002	6.822795e+001	6.492563e+001	94	235	22	81	7.807022e+000	1.960002e+001	0	0	0	0	0	0	0	0	0	0	0	45.5911	127.106	1	1	1	1	23.696	22.6576	82.1608
DATA	1074	7	90	0	1	SRN_20044	SRN_20044	7838.32	4530.25	-5.754859270e-002	6.212045329e-002	3.542364360e-001	3.122670e+003	2.735127e+003	3.153696e+002	2.748502e+002	311.5	697.5	22	80	7.996854e+000	1.958643e+001	0	0	0	0	0	0	0	0	0	0	0	273.899	589.367	1	1	1	1	25.1049	22.1928	81.8137
DATA	1075	7	91	0	0	A_16_P38360542	chr8:32859696-32859755	7858.96	4530.14	1.337867043e-001	6.703852571e-002	4.596996428e-002	8.019662e+002	1.091297e+003	9.152314e+001	1.124387e+002	114	341	22	80	8.067088e+000	1.919932e+001	0	0	0	0	0	0	0	0	0	0	0	70.385	235.194	1	1	1	1	23.4529	22.5325	81.0444
DATA	1076	7	92	0	0	A_14_P127813	chr1:92420533-92420592	7880.54	4530.19	-1.799093501e-001	7.113109962e-002	1.143019158e-002	8.603525e+002	5.685479e+002	9.666978e+001	6.297219e+001	120	224	22	80	8.510234e+000	1.937411e+001	0	0	0	0	0	0	0	0	0	0	0	75.5482	122.545	1	1	1	1	25.3321	23.1131	81.7561
DATA	1077	7	93	0	0	A_16_P36569206	chr3:180261965-180262024	7901.62	4530.4	1.939830492e-001	6.466105848e-002	2.699813230e-003	1.831538e+003	2.862852e+003	1.883793e+002	2.875626e+002	211.5	686	22	82	8.606769e+000	2.064466e+001	0	0	0	0	0	0	0	0	0	0	0	160.892	617.071	1	1	1	1	25.7804	23.4578	83.8187
DATA	1078	7	94	0	0	A_14_P118869	chr15:93665770-93665829	7922.73	4530.32	3.773739075e-001	8.155368276e-002	3.704516074e-006	3.435206e+002	8.190808e+002	5.585829e+001	8.626732e+001	77	274	22	84	8.275138e+000	2.091165e+001	0	0	0	0	0	0	0	0	0	0	0	30.1873	176.534	1	1	1	1	24.8756	23.1511	84.1402
DATA	1079	7	95	0	0	A_14_P132543	chr8:133584392-133584451	7943.69	4530.39	8.513234820e-002	6.473102591e-002	1.884525506e-001	1.074907e+003	1.307685e+003	1.161610e+002	1.335431e+002	135	389	22	83	8.285277e+000	2.032249e+001	0	0	0	0	0	0	0	0	0	0	0	94.4821	281.797	1	1	1	1	24.4106	23.2965	82.9677
DATA	1080	7	96	0	0	A_14_P128070	chr6:90097171-90097224	7965.15	4530.13	1.886793052e-001	7.098805084e-002	7.862867243e-003	5.755767e+002	8.887560e+002	7.246506e+001	9.291179e+001	96	296	23	83	8.123136e+000	1.993419e+001	0	0	0	0	0	0	0	0	0	0	0	50.6029	191.471	1	1	1	1	24.4106	23.3958	83.2779
DATA	1081	7	97	0	0	A_14_P124618	chr1:78401620-78401679	7986.12	4530.26	-2.768312656e-001	7.007930564e-002	7.806733131e-005	1.360906e+003	7.194436e+002	1.430338e+002	7.687777e+001	164	266	23	82	8.757707e+000	2.004877e+001	0	0	0	0	0	0	0	0	0	0	0	119.655	154.945	1	1	1	1	25.5572	24.0015	82.8897
DATA	1082	7	98	0	0	A_16_P35872087	chr2:137951387-137951446	8007.45	4530.45	2.605774051e-001	6.689717446e-002	9.812057226e-005	1.409549e+003	2.568371e+003	1.476698e+002	2.582636e+002	168.5	647.5	23	81	9.004291e+000	2.027816e+001	0	0	0	0	0	0	0	0	0	0	0	123.93	552.919	1	1	1	1	24.4106	23.8927	82.4914
DATA	1083	7	99	0	0	A_18_P15975171	chr7:8660565-8660624	8028.45	4530.81	2.545487634e-001	6.690586471e-002	1.420445820e-004	1.296110e+003	2.329114e+003	1.368853e+002	2.344850e+002	159	617	23	81	8.985991e+000	2.079506e+001	0	0	0	0	0	0	0	0	0	0	0	113.942	501.174	1	1	1	1	25.7804	23.6224	83.575
DATA	1084	7	100	0	1	SRN_50132	SRN_50132	8050.15	4530.56	-1.834914141e-002	6.145218398e-002	7.652512351e-001	1.988408e+004	1.906146e+004	1.988895e+003	1.906340e+003	1813.5	4215.5	22	80	8.804818e+000	1.972564e+001	0	0	0	0	0	0	0	0	0	0	0	1747.82	4099.14	1	1	1	1	24.6442	23.5172	82.2194
DATA	1085	7	101	0	0	A_16_P03293496	chr17:75043235-75043294	8070.78	4530.58	2.262884823e-001	6.694227494e-002	7.239293228e-004	1.021172e+003	1.719442e+003	1.112108e+002	1.740751e+002	138	464	22	81	8.662557e+000	2.038798e+001	0	0	0	0	0	0	0	0	0	0	0	89.7409	369.527	1	1	1	1	25.1049	23.4939	83.5107
DATA	1086	7	102	0	0	A_14_P106519	chr21:48018850-48018909	8092.15	4530.69	1.783379073e-001	6.649637878e-002	7.320115846e-003	9.276966e+002	1.398762e+003	1.027005e+002	1.424913e+002	129	424	22	83	8.425348e+000	2.050342e+001	0	0	0	0	0	0	0	0	0	0	0	81.4997	300.388	1	1	1	1	24.8756	23.1577	84.5187
DATA	1087	7	103	0	0	A_14_P133618	chr4:185638260-185638319	8113.36	4530.44	-2.868443545e-001	7.979012418e-002	3.244094030e-004	7.039841e+002	3.636792e+002	8.305689e+001	4.541206e+001	106.5	178	22	83	8.692520e+000	1.974728e+001	0	0	0	0	0	0	0	0	0	0	0	61.8249	78.0368	1	1	1	1	24.8756	23.4862	83.6446
DATA	1088	7	104	0	0	A_16_P17903954	chr7:34360422-34360481	8134.28	4530.39	1.203859302e-002	6.230216869e-002	8.467795366e-001	2.134450e+003	2.194445e+003	2.179519e+002	2.211262e+002	227	578	22	83	8.273853e+000	1.966822e+001	0	0	0	0	0	0	0	0	0	0	0	187.368	470.462	1	1	1	1	25.1049	23.3981	83.7476
DATA	1089	7	105	0	0	A_14_P101978	chr1:201700840-201700894	8155.19	4530.44	-1.631820119e-001	6.534795832e-002	1.252048522e-002	1.626324e+003	1.116927e+003	1.685099e+002	1.149678e+002	183.5	352	23	84	8.454729e+000	1.949736e+001	0	0	0	0	0	0	0	0	0	0	0	142.687	239.229	1	1	1	1	25.7804	23.8676	84.63
DATA	1090	7	106	0	0	A_14_P134932	chr10:74095139-74095184	8176.5	4530.77	7.905687109e-002	6.439580870e-002	2.195704745e-001	1.144181e+003	1.372624e+003	1.226391e+002	1.399458e+002	149	408	23	83	8.764300e+000	1.997932e+001	0	0	0	0	0	0	0	0	0	0	0	100.32	293.695	1	1	1	1	27.0811	24.2285	84.8055
DATA	1091	7	107	0	0	A_16_P38427797	chr8:66747137-66747196	8198.1	4530.6	1.863215036e-001	6.496094978e-002	4.128042853e-003	1.437443e+003	2.207557e+003	1.503789e+002	2.224379e+002	174	580	24	84	8.194750e+000	1.985267e+001	0	0	0	0	0	0	0	0	0	0	0	125.951	471.807	1	1	1	1	25.7804	24.3225	84.8801
DATA	1092	7	108	0	0	A_14_P105500	chr11:113074982-113075041	8219.02	4530.66	-3.885821282e-001	1.118038678e-001	5.097696082e-004	3.954807e+002	1.616379e+002	5.931540e+001	3.175740e+001	79	144	23.5	84	7.911199e+000	2.024568e+001	0	0	0	0	0	0	0	0	0	0	0	34.6271	34.506	1	1	1	1	26.4388	23.9888	84.7141
DATA	1093	7	109	0	0	A_14_P114201	chr4:71230201-71230260	8240.34	4530.97	-2.360510101e-001	6.784563322e-002	5.028444081e-004	1.532815e+003	8.900999e+002	1.595395e+002	9.312298e+001	183	300	23	83	8.023506e+000	1.975415e+001	0	0	0	0	0	0	0	0	0	0	0	134.094	189.782	1	1	1	1	27.2919	23.5041	83.476
DATA	1094	7	110	0	0	A_16_P03133116	chr16:28012283-28012342	8261.35	4530.76	4.418644724e-001	7.479448004e-002	3.468854316e-009	9.744680e+002	2.695455e+003	1.070360e+002	2.709351e+002	132	658	24	83	8.291379e+000	2.062050e+001	0	0	0	0	0	0	0	0	0	0	0	85.1786	573.96	1	1	1	1	26.6546	24.3286	84.8632
DATA	1095	7	111	0	0	A_14_P116475	chr4:84222198-84222257	8282.87	4531.06	-1.368534807e-001	7.228775047e-002	5.833436972e-002	7.329050e+002	5.348035e+002	8.565162e+001	6.011056e+001	109	220.5	23	84	8.799056e+000	1.990029e+001	0	0	0	0	0	0	0	0	0	0	0	64.0002	113.723	1	1	1	1	28.1191	23.7598	84.2647
DATA	1096	7	112	0	0	A_14_P138995	chr6:169653664-169653723	8303.74	4530.79	-9.563136076e-003	6.362089781e-002	8.805165850e-001	1.382800e+003	1.352684e+003	1.452228e+002	1.380319e+002	163	377	22	83.5	8.622552e+000	1.891205e+001	0	0	0	0	0	0	0	0	0	0	0	120.641	287.232	1	1	1	1	25.3321	22.8115	83.861
DATA	1097	7	113	0	-1	NC2_00025489	NC2_00025489	8324.83	4531	0.000000000e+000	6.474497511e-001	1.000000000e+000	4.411651e+001	2.733882e+001	4.443655e+001	2.752253e+001	50	103	22	83	8.089194e+000	2.028235e+001	0	0	0	0	0	0	0	0	0	0	0	1.26168	-0.592957	0	0	0	0	28.1191	22.4538	84.8053
DATA	1098	7	114	0	0	A_16_P20032564	chr14:47605306-47605365	8345.93	4530.6	1.382026992e-001	6.431719802e-002	3.165283941e-002	1.347135e+003	1.851884e+003	1.418599e+002	1.872287e+002	158	485	23	83	8.503003e+000	2.087058e+001	0	0	0	0	0	0	0	0	0	0	0	117.286	392.049	1	1	1	1	25.7804	23.1867	84.5206
DATA	1099	7	115	0	0	A_14_P104714	chr8:62201904-62201963	8367.39	4531.17	-2.323350053e-001	7.155537841e-002	1.166587921e-003	9.808385e+002	5.744636e+002	1.077120e+002	6.373652e+001	134.5	214.5	22	82	8.309050e+000	2.022040e+001	0	0	0	0	0	0	0	0	0	0	0	85.2882	121.423	1	1	1	1	27.2919	22.8279	82.8876
DATA	1100	7	116	0	0	A_16_P15533888	chr2:3950749-3950808	8388.14	4530.49	8.118189292e-002	6.312957418e-002	1.984582121e-001	1.646991e+003	1.985515e+003	1.706205e+002	2.004681e+002	187	517	22	82	7.758612e+000	2.103989e+001	0	0	0	0	0	0	0	0	0	0	0	143.065	418.985	1	1	1	1	25.7804	22.3045	83.3029
DATA	1101	7	117	0	0	A_14_P122630	chr2:219093458-219093517	8409.69	4530.84	-6.892042526e-002	6.517072770e-002	2.902667939e-001	1.182095e+003	1.008630e+003	1.263496e+002	1.045979e+002	144.5	310.5	22	81.5	7.758766e+000	1.902357e+001	0	0	0	0	0	0	0	0	0	0	0	102.548	212.48	1	1	1	1	26.6546	22.5433	82.1483
DATA	1102	7	118	0	0	A_16_P01829228	chr7:145971019-145971078	8430.26	4530.81	2.002900757e-001	6.659208215e-002	2.632189201e-003	9.936633e+002	1.575902e+003	1.089462e+002	1.600145e+002	133	440	22	81	7.312213e+000	1.957979e+001	0	0	0	0	0	0	0	0	0	0	0	86.0963	331.423	1	1	1	1	25.5572	22.6797	81.8595
DATA	1103	7	119	0	1	SRN_30524	SRN_30524	8452.21	4530.97	-2.130828993e-001	6.475212652e-002	9.992155314e-004	4.501707e+003	2.756096e+003	4.523878e+002	2.770080e+002	436	673	22	80	7.731144e+000	1.792035e+001	0	0	0	0	0	0	0	0	0	0	0	389.516	578.566	1	1	1	1	25.7804	22.405	79.77
DATA	1104	7	120	0	0	A_14_P110983	chr1:151821756-151821815	8472.75	4530.58	-1.305927405e-001	9.078865918e-002	1.503133096e-001	4.031238e+002	2.984322e+002	6.025839e+001	4.081855e+001	83	162	22.5	81	8.240211e+000	1.885349e+001	0	0	0	0	0	0	0	0	0	0	0	34.8383	62.5364	1	1	1	1	25.1049	23.0031	81.017
DATA	1105	7	121	0	0	A_14_P120096	chr12:95881153-95881212	8494.08	4531.07	2.075729521e-001	7.029423898e-002	3.147880376e-003	6.290295e+002	1.014481e+003	7.725692e+001	1.052146e+002	101	315.5	23	81	8.180369e+000	1.908784e+001	0	0	0	0	0	0	0	0	0	0	0	54.282	212.193	1	1	1	1	26.8687	23.3383	81.5248
DATA	1106	7	122	0	0	A_14_P122293	chr14:100735192-100735251	8515.49	4530.77	3.276717716e-002	6.912102474e-002	6.354605865e-001	7.006909e+002	7.556030e+002	8.322831e+001	8.056515e+001	105	253	23	81	8.156266e+000	2.069688e+001	0	0	0	0	0	0	0	0	0	0	0	60.3846	157.743	1	1	1	1	25.7804	23.5934	81.9262
DATA	1107	7	123	0	0	A_14_P201307	chr15:55964635-55964688	8536.12	4530.55	-4.867207846e-001	7.877438327e-002	6.464455320e-010	1.833648e+003	5.978540e+002	1.887996e+002	6.601975e+001	203	226	23	79	8.177735e+000	1.976986e+001	0	0	0	0	0	0	0	0	0	0	0	157.811	124.577	1	1	1	1	25.7804	23.1391	80.2983
DATA	1108	7	124	0	0	A_16_P20231485	chr15:44214776-44214835	8557.7	4530.52	1.239009213e-001	6.473028643e-002	5.560602696e-002	1.169943e+003	1.556201e+003	1.253641e+002	1.581298e+002	148	411	22	80	8.025490e+000	1.952006e+001	0	0	0	0	0	0	0	0	0	0	0	100.545	323.632	1	1	1	1	25.7804	22.561	81.407
DATA	1109	7	125	0	0	A_14_P102892	chr7:129585420-129585479	8578.4	4531.37	-1.983292188e-001	9.516642776e-002	3.715788483e-002	4.084572e+002	2.587124e+002	6.085431e+001	3.820595e+001	79.5	161.5	22	81	8.543250e+000	1.949111e+001	0	0	0	0	0	0	0	0	0	0	0	35.0477	53.7019	1	1	1	1	23.9365	23.1664	82.1499
DATA	1110	7	126	0	0	A_16_P17618996	chr6:87615740-87615799	8600.04	4531.18	-1.066880263e-001	7.117319669e-002	1.338758126e-001	7.532646e+002	5.891956e+002	8.783412e+001	6.530774e+001	113.5	225	23	80	8.554903e+000	1.916016e+001	0	0	0	0	0	0	0	0	0	0	0	64.5408	122.054	1	1	1	1	25.3321	23.8889	81.746
DATA	1111	7	127	0	0	A_16_P19319348	chr11:88758551-88758610	8621.03	4531.22	1.050805619e-001	6.521780531e-002	1.071306836e-001	1.037761e+003	1.321837e+003	1.132085e+002	1.351638e+002	135	381.5	23	81	7.963238e+000	1.960229e+001	0	0	0	0	0	0	0	0	0	0	0	88.788	273.283	1	1	1	1	25.7804	23.4315	81.5223
DATA	1112	7	128	0	0	A_16_P21219751	chr21:26960945-26961004	8642.26	4531.1	1.386400842e-001	6.451102439e-002	3.162715734e-002	1.300835e+003	1.790038e+003	1.377471e+002	1.812244e+002	154	467	23	80	7.942822e+000	1.919173e+001	0	0	0	0	0	0	0	0	0	0	0	111.136	369.338	1	1	1	1	25.5572	23.2548	80.6468
DATA	1113	7	129	0	0	A_14_P114170	chr20:25287497-25287554	8663.22	4531.16	1.575697571e-001	6.398555545e-002	1.379401362e-002	1.799125e+003	2.586015e+003	1.855452e+002	2.601496e+002	206	641	22	80	7.994481e+000	1.880670e+001	0	0	0	0	0	0	0	0	0	0	0	153.485	532.512	1	1	1	1	25.3321	23.0094	80.1619
DATA	1114	7	130	0	0	A_14_P127512	chrX:148250026-148250085	8684.29	4531.18	3.114749114e-001	6.810185456e-002	4.792712023e-006	2.184277e+003	4.474892e+003	2.231034e+002	4.483893e+002	234	1009.5	22	81	7.811177e+000	1.948173e+001	0	0	0	0	0	0	0	0	0	0	0	186.074	919.629	1	1	1	1	25.1049	22.5496	81.9858
DATA	1115	7	131	0	0	A_14_P132891	chr14:69673529-69673588	8706.1	4531.4	1.258990460e-002	6.201367748e-002	8.391208142e-001	2.704633e+003	2.784186e+003	2.742647e+002	2.798688e+002	277	667.5	22	80	7.793785e+000	2.039479e+001	0	0	0	0	0	0	0	0	0	0	0	230.053	570.996	1	1	1	1	26.2212	22.1216	81.575
DATA	1116	7	132	0	0	A_18_P14264151	chr3:82540102-82540161	8727.1	4531.4	-1.087671107e-001	6.694650840e-002	1.042293100e-001	1.067667e+003	8.311293e+002	1.160847e+002	8.786725e+001	134	273	22	78.5	8.118183e+000	1.957096e+001	0	0	0	0	0	0	0	0	0	0	0	90.6876	170.114	1	1	1	1	26.0017	22.5974	80.0895
DATA	1117	7	133	0	0	A_16_P02761878	chr13:40860857-40860916	8748	4531.11	-1.537093742e-001	7.351511526e-002	3.654114783e-002	7.328104e+002	5.143778e+002	8.632562e+001	5.883852e+001	107	206	22	80	8.086151e+000	1.980342e+001	0	0	0	0	0	0	0	0	0	0	0	62.1632	105.073	1	1	1	1	22.7082	22.9573	80.5466
DATA	1118	7	134	0	0	A_14_P127927	chr5:70834859-70834918	8769.44	4531.43	-2.038793093e-001	7.636572498e-002	7.590206747e-003	7.090886e+002	4.434261e+002	8.435689e+001	5.277927e+001	109.5	191.5	22	81	8.293402e+000	1.917196e+001	0	0	0	0	0	0	0	0	0	0	0	60.0642	90.3994	1	1	1	1	26.2212	23.1752	81.4364
DATA	1119	7	135	0	0	A_16_P15326798	chr1:165504256-165504315	8790.04	4531.53	-3.607129471e-001	7.659971522e-002	2.488571551e-006	1.089727e+003	4.749026e+002	1.181886e+002	5.547827e+001	136.5	200	23	81	8.775757e+000	1.796383e+001	0	0	0	0	0	0	0	0	0	0	0	92.1855	96.6321	1	1	1	1	25.3321	23.7155	81.7471
DATA	1120	7	136	0	0	A_16_P01056612	chr4:114876387-114876446	8811.4	4531.34	1.355575278e-001	6.575318616e-002	3.924472836e-002	1.003116e+003	1.370594e+003	1.102780e+002	1.400394e+002	131	382.5	22	82	8.194012e+000	1.959410e+001	0	0	0	0	0	0	0	0	0	0	0	84.7514	278.337	1	1	1	1	24.4106	22.684	84.4797
DATA	1121	7	137	0	0	A_14_P201638	chr5:148201371-148201430	8833.21	4531.25	1.565226741e-001	6.738179422e-002	2.018332445e-002	8.228850e+002	1.179945e+003	9.421003e+001	1.214567e+002	114	351	22	82	8.057645e+000	2.071696e+001	0	0	0	0	0	0	0	0	0	0	0	69.436	239.148	1	1	1	1	25.1049	22.7524	83.9806
DATA	1122	7	138	0	0	A_14_P201073	chr6:105308411-105308470	8854	4531.8	-1.107810370e+000	2.143480511e-001	2.362603874e-007	3.672623e+002	2.865273e+001	5.880786e+001	2.888078e+001	78	108.5	22	82	8.169142e+000	1.930415e+001	0	0	0	0	0	0	0	0	0	0	0	30.9502	2.89682	1	0	1	0	28.1191	22.6175	82.6724
DATA	1123	7	139	0	0	A_16_P01468291	chr6:43424544-43424603	8874.82	4531.85	-2.268756127e-001	1.188069520e-001	5.618270997e-002	3.041343e+002	1.803806e+002	5.513003e+001	3.406524e+001	68	149	22	82	8.161596e+000	2.014952e+001	0	0	0	0	0	0	0	0	0	0	0	25.6012	36.4264	1	1	1	1	20.0267	22.8478	83.3612
DATA	1124	7	140	0	0	A_16_P16532205	chr3:184799629-184799688	8896.31	4531.58	-1.137712948e-001	6.577801554e-002	8.369733358e-002	1.270285e+003	9.775295e+002	1.351110e+002	1.019499e+002	156	290	22	84	8.074213e+000	2.023327e+001	0	0	0	0	0	0	0	0	0	0	0	106.818	197.041	1	1	1	1	24.8756	22.3522	84.105
DATA	1125	7	141	0	0	A_14_P100192	chr13:24334216-24334267	8916.95	4531.54	3.337741134e-001	7.471774118e-002	7.927471779e-006	5.305823e+002	1.144266e+003	7.027156e+001	1.180443e+002	93	329	22	81	8.396456e+000	1.879986e+001	0	0	0	0	0	0	0	0	0	0	0	44.5727	230.255	1	1	1	1	26.4388	22.9662	82.4477
DATA	1126	7	142	0	0	A_16_P21464716	chrX:48372386-48372445	8938.24	4531.94	2.830321654e-001	9.614598316e-002	3.242353441e-003	2.423188e+002	4.649639e+002	5.210067e+001	5.482515e+001	61.5	191	23	82	8.527357e+000	1.955698e+001	0	0	0	0	0	0	0	0	0	0	0	20.3355	93.4042	1	1	1	1	23.696	23.4267	82.2133
DATA	1127	7	143	0	1	SRN_30812	SRN_30812	8959.93	4531.12	2.866731291e-002	6.181983963e-002	6.428458527e-001	3.511696e+003	3.751321e+003	3.541898e+002	3.762591e+002	327	855	22	81	8.075052e+000	1.974117e+001	0	0	0	0	0	0	0	0	0	0	0	294.493	752.282	1	1	1	1	25.5572	23.0143	81.3905
DATA	1128	7	144	0	0	A_14_P133199	chr1:58938411-58938470	8980.87	4531.56	-6.302877585e-002	6.458711851e-002	3.291277915e-001	1.331821e+003	1.151906e+003	1.409662e+002	1.188204e+002	162	342.5	22	82	8.216256e+000	1.870097e+001	0	0	0	0	0	0	0	0	0	0	0	111.591	230.645	1	1	1	1	26.4388	22.8977	82.2591
DATA	1129	7	145	0	0	A_16_P01066752	chr4:122639200-122639259	9002.25	4531.4	1.010746350e-001	6.826788010e-002	1.387240934e-001	7.441117e+002	9.391020e+002	8.760047e+001	9.834209e+001	108.5	284	22	83	7.977479e+000	1.965858e+001	0	0	0	0	0	0	0	0	0	0	0	62.307	187.746	1	1	1	1	25.1049	22.9316	83.1804
DATA	1130	7	146	0	0	A_14_P123740	chr12:120648310-120648369	9022.83	4531.48	7.126853606e-002	6.548270295e-002	2.764376885e-001	1.004967e+003	1.184187e+003	1.106297e+002	1.219730e+002	134.5	329.5	22	83	8.193528e+000	1.947721e+001	0	0	0	0	0	0	0	0	0	0	0	84.0997	236.413	1	1	1	1	25.7804	23.0218	83.7395
DATA	1131	7	147	0	0	A_14_P123294	chr3:78605584-78605643	9044.5	4531.7	-2.130529401e-001	6.520424959e-002	1.085133021e-003	3.005992e+003	1.840496e+003	3.041406e+002	1.863626e+002	307	473	22	83	7.926932e+000	1.992400e+001	0	0	0	0	0	0	0	0	0	0	0	251.418	366.932	1	1	1	1	25.3321	23.1565	83.6917
DATA	1132	7	148	0	0	A_16_P02188800	chr9:135600047-135600104	9065.39	4531.31	-2.693817486e-001	7.570497170e-002	3.732488062e-004	8.684458e+002	4.670474e+002	9.841163e+001	5.513913e+001	123.5	190.5	23	83	8.169834e+000	1.881986e+001	0	0	0	0	0	0	0	0	0	0	0	72.6152	92.994	1	1	1	1	25.5572	23.7119	82.644
DATA	1133	7	149	0	0	A_14_P120328	chr4:44350757-44350816	9086.84	4531.63	6.706198882e-002	6.215476293e-002	2.806092507e-001	3.010313e+003	3.512964e+003	3.045720e+002	3.525198e+002	298.5	769.5	23	83	8.543827e+000	1.908631e+001	0	0	0	0	0	0	0	0	0	0	0	251.626	698.64	1	1	1	1	26.4388	23.28	82.3877
DATA	1134	7	150	0	0	A_16_P00369434	chr2:49208081-49208140	9107.13	4531.76	-2.480138763e-001	8.148282042e-002	2.336440456e-003	6.444898e+002	3.640845e+002	7.936356e+001	4.678028e+001	99	175	22	83	8.426252e+000	1.884397e+001	0	0	0	0	0	0	0	1	0	0	0	53.8635	72.332	1	1	1	1	24.6442	22.9462	82.9585
DATA	1135	7	151	0	0	A_16_P19899355	chr13:88107653-88107712	9129.27	4532.13	1.007223759e-001	6.302532135e-002	1.100150439e-001	1.970932e+003	2.485387e+003	2.024622e+002	2.502719e+002	212.5	585	23	81	8.307532e+000	1.908994e+001	0	0	0	0	0	0	0	0	0	0	0	164.709	493.268	1	1	1	1	26.6546	23.2695	82.4402
DATA	1136	7	152	0	0	A_14_P110556	chr6:46563801-46563860	9150.35	4532.09	-3.752966382e-001	7.562916659e-002	6.965367963e-007	1.286524e+003	5.421523e+002	1.367333e+002	6.168773e+001	149	210.5	22	81	8.262337e+000	1.995239e+001	0	0	0	0	0	0	0	0	0	0	0	107.53	107.505	1	1	1	1	25.7804	22.3786	82.7588
DATA	1137	7	153	0	0	A_14_P123937	chr16:29838538-29838597	9171.41	4532.13	5.585412804e-001	8.332214596e-002	2.036316346e-011	5.082428e+002	1.839130e+003	6.874926e+001	1.862563e+002	83.5	484	22	81	8.213711e+000	2.019466e+001	0	0	0	0	0	0	0	0	0	0	0	42.4919	364.411	1	1	1	1	24.8756	22.4429	82.0293
DATA	1138	7	154	0	0	A_14_P100874	chr11:36472131-36472190	9192.68	4532.27	7.290447943e-002	6.442865052e-002	2.578221119e-001	1.196476e+003	1.415169e+003	1.282852e+002	1.445529e+002	148	374	21	81	7.902074e+000	2.008979e+001	0	0	0	0	0	0	0	0	0	0	0	100.074	280.228	1	1	1	1	26.6546	22.1771	81.161
DATA	1139	7	155	0	0	A_14_P104198	chr2:233416378-233416437	9213.29	4531.66	-8.476822814e-002	6.742919903e-002	2.087014190e-001	9.808294e+002	8.069103e+002	1.084378e+002	8.590974e+001	122	258	21	82	8.412601e+000	2.025717e+001	0	0	0	0	0	0	0	0	0	0	0	82.0962	159.696	1	1	1	1	25.1049	22.3711	82.118
DATA	1140	7	156	0	0	A_16_P21464716	chrX:48372386-48372445	9234.88	4531.62	5.683218223e-002	9.426809216e-002	5.465896876e-001	3.124282e+002	3.561086e+002	5.577800e+001	4.624130e+001	69	174.5	22	83	8.053143e+000	1.925089e+001	0	0	0	0	0	0	0	0	0	0	0	26.1714	70.4498	1	1	1	1	26.0017	22.8405	82.807
DATA	1141	7	157	0	0	A_14_P115716	chr16:62643246-62643305	9256	4531.3	2.165653658e-001	6.799936536e-002	1.448468136e-003	8.557460e+002	1.408998e+003	9.723038e+001	1.439560e+002	116	377	21	84	8.208394e+000	1.923441e+001	0	0	0	0	0	0	0	0	0	0	0	71.7567	278.673	1	1	1	1	25.7804	22.5938	84.3891
DATA	1142	7	158	0	0	A_14_P135339	chrX:22050894-22050953	9277.03	4531.71	2.145567949e-001	6.715242911e-002	1.397963263e-003	9.789452e+002	1.604409e+003	1.082110e+002	1.631318e+002	126	424	21.5	84	8.256522e+000	1.955342e+001	0	0	0	0	0	0	0	0	0	0	0	82.1733	317.3	1	1	1	1	27.2919	22.6466	84.0375
DATA	1143	7	159	0	0	A_14_P104194	chr2:240957863-240957922	9298.64	4531.89	2.299309449e-001	6.798677643e-002	7.196142422e-004	8.917814e+002	1.514221e+003	1.003663e+002	1.542700e+002	118.5	387.5	22	83	7.767385e+000	2.091526e+001	0	0	0	0	0	0	0	0	0	0	0	74.9558	299.486	1	1	1	1	27.501	22.0326	83.7178
DATA	1144	7	160	0	-1	NC1_00000031	NC1_00000031	9319.37	4532.13	0.000000000e+000	6.445248378e-001	1.000000000e+000	4.567672e+001	2.930164e+001	4.611254e+001	2.949854e+001	50	105	22	83	7.865667e+000	2.030671e+001	0	0	0	0	0	0	0	0	0	0	0	2.90008	-1.58623	0	0	0	0	28.5237	21.844	83.5977
DATA	1145	7	161	0	0	A_14_P100462	chr11:133941206-133941265	9340.57	4532.16	2.231998167e-001	7.009573947e-002	1.451477912e-003	6.731729e+002	1.125451e+003	8.147865e+001	1.163438e+002	109	318	22	81	8.235011e+000	2.030117e+001	0	0	0	0	0	0	0	0	0	0	0	56.7624	222.733	1	1	1	1	28.5237	22.1246	82.4511
DATA	1146	7	162	0	0	A_14_P107104	chr15:69019738-69019796	9361.1	4532.47	-1.355100939e-001	6.711425603e-002	4.347728376e-002	1.144719e+003	8.378932e+002	1.233014e+002	8.882091e+001	141	275	22	81.5	8.277885e+000	1.897790e+001	0	0	0	0	0	0	0	0	0	0	0	96.7007	165.917	1	1	1	1	26.2212	22.0113	82.254
DATA	1147	7	163	0	0	A_14_P104713	chr5:77475271-77475330	9383	4532.35	1.157936854e-001	6.474082767e-002	7.368361849e-002	1.175523e+003	1.534705e+003	1.261285e+002	1.562702e+002	141	390	21	80	7.979563e+000	1.890082e+001	0	0	0	0	0	0	0	0	0	0	0	99.53	304.129	1	1	1	1	26.2212	22.1395	80.9569
DATA	1148	7	164	0	0	A_14_P133793	chr6:83878613-83878672	9404.2	4532.22	1.793956415e-001	6.554675754e-002	6.201906699e-003	1.190877e+003	1.799959e+003	1.275207e+002	1.823845e+002	147.5	472	22	81	7.925510e+000	1.861978e+001	0	0	0	0	0	0	0	0	0	0	0	101.078	357.024	1	1	1	1	25.7804	22.2711	81.1547
DATA	1149	8	1	0	0	A_14_P101907	chr14:58023813-58023872	5965.9	4533.26	-2.257349390e-001	8.354904479e-002	6.895994200e-003	6.159332e+002	3.662678e+002	7.875212e+001	4.834265e+001	95	166	21	80	8.205057e+000	1.950041e+001	0	0	0	0	0	0	0	0	0	0	0	48.5818	67.7436	1	1	1	1	26.0017	22.1158	80.8013
DATA	1150	8	2	0	0	A_14_P108764	chr11:33902330-33902379	5986.15	4533.45	-5.858150014e-002	1.068643736e-001	5.835645389e-001	3.114242e+002	2.721265e+002	5.830624e+001	4.170594e+001	70	151.5	21	80	7.866997e+000	1.948240e+001	0	0	0	0	0	0	0	0	0	0	0	24.4541	50.2467	1	1	1	1	27.0811	22.0237	80.8462
DATA	1151	8	3	0	0	A_14_P118817	chr13:31835180-31835239	6007.86	4533.32	-1.476597150e-001	6.416037914e-002	2.136813413e-002	2.362261e+003	1.681389e+003	2.413589e+002	1.710925e+002	224	408	23	84	8.315177e+000	2.050648e+001	0	0	0	0	0	0	0	0	0	0	0	184.675	309.976	1	1	1	1	25.5572	23.9101	84.0245
DATA	1152	8	4	0	0	A_14_P117170	chr5:38562280-38562339	6029	4533.93	4.978052658e-001	8.010861413e-002	5.161010221e-010	5.807589e+002	1.827263e+003	7.644432e+001	1.854546e+002	86	434	25	84	7.637567e+000	2.116764e+001	0	0	0	0	0	0	0	0	0	0	0	45.2219	336.446	1	1	1	1	25.1049	24.5131	85.481
DATA	1153	8	5	0	0	A_14_P138505	chr20:36965726-36965785	6050.07	4533.73	-2.200008319e-001	6.593620266e-002	8.481871279e-004	2.502755e+003	1.508056e+003	2.551993e+002	1.541068e+002	235	381	23	84	7.958025e+000	1.997338e+001	0	0	0	0	0	0	0	0	0	0	0	194.178	277.385	1	1	1	1	26.4388	23.4901	85.5892
DATA	1154	8	6	0	0	A_14_P100185	chr8:55052672-55052731	6071.46	4533.57	-1.060405671e-001	7.171311592e-002	1.392265503e-001	8.120008e+002	6.360861e+002	9.538878e+001	7.109341e+001	108	223	24	85	8.064618e+000	2.052336e+001	0	0	0	0	0	0	0	0	0	0	0	62.7893	116.903	1	1	1	1	24.4106	23.9694	84.9778
DATA	1155	8	7	0	0	A_14_P116139	chr12:22779215-22779274	6092.49	4533.45	-4.574533730e-001	9.348375956e-002	9.910898533e-007	7.372479e+002	2.571344e+002	8.919576e+001	4.087267e+001	102	152	24	83	8.057547e+000	2.103767e+001	0	0	0	0	0	0	0	0	0	0	0	56.8394	47.23	1	1	1	1	24.4106	24.0294	83.2941
DATA	1156	8	8	0	0	A_14_P131466	chr13:76287311-76287370	6113.69	4533.98	2.722644717e-001	7.556244177e-002	3.143573995e-004	5.122564e+002	9.588526e+002	7.182155e+001	1.010154e+002	83	277	25	84	8.167568e+000	2.074970e+001	0	0	0	0	0	0	0	0	0	0	0	39.3861	176.057	1	1	1	1	24.8756	24.6551	85.5942
DATA	1157	8	9	0	0	A_14_P128856	chr6:125657840-125657899	6134.87	4534.02	-4.850757412e-002	6.672078096e-002	4.672115770e-001	1.065711e+003	9.530855e+002	1.179148e+002	1.004698e+002	131.5	287	24	82	8.862039e+000	2.007964e+001	0	0	0	0	0	0	0	0	0	0	0	81.7428	174.969	1	1	1	1	26.8687	24.4262	83.0251
DATA	1158	8	10	0	0	A_16_P17270463	chr5:117002530-117002589	6155.66	4534.02	2.287330982e-001	7.160013861e-002	1.400295364e-003	6.506868e+002	1.101806e+003	8.240805e+001	1.146741e+002	95	298	24	84	8.445217e+000	2.080162e+001	0	0	0	0	0	0	0	0	0	0	0	49.8054	202.278	1	1	1	1	25.7804	24.0457	84.1857
DATA	1159	8	11	0	0	A_16_P18738075	chr9:113948226-113948285	6177.49	4534.1	-1.848800682e-001	7.853886097e-002	1.857286974e-002	6.941933e+002	4.535241e+002	8.594170e+001	5.537837e+001	99.5	182.5	23.5	84	7.733892e+000	1.942626e+001	0	0	0	0	0	0	0	0	0	0	0	53.0342	83.2807	1	1	1	1	24.4106	23.5512	84.0331
DATA	1160	8	12	0	0	A_14_P136943	chr9:130317389-130317448	6198.26	4534.07	1.461483831e-001	7.052490677e-002	3.823797120e-002	6.836593e+002	9.571679e+002	8.513992e+001	1.008505e+002	97	272	23	85	8.069615e+000	1.951478e+001	0	0	0	0	0	0	0	0	0	0	0	52.1485	175.835	1	1	1	1	26.0017	23.5513	84.6891
DATA	1161	8	13	0	0	A_14_P138339	chr17:36914348-36914397	6219.23	4533.77	1.234174332e-001	6.494115126e-002	5.737403357e-002	1.261446e+003	1.676047e+003	1.359931e+002	1.705852e+002	144	406	22	83	8.109381e+000	1.852842e+001	0	0	0	0	0	0	0	0	0	0	0	96.0953	308.07	1	1	1	1	24.8756	23.3736	81.8678
DATA	1162	8	14	0	0	A_14_P103650	chr2:97059704-97059763	6240.55	4534.05	1.984482474e-001	7.427679754e-002	7.545921746e-003	5.458071e+002	8.619606e+002	7.460813e+001	9.184879e+001	83	261.5	21	81	7.694958e+000	1.782665e+001	0	0	0	0	0	0	0	0	0	0	0	41.5333	158.556	1	1	1	1	25.5572	22.1139	80.9684
DATA	1163	8	15	0	0	A_16_P16791588	chr4:102148200-102148259	6262	4534.2	-4.335921670e-001	9.545119127e-002	5.557681904e-006	6.717372e+002	2.475183e+002	8.428555e+001	4.021469e+001	98	146	23	81	8.282285e+000	1.841246e+001	0	0	0	0	0	0	0	0	0	0	0	51.0723	45.5728	1	1	1	1	28.1191	23.6725	81.5789
DATA	1164	8	16	0	0	A_14_P110815	chr7:44721480-44721539	6282.86	4534.2	4.105364955e-001	7.951596356e-002	2.430954167e-007	4.646869e+002	1.195906e+003	6.895073e+001	1.237108e+002	80.5	318.5	22	81	8.124612e+000	2.053183e+001	0	0	0	0	0	0	0	0	0	0	0	35.309	220.421	1	1	1	1	26.4388	23.4476	83.1615
DATA	1165	8	17	0	0	A_14_P104394	chr10:133996915-133996974	6304.14	4534.42	2.344068133e-001	6.840518337e-002	6.108724875e-004	9.283916e+002	1.592715e+003	1.059058e+002	1.623804e+002	112	403	22	81.5	8.013843e+000	2.035644e+001	0	0	0	0	0	0	0	0	0	0	0	70.5154	293.919	1	1	1	1	25.7804	23.5756	82.9826
DATA	1166	8	18	66	-1	(-)3xSLv1	NegativeControl	6325.29	4534.29	0.000000000e+000	6.472212975e-001	1.000000000e+000	5.062860e+001	3.136909e+001	5.096882e+001	3.157988e+001	47	99	22	81.5	8.058151e+000	1.934196e+001	0	0	0	0	0	0	0	0	0	0	0	0.0312027	-8.48878	0	0	0	0	24.4106	22.815	83.3295
DATA	1167	8	19	0	0	A_14_P201336	chr1:55512509-55512568	6346.56	4534.44	4.407625384e-001	7.607260098e-002	6.874082469e-009	7.705080e+002	2.125885e+003	9.238243e+001	2.149143e+002	100	498	22	81	8.136810e+000	1.896115e+001	0	0	0	0	0	0	0	0	0	0	0	58.5148	393.434	1	1	1	1	26.6546	22.8094	81.5455
DATA	1168	8	20	0	0	A_14_P116327	chr1:7469804-7469863	6367.51	4534.54	-5.666423329e-002	7.133885132e-002	4.270225692e-001	7.724632e+002	6.779748e+002	9.253938e+001	7.475018e+001	103	232	21	80.5	7.787807e+000	2.056457e+001	0	0	0	0	0	0	0	0	0	0	0	58.6763	125.674	1	1	1	1	26.0017	22.6272	81.2189
DATA	1169	8	21	0	0	A_14_P136942	chrX:151128402-151128461	6388.4	4534.81	-2.657384271e-003	8.112529945e-002	9.738687341e-001	4.919327e+002	4.889318e+002	7.081276e+001	5.812234e+001	85	195	22	81	8.295918e+000	2.035612e+001	0	0	0	0	0	0	0	0	0	0	0	37.3821	90.7888	1	1	1	1	25.3321	23.414	81.4577
DATA	1170	8	22	0	1	SRN_50798	SRN_50798	6409.73	4534.47	-3.950147452e-001	7.132243131e-002	3.051841405e-008	1.993275e+004	8.026986e+003	1.993925e+003	8.033112e+002	1586	1583	23	81	8.331502e+000	2.035484e+001	0	0	0	0	0	0	0	0	0	0	0	1515.61	1493.29	1	1	1	1	25.7804	23.3667	82.7194
DATA	1171	8	23	0	-1	NC2_00115548	NC2_00115548	6430.82	4533.94	0.000000000e+000	6.485261532e-001	1.000000000e+000	5.052598e+001	3.109899e+001	5.086550e+001	3.139873e+001	46	116	22	81	8.471045e+000	2.085247e+001	0	0	0	0	0	0	0	0	0	0	0	-0.308526	4.44672	0	0	0	0	23.4529	22.9377	83.3416
DATA	1172	8	24	1028	1	SM_09	SM_09	6452.29	4534.5	0.000000000e+000	6.496480901e-001	1.000000000e+000	5.047909e+001	3.103287e+001	5.097556e+001	3.124816e+001	50	110	22	81	8.432829e+000	2.098885e+001	0	0	0	0	0	0	0	0	0	0	0	3.04748	1.21384	0	0	0	0	27.0811	22.8918	83.1847
DATA	1173	8	25	0	0	A_14_P102208	chr20:54993913-54993972	6473.62	4534.56	-1.649209912e-001	6.487940704e-002	1.102321335e-002	2.145025e+003	1.467274e+003	2.204272e+002	1.500023e+002	211.5	383	23	81.5	8.269502e+000	2.046622e+001	0	0	0	0	0	0	0	0	0	0	0	163.558	274.676	1	1	1	1	24.8756	23.178	82.8136
DATA	1174	8	26	0	0	A_14_P100578	chr8:55501294-55501353	6494.38	4534.66	-4.503875919e-001	8.286185318e-002	5.467262317e-008	1.114772e+003	3.951831e+002	1.224653e+002	5.029055e+001	131	183	23	82	7.707101e+000	1.849024e+001	0	0	0	0	0	0	0	0	0	0	0	85.1042	74.1437	1	1	1	1	24.6442	23.2471	82.5203
DATA	1175	8	27	0	0	A_14_P114722	chr3:149368292-149368351	6515.75	4534.64	2.015981420e-001	6.524877845e-002	2.003691822e-003	1.678525e+003	2.670090e+003	1.753222e+002	2.688060e+002	176	615	22	83	7.802614e+000	1.942873e+001	0	0	0	0	0	0	0	0	0	0	0	128.321	502.148	1	1	1	1	25.1049	22.5014	82.5245
DATA	1176	8	28	0	0	A_18_P15117935	chr5:21451717-21451776	6537	4534.59	2.216918033e-001	7.225794969e-002	2.154525667e-003	6.122775e+002	1.020094e+003	7.940065e+001	1.066025e+002	92	280	22	85	8.297939e+000	2.184768e+001	0	0	0	0	0	0	0	0	0	0	0	46.8794	192.311	1	1	1	1	25.3321	22.6866	85.6952
DATA	1177	8	29	0	0	A_14_P110444	chr16:75604673-75604732	6558.18	4534.82	2.345860165e-001	7.011053336e-002	8.200254084e-004	7.412737e+002	1.272227e+003	8.967792e+001	1.309159e+002	101	348	22	86	7.818294e+000	2.225511e+001	0	0	0	0	0	0	0	0	0	0	0	56.8492	240.449	1	1	1	1	25.7804	22.3636	87.2788
DATA	1178	8	30	0	0	A_14_P109298	chr2:97541615-97541671	6579.02	4534.98	4.768160467e-002	6.307057748e-002	4.496468418e-001	1.775661e+003	1.981717e+003	1.845756e+002	2.005506e+002	180	479	23	84	8.018815e+000	2.141078e+001	0	0	0	0	0	0	0	0	0	0	0	136.414	375.494	1	1	1	1	25.1049	23.1266	85.2595
DATA	1179	8	31	0	0	A_14_P103022	chr1:14112991-14113050	6600.76	4534.52	2.698639188e-001	7.445328771e-002	2.894010175e-004	5.415036e+002	1.008011e+003	7.389743e+001	1.053770e+002	88	299	23	82	8.633492e+000	2.047577e+001	0	0	0	0	0	0	0	0	0	0	0	41.6818	191.511	1	1	1	1	26.2212	23.3673	83.0117
DATA	1180	8	32	0	0	A_14_P101262	chr5:43479974-43480033	6621.73	4534.64	-2.302665464e-001	6.951055304e-002	9.240508408e-004	1.325149e+003	7.798265e+002	1.416998e+002	8.378369e+001	157.5	253.5	22	84	8.878367e+000	1.940845e+001	0	0	0	0	0	0	0	0	0	0	0	102.203	148.556	1	1	1	1	24.8756	22.8627	84.2955
DATA	1181	8	33	0	0	A_16_P03524252	chr20:44350693-44350752	6642.79	4534.81	-1.847325432e-001	8.976945991e-002	3.960403682e-002	4.944785e+002	3.231580e+002	7.037975e+001	4.447005e+001	78	166	22	82	8.747480e+000	1.854713e+001	0	0	0	0	0	0	0	0	0	0	0	38.2162	61.7303	1	1	1	1	28.5237	22.9813	81.8598
DATA	1182	8	34	0	0	A_16_P03254173	chr17:46722902-46722961	6664.13	4534.85	4.064301759e-001	7.367051866e-002	3.451037828e-008	9.397067e+002	2.395645e+003	1.064316e+002	2.414936e+002	121	560	23	81	8.359787e+000	1.888154e+001	0	0	0	0	0	0	0	0	0	0	0	72.7859	458.915	1	1	1	1	27.2919	24.0214	82.5902
DATA	1183	8	35	0	0	A_14_P126195	chr16:81892733-81892792	6684.86	4534.88	2.298099559e-001	7.017201237e-002	1.056800138e-003	7.216703e+002	1.225036e+003	8.771661e+001	1.262141e+002	100.5	327	23	82	7.930549e+000	1.800667e+001	0	0	0	0	0	0	0	0	0	0	0	56.0222	235.324	1	1	1	1	26.4388	23.4543	82.6283
DATA	1184	8	36	0	0	A_14_P105169	chr5:34847437-34847496	6706.58	4534.85	-1.036896373e+000	2.329314959e-001	8.526943095e-006	3.275485e+002	3.008702e+001	5.955684e+001	3.030258e+001	72	112	23	82	7.865448e+000	1.808086e+001	0	0	0	0	0	0	0	0	0	0	0	25.4886	1.73494	1	0	1	0	27.0811	23.3622	83.3127
DATA	1185	8	37	0	0	A_18_P14375740	chr3:124679284-124679343	6727.24	4534.92	1.772839153e-001	6.599730835e-002	7.226343410e-003	1.140123e+003	1.714888e+003	1.243433e+002	1.741282e+002	133	419	23	81	8.022877e+000	1.942866e+001	0	0	0	0	0	0	0	0	0	0	0	88.9304	331.338	1	1	1	1	27.2919	23.1424	81.9199
DATA	1186	8	38	0	0	A_16_P03378832	chr18:56305873-56305932	6748.14	4534.68	3.428590146e-001	7.059024276e-002	1.191587976e-006	1.101170e+003	2.425009e+003	1.207313e+002	2.443638e+002	129	569	23	81	8.078176e+000	1.946833e+001	0	0	0	0	0	0	0	0	0	0	0	86.1049	469.899	1	1	1	1	25.5572	23.1864	82.6667
DATA	1187	8	39	0	0	A_14_P101298	chr5:122986985-122987044	6769.44	4535	4.619226099e-001	7.665481376e-002	1.680576607e-009	8.039754e+002	2.328978e+003	9.434790e+001	2.348253e+002	109.5	543.5	23	82	8.505501e+000	2.019026e+001	0	0	0	0	0	0	0	0	0	0	0	63.0274	452.647	1	1	1	1	26.4388	23.0682	82.9525
DATA	1188	8	40	0	0	A_14_P104998	chr2:62147937-62147996	6790.3	4534.93	-6.233469217e-002	7.070237308e-002	3.779665306e-001	7.775091e+002	6.735515e+002	9.203485e+001	7.370881e+001	106	235	22	82	8.023083e+000	2.010723e+001	0	0	0	0	0	0	0	0	0	0	0	61.1101	131.292	1	1	1	1	26.4388	22.5254	83.4358
DATA	1189	8	41	0	0	A_14_P107917	chr8:105352043-105352093	6811.78	4535.46	-1.695761995e-001	1.048702349e-001	1.058761664e-001	3.607217e+002	2.441159e+002	6.093791e+001	3.855789e+001	73	158	22	83	8.674444e+000	1.897811e+001	0	0	0	0	0	0	0	0	0	0	0	28.428	47.7307	1	1	1	1	25.1049	22.5884	84.1738
DATA	1190	8	42	0	0	A_14_P127889	chr1:228602911-228602964	6832.93	4535.12	8.768807478e-002	6.464660736e-002	1.749649804e-001	1.213087e+003	1.484499e+003	1.308239e+002	1.514030e+002	141.5	386	23	82	8.004067e+000	1.927156e+001	0	0	0	0	0	0	0	0	0	0	0	95.8629	291.125	1	1	1	1	26.0017	23.5116	84.0636
DATA	1191	8	43	0	0	A_14_P111278	chr8:11291457-11291512	6854.31	4534.76	3.351215342e-001	6.984612937e-002	1.602600071e-006	1.281932e+003	2.773234e+003	1.371830e+002	2.789057e+002	143	675.5	23	82	8.489505e+000	1.781354e+001	0	0	0	0	0	0	0	0	0	0	0	101.588	545.505	1	1	1	1	25.3321	23.6513	83.9597
DATA	1192	8	44	0	0	A_16_P19308275	chr11:83867590-83867649	6875.68	4535.05	-4.839568353e-001	8.159689948e-002	3.009688192e-009	1.359950e+003	4.462377e+002	1.444541e+002	5.353551e+001	158	197	23	83.5	8.730257e+000	1.800664e+001	0	0	0	0	0	0	0	0	0	0	0	108.073	88.0456	1	1	1	1	27.2919	23.3012	84.6087
DATA	1193	8	45	0	0	A_14_P106102	chr2:137175541-137175600	6896.53	4535.15	-1.789066233e-002	6.482354672e-002	7.825556086e-001	1.218732e+003	1.169547e+003	1.311956e+002	1.206150e+002	145	332	23	86	8.573824e+000	1.903690e+001	0	0	0	0	0	0	0	0	0	0	0	97.1196	231.446	1	1	1	1	25.7804	23.381	85.5143
DATA	1194	8	46	0	0	A_16_P21633637	chrX:151557666-151557725	6917.87	4535.08	1.039125952e-001	6.273683160e-002	9.765598823e-002	2.537939e+003	3.223991e+003	2.583739e+002	3.237368e+002	243	727.5	22	86	8.004207e+000	1.968901e+001	0	0	0	0	0	0	0	0	0	0	0	202.828	639.944	1	1	1	1	27.0811	22.4025	85.8204
DATA	1195	8	47	0	0	A_14_P131882	chr17:65989022-65989072	6939.07	4534.97	1.155737276e-001	6.332899098e-002	6.800502248e-002	1.900692e+003	2.480193e+003	1.961084e+002	2.497453e+002	203.5	577.5	22	85	7.730571e+000	1.963813e+001	0	0	0	0	0	0	0	0	0	0	0	152.338	493.78	1	1	1	1	26.4388	22.5279	86.2023
DATA	1196	8	48	0	0	A_14_P127949	chr6:126252422-126252474	6960.2	4535.22	-3.486706352e-001	7.476574392e-002	3.108642893e-006	1.259471e+003	5.643097e+002	1.348391e+002	6.354919e+001	145	211	22	83	8.208717e+000	2.003090e+001	0	0	0	0	0	0	0	0	0	0	0	101.234	112.685	1	1	1	1	24.1747	22.8545	84.4303
DATA	1197	8	49	0	0	A_14_P139460	chr14:21548659-21548718	6981.62	4534.55	4.037056183e-001	7.372826453e-002	4.360605948e-008	8.621514e+002	2.184184e+003	9.868254e+001	2.203533e+002	116	549	22	83	8.035547e+000	2.047656e+001	0	0	0	0	0	0	0	0	0	0	0	69.5044	437.446	1	1	1	1	24.8756	22.703	84.9946
DATA	1198	8	50	0	0	A_16_P18931106	chr10:56073480-56073539	7001.95	4535.31	-2.961193588e-001	7.254236867e-002	4.464606200e-005	1.220149e+003	6.170118e+002	1.310734e+002	6.819952e+001	143	232	22	87	8.330497e+000	2.199942e+001	0	0	0	0	0	0	0	0	0	0	0	98.6348	123.929	1	1	1	1	26.4388	23.2665	87.3295
DATA	1199	8	51	0	0	A_18_P14166257	chr3:50502719-50502778	7023.73	4535.02	7.029279321e-002	6.713586779e-002	2.950890030e-001	8.481716e+002	9.971868e+002	9.732853e+001	1.038409e+002	111	308	23	87	8.396044e+000	2.191632e+001	0	0	0	0	0	0	0	0	0	0	0	68.7708	200.889	1	1	1	1	27.2919	23.6061	86.8678
DATA	1200	8	52	0	1	SRN_30237	SRN_30237	7044.84	4535.46	-2.455010953e-001	8.605255100e-002	4.331944294e-003	5.659242e+002	3.215564e+002	7.394999e+001	4.322303e+001	93.5	176	23	88	8.613997e+000	2.088444e+001	0	0	0	0	0	0	0	0	0	0	0	46.0172	64.9679	1	1	1	1	26.6546	23.871	88.0704
DATA	1201	8	53	0	0	A_14_P113923	chr2:183698733-183698792	7066.16	4535.63	1.558929972e-001	6.875634652e-002	2.337036514e-002	7.306551e+002	1.046178e+003	8.712853e+001	1.085095e+002	106	310	23	85	8.781935e+000	2.014272e+001	0	0	0	0	0	0	0	0	0	0	0	59.5844	211.983	1	1	1	1	23.696	24.0286	85.8629
DATA	1202	8	54	0	0	A_14_P128267	chr21:38076648-38076707	7086.96	4535.7	1.092620197e-001	6.470287015e-002	9.128203725e-002	1.192033e+003	1.533028e+003	1.282558e+002	1.559698e+002	146	410.5	24	84	8.656929e+000	2.073233e+001	0	0	0	0	0	0	0	0	0	0	0	97.4839	311.497	1	1	1	1	24.8756	24.4618	86.0057
DATA	1203	8	55	0	0	A_14_P138796	chr8:125325797-125325856	7108.56	4535.51	-6.009210340e-001	9.201941593e-002	6.560645591e-011	1.095590e+003	2.746168e+002	1.192906e+002	3.967775e+001	138	158	24	85	8.557162e+000	1.999934e+001	0	0	0	0	0	0	0	0	0	0	0	89.8597	55.9578	1	1	1	1	24.4106	24.1102	85.6344
DATA	1204	8	56	0	0	A_16_P21631800	chrX:150589900-150589959	7129.42	4535.8	-1.505701934e-001	6.524278043e-002	2.100778429e-002	1.646525e+003	1.164121e+003	1.712460e+002	1.198645e+002	180.5	352.5	24	84	8.573283e+000	2.033717e+001	0	0	0	0	0	0	0	0	0	0	0	135.423	237.856	1	1	1	1	25.1049	23.9863	85.0137
DATA	1205	8	57	0	0	A_14_P106885	chr14:21526410-21526454	7150.87	4535.71	-3.627078770e-001	7.115192056e-002	3.438885116e-007	2.574215e+003	1.116701e+003	2.616638e+002	1.152454e+002	268	336	23	85	8.335127e+000	1.862989e+001	0	0	0	0	0	0	0	0	0	0	0	212.329	228.791	1	1	1	1	25.3321	23.2663	85.2153
DATA	1206	8	58	0	0	A_14_P121523	chr19:52540459-52540518	7171.32	4535.72	-3.714837950e-002	6.460154186e-002	5.652651990e-001	1.256829e+003	1.153792e+003	1.341136e+002	1.188255e+002	153	335	22	85	8.262435e+000	1.793993e+001	0	0	0	0	0	0	0	0	0	0	0	103.946	236.998	1	1	1	1	24.8756	23.2735	85.1738
DATA	1207	8	59	0	1	SRN_30723	SRN_30723	7193.18	4535.41	2.985181362e-001	7.598427604e-002	8.541232851e-005	4.653517e+002	9.253360e+002	6.590350e+001	9.677445e+001	88	297	22	86	8.423396e+000	1.883241e+001	0	0	0	0	0	0	0	0	0	0	0	38.5976	190.58	1	1	1	1	25.7804	22.858	85.829
DATA	1208	8	60	0	0	A_14_P119665	chrX:22518844-22518903	7213.96	4535.65	-9.174458831e-002	7.126060593e-002	1.979368994e-001	7.462977e+002	6.041816e+002	8.795354e+001	6.670191e+001	112	232	23	86	8.519539e+000	2.077687e+001	0	0	0	0	0	0	0	0	0	0	0	62.0644	124.75	1	1	1	1	25.7804	23.7585	85.7188
DATA	1209	8	61	0	0	A_16_P16185689	chr3:35154088-35154147	7235.07	4535.47	3.419893385e-001	7.154223525e-002	1.750825994e-006	8.110368e+002	1.782502e+003	9.344739e+001	1.804659e+002	112	482	22	84	8.475019e+000	2.065693e+001	0	0	0	0	0	0	0	0	0	0	0	67.6299	368.96	1	1	1	1	26.0017	22.7029	84.9294
DATA	1210	8	62	0	1	SRN_20315	SRN_20315	7256.65	4535.35	-2.798710371e-001	6.972721377e-002	5.974917238e-005	1.531377e+003	8.039167e+002	1.599817e+002	8.516878e+001	170	274	22	84	8.640683e+000	2.006870e+001	0	0	0	0	0	0	0	0	0	0	0	128.042	166.816	1	1	1	1	24.8756	23.4213	85.8343
DATA	1211	8	63	0	0	A_16_P02541259	chr11:125957215-125957273	7277.33	4535.48	-3.905746724e-002	6.501948358e-002	5.480371199e-001	1.166313e+003	1.066002e+003	1.254395e+002	1.102307e+002	141	317	23	86	8.326108e+000	2.099858e+001	0	0	0	0	0	0	0	0	0	0	0	97.7653	221.717	1	1	1	1	24.4106	23.9417	86.481
DATA	1212	8	64	0	0	A_14_P136151	chr1:232981531-232981590	7298.73	4535.27	-3.715506889e-001	7.347797626e-002	4.267376311e-007	1.609678e+003	6.842085e+002	1.674270e+002	7.392539e+001	182.5	256	23	82	8.676522e+000	2.020308e+001	0	0	0	0	0	0	0	0	0	0	0	135.28	142.641	1	1	1	1	24.8756	24.0857	84.3143
DATA	1213	8	65	0	1	SRN_20560	SRN_20560	7319.85	4535.5	3.503065175e-001	6.929370306e-002	4.295178523e-007	2.891687e+004	6.478250e+004	2.892051e+003	6.478311e+003	2433	13349.5	23	82	8.475135e+000	1.880178e+001	0	0	0	0	0	0	0	0	0	0	0	2436.25	13536.2	1	1	1	1	26.6546	23.7009	82.5513
DATA	1214	8	66	0	0	A_16_P16940433	chr4:166218171-166218230	7340.92	4535.31	-3.096439393e-001	8.544613211e-002	2.902503203e-004	6.239746e+002	3.058602e+002	7.741971e+001	4.137801e+001	99.5	168.5	23	84	8.159061e+000	2.077713e+001	0	0	0	0	0	0	0	0	0	0	0	52.6989	64.0476	1	1	1	1	24.1747	23.7832	84.4277
DATA	1215	8	67	0	0	A_14_P120355	chr1:171064464-171064523	7362.27	4535.47	2.274843804e-002	6.608736212e-002	7.306825925e-001	9.311683e+002	9.812431e+002	1.037356e+002	1.019887e+002	126	305	23	85	8.432258e+000	2.074832e+001	0	0	0	0	0	0	0	0	0	0	0	78.8321	205.916	1	1	1	1	25.7804	23.747	84.3036
DATA	1216	8	68	0	0	A_14_P113724	chr3:65170174-65170233	7383.25	4535.5	-2.214946466e-001	6.781841742e-002	1.090799784e-003	1.449245e+003	8.702562e+002	1.519336e+002	9.134343e+001	166	288	23	83.5	8.752610e+000	2.008321e+001	0	0	0	0	0	0	0	0	0	0	0	122.976	182.997	1	1	1	1	25.3321	24.2722	83.3609
DATA	1217	8	69	0	0	A_14_P132221	chr4:14248638-14248697	7404.25	4535.59	-2.272911169e-002	6.471373966e-002	7.254192266e-001	1.170985e+003	1.111277e+003	1.256322e+002	1.145273e+002	147	354.5	23	83	8.431403e+000	2.019261e+001	0	0	0	0	0	0	0	0	0	0	0	99.587	234.139	1	1	1	1	25.1049	23.4448	83.2323
DATA	1218	8	70	0	0	A_14_P118858	chr7:121512486-121512540	7424.54	4535.73	-2.524333945e-001	7.165507674e-002	4.268585614e-004	1.057258e+003	5.912177e+002	1.150679e+002	6.526643e+001	137	229	23	84	8.502414e+000	2.082613e+001	0	0	0	0	0	0	0	0	0	0	0	90.1043	124.795	1	1	1	1	26.6546	23.6817	84.2338
DATA	1219	8	71	0	0	A_16_P02608660	chr12:43469733-43469792	7447.14	4535.07	-5.248398210e-001	8.108997131e-002	9.651278379e-011	1.819243e+003	5.433139e+002	1.874819e+002	6.093680e+001	201.5	229.5	23	83	8.297409e+000	1.930797e+001	0	0	0	0	0	0	0	0	0	0	0	155.409	114.904	1	1	1	1	25.5572	23.7963	82.9418
DATA	1220	8	72	0	0	A_14_P133799	chr14:64066394-64066452	7467.93	4535.31	-4.625143651e-001	8.783445681e-002	1.396175344e-007	8.077706e+002	2.784670e+002	9.257272e+001	3.916877e+001	116	166	23	82	8.460263e+000	2.004509e+001	0	0	0	0	0	0	0	0	0	0	0	69.1429	58.9945	1	1	1	1	26.2212	23.8835	82.6016
DATA	1221	8	73	0	0	A_16_P17001526	chr5:364170-364229	7489.15	4535.53	1.372393860e-001	6.618579962e-002	3.812136922e-002	9.187391e+002	1.260177e+003	1.023596e+002	1.289832e+002	124	371	23	80	8.591654e+000	2.032708e+001	0	0	0	0	0	0	0	0	0	0	0	78.7978	267.426	1	1	1	1	24.6442	23.5291	81.9003
DATA	1222	8	74	0	0	A_16_P01412603	chr6:4008664-4008723	7510.12	4535.77	-9.337745377e-002	6.413707007e-002	1.454190061e-001	1.553440e+003	1.252902e+003	1.617428e+002	1.282631e+002	173.5	365.5	23	81	8.697589e+000	1.897255e+001	0	0	0	0	0	0	0	0	0	0	0	133.486	266.307	1	1	1	1	26.6546	23.3457	82.7286
DATA	1223	8	75	0	0	A_14_P118934	chr20:22773013-22773072	7531.21	4535.17	7.025254735e-002	6.334600518e-002	2.674177409e-001	1.492253e+003	1.754265e+003	1.558507e+002	1.775556e+002	173.5	477	22	80	8.257717e+000	1.847529e+001	0	0	0	0	0	0	0	0	0	0	0	128.474	373.425	1	1	1	1	24.4106	22.6076	81.7793
DATA	1224	8	76	0	0	A_16_P17374075	chr5:161352025-161352084	7552.28	4535.5	2.668788008e-002	6.454712203e-002	6.792670468e-001	1.123577e+003	1.194788e+003	1.209895e+002	1.225747e+002	146	358	23	82	8.460339e+000	1.839013e+001	0	0	0	0	0	0	0	0	0	0	0	96.9021	254.699	1	1	1	1	24.8756	23.306	83.0219
DATA	1225	8	77	0	0	A_14_P126755	chr19:13009150-13009209	7573.45	4535.7	2.022211454e-001	6.479051953e-002	1.801442100e-003	1.952037e+003	3.109633e+003	2.002796e+002	3.121627e+002	213	744	22	82	8.099412e+000	1.945826e+001	0	0	0	0	0	0	0	0	0	0	0	168.636	663.8	1	1	1	1	25.1049	22.3507	83.3507
DATA	1226	8	78	0	0	A_18_P26391921	chr9:4516000-4516059	7594.44	4535.98	-7.814108310e-002	6.864404810e-002	2.549735752e-001	8.341430e+002	6.967860e+002	9.465208e+001	7.483681e+001	122	257	22	83	8.263279e+000	1.975610e+001	0	0	0	0	0	0	0	0	0	0	0	72.1758	148.93	1	1	1	1	25.5572	22.4357	84.1667
DATA	1227	8	79	0	0	A_14_P118074	chr1:182553193-182553250	7615.87	4535.85	1.967559172e-001	6.629084524e-002	2.996753491e-003	1.039029e+003	1.634495e+003	1.130954e+002	1.657088e+002	136	450	23	83	8.542392e+000	1.969228e+001	0	0	0	0	0	0	0	0	0	0	0	90.0465	349.771	1	1	1	1	27.2919	23.8343	84.564
DATA	1228	8	80	0	1	SRN_31093	SRN_31093	7637.65	4536.02	-1.353409216e-001	7.516085643e-002	7.175274766e-002	6.361453e+002	4.658171e+002	7.768914e+001	5.396137e+001	107	202	23	86	8.311924e+000	2.084300e+001	0	0	0	0	0	0	0	0	0	0	0	55.2133	99.7951	1	1	1	1	26.4388	23.1712	86.6366
DATA	1229	8	81	0	0	A_16_P20836777	chr18:39389606-39389665	7658.57	4536	-9.886284209e-002	6.590429179e-002	1.335892422e-001	1.145317e+003	9.121430e+002	1.228855e+002	9.518688e+001	142	297	23	85	7.980726e+000	2.071495e+001	0	0	0	0	0	0	0	0	0	0	0	99.5427	195.61	1	1	1	1	26.2212	23.4348	87.3385
DATA	1230	8	82	0	0	A_14_P127610	chr3:29804444-29804503	7679.81	4535.94	-3.236882950e-001	6.908925372e-002	2.798582334e-006	2.892895e+003	1.372917e+003	2.926885e+002	1.399577e+002	296	413	23	84	8.394007e+000	2.081210e+001	0	0	0	0	0	0	0	0	0	0	0	251.761	294.695	1	1	1	1	27.501	23.5015	85.9174
DATA	1231	8	83	0	0	A_14_P131723	chr8:59043056-59043115	7700.97	4536.17	4.657501341e-002	6.236578663e-002	4.551819379e-001	2.151136e+003	2.394654e+003	2.196526e+002	2.410012e+002	228.5	596.5	23	84	8.927255e+000	1.931136e+001	0	0	0	0	0	0	0	0	0	0	0	187.431	514.447	1	1	1	1	26.8687	23.486	85.3939
DATA	1232	8	84	0	0	A_14_P102265	chr12:120745306-120745365	7721.66	4536.03	4.518185163e-001	7.447276963e-002	1.304062864e-009	1.729276e+003	4.894211e+003	1.785298e+002	4.901733e+002	192	1137	22	82	8.896829e+000	1.884917e+001	0	0	0	0	0	0	0	0	0	0	0	150.844	1052.2	1	1	1	1	27.2919	23.2964	83.7064
DATA	1233	8	85	0	0	A_14_P120019	chr3:9422487-9422546	7742.79	4536.2	4.973872216e-002	6.429289744e-002	4.391513998e-001	1.154025e+003	1.294059e+003	1.236230e+002	1.322184e+002	147	381.5	23	82	8.737423e+000	1.833425e+001	0	0	0	0	0	0	0	0	0	0	0	100.769	278.394	1	1	1	1	25.3321	23.2393	82.2023
DATA	1234	8	86	0	0	A_18_P12594721	chr17:15497825-15497883	7764.42	4536.24	2.902310206e-001	6.716878194e-002	1.553790859e-005	2.702821e+003	5.272885e+003	2.738858e+002	5.279850e+002	278	1238.5	22	84.5	8.127144e+000	1.945511e+001	0	0	0	0	0	0	0	0	0	0	0	236.242	1135.04	1	1	1	1	25.1049	22.6534	84.1307
DATA	1235	8	87	0	0	A_16_P16894772	chr4:147172384-147172443	7785.07	4536.05	1.912775015e-001	6.788900176e-002	4.839858259e-003	7.780960e+002	1.208678e+003	8.950918e+001	1.238680e+002	113	369	22	85	8.149929e+000	1.941040e+001	0	0	0	0	0	0	0	0	0	0	0	68.0703	260.301	1	1	1	1	26.2212	22.7225	84.5549
DATA	1236	8	88	0	0	A_16_P36624456	chr4:4564313-4564372	7806.38	4536.43	4.465751695e-002	6.453518758e-002	4.889454349e-001	1.102659e+003	1.222077e+003	1.187989e+002	1.251733e+002	142.5	368	22	82	7.512461e+000	1.980236e+001	0	0	0	0	0	0	0	0	0	0	0	96.5371	263.298	1	1	1	1	25.3321	22.7186	83.0389
DATA	1237	8	89	0	0	A_14_P124772	chr18:48510798-48510857	7827.53	4536.16	5.352977498e-001	8.066823385e-002	3.227612266e-011	6.451023e+002	2.212719e+003	7.818727e+001	2.229226e+002	99.5	575.5	22	82	7.779582e+000	1.871883e+001	0	0	0	0	0	0	0	0	0	0	0	56.5206	476.876	1	1	1	1	26.2212	22.824	83.2287
DATA	1238	8	90	0	0	A_16_P18071554	chr7:111741420-111741479	7848.35	4536.15	-3.986639803e-001	7.839841235e-002	3.674271495e-007	1.066448e+003	4.258687e+002	1.154226e+002	5.046296e+001	147.5	191.5	23	82	8.474131e+000	1.850653e+001	0	0	0	0	0	0	0	0	0	0	0	93.4947	91.8017	1	1	1	1	24.8756	23.2691	83.2436
DATA	1239	8	91	0	0	A_14_P106754	chr12:29813762-29813821	7869.79	4535.88	-3.310746186e-002	9.038718867e-002	7.141525001e-001	3.524644e+002	3.265937e+002	5.647373e+001	4.241834e+001	83	177	22	81	8.027445e+000	1.938057e+001	0	0	0	0	0	0	0	0	0	0	0	30.9185	70.4107	1	1	1	1	25.5572	22.7721	82.4021
DATA	1240	8	92	0	0	A_16_P18381931	chr8:86951925-86951984	7890.87	4536.27	1.727916953e-001	6.755751658e-002	1.053676836e-002	7.855932e+002	1.169471e+003	9.009423e+001	1.200383e+002	117	370	22	82	8.494877e+000	2.012692e+001	0	0	0	0	0	0	0	0	0	0	0	68.9406	252.145	1	1	1	1	26.8687	23.3814	83.9407
DATA	1241	8	93	0	0	A_14_P138801	chr8:49641438-49641497	7912.05	4536.1	2.204565546e-001	6.573676581e-002	7.975996821e-004	1.441943e+003	2.395546e+003	1.507841e+002	2.410789e+002	171	595	23	85	8.414162e+000	2.063514e+001	0	0	0	0	0	0	0	0	0	0	0	126.59	516.473	1	1	1	1	27.501	23.9457	85.8043
DATA	1242	8	94	0	1	SRN_12638	SRN_12638	7933.34	4536.24	-2.865843776e-001	7.290770707e-002	8.466965583e-005	1.048848e+003	5.421609e+002	1.137701e+002	6.059861e+001	129.5	220.5	23	85	8.433109e+000	1.982696e+001	0	0	0	0	0	0	0	0	0	0	0	92.1045	116.875	1	1	1	1	25.7804	24.1914	85.3477
DATA	1243	8	95	0	0	A_16_P36287489	chr3:60472496-60472555	7954.48	4535.78	-1.689246431e-001	7.332893570e-002	2.124195996e-002	7.333677e+002	4.970466e+002	8.555721e+001	5.660118e+001	109	208	23	83	8.263298e+000	2.027617e+001	0	0	0	0	0	0	0	0	0	0	0	64.418	107.125	1	1	1	1	25.7804	23.8145	83.8195
DATA	1244	8	96	0	0	A_16_P02312378	chr10:90488905-90488964	7975.45	4536	-1.469538651e-001	7.127091113e-002	3.921675307e-002	7.886050e+002	5.622192e+002	9.033481e+001	6.240552e+001	117	232	24	83	8.399611e+000	2.073818e+001	0	0	0	0	0	0	0	0	0	0	0	69.2762	121.138	1	1	1	1	27.501	24.5078	84.4219
DATA	1245	8	97	0	0	A_16_P15323587	chr1:164330973-164331032	7997.03	4536.37	9.339121789e-002	6.322028532e-002	1.396126634e-001	1.633967e+003	2.025977e+003	1.692334e+002	2.044014e+002	187.5	539.5	24	82	8.959570e+000	2.127946e+001	0	0	0	0	0	0	0	0	0	0	0	143.537	436.367	1	1	1	1	25.5572	24.3562	84.1589
DATA	1246	8	98	0	0	A_16_P16014825	chr2:208183354-208183413	8017.85	4536.5	1.823249221e-001	6.410723104e-002	4.454241686e-003	2.334229e+003	3.551963e+003	2.375457e+002	3.562291e+002	238	856	24	83.5	9.358909e+000	2.151217e+001	0	0	0	0	0	0	0	0	0	0	0	205.039	764.704	1	1	1	1	25.3321	24.4144	85.4492
DATA	1247	8	99	0	0	A_14_P100703	chr20:39658046-39658100	8039.22	4536.48	-3.934708868e-001	7.593071066e-002	2.195510919e-007	1.298178e+003	5.246424e+002	1.370942e+002	5.905949e+001	162	212	24	81	8.817041e+000	2.084493e+001	0	0	0	0	0	0	0	0	0	0	0	114.019	112.889	1	1	1	1	27.0811	24.6938	83.7453
DATA	1248	8	100	0	0	A_14_P110204	chr16:61858915-61858973	8060.4	4536.41	3.303934749e-001	7.093802131e-002	3.200802957e-006	8.075501e+002	1.728076e+003	9.200143e+001	1.749255e+002	114	463	24	81	8.913235e+000	2.086608e+001	0	0	0	0	0	0	0	0	0	0	0	70.9133	371.606	1	1	1	1	27.501	24.6011	83.8404
DATA	1249	8	101	0	1	SRN_30852	SRN_30852	8081.43	4536.62	1.123288795e-001	6.260843742e-002	7.278933649e-002	3.027628e+003	3.921312e+003	3.059565e+002	3.930703e+002	307	968	23	84	8.820788e+000	2.027900e+001	0	0	0	0	0	0	0	0	0	0	0	265.783	842.664	1	1	1	1	24.8756	24.3034	85.3539
DATA	1250	8	102	0	0	A_16_P03593313	chr21:44333323-44333382	8102.47	4536.55	3.129899598e-001	7.005682154e-002	7.908038502e-006	8.650069e+002	1.778319e+003	9.709678e+001	1.798965e+002	120	478	24	84	8.913456e+000	1.954490e+001	0	0	0	0	0	0	0	0	0	0	0	75.9094	381.854	1	1	1	1	24.4106	24.3719	84.8623
DATA	1251	8	103	0	0	A_16_P17056017	chr5:21931232-21931291	8123.79	4536.47	-2.673575954e-001	7.577602179e-002	4.182992111e-004	8.139454e+002	4.397822e+002	9.258577e+001	5.171016e+001	117.5	195	23	84	8.930845e+000	2.001413e+001	0	0	0	0	0	0	0	0	0	0	0	71.3984	94.3522	1	1	1	1	25.7804	24.132	85.2865
DATA	1252	8	104	0	1	SRN_30535	SRN_30535	8144.74	4536.65	5.950787476e-002	6.384688100e-002	3.513156337e-001	1.268181e+003	1.454418e+003	1.342831e+002	1.479680e+002	149	426	23	86	8.841644e+000	1.918780e+001	0	0	0	0	0	0	0	0	0	0	0	111.185	311.752	1	1	1	1	24.8756	24.4783	87.3768
DATA	1253	8	105	0	0	A_14_P100860	chr7:35920266-35920325	8166.42	4536.67	-1.172983191e-001	1.062687738e-001	2.696846188e-001	2.989017e+002	2.281550e+002	5.333690e+001	3.554239e+001	73	153	24	86	8.727233e+000	2.004980e+001	0	0	0	0	0	0	0	0	0	0	0	26.1901	48.8548	1	1	1	1	25.5572	24.5971	86.9088
DATA	1254	8	106	0	0	A_14_P130211	chr11:10327991-10328036	8187.23	4536.41	-7.837772180e-001	1.016330016e-001	1.240187455e-014	1.356487e+003	2.231714e+002	1.426684e+002	3.524699e+001	175	150	24	84	8.708072e+000	2.031697e+001	0	0	0	0	0	0	0	0	0	0	0	118.787	47.7369	1	1	1	1	26.4388	24.8179	86.0578
DATA	1255	8	107	0	0	A_14_P127036	chr4:148834195-148834254	8208.34	4536.55	2.613570468e-001	6.846870103e-002	1.349881624e-004	8.869201e+002	1.618980e+003	9.911026e+001	1.641857e+002	120.5	449	24	87	7.849493e+000	1.942755e+001	0	0	0	0	0	0	0	0	0	0	0	77.6102	345.913	1	1	1	1	24.4106	24.7919	87.0462
DATA	1256	8	108	0	0	A_16_P37938801	chr7:16441305-16441364	8229.64	4536.75	1.492181018e-001	6.573679018e-002	2.321165354e-002	9.935317e+002	1.400876e+003	1.087695e+002	1.427317e+002	132	396	24	85	7.956080e+000	1.975647e+001	0	0	0	0	0	0	0	0	0	0	0	86.8686	298.952	1	1	1	1	25.1049	24.4556	85.4379
DATA	1257	8	109	0	0	A_16_P02797320	chr13:66426959-66427018	8250.47	4536.97	2.961869490e-001	6.942473123e-002	1.987386940e-005	8.915116e+002	1.763250e+003	9.955435e+001	1.784381e+002	127	499	24	85	8.219023e+000	2.074779e+001	0	0	0	0	0	0	0	0	0	0	0	77.8814	375.818	1	1	1	1	25.7804	24.4867	85.8053
DATA	1258	8	110	0	0	A_16_P16928934	chr4:161314975-161315034	8271.82	4536.95	-2.450317501e-001	7.581459885e-002	1.229329180e-003	7.717953e+002	4.390059e+002	8.901335e+001	5.175827e+001	106.5	203.5	24	86	7.995818e+000	2.046222e+001	0	0	0	0	0	0	0	0	0	0	0	67.3621	93.4435	1	1	1	1	25.5572	24.2278	87.1657
DATA	1259	8	111	0	0	A_14_P137166	chr1:163811431-163811490	8293.15	4536.96	3.396111136e-001	7.005147590e-002	1.246984195e-006	1.152929e+003	2.520076e+003	1.235434e+002	2.534988e+002	146.5	619.5	24	86	8.065214e+000	1.967195e+001	0	0	0	0	0	0	0	0	0	0	0	100.53	535.651	1	1	1	1	25.3321	23.8661	86.0506
DATA	1260	8	112	0	0	A_14_P117261	chr2:158858652-158858711	8314.64	4537.21	4.389995418e-002	6.227876538e-002	4.808759448e-001	2.268962e+003	2.510309e+003	2.312069e+002	2.525321e+002	237	634	23	84.5	8.056141e+000	1.970196e+001	0	0	0	0	0	0	0	0	0	0	0	197.631	532.793	1	1	1	1	27.501	23.4125	84.5438
DATA	1261	8	113	0	0	A_16_P02190489	chr9:136797528-136797587	8335.33	4537.23	-1.815008552e-001	6.591746154e-002	5.896962476e-003	1.610660e+003	1.060482e+003	1.670962e+002	1.095647e+002	186.5	334.5	22.5	87	7.877431e+000	2.235374e+001	0	0	0	0	0	0	0	0	0	0	0	140.144	224.747	1	1	1	1	27.0811	22.7	88.0781
DATA	1262	8	114	0	0	A_14_P116136	chr18:49644782-49644841	8356.26	4537.05	-1.538461479e-002	6.440242550e-002	8.111966671e-001	1.198115e+003	1.156415e+003	1.278199e+002	1.188846e+002	151	352	22	84.5	8.622177e+000	2.093817e+001	0	0	0	0	0	0	0	0	0	0	0	104.137	244.697	1	1	1	1	27.0811	23.1205	86.3072
DATA	1263	8	115	0	0	A_16_P35350507	chr1:169134233-169134292	8377.93	4536.89	1.642951382e-001	6.602819710e-002	1.283708430e-002	9.846793e+002	1.437441e+003	1.080911e+002	1.463744e+002	130.5	425.5	23	85	8.332586e+000	2.157780e+001	0	0	0	0	0	0	0	0	0	0	0	85.486	303.657	1	1	1	1	27.0811	22.9571	87.089
DATA	1264	8	116	0	0	A_14_P118470	chr15:81593793-81593852	8398.62	4536.97	-3.615574094e-001	7.883668354e-002	4.514791133e-006	9.158667e+002	3.983592e+002	1.018854e+002	4.850254e+001	132	184	22	84	7.680871e+000	2.121736e+001	0	0	0	0	0	0	0	0	0	0	0	79.4169	84.0162	1	1	1	1	26.2212	22.5648	85.1667
DATA	1265	8	117	0	1	PC_00000004	PC_00000004	8420.59	4537.39	-8.466459974e-002	6.449040017e-002	1.892419835e-001	1.390243e+003	1.144000e+003	1.460334e+002	1.177100e+002	172	346	23	83	7.569813e+000	1.903873e+001	0	0	0	0	0	0	0	0	0	0	0	120.386	240.852	1	1	1	1	24.4106	23.2895	83.7961
DATA	1266	8	118	0	0	A_14_P125730	chr8:120770325-120770384	8441.68	4536.9	-1.531259583e-001	6.594258091e-002	2.022698625e-002	1.391334e+003	9.779247e+002	1.461537e+002	1.016582e+002	166	314	23	82	7.793774e+000	1.820962e+001	0	0	0	0	0	0	0	0	0	0	0	120.336	205.524	1	1	1	1	26.2212	23.1075	82.6597
DATA	1267	8	119	0	0	A_14_P134441	chr12:45458230-45458289	8462.12	4536.73	2.379293763e-001	6.832010709e-002	4.966302095e-004	8.370592e+002	1.447723e+003	9.494460e+001	1.474203e+002	123	426	22	83	8.078187e+000	1.754097e+001	0	0	0	0	0	0	0	0	0	0	0	72.3067	303.729	1	1	1	1	27.2919	22.9943	82.3333
DATA	1268	8	120	0	0	A_14_P133034	chr2:32514528-32514587	8483.72	4536.88	-2.882208675e-001	7.443571776e-002	1.079116282e-004	9.581245e+002	4.934022e+002	1.057992e+002	5.666608e+001	127	211	23	84	8.189553e+000	1.818162e+001	0	0	0	0	0	0	0	0	0	0	0	82.6482	103.322	1	1	1	1	26.4388	23.5828	82.4231
DATA	1269	8	121	0	0	A_18_P10527395	chr1:223356789-223356848	8504.84	4536.93	-2.009572652e-001	6.909300910e-002	3.631629753e-003	1.113415e+003	7.009703e+002	1.200665e+002	7.545246e+001	139.5	250	23	84	8.385960e+000	2.001201e+001	0	0	0	0	0	0	0	0	0	0	0	95.9106	146.516	1	1	1	1	28.1191	24.2133	83.585
DATA	1270	8	122	0	0	A_16_P19964231	chr13:113362778-113362837	8525.87	4537.12	2.388197121e-001	6.727245572e-002	3.851768900e-004	1.037766e+003	1.798536e+003	1.131124e+002	1.820157e+002	143	477	23	83	8.237944e+000	2.037969e+001	0	0	0	0	0	0	0	0	0	0	0	89.2662	375.224	1	1	1	1	27.2919	23.8364	83.4697
DATA	1271	8	123	0	0	A_14_P109711	chr19:46268084-46268140	8547.22	4536.89	-4.421347632e-002	6.235417128e-002	4.782809998e-001	2.429781e+003	2.194591e+003	2.471211e+002	2.212414e+002	260	555	23	80	7.939728e+000	2.098827e+001	0	0	0	0	0	0	0	0	0	0	0	208.713	456.962	1	1	1	1	27.501	23.1121	82.2328
DATA	1272	8	124	0	0	A_14_P125540	chr8:97113866-97113925	8568.33	4536.8	6.995292741e-002	6.400653259e-002	2.744364228e-001	1.262739e+003	1.483429e+003	1.340946e+002	1.509772e+002	154	406	23	83	8.263233e+000	2.024941e+001	0	0	0	0	0	0	0	0	0	0	0	108.313	308.282	1	1	1	1	26.6546	22.9478	84.1484
DATA	1273	8	125	0	0	A_14_P112483	chr22:38829024-38829083	8589.77	4536.77	2.051627275e-001	6.511656677e-002	1.628800314e-003	1.676487e+003	2.688828e+003	1.736327e+002	2.703509e+002	196	692	23	82.5	8.356017e+000	1.960208e+001	0	0	0	0	0	0	0	0	0	0	0	143.592	557.672	1	1	1	1	27.0811	23.9405	83.5595
DATA	1274	8	126	0	0	A_14_P136079	chr7:66671745-66671804	8610.59	4536.88	2.762971410e-001	6.702724755e-002	3.753338552e-005	1.832585e+003	3.462273e+003	1.887640e+002	3.473732e+002	201	798	24	82	8.339937e+000	1.847816e+001	0	0	0	0	0	0	0	0	0	0	0	156.734	716.693	1	1	1	1	25.7804	24.1994	83.2964
DATA	1275	8	127	0	0	A_14_P135225	chr9:96353582-96353641	8631.68	4536.8	3.570907828e-001	7.477911262e-002	1.794623693e-006	5.458801e+002	1.242190e+003	7.095018e+001	1.273903e+002	96.5	359	23	80	7.755526e+000	2.046855e+001	0	0	0	0	0	0	0	0	0	0	0	46.6199	256.623	1	1	1	1	26.2212	24.0081	82.6962
DATA	1276	8	128	0	0	A_16_P16103405	chr3:527296-527355	8653.07	4536.56	-5.293487350e-002	7.018488990e-002	4.507169137e-001	7.339216e+002	6.497029e+002	8.629233e+001	7.086833e+001	110	225	23	80	7.879179e+000	2.002054e+001	0	0	0	0	0	0	0	0	0	0	0	62.5897	133.948	1	1	1	1	25.5572	23.574	81.5383
DATA	1277	8	129	0	0	A_14_P106387	chr1:48763881-48763940	8673.78	4536.42	8.816783523e-003	8.391883570e-002	9.163256399e-001	4.027853e+002	4.110459e+002	6.072947e+001	4.993930e+001	79	189.5	22	81	8.189643e+000	1.972632e+001	0	0	0	0	0	0	0	0	0	0	0	34.3022	84.578	1	1	1	1	22.7082	23.01	81.8571
DATA	1278	8	130	0	0	A_14_P136122	chr16:89032058-89032117	8695.17	4536.8	5.126278750e-003	6.511759141e-002	9.372526260e-001	1.071112e+003	1.083830e+003	1.163824e+002	1.120467e+002	141	318	22	81	7.716156e+000	1.913954e+001	0	0	0	0	0	0	0	0	0	0	0	91.079	222.563	1	1	1	1	26.6546	22.6606	82.8472
DATA	1279	8	131	0	0	A_14_P101939	chr17:52189051-52189110	8715.81	4537.19	7.342451530e-003	6.899888224e-002	9.152538343e-001	7.363039e+002	7.488581e+002	8.660003e+001	8.011626e+001	108.5	255.5	23	80	7.904619e+000	2.008847e+001	0	0	0	0	0	0	0	0	0	0	0	62.5177	153.479	1	1	1	1	23.696	23.1402	81.8383
DATA	1280	8	132	0	0	A_16_P15307249	chr1:157073644-157073703	8737.82	4537.71	3.364929224e-001	7.160266257e-002	2.608668275e-006	7.687333e+002	1.668279e+003	8.941006e+001	1.692501e+002	108	428	24	79	8.055643e+000	1.933793e+001	0	0	0	0	0	0	0	0	0	0	0	65.1691	341.214	1	1	1	1	25.3321	24.0322	80.617
DATA	1281	8	133	0	0	A_14_P102679	chr16:27452594-27452653	8758.86	4537.75	-1.368965882e-002	6.259380854e-002	8.268788591e-001	1.981161e+003	1.919685e+003	2.033234e+002	1.940855e+002	209.5	476.5	22	81	8.100937e+000	1.919938e+001	0	0	0	0	0	0	0	0	0	0	0	167.72	391.86	1	1	1	1	25.5572	23.7103	82.4424
DATA	1282	8	134	0	0	A_14_P202315	chr12:103353097-103353153	8779.96	4537.37	4.011028175e-001	7.201674481e-002	2.553582760e-008	1.805723e+003	4.547303e+003	1.862850e+002	4.556316e+002	204	1053.5	23	82	8.211872e+000	1.966459e+001	0	0	0	0	0	0	0	0	0	0	0	152.674	926.391	1	1	1	1	25.5572	23.9522	83.2149
DATA	1283	8	135	0	0	A_14_P107908	chr7:36713539-36713598	8801.07	4537.27	-5.936100622e-002	6.561744054e-002	3.656493171e-001	1.119302e+003	9.763065e+002	1.209525e+002	1.017619e+002	141	291	24	82	8.894611e+000	1.845925e+001	0	0	0	0	0	0	0	0	0	0	0	94.5149	198.509	1	1	1	1	26.0017	24.4844	83.6119
DATA	1284	8	136	0	0	A_16_P01728689	chr7:71200006-71200065	8822.08	4537.02	3.077109430e-001	8.040030644e-002	1.295902815e-004	3.709230e+002	7.533463e+002	5.900932e+001	8.063632e+001	76	259	23	82	8.793071e+000	2.079394e+001	0	0	0	0	0	0	0	0	0	0	0	31.2831	152.881	1	1	1	1	24.1747	23.7757	84.3595
DATA	1285	8	137	0	0	A_16_P41647032	chrX:37372045-37372104	8843.18	4537.37	1.622509384e-001	6.557613119e-002	1.335208051e-002	1.106475e+003	1.607654e+003	1.198106e+002	1.633264e+002	139	419	22	82	8.581702e+000	2.057876e+001	0	0	0	0	0	0	0	0	0	0	0	93.198	325.641	1	1	1	1	25.7804	23.3583	84.1556
DATA	1286	8	138	0	0	A_14_P120111	chr7:80303325-80303384	8864.5	4537.5	4.703988489e-002	6.259199566e-002	4.523325810e-001	1.981147e+003	2.207784e+003	2.033870e+002	2.226572e+002	205.5	543	23	83	8.364619e+000	1.979762e+001	0	0	0	0	0	0	0	0	0	0	0	166.67	446.366	1	1	1	1	24.4106	23.1239	84.0619
DATA	1287	8	139	0	0	A_14_P131445	chr15:86972012-86972071	8885.59	4537.39	8.364154837e-002	6.552265548e-002	2.017687027e-001	9.957028e+002	1.207178e+003	1.097073e+002	1.241327e+002	125.5	341.5	23	84	8.126741e+000	2.083840e+001	0	0	0	0	0	0	0	0	0	0	0	83.6751	243.622	1	1	1	1	24.4106	22.935	85.1893
DATA	1288	8	140	0	0	A_16_P18017537	chr7:88477955-88478014	8906.86	4537.5	2.719120233e-001	6.773810266e-002	5.965622247e-005	1.209970e+003	2.263012e+003	1.294848e+002	2.281476e+002	149	551	22	83	7.965337e+000	2.100152e+001	0	0	0	0	0	0	0	0	0	0	0	101.572	455.889	1	1	1	1	25.7804	23.02	83.58
DATA	1289	8	141	0	0	A_14_P123299	chr6:43272015-43272067	8927.93	4537.42	-9.777060059e-002	8.131639907e-002	2.292287723e-001	5.032694e+002	4.018185e+002	6.828560e+001	4.956422e+001	90.5	174.5	23	84	8.712219e+000	2.082631e+001	0	0	0	0	0	0	0	0	0	0	0	42.2066	80.808	1	1	1	1	25.7804	23.7324	83.8028
DATA	1290	8	142	0	0	A_16_P36111539	chr2:232490101-232490160	8949.14	4537.47	-9.722853534e-002	6.620758162e-002	1.419573867e-001	1.146577e+003	9.165889e+002	1.236140e+002	9.615718e+001	137.5	277.5	24	83	8.612811e+000	2.007081e+001	0	0	0	0	0	0	0	0	0	0	0	96.0693	184.023	1	1	1	1	25.7804	23.7645	83.6565
DATA	1291	8	143	0	0	A_14_P113479	chr16:400651-400710	8970.46	4537.23	-9.785746401e-002	8.232849676e-002	2.345884565e-001	4.899319e+002	3.910914e+002	6.736247e+001	4.875595e+001	85	189	22	83	7.936255e+000	1.986411e+001	0	0	0	0	0	0	0	0	0	0	0	41.0184	78.391	1	1	1	1	25.3321	22.9676	83.3304
DATA	1292	8	144	0	0	A_14_P108696	chr11:66204328-66204387	8991.4	4537.85	3.144477013e-001	7.150382253e-002	1.094368939e-005	7.149094e+002	1.474683e+003	8.515848e+001	1.503232e+002	109.5	394	22	85	7.604368e+000	1.929282e+001	0	0	0	0	0	0	0	0	0	0	0	59.8031	295.146	1	1	1	1	24.8756	23.0663	85.0873
DATA	1293	8	145	0	0	A_14_P116168	chr8:56832608-56832667	9012.71	4537.87	2.261796486e-001	6.602072087e-002	6.127911673e-004	1.436613e+003	2.418352e+003	1.509383e+002	2.435917e+002	164	585	22	85	8.286516e+000	1.899677e+001	0	0	0	0	0	0	0	0	0	0	0	120.097	483.297	1	1	1	1	25.3321	23.6657	84.5552
DATA	1294	8	146	0	0	A_14_P107407	chr13:53508169-53508228	9033.43	4537.74	6.313464825e-001	9.763437027e-002	1.003407800e-010	2.164829e+002	9.263394e+002	5.113302e+001	9.713948e+001	66	286	22	85	7.590386e+000	1.988904e+001	0	0	0	0	0	0	0	0	0	0	0	18.0883	184.87	1	1	0	1	26.0017	23.125	85.696
DATA	1295	8	147	0	0	A_14_P108435	chr11:34651737-34651796	9054.71	4537.13	-1.411140318e-001	6.869848640e-002	3.996534491e-002	9.976207e+002	7.208608e+002	1.099988e+002	7.780591e+001	128	250	23	84	7.385102e+000	1.954143e+001	0	0	0	0	0	0	0	0	0	0	0	83.3307	143.668	1	1	1	1	24.8756	23.3225	84.2981
DATA	1296	8	148	0	0	A_14_P120443	chr14:51116417-51116476	9076.07	4537.43	3.973468400e-001	7.380618972e-002	7.298956009e-008	7.797763e+002	1.946780e+003	9.071606e+001	1.968730e+002	113.5	484	23	86	8.287511e+000	2.039702e+001	0	0	0	0	0	0	0	0	0	0	0	65.1096	387.519	1	1	1	1	25.3321	23.6675	84.9182
DATA	1297	8	149	0	1	SRN_30528	SRN_30528	9097.28	4537.4	1.530248735e-001	6.443000849e-002	1.754628938e-002	1.467033e+003	2.086723e+003	1.538556e+002	2.107262e+002	167	513	24	83.5	8.846080e+000	1.887095e+001	0	0	0	0	0	0	0	0	0	0	0	122.471	414.903	1	1	1	1	26.0017	23.8737	83.6053
DATA	1298	8	150	0	0	A_14_P128819	chr9:95502493-95502552	9118.46	4537.7	-1.741613874e-001	6.780724423e-002	1.021463122e-002	1.209571e+003	8.099717e+002	1.295409e+002	8.616097e+001	147.5	269	23	83	8.281762e+000	1.829949e+001	0	0	0	0	0	0	0	0	0	0	0	100.965	160.883	1	1	1	1	25.3321	23.4932	83.9404
DATA	1299	8	151	0	0	A_14_P125100	chr16:70503055-70503101	9139.12	4538.13	1.340804722e-001	6.970000462e-002	5.439475582e-002	6.653497e+002	9.060046e+002	8.110004e+001	9.525302e+001	93	278	23	81	8.037841e+000	1.858896e+001	0	0	0	0	0	0	0	0	0	0	0	55.5368	179.799	1	1	1	1	27.7085	23.156	83.3092
DATA	1300	8	152	0	0	A_14_P136995	chr1:23356988-23357043	9160.75	4538.55	1.693144450e-001	7.041645838e-002	1.619581855e-002	6.337408e+002	9.358928e+002	7.852395e+001	9.810735e+001	98	284	22	82	8.266172e+000	2.007482e+001	0	0	0	0	0	0	0	0	0	0	0	52.9056	185.58	1	1	1	1	25.7804	23.1417	84.5804
DATA	1301	8	153	0	0	A_14_P127296	chr4:169432961-169433012	9181.13	4538.37	1.792424121e-001	8.482809928e-002	3.460012049e-002	3.429476e+002	5.181675e+002	5.765587e+001	5.960084e+001	78	198	22	82	8.281763e+000	2.055974e+001	0	0	0	0	0	0	0	0	0	0	0	28.6409	102.678	1	1	1	1	27.7085	22.6435	83.4875
DATA	1302	8	154	0	0	A_14_P200718	chr18:14102472-14102527	9203.19	4538.33	1.716379661e-001	6.559334200e-002	8.878484975e-003	1.152844e+003	1.711624e+003	1.242424e+002	1.736804e+002	146	439	21	82	8.114096e+000	2.085898e+001	0	0	0	0	0	0	0	0	0	0	0	96.3315	338.965	1	1	1	1	26.8687	22.6588	82.9347
DATA	1303	8	155	0	0	A_14_P116346	chr2:206196934-206196993	9224.03	4537.71	-1.822647609e-002	6.509451452e-002	7.794773632e-001	1.131853e+003	1.085335e+003	1.222831e+002	1.124663e+002	144	316	22	83	8.973194e+000	2.059816e+001	0	0	0	0	0	0	0	0	0	0	0	94.654	214.835	1	1	1	1	27.2919	23.6437	83.6552
DATA	1304	8	156	0	0	A_14_P134731	chr6:86215649-86215708	9245.34	4537.53	-4.701263710e-001	8.957443136e-002	1.533893988e-007	7.977928e+002	2.702488e+002	9.221218e+001	4.000065e+001	107	158	23	85	8.845746e+000	2.060041e+001	0	0	0	0	0	0	0	0	0	0	0	66.7779	53.4768	1	1	1	1	23.696	23.9155	85.7085
DATA	1305	8	157	0	0	A_14_P103265	chr12:60174751-60174810	9266.7	4538.31	2.478244033e-001	7.053688893e-002	4.424085892e-004	6.722415e+002	1.189460e+003	8.156962e+001	1.225481e+002	104	335	23	85	8.229497e+000	2.021212e+001	0	0	0	0	0	0	0	0	0	0	0	56.3194	235.344	1	1	1	1	27.7085	23.7891	84.6262
DATA	1306	8	158	0	0	A_14_P104241	chr1:27685326-27685374	9287.71	4537.78	1.937772432e-001	6.476330806e-002	2.770802028e-003	1.811410e+003	2.830050e+003	1.869248e+002	2.845379e+002	202	638.5	23	85	8.516667e+000	2.115102e+001	0	0	0	0	0	0	0	0	0	0	0	151.96	559.922	1	1	1	1	27.0811	23.7176	85.7765
DATA	1307	8	159	0	0	A_16_P18738772	chr9:114275121-114275180	9308.58	4537.83	-1.071765174e-001	6.548952126e-002	1.017256817e-001	1.306847e+003	1.021053e+003	1.385690e+002	1.062790e+002	148	295	22	83	8.478305e+000	2.043156e+001	0	0	0	0	0	0	0	0	0	0	0	109.786	202.044	1	1	1	1	27.7085	22.6171	84.4257
DATA	1308	8	160	0	0	A_14_P128964	chr2:135213715-135213774	9329.68	4538	-5.192206230e-001	1.252922408e-001	3.411859279e-005	4.140781e+002	1.252742e+002	6.189262e+001	3.203292e+001	82	127	22	85	8.523964e+000	2.012065e+001	0	0	0	0	0	0	0	0	0	0	0	34.8416	24.7969	1	1	1	0	23.4529	22.7647	84.8263
DATA	1309	8	161	0	0	A_14_P106004	chr10:90045229-90045280	9351.26	4538	1.324999371e-001	6.313774785e-002	3.585348678e-002	2.462596e+003	3.341128e+003	2.505033e+002	3.354097e+002	249.5	765.5	22	83	8.275584e+000	2.016005e+001	0	0	0	0	0	0	0	0	0	0	0	207.601	661.67	1	1	1	1	26.8687	22.4378	83.9432
DATA	1310	8	162	0	0	A_14_P116805	chr10:62547954-62548013	9372.97	4537.94	-3.165067786e-001	6.966748043e-002	5.543124551e-006	2.140447e+003	1.032756e+003	2.188932e+002	1.073918e+002	215	315.5	22	83	8.115217e+000	1.915293e+001	0	0	0	0	0	0	0	0	0	0	0	180.831	204.663	1	1	1	1	27.501	22.2032	83.4088
DATA	1311	8	163	0	0	A_14_P109126	chr2:191991824-191991883	9393.75	4537.82	-4.344938875e-001	8.602115841e-002	4.394758821e-007	8.272678e+002	3.041951e+002	9.451560e+001	4.232091e+001	118.5	162	22	81	7.826710e+000	1.896614e+001	0	0	0	0	0	0	0	0	0	0	0	70.0502	60.3328	1	1	1	1	27.501	22.3044	81.3918
DATA	1312	8	164	0	0	A_14_P133106	chr11:9606777-9606836	9414.64	4538.11	4.912414715e-001	7.743424686e-002	2.239009401e-010	9.250370e+002	2.866821e+003	1.031318e+002	2.881849e+002	125	679	22	80	8.009885e+000	1.865008e+001	0	0	0	0	0	0	0	0	0	0	0	78.5216	569.19	1	1	1	1	26.2212	22.2947	81.0211
DATA	1313	9	1	1028	1	SM_05	SM_05	5954.71	4539.62	-6.471205664e-001	3.600078049e-001	7.225338139e-002	1.389135e+002	3.130574e+001	5.088579e+001	3.153431e+001	57.5	105	21	80	8.185030e+000	1.950847e+001	0	0	0	0	0	0	0	0	0	0	0	10.9837	1.98361	1	0	0	0	23.2073	22.007	81.195
DATA	1314	9	2	0	0	A_14_P104452	chr19:11628640-11628696	5976.04	4539.56	1.708966551e-002	7.078553936e-002	8.092228190e-001	7.079994e+002	7.364149e+002	8.621199e+001	8.012562e+001	100	235.5	21	79	8.033598e+000	1.962151e+001	0	0	0	0	0	0	0	0	0	0	0	55.7082	136.098	1	1	1	1	25.5572	22.1133	80.5151
DATA	1315	9	3	0	0	A_16_P19951141	chr13:108269687-108269746	5997.29	4539.74	-3.897637654e-001	1.238700033e-001	1.652062408e-003	3.804264e+002	1.550625e+002	6.236202e+001	3.522426e+001	75	139	23	84	8.330592e+000	2.003044e+001	0	0	0	0	0	0	0	0	0	0	0	29.7989	28.6107	1	1	1	0	27.0811	23.2308	84.4469
DATA	1316	9	4	0	0	A_14_P108951	chr20:12511311-12511370	6018.49	4539.9	-2.526304541e-002	6.359662699e-002	6.911914004e-001	1.610568e+003	1.519553e+003	1.685271e+002	1.552208e+002	172.5	381	24	88	8.406097e+000	2.091912e+001	0	0	0	0	0	0	0	0	0	0	0	125.634	279.988	1	1	1	1	26.2212	24.6186	87.3305
DATA	1317	9	5	0	0	A_16_P17541610	chr6:49624464-49624523	6039.87	4539.77	3.058591650e-001	7.060713604e-002	1.478650639e-005	8.521055e+002	1.723267e+003	9.870098e+001	1.752195e+002	112.5	416	24	86	8.090513e+000	2.139085e+001	0	0	0	0	0	0	0	0	0	0	0	66.2153	317.158	1	1	1	1	26.8687	24.6426	87.4297
DATA	1318	9	6	0	0	A_16_P35353999	chr1:170624938-170624997	6060.25	4539.73	-7.573532825e-002	7.500661526e-002	3.126317032e-001	6.593011e+002	5.537943e+002	8.273138e+001	6.382808e+001	94.5	207.5	24	86	7.921059e+000	2.138332e+001	0	0	0	0	0	0	0	0	0	0	0	51.0618	101.834	1	1	1	1	27.0811	24.459	87.0943
DATA	1319	9	7	0	0	A_16_P00124386	chr1:94461710-94461769	6081.61	4540.65	2.426669533e-001	9.422143517e-002	1.000963541e-002	2.832871e+002	4.953290e+002	5.758737e+001	5.883881e+001	67	194	24	85	7.820190e+000	2.108733e+001	0	0	0	0	0	0	0	0	0	0	0	21.8698	91.0216	1	1	1	1	24.4106	24.3466	86.6773
DATA	1320	9	8	0	0	A_14_P110186	chr12:62102686-62102745	6102.98	4540.22	7.672463007e-002	6.725545482e-002	2.539555999e-001	8.913626e+002	1.063602e+003	1.023403e+002	1.110043e+002	115	300	25	85	7.760027e+000	2.063262e+001	0	0	0	0	0	0	0	0	0	0	0	68.616	195.353	1	1	1	1	25.7804	24.7585	85.2373
DATA	1321	9	9	0	0	A_14_P111344	chr8:67563689-67563746	6124.18	4540.29	-1.250820737e-001	6.405124376e-002	5.083810066e-002	2.107039e+003	1.579758e+003	2.166503e+002	1.611407e+002	216	388	24	83	8.017783e+000	2.031647e+001	0	0	0	0	0	0	0	0	0	0	0	161.783	290.081	1	1	1	1	25.3321	24.1561	84.7764
DATA	1322	9	10	0	0	A_16_P01969178	chr8:93662532-93662591	6145.24	4540.27	-4.132541020e-001	8.081850663e-002	3.164786856e-007	1.104420e+003	4.264617e+002	1.214502e+002	5.318654e+001	127.5	183	26	84	8.818709e+000	2.065613e+001	0	0	0	0	0	0	0	0	0	0	0	84.6088	78.3039	1	1	1	1	25.7804	25.8193	84.7068
DATA	1323	9	11	0	0	A_14_P201315	chrX:105854586-105854645	6166.28	4540.37	-3.682633556e-001	8.304308754e-002	9.224092220e-006	8.639777e+002	3.700319e+002	1.001369e+002	4.877573e+001	109	177	25	84	8.522016e+000	2.073153e+001	0	0	0	0	0	0	0	0	0	0	0	66.0579	67.952	1	1	1	1	26.0017	24.9303	85.6352
DATA	1324	9	12	0	0	A_14_P130452	chrX:44634291-44634350	6187.93	4540.18	-4.148541666e-002	6.875614163e-002	5.462623481e-001	8.884005e+002	8.074644e+002	1.022955e+002	8.677078e+001	114	250	24	84	8.294890e+000	1.927979e+001	0	0	0	0	0	0	0	0	0	0	0	67.8064	148.329	1	1	1	1	26.2212	24.2152	84.7215
DATA	1325	9	13	0	0	A_14_P201842	chrX:66943800-66943859	6208.82	4540.29	3.386864715e-001	7.235292877e-002	2.854325157e-006	7.671935e+002	1.673368e+003	9.200590e+001	1.703225e+002	103	407.5	24	84	7.956780e+000	1.957181e+001	0	0	0	0	0	0	0	0	0	0	0	58.4713	307.548	1	1	1	1	25.3321	23.5234	84.7745
DATA	1326	9	14	0	0	A_14_P137579	chr4:167921523-167921579	6229.92	4539.69	1.696128177e-001	7.039799236e-002	1.598132638e-002	6.926628e+002	1.023610e+003	8.592541e+001	1.071664e+002	100	291	22	83	7.398410e+000	1.886685e+001	0	0	0	0	0	0	0	0	0	0	0	52.7283	188.252	1	1	1	1	22.9591	22.4664	82.3498
DATA	1327	9	15	0	0	A_16_P00046414	chr1:37430557-37430616	6251.57	4540.5	-1.409604108e-001	7.834260826e-002	7.197413628e-002	6.502441e+002	4.700196e+002	8.257546e+001	5.669441e+001	89	194	22	82	7.801522e+000	1.880407e+001	0	0	0	0	0	0	0	0	0	0	0	49.4498	86.5179	1	1	1	1	24.4106	23.3559	82.1892
DATA	1328	9	16	0	0	A_14_P132448	chr9:128678268-128678327	6272.18	4540.42	-3.810319261e-001	7.069680125e-002	7.058997276e-008	1.490533e+004	6.198831e+003	1.491403e+003	6.206917e+002	1183	1246.5	22	82	7.930025e+000	2.072307e+001	0	0	0	0	0	0	0	0	0	0	0	1132.72	1142.14	1	1	1	1	25.7804	23.5132	83.8026
DATA	1329	9	17	0	0	A_14_P112923	chr17:47814320-47814379	6293.25	4540.09	-3.048052049e-002	6.518475148e-002	6.400692311e-001	1.245435e+003	1.161022e+003	1.345653e+002	1.203353e+002	137	313.5	23	83	8.571555e+000	1.994060e+001	0	0	0	0	0	0	0	0	0	0	0	94.5994	214.162	1	1	1	1	24.4106	24.3347	84.6773
DATA	1330	9	18	0	0	A_18_P16896621	chr9:86139568-86139627	6314.57	4540.63	-2.538327178e-001	6.805980403e-002	1.918189552e-004	1.919163e+003	1.069742e+003	1.985704e+002	1.115424e+002	187	286	22	83	8.429130e+000	2.057667e+001	0	0	0	0	0	0	0	0	0	0	0	145.73	197.586	1	1	1	1	25.5572	23.7613	85.3169
DATA	1331	9	19	0	0	A_14_P129121	chr14:100152577-100152636	6335.93	4540.3	-5.723064269e-002	7.250734366e-002	4.299318811e-001	7.278294e+002	6.379680e+002	8.885958e+001	7.117152e+001	101	220.5	23	82	8.432176e+000	1.973978e+001	0	0	0	0	0	0	0	0	0	0	0	55.2633	118.004	1	1	1	1	25.5572	24.0429	83.9785
DATA	1332	9	20	0	0	A_14_P101746	chr6:15580399-15580458	6357.2	4540.5	-3.926322926e-001	7.154762107e-002	4.071875680e-008	5.482843e+003	2.220105e+003	5.506484e+002	2.242340e+002	433.5	482.5	22	82	8.426898e+000	2.120335e+001	0	0	0	0	0	0	0	0	0	0	0	416.357	411.301	1	1	1	1	25.7804	23.5948	83.75
DATA	1333	9	21	0	0	A_14_P200939	chr7:195029-195085	6378.06	4540.32	-2.517058176e-001	6.890910427e-002	2.594748548e-004	1.621515e+003	9.082705e+002	1.699691e+002	9.611700e+001	165	269	23	81	8.244125e+000	2.100928e+001	0	0	0	0	0	0	0	0	0	0	0	123.174	168.547	1	1	1	1	24.6442	23.7639	82.588
DATA	1334	9	22	0	0	A_14_P136945	chr5:18909548-18909607	6399.69	4540.21	-3.668601750e-001	8.030803969e-002	4.920185320e-006	9.781359e+002	4.202803e+002	1.102779e+002	5.245606e+001	117	189	23	79	8.607560e+000	2.115093e+001	0	0	0	0	0	0	0	0	0	0	0	74.3397	78.1352	1	1	1	1	26.0017	23.8219	81.7085
DATA	1335	9	23	0	0	A_14_P137125	chr6:33677306-33677365	6420.13	4540.29	-9.137070023e-001	1.212652579e-001	4.891599694e-014	1.020458e+003	1.244768e+002	1.140337e+002	3.371305e+001	121	130	22.5	81	8.406506e+000	2.122215e+001	0	0	0	0	0	0	0	0	0	0	0	77.6069	23.1848	1	1	1	0	26.8687	23.2984	83.9264
DATA	1336	9	24	0	0	A_14_P126545	chr7:135071378-135071437	6441.37	4540.63	-1.786796185e-001	6.780508560e-002	8.408896722e-003	1.337777e+003	8.865518e+002	1.431170e+002	9.400719e+001	148.5	270	23	81	8.319188e+000	2.052467e+001	0	0	0	0	0	0	0	0	0	0	0	101.825	165.466	1	1	1	1	25.3321	23.8235	83.6431
DATA	1337	9	25	0	0	A_14_P138704	chr22:41677236-41677294	6462.93	4540.73	-8.278715470e-002	6.269092681e-002	1.866479968e-001	2.832629e+003	2.341006e+003	2.877822e+002	2.361704e+002	258	534	23	81	8.283555e+000	1.929013e+001	0	0	0	0	0	0	0	0	0	0	0	215.825	437.876	1	1	1	1	26.4388	23.627	82.8651
DATA	1338	9	26	0	0	A_14_P135715	chr17:73623373-73623420	6484.21	4541.03	4.689306370e-002	6.277639494e-002	4.550722507e-001	1.996900e+003	2.224587e+003	2.060360e+002	2.246261e+002	190	515	23	84	8.038701e+000	1.894867e+001	0	0	0	0	0	0	0	0	0	0	0	152.325	417.037	1	1	1	1	25.7804	23.3173	84.9076
DATA	1339	9	27	0	0	A_14_P109471	chr17:30816980-30817038	6505.44	4541.17	1.318758329e-001	8.436283752e-002	1.180060152e-001	3.905347e+002	5.290973e+002	6.397796e+001	6.135097e+001	77	210	21	84	7.644780e+000	2.086131e+001	0	0	0	0	0	0	0	0	0	0	0	29.8294	99.4196	1	1	1	1	26.6546	22.8629	85.4355
DATA	1340	9	28	0	1	SRN_20605	SRN_20605	6526.56	4540.75	-5.304545852e-001	8.226688431e-002	1.133565309e-010	1.795729e+003	5.294027e+002	1.865662e+002	6.134014e+001	184	203	22	84.5	8.084273e+000	2.152033e+001	0	0	0	0	0	0	0	0	0	0	0	137.359	99.7131	1	1	1	1	25.7804	23.1555	85.8487
DATA	1341	9	29	0	0	A_14_P136768	chr6:110243469-110243528	6547.36	4541.11	-4.794199751e-001	7.608098809e-002	2.948880964e-010	4.795770e+003	1.590151e+003	4.822311e+002	1.619909e+002	415	392	23	85	8.036880e+000	2.195228e+001	0	0	0	0	0	0	0	0	0	0	0	367.403	300.239	1	1	1	1	26.2212	23.6245	86.0127
DATA	1342	9	30	0	0	A_14_P116447	chr3:10326945-10327000	6568.62	4541	5.204985633e-003	7.084519539e-002	9.414322382e-001	7.227719e+002	7.314864e+002	8.813591e+001	7.937957e+001	102	241	23.5	86.5	7.608311e+000	2.194371e+001	0	0	0	0	0	0	0	0	0	0	0	55.4664	138.466	1	1	1	1	30	23.7368	88.3947
DATA	1343	9	31	0	0	A_14_P135066	chr21:36259789-36259848	6589.62	4541	-1.592862023e-001	6.500799212e-002	1.427547933e-002	1.967051e+003	1.363105e+003	2.030460e+002	1.397356e+002	193	372	23	88	8.658047e+000	2.158877e+001	0	0	0	0	0	0	0	0	0	0	0	151.226	258.697	1	1	1	1	29.1201	23.8283	88.8755
DATA	1344	9	32	0	0	A_14_P131213	chr12:68716833-68716892	6610.97	4540.98	8.289977393e-002	6.717009491e-002	2.171370265e-001	8.883047e+002	1.075132e+003	1.020578e+002	1.118011e+002	111	293	23	86.5	8.427346e+000	1.963272e+001	0	0	0	0	0	0	0	0	0	0	0	68.4256	204.594	1	1	1	1	26.4388	22.817	86.6339
DATA	1345	9	33	0	0	A_14_P102886	chr12:117170809-117170868	6632.26	4540.63	2.057832517e-001	6.455107523e-002	1.433033383e-003	3.116766e+003	5.005961e+003	3.156848e+002	5.015294e+002	278.5	1011.5	23	86	9.120240e+000	1.891074e+001	0	0	0	0	0	0	0	0	0	0	0	240.577	955.217	1	1	1	1	26.6546	23.792	85.8319
DATA	1346	9	34	0	1	SRN_30967	SRN_30967	6653.71	4540.99	-2.193437866e-001	8.937872471e-002	1.412400693e-002	5.248388e+002	3.167249e+002	7.251450e+001	4.396766e+001	84	167	24	85	8.659984e+000	1.747720e+001	0	0	0	0	0	0	0	0	0	0	0	40.5984	60.6076	1	1	1	1	27.7085	24.4318	84.8227
[truncated: 18,123,973 more chars]
